# Supplementary material for: Large Variations in HIV-1 Viral Load Explained by Shifting-Mosaic Metapopulation Dynamics
Source: PLoS Biol. 2016 Oct 5;14(10):e1002567. doi: 10.1371/journal.pbio.1002567 (PMC5051940; doi:10.1371/journal.pbio.1002567)
Supplement: S1 Data — Each file gives the output from the simulations indicated by the filename: low migration (ms1, db432); high migration (ms1, db1); very high migration (ms10, db1); number of patches (np); reservoir (storage); no reservoir (nostorage); CTL immigration model (CTLimmig); CTL proliferation model (CTLprolif); β¯ (beta1, beta2, …). Within each file, there are 21 simulations for (k = 0,1,..,20), and data is output each day. For measures of synchrony, the final entry should be used. See Methods and S1 Simulation Code for further details. (ZIP) [file pbio.1002567.s002.zip › S1_Data/ms1_np10000_storage_noPD_CTLimmig_db1_beta10.tsv]

npatches	nstrain	runtime	dt	init_x	init_y	init_y_blood	init_z	init_S	beta0	beta1	beta2	beta3	mean_beta	B	d	delta	delta_blood	b[0]	mut	m	CTL	c	g	epsilon	k	het	lambda	rho	omega	x_max	patch.dyna	DELTA	A	VA
10000	1	100.000000	0.001000	21900	9499	5000000	0.001000	10000000	12.501206	12.952167	11.900562	7.715281	10	800000000	0.010000	1.000000	1.000000	80000	0.000050	0.004800	0	0.500000	0.000000	2.500000	0.000000	0.500000	0.001000	0.001000	0.010000	31872	0	10.000000	7.000000	1.000000
sus	inf	inf_blood	z	x[0]	y[0][0]	z[0]	x[1]	y[1][0]	z[1]	S[0]	synchrony
219000000	94990000	5000000	10.000000	21900	9499	0.001000	21900	9499	0.001000	10000000	0.000000
50790263	470455193	23805671	3941.516320	3818	48074	0.394152	3681	48037	0.394152	10719619	0.000000
40851391	592868996	30164979	6325.803353	3115	60272	0.632580	2957	59913	0.632580	11400728	0.000000
37959572	641699129	32702780	7771.765723	2895	64649	0.777177	2782	64696	0.777177	12086758	0.000000
36936578	661035035	33717346	8648.676577	2825	66385	0.864868	2670	67224	0.864868	12774920	0.000000
36544501	668743161	34123474	9180.483393	2810	67085	0.918048	2739	67152	0.918048	13464542	0.000000
36384178	671811415	34279729	9503.000201	2736	67843	0.950300	2719	67637	0.950300	14151852	0.000000
36320695	673022851	34342852	9698.592075	2772	67737	0.969859	2599	67835	0.969859	14837580	0.000000
36299315	673506963	34356728	9817.209710	2741	67847	0.981721	2725	68128	0.981721	15523085	0.000000
36296573	673678439	34373892	9889.145947	2786	68055	0.988915	2650	68790	0.988915	16208643	0.000000
36290576	673747171	34367189	9932.772025	2709	67519	0.993277	2709	67911	0.993277	16893415	0.000000
36288888	673795055	34372693	9959.229270	2798	67544	0.995923	2663	67810	0.995923	17576567	0.000000
36297449	673803978	34371348	9975.274394	2733	68353	0.997527	2585	68174	0.997527	18258390	0.000000
36299527	673818371	34374183	9985.005037	2758	67492	0.998501	2639	68277	0.998501	18937807	0.000000
36291035	673807205	34382287	9990.906233	2741	67875	0.999091	2690	67799	0.999091	19616986	0.000000
36290105	673808084	34376941	9994.485041	2787	68250	0.999449	2646	68178	0.999449	20297087	0.000000
36293828	673836547	34375127	9996.655426	2694	68242	0.999666	2635	68462	0.999666	20974029	0.000000
36282651	673865129	34369312	9997.971667	2733	67937	0.999797	2661	68063	0.999797	21651259	0.000000
36295815	673814620	34384182	9998.769908	2705	68158	0.999877	2674	68084	0.999877	22326562	0.000000
36286169	673848689	34381682	9999.254005	2698	67970	0.999925	2639	67773	0.999925	23000403	0.000000
36293892	673817579	34386705	9999.547588	2726	67677	0.999955	2620	68644	0.999955	23673917	0.000000
36293347	673825385	34370244	9999.725632	2745	67812	0.999973	2702	67958	0.999973	24345797	0.000000
36292996	673854085	34377987	9999.833608	2715	67850	0.999983	2689	67764	0.999983	25018226	0.000000
36290282	673835530	34376616	9999.899091	2711	68447	0.999990	2664	67868	0.999990	25688432	0.000000
36285619	673852193	34369763	9999.938803	2779	67986	0.999994	2626	67949	0.999994	26358589	0.000000
36285019	673889992	34381536	9999.962887	2784	68367	0.999996	2627	68288	0.999996	27029439	0.000000
36289214	673842528	34385771	9999.977493	2719	68209	0.999998	2636	68050	0.999998	27697826	0.000000
36285895	673864627	34385773	9999.986350	2754	68132	0.999999	2634	68240	0.999999	28363955	0.000000
36275983	673852480	34388730	9999.991722	2725	67746	0.999999	2671	67874	0.999999	29029146	0.000000
36278589	673843717	34380112	9999.994980	2782	68071	0.999999	2668	67711	0.999999	29692961	0.000000
36286706	673778896	34384757	9999.996955	2691	67980	1.000000	2606	67822	1.000000	30355871	0.000000
36292204	673795694	34377567	9999.998154	2736	68218	1.000000	2657	67875	1.000000	31019059	0.000000
36286350	673795656	34380369	9999.998880	2716	68135	1.000000	2750	67555	1.000000	31681199	0.000000
36290217	673810322	34377260	9999.999321	2717	68274	1.000000	2640	67599	1.000000	32341636	0.000000
36288292	673819555	34376594	9999.999588	2800	67744	1.000000	2655	68621	1.000000	33000406	0.000000
36288620	673834729	34374706	9999.999750	2724	68153	1.000000	2660	67938	1.000000	33659548	0.000000
36286887	673823192	34375126	9999.999849	2706	68235	1.000000	2585	68180	1.000000	34317508	0.000000
36290692	673806831	34386282	9999.999908	2701	68021	1.000000	2620	68010	1.000000	34974852	0.000000
36295942	673825814	34387605	9999.999944	2734	68300	1.000000	2639	68223	1.000000	35631434	0.000000
36285464	673813994	34381225	9999.999966	2754	68137	1.000000	2747	67915	1.000000	36285586	0.000000
36286928	673808816	34386680	9999.999980	2762	67743	1.000000	2668	68304	1.000000	36939952	-1.#IND00
36284640	673837458	34377178	9999.999988	2760	68278	1.000000	2698	67858	1.000000	37594186	-0.012800
36281398	673822779	34396548	9999.999992	2795	67831	1.000000	2670	67899	1.000000	38246496	-0.006861
36292342	673784597	34386530	9999.999995	2730	68012	1.000000	2651	67929	1.000000	38896163	0.004792
36284548	673829339	34368983	9999.999997	2651	68099	1.000000	2664	68284	1.000000	39546407	0.003752
36287321	673836149	34372854	9999.999998	2777	67668	1.000000	2617	67958	1.000000	40195157	0.010980
36286228	673839249	34392829	9999.999999	2771	67660	1.000000	2643	68051	1.000000	40843021	0.011305
36299811	673811171	34377659	9999.999999	2757	67949	1.000000	2672	68030	1.000000	41489595	0.010136
36286934	673834045	34374568	10000.000000	2747	67993	1.000000	2669	67674	1.000000	42136331	0.006195
36282472	673830222	34377827	10000.000000	2767	67753	1.000000	2652	68016	1.000000	42781441	0.012629
36289990	673846412	34378286	10000.000000	2776	68144	1.000000	2695	67709	1.000000	43424766	0.011271
36293721	673870916	34377738	10000.000000	2758	68100	1.000000	2624	68287	1.000000	44068805	0.012713
36282816	673873749	34367303	10000.000000	2782	67743	1.000000	2693	68478	1.000000	44712264	0.011098
36279266	673854383	34379968	10000.000000	2762	68173	1.000000	2608	68095	1.000000	45354359	0.003752
36293161	673841584	34377190	10000.000000	2776	67576	1.000000	2654	67800	1.000000	45995802	0.005386
36296164	673815174	34381557	10000.000000	2767	67523	1.000000	2667	68174	1.000000	46634865	0.004353
36293613	673808572	34384896	10000.000000	2749	67430	1.000000	2663	68111	1.000000	47271118	0.005412
36289776	673803416	34370348	10000.000000	2711	67779	1.000000	2616	68265	1.000000	47908233	0.006597
36288605	673784563	34384925	10000.000000	2750	68530	1.000000	2670	67568	1.000000	48546006	0.006361
36288936	673838552	34376670	10000.000000	2818	68077	1.000000	2738	67994	1.000000	49182375	0.006206
36288588	673831420	34387126	10000.000000	2697	67673	1.000000	2630	68406	1.000000	49814880	0.006196
36289585	673825386	34396217	10000.000000	2827	67876	1.000000	2701	68178	1.000000	50448891	0.005633
36287628	673829173	34376719	10000.000000	2713	68222	1.000000	2635	68279	1.000000	51080477	0.005743
36286029	673797465	34392286	10000.000000	2739	68486	1.000000	2757	67780	1.000000	51712069	0.003125
36279772	673829859	34378072	10000.000000	2733	68462	1.000000	2629	68139	1.000000	52342583	0.002591
36285833	673845230	34376232	10000.000000	2741	68155	1.000000	2672	68355	1.000000	52973459	0.002355
36285417	673850901	34376155	10000.000000	2688	67946	1.000000	2632	68327	1.000000	53603925	0.001935
36287219	673850865	34367721	10000.000000	2694	67726	1.000000	2675	68123	1.000000	54233526	0.002726
36282830	673829228	34379696	10000.000000	2737	67895	1.000000	2622	68153	1.000000	54859616	0.003948
36288671	673815275	34387361	10000.000000	2738	68178	1.000000	2613	68724	1.000000	55487478	0.003930
36293891	673808936	34372063	10000.000000	2643	68141	1.000000	2640	68086	1.000000	56111523	0.004113
36295260	673825091	34375170	10000.000000	2695	68204	1.000000	2709	68023	1.000000	56734534	0.003960
36290705	673796485	34385098	10000.000000	2707	68098	1.000000	2609	67990	1.000000	57358814	0.003912
36289048	673851038	34379008	10000.000000	2737	67874	1.000000	2691	68314	1.000000	57980807	0.003649
36287135	673834309	34374252	10000.000000	2754	67843	1.000000	2646	68323	1.000000	58602289	0.003544
36282043	673821635	34380822	10000.000000	2705	67585	1.000000	2662	67865	1.000000	59224401	0.004275
36299659	673818993	34382037	10000.000000	2706	68165	1.000000	2684	67957	1.000000	59842922	0.004091
36282091	673851905	34371471	10000.000000	2726	68342	1.000000	2701	67579	1.000000	60462274	0.003905
36285611	673849973	34381567	10000.000000	2769	67961	1.000000	2657	68065	1.000000	61081325	0.004927
36284045	673851633	34376058	10000.000000	2755	67939	1.000000	2630	68063	1.000000	61698332	0.004933
36287149	673853583	34372841	10000.000000	2766	68081	1.000000	2620	68044	1.000000	62315150	0.004921
36285183	673842104	34382814	10000.000000	2776	67642	1.000000	2686	68438	1.000000	62929612	0.004881
36289179	673839365	34375555	10000.000000	2782	67795	1.000000	2617	68496	1.000000	63544425	0.004669
36288225	673827898	34382184	10000.000000	2730	68242	1.000000	2663	68329	1.000000	64158607	0.003864
36287503	673851214	34381418	10000.000000	2735	68198	1.000000	2588	68177	1.000000	64772267	0.003873
36283893	673839149	34382641	10000.000000	2772	67805	1.000000	2698	67796	1.000000	65384309	0.003677
36289650	673817704	34381262	10000.000000	2650	68079	1.000000	2658	68275	1.000000	65995536	0.003553
36285091	673827367	34385592	10000.000000	2766	67927	1.000000	2638	68041	1.000000	66603702	0.003494
36291600	673840552	34376719	10000.000000	2761	67874	1.000000	2719	67893	1.000000	67210268	0.003280
36290311	673834398	34387579	10000.000000	2733	67813	1.000000	2670	68207	1.000000	67817939	0.003521
36287165	673815103	34379602	10000.000000	2756	68089	1.000000	2677	67663	1.000000	68423762	0.004330
36287771	673838481	34378295	10000.000000	2790	67579	1.000000	2653	67832	1.000000	69029917	0.003792
36289719	673827093	34377942	10000.000000	2729	67705	1.000000	2599	67877	1.000000	69634915	0.003267
36281095	673829796	34384607	10000.000000	2794	67815	1.000000	2623	68085	1.000000	70237344	0.003170
36290289	673822969	34386105	10000.000000	2722	68315	1.000000	2650	68055	1.000000	70839672	0.003200
36294360	673816924	34374526	10000.000000	2667	68371	1.000000	2685	68125	1.000000	71443385	0.003034
36283099	673843808	34376273	10000.000000	2683	68191	1.000000	2642	68209	1.000000	72044520	0.003051
36289798	673837646	34380102	10000.000000	2695	68152	1.000000	2632	68186	1.000000	72646410	0.003265
36290589	673810320	34385357	10000.000000	2681	67973	1.000000	2698	67797	1.000000	73246564	0.003154
36287217	673833796	34387663	10000.000000	2815	67784	1.000000	2721	67876	1.000000	73844941	0.003060
npatches	nstrain	runtime	dt	init_x	init_y	init_y_blood	init_z	init_S	beta0	beta1	beta2	beta3	mean_beta	B	d	delta	delta_blood	b[0]	mut	m	CTL	c	g	epsilon	k	het	lambda	rho	omega	x_max	patch.dyna	DELTA	A	VA
10000	1	100.000000	0.001000	21900	9499	5000000	0.001000	10000000	5.120653	8.941648	12.800639	12.184732	10	800000000	0.010000	1.000000	1.000000	80000	0.000050	0.004800	0	0.500000	0.000000	2.500000	1.000000	0.500000	0.001000	0.001000	0.010000	31872	0	10.000000	7.000000	1.000000
sus	inf	inf_blood	z	x[0]	y[0][0]	z[0]	x[1]	y[1][0]	z[1]	S[0]	synchrony
219000000	94990000	5000000	10.000000	21900	9499	0.001000	21900	9499	0.001000	10000000	0.000000
56713044	408272586	20749347	3941.516320	9421	38548	0.394152	5880	40674	0.394152	10707070	0.000000
55129953	411993665	21059139	6325.803353	9071	38985	0.632580	5811	40743	0.632580	11354962	0.000000
59594565	373543610	19090599	7771.765723	9688	34996	0.777177	6148	36956	0.777177	11988303	0.000000
63679704	344376866	17596458	8648.676577	10295	31898	0.864868	6619	34110	0.864868	12611333	0.000000
66443798	327041432	16703302	9180.483393	10711	30301	0.918048	6789	32615	0.918048	13225236	0.000000
68125747	317195099	16185595	9503.000201	11016	29261	0.950300	7058	31713	0.950300	13834548	0.000000
69144093	311515919	15895255	9698.592075	11120	28672	0.969859	7195	31066	0.969859	14440288	0.000000
69748129	308202150	15728404	9817.209710	11454	28240	0.981721	7261	30381	0.981721	15043234	0.000000
70104261	306230274	15626062	9889.145947	11418	27945	0.988915	7345	30116	0.988915	15644644	0.000000
70321680	305090366	15559137	9932.772025	11438	28046	0.993277	7258	30231	0.993277	16244367	0.000000
70450980	304372719	15532926	9959.229270	11650	27906	0.995923	7285	30250	0.995923	16842643	0.000000
70534664	303919316	15507954	9975.274394	11515	27866	0.997527	7188	30354	0.997527	17439021	0.000000
70571894	303709843	15487152	9985.005037	11335	28082	0.998501	7241	30044	0.998501	18035621	0.000000
70605144	303518847	15480814	9990.906233	11438	27903	0.999091	7310	30071	0.999091	18631905	0.000000
70623781	303437523	15483873	9994.485041	11506	27921	0.999449	7119	30624	0.999449	19225546	0.000000
70636240	303381166	15481971	9996.655426	11493	28165	0.999666	7328	30028	0.999666	19817924	0.000000
70636055	303319350	15478652	9997.971667	11348	28039	0.999797	7236	30308	0.999797	20410095	0.000000
70649081	303304698	15470712	9998.769908	11451	27979	0.999877	7332	30128	0.999877	21002208	0.000000
70658211	303283179	15475670	9999.254005	11493	27878	0.999925	7348	30205	0.999925	21591887	0.000000
70659634	303261996	15470190	9999.547588	11535	27776	0.999955	7336	30181	0.999955	22180904	0.000000
70662075	303306424	15474440	9999.725632	11408	28324	0.999973	7210	30553	0.999973	22768907	0.000000
70650085	303310074	15473248	9999.833608	11297	28285	0.999983	7298	30196	0.999983	23357107	0.000000
70654438	303266745	15472103	9999.899091	11443	27911	0.999990	7285	30028	0.999990	23943404	0.000000
70660514	303254067	15477697	9999.938803	11590	27871	0.999994	7251	29989	0.999994	24531763	0.000000
70657551	303266321	15465032	9999.962887	11467	27842	0.999996	7412	30240	0.999996	25117780	0.000000
70651997	303259536	15478443	9999.977493	11549	27813	0.999998	7244	30188	0.999998	25703649	0.000000
70672240	303277414	15470800	9999.986350	11400	27979	0.999999	7140	30426	0.999999	26288093	0.000000
70657908	303285307	15469551	9999.991722	11412	27782	0.999999	7316	29977	0.999999	26870151	0.000000
70660733	303293191	15465685	9999.994980	11470	28018	0.999999	7217	30279	0.999999	27451913	0.000000
70651046	303287689	15467430	9999.996955	11539	27756	1.000000	7278	29989	1.000000	28034789	0.000000
70657719	303265527	15471520	9999.998154	11498	27989	1.000000	7316	29943	1.000000	28614358	0.000000
70662667	303289098	15472144	9999.998880	11606	27794	1.000000	7227	30314	1.000000	29193238	0.000000
70654419	303283894	15471028	9999.999321	11229	27956	1.000000	7305	30197	1.000000	29771675	0.000000
70658833	303296192	15475433	9999.999588	11532	27725	1.000000	7300	30192	1.000000	30347658	0.000000
70655045	303304616	15470596	9999.999750	11311	28049	1.000000	7251	30322	1.000000	30925104	0.000000
70660076	303275125	15472520	9999.999849	11475	27849	1.000000	7319	29980	1.000000	31501188	0.000000
70647819	303277068	15473209	9999.999908	11427	27885	1.000000	7241	30365	1.000000	32077959	0.000000
70658586	303255673	15472945	9999.999944	11280	28121	1.000000	7263	30164	1.000000	32651406	0.000000
70651919	303275856	15471564	9999.999966	11462	27986	1.000000	7279	30365	1.000000	33224932	0.000000
70656020	303279454	15472307	9999.999980	11173	28006	1.000000	7280	30639	1.000000	33797718	-1.#IND00
70641704	303296728	15478993	9999.999988	11385	27804	1.000000	7281	30253	1.000000	34369595	-0.006400
70650169	303283296	15472553	9999.999992	11241	28209	1.000000	7319	29990	1.000000	34940744	0.000148
70658631	303291365	15475272	9999.999995	11491	27698	1.000000	7372	30166	1.000000	35510149	-0.001546
70655278	303282060	15476933	9999.999997	11560	27561	1.000000	7193	30459	1.000000	36078101	0.003616
70644437	303298551	15476416	9999.999998	11544	27868	1.000000	7398	29921	1.000000	36645775	-0.000547
70654853	303281035	15478987	9999.999999	11534	27903	1.000000	7272	30007	1.000000	37214576	0.001294
70649930	303313913	15473222	9999.999999	11401	28171	1.000000	7275	30045	1.000000	37780539	0.001988
70659086	303262891	15477492	10000.000000	11432	28040	1.000000	7227	30036	1.000000	38345558	0.000769
70648466	303297528	15480393	10000.000000	11397	28097	1.000000	7212	30485	1.000000	38909600	0.001061
70661071	303273609	15466842	10000.000000	11606	27731	1.000000	7270	30250	1.000000	39473799	0.000637
70661880	303277053	15473230	10000.000000	11482	27659	1.000000	7194	29986	1.000000	40036707	0.004279
70667892	303248581	15467765	10000.000000	11355	28291	1.000000	7234	30242	1.000000	40600075	0.003642
70668340	303260441	15469045	10000.000000	11541	27410	1.000000	7193	30510	1.000000	41162128	0.001058
70653546	303297009	15480317	10000.000000	11409	27704	1.000000	7395	30181	1.000000	41721983	-0.000057
70646180	303288147	15472473	10000.000000	11560	27845	1.000000	7178	30419	1.000000	42281456	-0.002110
70646063	303283257	15469414	10000.000000	11453	27894	1.000000	7286	30304	1.000000	42840427	-0.006115
70660061	303262914	15471080	10000.000000	11617	27610	1.000000	7459	29863	1.000000	43398875	-0.005396
70647361	303293955	15482067	10000.000000	11399	28002	1.000000	7237	30117	1.000000	43956481	-0.005336
70657456	303296537	15475542	10000.000000	11509	27903	1.000000	7251	30398	1.000000	44510869	-0.001570
70650190	303291418	15479645	10000.000000	11347	27671	1.000000	7229	29984	1.000000	45066309	-0.002020
70650045	303298450	15476105	10000.000000	11424	27762	1.000000	7248	30463	1.000000	45619503	-0.002993
70670447	303267680	15470192	10000.000000	11423	27827	1.000000	7088	30606	1.000000	46173752	-0.002918
70656840	303296473	15467348	10000.000000	11428	27817	1.000000	7344	30168	1.000000	46726032	-0.005243
70662112	303272555	15465038	10000.000000	11497	27597	1.000000	7387	30087	1.000000	47277664	-0.004785
70650720	303280005	15472983	10000.000000	11389	27948	1.000000	7353	30525	1.000000	47828635	-0.004242
70662443	303279137	15468225	10000.000000	11626	27867	1.000000	7293	30178	1.000000	48378444	-0.004246
70649833	303280746	15482224	10000.000000	11490	27945	1.000000	7217	30292	1.000000	48927854	-0.003925
70659834	303256008	15470013	10000.000000	11391	28045	1.000000	7221	30357	1.000000	49477361	-0.003530
70667450	303250058	15473571	10000.000000	11373	28175	1.000000	7224	30050	1.000000	50024519	-0.002938
70661628	303288559	15469581	10000.000000	11567	27576	1.000000	7154	30566	1.000000	50571727	-0.004038
70661297	303275003	15468828	10000.000000	11486	27652	1.000000	7357	29941	1.000000	51117146	-0.003390
70659009	303268932	15471484	10000.000000	11337	28063	1.000000	7305	30086	1.000000	51662656	-0.002445
70661095	303244808	15470694	10000.000000	11489	27711	1.000000	7291	30477	1.000000	52208415	-0.002255
70653385	303274103	15463794	10000.000000	11423	28009	1.000000	7348	30055	1.000000	52753815	-0.002344
70660686	303270362	15469145	10000.000000	11568	27709	1.000000	7257	30051	1.000000	53296504	-0.002695
70656809	303253300	15479257	10000.000000	11418	27914	1.000000	7271	30239	1.000000	53838968	-0.003231
70646978	303272591	15472789	10000.000000	11262	27991	1.000000	7358	29830	1.000000	54378810	-0.004051
70654107	303283724	15472995	10000.000000	11589	27563	1.000000	7287	30317	1.000000	54920459	-0.003591
70657281	303269777	15475905	10000.000000	11389	28260	1.000000	7319	30220	1.000000	55460086	-0.003271
70651332	303307031	15478228	10000.000000	11245	27927	1.000000	7394	29932	1.000000	55997583	-0.003018
70663165	303259504	15469480	10000.000000	11500	27755	1.000000	7352	30096	1.000000	56535897	-0.002591
70665582	303249817	15465925	10000.000000	11573	27602	1.000000	7391	30213	1.000000	57073418	-0.003215
70656456	303276467	15474856	10000.000000	11356	27937	1.000000	7359	30015	1.000000	57608916	-0.002792
70667659	303253290	15470249	10000.000000	11523	27762	1.000000	7339	30277	1.000000	58146347	-0.002503
70644833	303279731	15474500	10000.000000	11398	28028	1.000000	7341	30401	1.000000	58681394	-0.001654
70662160	303272869	15474433	10000.000000	11335	27986	1.000000	7356	30270	1.000000	59216091	-0.001717
70650118	303306913	15473914	10000.000000	11226	27856	1.000000	7266	30606	1.000000	59749845	-0.001436
70657440	303283939	15476298	10000.000000	11542	27758	1.000000	7368	30185	1.000000	60282392	-0.001438
70650412	303301818	15473869	10000.000000	11502	27736	1.000000	7410	30034	1.000000	60813222	-0.001293
70660967	303265490	15466618	10000.000000	11395	27776	1.000000	7238	30334	1.000000	61344604	-0.000769
70668454	303287957	15470913	10000.000000	11519	27712	1.000000	7402	30129	1.000000	61874462	-0.000752
70651043	303293506	15464319	10000.000000	11511	27656	1.000000	7274	30088	1.000000	62403554	-0.000712
70653875	303288489	15471573	10000.000000	11393	27664	1.000000	7271	30173	1.000000	62931808	-0.000696
70656816	303274332	15468692	10000.000000	11444	27769	1.000000	7292	30600	1.000000	63458628	-0.001325
70656131	303275373	15472364	10000.000000	11686	27381	1.000000	7297	30154	1.000000	63986165	-0.001150
70652866	303277502	15470520	10000.000000	11409	28112	1.000000	7187	30444	1.000000	64511192	-0.000358
70664100	303274730	15474013	10000.000000	11512	27744	1.000000	7344	29858	1.000000	65036920	0.000279
70658006	303246835	15479475	10000.000000	11534	27680	1.000000	7322	30040	1.000000	65561970	0.000378
70651148	303264364	15476384	10000.000000	11465	27778	1.000000	7293	30121	1.000000	66084562	0.000437
npatches	nstrain	runtime	dt	init_x	init_y	init_y_blood	init_z	init_S	beta0	beta1	beta2	beta3	mean_beta	B	d	delta	delta_blood	b[0]	mut	m	CTL	c	g	epsilon	k	het	lambda	rho	omega	x_max	patch.dyna	DELTA	A	VA
10000	1	100.000000	0.001000	21900	9499	5000000	0.001000	10000000	9.336531	9.973596	5.701890	13.694518	10	800000000	0.010000	1.000000	1.000000	80000	0.000050	0.004800	0	0.500000	0.000000	2.500000	2.000000	0.500000	0.001000	0.001000	0.010000	31872	0	10.000000	7.000000	1.000000
sus	inf	inf_blood	z	x[0]	y[0][0]	z[0]	x[1]	y[1][0]	z[1]	S[0]	synchrony
219000000	94990000	5000000	10.000000	21900	9499	0.001000	21900	9499	0.001000	10000000	0.000000
62806374	355198411	18125755	3941.516320	6144	35625	0.394152	5935	35404	0.394152	10697140	0.000000
70972688	295182865	15132775	6325.803353	7030	29473	0.632580	6525	29694	0.632580	11307412	0.000000
83380753	238715558	12222145	7771.765723	8241	24016	0.777177	7901	23941	0.777177	11883563	0.000000
91976492	209682346	10715938	8648.676577	9390	21005	0.864868	8635	21263	0.864868	12435139	0.000000
97065456	195005995	9955705	9180.483393	9733	19490	0.918048	9095	19902	0.918048	12972382	0.000000
100048806	187081885	9553516	9503.000201	10166	18339	0.950300	9496	18995	0.950300	13501479	0.000000
101812599	182598761	9320123	9698.592075	10108	18379	0.969859	9668	18512	0.969859	14025129	0.000000
102855567	180004227	9185806	9817.209710	10196	18064	0.981721	9729	18343	0.981721	14546494	0.000000
103511095	178443893	9106412	9889.145947	10285	17796	0.988915	9744	18092	0.988915	15064909	0.000000
103898461	177468754	9055869	9932.772025	10518	17491	0.993277	9651	18104	0.993277	15583198	0.000000
104144010	176903239	9024426	9959.229270	10487	17517	0.995923	9838	17912	0.995923	16097853	0.000000
104270411	176603748	9015922	9975.274394	10404	17842	0.997527	9759	17876	0.997527	16611839	0.000000
104365586	176372562	8998388	9985.005037	10356	17681	0.998501	10003	17646	0.998501	17125039	0.000000
104423452	176249500	8993763	9990.906233	10451	17407	0.999091	9843	17932	0.999091	17636752	0.000000
104450860	176178267	8987234	9994.485041	10360	17615	0.999449	9751	18058	0.999449	18148917	0.000000
104457867	176150804	8984705	9996.655426	10427	17418	0.999666	9818	17831	0.999666	18659321	0.000000
104487544	176095877	8984499	9997.971667	10381	17715	0.999797	9683	17946	0.999797	19168180	0.000000
104477588	176104670	8984869	9998.769908	10612	17265	0.999877	9799	17821	0.999877	19676345	0.000000
104489832	176091621	8977250	9999.254005	10297	17892	0.999925	9949	17743	0.999925	20184965	0.000000
104507471	176095739	8984734	9999.547588	10367	17511	0.999955	9903	17756	0.999955	20692741	0.000000
104512786	176042989	8982066	9999.725632	10404	17596	0.999973	9905	17745	0.999973	21200538	0.000000
104490519	176076130	8980353	9999.833608	10276	17781	0.999983	9945	17979	0.999983	21706859	0.000000
104507241	176064141	8977731	9999.899091	10395	17549	0.999990	9801	17935	0.999990	22211084	0.000000
104496529	176080704	8983599	9999.938803	10549	17485	0.999994	9789	18048	0.999994	22714636	0.000000
104508570	176043134	8983303	9999.962887	10474	17696	0.999996	9729	18056	0.999996	23218346	0.000000
104498907	176039207	8981807	9999.977493	10369	17809	0.999998	9878	17816	0.999998	23722037	0.000000
104498316	176072836	8982589	9999.986350	10394	17616	0.999999	9852	18100	0.999999	24224378	0.000000
104505519	176059605	8982784	9999.991722	10433	17614	0.999999	9870	17950	0.999999	24724921	0.000000
104500901	176051748	8984280	9999.994980	10442	17576	0.999999	9938	17733	0.999999	25222874	0.000000
104492553	176060894	8983216	9999.996955	10471	17616	1.000000	9857	18014	1.000000	25721606	0.000000
104503950	176062436	8976226	9999.998154	10329	17787	1.000000	9812	17921	1.000000	26220417	0.000000
104472772	176108335	8980396	9999.998880	10315	17797	1.000000	9834	17826	1.000000	26717147	0.000000
104496386	176045822	8986004	9999.999321	10395	17516	1.000000	9778	18002	1.000000	27215885	0.000000
104486562	176061385	8985321	9999.999588	10629	17592	1.000000	9909	17849	1.000000	27713195	0.000000
104494661	176044326	8985152	9999.999750	10523	17510	1.000000	10027	17655	1.000000	28208281	0.000000
104495393	176043919	8983791	9999.999849	10508	17413	1.000000	9881	17841	1.000000	28704155	0.000000
104495501	176072049	8977233	9999.999908	10456	17728	1.000000	9827	17997	1.000000	29198236	0.000000
104494510	176048779	8983065	9999.999944	10525	17447	1.000000	9934	17932	1.000000	29692133	0.000000
104504869	176058202	8981936	9999.999966	10529	17408	1.000000	9896	17987	1.000000	30185113	0.000000
104504432	176032461	8984102	9999.999980	10353	17699	1.000000	9732	17805	1.000000	30676630	-1.#IND00
104506128	176061325	8983498	9999.999988	10393	17576	1.000000	9767	18046	1.000000	31168161	0.004800
104490994	176045028	8982092	9999.999992	10236	17838	1.000000	9854	17909	1.000000	31660712	-0.011264
104513955	176052220	8980161	9999.999995	10466	17503	1.000000	9954	17933	1.000000	32150196	-0.001004
104493134	176069067	8983696	9999.999997	10420	17646	1.000000	9847	17872	1.000000	32638226	-0.000310
104502247	176050730	8981320	9999.999998	10375	17644	1.000000	9851	17736	1.000000	33126202	0.000293
104501217	176053229	8985744	9999.999999	10349	17803	1.000000	9809	18001	1.000000	33613503	0.000876
104494478	176072601	8981130	9999.999999	10472	17612	1.000000	9983	17705	1.000000	34100143	0.003369
104495891	176061453	8977768	10000.000000	10399	17580	1.000000	9951	17975	1.000000	34586822	-0.000329
104489165	176071488	8984444	10000.000000	10390	17546	1.000000	9818	17921	1.000000	35071686	-0.000050
104497327	176065321	8983960	10000.000000	10363	17650	1.000000	9738	17705	1.000000	35556493	0.003155
104492470	176050817	8980820	10000.000000	10532	17616	1.000000	9786	17901	1.000000	36040057	0.003185
104487621	176059176	8988324	10000.000000	10409	17398	1.000000	9922	17911	1.000000	36521306	0.001999
104478283	176070471	8976235	10000.000000	10402	17652	1.000000	9899	17804	1.000000	37002493	-0.000942
104507852	176058650	8981246	10000.000000	10487	17544	1.000000	9795	17843	1.000000	37482868	-0.000589
104495026	176059973	8978591	10000.000000	10434	17942	1.000000	9936	17745	1.000000	37962968	0.000465
104520879	176024268	8980306	10000.000000	10472	17675	1.000000	9883	17901	1.000000	38443161	-0.000253
104500861	176042121	8981814	10000.000000	10497	17578	1.000000	9992	17598	1.000000	38923216	-0.000248
104498576	176073372	8986217	10000.000000	10344	17721	1.000000	9806	17880	1.000000	39403487	-0.000443
104489669	176067070	8983681	10000.000000	10441	17394	1.000000	9924	17821	1.000000	39880858	0.000945
104495164	176070737	8985553	10000.000000	10251	17875	1.000000	9889	17848	1.000000	40358746	0.001201
104484022	176077181	8984032	10000.000000	10344	17713	1.000000	9906	17885	1.000000	40836028	0.001287
104492399	176045503	8986248	10000.000000	10406	17602	1.000000	9875	17779	1.000000	41311027	0.000642
104504654	176054216	8976934	10000.000000	10453	17614	1.000000	9826	18006	1.000000	41786352	-0.004471
104505905	176041681	8981175	10000.000000	10304	17962	1.000000	9773	18028	1.000000	42260431	-0.004120
104503141	176043158	8983080	10000.000000	10417	17420	1.000000	10005	18003	1.000000	42734283	-0.003989
104510023	176035604	8980289	10000.000000	10522	17538	1.000000	9897	17990	1.000000	43208014	-0.003767
104513272	176019039	8982787	10000.000000	10239	17634	1.000000	9876	17899	1.000000	43680706	-0.004828
104498204	176049304	8981908	10000.000000	10403	17625	1.000000	10016	17868	1.000000	44151885	-0.006834
104506403	176047232	8983010	10000.000000	10420	17380	1.000000	9796	17942	1.000000	44623214	-0.006869
104489371	176077415	8983902	10000.000000	10529	17654	1.000000	9877	17751	1.000000	45093379	-0.007522
104490541	176079044	8985194	10000.000000	10380	17586	1.000000	9887	17992	1.000000	45563470	-0.007649
104501564	176057603	8984349	10000.000000	10383	17900	1.000000	9775	18028	1.000000	46032552	-0.008267
104501520	176052287	8981117	10000.000000	10566	17488	1.000000	9819	17750	1.000000	46501641	-0.008243
104502318	176064272	8980667	10000.000000	10407	17757	1.000000	9819	17908	1.000000	46969433	-0.007766
104495940	176064206	8983401	10000.000000	10435	17482	1.000000	9909	17843	1.000000	47436198	-0.007302
104484543	176087951	8981184	10000.000000	10543	17563	1.000000	9830	17908	1.000000	47901021	-0.007483
104481900	176083623	8984555	10000.000000	10296	17766	1.000000	9884	17792	1.000000	48366696	-0.007407
104488790	176077252	8980911	10000.000000	10431	17775	1.000000	9929	17882	1.000000	48831499	-0.007351
104482285	176064215	8986571	10000.000000	10459	17696	1.000000	9747	18094	1.000000	49295303	-0.006950
104498957	176065083	8982831	10000.000000	10432	17438	1.000000	10006	17795	1.000000	49758849	-0.006800
104513628	176053284	8987134	10000.000000	10546	17775	1.000000	9921	17843	1.000000	50221034	-0.006147
104513563	176048194	8982860	10000.000000	10339	17784	1.000000	10015	17672	1.000000	50681504	-0.005705
104504728	176059553	8983089	10000.000000	10459	17284	1.000000	9782	18093	1.000000	51142876	-0.005615
104496548	176077373	8980918	10000.000000	10398	17634	1.000000	9818	17767	1.000000	51602289	-0.005097
104483100	176095456	8981117	10000.000000	10358	17743	1.000000	9947	17878	1.000000	52061802	-0.004733
104514624	176049131	8984552	10000.000000	10312	17586	1.000000	9827	17989	1.000000	52520889	-0.005328
104494147	176058951	8983353	10000.000000	10293	17703	1.000000	9843	17908	1.000000	52978002	-0.005081
104508978	176043611	8984356	10000.000000	10524	17480	1.000000	9939	18009	1.000000	53436757	-0.005067
104498912	176051591	8981545	10000.000000	10304	17818	1.000000	9857	17842	1.000000	53894517	-0.004811
104499321	176075503	8986574	10000.000000	10436	17755	1.000000	9900	17800	1.000000	54349990	-0.003458
104491037	176052159	8980087	10000.000000	10520	17503	1.000000	10022	17545	1.000000	54806725	-0.003984
104504729	176037179	8988367	10000.000000	10516	17489	1.000000	9879	18061	1.000000	55260699	-0.003197
104496821	176064867	8979906	10000.000000	10304	17775	1.000000	9731	17855	1.000000	55714279	-0.003388
104469839	176070658	8984499	10000.000000	10457	17611	1.000000	9811	17876	1.000000	56168030	-0.002840
104488726	176063641	8978652	10000.000000	10476	17492	1.000000	9930	17644	1.000000	56620625	-0.002841
104496686	176054663	8985021	10000.000000	10340	17730	1.000000	9796	17922	1.000000	57071977	-0.002829
104487068	176054031	8986975	10000.000000	10416	17678	1.000000	9842	17948	1.000000	57523461	-0.002980
104493155	176072885	8984962	10000.000000	10348	17888	1.000000	9835	17744	1.000000	57973394	-0.003181
104496351	176053329	8979893	10000.000000	10618	17206	1.000000	9838	17970	1.000000	58424532	-0.003076
npatches	nstrain	runtime	dt	init_x	init_y	init_y_blood	init_z	init_S	beta0	beta1	beta2	beta3	mean_beta	B	d	delta	delta_blood	b[0]	mut	m	CTL	c	g	epsilon	k	het	lambda	rho	omega	x_max	patch.dyna	DELTA	A	VA
10000	1	100.000000	0.001000	21900	9499	5000000	0.001000	10000000	9.606323	12.247234	5.032740	6.541995	10	800000000	0.010000	1.000000	1.000000	80000	0.000050	0.004800	0	0.500000	0.000000	2.500000	3.000000	0.500000	0.001000	0.001000	0.010000	31872	0	10.000000	7.000000	1.000000
sus	inf	inf_blood	z	x[0]	y[0][0]	z[0]	x[1]	y[1][0]	z[1]	S[0]	synchrony
219000000	94990000	5000000	10.000000	21900	9499	0.001000	21900	9499	0.001000	10000000	0.000000
69068768	309663626	15865267	3941.516320	6691	30976	0.394152	5391	32146	0.394152	10684491	0.000000
87888498	216845297	11146169	6325.803353	8679	21705	0.632580	6910	22755	0.632580	11255030	0.000000
107899339	162279684	8316925	7771.765723	10438	16341	0.777177	8627	17121	0.777177	11770235	0.000000
120179035	138607389	7088776	8648.676577	11684	13988	0.864868	9692	14805	0.864868	12251810	0.000000
127195947	127080396	6491104	9180.483393	12580	12762	0.918048	10270	13668	0.918048	12715068	0.000000
131297975	120881844	6171371	9503.000201	12861	12104	0.950300	10591	13149	0.950300	13165786	0.000000
133765847	117334671	5988401	9698.592075	12969	12002	0.969859	10746	12750	0.969859	13610098	0.000000
135285430	115224365	5881093	9817.209710	13258	11498	0.981721	10775	12734	0.981721	14049429	0.000000
136161088	114025642	5819748	9889.145947	13476	11477	0.988915	11023	12483	0.988915	14487081	0.000000
136697284	113285678	5778928	9932.772025	13546	11480	0.993277	10718	12573	0.993277	14922686	0.000000
137049545	112805857	5761980	9959.229270	13378	11586	0.995923	11121	12373	0.995923	15355444	0.000000
137246633	112537502	5742568	9975.274394	13363	11396	0.997527	11170	12288	0.997527	15786903	0.000000
137364396	112379106	5735115	9985.005037	13445	11269	0.998501	11176	12170	0.998501	16218932	0.000000
137432978	112281416	5731423	9990.906233	13604	11058	0.999091	11196	12145	0.999091	16649257	0.000000
137488714	112229009	5725875	9994.485041	13617	11107	0.999449	11056	12225	0.999449	17078517	0.000000
137480183	112213424	5723037	9996.655426	13554	11207	0.999666	11145	12280	0.999666	17507088	0.000000
137510521	112172995	5720653	9997.971667	13601	11254	0.999797	11010	12440	0.999797	17935178	0.000000
137531519	112179310	5723948	9998.769908	13476	11312	0.999877	11135	12130	0.999877	18363942	0.000000
137522936	112193782	5722845	9999.254005	13594	11311	0.999925	11114	12347	0.999925	18790475	0.000000
137558634	112132721	5723270	9999.547588	13562	11277	0.999955	11141	12188	0.999955	19216585	0.000000
137543687	112149676	5722554	9999.725632	13525	11190	0.999973	11159	12015	0.999973	19642493	0.000000
137541263	112154431	5719576	9999.833608	13501	11389	0.999983	10963	12384	0.999983	20067407	0.000000
137517306	112164058	5722278	9999.899091	13406	11470	0.999990	10943	12375	0.999990	20492029	0.000000
137546231	112143703	5720395	9999.938803	13461	11197	0.999994	11108	12074	0.999994	20915969	0.000000
137539451	112152271	5722390	9999.962887	13439	11451	0.999996	10937	12282	0.999996	21339441	0.000000
137543290	112157830	5715781	9999.977493	13509	11372	0.999998	11265	11988	0.999998	21761293	0.000000
137516944	112167819	5725250	9999.986350	13488	11511	0.999999	11007	12516	0.999999	22182941	0.000000
137544247	112132281	5724489	9999.991722	13459	11393	0.999999	11074	12333	0.999999	22602604	0.000000
137545287	112138859	5721987	9999.994980	13392	11265	0.999999	10846	12265	0.999999	23023007	0.000000
137535807	112178033	5721243	9999.996955	13546	11332	1.000000	11221	12000	1.000000	23442928	0.000000
137548577	112151286	5721262	9999.998154	13523	11543	1.000000	10993	12256	1.000000	23861299	0.000000
137535604	112162312	5722852	9999.998880	13657	11286	1.000000	11081	12421	1.000000	24279824	0.000000
137549874	112122054	5721097	9999.999321	13440	11337	1.000000	11169	12130	1.000000	24698703	0.000000
137542549	112129692	5721045	9999.999588	13306	11390	1.000000	11023	12382	1.000000	25116110	0.000000
137527046	112155538	5721137	9999.999750	13574	11358	1.000000	11163	12301	1.000000	25532314	0.000000
137533214	112145367	5722001	9999.999849	13556	11217	1.000000	11146	12215	1.000000	25948179	0.000000
137536483	112139873	5724293	9999.999908	13513	11322	1.000000	11062	12156	1.000000	26364407	0.000000
137530433	112161657	5724924	9999.999944	13512	11330	1.000000	11046	12373	1.000000	26779194	0.000000
137528958	112152959	5724184	9999.999966	13531	11260	1.000000	11270	12053	1.000000	27193644	0.000000
137561107	112156103	5724747	9999.999980	13637	11214	1.000000	11002	12294	1.000000	27607485	-1.#IND00
137540140	112149384	5721808	9999.999988	13364	11553	1.000000	11248	12064	1.000000	28021541	-0.024000
137528302	112173478	5722281	9999.999992	13552	11350	1.000000	11012	12237	1.000000	28433123	-0.000772
137554675	112138930	5724432	9999.999995	13302	11502	1.000000	11260	11927	1.000000	28844452	0.000703
137533613	112162117	5721348	9999.999997	13477	11329	1.000000	11112	12286	1.000000	29255615	0.000614
137546322	112139479	5722909	9999.999998	13492	11487	1.000000	11162	12059	1.000000	29667274	-0.008484
137525618	112163374	5720593	9999.999999	13615	11333	1.000000	11182	12057	1.000000	30079009	-0.012386
137539628	112144082	5721171	9999.999999	13541	11298	1.000000	11100	12309	1.000000	30488155	-0.010595
137565891	112129656	5721893	10000.000000	13601	11365	1.000000	11106	12271	1.000000	30896608	-0.018686
137526079	112174010	5720526	10000.000000	13534	11297	1.000000	11172	12173	1.000000	31304477	-0.016251
137532104	112169732	5722266	10000.000000	13548	11268	1.000000	11130	12156	1.000000	31712474	-0.016536
137537299	112142345	5724244	10000.000000	13515	11206	1.000000	11088	12144	1.000000	32119134	-0.014325
137545671	112134040	5720679	10000.000000	13690	11192	1.000000	11159	12213	1.000000	32526476	-0.015608
137560424	112138288	5720976	10000.000000	13447	11526	1.000000	11110	12212	1.000000	32932188	-0.014366
137542393	112149808	5723714	10000.000000	13391	11421	1.000000	10967	12204	1.000000	33336546	-0.014740
137524240	112167798	5727785	10000.000000	13725	11335	1.000000	11067	12324	1.000000	33740047	-0.014201
137531692	112168439	5721655	10000.000000	13531	11371	1.000000	11094	12215	1.000000	34143406	-0.013679
137534729	112135149	5724731	10000.000000	13672	11159	1.000000	11096	12179	1.000000	34545536	-0.014370
137537814	112145051	5722924	10000.000000	13590	11331	1.000000	11227	12102	1.000000	34948120	-0.013285
137534657	112173577	5721308	10000.000000	13593	11204	1.000000	11121	12313	1.000000	35349418	-0.012649
137526963	112162443	5722394	10000.000000	13790	10933	1.000000	11150	12360	1.000000	35750974	-0.011980
137524103	112154518	5722913	10000.000000	13430	11327	1.000000	11007	12271	1.000000	36153278	-0.012444
137562478	112125437	5722621	10000.000000	13458	11401	1.000000	11161	12205	1.000000	36552037	-0.011815
137532269	112157988	5719365	10000.000000	13545	11361	1.000000	10955	12392	1.000000	36950428	-0.011467
137553088	112148750	5720247	10000.000000	13522	11360	1.000000	11117	12342	1.000000	37349771	-0.011080
137539479	112168725	5722794	10000.000000	13549	11289	1.000000	11099	12389	1.000000	37748060	-0.010694
137540710	112160143	5726111	10000.000000	13391	11320	1.000000	11176	12225	1.000000	38146448	-0.010251
137538444	112149065	5725135	10000.000000	13494	11334	1.000000	11174	12204	1.000000	38543117	-0.010171
137546397	112147512	5716424	10000.000000	13789	11015	1.000000	11035	12314	1.000000	38938912	-0.010008
137546708	112142791	5719115	10000.000000	13564	11200	1.000000	11220	11893	1.000000	39335432	-0.009598
137551887	112142127	5721065	10000.000000	13458	11485	1.000000	11261	11907	1.000000	39730795	-0.009495
137548616	112146016	5720621	10000.000000	13419	11566	1.000000	11288	11997	1.000000	40125795	-0.009435
137537860	112169843	5723783	10000.000000	13453	11413	1.000000	11136	12154	1.000000	40520690	-0.008922
137515929	112154369	5721199	10000.000000	13397	11219	1.000000	11277	11974	1.000000	40914994	-0.008775
137531194	112146430	5719249	10000.000000	13398	11377	1.000000	10954	12449	1.000000	41308876	-0.008693
137551406	112138877	5718806	10000.000000	13730	11129	1.000000	11078	12065	1.000000	41701803	-0.008461
137516155	112164806	5719327	10000.000000	13557	11174	1.000000	11107	12182	1.000000	42094469	-0.008254
137538004	112154693	5723878	10000.000000	13543	11343	1.000000	11137	11921	1.000000	42485857	-0.007905
137520148	112153746	5720609	10000.000000	13687	11129	1.000000	11165	12261	1.000000	42877280	-0.007833
137526876	112157276	5722361	10000.000000	13467	11189	1.000000	11105	12129	1.000000	43267785	-0.007332
137546811	112152438	5724282	10000.000000	13536	11547	1.000000	10913	12456	1.000000	43657257	-0.006799
137558358	112147160	5720506	10000.000000	13434	11782	1.000000	11157	12247	1.000000	44046713	-0.006334
137527437	112150900	5722460	10000.000000	13580	11343	1.000000	11107	12171	1.000000	44435015	-0.006060
137543596	112144997	5723597	10000.000000	13305	11527	1.000000	11114	12074	1.000000	44822303	-0.005659
137513624	112172233	5724780	10000.000000	13473	11378	1.000000	11116	12211	1.000000	45209442	-0.006515
137544275	112148988	5719347	10000.000000	13507	11334	1.000000	11274	12070	1.000000	45595745	-0.006030
137532996	112146568	5722692	10000.000000	13497	11538	1.000000	11331	12067	1.000000	45981786	-0.005628
137541570	112146874	5722362	10000.000000	13498	11475	1.000000	11030	12309	1.000000	46368634	-0.005775
137539674	112153806	5723064	10000.000000	13475	11335	1.000000	10987	12286	1.000000	46754167	-0.005252
137554706	112140902	5718967	10000.000000	13456	11368	1.000000	11056	12343	1.000000	47138962	-0.005220
137546845	112149510	5723171	10000.000000	13569	11112	1.000000	11152	12282	1.000000	47522091	-0.005058
137519745	112159982	5719848	10000.000000	13416	11236	1.000000	11186	12277	1.000000	47905800	-0.004926
137541171	112162026	5722838	10000.000000	13416	11473	1.000000	11091	12268	1.000000	48287308	-0.005155
137528408	112154776	5719438	10000.000000	13422	11542	1.000000	11071	12432	1.000000	48670369	-0.004982
137532828	112153185	5720969	10000.000000	13472	11202	1.000000	11074	12095	1.000000	49052200	-0.004886
137522573	112158444	5724458	10000.000000	13389	11393	1.000000	11156	12192	1.000000	49431603	-0.005453
137554399	112122958	5720343	10000.000000	13584	11415	1.000000	10987	12425	1.000000	49811792	-0.005414
137535575	112148735	5714208	10000.000000	13429	11444	1.000000	10941	12444	1.000000	50192274	-0.005428
137527915	112172726	5721262	10000.000000	13517	11133	1.000000	11111	12173	1.000000	50569970	-0.005205
137529171	112161096	5725269	10000.000000	13306	11502	1.000000	11160	12264	1.000000	50948246	-0.005304
npatches	nstrain	runtime	dt	init_x	init_y	init_y_blood	init_z	init_S	beta0	beta1	beta2	beta3	mean_beta	B	d	delta	delta_blood	b[0]	mut	m	CTL	c	g	epsilon	k	het	lambda	rho	omega	x_max	patch.dyna	DELTA	A	VA
10000	1	100.000000	0.001000	21900	9499	5000000	0.001000	10000000	6.940772	10.271349	11.054211	5.129208	10	800000000	0.010000	1.000000	1.000000	80000	0.000050	0.004800	0	0.500000	0.000000	2.500000	4.000000	0.500000	0.001000	0.001000	0.010000	31872	0	10.000000	7.000000	1.000000
sus	inf	inf_blood	z	x[0]	y[0][0]	z[0]	x[1]	y[1][0]	z[1]	S[0]	synchrony
219000000	94990000	5000000	10.000000	21900	9499	0.001000	21900	9499	0.001000	10000000	0.000000
75327874	270600954	13921382	3941.516320	9446	26283	0.394152	6794	27440	0.394152	10672524	0.000000
105204963	162576813	8370710	6325.803353	13156	14909	0.632580	10021	16287	0.632580	11202927	0.000000
131944141	114835303	5888773	7771.765723	16206	10374	0.777177	12631	11484	0.777177	11658980	0.000000
147270071	95779087	4894145	8648.676577	18366	8278	0.864868	13889	9693	0.864868	12073992	0.000000
155977263	86487078	4417012	9180.483393	19285	7414	0.918048	14734	8851	0.918048	12465009	0.000000
161169096	81414537	4157531	9503.000201	20049	6804	0.950300	15502	8277	0.950300	12841648	0.000000
164260495	78535276	4009044	9698.592075	20259	6405	0.969859	15474	8182	0.969859	13210279	0.000000
166135147	76846821	3923154	9817.209710	20393	6464	0.981721	15681	7969	0.981721	13574629	0.000000
167271191	75850553	3870567	9889.145947	20636	6183	0.988915	15852	7780	0.988915	13933697	0.000000
167942789	75238399	3838903	9932.772025	20711	6107	0.993277	15846	7888	0.993277	14289898	0.000000
168352043	74883043	3821497	9959.229270	20864	6173	0.995923	15840	7743	0.995923	14645559	0.000000
168630497	74668147	3808584	9975.274394	20752	6094	0.997527	15840	7800	0.997527	15000353	0.000000
168779007	74541289	3803447	9985.005037	20701	6177	0.998501	15936	7774	0.998501	15354740	0.000000
168835077	74470276	3796990	9990.906233	20682	6003	0.999091	15921	7895	0.999091	15709014	0.000000
168936996	74384437	3797640	9994.485041	20617	6107	0.999449	16029	7708	0.999449	16062014	0.000000
168959728	74382291	3793039	9996.655426	20892	6134	0.999666	15855	7920	0.999666	16413358	0.000000
168958374	74360351	3793504	9997.971667	20916	6087	0.999797	16015	7832	0.999797	16764103	0.000000
168973103	74355267	3789734	9998.769908	21160	5987	0.999877	16123	7777	0.999877	17114946	0.000000
168989052	74330206	3794845	9999.254005	20743	6141	0.999925	16000	7851	0.999925	17464927	0.000000
169005466	74324934	3795070	9999.547588	20905	6063	0.999955	15859	7631	0.999955	17813772	0.000000
169004105	74350826	3796663	9999.725632	20724	6211	0.999973	15923	7725	0.999973	18162831	0.000000
169004354	74307780	3792252	9999.833608	20486	6253	0.999983	16021	7672	0.999983	18511153	0.000000
169029502	74303117	3792424	9999.899091	20839	6197	0.999990	16083	7549	0.999990	18858745	0.000000
169004597	74330340	3789958	9999.938803	20883	5984	0.999994	15926	7820	0.999994	19205398	0.000000
169000843	74330731	3796408	9999.962887	20935	6046	0.999996	16037	7640	0.999996	19552579	0.000000
169000889	74322690	3790184	9999.977493	20806	6058	0.999998	15676	7818	0.999998	19898366	0.000000
169007456	74321449	3790603	9999.986350	20803	6106	0.999999	15948	7800	0.999999	20244979	0.000000
169001670	74325843	3792017	9999.991722	20918	6033	0.999999	15963	7736	0.999999	20590413	0.000000
169029748	74321979	3792159	9999.994980	20837	6087	0.999999	15967	7848	0.999999	20934829	0.000000
168999789	74321184	3792506	9999.996955	20881	6224	1.000000	16147	7709	1.000000	21279070	0.000000
169013816	74330931	3792361	9999.998154	20772	6324	1.000000	15977	7775	1.000000	21623413	0.000000
168990861	74322720	3796421	9999.998880	20713	6307	1.000000	15870	7841	1.000000	21966313	0.000000
169012564	74317255	3794956	9999.999321	20831	6181	1.000000	15960	7831	1.000000	22309010	0.000000
169018621	74323867	3792196	9999.999588	20933	6106	1.000000	16048	7811	1.000000	22651955	0.000000
168988098	74332688	3792080	9999.999750	20982	6088	1.000000	15924	7759	1.000000	22994147	0.000000
169010106	74315410	3790442	9999.999849	20409	6201	1.000000	15871	7871	1.000000	23335279	0.000000
169012141	74313052	3791413	9999.999908	20659	6068	1.000000	15886	7622	1.000000	23675454	0.000000
169008159	74322415	3792188	9999.999944	21088	5960	1.000000	15895	7633	1.000000	24015199	0.000000
169039810	74297459	3791013	9999.999966	20731	6166	1.000000	15914	7962	1.000000	24355832	0.000000
168965465	74353633	3792995	9999.999980	20847	6165	1.000000	15927	7796	1.000000	24694601	-1.#IND00
169019768	74315329	3794194	9999.999988	20720	6136	1.000000	16071	7626	1.000000	25033421	0.001600
169003110	74318420	3790540	9999.999992	20836	6096	1.000000	15869	7714	1.000000	25371205	-0.003111
169015579	74331353	3794238	9999.999995	20846	5952	1.000000	16000	7636	1.000000	25708459	-0.009553
168978367	74341998	3794482	9999.999997	20577	6296	1.000000	16085	7660	1.000000	26045034	0.005662
168989404	74336591	3794903	9999.999998	20896	6110	1.000000	15873	7923	1.000000	26381192	0.002148
168994285	74334764	3793503	9999.999999	20663	6102	1.000000	15924	7834	1.000000	26715474	0.003880
169014382	74322802	3792953	9999.999999	20878	6015	1.000000	15956	7742	1.000000	27049990	0.006596
169008395	74324661	3791646	10000.000000	20641	6267	1.000000	15972	7657	1.000000	27384981	0.008253
169005507	74323922	3795022	10000.000000	20887	6162	1.000000	15870	7831	1.000000	27719431	0.006335
169003929	74339352	3794647	10000.000000	20676	6102	1.000000	15763	7852	1.000000	28053418	0.004017
168999817	74322876	3790602	10000.000000	20706	6166	1.000000	15887	7713	1.000000	28388495	0.003893
168975753	74337493	3795830	10000.000000	20903	6041	1.000000	15864	7800	1.000000	28722570	0.003403
169018284	74329687	3788929	10000.000000	20875	6133	1.000000	16115	7644	1.000000	29055845	0.004182
169013121	74328906	3792488	10000.000000	20868	6002	1.000000	16025	7802	1.000000	29387059	0.004250
168987564	74340098	3794882	10000.000000	20780	6223	1.000000	16256	7576	1.000000	29717926	0.002792
169015369	74313117	3788737	10000.000000	20833	6128	1.000000	15940	7709	1.000000	30048036	0.000620
169013668	74308702	3792421	10000.000000	20713	6058	1.000000	15958	7621	1.000000	30378526	0.000102
169036543	74303502	3788272	10000.000000	20527	6201	1.000000	15854	7790	1.000000	30708486	-0.000243
169013280	74322761	3789327	10000.000000	20695	6175	1.000000	15895	7908	1.000000	31037733	-0.000684
169031326	74307003	3790286	10000.000000	20985	6069	1.000000	15980	7810	1.000000	31367726	-0.001066
169004347	74340454	3793066	10000.000000	20808	6090	1.000000	15870	7715	1.000000	31697547	-0.005197
168979155	74344813	3794129	10000.000000	20614	6262	1.000000	16241	7678	1.000000	32025433	-0.005120
169032076	74311763	3790504	10000.000000	20789	6239	1.000000	16096	7672	1.000000	32353762	-0.004149
169001103	74338690	3795766	10000.000000	20927	6033	1.000000	15922	8035	1.000000	32679055	-0.002362
168994432	74333316	3792915	10000.000000	20922	6071	1.000000	15748	7858	1.000000	33005022	-0.002800
168993056	74337352	3792689	10000.000000	20699	6333	1.000000	15795	7944	1.000000	33331915	-0.004279
168967843	74351335	3793425	10000.000000	20592	6223	1.000000	16011	7891	1.000000	33656500	-0.004120
169017925	74294893	3791556	10000.000000	20732	6130	1.000000	16087	7632	1.000000	33982167	-0.004233
169015314	74332307	3792019	10000.000000	21053	6146	1.000000	15871	7716	1.000000	34306661	-0.004108
169003878	74336360	3794415	10000.000000	20927	5958	1.000000	16032	7759	1.000000	34629933	-0.004201
169012008	74325335	3793345	10000.000000	20763	6293	1.000000	15919	7684	1.000000	34953575	-0.003848
169032121	74301355	3793560	10000.000000	20946	5932	1.000000	15871	7740	1.000000	35276912	-0.004777
169001300	74312176	3790588	10000.000000	20928	6056	1.000000	15946	7643	1.000000	35600196	-0.004080
169022240	74308194	3793421	10000.000000	21047	6081	1.000000	16124	7532	1.000000	35922221	-0.004430
168997763	74324260	3794568	10000.000000	20725	6161	1.000000	15753	7789	1.000000	36243371	-0.004853
169006552	74320558	3790141	10000.000000	20734	6055	1.000000	16220	7531	1.000000	36563509	-0.004398
169007184	74336042	3789438	10000.000000	20796	6242	1.000000	16040	7689	1.000000	36883566	-0.004259
169037971	74311365	3791596	10000.000000	21002	5916	1.000000	16057	7792	1.000000	37203794	-0.003868
169026532	74304875	3791391	10000.000000	21017	6031	1.000000	16233	7464	1.000000	37523330	-0.003715
168995264	74333911	3795336	10000.000000	20823	6305	1.000000	15927	7924	1.000000	37842246	-0.003771
168982707	74338821	3791809	10000.000000	20745	5962	1.000000	16000	7694	1.000000	38161376	-0.003624
168994963	74329573	3793943	10000.000000	20892	6130	1.000000	16149	7702	1.000000	38479421	-0.003255
168998167	74345842	3791320	10000.000000	20654	6164	1.000000	16192	7827	1.000000	38797082	-0.004324
169016294	74309252	3787397	10000.000000	20629	6169	1.000000	15922	7741	1.000000	39113674	-0.006931
168981744	74337718	3790901	10000.000000	20841	6073	1.000000	15888	7625	1.000000	39430487	-0.006828
169008085	74305687	3794029	10000.000000	20865	6168	1.000000	16169	7529	1.000000	39747783	-0.005993
169017569	74309836	3792501	10000.000000	20815	6264	1.000000	15762	7838	1.000000	40063363	-0.005824
169009739	74316153	3792918	10000.000000	20718	6082	1.000000	16010	7642	1.000000	40379018	-0.005865
169002439	74327707	3791855	10000.000000	20832	6045	1.000000	15971	7949	1.000000	40693757	-0.005852
169020520	74324059	3790653	10000.000000	20618	6284	1.000000	15943	7753	1.000000	41007772	-0.005564
168988283	74333578	3793817	10000.000000	20812	6199	1.000000	16007	7784	1.000000	41321317	-0.005293
169006120	74336991	3792803	10000.000000	20690	5974	1.000000	15801	7946	1.000000	41634763	-0.005389
168981674	74362052	3795157	10000.000000	20732	6257	1.000000	16126	7814	1.000000	41948589	-0.005189
168992935	74326089	3788780	10000.000000	21027	6033	1.000000	16060	7643	1.000000	42261440	-0.004928
169020383	74313070	3793696	10000.000000	20776	6164	1.000000	15942	7689	1.000000	42573603	-0.004394
168996621	74316500	3793005	10000.000000	20957	6192	1.000000	16015	7942	1.000000	42884645	-0.004220
169037917	74310055	3789329	10000.000000	20869	5868	1.000000	16021	7762	1.000000	43197183	-0.004287
169010749	74318411	3792045	10000.000000	21063	6047	1.000000	15938	7751	1.000000	43507859	-0.004213
169009043	74329573	3794192	10000.000000	20985	6106	1.000000	16064	7756	1.000000	43817862	-0.003916
npatches	nstrain	runtime	dt	init_x	init_y	init_y_blood	init_z	init_S	beta0	beta1	beta2	beta3	mean_beta	B	d	delta	delta_blood	b[0]	mut	m	CTL	c	g	epsilon	k	het	lambda	rho	omega	x_max	patch.dyna	DELTA	A	VA
10000	1	100.000000	0.001000	21900	9499	5000000	0.001000	10000000	9.269087	11.291499	8.041592	10.488699	10	800000000	0.010000	1.000000	1.000000	80000	0.000050	0.004800	0	0.500000	0.000000	2.500000	5.000000	0.500000	0.001000	0.001000	0.010000	31872	0	10.000000	7.000000	1.000000
sus	inf	inf_blood	z	x[0]	y[0][0]	z[0]	x[1]	y[1][0]	z[1]	S[0]	synchrony
219000000	94990000	5000000	10.000000	21900	9499	0.001000	21900	9499	0.001000	10000000	0.000000
81881290	236603218	12216843	3941.516320	8160	23744	0.394152	6912	24471	0.394152	10659949	0.000000
122887763	123575046	6376094	6325.803353	12403	12311	0.632580	10743	13227	0.632580	11148423	0.000000
155506377	82965629	4260281	7771.765723	15901	8082	0.777177	13605	8933	0.777177	11545926	0.000000
173464473	67340032	3447029	8648.676577	17732	6419	0.864868	15285	7409	0.864868	11895343	0.000000
183739582	59642527	3050914	9180.483393	18934	5904	0.918048	16341	6651	0.918048	12217945	0.000000
189835717	55439326	2831893	9503.000201	19441	5326	0.950300	16635	6351	0.950300	12523684	0.000000
193475150	53079263	2709193	9698.592075	19861	5253	0.969859	17483	5743	0.969859	12820331	0.000000
195701927	51648919	2637317	9817.209710	19938	5239	0.981721	17616	5784	0.981721	13109541	0.000000
196991440	50864978	2595626	9889.145947	20346	4914	0.988915	17524	5629	0.988915	13394882	0.000000
197811194	50345770	2567369	9932.772025	20566	4605	0.993277	17831	5535	0.993277	13677429	0.000000
198343545	50036162	2554062	9959.229270	20401	4894	0.995923	17826	5624	0.995923	13958594	0.000000
198606925	49889470	2543743	9975.274394	20130	5031	0.997527	17599	5469	0.997527	14238856	0.000000
198778615	49749732	2541490	9985.005037	20096	4791	0.998501	18100	5561	0.998501	14518374	0.000000
198903123	49681716	2536847	9990.906233	20724	4696	0.999091	17868	5363	0.999091	14797642	0.000000
198959549	49647011	2535301	9994.485041	20316	4839	0.999449	17826	5622	0.999449	15076476	0.000000
199010365	49625068	2533161	9996.655426	20480	4882	0.999666	17713	5666	0.999666	15353723	0.000000
199020252	49612224	2530800	9997.971667	20253	4896	0.999797	17757	5616	0.999797	15631756	0.000000
199033839	49582603	2528657	9998.769908	20482	4945	0.999877	17859	5500	0.999877	15909193	0.000000
199068027	49596752	2530969	9999.254005	20643	4784	0.999925	17827	5449	0.999925	16185518	0.000000
199038563	49598844	2530526	9999.547588	20690	4628	0.999955	17861	5545	0.999955	16461992	0.000000
199063072	49584535	2526826	9999.725632	20462	4786	0.999973	17782	5677	0.999973	16736639	0.000000
199068590	49566083	2528816	9999.833608	20484	4872	0.999983	17717	5596	0.999983	17011351	0.000000
199067083	49581308	2529141	9999.899091	20233	4904	0.999990	17913	5460	0.999990	17285334	0.000000
199064983	49590383	2532180	9999.938803	20591	4820	0.999994	17792	5634	0.999994	17560049	0.000000
199083680	49564542	2530778	9999.962887	20494	4752	0.999996	17973	5662	0.999996	17833833	0.000000
199055741	49595442	2531041	9999.977493	20421	4730	0.999998	17604	5509	0.999998	18107620	0.000000
199080606	49577491	2529099	9999.986350	20531	4763	0.999999	17940	5484	0.999999	18381349	0.000000
199078963	49570099	2530092	9999.991722	20865	4668	0.999999	17694	5741	0.999999	18652844	0.000000
199027635	49601596	2531546	9999.994980	20561	4912	0.999999	17873	5654	0.999999	18927010	0.000000
199063249	49583119	2530263	9999.996955	20430	4842	1.000000	17710	5611	1.000000	19198345	0.000000
199069391	49595026	2530262	9999.998154	20465	4719	1.000000	18037	5536	1.000000	19469947	0.000000
199018064	49599207	2530984	9999.998880	20521	4941	1.000000	17867	5707	1.000000	19740801	0.000000
199031388	49588444	2529527	9999.999321	20340	4793	1.000000	17798	5736	1.000000	20011120	0.000000
199070513	49585996	2530631	9999.999588	20514	4802	1.000000	17764	5636	1.000000	20281033	0.000000
199066502	49584752	2531726	9999.999750	20581	4790	1.000000	18207	5444	1.000000	20550921	0.000000
199068737	49583578	2530180	9999.999849	20412	4689	1.000000	17889	5534	1.000000	20821122	0.000000
199056396	49590435	2530931	9999.999908	20479	4708	1.000000	17735	5609	1.000000	21089635	0.000000
199053309	49583792	2527376	9999.999944	20600	4760	1.000000	17974	5579	1.000000	21358217	0.000000
199088166	49567662	2531356	9999.999966	20790	4755	1.000000	17777	5678	1.000000	21626150	0.000000
199061216	49598581	2530826	9999.999980	20278	4795	1.000000	17707	5570	1.000000	21892711	-1.#IND00
199035730	49597206	2529849	9999.999988	20678	4676	1.000000	17596	5789	1.000000	22159494	0.000000
199045698	49598224	2531340	9999.999992	20378	4784	1.000000	17746	5824	1.000000	22426023	-0.012750
199028004	49607099	2530624	9999.999995	20388	4693	1.000000	17879	5479	1.000000	22691375	-0.007023
199059231	49583027	2531787	9999.999997	20553	4699	1.000000	17963	5543	1.000000	22957736	0.006446
199050473	49596428	2531222	9999.999998	20356	4764	1.000000	17889	5590	1.000000	23223607	0.002041
199043618	49592131	2529191	9999.999999	20545	4750	1.000000	17816	5463	1.000000	23489354	0.002288
199044181	49587158	2530851	9999.999999	20427	4737	1.000000	17756	5505	1.000000	23754544	0.001566
199094791	49557366	2527190	10000.000000	20509	4605	1.000000	17885	5528	1.000000	24018651	-0.000040
199115034	49560780	2527214	10000.000000	20623	4665	1.000000	17679	5657	1.000000	24283062	0.000978
199075969	49579290	2527185	10000.000000	20399	4849	1.000000	17914	5402	1.000000	24547389	0.001902
199081412	49600383	2526461	10000.000000	20820	4581	1.000000	18069	5520	1.000000	24810606	0.002457
199059296	49578438	2529025	10000.000000	20688	4593	1.000000	17737	5615	1.000000	25073665	0.004220
199076214	49582955	2529873	10000.000000	20739	4740	1.000000	18014	5587	1.000000	25335939	0.004302
199062186	49575682	2529658	10000.000000	20572	4777	1.000000	17780	5599	1.000000	25597515	0.000888
199078229	49580490	2528472	10000.000000	20738	4788	1.000000	17979	5578	1.000000	25859258	0.001169
199048844	49590519	2532647	10000.000000	20359	4849	1.000000	17900	5661	1.000000	26120396	0.000401
199060733	49601532	2531995	10000.000000	20451	4681	1.000000	17632	5881	1.000000	26381064	-0.000229
199050829	49583627	2530802	10000.000000	20477	4741	1.000000	18080	5493	1.000000	26641554	0.000034
199097767	49574717	2534488	10000.000000	20714	4678	1.000000	17621	5676	1.000000	26901449	0.002863
199061556	49599669	2528991	10000.000000	20530	4780	1.000000	17818	5675	1.000000	27162270	0.001577
199054064	49608170	2531801	10000.000000	20426	5010	1.000000	17772	5584	1.000000	27422439	0.000109
199071338	49577897	2529861	10000.000000	20576	4757	1.000000	17838	5584	1.000000	27679878	-0.000319
199055636	49586446	2529204	10000.000000	20299	4933	1.000000	17964	5550	1.000000	27938386	-0.001187
199042234	49592548	2529655	10000.000000	20307	4678	1.000000	17819	5487	1.000000	28197537	-0.001543
199064722	49601073	2531754	10000.000000	20716	4648	1.000000	17885	5495	1.000000	28455102	-0.001744
199061051	49600882	2528398	10000.000000	20569	4882	1.000000	17920	5497	1.000000	28712877	-0.001698
199096270	49570657	2530374	10000.000000	20627	4711	1.000000	17914	5621	1.000000	28970043	-0.001605
199082863	49584738	2526989	10000.000000	20451	4825	1.000000	17833	5599	1.000000	29226378	-0.001996
199023620	49606018	2531225	10000.000000	20139	4979	1.000000	17752	5617	1.000000	29483203	-0.001917
199062506	49585956	2530909	10000.000000	20448	4816	1.000000	17791	5660	1.000000	29738651	0.002803
199048546	49591218	2531313	10000.000000	20384	4818	1.000000	17624	5751	1.000000	29993420	0.002733
199054931	49578547	2528789	10000.000000	20521	4791	1.000000	17805	5476	1.000000	30247786	0.002625
199054037	49583940	2528931	10000.000000	20499	4828	1.000000	17916	5452	1.000000	30502799	0.002729
199056693	49564162	2528229	10000.000000	20544	4834	1.000000	17803	5635	1.000000	30756910	0.003197
199071809	49570556	2529407	10000.000000	20625	4758	1.000000	17570	5685	1.000000	31011779	0.001866
199042720	49612688	2529338	10000.000000	20577	4933	1.000000	17826	5538	1.000000	31265320	0.001046
199065304	49579893	2529493	10000.000000	20576	4757	1.000000	18069	5448	1.000000	31519324	0.001167
199040013	49586570	2527826	10000.000000	20573	4746	1.000000	17679	5706	1.000000	31771912	0.001014
199023129	49599967	2531318	10000.000000	20364	4615	1.000000	17899	5675	1.000000	32024196	0.001166
199062274	49598064	2531990	10000.000000	20462	4858	1.000000	17881	5548	1.000000	32275494	0.000585
199053464	49598422	2530958	10000.000000	20522	4926	1.000000	17858	5456	1.000000	32527768	0.000362
199052600	49594394	2531230	10000.000000	20434	4714	1.000000	17648	5787	1.000000	32778597	0.000022
199076231	49576088	2529610	10000.000000	20769	4738	1.000000	17778	5510	1.000000	33028861	0.000174
199024822	49602636	2529147	10000.000000	20786	4541	1.000000	17976	5497	1.000000	33279147	-0.000025
199059872	49585411	2529704	10000.000000	20323	4953	1.000000	17681	5713	1.000000	33530670	-0.000547
199086682	49576888	2527610	10000.000000	20469	4839	1.000000	18039	5706	1.000000	33780328	-0.000527
199077784	49575013	2528977	10000.000000	20463	4837	1.000000	17955	5559	1.000000	34029635	-0.000546
199059892	49583379	2528611	10000.000000	20605	4674	1.000000	17778	5519	1.000000	34277814	-0.001246
199046994	49588480	2529833	10000.000000	20235	4788	1.000000	17810	5492	1.000000	34526225	-0.001210
199070952	49584061	2531585	10000.000000	20412	4975	1.000000	17634	5751	1.000000	34774137	-0.001037
199097356	49559821	2531125	10000.000000	20445	4814	1.000000	17895	5531	1.000000	35022631	-0.000272
199048170	49597015	2530032	10000.000000	20531	4901	1.000000	17732	5614	1.000000	35270788	0.000039
199036124	49590656	2532320	10000.000000	20330	4928	1.000000	17701	5653	1.000000	35517034	-0.000379
199043694	49600614	2531416	10000.000000	20607	4861	1.000000	17755	5680	1.000000	35763953	-0.000426
199051512	49586106	2533052	10000.000000	20628	4783	1.000000	17721	5514	1.000000	36010956	-0.000566
199080738	49583460	2528557	10000.000000	20407	4797	1.000000	17952	5647	1.000000	36256107	-0.000513
199067788	49580307	2527596	10000.000000	20301	4892	1.000000	17942	5482	1.000000	36502216	-0.000484
199077662	49584418	2530412	10000.000000	20488	4878	1.000000	17865	5672	1.000000	36747338	-0.000613
199048922	49596345	2528815	10000.000000	20562	4765	1.000000	18035	5331	1.000000	36992640	-0.000490
npatches	nstrain	runtime	dt	init_x	init_y	init_y_blood	init_z	init_S	beta0	beta1	beta2	beta3	mean_beta	B	d	delta	delta_blood	b[0]	mut	m	CTL	c	g	epsilon	k	het	lambda	rho	omega	x_max	patch.dyna	DELTA	A	VA
10000	1	100.000000	0.001000	21900	9499	5000000	0.001000	10000000	7.689873	14.998392	9.995346	10.540341	10	800000000	0.010000	1.000000	1.000000	80000	0.000050	0.004800	0	0.500000	0.000000	2.500000	6.000000	0.500000	0.001000	0.001000	0.010000	31872	0	10.000000	7.000000	1.000000
sus	inf	inf_blood	z	x[0]	y[0][0]	z[0]	x[1]	y[1][0]	z[1]	S[0]	synchrony
219000000	94990000	5000000	10.000000	21900	9499	0.001000	21900	9499	0.001000	10000000	0.000000
88164073	207549828	10755831	3941.516320	10245	20266	0.394152	5978	21923	0.394152	10648883	0.000000
139799158	95259812	4921896	6325.803353	16067	8638	0.632580	9936	11217	0.632580	11096028	0.000000
177332540	60862977	3128179	7771.765723	20424	5351	0.777177	12623	7754	0.777177	11438491	0.000000
197341910	47887791	2450566	8648.676577	22613	4010	0.864868	14406	6490	0.864868	11728837	0.000000
208785837	41437620	2120530	9180.483393	23827	3174	0.918048	15189	5645	0.918048	11989164	0.000000
215591799	37926387	1939776	9503.000201	25073	2730	0.950300	15610	5527	0.950300	12231572	0.000000
219632265	35934169	1837172	9698.592075	24886	2761	0.969859	16413	5124	0.969859	12462365	0.000000
222111522	34761217	1774087	9817.209710	25656	2530	0.981721	16288	5016	0.981721	12686541	0.000000
223537380	34097891	1741499	9889.145947	25774	2521	0.988915	16543	5013	0.988915	12906711	0.000000
224430471	33681265	1718859	9932.772025	25921	2480	0.993277	16539	4787	0.993277	13123855	0.000000
224958826	33436840	1706352	9959.229270	25688	2553	0.995923	16570	4954	0.995923	13340132	0.000000
225287117	33280294	1698905	9975.274394	25532	2478	0.997527	16562	4945	0.997527	13555355	0.000000
225516979	33157425	1691066	9985.005037	25712	2481	0.998501	16642	4836	0.998501	13768580	0.000000
225603552	33124357	1688892	9990.906233	25540	2572	0.999091	16304	5146	0.999091	13981156	0.000000
225686762	33090056	1689733	9994.485041	25739	2449	0.999449	16726	4763	0.999449	14193390	0.000000
225732566	33071396	1686532	9996.655426	25615	2502	0.999666	16775	4728	0.999666	14404169	0.000000
225759845	33057013	1684932	9997.971667	25722	2480	0.999797	16664	4928	0.999797	14616096	0.000000
225831518	33027207	1685118	9998.769908	25856	2482	0.999877	16673	4819	0.999877	14826945	0.000000
225765344	33060795	1686612	9999.254005	25713	2506	0.999925	16542	4896	0.999925	15038764	0.000000
225806812	33034404	1685356	9999.547588	25662	2538	0.999955	16560	4923	0.999955	15250493	0.000000
225787788	33056756	1686341	9999.725632	25612	2567	0.999973	16645	4947	0.999973	15460767	0.000000
225792240	33062266	1685819	9999.833608	25626	2449	0.999983	16950	4715	0.999983	15671129	0.000000
225776379	33049490	1686136	9999.899091	25510	2401	0.999990	16470	5015	0.999990	15881432	0.000000
225805255	33047910	1683842	9999.938803	25951	2537	0.999994	16670	4833	0.999994	16090309	0.000000
225775076	33059047	1685854	9999.962887	25812	2516	0.999996	16612	4864	0.999996	16299360	0.000000
225813871	33046069	1687336	9999.977493	25752	2449	0.999998	16864	4787	0.999998	16509072	0.000000
225833134	33035977	1684608	9999.986350	25759	2403	0.999999	16908	4838	0.999999	16716592	0.000000
225773656	33076494	1686419	9999.991722	25379	2517	0.999999	16720	4901	0.999999	16924295	0.000000
225810324	33039776	1687827	9999.994980	26122	2400	0.999999	16487	5054	0.999999	17131730	0.000000
225816868	33024710	1685479	9999.996955	25854	2408	1.000000	16748	4839	1.000000	17339249	0.000000
225839581	33042999	1683861	9999.998154	25824	2346	1.000000	16594	5024	1.000000	17546705	0.000000
225806647	33040200	1685299	9999.998880	25952	2488	1.000000	16753	4828	1.000000	17752844	0.000000
225758280	33050427	1688037	9999.999321	25736	2500	1.000000	16849	4819	1.000000	17960180	0.000000
225813742	33022894	1687454	9999.999588	25672	2463	1.000000	16645	4950	1.000000	18166071	0.000000
225822634	33044097	1687053	9999.999750	25572	2587	1.000000	16765	4824	1.000000	18371033	0.000000
225778121	33066679	1686086	9999.999849	25991	2507	1.000000	16929	4747	1.000000	18576163	0.000000
225777896	33053655	1687690	9999.999908	25397	2615	1.000000	16474	4843	1.000000	18782264	0.000000
225753960	33056294	1688241	9999.999944	25782	2496	1.000000	16366	5061	1.000000	18987317	0.000000
225786478	33041839	1686551	9999.999966	25799	2548	1.000000	16738	4810	1.000000	19193260	0.000000
225845586	33013185	1685730	9999.999980	25467	2522	1.000000	17118	4837	1.000000	19398226	-1.#IND00
225817127	33049450	1686655	9999.999988	25700	2518	1.000000	16822	4753	1.000000	19601083	0.009600
225848899	33024022	1685170	9999.999992	25625	2416	1.000000	16589	4814	1.000000	19804259	0.011297
225794045	33053467	1690318	9999.999995	25630	2568	1.000000	16560	4976	1.000000	20007306	0.001115
225769533	33049769	1685122	9999.999997	25895	2356	1.000000	16693	4904	1.000000	20211848	-0.008366
225817499	33046284	1683129	9999.999998	26120	2375	1.000000	16757	4961	1.000000	20414478	-0.001847
225833993	33019094	1686927	9999.999999	25420	2703	1.000000	16705	4807	1.000000	20616394	-0.002854
225823331	33039798	1686430	9999.999999	25699	2471	1.000000	16585	4857	1.000000	20818548	-0.006298
225808766	33035451	1685690	10000.000000	25600	2442	1.000000	16813	4883	1.000000	21021252	-0.006550
225835124	33028167	1685559	10000.000000	25695	2549	1.000000	16911	4885	1.000000	21222583	-0.008151
225834854	33034188	1685301	10000.000000	26075	2343	1.000000	16712	4820	1.000000	21424054	-0.007205
225778391	33063048	1686993	10000.000000	26162	2408	1.000000	16432	5059	1.000000	21624842	-0.002777
225809326	33039353	1686525	10000.000000	25818	2508	1.000000	16663	4841	1.000000	21825908	-0.000939
225802086	33047086	1684904	10000.000000	25923	2349	1.000000	16706	4868	1.000000	22025945	-0.001220
225807196	33052160	1685853	10000.000000	25851	2404	1.000000	16596	5062	1.000000	22225934	-0.001636
225795762	33030642	1687145	10000.000000	25661	2486	1.000000	16683	4925	1.000000	22425133	-0.001590
225817558	33047746	1686616	10000.000000	25715	2477	1.000000	16694	4905	1.000000	22624371	-0.001644
225754589	33070071	1687919	10000.000000	25522	2587	1.000000	16591	4725	1.000000	22823468	0.000328
225813985	33039841	1684287	10000.000000	25647	2487	1.000000	16924	4877	1.000000	23021618	0.001475
225809971	33057863	1685099	10000.000000	25844	2480	1.000000	16645	4968	1.000000	23219890	0.001230
225745668	33060117	1686882	10000.000000	25666	2532	1.000000	16578	4913	1.000000	23417593	0.001086
225786003	33043911	1685421	10000.000000	25570	2620	1.000000	16398	4843	1.000000	23614572	0.001395
225794405	33044959	1685074	10000.000000	25706	2455	1.000000	16566	4754	1.000000	23812499	0.001446
225806525	33048832	1684907	10000.000000	25778	2519	1.000000	16588	4764	1.000000	24009509	0.000229
225792428	33048279	1685229	10000.000000	25643	2409	1.000000	16685	4873	1.000000	24206737	0.000520
225794966	33051246	1684635	10000.000000	25932	2414	1.000000	16634	4956	1.000000	24403515	0.001148
225771743	33052066	1685813	10000.000000	25716	2484	1.000000	16827	4836	1.000000	24599948	0.001059
225795501	33036820	1685782	10000.000000	25654	2416	1.000000	16544	4925	1.000000	24795636	0.001202
225752920	33063275	1688427	10000.000000	25903	2437	1.000000	16568	4814	1.000000	24991908	0.001688
225793140	33046676	1685932	10000.000000	25955	2341	1.000000	16963	4747	1.000000	25187849	0.001621
225815738	33038466	1682849	10000.000000	25671	2499	1.000000	16455	5115	1.000000	25382659	0.001487
225772237	33063058	1683690	10000.000000	25672	2628	1.000000	16360	5073	1.000000	25578669	0.001395
225786200	33041957	1683883	10000.000000	25433	2551	1.000000	16501	4982	1.000000	25772748	0.001220
225795397	33057708	1685042	10000.000000	25883	2423	1.000000	16624	4911	1.000000	25967460	0.000316
225850552	33028731	1684265	10000.000000	25610	2537	1.000000	16936	4751	1.000000	26162317	0.000617
225812389	33041557	1686907	10000.000000	25564	2559	1.000000	16867	4879	1.000000	26353968	-0.000277
225817064	33025415	1685279	10000.000000	25845	2467	1.000000	16594	4954	1.000000	26547973	-0.000668
225791184	33062915	1686489	10000.000000	25961	2433	1.000000	16922	4755	1.000000	26741141	-0.000973
225793155	33056416	1685476	10000.000000	25617	2478	1.000000	16487	5064	1.000000	26934815	-0.001106
225822904	33027600	1685154	10000.000000	25442	2594	1.000000	16517	4847	1.000000	27126684	-0.001039
225818414	33040863	1685974	10000.000000	25857	2424	1.000000	16569	4762	1.000000	27319141	-0.001035
225827521	33037849	1688189	10000.000000	25524	2540	1.000000	16717	4719	1.000000	27510328	-0.000658
225778124	33054201	1686588	10000.000000	25928	2357	1.000000	16721	4821	1.000000	27702307	-0.000768
225786326	33038340	1687995	10000.000000	25799	2329	1.000000	16809	4775	1.000000	27893762	-0.000752
225827809	33056086	1683524	10000.000000	25708	2587	1.000000	16872	4618	1.000000	28085338	-0.000881
225796632	33052276	1685808	10000.000000	25498	2607	1.000000	16637	4874	1.000000	28275648	-0.000775
225803961	33031987	1686321	10000.000000	26002	2318	1.000000	16871	4802	1.000000	28466134	-0.000608
225820411	33034662	1684923	10000.000000	25747	2508	1.000000	16797	4764	1.000000	28655955	-0.000663
225814071	33036887	1684849	10000.000000	25772	2444	1.000000	16819	4739	1.000000	28846397	-0.000568
225790078	33040067	1684652	10000.000000	25722	2421	1.000000	16703	4901	1.000000	29035507	-0.001302
225833627	33026964	1684548	10000.000000	25914	2395	1.000000	16558	4927	1.000000	29224322	-0.001364
225776673	33051811	1688518	10000.000000	25823	2535	1.000000	16594	4911	1.000000	29414139	-0.001317
225783081	33040546	1686516	10000.000000	25842	2428	1.000000	16816	4790	1.000000	29601811	-0.001237
225832378	33026561	1686057	10000.000000	25536	2551	1.000000	16937	4690	1.000000	29790410	-0.001244
225814330	33031128	1684912	10000.000000	26102	2288	1.000000	16828	4785	1.000000	29978394	-0.001388
225802193	33041345	1682783	10000.000000	25772	2488	1.000000	16898	4702	1.000000	30166125	-0.001446
225789584	33049872	1682613	10000.000000	25948	2441	1.000000	16853	4914	1.000000	30353438	-0.001775
225802234	33032292	1685485	10000.000000	25721	2514	1.000000	16430	4832	1.000000	30541389	-0.002222
225793783	33053000	1686308	10000.000000	25851	2413	1.000000	16652	4849	1.000000	30729058	-0.002418
225793454	33039199	1686182	10000.000000	25960	2489	1.000000	16413	4913	1.000000	30916279	-0.002624
npatches	nstrain	runtime	dt	init_x	init_y	init_y_blood	init_z	init_S	beta0	beta1	beta2	beta3	mean_beta	B	d	delta	delta_blood	b[0]	mut	m	CTL	c	g	epsilon	k	het	lambda	rho	omega	x_max	patch.dyna	DELTA	A	VA
10000	1	100.000000	0.001000	21900	9499	5000000	0.001000	10000000	10.676842	5.359901	10.448240	5.742654	10	800000000	0.010000	1.000000	1.000000	80000	0.000050	0.004800	0	0.500000	0.000000	2.500000	7.000000	0.500000	0.001000	0.001000	0.010000	31872	0	10.000000	7.000000	1.000000
sus	inf	inf_blood	z	x[0]	y[0][0]	z[0]	x[1]	y[1][0]	z[1]	S[0]	synchrony
219000000	94990000	5000000	10.000000	21900	9499	0.001000	21900	9499	0.001000	10000000	0.000000
95162220	181782176	9453756	3941.516320	8606	18501	0.394152	14285	16153	0.394152	10633651	0.000000
157212588	73500388	3804100	6325.803353	14686	7774	0.632580	21439	5485	0.632580	11039698	0.000000
198947855	44357518	2277340	7771.765723	18765	4859	0.777177	26250	2626	0.777177	11328899	0.000000
220697430	33423617	1713237	8648.676577	21045	3525	0.864868	28183	1749	0.864868	11561441	0.000000
233055467	28029590	1436119	9180.483393	22418	2955	0.918048	29004	1353	0.918048	11760091	0.000000
240294833	25110964	1284606	9503.000201	23270	2883	0.950300	29386	1139	0.950300	11940134	0.000000
244662533	23423488	1194723	9698.592075	23718	2614	0.969859	29443	1098	0.969859	12109262	0.000000
247306042	22461327	1146842	9817.209710	23850	2297	0.981721	29853	1041	0.981721	12270603	0.000000
248791798	21907267	1118072	9889.145947	24549	2349	0.988915	29693	1019	0.988915	12428236	0.000000
249731561	21544120	1100341	9932.772025	24123	2378	0.993277	29858	958	0.993277	12582462	0.000000
250340177	21347687	1088554	9959.229270	24614	2152	0.995923	29776	948	0.995923	12734884	0.000000
250677028	21217380	1083027	9975.274394	24449	2238	0.997527	29984	1004	0.997527	12886785	0.000000
250860250	21147774	1080104	9985.005037	24465	2358	0.998501	29793	1009	0.998501	13037934	0.000000
251012745	21105471	1077964	9990.906233	24263	2311	0.999091	29844	934	0.999091	13187903	0.000000
251077622	21082888	1074962	9994.485041	24429	2219	0.999449	29929	1038	0.999449	13337533	0.000000
251130456	21043993	1073928	9996.655426	24468	2221	0.999666	29973	910	0.999666	13486663	0.000000
251129102	21061150	1075442	9997.971667	24508	2316	0.999797	30153	876	0.999797	13636260	0.000000
251224911	21015605	1072507	9998.769908	24258	2268	0.999877	30106	936	0.999877	13785512	0.000000
251189253	21049479	1077489	9999.254005	24922	2092	0.999925	29969	985	0.999925	13934185	0.000000
251226014	21021637	1071217	9999.547588	24606	2267	0.999955	29773	1004	0.999955	14081929	0.000000
251234860	21016032	1072609	9999.725632	24331	2243	0.999973	30011	941	0.999973	14230427	0.000000
251194995	21024815	1072452	9999.833608	24550	2212	0.999983	30048	912	0.999983	14378058	0.000000
251230486	21025191	1072453	9999.899091	24480	2283	0.999990	30012	1043	0.999990	14526686	0.000000
251211430	21026275	1075342	9999.938803	24342	2284	0.999994	30102	920	0.999994	14674602	0.000000
251176954	21038077	1073359	9999.962887	24407	2247	0.999996	30080	948	0.999996	14822178	0.000000
251206639	21032453	1072741	9999.977493	24311	2321	0.999998	29752	1035	0.999998	14969637	0.000000
251231416	21005840	1074196	9999.986350	24281	2248	0.999999	30204	960	0.999999	15116723	0.000000
251172213	21039815	1073370	9999.991722	24471	2223	0.999999	30116	994	0.999999	15263157	0.000000
251221794	21023960	1070819	9999.994980	24584	2063	0.999999	30196	914	0.999999	15409708	0.000000
251220517	21019038	1072021	9999.996955	24345	2343	1.000000	30082	922	1.000000	15556417	0.000000
251229035	21015844	1071808	9999.998154	24586	2225	1.000000	29979	938	1.000000	15702474	0.000000
251203061	21029563	1073664	9999.998880	24895	2103	1.000000	29961	847	1.000000	15848101	0.000000
251182684	21047099	1072048	9999.999321	24509	2170	1.000000	30290	951	1.000000	15992868	0.000000
251215976	21017503	1070524	9999.999588	24582	2334	1.000000	29978	938	1.000000	16137897	0.000000
251218617	21021077	1072847	9999.999750	24304	2153	1.000000	30085	977	1.000000	16283080	0.000000
251184287	21031112	1072806	9999.999849	24426	2237	1.000000	30066	856	1.000000	16427148	0.000000
251198471	21044465	1073382	9999.999908	24367	2300	1.000000	29855	1022	1.000000	16572616	0.000000
251172595	21031253	1073933	9999.999944	24543	2318	1.000000	29780	987	1.000000	16716917	0.000000
251238487	21013002	1070794	9999.999966	24682	2238	1.000000	29887	947	1.000000	16861434	0.000000
251193010	21037118	1073961	9999.999980	24420	2288	1.000000	30076	912	1.000000	17006184	-1.#IND00
251168287	21045779	1072619	9999.999988	24506	2267	1.000000	30196	914	1.000000	17150091	0.000000
251197273	21028567	1074342	9999.999992	24792	2221	1.000000	29992	971	1.000000	17293387	-0.002352
251224506	21033530	1072488	9999.999995	24556	2296	1.000000	29972	912	1.000000	17436992	0.003528
251162760	21030501	1073643	9999.999997	24209	2307	1.000000	30123	1032	1.000000	17579271	0.000879
251191817	21039339	1073333	9999.999998	24372	2502	1.000000	29954	942	1.000000	17721697	-0.001822
251202882	21018369	1072705	9999.999999	24589	2241	1.000000	29969	897	1.000000	17865195	-0.002923
251254720	21003869	1071878	9999.999999	24357	2138	1.000000	29945	944	1.000000	18007906	-0.003485
251221390	21030586	1075003	10000.000000	24379	2343	1.000000	29881	919	1.000000	18150481	-0.004610
251230976	21017346	1071719	10000.000000	24603	2196	1.000000	30029	1003	1.000000	18292232	-0.003731
251210569	21035381	1073029	10000.000000	24767	2176	1.000000	29921	1015	1.000000	18434293	-0.005733
251185871	21030590	1073466	10000.000000	24669	2296	1.000000	30232	903	1.000000	18575786	-0.007345
251189753	21036199	1073003	10000.000000	24363	2295	1.000000	30124	902	1.000000	18716603	-0.007197
251154370	21046687	1072870	10000.000000	24269	2302	1.000000	30143	864	1.000000	18857986	-0.005841
251155911	21030954	1075616	10000.000000	24331	2329	1.000000	30031	1036	1.000000	18999052	-0.006694
251216500	21024911	1073018	10000.000000	24707	2190	1.000000	29792	953	1.000000	19139943	-0.004536
251218986	21032850	1072948	10000.000000	24562	2334	1.000000	29991	961	1.000000	19279910	-0.004624
251201538	21029852	1070904	10000.000000	24437	2222	1.000000	29865	929	1.000000	19419997	-0.004221
251207773	21044508	1073200	10000.000000	24376	2207	1.000000	29976	941	1.000000	19560262	-0.003764
251189601	21023204	1073988	10000.000000	24793	2186	1.000000	30007	939	1.000000	19700219	-0.002424
251223769	21013021	1070615	10000.000000	24907	2216	1.000000	29968	961	1.000000	19839904	-0.001808
251177684	21042403	1072889	10000.000000	24407	2350	1.000000	29751	952	1.000000	19979736	-0.001177
251220829	21029606	1073704	10000.000000	24248	2175	1.000000	29835	920	1.000000	20119668	-0.002017
251212963	21026089	1072040	10000.000000	24701	2077	1.000000	29915	944	1.000000	20259282	-0.003003
251171453	21028022	1071864	10000.000000	24360	2266	1.000000	29859	958	1.000000	20398315	-0.003080
251194060	21028043	1073545	10000.000000	24213	2391	1.000000	30037	983	1.000000	20537123	-0.002908
251207830	21033111	1072523	10000.000000	24503	2193	1.000000	29972	993	1.000000	20675716	-0.002470
251130703	21045302	1072838	10000.000000	24687	2176	1.000000	30091	799	1.000000	20814700	-0.002445
251234046	21028545	1072417	10000.000000	24462	2241	1.000000	30001	855	1.000000	20953757	-0.001747
251184180	21040495	1073002	10000.000000	24659	2202	1.000000	29831	976	1.000000	21091274	-0.002542
251183336	21036786	1072977	10000.000000	24693	2133	1.000000	30007	933	1.000000	21229043	-0.002245
251248986	21013039	1072402	10000.000000	24370	2151	1.000000	29985	986	1.000000	21366400	-0.001935
251179036	21033099	1071823	10000.000000	24498	2410	1.000000	30051	972	1.000000	21504038	-0.001880
251202436	21040309	1074389	10000.000000	24287	2282	1.000000	29970	956	1.000000	21641672	-0.001968
251191073	21031206	1073117	10000.000000	24346	2412	1.000000	29970	932	1.000000	21777928	-0.001953
251232158	21033573	1072569	10000.000000	24465	2064	1.000000	29846	994	1.000000	21915170	-0.002617
251205950	21038239	1073663	10000.000000	24729	2154	1.000000	30196	964	1.000000	22051828	-0.002194
251193393	21031575	1073881	10000.000000	24296	2306	1.000000	29977	934	1.000000	22188573	-0.002750
251168604	21049193	1072759	10000.000000	24317	2251	1.000000	29814	938	1.000000	22324173	-0.002773
251210354	21023526	1073989	10000.000000	24520	2238	1.000000	30046	961	1.000000	22461107	-0.004315
251206564	21028155	1071466	10000.000000	24188	2298	1.000000	29909	882	1.000000	22596963	-0.004092
251198354	21028688	1072754	10000.000000	24451	2341	1.000000	29993	898	1.000000	22731036	-0.004193
251239356	21015637	1071085	10000.000000	24719	2216	1.000000	29966	961	1.000000	22866678	-0.004362
251191961	21027611	1074944	10000.000000	24528	2269	1.000000	30026	918	1.000000	23001223	-0.005671
251173973	21038768	1074310	10000.000000	24747	2216	1.000000	29880	935	1.000000	23135542	-0.005461
251219538	21017325	1072679	10000.000000	24899	2151	1.000000	29826	930	1.000000	23271355	-0.005566
251228923	21024966	1072241	10000.000000	24681	2284	1.000000	29848	937	1.000000	23406354	-0.005610
251231987	21018446	1070992	10000.000000	24518	2186	1.000000	29986	1033	1.000000	23540353	-0.005390
251227387	21020708	1073646	10000.000000	24228	2321	1.000000	30060	899	1.000000	23674559	-0.006045
251301249	21002630	1072172	10000.000000	24200	2255	1.000000	29871	1004	1.000000	23807858	-0.006276
251171946	21049714	1074645	10000.000000	24828	2120	1.000000	29775	924	1.000000	23941879	-0.006473
251190460	21035995	1073822	10000.000000	24757	2248	1.000000	30264	948	1.000000	24074860	-0.006231
251220597	21021488	1072515	10000.000000	24441	2343	1.000000	30179	882	1.000000	24208734	-0.006100
251198451	21032733	1071244	10000.000000	24585	2150	1.000000	30075	887	1.000000	24340902	-0.005908
251174986	21034889	1075692	10000.000000	25032	2070	1.000000	29994	921	1.000000	24473195	-0.004343
251182691	21036277	1073378	10000.000000	24728	2286	1.000000	30317	966	1.000000	24606359	-0.004809
251185067	21040368	1073211	10000.000000	24398	2279	1.000000	30135	918	1.000000	24739014	-0.004871
251233092	21013495	1072527	10000.000000	24711	2240	1.000000	30276	882	1.000000	24871135	-0.004685
251170844	21045371	1073654	10000.000000	24328	2287	1.000000	29922	884	1.000000	25003454	-0.004477
251199327	21021701	1074778	10000.000000	24389	2275	1.000000	29941	996	1.000000	25136327	-0.004594
npatches	nstrain	runtime	dt	init_x	init_y	init_y_blood	init_z	init_S	beta0	beta1	beta2	beta3	mean_beta	B	d	delta	delta_blood	b[0]	mut	m	CTL	c	g	epsilon	k	het	lambda	rho	omega	x_max	patch.dyna	DELTA	A	VA
10000	1	100.000000	0.001000	21900	9499	5000000	0.001000	10000000	5.634226	9.287868	10.615173	7.726049	10	800000000	0.010000	1.000000	1.000000	80000	0.000050	0.004800	0	0.500000	0.000000	2.500000	8.000000	0.500000	0.001000	0.001000	0.010000	31872	0	10.000000	7.000000	1.000000
sus	inf	inf_blood	z	x[0]	y[0][0]	z[0]	x[1]	y[1][0]	z[1]	S[0]	synchrony
219000000	94990000	5000000	10.000000	21900	9499	0.001000	21900	9499	0.001000	10000000	0.000000
102618875	159010691	8298516	3941.516320	14570	14312	0.394152	10219	15841	0.394152	10620711	0.000000
174508354	56581369	2932707	6325.803353	22549	4012	0.632580	17928	5428	0.632580	10984734	0.000000
219628164	31871443	1641431	7771.765723	27199	1887	0.777177	22669	2985	0.777177	11221041	0.000000
242549738	22680253	1163734	8648.676577	28934	1117	0.864868	25428	1968	0.864868	11397749	0.000000
255378914	18172712	930678	9180.483393	30016	833	0.918048	26674	1506	0.918048	11541751	0.000000
262867286	15754832	805521	9503.000201	30408	666	0.950300	27500	1377	0.950300	11665587	0.000000
267302203	14364944	734677	9698.592075	30413	570	0.969859	27911	1140	0.969859	11777315	0.000000
269943363	13583466	693929	9817.209710	30573	536	0.981721	28455	1137	0.981721	11881818	0.000000
271519428	13106635	668943	9889.145947	30549	541	0.988915	28301	1013	0.988915	11982423	0.000000
272445197	12837093	654724	9932.772025	30653	519	0.993277	28813	959	0.993277	12080288	0.000000
273064747	12654942	646396	9959.229270	30702	510	0.995923	28796	976	0.995923	12176676	0.000000
273333673	12589828	642546	9975.274394	30725	462	0.997527	28518	975	0.997527	12273049	0.000000
273585464	12500508	636985	9985.005037	30799	522	0.998501	28512	1018	0.998501	12367391	0.000000
273733882	12469598	636187	9990.906233	30728	485	0.999091	28619	902	0.999091	12461340	0.000000
273754134	12456518	635984	9994.485041	30581	527	0.999449	28317	1029	0.999449	12555055	0.000000
273843459	12436210	635470	9996.655426	30875	469	0.999666	28345	969	0.999666	12648642	0.000000
273853840	12430271	633778	9997.971667	31013	523	0.999797	28429	1010	0.999797	12742009	0.000000
273828921	12435798	634972	9998.769908	30812	500	0.999877	28601	968	0.999877	12835534	0.000000
273881076	12421305	634192	9999.254005	30629	462	0.999925	28509	938	0.999925	12928879	0.000000
273893475	12418273	633051	9999.547588	30902	518	0.999955	28473	921	0.999955	13021833	0.000000
273859684	12438977	635403	9999.725632	30887	537	0.999973	28717	962	0.999973	13114769	0.000000
273890903	12427423	633166	9999.833608	30634	501	0.999983	28597	1025	0.999983	13207588	0.000000
273850597	12418321	633021	9999.899091	30659	494	0.999990	28665	910	0.999990	13300653	0.000000
273897724	12423003	633533	9999.938803	30938	490	0.999994	28556	952	0.999994	13393444	0.000000
273898184	12413653	634242	9999.962887	30906	493	0.999996	28487	972	0.999996	13486532	0.000000
273884737	12421928	634755	9999.977493	30628	499	0.999998	28411	1024	0.999998	13578814	0.000000
273863771	12430172	633946	9999.986350	30899	495	0.999999	28752	979	0.999999	13671035	0.000000
273894945	12420828	633671	9999.991722	30495	488	0.999999	28589	982	0.999999	13762565	0.000000
273860117	12429115	633259	9999.994980	30583	531	0.999999	28677	927	0.999999	13854853	0.000000
273864973	12429561	633204	9999.996955	30968	526	1.000000	28467	1033	1.000000	13946862	0.000000
273918975	12417382	632345	9999.998154	30617	505	1.000000	28400	1032	1.000000	14038078	0.000000
273888300	12426547	634786	9999.998880	30651	508	1.000000	28452	955	1.000000	14129695	0.000000
273898708	12416582	633822	9999.999321	30673	536	1.000000	28434	963	1.000000	14220747	0.000000
273902850	12426700	634965	9999.999588	30736	499	1.000000	29001	1016	1.000000	14312384	0.000000
273892931	12413910	632749	9999.999750	30618	525	1.000000	28607	975	1.000000	14403374	0.000000
273882534	12426679	634780	9999.999849	30778	520	1.000000	28732	1028	1.000000	14494557	0.000000
273872121	12426260	634084	9999.999908	30833	505	1.000000	28725	1015	1.000000	14584823	0.000000
273950316	12397842	632566	9999.999944	30863	499	1.000000	28748	997	1.000000	14675335	0.000000
273916257	12412958	632547	9999.999966	30750	499	1.000000	28387	1066	1.000000	14766046	0.000000
273883503	12417607	632907	9999.999980	30689	472	1.000000	28643	1010	1.000000	14856697	-1.#IND00
273899779	12414839	633559	9999.999988	30878	470	1.000000	28730	1048	1.000000	14946859	-0.001200
273892883	12420414	633033	9999.999992	30771	532	1.000000	28744	941	1.000000	15037081	-0.000108
273930099	12413757	631256	9999.999995	30699	461	1.000000	28794	920	1.000000	15126589	-0.002983
273867984	12415199	635351	9999.999997	30677	537	1.000000	28758	1046	1.000000	15217095	0.002106
273921169	12408978	633453	9999.999998	30825	475	1.000000	28423	928	1.000000	15306405	0.002734
273917592	12406836	632927	9999.999999	30924	442	1.000000	28239	1016	1.000000	15395541	0.001201
273916064	12417576	632811	9999.999999	31033	490	1.000000	28499	921	1.000000	15484730	-0.004305
273856901	12427414	634042	10000.000000	30732	532	1.000000	28369	1077	1.000000	15574327	-0.003867
273881364	12412103	631570	10000.000000	30683	543	1.000000	28407	993	1.000000	15663425	-0.003388
273966565	12397755	632466	10000.000000	30756	523	1.000000	28844	951	1.000000	15752146	0.001144
273943158	12401181	632604	10000.000000	30606	538	1.000000	28418	1081	1.000000	15840202	0.000014
273918335	12418198	634323	10000.000000	30848	495	1.000000	28634	919	1.000000	15929368	0.000943
273929790	12412644	634448	10000.000000	30716	479	1.000000	28578	924	1.000000	16017520	0.000037
273954167	12407934	631424	10000.000000	30888	441	1.000000	28798	895	1.000000	16106311	-0.002126
273915590	12428024	632923	10000.000000	30783	509	1.000000	28628	937	1.000000	16194462	-0.002454
273879913	12413642	634214	10000.000000	30891	496	1.000000	28484	1172	1.000000	16282924	-0.001621
273924465	12418879	633692	10000.000000	30817	485	1.000000	28637	1000	1.000000	16370684	0.000610
273904727	12428293	633976	10000.000000	30934	479	1.000000	28452	922	1.000000	16458974	0.000709
273919122	12411882	631285	10000.000000	30681	520	1.000000	28377	1098	1.000000	16547016	0.000664
273953433	12389257	631425	10000.000000	30749	492	1.000000	28685	945	1.000000	16634207	0.000685
273907475	12422256	633714	10000.000000	30794	543	1.000000	28755	985	1.000000	16721437	0.000060
273947475	12406350	632417	10000.000000	30575	519	1.000000	28742	862	1.000000	16809179	0.000599
273881021	12418614	634561	10000.000000	30645	510	1.000000	28598	999	1.000000	16896377	-0.000244
273930370	12414357	633259	10000.000000	30703	472	1.000000	28377	983	1.000000	16983935	-0.000423
273921060	12415999	634649	10000.000000	30793	512	1.000000	28729	964	1.000000	17070524	-0.000537
273907121	12431193	633219	10000.000000	30732	516	1.000000	28873	964	1.000000	17156970	0.000099
273863435	12419528	635182	10000.000000	30768	454	1.000000	28611	1049	1.000000	17243370	0.000716
273905368	12414704	632815	10000.000000	30702	516	1.000000	28898	789	1.000000	17330262	-0.000776
273905841	12421689	632954	10000.000000	30689	529	1.000000	28653	942	1.000000	17416886	-0.000582
273882741	12411295	634223	10000.000000	30685	479	1.000000	28509	995	1.000000	17503066	-0.000127
273914635	12420400	633124	10000.000000	30828	526	1.000000	28412	1008	1.000000	17589340	0.000373
273931580	12406841	632957	10000.000000	30810	501	1.000000	28776	1002	1.000000	17675329	0.000051
273945112	12398166	631755	10000.000000	30539	526	1.000000	28783	950	1.000000	17761617	-0.000017
273908998	12416710	632950	10000.000000	30769	487	1.000000	28606	981	1.000000	17846722	-0.000166
273916144	12415740	633299	10000.000000	30856	458	1.000000	28520	977	1.000000	17932170	-0.000554
273922404	12409379	634484	10000.000000	30900	505	1.000000	28812	958	1.000000	18017355	-0.001055
273888180	12431787	634510	10000.000000	30599	555	1.000000	28632	970	1.000000	18102859	-0.000578
273896867	12424896	635159	10000.000000	30772	470	1.000000	28614	947	1.000000	18187527	-0.000489
273907180	12413902	632355	10000.000000	30705	523	1.000000	28679	918	1.000000	18273041	-0.000306
273884125	12420096	632054	10000.000000	30698	569	1.000000	28764	992	1.000000	18358446	0.000066
273914427	12415200	633989	10000.000000	30743	465	1.000000	28693	951	1.000000	18443679	0.000075
273899903	12424628	634192	10000.000000	30835	478	1.000000	28534	1015	1.000000	18528035	-0.000566
273908695	12419604	633093	10000.000000	30803	547	1.000000	28636	1028	1.000000	18612438	-0.001148
273904280	12409315	632788	10000.000000	30823	497	1.000000	28478	882	1.000000	18696353	-0.001101
273931476	12401203	632804	10000.000000	30864	496	1.000000	28687	956	1.000000	18780549	-0.001201
273888003	12414832	633132	10000.000000	30725	463	1.000000	28744	907	1.000000	18864923	-0.001905
273928348	12405538	632785	10000.000000	30782	498	1.000000	28572	1042	1.000000	18949225	-0.002291
273908680	12432473	634579	10000.000000	30739	520	1.000000	28783	874	1.000000	19033008	-0.002321
273910760	12422914	631823	10000.000000	30533	549	1.000000	28945	1002	1.000000	19117262	-0.003384
273877877	12416405	633958	10000.000000	30821	550	1.000000	28926	885	1.000000	19200641	-0.001714
273922872	12417583	633468	10000.000000	30900	504	1.000000	28647	971	1.000000	19284222	-0.001922
273947747	12409399	632625	10000.000000	30958	505	1.000000	28710	982	1.000000	19367856	-0.001529
273975151	12400197	632570	10000.000000	30942	466	1.000000	28511	988	1.000000	19451660	-0.001768
273945915	12408886	632250	10000.000000	30819	510	1.000000	28499	958	1.000000	19534842	-0.001399
273906299	12409883	632952	10000.000000	30717	511	1.000000	29201	855	1.000000	19618200	-0.001298
273902291	12409730	633222	10000.000000	30740	507	1.000000	28556	980	1.000000	19700055	-0.000681
273916062	12409011	633146	10000.000000	30645	502	1.000000	28600	958	1.000000	19783261	-0.000303
273918757	12400340	632245	10000.000000	30861	494	1.000000	28713	970	1.000000	19865404	-0.000333
273943993	12403539	632899	10000.000000	30973	495	1.000000	28770	994	1.000000	19948433	-0.000220
npatches	nstrain	runtime	dt	init_x	init_y	init_y_blood	init_z	init_S	beta0	beta1	beta2	beta3	mean_beta	B	d	delta	delta_blood	b[0]	mut	m	CTL	c	g	epsilon	k	het	lambda	rho	omega	x_max	patch.dyna	DELTA	A	VA
10000	1	100.000000	0.001000	21900	9499	5000000	0.001000	10000000	10.525193	12.122890	10.615697	9.689406	10	800000000	0.010000	1.000000	1.000000	80000	0.000050	0.004800	0	0.500000	0.000000	2.500000	9.000000	0.500000	0.001000	0.001000	0.010000	31872	0	10.000000	7.000000	1.000000
sus	inf	inf_blood	z	x[0]	y[0][0]	z[0]	x[1]	y[1][0]	z[1]	S[0]	synchrony
219000000	94990000	5000000	10.000000	21900	9499	0.001000	21900	9499	0.001000	10000000	0.000000
109111459	139841912	7328944	3941.516320	9847	14536	0.394152	9054	14900	0.394152	10607905	0.000000
189620443	44049903	2286737	6325.803353	18002	4589	0.632580	16728	5176	0.632580	10935227	0.000000
236921555	23026038	1186529	7771.765723	22851	2549	0.777177	21205	2925	0.777177	11129270	0.000000
260153574	15339549	785749	8648.676577	25767	1556	0.864868	23871	1976	0.864868	11262453	0.000000
272982808	11592277	594208	9180.483393	27049	1223	0.918048	25544	1470	0.918048	11361711	0.000000
280359673	9600024	491366	9503.000201	28437	901	0.950300	26400	1303	0.950300	11442265	0.000000
284643849	8497722	434622	9698.592075	28665	785	0.969859	26954	1099	0.969859	11511196	0.000000
287211568	7843838	401488	9817.209710	29304	635	0.981721	27322	1067	0.981721	11573429	0.000000
288727741	7473777	382128	9889.145947	29329	670	0.988915	27520	1038	0.988915	11631931	0.000000
289658636	7241832	370098	9932.772025	29374	608	0.993277	27980	975	0.993277	11687277	0.000000
290232319	7102372	362417	9959.229270	29010	726	0.995923	27919	895	0.995923	11741401	0.000000
290634228	6996269	357700	9975.274394	29302	646	0.997527	27758	901	0.997527	11793809	0.000000
290843970	6950647	355513	9985.005037	29186	684	0.998501	28253	881	0.998501	11845586	0.000000
290950650	6923204	353700	9990.906233	29751	592	0.999091	28271	818	0.999091	11897729	0.000000
291058670	6900631	351518	9994.485041	29496	600	0.999449	28213	869	0.999449	11949233	0.000000
291052026	6904938	352849	9996.655426	29398	732	0.999666	27383	1038	0.999666	12000724	0.000000
291112916	6886802	351140	9997.971667	29301	657	0.999797	28019	978	0.999797	12052513	0.000000
291194020	6863880	350765	9998.769908	29411	661	0.999877	27885	872	0.999877	12102810	0.000000
291190633	6868034	351026	9999.254005	29723	554	0.999925	28108	930	0.999925	12153935	0.000000
291174779	6871549	350406	9999.547588	29451	625	0.999955	27758	962	0.999955	12204299	0.000000
291152720	6885772	351746	9999.725632	29656	586	0.999973	27680	913	0.999973	12254908	0.000000
291131861	6889819	351916	9999.833608	29408	672	0.999983	28559	792	0.999983	12305928	0.000000
291123798	6872995	350972	9999.899091	29532	631	0.999990	27877	908	0.999990	12356462	0.000000
291173703	6876231	350863	9999.938803	29279	678	0.999994	27986	918	0.999994	12407022	0.000000
291151818	6888521	350276	9999.962887	29175	665	0.999996	27960	895	0.999996	12457368	0.000000
291132273	6882545	350585	9999.977493	29486	576	0.999998	28306	871	0.999998	12508092	0.000000
291153378	6883473	351616	9999.986350	29406	576	0.999999	27968	861	0.999999	12558845	0.000000
291131899	6890949	349909	9999.991722	29560	650	0.999999	27792	1015	0.999999	12609544	0.000000
291130141	6883016	352024	9999.994980	29274	583	0.999999	28172	836	0.999999	12659683	0.000000
291122804	6882633	350867	9999.996955	29601	642	1.000000	27906	938	1.000000	12710271	0.000000
291111555	6880128	350681	9999.998154	29658	578	1.000000	27795	924	1.000000	12760686	0.000000
291169783	6871018	350571	9999.998880	29411	659	1.000000	28214	980	1.000000	12810733	0.000000
291099990	6895237	351373	9999.999321	29463	520	1.000000	28149	805	1.000000	12861122	0.000000
291123911	6886370	352282	9999.999588	29673	556	1.000000	28327	745	1.000000	12911211	0.000000
291166643	6878255	351679	9999.999750	29432	629	1.000000	28138	823	1.000000	12961411	0.000000
291180893	6878459	351659	9999.999849	29301	597	1.000000	28222	772	1.000000	13010763	0.000000
291181586	6866152	350242	9999.999908	29299	613	1.000000	27795	964	1.000000	13060694	0.000000
291125637	6896811	351577	9999.999944	29630	669	1.000000	28153	835	1.000000	13110171	0.000000
291125938	6884663	352047	9999.999966	29602	612	1.000000	28209	878	1.000000	13160186	0.000000
291165134	6872709	351428	9999.999980	29340	723	1.000000	27732	1037	1.000000	13210057	-1.#IND00
291166008	6877655	350168	9999.999988	29687	644	1.000000	27770	966	1.000000	13259385	-0.008000
291157508	6873088	350182	9999.999992	29721	581	1.000000	27877	918	1.000000	13308691	-0.004388
291122007	6887067	351534	9999.999995	29446	590	1.000000	28121	880	1.000000	13357956	-0.001157
291139127	6885439	350954	9999.999997	29520	676	1.000000	27861	869	1.000000	13406376	-0.006287
291142157	6880190	350891	9999.999998	29677	564	1.000000	27975	977	1.000000	13455061	-0.001228
291152285	6882520	351369	9999.999999	29557	624	1.000000	28188	889	1.000000	13503887	-0.002192
291135575	6887946	351908	9999.999999	29715	588	1.000000	27823	998	1.000000	13552605	-0.007433
291126166	6878978	350216	10000.000000	29816	540	1.000000	27986	894	1.000000	13602146	-0.004745
291168802	6878140	351287	10000.000000	29476	568	1.000000	28176	857	1.000000	13651655	-0.007132
291163509	6874999	351306	10000.000000	29824	559	1.000000	27830	933	1.000000	13700161	-0.006506
291137679	6876089	351231	10000.000000	29591	644	1.000000	27994	904	1.000000	13748458	-0.006511
291140843	6879760	350473	10000.000000	29549	640	1.000000	27995	924	1.000000	13796789	-0.005717
291118539	6880436	349851	10000.000000	29478	620	1.000000	27740	974	1.000000	13845522	-0.003471
291192201	6859035	349460	10000.000000	29541	558	1.000000	27924	860	1.000000	13893796	-0.005077
291173687	6878689	351157	10000.000000	29560	692	1.000000	28329	813	1.000000	13942277	-0.004849
291123750	6880063	351443	10000.000000	29261	603	1.000000	27688	924	1.000000	13990455	-0.003664
291155637	6880194	351207	10000.000000	29771	576	1.000000	27893	986	1.000000	14038908	-0.002584
291183414	6873335	350016	10000.000000	29480	646	1.000000	28122	950	1.000000	14086679	-0.002485
291184761	6870942	350025	10000.000000	29570	691	1.000000	27944	881	1.000000	14134524	-0.001981
291152945	6873753	351187	10000.000000	29183	671	1.000000	28421	880	1.000000	14182491	-0.001961
291140856	6885081	352303	10000.000000	29715	551	1.000000	27829	870	1.000000	14230329	-0.001584
291162445	6876955	350883	10000.000000	29755	552	1.000000	27794	1015	1.000000	14278440	-0.001783
291132965	6889002	351208	10000.000000	29786	599	1.000000	27996	844	1.000000	14326201	-0.001166
291162901	6873495	351106	10000.000000	29294	619	1.000000	28175	888	1.000000	14373957	-0.001899
291185937	6864765	349869	10000.000000	29472	671	1.000000	28290	920	1.000000	14421502	-0.000930
291186522	6871913	349837	10000.000000	29617	573	1.000000	28130	868	1.000000	14469184	-0.000155
291161447	6874343	351116	10000.000000	29763	564	1.000000	27955	1021	1.000000	14516296	-0.000534
291157228	6878748	351339	10000.000000	29570	544	1.000000	27644	871	1.000000	14564169	-0.001386
291170815	6874365	351413	10000.000000	29600	537	1.000000	28463	732	1.000000	14611527	-0.000855
291199057	6867107	350708	10000.000000	29335	651	1.000000	28174	1011	1.000000	14659201	-0.001167
291175273	6868147	351531	10000.000000	29733	519	1.000000	27914	902	1.000000	14706312	-0.000867
291142478	6881710	351456	10000.000000	29747	564	1.000000	27926	891	1.000000	14753567	-0.001677
291149558	6878988	350482	10000.000000	29274	616	1.000000	27857	883	1.000000	14800393	-0.002199
291179257	6865141	350817	10000.000000	29546	568	1.000000	28130	937	1.000000	14846910	-0.002297
291140794	6879826	350400	10000.000000	29569	590	1.000000	27975	840	1.000000	14894223	-0.002444
291152808	6884513	351622	10000.000000	29722	612	1.000000	28425	846	1.000000	14941260	-0.002544
291150321	6874497	351257	10000.000000	29172	661	1.000000	28052	914	1.000000	14987976	-0.002488
291155644	6881925	350992	10000.000000	29357	676	1.000000	27760	879	1.000000	15034804	-0.003033
291180686	6870892	349531	10000.000000	29632	525	1.000000	28136	853	1.000000	15081852	-0.002755
291210350	6867890	351252	10000.000000	29522	571	1.000000	28096	982	1.000000	15128394	-0.002299
291171919	6872532	350836	10000.000000	29905	551	1.000000	28199	860	1.000000	15174652	-0.002088
291148356	6876719	351680	10000.000000	29208	720	1.000000	28116	862	1.000000	15221188	-0.001766
291148643	6882148	351351	10000.000000	29504	630	1.000000	28146	849	1.000000	15268201	-0.000859
291159306	6873692	349638	10000.000000	29914	595	1.000000	27763	983	1.000000	15314368	-0.000991
291188675	6867346	349914	10000.000000	29128	676	1.000000	28328	819	1.000000	15360179	-0.001212
291192227	6869072	350101	10000.000000	29677	580	1.000000	27893	1038	1.000000	15406212	-0.001485
291224926	6866787	350058	10000.000000	29587	587	1.000000	28026	836	1.000000	15452428	-0.001768
291106049	6899679	352288	10000.000000	29522	618	1.000000	28239	934	1.000000	15498422	-0.001034
291152414	6868353	350954	10000.000000	29826	594	1.000000	27723	893	1.000000	15544469	-0.002251
291127259	6887137	351281	10000.000000	29492	593	1.000000	28063	861	1.000000	15590448	-0.001442
291128682	6880923	351505	10000.000000	29420	648	1.000000	27805	867	1.000000	15636780	-0.001116
291137457	6881297	350375	10000.000000	29424	582	1.000000	28381	867	1.000000	15682434	-0.000975
291141984	6887335	351785	10000.000000	29740	675	1.000000	28222	857	1.000000	15728115	-0.001431
291164272	6866176	350034	10000.000000	29686	594	1.000000	28201	917	1.000000	15773326	-0.001537
291179268	6867320	350708	10000.000000	29800	540	1.000000	27497	949	1.000000	15818793	-0.001684
291140537	6884454	351025	10000.000000	29646	526	1.000000	28082	917	1.000000	15864385	-0.001634
291075899	6897005	351939	10000.000000	29459	600	1.000000	27731	1007	1.000000	15909734	-0.002117
291161818	6873921	351027	10000.000000	29613	540	1.000000	28165	868	1.000000	15955107	-0.002123
291145489	6883177	351325	10000.000000	29611	605	1.000000	28290	804	1.000000	16000461	-0.002160
npatches	nstrain	runtime	dt	init_x	init_y	init_y_blood	init_z	init_S	beta0	beta1	beta2	beta3	mean_beta	B	d	delta	delta_blood	b[0]	mut	m	CTL	c	g	epsilon	k	het	lambda	rho	omega	x_max	patch.dyna	DELTA	A	VA
10000	1	100.000000	0.001000	21900	9499	5000000	0.001000	10000000	8.223324	5.494906	9.376854	11.512347	10	800000000	0.010000	1.000000	1.000000	80000	0.000050	0.004800	0	0.500000	0.000000	2.500000	10.000000	0.500000	0.001000	0.001000	0.010000	31872	0	10.000000	7.000000	1.000000
sus	inf	inf_blood	z	x[0]	y[0][0]	z[0]	x[1]	y[1][0]	z[1]	S[0]	synchrony
219000000	94990000	5000000	10.000000	21900	9499	0.001000	21900	9499	0.001000	10000000	0.000000
116229931	122640197	6453560	3941.516320	12614	11930	0.394152	16329	10630	0.394152	10592744	0.000000
204658297	33908264	1766366	6325.803353	22082	2910	0.632580	25658	2029	0.632580	10881110	0.000000
253392736	16081295	831061	7771.765723	27264	1127	0.777177	29551	834	0.777177	11033197	0.000000
276442773	9706312	499384	8648.676577	29520	581	0.864868	30635	409	0.864868	11125295	0.000000
288681490	6692201	344296	9180.483393	30360	363	0.918048	31169	228	0.918048	11185382	0.000000
295589961	5130789	263191	9503.000201	30944	229	0.950300	31360	171	0.950300	11227356	0.000000
299545208	4259552	217512	9698.592075	31089	201	0.969859	31618	153	0.969859	11259099	0.000000
301881786	3753060	191609	9817.209710	31131	200	0.981721	31718	112	0.981721	11284946	0.000000
303371054	3440841	175940	9889.145947	31416	160	0.988915	31827	100	0.988915	11306577	0.000000
304310518	3243314	165594	9932.772025	31458	161	0.993277	31830	97	0.993277	11325715	0.000000
304817840	3135753	159924	9959.229270	31372	146	0.995923	31762	109	0.995923	11343644	0.000000
305158319	3059492	156382	9975.274394	31474	167	0.997527	31936	101	0.997527	11360574	0.000000
305369324	3030209	154278	9985.005037	31321	155	0.998501	31611	92	0.998501	11377272	0.000000
305505555	2994594	152803	9990.906233	31520	158	0.999091	31826	95	0.999091	11393247	0.000000
305587144	2977622	151746	9994.485041	31263	163	0.999449	31557	104	0.999449	11408885	0.000000
305587919	2984002	152388	9996.655426	31385	123	0.999666	31585	88	0.999666	11424692	0.000000
305609058	2970035	151561	9997.971667	31713	119	0.999797	31641	110	0.999797	11440815	0.000000
305645809	2963036	150895	9998.769908	31915	120	0.999877	31864	92	0.999877	11456322	0.000000
305664319	2958009	151056	9999.254005	31291	154	0.999925	31810	109	0.999925	11471991	0.000000
305641573	2966998	150762	9999.547588	31576	174	0.999955	31824	111	0.999955	11487378	0.000000
305682051	2963095	151104	9999.725632	31550	139	0.999973	31480	78	0.999973	11502570	0.000000
305656147	2959625	151046	9999.833608	31374	146	0.999983	31849	92	0.999983	11517863	0.000000
305656831	2965561	151490	9999.899091	31322	158	0.999990	31461	85	0.999990	11533569	0.000000
305660550	2958001	151245	9999.938803	31538	101	0.999994	31632	105	0.999994	11549175	0.000000
305647958	2967848	151811	9999.962887	31636	141	0.999996	31757	97	0.999996	11564570	0.000000
305666502	2963053	151978	9999.977493	31424	147	0.999998	31697	82	0.999998	11579962	0.000000
305685905	2960589	151573	9999.986350	31046	162	0.999999	31557	89	0.999999	11595172	0.000000
305651434	2960930	151468	9999.991722	31346	142	0.999999	31773	86	0.999999	11610639	0.000000
305683630	2956350	150551	9999.994980	31392	130	0.999999	31633	73	0.999999	11625943	0.000000
305707403	2953534	150955	9999.996955	31413	150	1.000000	31673	84	1.000000	11640884	0.000000
305701960	2957621	150233	9999.998154	31618	154	1.000000	31667	74	1.000000	11655771	0.000000
305697738	2956195	150470	9999.998880	31456	140	1.000000	31595	89	1.000000	11670965	0.000000
305697281	2958233	151437	9999.999321	31647	113	1.000000	31539	92	1.000000	11686072	0.000000
305688819	2963274	150108	9999.999588	31578	92	1.000000	31650	91	1.000000	11701462	0.000000
305689189	2956551	150951	9999.999750	31485	121	1.000000	31675	99	1.000000	11716574	0.000000
305727356	2946392	150259	9999.999849	31447	183	1.000000	31777	71	1.000000	11731961	0.000000
305687493	2958048	150743	9999.999908	31310	133	1.000000	31562	105	1.000000	11746852	0.000000
305681988	2963035	150793	9999.999944	31408	132	1.000000	31651	82	1.000000	11762124	0.000000
305676496	2962653	151004	9999.999966	31213	135	1.000000	31749	64	1.000000	11776779	0.000000
305647337	2970253	150980	9999.999980	31370	162	1.000000	31344	108	1.000000	11792139	-1.#IND00
305650956	2971819	151561	9999.999988	31533	92	1.000000	31613	85	1.000000	11807159	0.017600
305632089	2968745	151341	9999.999992	31375	170	1.000000	31832	83	1.000000	11822288	0.041614
305643394	2970125	151158	9999.999995	31322	137	1.000000	31691	79	1.000000	11837872	0.034345
305655692	2965607	152058	9999.999997	31384	141	1.000000	31869	78	1.000000	11853102	0.031951
305651698	2964515	150686	9999.999998	31458	177	1.000000	31533	89	1.000000	11868257	0.020532
305678999	2960780	151197	9999.999999	31595	98	1.000000	31624	101	1.000000	11883086	0.019592
305662214	2961011	151551	9999.999999	31439	106	1.000000	31711	70	1.000000	11897929	0.016155
305652690	2967052	150826	10000.000000	31440	101	1.000000	31620	108	1.000000	11912484	0.012546
305664018	2969492	151487	10000.000000	31210	157	1.000000	31523	92	1.000000	11927612	0.007065
305690974	2945394	150366	10000.000000	31383	91	1.000000	31843	108	1.000000	11942480	0.009909
305672091	2960133	151030	10000.000000	31314	146	1.000000	31591	67	1.000000	11957220	0.015044
305641143	2969643	151699	10000.000000	31303	140	1.000000	31746	78	1.000000	11972203	0.013794
305620797	2973624	151015	10000.000000	31367	156	1.000000	31671	78	1.000000	11986697	0.012005
305664761	2956955	151030	10000.000000	31460	144	1.000000	31632	97	1.000000	12001293	0.008957
305668716	2963080	151063	10000.000000	31354	162	1.000000	31631	105	1.000000	12016306	0.006975
305621007	2972020	151454	10000.000000	31532	127	1.000000	31610	91	1.000000	12031078	0.007003
305683509	2954983	151696	10000.000000	31422	127	1.000000	31777	80	1.000000	12045869	0.006782
305704942	2955893	151070	10000.000000	31427	137	1.000000	31724	97	1.000000	12060779	0.006674
305700006	2951421	150468	10000.000000	31244	152	1.000000	31552	81	1.000000	12075252	0.006381
305670480	2963353	151195	10000.000000	31566	131	1.000000	31801	111	1.000000	12089832	0.006286
305688784	2956297	151094	10000.000000	31507	129	1.000000	31640	102	1.000000	12104545	0.005889
305672107	2960276	150670	10000.000000	31269	116	1.000000	31707	86	1.000000	12118723	0.003327
305652745	2963949	150743	10000.000000	31318	150	1.000000	31730	99	1.000000	12133186	0.002786
305672429	2962515	150898	10000.000000	31298	129	1.000000	31603	103	1.000000	12147398	0.002747
305702361	2954496	150594	10000.000000	31251	131	1.000000	31573	93	1.000000	12162070	0.001765
305686832	2959620	150758	10000.000000	31399	139	1.000000	31603	83	1.000000	12176523	0.000460
305685342	2966723	151105	10000.000000	31348	121	1.000000	31847	108	1.000000	12190631	0.001302
305703092	2953037	150901	10000.000000	31700	142	1.000000	31688	103	1.000000	12204867	0.001070
305692074	2961841	150846	10000.000000	31560	129	1.000000	31554	102	1.000000	12219542	0.000517
305624799	2972376	151981	10000.000000	31515	136	1.000000	31468	111	1.000000	12234000	0.000618
305655887	2961246	150983	10000.000000	31393	138	1.000000	31459	90	1.000000	12248514	0.001139
305645142	2964444	151733	10000.000000	31490	128	1.000000	31723	89	1.000000	12262677	0.001189
305691592	2955503	151061	10000.000000	31262	158	1.000000	31717	91	1.000000	12277172	0.000074
305691574	2958548	150846	10000.000000	31306	145	1.000000	31796	66	1.000000	12291579	-0.000084
305677470	2965864	151695	10000.000000	31417	118	1.000000	31559	105	1.000000	12305840	0.000392
305682187	2956531	150344	10000.000000	31273	156	1.000000	31503	75	1.000000	12320311	0.000521
305663673	2970652	151537	10000.000000	31645	117	1.000000	31686	89	1.000000	12334800	0.000720
305669042	2959279	151077	10000.000000	31597	104	1.000000	31760	100	1.000000	12349134	0.000762
305660989	2969271	151514	10000.000000	31617	133	1.000000	31661	78	1.000000	12363409	0.000991
305666166	2958453	151062	10000.000000	31306	125	1.000000	31571	73	1.000000	12378021	0.001230
305676057	2961525	151478	10000.000000	31226	139	1.000000	31593	77	1.000000	12392385	0.000525
305724445	2955686	150496	10000.000000	31489	130	1.000000	31710	96	1.000000	12406377	0.000583
305702458	2956236	150608	10000.000000	31562	125	1.000000	31741	92	1.000000	12420471	0.000740
305754289	2944612	149459	10000.000000	31521	115	1.000000	31696	78	1.000000	12434421	0.000734
305726156	2953935	150917	10000.000000	31381	106	1.000000	31460	86	1.000000	12448318	0.000728
305723454	2948045	149898	10000.000000	31550	124	1.000000	31619	97	1.000000	12462230	0.001065
305702512	2961789	151564	10000.000000	31613	126	1.000000	31750	90	1.000000	12476282	0.000606
305656664	2962981	150683	10000.000000	31475	140	1.000000	31765	63	1.000000	12489766	0.000709
305666038	2962728	151394	10000.000000	31431	140	1.000000	31688	107	1.000000	12503820	0.000658
305715774	2957006	150590	10000.000000	31361	150	1.000000	31635	106	1.000000	12517866	0.000817
305687107	2959851	151013	10000.000000	31293	163	1.000000	31597	83	1.000000	12532240	0.000463
305695972	2953465	150214	10000.000000	31197	139	1.000000	31902	105	1.000000	12545909	0.000757
305708132	2950539	150713	10000.000000	31440	138	1.000000	31828	76	1.000000	12559630	0.000708
305700782	2956255	150884	10000.000000	31510	133	1.000000	31595	116	1.000000	12573586	0.000751
305698084	2963154	151622	10000.000000	31442	134	1.000000	31645	96	1.000000	12587391	0.000801
305676069	2955636	150598	10000.000000	31303	126	1.000000	31604	78	1.000000	12601047	0.000351
305703246	2954318	150363	10000.000000	31409	104	1.000000	31752	77	1.000000	12614600	0.000383
305710514	2953804	150468	10000.000000	31381	117	1.000000	31554	93	1.000000	12628188	0.000278
305665571	2963798	151077	10000.000000	31625	106	1.000000	31647	94	1.000000	12641478	0.000311
npatches	nstrain	runtime	dt	init_x	init_y	init_y_blood	init_z	init_S	beta0	beta1	beta2	beta3	mean_beta	B	d	delta	delta_blood	b[0]	mut	m	CTL	c	g	epsilon	k	het	lambda	rho	omega	x_max	patch.dyna	DELTA	A	VA
10000	1	100.000000	0.001000	21900	9499	5000000	0.001000	10000000	12.503706	13.612529	13.578775	12.728484	10	800000000	0.010000	1.000000	1.000000	80000	0.000050	0.004800	0	0.500000	0.000000	2.500000	11.000000	0.500000	0.001000	0.001000	0.010000	31872	0	10.000000	7.000000	1.000000
sus	inf	inf_blood	z	x[0]	y[0][0]	z[0]	x[1]	y[1][0]	z[1]	S[0]	synchrony
219000000	94990000	5000000	10.000000	21900	9499	0.001000	21900	9499	0.001000	10000000	0.000000
122753331	107956986	5696772	3941.516320	10093	11404	0.394152	9491	11766	0.394152	10581791	0.000000
217967201	26170825	1368246	6325.803353	19474	3194	0.632580	18140	3573	0.632580	10836256	0.000000
267033263	11103442	573959	7771.765723	24361	1486	0.777177	23162	1801	0.777177	10953450	0.000000
289139881	5913911	305879	8648.676577	26962	922	0.864868	25790	1133	0.864868	11013371	0.000000
300265947	3589321	184448	9180.483393	29092	492	0.918048	27968	725	0.918048	11044698	0.000000
306337261	2393492	123169	9503.000201	29857	354	0.950300	29171	462	0.950300	11060213	0.000000
309742460	1746972	89776	9698.592075	30453	293	0.969859	29621	401	0.969859	11066559	0.000000
311767148	1369278	70803	9817.209710	30958	188	0.981721	30138	312	0.981721	11068058	0.000000
312987349	1143775	58287	9889.145947	30891	133	0.988915	30373	231	0.988915	11065909	0.000000
313770047	1000012	51729	9932.772025	31332	91	0.993277	30894	182	0.993277	11061905	0.000000
314229036	913528	46858	9959.229270	31130	96	0.995923	30849	176	0.995923	11056881	0.000000
314610727	838453	42757	9975.274394	31447	70	0.997527	31088	167	0.997527	11050687	0.000000
314846896	795116	40507	9985.005037	31345	99	0.998501	30982	162	0.998501	11043841	0.000000
314930476	780653	40137	9990.906233	31189	115	0.999091	31039	199	0.999091	11036820	0.000000
315000421	766569	38814	9994.485041	31153	183	0.999449	30926	161	0.999449	11029646	0.000000
315086981	756357	38535	9996.653333	31625	55	0.999666	31224	140	0.999666	11022476	0.000000
315167485	743630	38183	9997.921713	31604	97	0.999797	31311	126	0.999797	11014767	0.000000
315156288	737936	37479	9998.739613	31145	105	0.999877	31319	157	0.999877	11007025	0.000000
315221723	724966	36989	9999.221694	31410	85	0.999925	31314	113	0.999925	10999601	0.000000
315255663	724223	36952	9999.527992	31626	59	0.999955	31136	145	0.999955	10991827	0.000000
315241417	724435	37192	9999.703464	31449	84	0.999973	30857	180	0.999973	10984232	0.000000
315229352	725506	37182	9999.820164	31551	85	0.999983	31407	118	0.999983	10976671	0.000000
315249118	720442	36567	9999.842225	31336	79	0.999990	31278	162	0.999990	10968939	0.000000
315295026	719787	36914	9999.899477	31584	34	0.999994	31401	86	0.999994	10961331	0.000000
315248103	729899	36991	9999.897805	31440	48	0.999996	31263	164	0.999996	10953456	0.000000
315225151	731039	37343	9999.932653	31313	92	0.999998	31242	112	0.999998	10946180	0.000000
315237011	725798	37283	9999.955859	31346	115	0.999999	31361	87	0.999999	10938600	0.000000
315237152	726425	37322	9999.973231	31245	70	0.999999	31166	113	0.999999	10930986	0.000000
315266227	721001	36911	9999.983766	31614	64	0.999999	31405	77	0.999999	10923263	0.000000
315254903	719161	36536	9999.884698	31688	59	1.000000	31143	158	1.000000	10915643	0.000000
315275594	716861	36312	9999.920459	31524	75	1.000000	31182	141	1.000000	10907769	0.000000
315271514	723602	36887	9999.951762	31524	114	1.000000	31214	122	1.000000	10900025	0.000000
315240152	723056	37361	9999.962566	31391	78	1.000000	30973	196	1.000000	10892377	0.000000
315267034	716654	36468	9999.977298	31470	74	1.000000	30971	120	1.000000	10884645	0.000000
315248116	721140	36792	9999.986232	31586	58	1.000000	31204	100	1.000000	10876808	0.000000
315213889	727858	37504	9999.983008	31479	76	1.000000	31380	100	1.000000	10869194	0.000000
315221538	725066	37139	9999.973946	31457	50	1.000000	30954	133	1.000000	10861642	0.000000
315233056	722522	37266	9999.945773	31482	101	1.000000	31004	147	1.000000	10853911	0.000000
315273847	716235	36651	9999.967114	31327	100	1.000000	31251	124	1.000000	10846466	0.000000
315299859	712163	36277	9999.980056	31494	111	1.000000	31367	138	1.000000	10838819	-1.#IND00
315296432	712361	36500	9999.979194	31478	65	1.000000	31258	125	1.000000	10831110	-1.#IND00
315275260	715942	36433	9999.963193	31542	52	1.000000	31382	73	1.000000	10823667	-0.013576
315264074	717310	36593	9999.971965	31574	52	1.000000	31172	95	1.000000	10816277	-0.013485
315318051	709455	35963	9999.982998	31686	71	1.000000	31200	142	1.000000	10808519	-0.007910
315292910	718799	36849	9999.986236	31488	79	1.000000	30942	195	1.000000	10800900	-0.003528
315297262	715539	36279	9999.978480	31299	96	1.000000	31106	94	1.000000	10793573	-0.001915
315274358	717997	36864	9999.982343	31691	83	1.000000	31196	102	1.000000	10786188	-0.000423
315264114	721192	36870	9999.989292	31430	68	1.000000	31045	185	1.000000	10778532	-0.002023
315259574	720328	36767	9999.965439	31231	93	1.000000	31217	131	1.000000	10771127	-0.002526
315233574	725587	37220	9999.974982	31668	71	1.000000	31621	88	1.000000	10763924	-0.002910
315227107	725980	36862	9999.976942	31548	88	1.000000	31020	148	1.000000	10756490	-0.002178
315284253	712883	36579	9999.979626	31393	83	1.000000	30867	135	1.000000	10749216	-0.001971
315304062	709743	36143	9999.987644	31646	97	1.000000	30773	103	1.000000	10741587	-0.000051
315306332	717056	36690	9999.992507	31287	75	1.000000	31142	165	1.000000	10733936	-0.000217
315242907	723479	36872	9999.968994	31138	105	1.000000	31195	118	1.000000	10726161	0.000686
315271501	720625	36647	9999.975553	31392	105	1.000000	30839	154	1.000000	10718832	0.000669
315252557	722000	36969	9999.985174	31525	99	1.000000	31090	141	1.000000	10711373	-0.000366
315271920	720916	36500	9999.991009	31289	83	1.000000	31213	127	1.000000	10704087	-0.003270
315263175	717318	36863	9999.983508	31705	44	1.000000	31164	138	1.000000	10696723	-0.003213
315285009	723224	37053	9999.954974	31603	62	1.000000	31294	161	1.000000	10689456	-0.002176
315249036	722057	36831	9999.972694	31496	102	1.000000	31140	134	1.000000	10682382	-0.002157
315290116	717565	36678	9999.976586	31382	86	1.000000	31294	103	1.000000	10675333	-0.002209
315290065	717221	36430	9999.955131	31573	92	1.000000	31271	90	1.000000	10667905	-0.002256
315244315	723403	36918	9999.972789	31772	62	1.000000	31078	153	1.000000	10660715	-0.002172
315216203	728276	37047	9999.967489	31311	69	1.000000	30961	130	1.000000	10653638	-0.002073
315239764	725667	36823	9999.968142	31330	94	1.000000	31183	123	1.000000	10646428	-0.001915
315220670	726312	37017	9999.980680	31523	39	1.000000	31136	202	1.000000	10639152	-0.001652
315218184	725720	37114	9999.988283	31642	63	1.000000	31128	172	1.000000	10631890	-0.001678
315192120	729779	37340	9999.992894	31482	78	1.000000	30731	203	1.000000	10624768	-0.001295
315225094	724352	37155	9999.995691	31684	77	1.000000	30963	160	1.000000	10617547	-0.001102
315224739	723462	37104	9999.997387	31345	80	1.000000	30939	181	1.000000	10610458	-0.000619
315239699	723880	36633	9999.995003	31458	93	1.000000	31341	141	1.000000	10603228	-0.000312
315274787	717128	36445	9999.996970	31312	96	1.000000	30998	150	1.000000	10596050	0.000273
315308765	716672	36503	9999.958573	31438	98	1.000000	31175	144	1.000000	10588691	0.000909
315258465	721851	36891	9999.902514	31612	66	1.000000	31185	111	1.000000	10581449	0.000105
315277823	718926	36733	9999.940879	31360	66	1.000000	31198	94	1.000000	10574288	0.001516
315317882	717134	36436	9999.964146	31378	66	1.000000	31118	136	1.000000	10567222	0.001347
315288191	723644	36651	9999.952157	31652	68	1.000000	30706	256	1.000000	10560018	0.001180
315228688	723346	36931	9999.970985	31619	100	1.000000	30812	164	1.000000	10552901	0.000990
315258016	721686	36924	9999.982404	31449	78	1.000000	31058	167	1.000000	10545993	0.000564
315247815	720027	37110	9999.989329	31311	90	1.000000	31045	115	1.000000	10539132	0.001259
315252902	719199	36676	9999.942597	31236	85	1.000000	30966	170	1.000000	10532103	0.000984
315254477	718426	36807	9999.965187	31405	74	1.000000	31061	124	1.000000	10525121	0.001074
315267011	717407	36767	9999.978888	31456	101	1.000000	31093	128	1.000000	10517790	0.001270
315287594	715548	36511	9999.987196	31360	108	1.000000	31107	112	1.000000	10510810	0.001258
315259601	722750	36688	9999.992235	31366	78	1.000000	31182	131	1.000000	10503494	0.001107
315232755	726317	37270	9999.995291	31471	67	1.000000	31199	135	1.000000	10496463	0.001087
315261667	721645	36775	9999.997144	31867	59	1.000000	30987	154	1.000000	10489089	0.001160
315299111	714383	36529	9999.982016	31665	76	1.000000	30907	212	1.000000	10482295	0.001242
315297171	711361	36413	9999.989094	31730	52	1.000000	31033	101	1.000000	10475357	0.001251
315310464	709642	35858	9999.993386	31374	80	1.000000	31337	87	1.000000	10468079	0.001077
315289532	713450	36048	9999.995989	31591	25	1.000000	31187	125	1.000000	10460817	0.001277
315277081	715134	36667	9999.993975	31585	68	1.000000	31407	104	1.000000	10453995	0.000513
315296418	715526	36229	9999.994662	31306	62	1.000000	31067	149	1.000000	10447077	0.000461
315267346	714023	36436	9999.996763	31250	62	1.000000	31075	150	1.000000	10440176	0.000550
315283633	719396	36423	9999.985772	31452	75	1.000000	31131	130	1.000000	10433125	0.000366
315289093	715385	36815	9999.991372	31610	46	1.000000	31305	120	1.000000	10426053	0.000681
315275521	721540	36598	9999.994767	31569	64	1.000000	30724	227	1.000000	10419029	0.000911
315270049	714715	36412	9999.996827	31609	66	1.000000	31159	183	1.000000	10411940	0.000870
npatches	nstrain	runtime	dt	init_x	init_y	init_y_blood	init_z	init_S	beta0	beta1	beta2	beta3	mean_beta	B	d	delta	delta_blood	b[0]	mut	m	CTL	c	g	epsilon	k	het	lambda	rho	omega	x_max	patch.dyna	DELTA	A	VA
10000	1	100.000000	0.001000	21900	9499	5000000	0.001000	10000000	11.856178	10.411448	11.229991	5.145050	10	800000000	0.010000	1.000000	1.000000	80000	0.000050	0.004800	0	0.500000	0.000000	2.500000	12.000000	0.500000	0.001000	0.001000	0.010000	31872	0	10.000000	7.000000	1.000000
sus	inf	inf_blood	z	x[0]	y[0][0]	z[0]	x[1]	y[1][0]	z[1]	S[0]	synchrony
219000000	94990000	5000000	10.000000	21900	9499	0.001000	21900	9499	0.001000	10000000	0.000000
131036035	94061984	4982520	3941.516320	11226	10158	0.394152	12088	9747	0.394152	10562949	0.000000
232380569	19395658	1016164	6325.803353	21214	2223	0.632580	22768	2048	0.632580	10780691	0.000000
280730554	6976206	362414	7771.765723	26972	862	0.777177	28267	595	0.777177	10862871	0.000000
300628135	3053922	158495	8648.676577	29665	312	0.864868	30412	216	0.864868	10893707	0.000000
309691048	1463499	75726	9180.483393	30792	132	0.918048	31226	98	0.918048	10900856	0.000000
314034747	740345	38523	9503.000201	31423	65	0.950300	31421	52	0.950300	10896973	0.000000
316217799	394623	20472	9697.220377	31677	18	0.969859	31791	15	0.969859	10887228	0.000000
317333588	226065	11453	9732.773288	31671	13	0.981721	31798	3	0.981721	10874597	0.000000
317884482	141122	7256	9272.741819	31858	9	0.959494	31638	15	0.713927	10860412	0.000000
318140304	108976	5529	8390.646829	31729	4	0.975435	31990	6	0.706474	10845650	0.000000
318185393	120547	6076	7953.349532	31932	6	0.883606	31927	10	0.821990	10830784	0.000000
318031441	169036	8512	8252.461355	31790	7	0.929412	31837	10	0.774171	10816167	0.000000
317861926	191673	9825	8703.144496	31860	16	0.957192	31736	14	0.803765	10802213	0.000000
317894297	158578	8112	8889.398128	31823	10	0.974039	31736	9	0.880992	10788274	0.000000
318076579	120906	6262	8593.457258	31742	11	0.984256	31781	5	0.927827	10773733	0.000000
318199314	111234	5683	8068.940308	31900	5	0.565061	32017	6	0.638394	10758837	0.000000
318107504	153248	7794	8146.688267	31479	119	0.736229	31838	19	0.780702	10744342	0.000000
317915337	183884	9403	8574.941832	31320	59	0.840035	31798	17	0.867006	10730122	0.000000
317899702	161019	8150	8813.573495	31547	25	0.902988	31708	9	0.875489	10716318	0.000000
318065498	128065	6685	8648.702024	31656	11	0.941167	31884	12	0.924489	10701819	0.000000
318183231	115781	5923	8228.912566	31607	14	0.894719	31663	12	0.954206	10687358	0.000000
318107961	142024	7235	8178.820803	31908	24	0.924107	31985	11	0.946115	10672790	0.000000
317952431	172555	8814	8510.524288	31885	6	0.953974	32080	6	0.967321	10658588	0.000000
317925836	161178	8374	8745.959026	31890	3	0.972087	31945	4	0.980182	10644740	0.000000
318049810	130090	6671	8623.555540	31760	10	0.983072	31982	11	0.987981	10630680	0.000000
318152660	117109	6040	8259.548502	31595	2	0.670537	31954	16	0.948113	10616078	0.000000
318120816	135439	6871	8160.064834	31537	43	0.800196	31998	9	0.968533	10601671	0.000000
318055891	156439	7922	8409.832940	31558	23	0.878828	31827	7	0.850250	10587474	0.000000
317999097	152506	7794	8604.215606	31857	9	0.926514	31872	28	0.909183	10573835	0.000000
318074269	134653	6701	8560.644489	31977	11	0.955434	31821	6	0.944924	10559563	0.000000
318112536	127289	6542	8367.497027	31742	6	0.972973	31686	21	0.966599	10545201	0.000000
318116953	134353	6797	8288.003160	31907	31	0.890974	31860	3	0.888534	10530821	0.000000
318064045	147839	7479	8397.836453	31585	5	0.933880	31848	17	0.854173	10516717	0.000000
318041734	146139	7495	8536.315063	31676	12	0.876673	31779	10	0.911563	10502526	0.000000
318083839	134247	6866	8523.008995	31833	23	0.925208	32013	5	0.858993	10488430	0.000000
318129513	127072	6644	8343.581082	31697	22	0.933861	31922	1	0.820514	10474138	0.000000
318106636	139429	7159	8290.236490	31710	20	0.959890	31832	4	0.726647	10459856	0.000000
318017841	157994	8107	8478.979060	31706	14	0.975675	31590	4	0.710822	10445949	0.000000
317999827	149475	7560	8623.256108	31711	13	0.985248	31799	13	0.824626	10432265	0.000000
318080458	129536	6586	8507.022249	31712	14	0.991054	32050	6	0.893644	10418296	-1.#IND00
318138348	125801	6311	8280.028076	31658	9	0.994574	31846	27	0.935500	10404174	-1.#IND00
318091376	141917	7349	8287.581793	31924	15	0.933397	31750	7	0.960884	10390150	0.018429
318010858	162799	8178	8508.159411	31993	11	0.913159	31887	11	0.976278	10376399	0.046164
317983984	150262	7657	8675.240485	32048	16	0.802790	31996	10	0.985613	10362762	0.035961
318072198	125395	6460	8513.460458	31971	17	0.880401	31870	1	0.805131	10348935	0.036580
318172885	117857	5957	8194.826805	32044	11	0.927468	31820	9	0.649723	10334852	0.031101
318112498	139862	6929	8189.059353	31962	9	0.956013	31635	13	0.787573	10320900	0.026426
317990772	161929	8293	8446.807154	31828	14	0.844031	31737	14	0.871173	10307350	0.023336
317992014	153843	7833	8655.573455	31952	13	0.905412	31900	3	0.921872	10293607	0.022442
318060304	132190	6777	8556.052081	31675	8	0.942637	31587	3	0.673724	10279977	0.022993
318118731	127324	6508	8309.035442	31837	4	0.901927	31581	11	0.756254	10265795	0.022792
318081383	138934	7224	8305.411749	31768	23	0.940523	31855	18	0.852179	10251910	0.023756
318050683	149224	7584	8459.784613	31915	15	0.963930	31808	7	0.910353	10238170	0.021015
318041806	146270	7318	8572.497290	31915	12	0.978125	31738	5	0.945633	10224673	0.017424
318070049	135808	6942	8516.581948	31838	9	0.986734	31728	5	0.793094	10211007	0.016208
318113205	133015	6726	8390.880121	31654	9	0.991955	31889	2	0.874521	10197254	0.017094
318095921	139322	7123	8363.570691	31996	4	0.995121	31911	10	0.678346	10183590	0.016397
318060574	146200	7434	8433.933849	31831	13	0.962478	31678	21	0.804932	10169744	0.015574
318045731	144615	7347	8504.497585	31821	13	0.977245	31925	4	0.881700	10156436	0.013578
318067036	140991	7226	8506.093236	31971	3	0.952996	31828	31	0.928256	10142952	0.013018
318092261	130472	6674	8444.479715	31645	13	0.926867	31822	6	0.956491	10129556	0.013013
318111419	132670	6741	8308.606254	31654	10	0.955648	31891	4	0.973614	10115656	0.012334
318092529	145980	7472	8387.070891	31650	8	0.973103	31622	5	0.774190	10102190	0.018954
318011492	153757	7885	8530.748350	31901	8	0.983688	31932	3	0.863057	10088782	0.017810
318040390	146736	7364	8591.503683	31888	9	0.990107	32120	7	0.916950	10075397	0.017681
318067421	133195	6909	8515.441585	31727	6	0.994001	32071	10	0.949634	10061910	0.017924
318123249	130784	6708	8369.668046	31822	7	0.996362	31725	3	0.743092	10048555	0.017723
318121446	133272	6828	8332.899195	31866	4	0.995778	31791	18	0.819933	10035117	0.016753
318075301	143291	7420	8382.532220	31913	11	0.963405	31953	6	0.844204	10021544	0.015962
318043039	145976	7357	8498.825213	32035	15	0.807489	31850	9	0.767314	10008371	0.014955
318061535	135651	7093	8497.632454	31730	16	0.883251	31750	5	0.858886	9994963	0.015172
318081845	133672	6809	8399.711720	31747	18	0.929197	31957	6	0.914421	9981607	0.014646
318098248	135006	6780	8374.456695	31814	23	0.957061	31733	2	0.827788	9968492	0.014237
318080690	136013	6889	8355.469110	31729	10	0.973960	31809	25	0.786273	9955089	0.013666
318079506	140379	7062	8395.083823	31847	2	0.984208	31917	10	0.870384	9941854	0.012861
318074771	148910	7592	8491.454292	32030	25	0.966876	31679	14	0.799162	9928563	0.010992
318052905	142275	7388	8557.855628	31633	15	0.979912	31710	6	0.878201	9915244	0.011017
318090933	130379	6671	8448.144147	31710	11	0.987818	31966	2	0.910604	9902157	0.010637
318126245	129472	6504	8310.053247	31605	8	0.981113	31875	11	0.942972	9888887	0.011519
318112007	135607	6966	8328.217636	31808	11	0.985211	31683	27	0.865725	9875679	0.013074
318079674	139085	7117	8377.674192	31739	2	0.991031	31683	19	0.918568	9862326	0.013499
318064733	138932	7103	8408.184255	32096	16	0.944655	31959	7	0.950615	9849192	0.013190
318076640	137357	7079	8422.851794	31804	10	0.941062	31935	16	0.799979	9835873	0.013970
318080662	138200	7151	8414.198484	31927	13	0.860155	31910	19	0.878696	9823006	0.013282
318076106	142290	7217	8435.342277	31672	8	0.857777	31875	4	0.724443	9809777	0.012876
318055221	139666	7085	8459.738636	31753	13	0.913748	31833	5	0.832887	9796542	0.012631
318086501	133736	6953	8419.948009	31803	18	0.947692	31760	5	0.890819	9783714	0.012048
318095339	134574	6849	8382.760369	31868	11	0.968278	31791	5	0.807335	9770695	0.012132
318080817	139656	7089	8385.317587	31762	9	0.980762	32002	4	0.883157	9757774	0.011701
318073070	142498	7277	8435.923065	31678	6	0.988333	32003	14	0.929140	9744773	0.011601
318068619	139592	7215	8464.300822	31946	3	0.992924	31900	6	0.868605	9731814	0.011847
318099729	136640	7167	8431.260643	31802	4	0.954261	31712	8	0.920315	9718909	0.011749
318105898	135529	6891	8386.233025	31511	0	0.730916	31751	8	0.932829	9705944	0.011821
318090858	139651	7161	8400.243766	31611	10	0.798053	31893	9	0.959264	9693147	0.011404
318058704	141039	7400	8436.015297	31624	22	0.852361	31925	10	0.822283	9680237	0.011382
318055836	142989	7342	8463.960269	31649	1	0.834341	31775	25	0.892222	9667458	0.011527
318033737	141074	7197	8492.135269	31893	32	0.862418	32117	12	0.934638	9654748	0.011486
318086810	136038	6948	8416.489380	32044	11	0.916563	31902	1	0.910260	9642116	0.011038
318074888	137691	7112	8389.485106	31870	11	0.949399	31927	16	0.604854	9629126	0.011146
npatches	nstrain	runtime	dt	init_x	init_y	init_y_blood	init_z	init_S	beta0	beta1	beta2	beta3	mean_beta	B	d	delta	delta_blood	b[0]	mut	m	CTL	c	g	epsilon	k	het	lambda	rho	omega	x_max	patch.dyna	DELTA	A	VA
10000	1	100.000000	0.001000	21900	9499	5000000	0.001000	10000000	12.777745	11.002064	9.498453	10.604645	10	800000000	0.010000	1.000000	1.000000	80000	0.000050	0.004800	0	0.500000	0.000000	2.500000	13.000000	0.500000	0.001000	0.001000	0.010000	31872	0	10.000000	7.000000	1.000000
sus	inf	inf_blood	z	x[0]	y[0][0]	z[0]	x[1]	y[1][0]	z[1]	S[0]	synchrony
219000000	94990000	5000000	10.000000	21900	9499	0.001000	21900	9499	0.001000	10000000	0.000000
136026959	83451634	4433936	3941.516320	11180	9152	0.394152	12254	8655	0.394152	10557051	0.000000
241761174	15151673	795662	6325.803353	21746	1996	0.632580	23215	1859	0.632580	10750432	0.000000
288910333	4697681	245440	7771.765723	27097	689	0.777177	28739	516	0.777177	10811727	0.000000
306949088	1654213	85391	8648.676577	29993	217	0.864868	30588	156	0.864868	10826228	0.000000
314177946	587957	30765	9180.483393	31030	105	0.918048	31325	39	0.918048	10822276	0.000000
317056356	199890	10472	9433.171161	31499	45	0.950300	31570	27	0.950300	10810434	0.000000
318123262	77147	4013	8175.273250	31763	8	0.969859	31828	8	0.969859	10795631	0.000000
318359913	86826	4343	6594.975034	31774	50	0.618807	31669	1	0.882908	10780292	0.000000
317819443	288364	14365	7513.184632	31635	68	0.768824	31920	16	0.791417	10766114	0.000000
317051104	366481	18819	8484.245305	31776	25	0.859802	31718	13	0.873504	10754335	0.000000
317570091	180425	9507	8991.876570	31726	41	0.914976	31708	18	0.923286	10741454	0.000000
318196222	75749	3915	7968.507954	31909	8	0.948437	31848	5	0.814695	10726899	0.000000
318347634	91050	4568	6644.686340	31848	2	0.968729	31964	3	0.887621	10711856	0.000000
317731928	315284	15769	7587.931896	31851	21	0.931033	31887	20	0.873061	10697971	0.000000
316860681	406937	20962	8533.564866	31331	50	0.958175	31899	18	0.923017	10686349	0.000000
317416864	199634	10280	9056.871392	31660	18	0.974635	31967	8	0.953313	10673929	0.000000
318115088	81685	4272	8205.242348	31675	9	0.909701	31718	18	0.784207	10659470	0.000000
318348657	87733	4481	6793.466639	31811	8	0.873943	31893	9	0.844085	10644555	0.000000
317895045	253830	12758	7543.107517	31801	10	0.923552	32002	13	0.905445	10630464	0.000000
317199555	335751	17486	8492.162446	31795	36	0.953638	31627	15	0.942657	10618655	0.000000
317548298	182639	9431	8984.497211	31431	36	0.971883	31809	8	0.965224	10605744	0.000000
318180349	78615	4054	8019.209636	31834	16	0.982949	31782	5	0.814203	10591310	0.000000
318371907	93612	4569	6713.461702	31906	9	0.989659	31817	15	0.630763	10576314	0.000000
317768855	287182	14368	7630.480534	31895	12	0.993729	32004	18	0.776074	10562670	0.000000
317134072	334952	17380	8553.489167	31608	36	0.996197	31650	23	0.864199	10550666	0.000000
317639478	167731	8689	8982.713478	31927	14	0.997693	31697	16	0.917643	10538032	0.000000
318200347	76172	3898	7896.089094	31940	8	0.998601	31738	15	0.950054	10523387	0.000000
318344144	101043	5094	6772.863872	31721	16	0.474671	31666	2	0.451688	10508533	0.000000
317725410	296740	14866	7728.033096	31023	235	0.681412	31695	36	0.603791	10495212	0.000000
317160878	329055	17122	8610.817435	31043	121	0.806791	31566	20	0.759717	10483560	0.000000
317663399	158289	8259	8990.817523	31401	49	0.882827	31683	18	0.854279	10470526	0.000000
318242180	71532	3701	7746.458579	31796	9	0.928940	31965	6	0.887914	10456198	0.000000
318311992	109725	5464	6726.420476	31721	17	0.888744	31897	4	0.579786	10441441	0.000000
317605177	327720	16611	7774.383429	31723	20	0.932528	31866	35	0.745159	10428355	0.000000
317043280	346054	17906	8644.554860	31791	27	0.959081	31771	36	0.845450	10417062	0.000000
317643021	161533	8368	9025.481763	31806	20	0.975185	31827	13	0.906273	10404447	0.000000
318236427	71340	3739	7734.153367	31914	3	0.984951	31880	7	0.817481	10390196	0.000000
318334573	106556	5345	6652.120540	31733	13	0.565806	31906	7	0.702471	10375499	0.000000
317586316	347540	17461	7723.849167	31587	123	0.736681	31940	66	0.819562	10362452	0.000000
316894636	386912	19644	8616.681855	31210	56	0.840309	31895	15	0.890573	10351604	-1.#IND00
317501901	182138	9297	9073.763109	31437	44	0.903155	31688	14	0.933637	10339253	0.516800
318190449	75761	3933	8003.861953	31780	11	0.941268	31964	9	0.764355	10325332	0.722432
318364132	93412	4716	6692.032497	31748	17	0.383736	31770	11	0.814874	10310902	0.638024
317722286	314206	15937	7629.558161	30805	309	0.626264	31729	11	0.887729	10297641	0.558502
316976260	374487	19005	8557.167615	30455	218	0.773346	32002	11	0.931913	10286720	0.534326
317536114	183911	9484	9033.360641	31194	113	0.862545	31857	4	0.958708	10274455	0.519330
318199213	75960	3935	7987.812664	31599	17	0.916639	31814	4	0.645040	10260590	0.558396
318345326	96060	4711	6709.929571	31884	2	0.766793	31743	1	0.698891	10246056	0.529098
317744315	298330	14962	7637.097338	31612	25	0.858570	31837	10	0.785307	10232936	0.463184
317031778	359066	18177	8560.021756	31594	23	0.914229	31907	25	0.869799	10221920	0.446269
317559890	178416	9246	9033.066324	31583	24	0.947984	31887	6	0.861559	10209840	0.438294
318183448	75457	3959	7925.651622	31907	13	0.968455	31797	4	0.916042	10196084	0.465433
318337643	99212	4962	6742.357097	31766	13	0.980869	31856	17	0.715947	10181828	0.454802
317716860	298279	14951	7687.231486	31876	14	0.988398	31739	15	0.827735	10168771	0.424494
317076352	354930	18246	8590.920234	31998	30	0.992964	31756	43	0.895529	10157823	0.416670
317557771	178441	9415	9040.861609	31823	13	0.995733	31973	8	0.936643	10145836	0.409212
318197298	77629	4065	7958.465217	31694	6	0.534240	31917	10	0.959856	10131958	0.427399
318321397	97944	4734	6766.115790	31850	8	0.647893	32011	10	0.691350	10117583	0.424162
317741513	288295	14756	7681.089814	31585	56	0.786463	31874	31	0.792471	10104518	0.397523
317133443	335710	17275	8582.388528	31536	67	0.870499	31714	32	0.874143	10093490	0.390176
317653111	166847	8598	8998.444005	31394	27	0.921464	31806	20	0.923674	10081174	0.383192
318239177	74046	3712	7811.626416	31966	5	0.952371	31691	7	0.939518	10067564	0.392849
318346220	100479	5054	6724.510821	31864	15	0.806631	31952	5	0.508535	10053459	0.395014
317665151	318861	16177	7706.098953	31616	46	0.882731	31593	26	0.701948	10040454	0.386990
316945508	368724	18735	8604.290289	31775	35	0.928881	31625	31	0.819245	10029737	0.382496
317546305	176984	9471	9050.260021	31705	12	0.956870	31609	6	0.890380	10017685	0.379583
318184148	75176	3879	7921.663345	31734	4	0.487275	31959	1	0.806875	10004031	0.388513
318354086	99058	4974	6691.021642	31515	78	0.689055	32027	31	0.532108	9989612	0.380425
317684517	309291	15586	7683.619558	31695	9	0.811426	31527	72	0.716244	9976713	0.371456
317046398	352556	18057	8588.537890	31835	35	0.885638	31654	41	0.827915	9966025	0.376723
317574035	172216	8865	9030.976827	31720	29	0.930645	31805	23	0.895638	9954366	0.372651
318219972	73129	3877	7846.759257	31898	3	0.957939	31670	3	0.705067	9940839	0.379134
318330768	104186	5259	6711.449871	31817	16	0.848506	31811	10	0.821136	9926796	0.381109
317668495	312175	15844	7726.003594	31879	22	0.908126	31589	21	0.891527	9914302	0.374390
317073780	344032	17482	8614.642248	31867	21	0.944282	31679	8	0.934216	9903706	0.371320
317626967	163644	8469	9007.844916	31590	18	0.966210	31790	16	0.960105	9891898	0.369931
318231734	73433	3754	7793.060673	31780	3	0.979508	31935	3	0.819968	9878546	0.377756
318335126	105938	5319	6781.338041	31774	11	0.762218	32132	9	0.343411	9864809	0.372563
317644452	304638	15435	7773.006346	31576	33	0.855796	31566	56	0.601808	9852304	0.363431
317163708	315148	16198	8639.026991	31699	32	0.912547	31677	44	0.758515	9841704	0.362276
317717892	149950	7797	8955.202275	31644	28	0.946964	31774	8	0.853550	9829515	0.362372
318281583	69776	3552	7614.149238	31877	2	0.631772	31681	1	0.731316	9816127	0.371085
318288717	122416	6107	6790.423509	31785	25	0.776686	31871	2	0.480382	9802186	0.371258
317445448	374196	18755	7883.680632	31745	25	0.864570	31827	32	0.673260	9790289	0.369325
316944403	349146	17701	8713.049678	31763	44	0.917868	31781	21	0.801847	9780150	0.368894
317667064	154242	8050	9038.881734	31861	16	0.950191	31729	7	0.879829	9768555	0.368034
318274486	69234	3504	7620.346375	31837	3	0.969793	31917	3	0.927122	9755303	0.374429
318323992	111945	5715	6743.281823	31694	21	0.914387	31678	4	0.955803	9741668	0.372270
317595367	331968	16576	7806.367367	31953	28	0.948079	31890	11	0.922625	9729706	0.368206
317079635	335356	17312	8663.360575	31739	19	0.968512	31722	20	0.953075	9719208	0.365007
317673810	155029	8004	9005.807190	31834	8	0.845296	31437	16	0.971542	9707427	0.364920
318253543	70237	3677	7689.030534	31847	11	0.906179	31914	3	0.957930	9694035	0.369212
318338592	110151	5402	6696.218180	31724	2	0.645343	31841	19	0.650828	9680417	0.368962
317497684	362663	18633	7774.605938	31784	27	0.781967	31769	6	0.788243	9668227	0.358018
316865017	378253	19421	8647.812363	31587	78	0.867773	31894	28	0.871579	9658611	0.359277
317554974	176249	9178	9070.563044	31723	12	0.919810	31872	18	0.922118	9647440	0.358036
318206343	73915	3829	7907.570061	31742	3	0.951368	31725	3	0.943457	9634704	0.363556
318347233	100572	5052	6697.731591	31732	13	0.564548	31989	13	0.777244	9621157	0.361983
317693211	307129	15463	7687.658604	31415	70	0.735918	31885	25	0.864909	9609107	0.357524
npatches	nstrain	runtime	dt	init_x	init_y	init_y_blood	init_z	init_S	beta0	beta1	beta2	beta3	mean_beta	B	d	delta	delta_blood	b[0]	mut	m	CTL	c	g	epsilon	k	het	lambda	rho	omega	x_max	patch.dyna	DELTA	A	VA
10000	1	100.000000	0.001000	21900	9499	5000000	0.001000	10000000	9.027952	6.551754	11.562901	9.340762	10	800000000	0.010000	1.000000	1.000000	80000	0.000050	0.004800	0	0.500000	0.000000	2.500000	14.000000	0.500000	0.001000	0.001000	0.010000	31872	0	10.000000	7.000000	1.000000
sus	inf	inf_blood	z	x[0]	y[0][0]	z[0]	x[1]	y[1][0]	z[1]	S[0]	synchrony
219000000	94990000	5000000	10.000000	21900	9499	0.001000	21900	9499	0.001000	10000000	0.000000
142339527	73449218	3917588	3941.516320	14599	7304	0.394152	17465	6354	0.394152	10545080	0.000000
251676551	11442555	601560	6325.803353	26290	899	0.632580	28052	610	0.632580	10712757	0.000000
296537877	2916942	152937	7771.765723	30338	205	0.777177	31075	119	0.777177	10754072	0.000000
311842493	757473	39907	8648.676577	31445	35	0.864868	32139	22	0.864868	10756216	0.000000
316854419	169859	9010	9086.353084	31986	10	0.918048	31817	2	0.918048	10744932	0.000000
318269934	48158	2452	6844.411578	31804	7	0.677587	31885	0	0.509303	10729848	0.000000
318320208	128910	6313	5888.922377	31948	4	0.671838	31799	5	0.535131	10714341	0.000000
317058532	489415	24568	7408.557610	31654	40	0.642286	31662	17	0.718078	10701842	0.000000
316676466	361074	18917	8427.433325	31765	24	0.783062	32011	15	0.829027	10691414	0.000000
317805416	102816	5493	8586.876616	31667	6	0.868437	31840	2	0.896313	10677985	0.000000
318430346	49682	2478	6050.287606	31883	8	0.530421	32031	1	0.374207	10662713	0.000000
318064058	237830	11584	6384.600420	31850	11	0.553892	31891	8	0.610367	10647916	0.000000
316478365	573222	29241	7797.387668	31741	45	0.729456	31692	17	0.763705	10637030	0.000000
316880223	280550	14788	8659.383180	31660	21	0.835927	31710	11	0.856698	10626442	0.000000
318046402	72873	3868	8066.335363	31953	5	0.648031	32100	5	0.833894	10612240	0.000000
318441652	64944	3295	5773.530269	31831	1	0.435221	32143	0	0.438862	10597008	0.000000
317772586	331320	16453	6843.870336	31880	16	0.646384	31776	14	0.507835	10583061	0.000000
316561398	473282	24083	8084.496135	31710	31	0.785548	31868	28	0.701524	10572274	0.000000
317400753	178067	9391	8766.688805	31934	10	0.869944	31777	7	0.818988	10560558	0.000000
318293468	51470	2623	7071.823916	31892	6	0.481561	31722	3	0.780132	10545897	0.000000
318374743	117499	5832	5877.726963	31912	6	0.500303	31923	7	0.361028	10530791	0.000000
317118404	486834	24769	7373.013875	32011	20	0.696956	32053	32	0.612492	10518277	0.000000
316592447	381628	19869	8405.999111	31832	23	0.816218	31697	14	0.764994	10508215	0.000000
317772912	111517	5855	8641.709836	31748	9	0.606068	31806	2	0.857480	10495344	0.000000
318420978	50321	2491	6218.989344	31877	2	0.715981	31709	6	0.550107	10480440	0.000000
318134737	206490	10442	6331.370472	32175	13	0.571900	31899	13	0.727160	10465971	0.000000
316673815	535037	27274	7757.226833	31876	18	0.740377	31868	12	0.834535	10454916	0.000000
316918479	276396	14406	8632.885501	31848	7	0.842550	32216	13	0.897599	10444377	0.000000
318048245	74454	3755	8105.708143	31994	1	0.804681	31941	1	0.674695	10430403	0.000000
318451140	63723	3155	5777.233883	31899	1	0.656166	31890	9	0.304793	10415341	0.000000
317704559	353036	17324	6831.443797	31793	6	0.622643	31977	6	0.578389	10401760	0.000000
316376379	514378	26150	8076.917678	31595	29	0.771150	32014	23	0.744312	10391750	0.000000
317274685	194498	10223	8789.667102	31908	13	0.861213	31734	9	0.844937	10380455	0.000000
318235855	53157	2808	7215.674954	31911	6	0.915832	32004	0	0.552291	10365932	0.000000
318393042	109128	5328	5801.241634	31893	3	0.510817	31878	3	0.232042	10351271	0.000000
317116376	499233	25271	7305.650925	31538	20	0.703333	31551	30	0.534268	10339134	0.000000
316451221	419559	21859	8365.808328	31832	21	0.820085	31927	15	0.717555	10329567	0.000000
317657008	125536	6430	8746.355878	31792	5	0.890889	31871	5	0.828710	10317172	0.000000
318396035	47719	2407	6353.043919	31949	0	0.274708	31926	2	0.318915	10302602	0.000000
318208247	184283	9059	6178.011617	32024	3	0.323837	32067	12	0.358784	10288012	-1.#IND00
316687271	552865	27914	7652.885395	31701	52	0.589938	31816	18	0.611132	10277204	0.809600
316764863	313581	16302	8573.732406	31802	32	0.751316	31743	9	0.764169	10267414	0.638100
317961926	83294	4341	8302.470278	31729	3	0.709110	31900	1	0.578375	10254028	0.716588
318447045	57622	2922	5906.810915	31918	6	0.740911	31891	0	0.492720	10239424	0.734260
317912172	286576	14269	6681.395236	31751	10	0.825655	31774	7	0.584367	10225586	0.587719
316575475	495664	25073	7983.663015	31710	18	0.894268	31742	18	0.747938	10215274	0.584323
317266359	206267	10804	8741.161438	31959	12	0.935878	31858	3	0.787964	10204280	0.564656
318218432	56950	2977	7426.243979	31797	10	0.870448	31930	3	0.871410	10190242	0.597624
318387655	93873	4495	5782.176084	31758	10	0.577758	32033	1	0.436486	10175721	0.591304
317351046	437086	21968	7203.773578	31888	4	0.743929	31896	12	0.578801	10163037	0.537444
316538837	423971	22092	8303.914646	31966	15	0.844705	31903	13	0.744562	10153322	0.520638
317644967	132420	7029	8747.654921	31895	1	0.810464	31725	4	0.845088	10141333	0.523201
318377880	50055	2550	6498.166682	31922	2	0.613452	31873	0	0.378579	10127115	0.543727
318248923	168110	8411	6212.841650	31844	3	0.765576	31923	10	0.539661	10113102	0.514074
316958694	472055	23884	7660.122875	31817	19	0.857833	31794	28	0.720825	10102024	0.509442
317054125	268093	14193	8572.411457	31643	12	0.913782	31790	7	0.830693	10091562	0.494497
318085381	72517	3816	8032.646515	31825	10	0.873041	31813	8	0.852421	10078217	0.506350
318434512	66896	3298	5774.180407	31934	0	0.377238	31858	2	0.417364	10063849	0.517594
317708384	345096	17023	6888.978883	31794	13	0.477511	31910	20	0.606414	10050866	0.495191
316516046	478070	25093	8112.162253	31957	54	0.683134	31797	22	0.761308	10041215	0.491498
317378663	175537	9221	8779.656370	31855	24	0.807835	31863	16	0.845593	10030230	0.486386
318289719	50829	2594	7022.088381	31875	4	0.851624	31860	2	0.826269	10016299	0.498794
318352763	124412	6063	5893.943626	31805	7	0.488172	31829	6	0.327624	10001938	0.491100
317035319	506363	25766	7401.006517	31927	27	0.689600	31710	21	0.592234	9990530	0.478694
316598417	377036	19567	8423.053626	31719	24	0.811756	31671	8	0.752709	9981570	0.473254
317806215	106282	5702	8627.317329	31655	1	0.881416	31896	2	0.731028	9969448	0.476729
318414599	48734	2526	6082.521402	31628	3	0.482590	31900	5	0.458620	9955115	0.488528
318032360	244694	12049	6391.832756	31667	12	0.544847	31710	2	0.575757	9941347	0.469836
316376917	592645	30282	7803.794239	31793	49	0.723970	32049	29	0.742716	9931719	0.480004
316803920	292329	15253	8663.789138	32045	17	0.832601	31932	8	0.843969	9922130	0.475674
318020520	75883	3870	8147.225023	31971	4	0.748989	31991	0	0.768311	9909259	0.481095
318435483	61785	3054	5735.446394	31997	3	0.774119	31951	9	0.567103	9895092	0.486271
317771738	341035	16840	6773.790277	31999	13	0.550169	31806	15	0.552090	9882353	0.477203
316273049	546892	28070	8042.200873	31732	16	0.727198	31572	26	0.728363	9873550	0.481797
317152807	209821	10904	8781.556138	31795	15	0.834558	31683	7	0.835264	9863084	0.478987
318209026	56576	2984	7404.544259	31670	4	0.899667	31855	2	0.787704	9849415	0.486232
318419725	95212	4690	5761.334978	31865	4	0.557594	31987	5	0.501821	9835235	0.489823
317320397	447330	22145	7212.699545	31809	14	0.731701	31853	24	0.678743	9823608	0.478926
316536158	420235	21681	8309.073597	31991	14	0.837289	31898	14	0.805172	9814734	0.475186
317628776	132440	7045	8743.796987	31995	8	0.901323	31867	1	0.839494	9803040	0.475876
318384296	48005	2394	6444.556886	31838	0	0.308712	31840	8	0.495242	9789319	0.481228
318248058	172480	8330	6135.020937	31665	33	0.381518	31625	4	0.638701	9775502	0.472360
316800780	527464	26619	7616.468418	31512	32	0.624919	31795	12	0.771869	9765226	0.468355
316793004	312609	16316	8551.409626	31804	24	0.772530	31870	19	0.861649	9755783	0.462655
317981493	82119	4310	8302.104982	31999	6	0.862050	31824	3	0.916096	9743218	0.467108
318450878	59086	2989	5840.965727	31732	4	0.785590	31799	0	0.268680	9729097	0.470130
317822426	318616	15741	6733.198131	31976	11	0.613095	31752	13	0.454068	9716015	0.462201
316437124	518934	26563	8016.984666	31754	36	0.765360	32017	33	0.668917	9706999	0.464275
317217992	205384	10687	8763.375194	31714	12	0.857701	31660	2	0.799213	9696691	0.461943
318217574	55910	2920	7364.809613	31857	8	0.913702	31824	2	0.701521	9683605	0.466965
318416546	96209	4823	5849.005842	31838	5	0.639296	31744	7	0.427495	9669874	0.467938
317420718	411362	20601	7248.082848	31668	21	0.781249	31798	15	0.652801	9658252	0.464240
316700294	384708	19723	8329.874537	31668	18	0.867338	31979	5	0.789440	9649227	0.460449
317718954	118092	6230	8666.166477	31695	7	0.846039	31983	4	0.632572	9637787	0.462081
318403903	47572	2476	6247.165204	31853	0	0.831142	31890	1	0.551964	9624103	0.466225
318164438	207348	10279	6262.361227	31920	11	0.466707	31991	7	0.646234	9610929	0.457851
316594843	557343	28732	7715.768868	31845	22	0.676582	31965	19	0.785457	9601311	0.455629
316837984	288254	15031	8609.244718	31672	11	0.803862	31894	9	0.869889	9592337	0.452143
318029739	74676	3913	8139.977575	31973	5	0.813262	31793	3	0.912796	9579945	0.455615
npatches	nstrain	runtime	dt	init_x	init_y	init_y_blood	init_z	init_S	beta0	beta1	beta2	beta3	mean_beta	B	d	delta	delta_blood	b[0]	mut	m	CTL	c	g	epsilon	k	het	lambda	rho	omega	x_max	patch.dyna	DELTA	A	VA
10000	1	100.000000	0.001000	21900	9499	5000000	0.001000	10000000	10.636968	7.547547	14.428580	7.735539	10	800000000	0.010000	1.000000	1.000000	80000	0.000050	0.004800	0	0.500000	0.000000	2.500000	15.000000	0.500000	0.001000	0.001000	0.010000	31872	0	10.000000	7.000000	1.000000
sus	inf	inf_blood	z	x[0]	y[0][0]	z[0]	x[1]	y[1][0]	z[1]	S[0]	synchrony
219000000	94990000	5000000	10.000000	21900	9499	0.001000	21900	9499	0.001000	10000000	0.000000
150165530	63943705	3428512	3941.516320	14024	6718	0.394152	17030	5902	0.394152	10528425	0.000000
262357807	8096436	426930	6325.803353	25830	840	0.632580	27950	482	0.632580	10666814	0.000000
303701168	1537331	81347	7771.765723	30379	209	0.777177	31251	86	0.777177	10688889	0.000000
315323003	254544	13576	8641.116599	31450	35	0.864868	31654	8	0.864868	10681111	0.000000
318120953	39007	2053	6746.257226	31840	1	0.731928	31958	0	0.441180	10666506	0.000000
318446228	86990	4247	4806.510099	32147	2	0.554476	32017	3	0.351217	10651000	0.000000
316993606	575292	28779	6658.306996	31832	28	0.729810	31661	27	0.590650	10638491	0.000000
316138003	446084	23189	7973.290645	31817	28	0.836142	31663	22	0.751748	10629459	0.000000
317758158	86269	4622	8208.198831	31649	8	0.823585	31812	2	0.849446	10616178	0.000000
318461204	41775	2113	5108.720955	31721	1	0.392468	31975	0	0.299127	10600845	0.000000
317964964	284209	14224	5954.187228	31960	6	0.613327	31837	37	0.473812	10586423	0.000000
316372364	548163	28137	7542.987380	31723	26	0.765501	32050	30	0.680891	10576332	0.000000
317326965	165651	8671	8430.230015	31842	14	0.857787	31921	5	0.798043	10564590	0.000000
318363924	37701	2016	6076.092205	31903	3	0.647443	31972	2	0.548849	10549640	0.000000
318350847	140010	6858	5327.611720	31880	18	0.512017	31851	10	0.517766	10534423	0.000000
316868894	526905	26635	7101.538440	31813	36	0.704060	32017	21	0.707547	10522648	0.000000
316986224	254829	13166	8233.402409	31704	14	0.820526	31977	6	0.822640	10511676	0.000000
318178081	47389	2559	7093.343767	31754	5	0.676507	31974	0	0.573154	10497443	0.000000
318469377	76011	3661	4928.091782	31781	13	0.578542	31903	3	0.339769	10482225	0.000000
317349178	465220	23091	6634.428309	31899	11	0.744405	31760	30	0.541961	10469314	0.000000
316526104	393466	20525	7958.485571	31751	22	0.844993	32000	10	0.722220	10459736	0.000000
317865968	83803	4424	8122.822309	31877	4	0.905995	31914	2	0.805243	10446642	0.000000
318483182	42802	2229	5098.297498	31765	4	0.435339	31854	9	0.704833	10431365	0.000000
317946248	297415	14712	6015.087148	31721	13	0.633856	31944	7	0.682178	10417164	0.000000
316311442	553245	28824	7581.075871	31482	44	0.777950	31899	15	0.807255	10407464	0.000000
317352535	158767	8500	8443.250098	31598	10	0.865337	31938	4	0.883109	10396071	0.000000
318386722	37436	1862	6015.865702	31981	1	0.394460	31821	1	0.718910	10381173	0.000000
318332367	144595	7007	5339.421021	31835	5	0.527030	31761	2	0.549357	10366422	0.000000
316825421	540802	27588	7118.403848	31839	30	0.713165	31949	16	0.724057	10355029	0.000000
316935080	260461	13760	8243.910676	31955	19	0.826048	31965	9	0.832653	10344736	0.000000
318166009	49924	2633	7149.560163	31644	1	0.600446	31921	2	0.765021	10330825	0.000000
318488022	74596	3633	5002.258391	32138	9	0.580622	31727	5	0.546584	10315879	0.000000
317422647	432504	21847	6654.210752	31741	19	0.745666	31999	17	0.559199	10302920	0.000000
316685436	366100	19154	7970.112854	31836	11	0.845758	31733	14	0.732674	10292994	0.000000
317928940	77813	4290	8026.782131	31949	2	0.818647	31768	1	0.523547	10280057	0.000000
318463648	46570	2382	5160.893456	31743	3	0.559309	31904	1	0.417399	10265253	0.000000
317922308	296803	14694	6129.214285	31620	22	0.468047	31765	9	0.469727	10251248	0.000000
316609933	462655	23918	7649.491951	31626	63	0.677395	31864	16	0.678413	10241223	0.000000
317594940	126565	6623	8368.488407	31512	12	0.804354	31734	1	0.657677	10229381	0.000000
318426095	37699	1942	5659.173135	31891	5	0.712934	31854	0	0.444556	10214924	-1.#IND00
318256454	179172	8694	5592.022704	31862	8	0.543210	31824	12	0.464227	10200446	-1.#IND00
316811500	497549	25318	7298.906402	31677	61	0.722978	31785	4	0.675078	10189622	0.816714
317239338	196771	10230	8328.278467	31561	24	0.831998	31818	7	0.802950	10178777	0.761864
318284985	40288	2140	6512.188844	31835	1	0.561495	31961	4	0.664082	10164890	0.782271
318422891	106116	5160	5093.892110	31743	44	0.602875	31913	6	0.494653	10150164	0.719012
316986228	537969	27019	6889.726065	31710	36	0.759162	31789	18	0.693530	10138593	0.695149
316641661	336071	17499	8112.638318	31559	25	0.853942	31612	11	0.814140	10129232	0.664864
318037003	63062	3355	7744.336933	31769	2	0.840591	31971	2	0.835532	10116275	0.686830
318504190	51628	2556	4906.298059	31863	9	0.498703	31950	1	0.347844	10101579	0.685134
317729360	365197	18144	6243.190359	31941	19	0.695986	31803	17	0.576764	10088464	0.641321
316369925	484999	25183	7720.761762	31841	20	0.815629	31739	10	0.743327	10079450	0.631711
317593117	119377	6286	8374.845683	31624	4	0.807807	31764	5	0.844339	10067626	0.637196
318427465	35705	1867	5455.925757	31896	1	0.508949	31668	1	0.309474	10053179	0.650089
318172449	220396	10853	5665.927739	31893	17	0.584319	31741	15	0.504019	10039144	0.615703
316358553	615107	31794	7360.290086	31762	22	0.747908	31882	20	0.699210	10029785	0.623707
316962422	227383	11888	8384.139911	31651	6	0.847118	31704	1	0.755243	10019833	0.614136
318246186	42827	2270	6755.715810	31894	2	0.813815	31715	0	0.413237	10006029	0.627285
318430662	94053	4640	5044.943697	32050	3	0.362716	31759	6	0.477297	9991726	0.619756
317192291	487290	24468	6803.548775	31848	48	0.613516	31713	17	0.649460	9979951	0.598822
316759711	333438	17245	8060.012071	31999	19	0.765615	31637	3	0.787413	9970391	0.587979
318014867	66511	3476	7797.394981	31848	3	0.857856	31764	0	0.802937	9957418	0.596435
318505718	51125	2520	4958.674470	31847	7	0.335015	31571	1	0.416105	9943106	0.602289
317751428	351950	17591	6264.345400	31839	22	0.596717	32009	11	0.361800	9929989	0.583779
316457406	470601	24283	7733.334152	31986	44	0.755427	31655	28	0.612961	9920898	0.585672
317629704	116905	6135	8366.267063	31890	13	0.851677	32036	7	0.765278	9909167	0.587537
318446086	38080	1959	5513.555228	32038	1	0.535937	31993	2	0.425741	9895102	0.594981
318199419	199191	9862	5687.454705	31583	16	0.509614	31848	3	0.377241	9881352	0.581168
316670215	526628	27017	7364.540781	31972	39	0.702603	31894	39	0.622325	9871267	0.576058
317222516	198438	10367	8366.280259	31873	8	0.819642	31757	4	0.770957	9861019	0.572351
318320123	39410	1992	6455.286350	31950	3	0.571739	31950	0	0.652850	9847369	0.579950
318420607	107722	5084	5070.119887	31999	10	0.489199	31817	3	0.476933	9833048	0.579089
317021831	527172	26771	6888.380586	31970	44	0.690222	31961	10	0.682784	9821666	0.574115
316699845	325627	17052	8110.857175	32075	3	0.812134	32066	10	0.807623	9812458	0.567410
318062193	61281	3267	7654.283001	31846	2	0.788295	31961	1	0.838355	9799746	0.573605
318472617	55240	2749	4968.179076	31940	8	0.633152	32115	4	0.414058	9785567	0.576990
317687857	367096	18267	6348.928310	31730	10	0.777523	31867	15	0.593434	9773098	0.564461
316526059	450000	23296	7784.666825	31686	17	0.865078	31770	18	0.753436	9764472	0.558402
317697820	106409	5687	8316.451848	31773	4	0.918176	31732	3	0.756713	9752802	0.561086
318430087	38782	1971	5344.650863	31696	0	0.248937	32075	3	0.388746	9738844	0.566141
318096113	246278	12150	5821.037788	31835	28	0.309095	31651	10	0.272363	9725451	0.557818
316423525	558407	28625	7457.587372	31594	98	0.580998	31517	22	0.558721	9716437	0.554519
317229619	179228	9486	8410.619636	31809	13	0.745894	31741	5	0.732384	9706392	0.552421
318343992	37956	1943	6242.486712	31867	3	0.552601	31816	1	0.399617	9693001	0.557528
318372349	129564	6367	5219.137376	31763	3	0.728673	31793	6	0.611153	9678919	0.555535
316907235	535955	27169	7026.148843	31926	20	0.835452	31782	30	0.764182	9668408	0.549548
316810179	286624	15059	8192.144086	31763	9	0.900209	31971	15	0.856987	9659277	0.546289
318127325	52891	2831	7370.643719	31787	5	0.939481	31960	0	0.441562	9646341	0.551537
318476712	65364	3192	4882.089215	31850	8	0.502512	31899	20	0.470663	9632208	0.551100
317475854	446209	22006	6497.153819	31625	13	0.698296	31941	8	0.678981	9620569	0.541923
316401669	438246	22571	7875.428331	31701	13	0.817030	32001	10	0.805317	9612199	0.538524
317785813	93278	4917	8237.343071	31974	14	0.889037	31899	5	0.873971	9600714	0.540518
318494880	41309	2052	5191.051533	31923	15	0.677605	31727	0	0.633410	9587108	0.544132
318012547	275833	13548	5959.902068	31617	2	0.724801	31825	12	0.462463	9573986	0.539844
316399873	546651	28044	7546.288102	31793	28	0.829565	31388	24	0.674008	9565162	0.537777
317338173	164124	8647	8433.811696	32046	12	0.896639	31813	6	0.802301	9555217	0.536953
318371531	36817	1882	6075.032361	31779	4	0.803463	32040	3	0.313485	9541858	0.541761
318334903	142417	7163	5278.422463	31921	9	0.284876	31865	10	0.583660	9528273	0.539611
316774987	563722	28743	7079.391430	31597	48	0.566309	31826	11	0.747508	9518507	0.538009
316839630	276748	14347	8223.788418	31899	20	0.736986	31628	9	0.846875	9509552	0.535861
npatches	nstrain	runtime	dt	init_x	init_y	init_y_blood	init_z	init_S	beta0	beta1	beta2	beta3	mean_beta	B	d	delta	delta_blood	b[0]	mut	m	CTL	c	g	epsilon	k	het	lambda	rho	omega	x_max	patch.dyna	DELTA	A	VA
10000	1	100.000000	0.001000	21900	9499	5000000	0.001000	10000000	5.511131	8.621508	8.672081	11.583039	10	800000000	0.010000	1.000000	1.000000	80000	0.000050	0.004800	0	0.500000	0.000000	2.500000	16.000000	0.500000	0.001000	0.001000	0.010000	31872	0	10.000000	7.000000	1.000000
sus	inf	inf_blood	z	x[0]	y[0][0]	z[0]	x[1]	y[1][0]	z[1]	S[0]	synchrony
219000000	94990000	5000000	10.000000	21900	9499	0.001000	21900	9499	0.001000	10000000	0.000000
155905860	56364479	3027694	3941.516320	20393	4469	0.394152	16571	5397	0.394152	10515722	0.000000
269593291	6019229	320630	6325.803353	29800	276	0.632580	28162	360	0.632580	10634357	0.000000
307730211	866422	46104	7771.765723	31397	30	0.777177	31380	37	0.777177	10645602	0.000000
316871751	90347	4784	8228.360663	31907	1	0.718210	31699	3	0.655063	10633846	0.000000
318449357	28496	1414	4499.363775	31581	0	0.426093	31969	1	0.339273	10618380	0.000000
318027036	287785	14091	5326.546129	31925	8	0.289041	31920	11	0.566391	10603684	0.000000
315866290	673765	34971	7162.872704	31647	39	0.568836	31856	37	0.737036	10594475	0.000000
317174694	157203	8254	8204.950828	31942	6	0.738518	31971	8	0.840524	10583481	0.000000
318387888	28103	1440	5327.799108	32032	0	0.307982	31772	3	0.623865	10568372	0.000000
318308894	167059	8233	4942.746177	31966	2	0.349401	31799	18	0.588197	10553078	0.000000
316499259	597692	30338	6904.422494	31650	15	0.605441	31907	13	0.750260	10542187	0.000000
317056774	200176	10695	8095.573559	31630	7	0.760718	31645	4	0.848544	10531506	0.000000
318341441	30575	1589	5834.013777	31941	1	0.418302	31951	1	0.441569	10516823	0.000000
318403382	116603	5720	4688.074989	32190	0	0.282381	31835	4	0.581319	10501566	0.000000
316859830	557517	28083	6690.244850	31909	21	0.551173	31938	22	0.742439	10489629	0.000000
316938317	242618	12598	7981.760642	32047	5	0.727806	31598	10	0.843801	10479316	0.000000
318291031	35055	1873	6308.985823	31901	1	0.735068	31948	4	0.738969	10464937	0.000000
318429649	93184	4584	4632.413701	31723	4	0.475734	31822	8	0.730114	10449701	0.000000
317113701	483937	24482	6573.214519	31642	16	0.621828	31960	21	0.836326	10437274	0.000000
316987574	249458	13262	7911.856299	31860	8	0.770656	31753	15	0.900739	10426825	0.000000
318234195	37268	1906	6447.853260	31740	1	0.430639	31804	1	0.464203	10412399	0.000000
318470300	87539	4204	4574.627149	31800	1	0.362915	32015	9	0.474677	10397177	0.000000
317198888	480305	23933	6516.121468	31826	13	0.602742	31997	15	0.681416	10384985	0.000000
316947889	258332	13503	7879.596038	31862	10	0.759081	31651	3	0.790943	10374534	0.000000
318256941	37977	2012	6525.269260	31985	2	0.476703	31962	10	0.680152	10360171	0.000000
318474882	77987	3776	4476.332915	31833	3	0.371441	31894	8	0.435950	10345083	0.000000
317223629	487132	24575	6405.365895	31850	14	0.618807	31661	21	0.657929	10332749	0.000000
316762566	306361	16156	7817.652633	31978	12	0.768824	31893	7	0.792550	10323085	0.000000
318140943	45935	2425	6972.410148	31703	2	0.800840	31867	0	0.581929	10309171	0.000000
318498567	59857	3001	4384.578291	31799	1	0.226587	31790	1	0.393684	10294374	0.000000
317437848	443395	22075	6194.313258	31903	26	0.449946	31858	16	0.580702	10281432	0.000000
316557335	368239	19595	7691.131153	31805	13	0.666417	31959	23	0.745715	10271899	0.000000
318005372	57278	3089	7411.467448	31995	1	0.734643	31921	0	0.471952	10258596	0.000000
318527386	48387	2375	4482.801296	31822	5	0.475617	31860	5	0.302009	10243546	0.000000
317678243	373916	18665	6018.181277	31832	6	0.656033	32047	12	0.576700	10230377	0.000000
316666851	381535	19832	7584.382097	31909	6	0.791400	31879	36	0.743288	10220439	0.000000
317927534	65941	3369	7601.251541	31889	2	0.532585	31722	7	0.844316	10207336	0.000000
318510640	43459	2163	4528.912912	31957	1	0.434686	31807	7	0.476991	10192425	0.000000
317853305	333935	16624	5883.036414	31901	14	0.479447	31954	11	0.682819	10178797	0.000000
316661361	401153	20868	7501.215825	31948	13	0.684308	31640	9	0.807644	10169020	-1.#IND00
317885904	75186	3965	7759.731489	31781	4	0.671415	31744	5	0.883345	10156233	0.960000
318509284	39604	1974	4574.160544	31881	2	0.294970	31684	7	0.352083	10141376	0.851733
317860697	319335	15799	5779.495908	31917	17	0.524777	32067	4	0.607068	10127580	0.697057
316563894	435509	22384	7438.511319	31957	13	0.711799	31822	11	0.761704	10117965	0.674098
317783596	84057	4444	7889.435816	31966	9	0.774641	31808	8	0.845223	10105720	0.692516
318489719	36160	1818	4678.431744	31893	0	0.239337	31878	1	0.419293	10091079	0.710570
317982952	287771	14228	5633.699245	31619	17	0.324372	31883	27	0.414771	10077395	0.637302
316487900	477900	24691	7348.230685	31637	17	0.590262	31769	33	0.645085	10068045	0.632573
317679407	100924	5308	8039.373770	31898	9	0.735914	31846	0	0.649007	10056178	0.637990
318475816	32785	1611	4802.083578	32121	0	0.291252	32109	1	0.257565	10041682	0.648704
318090322	240141	11912	5437.759098	31880	2	0.385667	32004	9	0.327019	10027553	0.607462
316633019	473292	24498	7225.815821	31917	11	0.627435	31945	52	0.591867	10017660	0.596275
317616158	111180	5984	8056.464188	31975	4	0.717489	31636	4	0.752486	10005938	0.598509
318451916	32034	1615	4976.619533	31956	1	0.262440	32024	0	0.598261	9991582	0.614599
318140974	227147	11136	5412.122645	31831	13	0.373540	31982	11	0.416577	9977874	0.589734
316650499	488730	25310	7207.304070	31635	23	0.620080	31895	17	0.646181	9967853	0.572224
317579449	120825	6415	8089.769883	31929	1	0.748765	31764	2	0.785424	9956596	0.572537
318465612	30697	1576	5032.281842	31874	1	0.477155	32099	1	0.496255	9942218	0.586112
318187729	206555	10216	5248.789421	31963	1	0.330934	31907	8	0.480049	9928321	0.569975
316636213	508257	26100	7104.387514	31640	19	0.591237	31629	25	0.684673	9918253	0.572960
317476690	135219	7188	8095.279438	31798	5	0.752104	31674	2	0.808768	9907087	0.573283
318457435	29686	1518	5206.576747	31740	2	0.250152	32165	6	0.343857	9892940	0.583768
318265354	184914	8970	5096.596477	31890	2	0.452503	32066	8	0.602079	9878691	0.571985
316572198	548487	28117	7004.046673	32079	24	0.667968	31697	18	0.758679	9868769	0.571009
317286436	166567	8748	8116.913479	31957	5	0.798637	31996	7	0.853650	9858351	0.569302
318383341	29717	1566	5531.413133	31858	0	0.413658	31852	3	0.911245	9844376	0.578179
318375137	145188	7063	4858.063279	31739	2	0.266638	32198	9	0.382154	9830415	0.569447
316693222	576196	29153	6836.571450	31614	19	0.555249	31782	29	0.625304	9820670	0.571800
317039143	214058	11347	8061.237278	31718	6	0.730279	31646	9	0.772764	9811026	0.564864
318305906	32670	1620	6012.922778	31894	0	0.354862	31578	0	0.329160	9797451	0.573870
318438261	105632	5147	4621.733222	31961	1	0.445429	32073	11	0.374789	9783369	0.569604
316922762	542259	27608	6620.660020	31758	12	0.642830	31694	17	0.620838	9772469	0.562848
316863295	262017	13747	7942.742299	31791	2	0.771787	31915	12	0.770055	9763262	0.556058
318222512	38621	1977	6518.141177	31970	3	0.452238	32091	3	0.627076	9750142	0.562251
318479414	81220	3934	4485.397971	32024	3	0.430046	31793	1	0.564350	9735717	0.562952
317168859	499156	25088	6439.102115	31845	24	0.581952	31922	43	0.574042	9724540	0.561679
316803250	294026	15376	7836.881915	31821	7	0.746473	31893	12	0.741676	9715374	0.556363
318159479	42468	2264	6824.041385	31866	1	0.457920	32063	3	0.465775	9702570	0.562604
318503518	68428	3327	4437.683081	31809	1	0.217964	31796	0	0.536450	9688577	0.562485
317344158	464450	23325	6319.789611	31877	11	0.478981	31868	14	0.584809	9676728	0.556514
316743766	320870	16901	7765.615758	32146	11	0.684025	31827	9	0.748205	9667717	0.552172
318123424	47075	2533	7071.261572	31798	0	0.617916	31542	4	0.779909	9655065	0.556904
318514357	58160	2985	4408.267582	32123	3	0.356997	31859	0	0.395350	9641304	0.558650
317463180	433637	21774	6180.683669	31884	9	0.565909	31792	23	0.529322	9629396	0.555296
316688095	351201	18338	7682.383335	31588	9	0.736744	31734	15	0.714555	9620766	0.552244
318034377	54704	2968	7328.240358	31862	3	0.638246	31877	7	0.587092	9608557	0.555950
318516173	50080	2420	4413.429823	31669	1	0.232984	31818	2	0.720805	9594627	0.558970
317620718	394968	19723	6023.706470	31763	10	0.411322	31863	5	0.792282	9582322	0.554892
316628952	382400	20045	7587.568338	31982	16	0.642993	31893	6	0.874029	9573517	0.554074
317946305	62370	3404	7559.304335	32063	4	0.433698	31824	0	0.863667	9561463	0.557431
318517145	43883	2121	4457.446169	31841	1	0.413690	31835	3	0.430577	9547574	0.561769
317730295	378086	18734	5901.781734	31806	19	0.553239	31858	7	0.654671	9534885	0.556201
316380944	450042	23256	7513.665473	31933	10	0.729060	31944	17	0.790573	9526919	0.555776
317813019	75815	4118	7837.470967	31963	4	0.636145	31777	2	0.747929	9515430	0.558498
318502116	39537	1974	4570.398406	31980	1	0.341758	31755	1	0.474103	9501527	0.561406
317894663	306019	15219	5743.712559	31843	9	0.505161	31700	37	0.468391	9488757	0.554928
316644034	432107	22384	7415.690278	32011	11	0.677334	31780	10	0.677603	9479992	0.547182
317818156	84882	4591	7889.673132	32117	3	0.804318	31803	3	0.775350	9468605	0.548369
318519493	36215	1786	4600.187219	31988	0	0.270023	31821	3	0.524845	9454905	0.552153
npatches	nstrain	runtime	dt	init_x	init_y	init_y_blood	init_z	init_S	beta0	beta1	beta2	beta3	mean_beta	B	d	delta	delta_blood	b[0]	mut	m	CTL	c	g	epsilon	k	het	lambda	rho	omega	x_max	patch.dyna	DELTA	A	VA
10000	1	100.000000	0.001000	21900	9499	5000000	0.001000	10000000	12.297516	11.350609	6.732209	10.210068	10	800000000	0.010000	1.000000	1.000000	80000	0.000050	0.004800	0	0.500000	0.000000	2.500000	17.000000	0.500000	0.001000	0.001000	0.010000	31872	0	10.000000	7.000000	1.000000
sus	inf	inf_blood	z	x[0]	y[0][0]	z[0]	x[1]	y[1][0]	z[1]	S[0]	synchrony
219000000	94990000	5000000	10.000000	21900	9499	0.001000	21900	9499	0.001000	10000000	0.000000
162261279	49388806	2664209	3941.516320	14231	5451	0.394152	14699	5377	0.394152	10503658	0.000000
276730814	4265896	227080	6325.803353	26522	595	0.632580	26957	525	0.632580	10602245	0.000000
311091740	424134	22682	7771.754681	30518	69	0.777177	31081	37	0.777177	10603813	0.000000
317733714	29062	1648	6384.709366	31732	2	0.748524	31701	3	0.864868	10589761	0.000000
318517685	58308	2818	3719.558137	31956	1	0.453896	31707	4	0.344588	10574224	0.000000
317101456	563054	27990	5891.136218	31907	23	0.645867	31770	35	0.602522	10561686	0.000000
316417378	341777	18277	7507.398301	31636	27	0.785234	31595	16	0.758948	10552406	0.000000
318143170	35161	1866	6476.758145	31860	4	0.869754	31893	1	0.662238	10538430	0.000000
318531184	58741	2905	3945.100934	31903	2	0.520140	31801	14	0.398530	10522944	0.000000
317423317	440533	22064	5975.747340	31783	11	0.708987	31665	50	0.635235	10509846	0.000000
317005996	250266	13198	7550.306950	31728	12	0.823514	31470	32	0.778787	10499160	0.000000
318286418	29614	1581	5916.767778	31782	0	0.522023	31595	1	0.750673	10484520	0.000000
318497313	81728	3978	4110.917633	31691	18	0.410735	31765	10	0.490947	10469255	0.000000
317160777	475885	24378	6234.713066	31869	36	0.642637	31807	26	0.691282	10456724	0.000000
317166818	202515	11001	7690.362913	31627	11	0.783276	31628	4	0.812777	10445586	0.000000
318367688	25510	1358	5397.255571	32043	2	0.776273	32069	2	0.773897	10431077	0.000000
318442381	108375	5241	4273.464615	31910	4	0.252090	31649	8	0.368036	10415890	0.000000
316996977	492009	24782	6425.950912	31346	140	0.546426	31882	43	0.616742	10404049	0.000000
317343493	159772	8522	7758.551069	31593	13	0.724928	31768	18	0.767572	10392888	0.000000
318437631	25730	1375	5032.021515	31952	1	0.476898	31807	5	0.589122	10378078	0.000000
318345158	141143	6991	4609.492635	31798	13	0.499906	31860	6	0.428405	10363225	0.000000
317000188	439035	22309	6675.973226	32006	24	0.696716	31763	34	0.653354	10351662	0.000000
317634702	110565	5974	7724.768724	31879	9	0.816072	31934	1	0.774239	10339309	0.000000
318480241	27429	1405	4550.779749	31784	0	0.438451	31723	0	0.482880	10324322	0.000000
318217298	196954	9493	4991.355761	31966	47	0.426528	31824	25	0.424144	10309619	0.000000
317023342	383626	19894	6941.944514	31698	74	0.652215	31603	41	0.650769	10298519	0.000000
317931489	68740	3628	7371.794855	31776	2	0.653731	31978	5	0.788207	10285693	0.000000
318526289	33909	1689	4101.519447	31900	0	0.300997	31920	0	0.281775	10270627	0.000000
317933802	303342	14882	5425.839159	31605	64	0.530848	31698	69	0.482989	10256520	0.000000
316829693	360045	18811	7221.676892	31776	34	0.715481	31837	22	0.686456	10246342	0.000000
318081061	49803	2684	6991.848950	31715	0	0.574275	31781	1	0.681767	10232940	0.000000
318527426	45178	2189	4015.241447	31983	0	0.482638	31683	15	0.397841	10218097	0.000000
317690672	357412	17884	5747.869475	31858	56	0.563887	31772	3	0.634818	10204869	0.000000
317028619	274075	14301	7415.360546	31636	23	0.735517	31791	14	0.778533	10194229	0.000000
318263812	33938	1789	6226.373411	31954	3	0.710844	32026	0	0.734788	10180529	0.000000
318520037	69680	3303	4050.629003	31680	3	0.586954	31639	6	0.334816	10165948	0.000000
317333677	446896	22566	6115.310482	31703	32	0.749506	31730	15	0.596596	10153251	0.000000
317139925	216514	11220	7623.993729	31700	18	0.848087	31923	20	0.755354	10142488	0.000000
318343092	27881	1457	5629.887663	31818	1	0.455815	31971	3	0.736782	10128351	0.000000
318459799	94360	4487	4248.640822	31654	29	0.513817	31734	19	0.368931	10113526	-1.#IND00
317173307	452177	22727	6361.822545	31664	53	0.705152	31532	37	0.617285	10101573	0.739200
317393080	161962	8639	7722.236302	31543	11	0.821188	31881	15	0.767901	10090423	0.636800
318426823	24910	1278	5029.125908	31658	0	0.418137	31954	0	0.500833	10076070	0.706792
318373421	139315	6673	4543.311627	31424	47	0.572381	31923	9	0.285141	10061652	0.608433
316926739	466719	23804	6638.193142	31589	26	0.740668	31457	30	0.566471	10050709	0.582148
317586399	118523	6319	7758.284474	31941	6	0.842727	31681	19	0.737084	10039319	0.581007
318482986	25744	1343	4574.244685	31706	0	0.697642	31937	5	0.840553	10024925	0.621520
318221569	199676	9955	4927.259852	31965	31	0.453701	31771	6	0.293061	10010773	0.571091
316880802	419017	21574	6905.793483	31624	63	0.668694	31460	70	0.571273	10000267	0.546928
317824368	78408	4314	7535.379923	31606	10	0.799078	31895	16	0.739997	9987985	0.560032
318532474	30194	1411	4143.019984	31872	0	0.614347	31766	0	0.345305	9973439	0.579788
318019533	278186	13518	5281.082228	31602	24	0.627858	31699	39	0.486533	9959837	0.540322
316769377	385154	20093	7133.111368	31623	16	0.774313	31519	47	0.688605	9949939	0.531347
317995018	55562	2939	7189.527391	31758	3	0.681204	31842	18	0.811153	9937407	0.544569
318520495	40098	1992	4021.613079	31837	4	0.802948	31828	5	0.488324	9922824	0.556159
317772166	341861	17060	5633.446234	31854	19	0.726671	31650	17	0.689691	9909654	0.525145
316931183	306563	15929	7347.842384	31777	15	0.804518	31921	9	0.811812	9899963	0.507467
318154755	39927	2131	6582.539648	31726	5	0.792825	31704	3	0.822253	9886725	0.519944
318514900	57324	2754	4043.765903	31996	2	0.638493	31885	0	0.252373	9872442	0.521146
317544462	396565	19956	5973.005322	31587	14	0.780762	31664	29	0.530680	9860070	0.508270
317137091	233955	12262	7543.806078	31550	9	0.867042	31507	23	0.715379	9849574	0.496579
318317731	29959	1559	5829.539908	31917	2	0.755220	31760	0	0.588124	9836066	0.507716
318499234	87193	4258	4199.496750	31930	2	0.321075	31971	2	0.235438	9821936	0.511530
317231280	447153	22848	6303.994524	31771	99	0.588263	31597	33	0.535102	9810295	0.508105
317338751	170789	9032	7701.567534	31717	35	0.750300	31670	7	0.718060	9799666	0.502816
318398388	25694	1293	5147.953251	31844	3	0.800831	31668	1	0.452954	9785793	0.511722
318374536	135875	6573	4554.374905	31828	9	0.380736	31894	25	0.387506	9771621	0.505669
317022482	443537	22404	6636.754390	31727	37	0.624444	31693	54	0.628550	9760772	0.497349
317627818	115002	6016	7723.155903	31759	18	0.772242	31713	8	0.774732	9749517	0.497867
318478390	25869	1305	4543.117991	31693	1	0.402244	31578	1	0.342771	9735517	0.507379
318203889	202547	9966	4953.681578	31703	20	0.538544	31853	29	0.512160	9721984	0.495834
316859026	417462	21685	6923.400308	31656	12	0.720148	31888	21	0.704147	9711794	0.491897
317824575	77966	4245	7523.365441	31935	7	0.830282	31908	1	0.735336	9699874	0.497066
318496155	33624	1626	4237.787119	31744	5	0.484564	31807	1	0.479132	9685759	0.503462
318008585	268555	13408	5378.281893	32078	8	0.481688	31717	12	0.618765	9672557	0.496180
316981312	334741	17405	7189.445572	31887	37	0.685667	31677	22	0.768798	9662625	0.488543
318097048	48063	2565	6897.183642	31785	5	0.703633	31815	0	0.677873	9650246	0.494153
318551559	46583	2277	4013.933541	31840	3	0.455558	31965	3	0.512675	9636310	0.497851
317678039	372469	18647	5796.747337	31684	13	0.637451	31927	16	0.586429	9624000	0.489068
317019924	272784	14313	7442.382307	31669	29	0.780130	31668	15	0.749188	9614387	0.483943
318258629	34612	1786	6233.080048	31872	2	0.549252	31754	6	0.692249	9601508	0.489480
318517386	67398	3266	4072.464716	31781	10	0.308109	31814	1	0.242668	9587380	0.489017
317373210	429692	21671	6103.278323	31316	74	0.580400	31806	30	0.529737	9575596	0.487360
317156728	220947	11772	7618.776471	31665	31	0.745531	31591	23	0.714807	9565955	0.484234
318355398	27902	1403	5645.073066	31923	1	0.536792	31726	1	0.361966	9552860	0.489636
318429479	100922	4949	4314.548524	31782	2	0.322039	31714	2	0.357933	9539173	0.488799
317181338	434411	22108	6426.144218	31517	66	0.584568	31564	32	0.569471	9528254	0.483855
317514232	142130	7516	7713.850474	31554	29	0.748059	31575	11	0.738904	9517778	0.482179
318476539	25722	1293	4862.797509	31822	0	0.437151	31824	8	0.512955	9504245	0.487017
318338588	158620	7751	4735.899906	31769	21	0.574613	31715	14	0.704630	9490844	0.481568
316965881	429487	22184	6769.386710	31874	39	0.742022	31764	17	0.820871	9480584	0.481000
317750836	94413	5156	7651.720019	31895	0	0.747520	31738	4	0.849604	9469443	0.482628
318513158	27133	1376	4328.569871	31869	2	0.733563	31788	0	0.619917	9455602	0.488008
318152248	229530	11331	5082.155209	31652	52	0.523680	31837	13	0.494970	9442562	0.480142
316826424	403376	21065	7006.129887	31807	26	0.711133	31955	39	0.693722	9433090	0.477717
317923343	66897	3540	7380.433857	31829	10	0.824816	31794	10	0.814256	9421232	0.480228
318522523	34733	1748	4134.996444	31963	22	0.584782	31813	0	0.343003	9407501	0.482041
317941742	295224	14609	5476.203944	31614	15	0.748189	31912	22	0.467654	9394600	0.475863
316961302	324605	17129	7251.157899	31687	25	0.847288	31541	32	0.677156	9385154	0.473588
npatches	nstrain	runtime	dt	init_x	init_y	init_y_blood	init_z	init_S	beta0	beta1	beta2	beta3	mean_beta	B	d	delta	delta_blood	b[0]	mut	m	CTL	c	g	epsilon	k	het	lambda	rho	omega	x_max	patch.dyna	DELTA	A	VA
10000	1	100.000000	0.001000	21900	9499	5000000	0.001000	10000000	12.690962	10.196899	11.105391	14.287575	10	800000000	0.010000	1.000000	1.000000	80000	0.000050	0.004800	0	0.500000	0.000000	2.500000	18.000000	0.500000	0.001000	0.001000	0.010000	31872	0	10.000000	7.000000	1.000000
sus	inf	inf_blood	z	x[0]	y[0][0]	z[0]	x[1]	y[1][0]	z[1]	S[0]	synchrony
219000000	94990000	5000000	10.000000	21900	9499	0.001000	21900	9499	0.001000	10000000	0.000000
168296550	43269045	2345663	3941.516320	14501	4870	0.394152	16103	4467	0.394152	10491288	0.000000
282660957	3002889	161570	6325.803353	27035	498	0.632580	28390	235	0.632580	10573201	0.000000
313276489	198978	10690	7759.477708	30960	12	0.777177	31426	13	0.777177	10568694	0.000000
318151594	16431	821	4488.737974	31725	0	0.354183	31972	2	0.323342	10553803	0.000000
318410207	126488	5930	3981.456605	31842	6	0.205789	31919	3	0.406979	10538639	0.000000
316827538	501993	25630	6293.711435	31179	267	0.518347	31693	19	0.640360	10527095	0.000000
317585096	103009	5618	7492.119158	31436	33	0.707899	31781	2	0.698185	10514842	0.000000
318505137	21631	1116	4015.684914	31698	0	0.474582	31792	0	0.272081	10499460	0.000000
318195038	206052	10055	4686.489846	31709	76	0.343199	31999	12	0.475739	10484660	0.000000
317011660	350556	18181	6759.702907	31012	149	0.601680	31966	12	0.682059	10473096	0.000000
318082173	44820	2520	6662.736290	31637	25	0.758437	32004	3	0.807183	10459353	0.000000
318562229	40521	1943	3713.810756	31887	0	0.318703	31887	4	0.383872	10443954	0.000000
317839438	301492	15404	5509.886358	31521	41	0.537903	31807	19	0.626346	10430184	0.000000
317521382	170451	9126	7204.641059	31242	34	0.719759	31820	1	0.759991	10417971	0.000000
318443854	23371	1239	4889.465072	31655	0	0.505396	31861	2	0.441388	10403195	0.000000
318424712	111939	5436	4204.693976	31611	14	0.410705	31731	7	0.335753	10388069	0.000000
317401970	330624	16973	6378.133031	31682	19	0.642619	32087	12	0.597164	10375556	0.000000
317975574	68435	3621	7057.671128	31814	12	0.783265	31896	5	0.685718	10362290	0.000000
318538726	30329	1510	3867.766415	31921	0	0.342679	31904	1	0.453933	10347080	0.000000
318043016	253154	12505	5155.602431	31770	46	0.560750	32001	11	0.547260	10332956	0.000000
317338589	238081	12705	7035.875656	31965	13	0.733615	31806	4	0.725434	10321233	0.000000
318328657	29000	1597	5649.173782	32003	5	0.338938	31617	0	0.530074	10307095	0.000000
318526754	70929	3404	3900.917052	32001	8	0.467218	31752	4	0.562455	10291817	0.000000
317522290	350518	17804	6022.007913	31837	32	0.676892	32075	16	0.704717	10278776	0.000000
317697651	110017	5794	7330.377004	31837	10	0.804049	31946	9	0.778616	10266581	0.000000
318502305	24179	1248	4242.603742	31816	6	0.329414	32007	7	0.465820	10251569	0.000000
318268715	177682	8734	4709.205470	31598	4	0.593320	31692	6	0.676044	10236909	0.000000
317335193	289870	15019	6752.561156	31665	8	0.753367	31896	17	0.803535	10225048	0.000000
318190886	41001	2175	6356.614887	31629	9	0.850428	31716	0	0.619241	10211398	0.000000
318571962	47298	2278	3758.767849	31912	3	0.383254	31984	0	0.239622	10196471	0.000000
317765436	314658	15882	5665.278818	31648	44	0.625972	31740	24	0.451759	10183216	0.000000
317550227	157522	8339	7277.607743	31604	22	0.773169	31700	9	0.667517	10171197	0.000000
318464362	22054	1160	4723.993463	31493	0	0.290490	31809	0	0.516328	10156750	0.000000
318422083	121784	5848	4241.937772	31933	47	0.316002	31876	10	0.303833	10142110	0.000000
317325221	348279	17770	6422.525800	30876	187	0.585186	31746	55	0.577806	10130102	0.000000
317985635	65457	3607	7033.665155	31350	5	0.748434	31774	5	0.743959	10117273	0.000000
318550507	31195	1577	3846.665819	31606	10	0.275659	31644	2	0.246553	10102330	0.000000
318063991	247734	12205	5190.579035	31926	28	0.415466	31822	16	0.543068	10088522	0.000000
317355880	230755	11956	7052.412616	31701	78	0.645506	31729	24	0.722892	10076933	0.000000
318340597	28396	1498	5629.316556	31832	0	0.496472	31823	4	0.664085	10063208	-1.#IND00
318506520	72529	3450	3905.763151	31932	3	0.377117	31690	6	0.425517	10048510	-1.#IND00
317558557	338790	17059	6027.405909	31683	17	0.622250	31679	19	0.651602	10036219	0.770203
317785869	102139	5439	7278.224244	31855	1	0.753785	31815	6	0.788712	10024083	0.719209
318519303	23070	1165	4130.452944	31761	5	0.476582	32146	0	0.254447	10009624	0.751314
318244283	186379	9301	4665.742305	31525	41	0.413589	31976	7	0.328670	9995602	0.658590
317234396	308443	16204	6735.069919	31708	82	0.644368	31672	30	0.592868	9984506	0.619371
318168904	41737	2203	6424.369167	31676	1	0.449358	31905	2	0.753093	9971256	0.629508
318544127	44207	2147	3728.494310	31842	2	0.209636	32010	7	0.539257	9956654	0.605382
317729745	331758	16553	5601.784535	31589	69	0.520680	31876	20	0.536897	9943922	0.566534
317410087	186740	9980	7282.583386	31556	37	0.709314	31803	4	0.719149	9932842	0.543481
318403516	23225	1145	4987.468657	31532	0	0.393073	31930	0	0.395781	9918947	0.564481
318426834	107784	5249	4108.600801	31921	6	0.405264	31940	10	0.348710	9904674	0.532634
317295833	375670	19001	6308.709489	31882	42	0.639319	31904	20	0.605022	9892962	0.524576
317847147	81415	4355	7258.779388	31656	19	0.781263	31660	7	0.760464	9880898	0.523584
318527094	26978	1368	3955.924690	31735	0	0.305300	31917	6	0.369300	9866571	0.530903
318098382	236395	11617	5020.417479	31869	30	0.477884	31731	18	0.507625	9852845	0.510170
317246918	268334	14112	6957.024195	31920	23	0.683360	31880	6	0.701397	9842169	0.494155
318250973	33344	1766	5986.902984	31997	7	0.612514	31756	6	0.537144	9829014	0.503271
318537207	59394	2877	3823.476374	31962	6	0.524884	31654	9	0.468057	9814632	0.503711
317634103	343380	17325	5862.962328	31893	15	0.711864	31799	17	0.677401	9801774	0.509085
317629872	137082	7268	7348.464235	31784	8	0.825258	31813	4	0.804358	9790371	0.504043
318472736	22814	1166	4494.725892	31794	0	0.395365	31934	0	0.243100	9776405	0.514532
318365652	146995	7285	4429.242935	31642	18	0.293951	31702	7	0.256786	9762451	0.502586
317215640	353144	18207	6566.753099	31486	69	0.571813	31770	35	0.549274	9751236	0.498507
318002436	59763	3253	6959.635502	31681	6	0.740324	31673	1	0.629358	9738874	0.503504
318556276	32674	1574	3834.170352	32164	2	0.438779	31955	2	0.220962	9724846	0.504583
318012513	254837	12772	5247.673450	31947	10	0.652610	31879	22	0.447296	9711561	0.491125
317440565	209106	10944	7079.182691	32010	8	0.789324	32002	15	0.664810	9700565	0.479828
318383861	26149	1435	5322.680116	31755	6	0.597716	31788	0	0.358341	9687083	0.487376
318487301	83326	4066	4028.594225	32114	0	0.302828	31783	3	0.205746	9672766	0.480870
317529499	333174	16912	6165.296715	31712	111	0.501790	31773	24	0.518321	9660951	0.480948
317875271	86955	4657	7203.779347	31593	35	0.697858	32003	1	0.570350	9649007	0.480331
318546147	27395	1313	4068.831671	31968	1	0.544584	31815	8	0.317895	9635056	0.487695
318197503	206491	10327	4954.493318	31594	47	0.431289	31816	4	0.586334	9621580	0.480073
317386783	246731	13078	6905.779639	31468	76	0.655102	31756	9	0.749130	9610620	0.473223
318280088	32300	1767	5891.556991	31797	4	0.790835	31675	0	0.483750	9597780	0.479476
318525024	63795	3049	3873.189289	31865	3	0.290544	31872	6	0.328168	9583675	0.477923
317611759	330305	16668	5935.751687	31658	47	0.569747	31745	30	0.478291	9571427	0.475492
317713462	118029	6211	7301.485015	31623	10	0.739071	31820	1	0.623932	9560157	0.473441
318508743	24087	1224	4390.059421	31945	3	0.291687	31975	2	0.425020	9546464	0.479134
318313614	163238	7980	4611.413304	31829	16	0.437903	31923	20	0.467266	9532701	0.473023
317328439	301851	15933	6684.732476	31560	66	0.659113	31950	16	0.676921	9522032	0.472195
318159531	45959	2394	6545.210352	31859	6	0.793268	32050	1	0.382756	9509732	0.475783
318551848	43598	2220	3796.993672	31784	0	0.299108	31823	1	0.236594	9495949	0.478655
317833438	299735	15153	5594.450932	31472	58	0.480354	31782	46	0.424794	9483616	0.474058
317552232	160853	8607	7241.122261	31591	48	0.684858	31775	11	0.651164	9472889	0.470331
318448290	23312	1174	4787.077104	31944	0	0.479555	31932	0	0.274908	9459408	0.475159
318447029	119750	5714	4289.634284	31892	33	0.494851	32112	11	0.526660	9445679	0.470912
317384234	331442	17017	6442.377128	31922	25	0.693650	32002	18	0.712941	9434535	0.468606
317982194	65431	3487	7020.123313	31666	6	0.814213	31908	7	0.825912	9422690	0.470738
318536228	32662	1599	3856.390454	31874	0	0.335489	31741	0	0.231284	9409050	0.471954
317988206	258520	12631	5242.250949	31734	38	0.558259	31523	49	0.481146	9396333	0.466517
317385426	225501	11719	7084.232352	31960	11	0.732104	31915	3	0.685338	9385866	0.458417
318327279	27738	1505	5539.899121	31773	4	0.753995	31712	4	0.502991	9373033	0.462542
318519679	73270	3547	3930.808476	31867	3	0.258846	31967	6	0.495397	9359327	0.462517
317555389	334059	16931	6045.333919	31891	25	0.550524	31785	5	0.693981	9347493	0.458336
317817978	100953	5307	7272.120879	31436	19	0.727413	31800	4	0.789054	9336345	0.458035
318532864	24335	1204	4169.859971	31777	3	0.290291	31583	2	0.552970	9323107	0.462790
318253780	180078	8885	4746.102300	31598	54	0.569594	31945	15	0.478691	9310074	0.458058
npatches	nstrain	runtime	dt	init_x	init_y	init_y_blood	init_z	init_S	beta0	beta1	beta2	beta3	mean_beta	B	d	delta	delta_blood	b[0]	mut	m	CTL	c	g	epsilon	k	het	lambda	rho	omega	x_max	patch.dyna	DELTA	A	VA
10000	1	100.000000	0.001000	21900	9499	5000000	0.001000	10000000	13.178719	14.648242	9.547855	8.530942	10	800000000	0.010000	1.000000	1.000000	80000	0.000050	0.004800	0	0.500000	0.000000	2.500000	19.000000	0.500000	0.001000	0.001000	0.010000	31872	0	10.000000	7.000000	1.000000
sus	inf	inf_blood	z	x[0]	y[0][0]	z[0]	x[1]	y[1][0]	z[1]	S[0]	synchrony
219000000	94990000	5000000	10.000000	21900	9499	0.001000	21900	9499	0.001000	10000000	0.000000
173993268	37913268	2061567	3941.516320	14625	4386	0.394152	13847	4605	0.394152	10480796	0.000000
287712055	2067306	111610	6325.803353	27614	336	0.632580	26414	405	0.632580	10548540	0.000000
314786621	86041	4692	7506.549571	31345	4	0.777177	31168	19	0.777177	10539830	0.000000
318322951	15233	736	3387.191977	32038	1	0.312178	31666	0	0.405863	10524475	0.000000
318204516	213909	10564	4289.011804	31862	8	0.571401	31733	57	0.436412	10509794	0.000000
316851185	375658	19732	6524.905319	31735	3	0.740074	31199	116	0.658209	10498657	0.000000
318084881	37701	1990	6294.397523	31724	2	0.741673	31524	18	0.792719	10484665	0.000000
318578962	36301	1748	3380.207461	31676	9	0.240106	32096	1	0.360273	10469284	0.000000
317907285	285911	14403	5249.835747	31143	190	0.539159	31472	75	0.568782	10455158	0.000000
317654470	141796	7611	6991.985250	31421	55	0.720520	31389	37	0.738486	10442670	0.000000
318473740	20159	999	4287.680042	31958	0	0.329399	31641	5	0.841403	10427808	0.000000
318414055	121345	5730	4071.906905	31934	19	0.546490	31924	13	0.564866	10412744	0.000000
317535577	266965	13713	6299.187319	31867	17	0.724966	31799	42	0.736111	10399859	0.000000
318225836	37321	1993	6020.770508	31879	3	0.825409	31945	0	0.651157	10385883	0.000000
318579877	42931	2111	3506.495811	31905	6	0.396313	32017	0	0.217725	10370441	0.000000
317877355	275465	13872	5431.531615	31666	86	0.525156	31466	180	0.475924	10356271	0.000000
317845481	107517	5676	6945.065064	31660	56	0.712028	30422	191	0.682171	10343690	0.000000
318527834	20506	1022	3951.736784	31788	9	0.785834	31506	19	0.807251	10328606	0.000000
318305939	161921	7880	4404.787400	31983	6	0.622456	31793	14	0.668295	10314018	0.000000
317470497	243111	12721	6537.628257	31911	12	0.771037	31991	14	0.798836	10301985	0.000000
318285582	29255	1528	5597.177241	31939	0	0.391278	31693	0	0.722106	10287662	0.000000
318524065	55383	2739	3585.602841	31746	28	0.429053	31723	32	0.540762	10272531	0.000000
317800373	278060	14094	5665.398430	31820	29	0.653746	31659	18	0.721493	10259093	0.000000
317977538	78068	4159	6811.847833	31737	7	0.790013	31633	5	0.831098	10246158	0.000000
318551270	25789	1269	3767.315580	31782	18	0.664888	31830	8	0.525825	10231202	0.000000
318207496	182927	9203	4771.198409	31739	2	0.708434	31648	23	0.712434	10216927	0.000000
317742715	165792	8638	6697.959030	31838	8	0.823179	31637	4	0.825604	10204418	0.000000
318420868	23782	1275	4762.917621	31915	0	0.491868	31800	22	0.458302	10189932	0.000000
318479101	90380	4484	3967.650208	31765	2	0.661434	31762	29	0.671484	10175419	0.000000
317738920	239561	12218	6116.813904	31789	8	0.682696	31632	10	0.800770	10162582	0.000000
318261495	41299	2244	6053.554680	31779	4	0.807570	31868	10	0.879176	10148905	0.000000
318559123	41144	1996	3623.071752	31816	20	0.536664	31977	5	0.512204	10133921	0.000000
318020335	234412	11775	5345.850312	31929	15	0.719007	31928	23	0.704174	10119961	0.000000
317879720	110113	5953	6853.691086	31990	3	0.829591	31931	14	0.820595	10107313	0.000000
318536714	22163	1153	4092.070224	31698	13	0.445398	31624	0	0.330696	10092755	0.000000
318347687	141381	7051	4390.992663	31775	26	0.663659	31607	54	0.394204	10078277	0.000000
317636116	212653	11129	6486.006194	31677	25	0.776130	30624	255	0.632612	10065858	0.000000
318341812	29407	1587	5388.332277	32002	2	0.640445	31507	17	0.777196	10052028	0.000000
318544969	59980	2933	3688.603594	31781	3	0.357364	31965	1	0.318725	10037407	0.000000
[truncated: 163 more rows]
