# Supplementary material for: Large Variations in HIV-1 Viral Load Explained by Shifting-Mosaic Metapopulation Dynamics
Source: PLoS Biol. 2016 Oct 5;14(10):e1002567. doi: 10.1371/journal.pbio.1002567 (PMC5051940; doi:10.1371/journal.pbio.1002567)
Supplement: S1 Data — Each file gives the output from the simulations indicated by the filename: low migration (ms1, db432); high migration (ms1, db1); very high migration (ms10, db1); number of patches (np); reservoir (storage); no reservoir (nostorage); CTL immigration model (CTLimmig); CTL proliferation model (CTLprolif); β¯ (beta1, beta2, …). Within each file, there are 21 simulations for (k = 0,1,..,20), and data is output each day. For measures of synchrony, the final entry should be used. See Methods and S1 Simulation Code for further details. (ZIP) [file pbio.1002567.s002.zip › S1_Data/ms1_np10000_storage_noPD_CTLimmig_db1_beta11.tsv]

npatches	nstrain	runtime	dt	init_x	init_y	init_y_blood	init_z	init_S	beta0	beta1	beta2	beta3	mean_beta	B	d	delta	delta_blood	b[0]	mut	m	CTL	c	g	epsilon	k	het	lambda	rho	omega	x_max	patch.dyna	DELTA	A	VA
10000	1	100.000000	0.001000	21900	9499	5000000	0.001000	10000000	8.210540	14.285601	13.370843	14.308066	11	800000000	0.010000	1.000000	1.000000	80000	0.000050	0.004800	0	0.500000	0.000000	2.500000	0.000000	0.500000	0.001000	0.001000	0.010000	31872	0	10.000000	7.000000	1.000000
sus	inf	inf_blood	z	x[0]	y[0][0]	z[0]	x[1]	y[1][0]	z[1]	S[0]	synchrony
219000000	94990000	5000000	10.000000	21900	9499	0.001000	21900	9499	0.001000	10000000	0.000000
46212022	480687351	24328963	3941.516320	5552	47296	0.394152	3330	48727	0.394152	10741470	0.000000
37358378	601831621	30626442	6325.803353	4490	60066	0.632580	2696	60874	0.632580	11429503	0.000000
34790776	649762334	33112894	7771.765723	4240	64031	0.777177	2550	65787	0.777177	12125116	0.000000
33870917	668647164	34103283	8648.676577	4106	66148	0.864868	2394	67514	0.864868	12822274	0.000000
33523949	676079454	34490059	9180.483393	4030	67128	0.918048	2445	68662	0.918048	13518259	0.000000
33397561	679044277	34640659	9503.000201	4006	67209	0.950300	2415	68391	0.950300	14212924	0.000000
33337240	680205797	34702720	9698.592075	4067	67499	0.969859	2403	68595	0.969859	14907538	0.000000
33316179	680690825	34719437	9817.209710	4053	67292	0.981721	2392	68408	0.981721	15600679	0.000000
33304465	680849627	34739519	9889.145947	4055	67994	0.988915	2392	68722	0.988915	16292509	0.000000
33309866	680922703	34737331	9932.772025	4003	67655	0.993277	2379	68613	0.993277	16983560	0.000000
33314911	680918713	34740217	9959.229270	4068	67063	0.995923	2396	68775	0.995923	17673720	0.000000
33305481	680931689	34746298	9975.274394	3986	67436	0.997527	2435	68477	0.997527	18361876	0.000000
33302973	680957327	34751433	9985.005037	3955	67511	0.998501	2294	69189	0.998501	19051691	0.000000
33307641	680969372	34743071	9990.906233	3993	67935	0.999091	2388	69170	0.999091	19740467	0.000000
33304458	680982058	34736632	9994.485041	3935	67743	0.999449	2444	68802	0.999449	20425767	0.000000
33294916	680981401	34741074	9996.655426	3959	67577	0.999666	2401	68402	0.999666	21109730	0.000000
33297316	680952122	34737735	9997.971667	3941	67774	0.999797	2390	68472	0.999797	21795361	0.000000
33302259	680943511	34734787	9998.769908	4020	67419	0.999877	2347	68754	0.999877	22477762	0.000000
33304964	680939861	34733110	9999.254005	3993	67831	0.999925	2411	68785	0.999925	23159445	0.000000
33303739	680939520	34740255	9999.547588	4009	67549	0.999955	2391	68869	0.999955	23841058	0.000000
33309191	680939696	34740560	9999.725632	3962	68104	0.999973	2397	69306	0.999973	24520626	0.000000
33304944	680905560	34743961	9999.833608	4047	68098	0.999983	2316	68840	0.999983	25199480	0.000000
33301854	680913647	34745089	9999.899091	4034	67438	0.999990	2385	68883	0.999990	25877072	0.000000
33301799	680901014	34740001	9999.938803	4031	67640	0.999994	2423	69193	0.999994	26555395	0.000000
33301717	680929383	34739090	9999.962887	4053	67646	0.999996	2409	68806	0.999996	27232154	0.000000
33304709	680922536	34741036	9999.977493	4011	67447	0.999998	2459	68465	0.999998	27908321	0.000000
33301931	680937940	34747587	9999.986350	4063	67748	0.999999	2414	68386	0.999999	28582446	0.000000
33305489	680966377	34736478	9999.991722	4038	67320	0.999999	2391	68745	0.999999	29255560	0.000000
33306684	680942773	34741900	9999.994980	4047	67581	0.999999	2433	68261	0.999999	29927777	0.000000
33301365	680961685	34743044	9999.996955	4076	67121	1.000000	2358	68919	1.000000	30599545	0.000000
33302315	680966375	34733413	9999.998154	3981	67861	1.000000	2432	68507	1.000000	31268622	0.000000
33301651	680965663	34740455	9999.998880	3964	67840	1.000000	2392	68298	1.000000	31936763	0.000000
33298052	680961345	34747600	9999.999321	3993	67963	1.000000	2417	69032	1.000000	32605545	0.000000
33296886	680979508	34735333	9999.999588	4031	67729	1.000000	2379	68522	1.000000	33272939	0.000000
33298741	680940636	34745417	9999.999750	4077	67173	1.000000	2410	68484	1.000000	33939840	0.000000
33305814	680945728	34743825	9999.999849	3990	67586	1.000000	2419	68463	1.000000	34605126	0.000000
33298939	680961237	34737288	9999.999908	4034	67594	1.000000	2367	68616	1.000000	35268286	0.000000
33298154	680977954	34741141	9999.999944	3972	67209	1.000000	2392	68746	1.000000	35930578	0.000000
33297117	680994191	34748180	9999.999966	4022	67716	1.000000	2413	68996	1.000000	36592438	0.000000
33302778	680973131	34733638	9999.999980	4095	67467	1.000000	2388	68636	1.000000	37253204	-1.#IND00
33308776	680967884	34743303	9999.999988	4069	67228	1.000000	2341	68820	1.000000	37914012	-0.000000
33305085	680964480	34737586	9999.999992	3909	67963	1.000000	2423	69041	1.000000	38571569	-0.009155
33304277	680967155	34728279	9999.999995	4074	67532	1.000000	2384	68820	1.000000	39231678	-0.015348
33307236	680940064	34734142	9999.999997	3993	67798	1.000000	2366	69041	1.000000	39886399	-0.013235
33303922	680927667	34738906	9999.999998	4009	67356	1.000000	2380	68901	1.000000	40541787	-0.007660
33304383	680914074	34737947	9999.999999	4030	67366	1.000000	2425	68703	1.000000	41198111	-0.007167
33301735	680908089	34738384	9999.999999	3952	67633	1.000000	2433	68730	1.000000	41853222	-0.003773
33302123	680919637	34744215	10000.000000	3962	67816	1.000000	2352	68915	1.000000	42507671	-0.004030
33305206	680917019	34743426	10000.000000	3942	67769	1.000000	2369	68922	1.000000	43160339	-0.004117
33303682	680934187	34744509	10000.000000	4050	67109	1.000000	2420	68739	1.000000	43811662	-0.003415
33308190	680968333	34740211	10000.000000	4027	67309	1.000000	2434	68739	1.000000	44462266	-0.002482
33303227	680927365	34745011	10000.000000	3966	67782	1.000000	2365	68943	1.000000	45113261	-0.001494
33300364	680942117	34744954	10000.000000	4057	67294	1.000000	2393	69164	1.000000	45762715	-0.001226
33299876	680956681	34756800	10000.000000	4051	67187	1.000000	2384	68703	1.000000	46409478	-0.001611
33307050	680965032	34738299	10000.000000	3936	67459	1.000000	2419	69280	1.000000	47054719	-0.006246
33300915	680964366	34744886	10000.000000	4077	67334	1.000000	2395	68679	1.000000	47701127	-0.006309
33301990	680981341	34737109	10000.000000	3940	67903	1.000000	2347	69018	1.000000	48346391	-0.005859
33297446	680974603	34743499	10000.000000	3908	68193	1.000000	2397	68967	1.000000	48990190	-0.005827
33300733	680993875	34732771	10000.000000	4086	67666	1.000000	2375	68759	1.000000	49633029	-0.005398
33298078	680954061	34750639	10000.000000	3965	67503	1.000000	2379	68534	1.000000	50275628	-0.004775
33306895	680946752	34744110	10000.000000	3958	67484	1.000000	2383	68996	1.000000	50916360	-0.004173
33306970	680929982	34752938	10000.000000	4025	67413	1.000000	2426	68717	1.000000	51554174	-0.003633
33299644	680928009	34740416	10000.000000	4002	67333	1.000000	2398	68948	1.000000	52192190	-0.003720
33305373	680923750	34749451	10000.000000	4063	67814	1.000000	2445	68712	1.000000	52830514	-0.003189
33305423	680957448	34739765	10000.000000	3998	67355	1.000000	2412	68718	1.000000	53468181	-0.002956
33310365	680952867	34745058	10000.000000	4062	67587	1.000000	2365	68859	1.000000	54104079	-0.002622
33302006	680944744	34755059	10000.000000	3978	67755	1.000000	2421	68641	1.000000	54738917	-0.001990
33305640	680954939	34747593	10000.000000	4007	67724	1.000000	2394	68537	1.000000	55373533	-0.001611
33306951	680955751	34745226	10000.000000	3978	67806	1.000000	2363	68736	1.000000	56006419	-0.001315
33311711	680912589	34737521	10000.000000	4009	67596	1.000000	2389	69179	1.000000	56638037	-0.001201
33306130	680926466	34746198	10000.000000	4063	67697	1.000000	2416	68902	1.000000	57269295	-0.002277
33309912	680929154	34735974	10000.000000	3987	67801	1.000000	2399	68893	1.000000	57898184	-0.002433
33299998	680943983	34744103	10000.000000	4054	67539	1.000000	2427	68773	1.000000	58527155	-0.002307
33296498	680958352	34732606	10000.000000	4030	67636	1.000000	2351	68832	1.000000	59155615	-0.001827
33305062	680948074	34730293	10000.000000	3998	67842	1.000000	2339	68997	1.000000	59782312	-0.002301
33305940	680937919	34735288	10000.000000	4096	67485	1.000000	2386	68828	1.000000	60408614	-0.002264
33302161	680933614	34743165	10000.000000	4010	67583	1.000000	2353	69203	1.000000	61034064	-0.002000
33306708	680967323	34739792	10000.000000	4010	67648	1.000000	2425	68847	1.000000	61657430	-0.001481
33301174	680942426	34736376	10000.000000	3983	67477	1.000000	2338	68885	1.000000	62281457	-0.002123
33302269	680980213	34740857	10000.000000	3950	67782	1.000000	2356	68531	1.000000	62905575	-0.000905
33304560	680992133	34738264	10000.000000	3978	67588	1.000000	2379	68774	1.000000	63527235	-0.000880
33303805	680940858	34735965	10000.000000	3918	67659	1.000000	2388	68556	1.000000	64148374	-0.000913
33311964	680929305	34749618	10000.000000	4012	67191	1.000000	2396	67949	1.000000	64767080	-0.001044
33307141	680934138	34743131	10000.000000	3928	67553	1.000000	2396	68858	1.000000	65386243	-0.001010
33302863	680946957	34740495	10000.000000	4036	67344	1.000000	2410	68474	1.000000	66004176	-0.001224
33295222	680952466	34739913	10000.000000	3974	67675	1.000000	2371	68853	1.000000	66621466	-0.001192
33311538	680978869	34737894	10000.000000	4009	67685	1.000000	2489	68482	1.000000	67237846	-0.001023
33302032	680965947	34746367	10000.000000	4020	67253	1.000000	2416	69116	1.000000	67854195	-0.001087
33311682	680952369	34745465	10000.000000	3982	68064	1.000000	2404	68818	1.000000	68467808	-0.001117
33315132	680909482	34739584	10000.000000	4031	67610	1.000000	2442	68506	1.000000	69081107	-0.001115
33305650	680895518	34753841	10000.000000	3981	67771	1.000000	2443	68920	1.000000	69693329	-0.001003
33309863	680963909	34737456	10000.000000	4028	67460	1.000000	2385	68793	1.000000	70304406	-0.001371
33309295	680961168	34751830	10000.000000	4048	67571	1.000000	2417	68412	1.000000	70914026	-0.001312
33299499	680966347	34743536	10000.000000	3929	67869	1.000000	2358	69059	1.000000	71522507	-0.001400
33303690	680965100	34726642	10000.000000	4073	67536	1.000000	2433	68672	1.000000	72129892	-0.001018
33305139	680927202	34747485	10000.000000	4002	67479	1.000000	2387	68761	1.000000	72737976	-0.000826
33304402	680944035	34749068	10000.000000	3980	67617	1.000000	2463	68555	1.000000	73344123	-0.001056
33298214	680958697	34740981	10000.000000	4119	67139	1.000000	2354	68707	1.000000	73951006	-0.000609
33308349	680981374	34745034	10000.000000	3938	67990	1.000000	2421	68902	1.000000	74556439	0.000247
npatches	nstrain	runtime	dt	init_x	init_y	init_y_blood	init_z	init_S	beta0	beta1	beta2	beta3	mean_beta	B	d	delta	delta_blood	b[0]	mut	m	CTL	c	g	epsilon	k	het	lambda	rho	omega	x_max	patch.dyna	DELTA	A	VA
10000	1	100.000000	0.001000	21900	9499	5000000	0.001000	10000000	16.218667	9.174310	14.845259	10.875660	11	800000000	0.010000	1.000000	1.000000	80000	0.000050	0.004800	0	0.500000	0.000000	2.500000	1.000000	0.500000	0.001000	0.001000	0.010000	31872	0	10.000000	7.000000	1.000000
sus	inf	inf_blood	z	x[0]	y[0][0]	z[0]	x[1]	y[1][0]	z[1]	S[0]	synchrony
219000000	94990000	5000000	10.000000	21900	9499	0.001000	21900	9499	0.001000	10000000	0.000000
51437108	418132477	21256198	3941.516320	3399	43012	0.394152	5554	41311	0.394152	10731680	0.000000
50316845	419982318	21464522	6325.803353	3280	43034	0.632580	5586	41234	0.632580	11391319	0.000000
54486894	380832146	19466570	7771.765723	3579	39145	0.777177	5967	37904	0.777177	12037669	0.000000
58244328	351620627	17968171	8648.676577	3769	36473	0.864868	6436	34472	0.864868	12673786	0.000000
60741839	334372087	17070428	9180.483393	3913	34733	0.918048	6664	33141	0.918048	13301578	0.000000
62279046	324544303	16568313	9503.000201	4149	33520	0.950300	6702	32232	0.950300	13925632	0.000000
63187562	318925783	16284595	9698.592075	4156	33007	0.969859	6816	31789	0.969859	14545326	0.000000
63739450	315626728	16104366	9817.209710	4126	33001	0.981721	7022	31010	0.981721	15162347	0.000000
64086087	313665343	16000933	9889.145947	4197	32704	0.988915	6894	30880	0.988915	15778493	0.000000
64250269	312537286	15945984	9932.772025	4141	32388	0.993277	7089	30614	0.993277	16393755	0.000000
64383028	311801670	15912757	9959.229270	4257	32499	0.995923	7081	30755	0.995923	17007889	0.000000
64457294	311348720	15891530	9975.274394	4179	32624	0.997527	7082	30632	0.997527	17620351	0.000000
64501067	311088315	15880016	9985.005037	4129	32396	0.998501	7025	30609	0.998501	18231515	0.000000
64522493	310981849	15863011	9990.906233	4177	32489	0.999091	6958	30756	0.999091	18841318	0.000000
64540047	310860297	15859919	9994.485041	4265	32471	0.999449	7069	31014	0.999449	19451980	0.000000
64569123	310778871	15861818	9996.655426	4204	32367	0.999666	7100	30673	0.999666	20059926	0.000000
64570636	310762823	15851527	9997.971667	4240	32249	0.999797	7126	30687	0.999797	20667083	0.000000
64548940	310763612	15855374	9998.769908	4190	32331	0.999877	7008	30713	0.999877	21271744	0.000000
64563109	310740353	15851382	9999.254005	4291	32154	0.999925	6944	30808	0.999925	21876545	0.000000
64569983	310715096	15858670	9999.547588	4200	32253	0.999955	7084	30356	0.999955	22482338	0.000000
64560990	310750809	15851194	9999.725632	4276	32210	0.999973	7025	30917	0.999973	23086491	0.000000
64575208	310710751	15848432	9999.833608	4162	32281	0.999983	6959	30965	0.999983	23688851	0.000000
64561827	310741339	15850481	9999.899091	4190	32247	0.999990	7121	30604	0.999990	24290882	0.000000
64559372	310731896	15850082	9999.938803	4246	32077	0.999994	7119	30561	0.999994	24891991	0.000000
64572097	310723698	15855233	9999.962887	4183	32636	0.999996	7011	30895	0.999996	25492949	0.000000
64567405	310750452	15855629	9999.977493	4192	32289	0.999998	6993	30695	0.999998	26091405	0.000000
64562507	310748963	15847743	9999.986350	4279	31848	0.999999	7027	30835	0.999999	26689284	0.000000
64574539	310713229	15854124	9999.991722	4195	32078	0.999999	7075	30440	0.999999	27286684	0.000000
64571061	310712244	15854825	9999.994980	4239	32251	0.999999	7006	30814	0.999999	27882316	0.000000
64563147	310716004	15860210	9999.996955	4215	32170	1.000000	6993	30952	1.000000	28478190	0.000000
64572025	310711529	15851877	9999.998154	4071	32623	1.000000	7069	30943	1.000000	29072550	0.000000
64572219	310717852	15849713	9999.998880	4230	32059	1.000000	6995	30981	1.000000	29666394	0.000000
64578562	310697490	15852978	9999.999321	4258	32014	1.000000	7016	30665	1.000000	30258640	0.000000
64574683	310721274	15855160	9999.999588	4177	32151	1.000000	7071	30587	1.000000	30851427	0.000000
64560031	310739414	15852637	9999.999750	4235	32387	1.000000	7044	30714	1.000000	31443433	0.000000
64561424	310751171	15850071	9999.999849	4223	32582	1.000000	7119	30911	1.000000	32033214	0.000000
64564112	310717377	15849412	9999.999908	4249	32176	1.000000	7025	30618	1.000000	32621979	0.000000
64567782	310718666	15856874	9999.999944	4152	32409	1.000000	7220	30616	1.000000	33210329	0.000000
64576927	310722418	15849077	9999.999966	4265	32307	1.000000	7043	30898	1.000000	33797663	0.000000
64564817	310709284	15847383	9999.999980	4196	32507	1.000000	6973	31023	1.000000	34384853	-1.#IND00
64562473	310719723	15845577	9999.999988	4207	32445	1.000000	7091	30842	1.000000	34971819	-0.003200
64567926	310733301	15851202	9999.999992	4285	32084	1.000000	7200	30525	1.000000	35556517	-0.005954
64557478	310766364	15855774	9999.999995	4195	32480	1.000000	7027	30734	1.000000	36141255	-0.002651
64560842	310730371	15848648	9999.999997	4228	32194	1.000000	7040	30678	1.000000	36723832	0.000363
64574735	310725258	15854715	9999.999998	4155	32634	1.000000	7024	30744	1.000000	37307594	0.003997
64562310	310750470	15855939	9999.999999	4255	32583	1.000000	7071	30789	1.000000	37889639	0.004091
64565156	310743326	15853226	9999.999999	4263	32139	1.000000	7035	30366	1.000000	38471071	0.002360
64570716	310714234	15849802	10000.000000	4281	32256	1.000000	7008	31107	1.000000	39050652	-0.001227
64558973	310714336	15853559	10000.000000	4168	32270	1.000000	7042	30555	1.000000	39628090	-0.003742
64571722	310736081	15855213	10000.000000	4221	32335	1.000000	6972	30840	1.000000	40206328	-0.001997
64569523	310728135	15852102	10000.000000	4126	32443	1.000000	7100	30520	1.000000	40782858	-0.001173
64563504	310709380	15852333	10000.000000	4159	32313	1.000000	7020	30687	1.000000	41359072	0.003594
64570286	310699838	15849186	10000.000000	4232	32628	1.000000	7001	30895	1.000000	41934601	0.002256
64567216	310738244	15850739	10000.000000	4240	32063	1.000000	7029	30927	1.000000	42509871	0.001341
64562675	310710070	15857777	10000.000000	4186	32609	1.000000	7050	30745	1.000000	43085311	0.000828
64565690	310745602	15848587	10000.000000	4273	32308	1.000000	7138	30603	1.000000	43657591	0.000957
64575317	310708504	15845809	10000.000000	4187	32106	1.000000	7028	30863	1.000000	44229970	0.000956
64572062	310713601	15850290	10000.000000	4230	32282	1.000000	7036	30842	1.000000	44801016	-0.000017
64575085	310692994	15853429	10000.000000	4269	32412	1.000000	7059	31020	1.000000	45371544	-0.000423
64576487	310705720	15855326	10000.000000	4277	32003	1.000000	7220	30292	1.000000	45941705	-0.000383
64570338	310712137	15856302	10000.000000	4296	32283	1.000000	7080	30710	1.000000	46509494	0.000208
64578907	310702233	15848018	10000.000000	4095	32808	1.000000	7041	30637	1.000000	47078012	0.000325
64583439	310690658	15849943	10000.000000	4221	32106	1.000000	7028	30883	1.000000	47645995	0.000736
64566367	310724282	15856283	10000.000000	4235	32496	1.000000	7023	31035	1.000000	48213704	-0.000951
64567236	310701435	15849987	10000.000000	4273	32202	1.000000	6999	30953	1.000000	48780132	-0.001694
64566732	310712198	15857178	10000.000000	4125	32250	1.000000	7078	30813	1.000000	49344338	-0.002109
64564386	310717300	15859350	10000.000000	4117	32447	1.000000	6946	31061	1.000000	49908472	-0.001625
64561633	310714317	15856342	10000.000000	4221	32206	1.000000	7157	30823	1.000000	50472249	-0.001506
64569731	310724669	15858746	10000.000000	4240	32354	1.000000	7023	30467	1.000000	51034333	-0.001325
64569215	310743940	15855612	10000.000000	4160	32539	1.000000	7055	30585	1.000000	51596268	-0.000993
64570539	310721250	15854078	10000.000000	4170	32508	1.000000	6901	30879	1.000000	52156869	-0.001053
64566866	310719788	15853302	10000.000000	4195	32497	1.000000	7112	30546	1.000000	52717262	0.000926
64567698	310739434	15848942	10000.000000	4281	32092	1.000000	7042	30732	1.000000	53275018	0.000758
64571929	310700325	15841735	10000.000000	4209	32183	1.000000	7050	30856	1.000000	53832973	0.002729
64573836	310697190	15852318	10000.000000	4143	32775	1.000000	7027	30805	1.000000	54389151	0.002672
64567848	310706963	15854700	10000.000000	4238	32288	1.000000	7097	30768	1.000000	54945184	0.002843
64561051	310746101	15842275	10000.000000	4161	32361	1.000000	6965	30957	1.000000	55500313	0.002849
64581275	310724605	15860519	10000.000000	4260	32478	1.000000	6885	31173	1.000000	56053908	0.002361
64573886	310686976	15848803	10000.000000	4242	32394	1.000000	6990	30629	1.000000	56606870	0.002280
64565323	310718477	15850245	10000.000000	4213	32144	1.000000	6989	30844	1.000000	57158319	0.001947
64586064	310687284	15856278	10000.000000	4189	32516	1.000000	7029	31038	1.000000	57709808	0.002026
64565737	310725622	15846841	10000.000000	4196	32413	1.000000	7140	30613	1.000000	58260000	0.001668
64558526	310728966	15850000	10000.000000	4305	32032	1.000000	7007	30894	1.000000	58811469	0.001265
64570264	310731785	15856817	10000.000000	4182	32094	1.000000	6956	31051	1.000000	59360171	0.001265
64553727	310749880	15846949	10000.000000	4226	32573	1.000000	7116	30849	1.000000	59908490	0.000852
64565212	310731316	15852590	10000.000000	4260	32206	1.000000	7121	30610	1.000000	60457890	0.000788
64568229	310734473	15865137	10000.000000	4238	32328	1.000000	7094	31019	1.000000	61004903	0.000618
64571571	310735286	15854183	10000.000000	4228	32152	1.000000	7119	30672	1.000000	61552861	0.000817
64566712	310730085	15856723	10000.000000	4221	32148	1.000000	7093	30680	1.000000	62099520	0.001480
64564658	310727991	15851984	10000.000000	4150	32344	1.000000	7036	30736	1.000000	62642753	0.001528
64567698	310712274	15851734	10000.000000	4232	32252	1.000000	6963	30860	1.000000	63187039	0.001574
64571184	310720441	15850559	10000.000000	4211	32798	1.000000	6919	30631	1.000000	63728700	0.001549
64573295	310730600	15845629	10000.000000	4297	32213	1.000000	6974	30792	1.000000	64269871	0.001449
64567049	310750152	15845378	10000.000000	4220	32584	1.000000	7068	30883	1.000000	64811988	0.001297
64578030	310694241	15852864	10000.000000	4173	32568	1.000000	6991	30642	1.000000	65353370	0.001314
64563382	310758631	15856746	10000.000000	4369	32231	1.000000	7155	30423	1.000000	65893849	0.002351
64562428	310740842	15854519	10000.000000	4235	32386	1.000000	7052	30625	1.000000	66432297	0.002521
64572572	310719728	15845075	10000.000000	4169	32547	1.000000	7043	30888	1.000000	66970392	0.002413
64572467	310718461	15847025	10000.000000	4206	32300	1.000000	7016	31180	1.000000	67509452	0.002406
npatches	nstrain	runtime	dt	init_x	init_y	init_y_blood	init_z	init_S	beta0	beta1	beta2	beta3	mean_beta	B	d	delta	delta_blood	b[0]	mut	m	CTL	c	g	epsilon	k	het	lambda	rho	omega	x_max	patch.dyna	DELTA	A	VA
10000	1	100.000000	0.001000	21900	9499	5000000	0.001000	10000000	16.284393	5.586141	15.518232	8.601478	11	800000000	0.010000	1.000000	1.000000	80000	0.000050	0.004800	0	0.500000	0.000000	2.500000	2.000000	0.500000	0.001000	0.001000	0.010000	31872	0	10.000000	7.000000	1.000000
sus	inf	inf_blood	z	x[0]	y[0][0]	z[0]	x[1]	y[1][0]	z[1]	S[0]	synchrony
219000000	94990000	5000000	10.000000	21900	9499	0.001000	21900	9499	0.001000	10000000	0.000000
56777308	364685343	18611112	3941.516320	3714	37549	0.394152	9495	34182	0.394152	10722259	0.000000
64672291	302727354	15524999	6325.803353	4182	31418	0.632580	10546	27917	0.632580	11347654	0.000000
76048828	246117024	12597498	7771.765723	5075	25753	0.777177	12235	22327	0.777177	11942218	0.000000
83829200	217184644	11099620	8648.676577	5600	23155	0.864868	13409	19244	0.864868	12514150	0.000000
88414282	202643207	10350189	9180.483393	5902	21773	0.918048	14347	17595	0.918048	13072360	0.000000
91112381	194749474	9942547	9503.000201	6021	20893	0.950300	14504	16854	0.950300	13623530	0.000000
92702423	190268482	9708687	9698.592075	6217	20350	0.969859	14844	16304	0.969859	14170978	0.000000
93662774	187664306	9573952	9817.209710	6256	20238	0.981721	15003	16079	0.981721	14714588	0.000000
94243623	186095883	9498259	9889.145947	6316	19843	0.988915	15176	15731	0.988915	15256116	0.000000
94611878	185153236	9447043	9932.772025	6314	19947	0.993277	15043	16052	0.993277	15797371	0.000000
94802785	184614612	9418796	9959.229270	6273	20278	0.995923	15008	15969	0.995923	16335165	0.000000
94930099	184281262	9401343	9975.274394	6327	19805	0.997527	15007	16010	0.997527	16870619	0.000000
95020814	184059455	9392272	9985.005037	6308	20074	0.998501	15044	15976	0.998501	17406237	0.000000
95076204	183917933	9384745	9990.906233	6342	19881	0.999091	15164	15890	0.999091	17940425	0.000000
95092835	183865251	9383573	9994.485041	6401	19739	0.999449	15296	15974	0.999449	18474513	0.000000
95102204	183842103	9381466	9996.655426	6359	19904	0.999666	15275	15686	0.999666	19006074	0.000000
95126921	183801013	9371537	9997.971667	6421	19699	0.999797	15169	15856	0.999797	19538150	0.000000
95116195	183783493	9383156	9998.769908	6366	19891	0.999877	15126	15824	0.999877	20071349	0.000000
95131459	183783471	9378523	9999.254005	6456	19676	0.999925	15112	15982	0.999925	20600593	0.000000
95125458	183788931	9376498	9999.547588	6367	19894	0.999955	15234	15605	0.999955	21130155	0.000000
95149432	183743893	9376170	9999.725632	6421	19627	0.999973	15366	15718	0.999973	21659370	0.000000
95142128	183768587	9378182	9999.833608	6424	19859	0.999983	15188	15778	0.999983	22187484	0.000000
95132767	183769521	9373343	9999.899091	6312	20131	0.999990	15161	15787	0.999990	22713877	0.000000
95134139	183765760	9373622	9999.938803	6353	19725	0.999994	15360	15556	0.999994	23240990	0.000000
95149096	183758529	9373232	9999.962887	6421	19813	0.999996	15324	15730	0.999996	23767056	0.000000
95145852	183731588	9375947	9999.977493	6261	19891	0.999998	15144	16086	0.999998	24293512	0.000000
95140272	183761533	9377171	9999.986350	6393	19748	0.999999	14995	16122	0.999999	24817726	0.000000
95117337	183785571	9371489	9999.991722	6338	19671	0.999999	15278	15768	0.999999	25342140	0.000000
95130957	183759807	9377489	9999.994980	6370	19774	0.999999	15071	15926	0.999999	25865000	0.000000
95134584	183765359	9372094	9999.996955	6400	19514	1.000000	15209	15953	1.000000	26386848	0.000000
95146661	183744240	9376130	9999.998154	6273	19853	1.000000	15324	15709	1.000000	26907608	0.000000
95147808	183756098	9377487	9999.998880	6208	20260	1.000000	15162	15691	1.000000	27428249	0.000000
95137310	183760855	9373441	9999.999321	6408	19808	1.000000	15023	16097	1.000000	27946434	0.000000
95132021	183764965	9376014	9999.999588	6283	19993	1.000000	15271	15688	1.000000	28466533	0.000000
95140135	183746678	9371031	9999.999750	6213	19894	1.000000	15147	15776	1.000000	28985286	0.000000
95130686	183751722	9368931	9999.999849	6454	19662	1.000000	15154	15542	1.000000	29501426	0.000000
95132879	183757414	9379909	9999.999908	6289	19826	1.000000	15131	15815	1.000000	30017620	0.000000
95130192	183753545	9379814	9999.999944	6385	19651	1.000000	15031	15891	1.000000	30533612	0.000000
95139751	183760040	9371753	9999.999966	6363	19991	1.000000	15018	15940	1.000000	31047098	0.000000
95119185	183775026	9379956	9999.999980	6213	19967	1.000000	14932	15752	1.000000	31561528	-1.#IND00
95131485	183780463	9375375	9999.999988	6463	19603	1.000000	15182	15446	1.000000	32074953	-0.019200
95137327	183772202	9374779	9999.999992	6308	19974	1.000000	15141	15629	1.000000	32588241	-0.022123
95134270	183768935	9372635	9999.999995	6296	19975	1.000000	15237	15823	1.000000	33100595	-0.022054
95134522	183755543	9373880	9999.999997	6355	19786	1.000000	15197	15718	1.000000	33612050	-0.015188
95141933	183743842	9378146	9999.999998	6331	19997	1.000000	15282	15737	1.000000	34122494	-0.016032
95133583	183761021	9375043	9999.999999	6294	19876	1.000000	15202	15755	1.000000	34632944	-0.014765
95143685	183734585	9367895	9999.999999	6388	19682	1.000000	15269	15580	1.000000	35140703	-0.011440
95139881	183732210	9372700	10000.000000	6278	19889	1.000000	15195	15605	1.000000	35649048	-0.009687
95142129	183738374	9382437	10000.000000	6356	19826	1.000000	14945	15850	1.000000	36156583	-0.009039
95132034	183753067	9371857	10000.000000	6279	20032	1.000000	15368	15737	1.000000	36662968	-0.008532
95129435	183767367	9380124	10000.000000	6405	19739	1.000000	15095	15756	1.000000	37169131	-0.007929
95135660	183767908	9377214	10000.000000	6499	19600	1.000000	15100	15758	1.000000	37674129	-0.007206
95141588	183747713	9376326	10000.000000	6282	19815	1.000000	15109	16129	1.000000	38177661	-0.006410
95143414	183754837	9372203	10000.000000	6340	19854	1.000000	15105	15650	1.000000	38681046	-0.005658
95134483	183751535	9380155	10000.000000	6369	19785	1.000000	15281	15809	1.000000	39184414	-0.004886
95138506	183749311	9375928	10000.000000	6257	19945	1.000000	15106	15918	1.000000	39687298	-0.004357
95159323	183743092	9374197	10000.000000	6289	19839	1.000000	15124	16046	1.000000	40189092	-0.004380
95142991	183748106	9372229	10000.000000	6325	20015	1.000000	15174	15998	1.000000	40690180	-0.004556
95138212	183766657	9376800	10000.000000	6386	19678	1.000000	15258	15684	1.000000	41189628	-0.004459
95142282	183741776	9377302	10000.000000	6254	19918	1.000000	15000	15963	1.000000	41688541	-0.003373
95138972	183752262	9372211	10000.000000	6389	19678	1.000000	15280	15779	1.000000	42187027	-0.002983
95155706	183740990	9374548	10000.000000	6348	19862	1.000000	15337	15568	1.000000	42684380	-0.003816
95130328	183755917	9373269	10000.000000	6266	20149	1.000000	15263	15766	1.000000	43181272	-0.003545
95138443	183759686	9375336	10000.000000	6252	19887	1.000000	15121	15894	1.000000	43678910	-0.005910
95136621	183770083	9370145	10000.000000	6229	19963	1.000000	15177	15681	1.000000	44173580	-0.004838
95144234	183746786	9374165	10000.000000	6362	19623	1.000000	15159	15961	1.000000	44666937	-0.004566
95134492	183767846	9374889	10000.000000	6337	19583	1.000000	15281	15561	1.000000	45160694	-0.004187
95131701	183755112	9372862	10000.000000	6304	19999	1.000000	15117	15714	1.000000	45652821	-0.004131
95142450	183746167	9374633	10000.000000	6354	19715	1.000000	15226	15778	1.000000	46144153	-0.003102
95145357	183746378	9374758	10000.000000	6267	19972	1.000000	15124	15819	1.000000	46635733	-0.002704
95147782	183720253	9371738	10000.000000	6135	19973	1.000000	15006	15781	1.000000	47127856	-0.002088
95136994	183761378	9371951	10000.000000	6336	19764	1.000000	15020	16049	1.000000	47618307	-0.001476
95138650	183741705	9373216	10000.000000	6268	19885	1.000000	15159	15910	1.000000	48108966	-0.002642
95139326	183729207	9376425	10000.000000	6291	19832	1.000000	15024	15842	1.000000	48599176	-0.002335
95121996	183768987	9374216	10000.000000	6313	19817	1.000000	15216	15634	1.000000	49085605	-0.002178
95118661	183783800	9376226	10000.000000	6236	20067	1.000000	14939	15851	1.000000	49572883	-0.002187
95137204	183760154	9376662	10000.000000	6437	19750	1.000000	15270	15997	1.000000	50060181	-0.002137
95153280	183737387	9381615	10000.000000	6303	19821	1.000000	15406	15537	1.000000	50546216	-0.000861
95128806	183761602	9371084	10000.000000	6316	19981	1.000000	15135	15773	1.000000	51030830	-0.001144
95125206	183773719	9374788	10000.000000	6435	19667	1.000000	15163	15721	1.000000	51514494	-0.001185
95136705	183757475	9377742	10000.000000	6234	19890	1.000000	15127	15764	1.000000	51999045	-0.002518
95140680	183760331	9377458	10000.000000	6326	19837	1.000000	15060	15660	1.000000	52482658	-0.002502
95128854	183781263	9381179	10000.000000	6430	19834	1.000000	14832	15950	1.000000	52966181	-0.002424
95141419	183750482	9372734	10000.000000	6346	19878	1.000000	15231	15984	1.000000	53448694	-0.002261
95148014	183760035	9378782	10000.000000	6294	19856	1.000000	15053	15618	1.000000	53928170	-0.002588
95127720	183781363	9374847	10000.000000	6308	19943	1.000000	15219	15795	1.000000	54408750	-0.002454
95136974	183770251	9376208	10000.000000	6357	19721	1.000000	15158	15882	1.000000	54888716	-0.002261
95148690	183740694	9374929	10000.000000	6363	20018	1.000000	15012	15759	1.000000	55366753	-0.003655
95144550	183770834	9375607	10000.000000	6354	19764	1.000000	15234	15678	1.000000	55844977	-0.003507
95129724	183766499	9375465	10000.000000	6485	19609	1.000000	15206	15778	1.000000	56321060	-0.003695
95134403	183768391	9375275	10000.000000	6274	19716	1.000000	15003	15679	1.000000	56797894	-0.003542
95136866	183742157	9374948	10000.000000	6335	19778	1.000000	15036	15959	1.000000	57273158	-0.003557
95135758	183758769	9378587	10000.000000	6359	19647	1.000000	15423	15511	1.000000	57749289	-0.002097
95141024	183743639	9373248	10000.000000	6324	19989	1.000000	15060	15823	1.000000	58223068	-0.001734
95130681	183767219	9378085	10000.000000	6353	19737	1.000000	15321	15440	1.000000	58696904	-0.001694
95141686	183738496	9373050	10000.000000	6406	19648	1.000000	14929	15767	1.000000	59170180	-0.001899
95136142	183758017	9380577	10000.000000	6297	20168	1.000000	15238	15784	1.000000	59642129	-0.001957
95140062	183756112	9374250	10000.000000	6412	19599	1.000000	15226	15731	1.000000	60113360	-0.002037
95149448	183756364	9375879	10000.000000	6336	19693	1.000000	15320	15666	1.000000	60584151	-0.001786
npatches	nstrain	runtime	dt	init_x	init_y	init_y_blood	init_z	init_S	beta0	beta1	beta2	beta3	mean_beta	B	d	delta	delta_blood	b[0]	mut	m	CTL	c	g	epsilon	k	het	lambda	rho	omega	x_max	patch.dyna	DELTA	A	VA
10000	1	100.000000	0.001000	21900	9499	5000000	0.001000	10000000	8.099545	9.568175	14.607032	15.782779	11	800000000	0.010000	1.000000	1.000000	80000	0.000050	0.004800	0	0.500000	0.000000	2.500000	3.000000	0.500000	0.001000	0.001000	0.010000	31872	0	10.000000	7.000000	1.000000
sus	inf	inf_blood	z	x[0]	y[0][0]	z[0]	x[1]	y[1][0]	z[1]	S[0]	synchrony
219000000	94990000	5000000	10.000000	21900	9499	0.001000	21900	9499	0.001000	10000000	0.000000
62436143	318603562	16329563	3941.516320	7550	31069	0.394152	6581	31665	0.394152	10710390	0.000000
80165642	224092123	11520683	6325.803353	9617	21670	0.632580	8384	22392	0.632580	11299222	0.000000
98400624	169696937	8697764	7771.765723	11936	15744	0.777177	10425	16566	0.777177	11838751	0.000000
109464165	146199509	7476872	8648.676577	13088	13914	0.864868	11628	14368	0.864868	12346803	0.000000
115779729	134752066	6882820	9180.483393	13962	12496	0.918048	12285	13117	0.918048	12838970	0.000000
119535301	128520070	6560431	9503.000201	14543	11821	0.950300	12498	12576	0.950300	13319581	0.000000
121736438	124993207	6381838	9698.592075	14619	11544	0.969859	12971	12218	0.969859	13793769	0.000000
123108895	122902331	6277620	9817.209710	14783	11223	0.981721	13229	12117	0.981721	14263443	0.000000
123922055	121685742	6207372	9889.145947	15051	10982	0.988915	13149	11862	0.988915	14732773	0.000000
124411535	120929232	6172690	9932.772025	14950	11022	0.993277	13327	11667	0.993277	15198024	0.000000
124699524	120506172	6146993	9959.229270	15061	11080	0.995923	13386	11570	0.995923	15661788	0.000000
124882314	120229661	6136418	9975.274394	15147	10977	0.997527	13319	11752	0.997527	16123322	0.000000
124998819	120058417	6128320	9985.005037	15175	10984	0.998501	13302	11624	0.998501	16584510	0.000000
125047089	119982919	6117180	9990.906233	14993	11100	0.999091	13261	11962	0.999091	17044257	0.000000
125100906	119901180	6117630	9994.485041	15129	10904	0.999449	13205	11765	0.999449	17504065	0.000000
125116196	119877534	6109782	9996.655426	15147	10925	0.999666	13337	11838	0.999666	17964889	0.000000
125140244	119852743	6115276	9997.971667	14947	11129	0.999797	13102	11855	0.999797	18423356	0.000000
125155087	119835755	6111745	9998.769908	15107	11047	0.999877	13312	11744	0.999877	18881232	0.000000
125153698	119817564	6113110	9999.254005	14919	11119	0.999925	13397	11686	0.999925	19338138	0.000000
125123578	119843147	6116227	9999.547588	15030	11141	0.999955	13360	11616	0.999955	19794960	0.000000
125135846	119833009	6112081	9999.725632	15210	10938	0.999973	13285	11660	0.999973	20249852	0.000000
125139637	119835657	6112626	9999.833608	15064	11067	0.999983	13335	11632	0.999983	20706314	0.000000
125159212	119809730	6116577	9999.899091	15255	10844	0.999990	13244	11671	0.999990	21160155	0.000000
125170303	119793883	6109384	9999.938803	14979	10936	0.999994	13376	11676	0.999994	21613691	0.000000
125157030	119789676	6107145	9999.962887	15184	10830	0.999996	13264	11593	0.999996	22067566	0.000000
125165914	119807525	6116438	9999.977493	15095	11165	0.999998	13241	11875	0.999998	22519695	0.000000
125163191	119807507	6113202	9999.986350	14927	11180	0.999999	13420	11704	0.999999	22971749	0.000000
125174058	119798972	6108583	9999.991722	14940	11106	0.999999	13435	11400	0.999999	23422725	0.000000
125161442	119804285	6111243	9999.994980	15018	11107	0.999999	13251	11797	0.999999	23873220	0.000000
125164037	119811374	6112549	9999.996955	15077	10890	1.000000	13279	11815	1.000000	24322940	0.000000
125154887	119819129	6114516	9999.998154	15084	10924	1.000000	13341	11590	1.000000	24772100	0.000000
125158784	119802052	6113514	9999.998880	15205	10755	1.000000	13159	11751	1.000000	25220466	0.000000
125172336	119790038	6111145	9999.999321	15005	10924	1.000000	13222	11694	1.000000	25667543	0.000000
125169249	119803885	6113687	9999.999588	14928	11035	1.000000	13253	11685	1.000000	26114656	0.000000
125142725	119821379	6116973	9999.999750	14902	10885	1.000000	13159	11478	1.000000	26561071	0.000000
125178378	119802132	6112258	9999.999849	14962	11081	1.000000	13289	11557	1.000000	27004991	0.000000
125152767	119813929	6114684	9999.999908	15176	10906	1.000000	13326	11712	1.000000	27451605	0.000000
125161144	119801466	6110637	9999.999944	15035	10920	1.000000	13229	11439	1.000000	27897098	0.000000
125165034	119804653	6115072	9999.999966	15218	10855	1.000000	13157	11606	1.000000	28340643	0.000000
125158956	119820202	6111805	9999.999980	15158	10948	1.000000	13274	11827	1.000000	28782644	-1.#IND00
125147923	119812127	6115465	9999.999988	15011	11098	1.000000	13259	11773	1.000000	29226065	0.000000
125159543	119815588	6109919	9999.999992	15326	10927	1.000000	13400	11781	1.000000	29667597	0.004617
125172364	119809115	6111857	9999.999995	14957	10993	1.000000	13420	11613	1.000000	30109621	-0.000331
125165499	119803086	6110119	9999.999997	14976	11109	1.000000	13306	11631	1.000000	30549564	-0.001316
125146702	119821513	6114501	9999.999998	15057	11090	1.000000	13247	11553	1.000000	30990956	-0.006398
125134502	119814594	6110388	9999.999999	15132	10991	1.000000	13107	11666	1.000000	31429421	-0.004041
125145626	119824300	6110943	9999.999999	15071	11039	1.000000	13321	11622	1.000000	31869134	-0.001250
125157649	119811114	6114094	10000.000000	15079	10922	1.000000	13140	11786	1.000000	32306011	0.000994
125172521	119804325	6111699	10000.000000	15407	10811	1.000000	13385	11489	1.000000	32744381	0.000315
125164226	119799352	6114762	10000.000000	15191	10964	1.000000	13263	11681	1.000000	33180707	0.000621
125162411	119797531	6111712	10000.000000	15052	10899	1.000000	13268	11668	1.000000	33616878	0.000565
125139568	119821712	6111160	10000.000000	14865	11044	1.000000	13386	11495	1.000000	34050957	0.000066
125156375	119829405	6116411	10000.000000	15147	10850	1.000000	13344	11481	1.000000	34484700	-0.002078
125182541	119793455	6106119	10000.000000	15187	11016	1.000000	13250	11754	1.000000	34917936	-0.000780
125157392	119799872	6114652	10000.000000	15142	10688	1.000000	13252	11795	1.000000	35350829	-0.000178
125144555	119818465	6111595	10000.000000	14963	11037	1.000000	13239	11697	1.000000	35782826	-0.002120
125167449	119799819	6115023	10000.000000	14992	11076	1.000000	13429	11437	1.000000	36213719	-0.001258
125157106	119819549	6111117	10000.000000	15039	11051	1.000000	13307	11714	1.000000	36644207	-0.000222
125144173	119822607	6108904	10000.000000	15149	10946	1.000000	13445	11600	1.000000	37075234	-0.000983
125146507	119809674	6116312	10000.000000	15266	10854	1.000000	13364	11660	1.000000	37504641	-0.000560
125160111	119821072	6112268	10000.000000	14939	11170	1.000000	13567	11562	1.000000	37933673	-0.001100
125172920	119786627	6106468	10000.000000	14988	11073	1.000000	13202	11665	1.000000	38362342	-0.001089
125151599	119837715	6108295	10000.000000	15014	10998	1.000000	13330	11744	1.000000	38789662	-0.001550
125164660	119800028	6112643	10000.000000	15293	10831	1.000000	13169	11854	1.000000	39215929	-0.001598
125167812	119810021	6114401	10000.000000	15108	10932	1.000000	13194	11735	1.000000	39642805	-0.001438
125154318	119803795	6114021	10000.000000	15038	11040	1.000000	13229	11685	1.000000	40068922	-0.000739
125145550	119825934	6110437	10000.000000	14993	10833	1.000000	13291	11567	1.000000	40494459	-0.001046
125138598	119817752	6113958	10000.000000	14826	11102	1.000000	13318	11614	1.000000	40920338	-0.000910
125156255	119807536	6110785	10000.000000	15019	10968	1.000000	13466	11778	1.000000	41344777	-0.000129
125149631	119821355	6112190	10000.000000	14994	11151	1.000000	13069	11791	1.000000	41767378	0.000024
125158003	119796429	6116190	10000.000000	15263	10697	1.000000	13109	11897	1.000000	42190165	0.000368
125148817	119846212	6113670	10000.000000	15095	10841	1.000000	13313	11538	1.000000	42612594	0.000351
125137416	119840967	6113083	10000.000000	15268	10955	1.000000	13352	11655	1.000000	43033355	0.001279
125151759	119820678	6115105	10000.000000	14964	11098	1.000000	13102	11836	1.000000	43454476	0.000462
125148273	119810465	6113072	10000.000000	14907	11184	1.000000	13303	11448	1.000000	43874498	0.000641
125150116	119827330	6110344	10000.000000	15029	10985	1.000000	13263	11723	1.000000	44293816	0.000713
125159002	119805055	6110011	10000.000000	15016	11086	1.000000	13299	11646	1.000000	44713185	0.000615
125158144	119806501	6112878	10000.000000	14999	11064	1.000000	13176	11672	1.000000	45131338	-0.000426
125160110	119795045	6117400	10000.000000	15140	10865	1.000000	13304	11516	1.000000	45548550	-0.000752
125161241	119800519	6112078	10000.000000	15004	10968	1.000000	13386	11573	1.000000	45966457	-0.000750
125146545	119827623	6112236	10000.000000	14890	11189	1.000000	13224	11856	1.000000	46383855	0.000281
125169267	119812457	6113301	10000.000000	15093	10961	1.000000	13275	11494	1.000000	46799589	-0.000924
125140780	119833326	6113182	10000.000000	15112	10979	1.000000	13321	11656	1.000000	47214949	-0.000816
125159546	119818054	6113051	10000.000000	15154	10864	1.000000	13384	11507	1.000000	47629688	-0.000596
125173825	119804646	6113076	10000.000000	15304	10749	1.000000	13166	11682	1.000000	48043536	-0.000347
125169789	119803053	6116815	10000.000000	14962	11003	1.000000	13380	11629	1.000000	48457599	-0.000801
125144437	119836448	6112152	10000.000000	15123	10937	1.000000	13475	11565	1.000000	48869806	-0.001535
125149726	119803991	6114365	10000.000000	14934	10980	1.000000	13236	11781	1.000000	49281373	-0.001523
125166498	119808999	6115811	10000.000000	15193	10944	1.000000	13510	11685	1.000000	49693260	-0.001511
125158562	119818230	6114784	10000.000000	15388	10758	1.000000	13233	11718	1.000000	50103593	-0.001503
125163107	119794713	6114230	10000.000000	15273	10878	1.000000	13192	11891	1.000000	50512991	-0.001367
125170024	119807072	6112948	10000.000000	14882	11134	1.000000	13318	11562	1.000000	50922312	-0.001283
125169009	119812132	6114306	10000.000000	14958	11118	1.000000	13299	11721	1.000000	51331317	-0.002152
125145771	119819012	6116752	10000.000000	14999	10985	1.000000	13357	11647	1.000000	51739957	-0.000932
125165832	119823888	6115679	10000.000000	15091	10982	1.000000	13466	11656	1.000000	52148092	-0.000908
125175124	119798772	6113281	10000.000000	15160	10994	1.000000	13237	11603	1.000000	52557525	-0.001489
125165584	119803199	6114360	10000.000000	14949	11049	1.000000	13257	11757	1.000000	52964774	-0.000861
125153470	119802187	6113728	10000.000000	15173	10894	1.000000	13304	11753	1.000000	53371169	0.000506
125167401	119812893	6115082	10000.000000	15085	10882	1.000000	13450	11501	1.000000	53776760	0.000636
npatches	nstrain	runtime	dt	init_x	init_y	init_y_blood	init_z	init_S	beta0	beta1	beta2	beta3	mean_beta	B	d	delta	delta_blood	b[0]	mut	m	CTL	c	g	epsilon	k	het	lambda	rho	omega	x_max	patch.dyna	DELTA	A	VA
10000	1	100.000000	0.001000	21900	9499	5000000	0.001000	10000000	5.958642	8.383499	9.179587	5.826745	11	800000000	0.010000	1.000000	1.000000	80000	0.000050	0.004800	0	0.500000	0.000000	2.500000	4.000000	0.500000	0.001000	0.001000	0.010000	31872	0	10.000000	7.000000	1.000000
sus	inf	inf_blood	z	x[0]	y[0][0]	z[0]	x[1]	y[1][0]	z[1]	S[0]	synchrony
219000000	94990000	5000000	10.000000	21900	9499	0.001000	21900	9499	0.001000	10000000	0.000000
68867353	278172791	14314996	3941.516320	10519	25947	0.394152	8054	27568	0.394152	10696930	0.000000
97009566	168960423	8702129	6325.803353	14513	14773	0.632580	11229	16198	0.632580	11246664	0.000000
121551173	121465254	6227677	7771.765723	17880	9787	0.777177	13856	11607	0.777177	11728057	0.000000
135503909	102539184	5244894	8648.676577	19514	8052	0.864868	15680	9441	0.864868	12172487	0.000000
143508943	93195991	4763680	9180.483393	20633	7101	0.918048	16830	8389	0.918048	12594224	0.000000
148249780	88160804	4502465	9503.000201	21288	6667	0.950300	17525	7717	0.950300	13002293	0.000000
151086804	85255833	4351613	9698.592075	21699	6174	0.969859	17555	7582	0.969859	13404092	0.000000
152792830	83600561	4263486	9817.209710	21570	6161	0.981721	17738	7659	0.981721	13800531	0.000000
153811834	82606388	4214833	9889.145947	21667	6134	0.988915	17870	7535	0.988915	14193101	0.000000
154468418	81965594	4182183	9932.772025	22097	6035	0.993277	17978	7242	0.993277	14582779	0.000000
154851243	81627477	4165837	9959.229270	22323	5910	0.995923	18037	7235	0.995923	14973151	0.000000
155082579	81388798	4148908	9975.274394	22063	6080	0.997527	18079	7248	0.997527	15360599	0.000000
155194492	81293291	4146574	9985.005037	22019	5950	0.998501	18272	7123	0.998501	15747151	0.000000
155294763	81191262	4143568	9990.906233	22240	5894	0.999091	17779	7438	0.999091	16133621	0.000000
155358384	81132390	4141967	9994.485041	22247	5856	0.999449	18276	7109	0.999449	16518086	0.000000
155373839	81115833	4137877	9996.655426	22034	5897	0.999666	18098	7404	0.999666	16902400	0.000000
155383549	81093660	4137386	9997.971667	22236	5949	0.999797	18176	7166	0.999797	17285826	0.000000
155400829	81099115	4136759	9998.769908	22424	5815	0.999877	18159	7178	0.999877	17669639	0.000000
155393879	81110781	4137378	9999.254005	22071	5927	0.999925	17855	7168	0.999925	18052874	0.000000
155427644	81066151	4138856	9999.547588	22157	5786	0.999955	18193	7184	0.999955	18435110	0.000000
155416375	81064016	4134801	9999.725632	22060	5947	0.999973	17929	7185	0.999973	18817333	0.000000
155429521	81060128	4138581	9999.833608	22020	6076	0.999983	18228	7035	0.999983	19199435	0.000000
155401354	81093363	4138347	9999.899091	22229	5945	0.999990	18069	7182	0.999990	19579787	0.000000
155413436	81053970	4134323	9999.938803	22002	5971	0.999994	17799	7481	0.999994	19959648	0.000000
155446965	81056000	4135564	9999.962887	21918	5926	0.999996	18154	7123	0.999996	20339125	0.000000
155436914	81070772	4134425	9999.977493	21923	5960	0.999998	18197	7134	0.999998	20718420	0.000000
155430612	81069456	4134298	9999.986350	22095	5786	0.999999	18000	7407	0.999999	21097079	0.000000
155449158	81040447	4138211	9999.991722	21885	5881	0.999999	18154	7222	0.999999	21475003	0.000000
155413695	81083753	4137536	9999.994980	22109	5909	0.999999	17956	7321	0.999999	21853177	0.000000
155459952	81040993	4137717	9999.996955	22059	6038	1.000000	17922	7191	1.000000	22229221	0.000000
155442770	81057444	4138023	9999.998154	22023	5716	1.000000	18011	7331	1.000000	22605136	0.000000
155439728	81055990	4134553	9999.998880	22064	5927	1.000000	18043	7279	1.000000	22981095	0.000000
155420439	81052976	4135131	9999.999321	22155	5916	1.000000	18052	7139	1.000000	23355803	0.000000
155412567	81068132	4138295	9999.999588	22034	5846	1.000000	18012	7246	1.000000	23730158	0.000000
155442465	81055818	4133900	9999.999750	22020	5987	1.000000	18234	7155	1.000000	24104488	0.000000
155446377	81062026	4133403	9999.999849	21986	6010	1.000000	18170	7246	1.000000	24478503	0.000000
155407722	81080039	4134892	9999.999908	22024	6003	1.000000	17920	7356	1.000000	24851464	0.000000
155414021	81078873	4138680	9999.999944	22136	5750	1.000000	18379	6890	1.000000	25222864	0.000000
155439915	81046920	4136731	9999.999966	22419	5937	1.000000	18361	7301	1.000000	25595123	0.000000
155440969	81068501	4135416	9999.999980	22280	5892	1.000000	18167	7208	1.000000	25966457	-1.#IND00
155410130	81078205	4136774	9999.999988	22236	5874	1.000000	18089	7291	1.000000	26336798	0.024000
155442899	81051979	4133950	9999.999992	22139	6011	1.000000	17793	7296	1.000000	26707400	0.019248
155455717	81043328	4137267	9999.999995	21902	6053	1.000000	18160	7218	1.000000	27077146	0.012703
155413358	81085800	4136615	9999.999997	22347	5879	1.000000	18116	7220	1.000000	27446671	0.008814
155424052	81068870	4132769	9999.999998	21960	5980	1.000000	18185	7454	1.000000	27814903	0.003219
155401615	81084755	4133994	9999.999999	22002	5915	1.000000	17873	7429	1.000000	28182760	0.001604
155431931	81061457	4133582	9999.999999	22291	5895	1.000000	18218	7162	1.000000	28550811	0.000289
155446841	81033376	4133648	10000.000000	22138	5938	1.000000	18201	7274	1.000000	28918865	-0.000631
155431847	81056509	4134102	10000.000000	22346	5880	1.000000	18134	7199	1.000000	29284876	-0.000067
155426714	81058669	4134233	10000.000000	22224	5840	1.000000	17989	7136	1.000000	29649367	-0.000933
155413908	81079847	4138091	10000.000000	22015	6152	1.000000	18077	7320	1.000000	30014026	-0.001584
155439115	81061203	4136964	10000.000000	22274	5766	1.000000	18332	7198	1.000000	30377673	-0.002843
155417337	81073251	4135493	10000.000000	22252	5729	1.000000	18068	7122	1.000000	30741249	-0.001092
155438625	81052218	4134552	10000.000000	22098	5878	1.000000	18055	7296	1.000000	31105169	-0.000790
155438333	81063441	4139296	10000.000000	22010	5860	1.000000	18073	7369	1.000000	31469120	-0.000483
155401745	81091720	4133590	10000.000000	22102	5918	1.000000	18011	7230	1.000000	31831874	-0.000343
155415770	81069899	4135501	10000.000000	22309	5895	1.000000	18009	7122	1.000000	32195620	-0.000931
155422316	81077097	4135743	10000.000000	22001	5924	1.000000	18096	7238	1.000000	32557345	-0.000602
155430243	81079516	4136636	10000.000000	22150	5881	1.000000	18025	7235	1.000000	32919090	0.001283
155413748	81076039	4136023	10000.000000	22306	5791	1.000000	18053	7168	1.000000	33279479	0.001524
155415572	81062661	4135988	10000.000000	22329	5888	1.000000	18197	7151	1.000000	33639112	0.001209
155409429	81072703	4133802	10000.000000	22231	5729	1.000000	18038	7235	1.000000	33999186	0.000606
155441681	81053937	4135009	10000.000000	22090	5913	1.000000	18017	7145	1.000000	34357495	0.001088
155435415	81066689	4133384	10000.000000	22076	5975	1.000000	18247	7218	1.000000	34715738	0.000855
155438236	81058707	4137488	10000.000000	21967	6200	1.000000	18179	7092	1.000000	35073647	-0.000834
155402096	81090269	4134953	10000.000000	22395	5906	1.000000	17902	7287	1.000000	35431028	-0.001897
155421881	81062078	4133226	10000.000000	21926	6032	1.000000	18155	7185	1.000000	35786866	-0.002332
155434548	81066816	4135687	10000.000000	22341	5938	1.000000	18340	7080	1.000000	36143206	-0.002498
155428004	81064221	4134874	10000.000000	22009	5998	1.000000	18110	7119	1.000000	36498814	-0.002564
155428375	81054509	4138421	10000.000000	22023	6054	1.000000	17963	7337	1.000000	36853839	-0.003074
155435348	81062946	4134657	10000.000000	22171	5739	1.000000	18112	7333	1.000000	37206917	-0.002526
155408534	81080355	4135822	10000.000000	22254	5804	1.000000	18234	7207	1.000000	37560623	-0.003011
155444104	81030867	4139068	10000.000000	22261	5832	1.000000	18181	7386	1.000000	37913042	-0.003101
155456422	81037211	4137059	10000.000000	22140	5902	1.000000	17955	7349	1.000000	38266339	-0.002421
155420681	81073626	4136100	10000.000000	22105	5969	1.000000	17956	7363	1.000000	38617415	-0.002498
155420130	81069998	4135627	10000.000000	22301	5752	1.000000	18201	7316	1.000000	38969045	-0.002047
155439875	81048074	4139424	10000.000000	21891	6070	1.000000	18150	7116	1.000000	39318767	-0.001757
155440667	81052284	4136824	10000.000000	22319	5736	1.000000	18130	7162	1.000000	39667974	-0.001112
155411765	81074864	4134029	10000.000000	22230	5779	1.000000	18062	7344	1.000000	40019017	-0.000814
155421719	81085523	4136394	10000.000000	21997	6063	1.000000	17981	7494	1.000000	40368852	-0.002155
155433128	81052630	4138449	10000.000000	22244	5801	1.000000	18141	7217	1.000000	40717608	-0.001986
155448549	81058268	4133867	10000.000000	22169	5830	1.000000	18277	7126	1.000000	41065354	-0.001484
155415749	81059942	4137323	10000.000000	22173	5777	1.000000	18229	7251	1.000000	41413969	-0.002052
155452558	81055522	4132673	10000.000000	22175	5820	1.000000	18103	7284	1.000000	41761952	-0.002286
155424328	81059928	4136421	10000.000000	22003	5976	1.000000	18066	7259	1.000000	42107358	-0.001543
155428628	81077395	4138006	10000.000000	22183	5894	1.000000	17920	7283	1.000000	42453567	-0.002605
155470856	81026083	4137068	10000.000000	22099	5810	1.000000	18384	7174	1.000000	42799689	-0.002725
155434729	81061245	4136290	10000.000000	22303	6110	1.000000	18161	7200	1.000000	43144412	-0.002803
155442593	81061318	4133000	10000.000000	22048	5808	1.000000	18232	7169	1.000000	43489616	-0.002707
155444939	81058175	4134825	10000.000000	22054	6006	1.000000	18091	7213	1.000000	43834175	-0.002348
155424505	81085313	4135376	10000.000000	22402	5761	1.000000	18170	7150	1.000000	44178008	-0.002321
155440697	81065652	4138037	10000.000000	22190	5867	1.000000	17988	7473	1.000000	44519937	-0.001991
155414104	81076001	4137229	10000.000000	22173	5590	1.000000	18053	7370	1.000000	44862504	-0.001972
155425505	81077165	4136316	10000.000000	21855	6006	1.000000	18182	7226	1.000000	45205037	-0.002189
155434816	81055660	4135105	10000.000000	22213	5813	1.000000	18406	7185	1.000000	45546912	-0.001900
155442536	81048748	4135171	10000.000000	22187	5857	1.000000	18150	7246	1.000000	45888056	-0.002005
155438815	81050654	4139240	10000.000000	22092	6052	1.000000	18307	7095	1.000000	46228019	-0.001996
155417175	81075851	4135243	10000.000000	21984	5884	1.000000	18091	7209	1.000000	46568060	-0.001749
155425669	81079349	4135444	10000.000000	22103	5797	1.000000	18241	7160	1.000000	46907824	-0.001588
npatches	nstrain	runtime	dt	init_x	init_y	init_y_blood	init_z	init_S	beta0	beta1	beta2	beta3	mean_beta	B	d	delta	delta_blood	b[0]	mut	m	CTL	c	g	epsilon	k	het	lambda	rho	omega	x_max	patch.dyna	DELTA	A	VA
10000	1	100.000000	0.001000	21900	9499	5000000	0.001000	10000000	12.701795	14.117931	8.991703	13.011200	11	800000000	0.010000	1.000000	1.000000	80000	0.000050	0.004800	0	0.500000	0.000000	2.500000	5.000000	0.500000	0.001000	0.001000	0.010000	31872	0	10.000000	7.000000	1.000000
sus	inf	inf_blood	z	x[0]	y[0][0]	z[0]	x[1]	y[1][0]	z[1]	S[0]	synchrony
219000000	94990000	5000000	10.000000	21900	9499	0.001000	21900	9499	0.001000	10000000	0.000000
74972004	243781324	12590741	3941.516320	6232	25028	0.394152	5735	25077	0.394152	10685147	0.000000
113518524	129811471	6696469	6325.803353	9516	13688	0.632580	8805	14087	0.632580	11193484	0.000000
143485369	89463427	4594300	7771.765723	12152	9615	0.777177	11589	9762	0.777177	11620384	0.000000
159938154	73865609	3778126	8648.676577	13644	8336	0.864868	12412	8616	0.864868	12003522	0.000000
169347854	66164586	3383445	9180.483393	14533	7556	0.918048	13368	7720	0.918048	12361517	0.000000
174974853	61948451	3160860	9503.000201	14780	7062	0.950300	13946	7143	0.950300	12705525	0.000000
178366292	59524666	3038789	9698.592075	15523	6662	0.969859	14110	7035	0.969859	13039083	0.000000
180376054	58128663	2967464	9817.209710	15701	6356	0.981721	14247	6988	0.981721	13367204	0.000000
181631599	57284338	2924977	9889.145947	16076	6135	0.988915	14264	7074	0.988915	13691515	0.000000
182371055	56778671	2897403	9932.772025	15778	6401	0.993277	14674	6784	0.993277	14013409	0.000000
182844399	56481156	2879889	9959.229270	16073	6257	0.995923	14238	7079	0.995923	14333217	0.000000
183116203	56295240	2874495	9975.274394	15636	6374	0.997527	14593	6624	0.997527	14653121	0.000000
183252773	56221278	2869723	9985.005037	15590	6674	0.998501	14549	6590	0.998501	14970049	0.000000
183359365	56122914	2860902	9990.906233	16010	6128	0.999091	14627	6814	0.999091	15286608	0.000000
183457334	56072538	2861365	9994.485041	15980	6185	0.999449	14448	6739	0.999449	15603300	0.000000
183465860	56053998	2859829	9996.655426	15711	6507	0.999666	14738	6524	0.999666	15918308	0.000000
183483063	56039590	2858069	9997.971667	15848	6272	0.999797	14630	6498	0.999797	16233616	0.000000
183485857	56036596	2860684	9998.769908	15975	6296	0.999877	14570	6773	0.999877	16548834	0.000000
183525637	56048521	2858397	9999.254005	16005	6205	0.999925	14709	6605	0.999925	16861683	0.000000
183493567	56039246	2860218	9999.547588	15746	6532	0.999955	14568	6653	0.999955	17176869	0.000000
183511702	56029087	2859732	9999.725632	15838	6288	0.999973	14650	6725	0.999973	17489390	0.000000
183501899	56034295	2860141	9999.833608	16048	6165	0.999983	14464	6683	0.999983	17803403	0.000000
183519836	56019877	2860103	9999.899091	16023	6317	0.999990	14651	6577	0.999990	18115174	0.000000
183502987	56041905	2855988	9999.938803	15627	6401	0.999994	14634	6657	0.999994	18426512	0.000000
183500833	56037044	2861104	9999.962887	15771	6330	0.999996	14680	6731	0.999996	18738355	0.000000
183519934	56015920	2858431	9999.977493	15892	6294	0.999998	14325	6834	0.999998	19049606	0.000000
183534668	56021620	2860557	9999.986350	15718	6463	0.999999	14426	6796	0.999999	19359689	0.000000
183505582	56031055	2856369	9999.991722	15981	6466	0.999999	14830	6537	0.999999	19669267	0.000000
183503591	56044283	2860681	9999.994980	16149	6280	0.999999	14489	6807	0.999999	19979085	0.000000
183522571	56026411	2862209	9999.996955	15838	6411	1.000000	14437	6762	1.000000	20287469	0.000000
183505963	56050216	2857438	9999.998154	15892	6252	1.000000	14630	6716	1.000000	20595555	0.000000
183496484	56033420	2859803	9999.998880	15920	6412	1.000000	14440	6793	1.000000	20904275	0.000000
183520031	56034301	2855420	9999.999321	15672	6336	1.000000	14876	6773	1.000000	21212082	0.000000
183490151	56031910	2860274	9999.999588	15790	6280	1.000000	14445	6748	1.000000	21519778	0.000000
183487297	56039102	2859057	9999.999750	15744	6290	1.000000	14452	6831	1.000000	21826130	0.000000
183499724	56028341	2856743	9999.999849	15692	6407	1.000000	14604	6747	1.000000	22133126	0.000000
183494125	56043651	2861294	9999.999908	15897	6284	1.000000	14759	6505	1.000000	22438910	0.000000
183500506	56017833	2857783	9999.999944	15918	6236	1.000000	14504	6780	1.000000	22744385	0.000000
183514924	56036107	2857360	9999.999966	15876	6256	1.000000	14698	6648	1.000000	23048972	0.000000
183499296	56039783	2858417	9999.999980	15975	6378	1.000000	14629	6739	1.000000	23353613	-1.#IND00
183545967	56017191	2856843	9999.999988	16134	6155	1.000000	14465	6717	1.000000	23657723	0.008000
183511065	56031135	2858645	9999.999992	15890	6270	1.000000	14642	6814	1.000000	23961327	-0.006029
183497230	56042582	2858574	9999.999995	15845	6216	1.000000	14704	6677	1.000000	24264427	-0.014501
183545068	56018224	2856216	9999.999997	16017	6215	1.000000	14906	6528	1.000000	24566355	-0.018396
183529983	56019016	2858997	9999.999998	15863	6126	1.000000	14728	6687	1.000000	24868953	-0.011400
183513977	56030225	2856039	9999.999999	15810	6346	1.000000	14753	6657	1.000000	25170497	-0.007522
183500789	56047816	2858160	9999.999999	16003	6380	1.000000	14854	6536	1.000000	25470733	-0.005533
183477371	56057446	2859152	10000.000000	15737	6455	1.000000	14764	6683	1.000000	25772721	-0.004830
183497499	56047673	2857578	10000.000000	15993	6193	1.000000	14779	6725	1.000000	26072806	-0.007308
183494145	56050637	2859908	10000.000000	15938	6233	1.000000	14731	6664	1.000000	26373170	-0.006058
183520563	56030747	2861993	10000.000000	15979	6258	1.000000	14597	6713	1.000000	26673226	-0.006514
183519996	56015192	2855191	10000.000000	15799	6292	1.000000	14503	6707	1.000000	26972904	-0.003278
183502880	56041699	2860615	10000.000000	16233	5883	1.000000	14681	6592	1.000000	27273117	-0.002859
183485411	56049398	2860662	10000.000000	15737	6471	1.000000	14562	6793	1.000000	27572345	-0.004720
183511306	56028248	2857101	10000.000000	16010	6250	1.000000	14563	6762	1.000000	27870204	-0.003145
183498482	56032210	2858706	10000.000000	15861	6361	1.000000	14689	6498	1.000000	28167235	-0.002353
183518806	56010921	2861129	10000.000000	16006	6264	1.000000	14365	6858	1.000000	28463095	-0.002170
183547119	55998202	2855152	10000.000000	15841	6383	1.000000	14496	6641	1.000000	28758663	-0.001697
183507777	56028603	2859889	10000.000000	16049	6211	1.000000	14544	6916	1.000000	29054500	-0.002235
183529294	56031924	2858510	10000.000000	15788	6499	1.000000	14635	6706	1.000000	29350285	-0.000188
183501467	56025070	2860159	10000.000000	16084	6404	1.000000	14638	6649	1.000000	29645495	-0.000400
183533947	56018873	2861050	10000.000000	16001	6351	1.000000	14665	6648	1.000000	29940425	-0.000718
183519293	56028820	2857575	10000.000000	15617	6407	1.000000	14746	6779	1.000000	30235208	-0.001279
183499287	56044372	2857944	10000.000000	15835	6402	1.000000	14604	6614	1.000000	30528943	-0.001027
183530117	56013659	2856999	10000.000000	15905	6478	1.000000	14552	6687	1.000000	30822979	-0.001174
183514475	56020101	2859074	10000.000000	15645	6318	1.000000	14794	6619	1.000000	31115664	-0.000465
183509580	56042763	2859928	10000.000000	15941	6310	1.000000	14552	6774	1.000000	31408142	-0.000599
183522069	56036153	2857554	10000.000000	16207	6251	1.000000	14605	6740	1.000000	31700726	-0.000749
183491954	56037172	2857787	10000.000000	15936	6338	1.000000	14515	6660	1.000000	31992688	-0.000872
183522435	56025571	2855796	10000.000000	15814	6409	1.000000	14734	6719	1.000000	32284041	-0.001131
183466494	56063434	2861046	10000.000000	15815	6373	1.000000	14455	6739	1.000000	32574730	-0.001403
183496328	56030958	2857157	10000.000000	15974	6126	1.000000	14508	6610	1.000000	32864922	-0.001608
183510237	56024612	2858544	10000.000000	15899	6338	1.000000	14592	6682	1.000000	33154446	-0.001762
183492334	56035600	2859241	10000.000000	16016	6119	1.000000	14647	6705	1.000000	33444467	-0.001720
183504324	56022635	2860943	10000.000000	15692	6585	1.000000	14566	6686	1.000000	33733690	-0.002496
183484832	56033206	2861200	10000.000000	15960	6311	1.000000	14527	6688	1.000000	34021971	-0.002977
183551806	56014583	2856201	10000.000000	16039	6285	1.000000	14732	6766	1.000000	34311272	-0.002952
183536337	56015252	2857943	10000.000000	15683	6470	1.000000	14754	6497	1.000000	34599662	-0.002950
183502897	56034436	2860255	10000.000000	15908	6337	1.000000	14644	6773	1.000000	34887162	-0.002952
183509252	56020433	2859645	10000.000000	15841	6344	1.000000	14576	6829	1.000000	35173687	-0.002908
183508766	56021713	2861048	10000.000000	16199	6056	1.000000	14564	6606	1.000000	35460765	-0.003137
183499067	56052071	2860037	10000.000000	15917	6377	1.000000	14641	6698	1.000000	35747528	-0.002567
183527457	56023540	2857072	10000.000000	15920	6443	1.000000	14305	6819	1.000000	36032814	-0.002136
183509827	56042219	2858965	10000.000000	15842	6383	1.000000	14611	6685	1.000000	36318928	-0.001947
183499398	56043239	2861491	10000.000000	15913	6234	1.000000	14768	6673	1.000000	36604220	-0.001977
183498565	56040830	2859423	10000.000000	15760	6443	1.000000	14603	6728	1.000000	36888875	-0.001345
183499545	56035622	2860885	10000.000000	15814	6461	1.000000	14619	6583	1.000000	37173558	-0.001294
183499281	56046956	2858908	10000.000000	16178	6147	1.000000	14470	6707	1.000000	37457234	-0.001293
183481883	56045986	2860942	10000.000000	15970	6308	1.000000	14518	6708	1.000000	37740965	-0.001245
183524900	56031070	2858344	10000.000000	16047	6345	1.000000	14482	6712	1.000000	38023534	-0.001258
183507650	56041831	2857749	10000.000000	15996	6306	1.000000	14720	6500	1.000000	38306433	-0.000618
183502872	56024335	2858843	10000.000000	16107	6133	1.000000	14605	6832	1.000000	38587778	-0.000751
183505427	56027192	2858809	10000.000000	15982	6475	1.000000	15005	6358	1.000000	38868833	0.000278
183523899	56020876	2858972	10000.000000	16007	6294	1.000000	14740	6648	1.000000	39149299	0.000590
183514874	56023652	2858131	10000.000000	15741	6406	1.000000	14485	6856	1.000000	39430947	0.000616
183513765	56033932	2859539	10000.000000	15882	6255	1.000000	14507	6733	1.000000	39712124	0.000599
183488117	56055135	2858810	10000.000000	15813	6279	1.000000	14466	6652	1.000000	39991658	0.000564
183493382	56041303	2859732	10000.000000	15786	6300	1.000000	14545	6785	1.000000	40270130	0.000578
183507350	56041232	2859917	10000.000000	15645	6298	1.000000	14627	6785	1.000000	40548474	-0.000565
npatches	nstrain	runtime	dt	init_x	init_y	init_y_blood	init_z	init_S	beta0	beta1	beta2	beta3	mean_beta	B	d	delta	delta_blood	b[0]	mut	m	CTL	c	g	epsilon	k	het	lambda	rho	omega	x_max	patch.dyna	DELTA	A	VA
10000	1	100.000000	0.001000	21900	9499	5000000	0.001000	10000000	14.404408	13.863967	13.823092	15.236608	11	800000000	0.010000	1.000000	1.000000	80000	0.000050	0.004800	0	0.500000	0.000000	2.500000	6.000000	0.500000	0.001000	0.001000	0.010000	31872	0	10.000000	7.000000	1.000000
sus	inf	inf_blood	z	x[0]	y[0][0]	z[0]	x[1]	y[1][0]	z[1]	S[0]	synchrony
219000000	94990000	5000000	10.000000	21900	9499	0.001000	21900	9499	0.001000	10000000	0.000000
81286916	213921092	11090963	3941.516320	6059	22423	0.394152	6320	22222	0.394152	10675022	0.000000
130084303	100929766	5213609	6325.803353	10078	11174	0.632580	10359	11161	0.632580	11145422	0.000000
164751297	66750407	3424245	7771.765723	13019	7847	0.777177	13141	7707	0.777177	11519434	0.000000
183344617	53668388	2748199	8648.676577	14500	6471	0.864868	14708	6420	0.864868	11844650	0.000000
194021581	47184244	2412009	9180.483393	15466	5812	0.918048	15931	5629	0.918048	12141398	0.000000
200388877	43634711	2228323	9503.000201	16142	5441	0.950300	16373	5468	0.950300	12420574	0.000000
204155242	41633912	2122735	9698.592075	16267	5184	0.969859	16669	5264	0.969859	12690747	0.000000
206467036	40436544	2064327	9817.209710	16525	5217	0.981721	17101	5071	0.981721	12954455	0.000000
207856864	39730897	2027708	9889.145947	16723	5250	0.988915	17040	5005	0.988915	13213237	0.000000
208679060	39307785	2007198	9932.772025	16871	4933	0.993277	17390	4788	0.993277	13469276	0.000000
209197905	39070091	1992981	9959.229270	16740	4959	0.995923	17200	4984	0.995923	13723481	0.000000
209477769	38921817	1984630	9975.274394	16791	5037	0.997527	17683	4538	0.997527	13976737	0.000000
209693265	38808204	1980069	9985.005037	16868	4848	0.998501	17232	4800	0.998501	14229748	0.000000
209827711	38750872	1975782	9990.906233	16805	5032	0.999091	17107	4928	0.999091	14481505	0.000000
209891568	38716272	1976624	9994.485041	16754	4972	0.999449	17356	5005	0.999449	14732808	0.000000
209937773	38683724	1973242	9996.655426	16886	4922	0.999666	17109	4906	0.999666	14983358	0.000000
209904197	38702738	1976147	9997.971667	16894	4939	0.999797	17363	4674	0.999797	15232730	0.000000
209955900	38694041	1976289	9998.769908	16783	5008	0.999877	17526	4789	0.999877	15482267	0.000000
209968604	38675631	1973083	9999.254005	16891	4704	0.999925	17259	4722	0.999925	15731013	0.000000
209978994	38672774	1970911	9999.547588	17087	4832	0.999955	17338	4881	0.999955	15979782	0.000000
210008983	38679433	1970773	9999.725632	16639	5056	0.999973	17139	4845	0.999973	16227788	0.000000
209979269	38680948	1973200	9999.833608	16816	4932	0.999983	17261	4736	0.999983	16475062	0.000000
209970820	38676256	1971849	9999.899091	16941	4877	0.999990	17044	4952	0.999990	16724035	0.000000
210000308	38660193	1971512	9999.938803	16847	4949	0.999994	17197	4813	0.999994	16971449	0.000000
209946814	38685932	1971404	9999.962887	16875	4948	0.999996	17020	4966	0.999996	17219460	0.000000
209977229	38678117	1975440	9999.977493	16823	5178	0.999998	17190	4881	0.999998	17465972	0.000000
209937780	38689773	1973757	9999.986350	16687	5140	0.999999	17396	4486	0.999999	17712720	0.000000
209987259	38658814	1972292	9999.991722	16883	5184	0.999999	17252	4852	0.999999	17958758	0.000000
209974849	38679120	1974803	9999.994980	16899	5010	0.999999	17548	4801	0.999999	18205365	0.000000
209993760	38662389	1973128	9999.996955	16649	5265	1.000000	17269	4771	1.000000	18451218	0.000000
210004482	38653759	1973618	9999.998154	16619	5065	1.000000	17376	4858	1.000000	18696958	0.000000
209979069	38671348	1973320	9999.998880	16923	4987	1.000000	17712	4785	1.000000	18942365	0.000000
209999027	38665846	1973519	9999.999321	16770	4991	1.000000	17492	4896	1.000000	19187695	0.000000
209968191	38666422	1971372	9999.999588	16783	4940	1.000000	17447	4810	1.000000	19431547	0.000000
209975227	38678710	1973143	9999.999750	16918	4943	1.000000	17305	4720	1.000000	19675489	0.000000
209981477	38678288	1972062	9999.999849	16801	4824	1.000000	17445	4601	1.000000	19918166	0.000000
209980414	38667932	1972998	9999.999908	16497	5061	1.000000	17210	4806	1.000000	20162286	0.000000
209973579	38682446	1974165	9999.999944	16795	4953	1.000000	17260	4858	1.000000	20404476	0.000000
210014458	38658833	1973184	9999.999966	16561	5064	1.000000	17309	4842	1.000000	20646104	0.000000
209977413	38671670	1975526	9999.999980	16851	4923	1.000000	17398	4909	1.000000	20887667	-1.#IND00
209982558	38665083	1973121	9999.999988	16890	4952	1.000000	17050	5107	1.000000	21129555	-0.009600
209957332	38679250	1973737	9999.999992	16759	4975	1.000000	17291	4720	1.000000	21370007	-0.005217
209993274	38677081	1973094	9999.999995	16970	5007	1.000000	17235	4878	1.000000	21611794	-0.008590
209999411	38676019	1974726	9999.999997	16549	4904	1.000000	17241	4943	1.000000	21852387	-0.007821
209979844	38668657	1972550	9999.999998	16969	4926	1.000000	17380	4833	1.000000	22093116	-0.012849
210006446	38650540	1971159	9999.999999	17304	4781	1.000000	17132	5004	1.000000	22333110	-0.006425
210025515	38659479	1972993	9999.999999	16777	5056	1.000000	17289	4916	1.000000	22572271	-0.002911
209964954	38673762	1975264	10000.000000	16785	5003	1.000000	17560	4758	1.000000	22811236	-0.003316
209973417	38674137	1974442	10000.000000	16870	4959	1.000000	17224	4766	1.000000	23050597	-0.001534
209970050	38681259	1973158	10000.000000	16852	5037	1.000000	17337	4825	1.000000	23288616	-0.001243
209960897	38685456	1974533	10000.000000	16856	5075	1.000000	17564	4834	1.000000	23526286	-0.002344
209970558	38674817	1974931	10000.000000	16644	5054	1.000000	17482	4844	1.000000	23764142	-0.003368
209986228	38663238	1974740	10000.000000	16674	5155	1.000000	17463	4812	1.000000	24001235	-0.003346
209951876	38676924	1973771	10000.000000	17098	4904	1.000000	17392	4831	1.000000	24237544	-0.002753
209976002	38684456	1973264	10000.000000	16726	4847	1.000000	17297	4923	1.000000	24474511	-0.002984
209971325	38664004	1973454	10000.000000	16577	5058	1.000000	17469	4708	1.000000	24710582	-0.002671
209959565	38665509	1976194	10000.000000	16653	5047	1.000000	17488	4875	1.000000	24946536	-0.002867
209982849	38676467	1972234	10000.000000	16827	4923	1.000000	17320	4818	1.000000	25181444	-0.006093
209974636	38674886	1972962	10000.000000	16904	4920	1.000000	17122	4985	1.000000	25416233	-0.006523
209972127	38664023	1970873	10000.000000	16778	4977	1.000000	17546	4414	1.000000	25651758	-0.006236
209963501	38679934	1973209	10000.000000	16799	4984	1.000000	17197	4924	1.000000	25886837	-0.006365
210002036	38672723	1972685	10000.000000	17010	4935	1.000000	17282	4777	1.000000	26121690	-0.006752
209952370	38683921	1974694	10000.000000	16836	4939	1.000000	17205	4861	1.000000	26355455	-0.007138
209968332	38680988	1972815	10000.000000	16928	4997	1.000000	17183	4946	1.000000	26588502	-0.005240
209949083	38702265	1973687	10000.000000	16950	5046	1.000000	17409	4839	1.000000	26820765	-0.004372
209990544	38658146	1972270	10000.000000	16697	5153	1.000000	17343	4933	1.000000	27053748	-0.002979
209972691	38671455	1973240	10000.000000	16930	5003	1.000000	17330	5064	1.000000	27285636	-0.002586
209963244	38685232	1973946	10000.000000	16747	5035	1.000000	17471	4699	1.000000	27517951	-0.002460
209954424	38673517	1969171	10000.000000	16944	4820	1.000000	17032	5037	1.000000	27749821	-0.001606
209992261	38667215	1974522	10000.000000	16875	4915	1.000000	17239	4985	1.000000	27980443	-0.001768
209986182	38672797	1970321	10000.000000	17082	4954	1.000000	17523	4802	1.000000	28211039	-0.001642
209996541	38672702	1974400	10000.000000	16807	5005	1.000000	17229	4842	1.000000	28441861	-0.002093
209987065	38663240	1973484	10000.000000	16721	4931	1.000000	17469	4799	1.000000	28671886	-0.001955
209948545	38681370	1972604	10000.000000	16792	5155	1.000000	17185	4833	1.000000	28902145	-0.001925
209977542	38678507	1975106	10000.000000	16733	5024	1.000000	17147	4892	1.000000	29130840	-0.001882
209951955	38662661	1974077	10000.000000	17151	4768	1.000000	17388	4763	1.000000	29359358	-0.002005
209977455	38687872	1974269	10000.000000	16727	5084	1.000000	17728	4756	1.000000	29588232	-0.002528
209948826	38685624	1972156	10000.000000	16754	4818	1.000000	17290	4881	1.000000	29817471	-0.002083
209971290	38678472	1973468	10000.000000	16498	5072	1.000000	17454	4798	1.000000	30044758	-0.002582
209972722	38665524	1973074	10000.000000	16971	4989	1.000000	17319	4918	1.000000	30273388	-0.002314
209980306	38677440	1973245	10000.000000	16883	4988	1.000000	17350	4913	1.000000	30500571	-0.002395
209982400	38682627	1973144	10000.000000	16816	4863	1.000000	17620	4679	1.000000	30728262	-0.003257
209972770	38677734	1975437	10000.000000	16845	4882	1.000000	17425	4751	1.000000	30954752	-0.003172
209986142	38663555	1973831	10000.000000	16628	5112	1.000000	17568	4759	1.000000	31179638	-0.003321
209967781	38679337	1972399	10000.000000	17036	4761	1.000000	17232	4956	1.000000	31405667	-0.003423
209960641	38682113	1975192	10000.000000	16877	4995	1.000000	17348	4790	1.000000	31631062	-0.003233
209986336	38672000	1971699	10000.000000	16983	4932	1.000000	17511	4770	1.000000	31856265	-0.003077
209964113	38672620	1974304	10000.000000	16695	4855	1.000000	17723	4591	1.000000	32081237	-0.002994
210007438	38659757	1971194	10000.000000	17053	4791	1.000000	17579	4688	1.000000	32306264	-0.002930
209972492	38674142	1972107	10000.000000	16515	5094	1.000000	17282	4867	1.000000	32531903	-0.004195
209964018	38688891	1973358	10000.000000	16731	4981	1.000000	17321	4924	1.000000	32756119	-0.003497
209955905	38683062	1973438	10000.000000	16733	4885	1.000000	17374	4818	1.000000	32980478	-0.003434
209979662	38661320	1971410	10000.000000	16896	4804	1.000000	17662	4566	1.000000	33203431	-0.003013
210012649	38656325	1973618	10000.000000	17033	4843	1.000000	17159	5050	1.000000	33426809	-0.003102
209969915	38683317	1973228	10000.000000	16795	4929	1.000000	17292	4872	1.000000	33650157	-0.002629
209957169	38673996	1972278	10000.000000	16905	4975	1.000000	17122	4884	1.000000	33872175	-0.002373
209989631	38658483	1971485	10000.000000	16793	5145	1.000000	17165	5017	1.000000	34094462	-0.002394
209954726	38681677	1974298	10000.000000	16996	4771	1.000000	17591	4745	1.000000	34315812	-0.002390
209970282	38689562	1973185	10000.000000	16770	5076	1.000000	17411	4884	1.000000	34535970	-0.002367
npatches	nstrain	runtime	dt	init_x	init_y	init_y_blood	init_z	init_S	beta0	beta1	beta2	beta3	mean_beta	B	d	delta	delta_blood	b[0]	mut	m	CTL	c	g	epsilon	k	het	lambda	rho	omega	x_max	patch.dyna	DELTA	A	VA
10000	1	100.000000	0.001000	21900	9499	5000000	0.001000	10000000	10.416543	5.818417	8.322351	11.831870	11	800000000	0.010000	1.000000	1.000000	80000	0.000050	0.004800	0	0.500000	0.000000	2.500000	7.000000	0.500000	0.001000	0.001000	0.010000	31872	0	10.000000	7.000000	1.000000
sus	inf	inf_blood	z	x[0]	y[0][0]	z[0]	x[1]	y[1][0]	z[1]	S[0]	synchrony
219000000	94990000	5000000	10.000000	21900	9499	0.001000	21900	9499	0.001000	10000000	0.000000
87750703	187941994	9774326	3941.516320	8522	18812	0.394152	13148	17071	0.394152	10661861	0.000000
146399996	79087723	4092995	6325.803353	14479	7969	0.632580	20477	5860	0.632580	11092498	0.000000
185132453	50033998	2570751	7771.765723	18746	4910	0.777177	24893	3102	0.777177	11415631	0.000000
205509567	38948293	1994970	8648.676577	20906	3870	0.864868	27033	2243	0.864868	11684892	0.000000
217208698	33420776	1709644	9180.483393	21995	3208	0.918048	28056	1712	0.918048	11923841	0.000000
224070962	30441383	1555296	9503.000201	22770	2903	0.950300	28234	1632	0.950300	12144043	0.000000
228231272	28709717	1466178	9698.592075	23480	2675	0.969859	28729	1412	0.969859	12353820	0.000000
230740611	27701362	1415079	9817.209710	23777	2478	0.981721	28943	1387	0.981721	12555898	0.000000
232197985	27143255	1384206	9889.145947	23777	2543	0.988915	29169	1310	0.988915	12754243	0.000000
233047399	26788507	1367267	9932.772025	23879	2610	0.993277	29039	1344	0.993277	12949987	0.000000
233632860	26564807	1356395	9959.229270	24274	2470	0.995923	29206	1319	0.995923	13144245	0.000000
233962578	26448468	1349074	9975.274394	23960	2501	0.997527	29375	1139	0.997527	13336781	0.000000
234153408	26364151	1346469	9985.005037	23962	2618	0.998501	29087	1307	0.998501	13527927	0.000000
234263853	26325875	1341625	9990.906233	23861	2417	0.999091	29338	1194	0.999091	13719606	0.000000
234371489	26277596	1340319	9994.485041	24295	2402	0.999449	29172	1284	0.999449	13911133	0.000000
234416991	26258330	1341242	9996.655426	24254	2548	0.999666	29358	1192	0.999666	14102458	0.000000
234465881	26242824	1337645	9997.971667	24239	2378	0.999797	29189	1248	0.999797	14292534	0.000000
234435985	26251946	1340209	9998.769908	23914	2434	0.999877	29037	1276	0.999877	14483153	0.000000
234437140	26267243	1341823	9999.254005	24005	2519	0.999925	29092	1196	0.999925	14673881	0.000000
234478621	26241277	1336096	9999.547588	24331	2396	0.999955	29225	1157	0.999955	14862970	0.000000
234465603	26241757	1337954	9999.725632	24128	2393	0.999973	29191	1246	0.999973	15051810	0.000000
234466431	26244670	1340388	9999.833608	24093	2557	0.999983	29096	1284	0.999983	15240923	0.000000
234469158	26260823	1338268	9999.899091	24211	2452	0.999990	29235	1229	0.999990	15429052	0.000000
234431835	26258349	1340631	9999.938803	24131	2415	0.999994	29332	1208	0.999994	15617399	0.000000
234473130	26232857	1338805	9999.962887	24188	2438	0.999996	29213	1259	0.999996	15805342	0.000000
234487814	26233720	1338403	9999.977493	24333	2381	0.999998	29307	1270	0.999998	15992443	0.000000
234450217	26258815	1339727	9999.986350	24187	2507	0.999999	29191	1265	0.999999	16178989	0.000000
234457703	26242126	1340057	9999.991722	24232	2362	0.999999	29404	1250	0.999999	16366078	0.000000
234499614	26232976	1337356	9999.994980	24220	2539	0.999999	29321	1304	0.999999	16552944	0.000000
234468110	26251174	1339600	9999.996955	23745	2548	1.000000	29186	1233	1.000000	16739247	0.000000
234479315	26229881	1337824	9999.998154	24217	2349	1.000000	29096	1315	1.000000	16925689	0.000000
234530175	26222764	1339899	9999.998880	23828	2562	1.000000	29217	1242	1.000000	17111455	0.000000
234478085	26249713	1338724	9999.999321	24249	2459	1.000000	28927	1317	1.000000	17296694	0.000000
234481016	26240552	1338248	9999.999588	24170	2458	1.000000	29343	1313	1.000000	17481142	0.000000
234471225	26243277	1339131	9999.999750	24057	2518	1.000000	29433	1225	1.000000	17666357	0.000000
234463925	26259301	1338301	9999.999849	24236	2386	1.000000	29283	1252	1.000000	17850943	0.000000
234461764	26239030	1341662	9999.999908	24232	2501	1.000000	29280	1130	1.000000	18035815	0.000000
234454130	26254751	1339772	9999.999944	24108	2371	1.000000	29426	1221	1.000000	18220037	0.000000
234493860	26229739	1339376	9999.999966	24074	2467	1.000000	29413	1261	1.000000	18403851	0.000000
234446020	26250434	1339390	9999.999980	23963	2536	1.000000	29198	1305	1.000000	18587310	-1.#IND00
234469374	26241414	1336791	9999.999988	24355	2391	1.000000	29295	1196	1.000000	18770799	0.006400
234478748	26234825	1337036	9999.999992	23874	2523	1.000000	29033	1238	1.000000	18954264	0.005728
234466363	26242511	1339658	9999.999995	24113	2461	1.000000	29126	1337	1.000000	19137436	0.001903
234442913	26252593	1337497	9999.999997	23903	2556	1.000000	28865	1267	1.000000	19320872	-0.000499
234500937	26229793	1338065	9999.999998	24122	2466	1.000000	29101	1240	1.000000	19503422	-0.000177
234481346	26236669	1341289	9999.999999	23830	2728	1.000000	29118	1280	1.000000	19685281	0.001416
234476316	26244566	1339057	9999.999999	24067	2410	1.000000	29270	1187	1.000000	19866620	-0.003564
234435147	26256807	1340056	10000.000000	24569	2403	1.000000	29232	1186	1.000000	20048306	0.004000
234497802	26227130	1338328	10000.000000	24115	2425	1.000000	29167	1232	1.000000	20229516	0.006342
234499152	26227760	1338388	10000.000000	24310	2493	1.000000	29195	1271	1.000000	20410505	0.006998
234475603	26243502	1339560	10000.000000	24247	2527	1.000000	29119	1286	1.000000	20591242	0.008056
234454131	26247424	1339619	10000.000000	24256	2478	1.000000	29124	1292	1.000000	20771732	0.007561
234487878	26233453	1338793	10000.000000	24190	2506	1.000000	29284	1183	1.000000	20952660	0.005727
234461682	26245851	1339679	10000.000000	24082	2570	1.000000	29491	1216	1.000000	21132205	0.005781
234466189	26240497	1339873	10000.000000	24193	2447	1.000000	29238	1162	1.000000	21311427	0.007837
234498070	26240010	1339302	10000.000000	24107	2535	1.000000	29386	1258	1.000000	21491095	0.006783
234459186	26240305	1338428	10000.000000	24220	2463	1.000000	29154	1274	1.000000	21669692	0.005402
234479882	26238567	1338658	10000.000000	24141	2327	1.000000	29117	1258	1.000000	21848242	0.004347
234467816	26232530	1340728	10000.000000	24445	2378	1.000000	29168	1243	1.000000	22026422	0.004603
234489475	26233286	1338018	10000.000000	24193	2563	1.000000	29300	1265	1.000000	22205035	0.005155
234481037	26243762	1339349	10000.000000	24379	2314	1.000000	29486	1216	1.000000	22382888	0.005152
234499820	26239460	1338071	10000.000000	24046	2492	1.000000	29306	1168	1.000000	22561160	0.005106
234510742	26221347	1337221	10000.000000	24072	2491	1.000000	29049	1272	1.000000	22738626	0.005233
234478770	26252317	1339831	10000.000000	24382	2452	1.000000	29353	1291	1.000000	22915987	0.003871
234427409	26258371	1339855	10000.000000	24144	2391	1.000000	29231	1193	1.000000	23093337	0.004027
234504839	26237944	1339171	10000.000000	24016	2446	1.000000	29456	1233	1.000000	23270216	0.005823
234479579	26251936	1340066	10000.000000	24317	2442	1.000000	29339	1314	1.000000	23447215	0.005990
234493318	26221179	1339694	10000.000000	24201	2579	1.000000	29165	1290	1.000000	23624226	0.005666
234471598	26255510	1339213	10000.000000	23849	2582	1.000000	29199	1307	1.000000	23800333	0.005484
234472832	26248334	1338712	10000.000000	24084	2388	1.000000	29158	1264	1.000000	23975709	0.005997
234460019	26227590	1340443	10000.000000	24139	2473	1.000000	29283	1220	1.000000	24151995	0.005847
234493771	26219659	1337845	10000.000000	24194	2401	1.000000	29182	1257	1.000000	24326455	0.005136
234492738	26242033	1338854	10000.000000	23821	2485	1.000000	29259	1222	1.000000	24500903	0.005735
234443474	26239936	1340350	10000.000000	24286	2525	1.000000	29145	1221	1.000000	24675325	0.006787
234483895	26234813	1338705	10000.000000	24180	2466	1.000000	28956	1307	1.000000	24849833	0.006477
234453004	26237733	1337527	10000.000000	24201	2411	1.000000	29207	1190	1.000000	25023706	0.006284
234503029	26224467	1337012	10000.000000	24173	2381	1.000000	28939	1254	1.000000	25197131	0.005950
234470806	26233067	1339717	10000.000000	24209	2499	1.000000	29387	1172	1.000000	25370488	0.005951
234426650	26255371	1338486	10000.000000	23999	2491	1.000000	29069	1261	1.000000	25544300	0.005774
234436359	26247103	1338059	10000.000000	23622	2566	1.000000	29296	1301	1.000000	25717258	0.006564
234537286	26215463	1336152	10000.000000	24357	2340	1.000000	29138	1233	1.000000	25889508	0.007580
234488106	26236243	1340911	10000.000000	23748	2550	1.000000	29349	1205	1.000000	26062402	0.007611
234496101	26220630	1337978	10000.000000	23933	2545	1.000000	29230	1204	1.000000	26235474	0.007512
234492128	26229817	1338061	10000.000000	24152	2451	1.000000	29297	1197	1.000000	26407046	0.007657
234444363	26243544	1338779	10000.000000	24144	2443	1.000000	29188	1216	1.000000	26578420	0.007512
234468915	26247613	1339599	10000.000000	24301	2404	1.000000	29292	1186	1.000000	26750662	0.006962
234488218	26223742	1337190	10000.000000	24251	2425	1.000000	29560	1156	1.000000	26923049	0.006739
234466060	26240368	1338339	10000.000000	24040	2450	1.000000	29375	1192	1.000000	27094457	0.005985
234421600	26263514	1339032	10000.000000	24064	2472	1.000000	29314	1252	1.000000	27265532	0.006147
234472161	26232741	1338604	10000.000000	24084	2507	1.000000	29174	1242	1.000000	27436105	0.006222
234500897	26243256	1338148	10000.000000	24517	2250	1.000000	29389	1123	1.000000	27606306	0.006273
234472262	26231238	1336558	10000.000000	24222	2403	1.000000	29116	1343	1.000000	27777236	0.006179
234450608	26253587	1340885	10000.000000	24131	2507	1.000000	29365	1265	1.000000	27946273	0.006154
234468628	26239543	1338335	10000.000000	24145	2260	1.000000	29146	1281	1.000000	28115893	0.006069
234462210	26244863	1339166	10000.000000	23916	2601	1.000000	29211	1154	1.000000	28285600	0.005960
234460153	26239255	1339957	10000.000000	24333	2405	1.000000	29090	1243	1.000000	28454171	0.005771
234466997	26237226	1339081	10000.000000	24211	2474	1.000000	29268	1289	1.000000	28622654	0.004796
234466347	26235006	1338261	10000.000000	24612	2258	1.000000	29410	1224	1.000000	28791270	0.004638
234437298	26264704	1339879	10000.000000	24115	2543	1.000000	29387	1232	1.000000	28959955	0.004597
npatches	nstrain	runtime	dt	init_x	init_y	init_y_blood	init_z	init_S	beta0	beta1	beta2	beta3	mean_beta	B	d	delta	delta_blood	b[0]	mut	m	CTL	c	g	epsilon	k	het	lambda	rho	omega	x_max	patch.dyna	DELTA	A	VA
10000	1	100.000000	0.001000	21900	9499	5000000	0.001000	10000000	6.634950	11.626283	16.283246	9.878437	11	800000000	0.010000	1.000000	1.000000	80000	0.000050	0.004800	0	0.500000	0.000000	2.500000	8.000000	0.500000	0.001000	0.001000	0.010000	31872	0	10.000000	7.000000	1.000000
sus	inf	inf_blood	z	x[0]	y[0][0]	z[0]	x[1]	y[1][0]	z[1]	S[0]	synchrony
219000000	94990000	5000000	10.000000	21900	9499	0.001000	21900	9499	0.001000	10000000	0.000000
94039210	165472374	8630335	3941.516320	12815	14907	0.394152	8581	16856	0.394152	10649470	0.000000
161882923	62456029	3234051	6325.803353	20838	4721	0.632580	15122	6436	0.632580	11043280	0.000000
203789797	37674072	1935241	7771.765723	25597	2493	0.777177	19188	4048	0.777177	11319511	0.000000
225454649	28184824	1444584	8648.676577	27597	1638	0.864868	21917	3057	0.864868	11539048	0.000000
237767587	23496764	1201123	9180.483393	28755	1227	0.918048	23464	2349	0.918048	11725781	0.000000
245021613	20959776	1071667	9503.000201	29130	1092	0.950300	23844	2284	0.950300	11893443	0.000000
249354330	19502853	995378	9698.592075	29485	978	0.969859	24350	2098	0.969859	12049736	0.000000
251880409	18681977	953736	9817.209710	29491	960	0.981721	24517	1982	0.981721	12199523	0.000000
253458604	18169667	927265	9889.145947	29654	911	0.988915	25462	1783	0.988915	12345763	0.000000
254377267	17875832	911745	9932.772025	29804	832	0.993277	25010	1930	0.993277	12488385	0.000000
254937367	17700304	902790	9959.229270	29885	829	0.995923	25123	1793	0.995923	12629431	0.000000
255273256	17605532	898795	9975.274394	29952	787	0.997527	25156	1899	0.997527	12769512	0.000000
255504100	17526207	894526	9985.005037	29852	856	0.998501	25102	1968	0.998501	12908976	0.000000
255632642	17484631	892696	9990.906233	29514	892	0.999091	24937	1935	0.999091	13048825	0.000000
255720400	17459300	889531	9994.485041	29836	741	0.999449	25215	1724	0.999449	13187317	0.000000
255734576	17457857	891302	9996.655426	29830	797	0.999666	25219	1925	0.999666	13324810	0.000000
255765843	17458746	889345	9997.971667	30037	791	0.999797	25377	1847	0.999797	13462530	0.000000
255745496	17441296	889784	9998.769908	29803	764	0.999877	25280	1843	0.999877	13600135	0.000000
255821902	17417987	889157	9999.254005	29780	773	0.999925	24992	1883	0.999925	13737057	0.000000
255743188	17443141	891946	9999.547588	30116	801	0.999955	25223	1807	0.999955	13874773	0.000000
255766765	17424370	890529	9999.725632	29576	920	0.999973	24934	1917	0.999973	14011246	0.000000
255820928	17422406	889550	9999.833608	29792	780	0.999983	25157	1799	0.999983	14147906	0.000000
255792564	17431463	889494	9999.899091	29969	803	0.999990	25026	1868	0.999990	14284826	0.000000
255836134	17431890	890135	9999.938803	29983	817	0.999994	25147	1851	0.999994	14420816	0.000000
255810446	17425872	889444	9999.962887	29860	787	0.999996	25095	1826	0.999996	14556052	0.000000
255822520	17420784	889314	9999.977493	29706	839	0.999998	25361	1791	0.999998	14691764	0.000000
255809660	17429193	892606	9999.986350	29712	792	0.999999	25105	1834	0.999999	14827106	0.000000
255821075	17423057	889672	9999.991722	29891	809	0.999999	24758	2048	0.999999	14962291	0.000000
255789982	17433768	889268	9999.994980	29871	716	0.999999	25140	1711	0.999999	15097267	0.000000
255800457	17434416	889058	9999.996955	30078	782	1.000000	25267	1882	1.000000	15232322	0.000000
255757106	17437530	890361	9999.998154	30075	747	1.000000	24935	1996	1.000000	15366979	0.000000
255808607	17427656	888716	9999.998880	29869	841	1.000000	25244	1872	1.000000	15500938	0.000000
255792269	17428156	888532	9999.999321	29910	747	1.000000	24907	1884	1.000000	15635580	0.000000
255844173	17417062	889982	9999.999588	29902	755	1.000000	25330	1740	1.000000	15769537	0.000000
255832365	17426489	889770	9999.999750	30138	781	1.000000	24796	1941	1.000000	15903143	0.000000
255791502	17434780	890893	9999.999849	29905	791	1.000000	25008	1853	1.000000	16037242	0.000000
255806695	17433988	889996	9999.999908	29723	815	1.000000	24889	1916	1.000000	16171207	0.000000
255825641	17412073	887715	9999.999944	30079	833	1.000000	25234	1851	1.000000	16305391	0.000000
255837431	17436212	888870	9999.999966	30032	805	1.000000	25410	1891	1.000000	16439055	0.000000
255814303	17442237	889957	9999.999980	30031	827	1.000000	25226	1802	1.000000	16572547	-1.#IND00
255790893	17428905	892574	9999.999988	30112	779	1.000000	25158	1839	1.000000	16705809	-0.000000
255760953	17450986	890216	9999.999992	29948	782	1.000000	25136	1887	1.000000	16838486	-0.004896
255768514	17429286	889745	9999.999995	29741	833	1.000000	24759	1928	1.000000	16971832	0.002455
255842849	17426186	889599	9999.999997	29996	757	1.000000	24992	1857	1.000000	17104459	0.000487
255769593	17445439	889057	9999.999998	29793	830	1.000000	25347	1725	1.000000	17236985	0.005329
255827976	17410517	887130	9999.999999	29718	787	1.000000	25099	1827	1.000000	17369153	0.003598
255809898	17436870	888888	9999.999999	29995	812	1.000000	25413	1767	1.000000	17501132	0.004117
255790335	17425710	888570	10000.000000	29751	872	1.000000	25429	1777	1.000000	17632542	0.001766
255795242	17438325	888981	10000.000000	30002	760	1.000000	25211	1808	1.000000	17764622	0.003666
255758889	17441179	890866	10000.000000	29760	868	1.000000	25473	1808	1.000000	17895733	0.003145
255825081	17430842	888669	10000.000000	29815	779	1.000000	25344	1861	1.000000	18027183	0.003453
255805361	17429754	889811	10000.000000	29816	790	1.000000	25168	1758	1.000000	18157683	0.007052
255772609	17441368	890025	10000.000000	29768	807	1.000000	24955	1860	1.000000	18287930	0.004965
255836869	17417712	889106	10000.000000	30154	713	1.000000	24967	1944	1.000000	18418647	0.005536
255818771	17434738	889682	10000.000000	29994	785	1.000000	24815	1755	1.000000	18549424	0.001819
255748632	17452887	889890	10000.000000	30026	757	1.000000	25297	1867	1.000000	18679105	0.000665
255822557	17425473	889770	10000.000000	29778	787	1.000000	25228	1846	1.000000	18809215	0.001005
255791295	17438957	891256	10000.000000	29891	824	1.000000	25319	1793	1.000000	18938763	-0.000288
255807932	17438848	888771	10000.000000	29965	836	1.000000	25057	1906	1.000000	19067716	0.000327
255819130	17417682	887509	10000.000000	29890	800	1.000000	25182	1900	1.000000	19197065	0.001359
255788234	17426766	889087	10000.000000	29815	809	1.000000	25176	1747	1.000000	19325657	0.002250
255801860	17432643	888578	10000.000000	29737	808	1.000000	24958	1825	1.000000	19454233	0.002375
255815499	17426300	889491	10000.000000	29813	807	1.000000	25005	1822	1.000000	19582719	0.002035
255762153	17441254	889989	10000.000000	29668	784	1.000000	25273	1865	1.000000	19711022	0.002293
255777670	17434215	889773	10000.000000	29854	835	1.000000	24952	1922	1.000000	19840309	0.002479
255808096	17431643	889102	10000.000000	29862	819	1.000000	24972	1806	1.000000	19968627	0.002535
255770032	17449083	891078	10000.000000	29954	823	1.000000	24728	1837	1.000000	20095895	0.003040
255820244	17432312	889938	10000.000000	29865	785	1.000000	25401	1698	1.000000	20223428	0.002909
255794042	17437636	889876	10000.000000	29721	788	1.000000	25032	1812	1.000000	20351067	0.002474
255854429	17411037	888444	10000.000000	30071	822	1.000000	24907	1965	1.000000	20478090	0.004136
255810517	17437977	890521	10000.000000	29913	814	1.000000	25344	1726	1.000000	20605438	0.003823
255782089	17448262	890848	10000.000000	29864	777	1.000000	25151	1836	1.000000	20732100	0.003310
255748600	17452946	890033	10000.000000	29839	893	1.000000	25364	1818	1.000000	20858947	0.003085
255833441	17409484	889128	10000.000000	29919	771	1.000000	24994	1821	1.000000	20984177	0.002622
255826381	17428533	888808	10000.000000	30067	788	1.000000	25593	1701	1.000000	21110693	0.002777
255822730	17425820	888962	10000.000000	30058	760	1.000000	25619	1686	1.000000	21237003	0.002303
255834553	17416851	888888	10000.000000	29976	821	1.000000	25260	1805	1.000000	21363332	0.002582
255790652	17440324	889120	10000.000000	30008	790	1.000000	25124	1763	1.000000	21488498	0.002969
255842725	17413338	887703	10000.000000	29789	787	1.000000	25415	1829	1.000000	21614498	0.002747
255811745	17435571	889630	10000.000000	29943	828	1.000000	25295	1773	1.000000	21739736	0.002686
255819450	17422385	889490	10000.000000	29983	747	1.000000	25038	1872	1.000000	21864857	0.002818
255774282	17444118	888524	10000.000000	29841	851	1.000000	24983	1938	1.000000	21990079	0.002522
255762244	17450708	891631	10000.000000	29709	785	1.000000	25143	1797	1.000000	22115721	0.002631
255802679	17435114	890189	10000.000000	29755	845	1.000000	25712	1643	1.000000	22240183	0.002673
255809874	17424499	889824	10000.000000	29761	787	1.000000	25273	1784	1.000000	22363776	0.002537
255830309	17427700	890257	10000.000000	29994	776	1.000000	25216	1886	1.000000	22487658	0.002133
255791886	17434455	889393	10000.000000	29905	807	1.000000	25217	1740	1.000000	22612400	0.003063
255798893	17434803	890353	10000.000000	30077	775	1.000000	25528	1701	1.000000	22735708	0.003268
255822917	17428865	888988	10000.000000	29929	789	1.000000	25195	1671	1.000000	22859760	0.002729
255824892	17429002	889739	10000.000000	29780	832	1.000000	25259	1840	1.000000	22983560	0.002718
255851595	17416103	887988	10000.000000	30152	742	1.000000	24963	1915	1.000000	23107484	0.002507
255798112	17435623	890027	10000.000000	30025	771	1.000000	25073	1801	1.000000	23230954	0.002484
255773187	17443740	890483	10000.000000	29905	787	1.000000	25306	1763	1.000000	23354501	0.002736
255832102	17428772	888488	10000.000000	29807	770	1.000000	24716	1979	1.000000	23476594	0.002643
255795364	17441190	889243	10000.000000	29936	898	1.000000	25767	1844	1.000000	23599770	0.002322
255839670	17426172	889454	10000.000000	29800	802	1.000000	25263	1836	1.000000	23722219	0.002291
255797455	17423124	887429	10000.000000	29970	809	1.000000	25470	1747	1.000000	23844988	0.002026
255804267	17434579	889307	10000.000000	29744	827	1.000000	25341	1773	1.000000	23966737	0.002220
255795870	17426869	890671	10000.000000	30148	818	1.000000	25286	1725	1.000000	24087660	0.002179
npatches	nstrain	runtime	dt	init_x	init_y	init_y_blood	init_z	init_S	beta0	beta1	beta2	beta3	mean_beta	B	d	delta	delta_blood	b[0]	mut	m	CTL	c	g	epsilon	k	het	lambda	rho	omega	x_max	patch.dyna	DELTA	A	VA
10000	1	100.000000	0.001000	21900	9499	5000000	0.001000	10000000	16.031743	15.539936	14.038242	8.535275	11	800000000	0.010000	1.000000	1.000000	80000	0.000050	0.004800	0	0.500000	0.000000	2.500000	9.000000	0.500000	0.001000	0.001000	0.010000	31872	0	10.000000	7.000000	1.000000
sus	inf	inf_blood	z	x[0]	y[0][0]	z[0]	x[1]	y[1][0]	z[1]	S[0]	synchrony
219000000	94990000	5000000	10.000000	21900	9499	0.001000	21900	9499	0.001000	10000000	0.000000
100739968	145585606	7619258	3941.516320	7081	15829	0.394152	7244	15671	0.394152	10636357	0.000000
177265507	49226390	2553366	6325.803353	13301	6089	0.632580	13588	6178	0.632580	10992780	0.000000
221697461	28028664	1441801	7771.765723	16924	4166	0.777177	17356	3994	0.777177	11223340	0.000000
244236196	19923101	1023233	8648.676577	19120	3064	0.864868	19509	3006	0.864868	11396413	0.000000
256898294	15937550	816137	9180.483393	19964	2910	0.918048	20628	2714	0.918048	11536293	0.000000
264203526	13827970	706739	9503.000201	21057	2505	0.950300	21958	2161	0.950300	11656763	0.000000
268510420	12637970	644839	9698.592075	21556	2307	0.969859	22466	2135	0.969859	11765909	0.000000
271086782	11939983	609328	9817.209710	21552	2319	0.981721	22261	2168	0.981721	11868546	0.000000
272626027	11536693	588656	9889.145947	22471	2129	0.988915	23052	1925	0.988915	11966291	0.000000
273482005	11299022	576630	9932.772025	22256	2166	0.993277	22441	2111	0.993277	12061466	0.000000
274081005	11137760	568355	9959.229270	22209	2254	0.995923	22918	2120	0.995923	12154995	0.000000
274433065	11048031	564142	9975.274394	22498	2101	0.997527	23084	2104	0.997527	12248131	0.000000
274640626	11005073	560912	9985.005037	21956	2097	0.998501	23099	1865	0.998501	12340196	0.000000
274749308	10979498	560780	9990.906233	22043	2251	0.999091	22568	2051	0.999091	12432315	0.000000
274783757	10965352	560446	9994.485041	22429	2141	0.999449	22867	1971	0.999449	12524078	0.000000
274878504	10946179	557292	9996.655426	22664	2072	0.999666	23000	1953	0.999666	12615779	0.000000
274946293	10929801	558240	9997.971667	22239	2077	0.999797	22707	2306	0.999797	12707006	0.000000
274909658	10926751	556470	9998.769908	22440	2037	0.999877	22718	1904	0.999877	12797867	0.000000
274938179	10913794	557245	9999.254005	22689	2004	0.999925	22818	1987	0.999925	12888445	0.000000
274926206	10934686	558866	9999.547588	22331	2087	0.999955	23172	1918	0.999955	12979253	0.000000
274943847	10913553	556179	9999.725632	22526	2088	0.999973	22789	1970	0.999973	13069894	0.000000
274956239	10929558	555980	9999.833608	22243	2045	0.999983	23053	2038	0.999983	13160663	0.000000
274949908	10924583	555543	9999.899091	22607	1956	0.999990	22429	1945	0.999990	13250656	0.000000
274947075	10926171	558338	9999.938803	22702	1872	0.999994	22820	2001	0.999994	13340692	0.000000
274943453	10924835	557545	9999.962887	22223	2075	0.999996	23245	1938	0.999996	13431081	0.000000
274910605	10926219	556716	9999.977493	22806	2022	0.999998	22846	2061	0.999998	13520841	0.000000
274986025	10915851	557271	9999.986350	22212	2178	0.999999	23110	2004	0.999999	13610051	0.000000
274957256	10919006	556192	9999.991722	22268	2228	0.999999	22968	2066	0.999999	13699219	0.000000
274879400	10937670	558343	9999.994980	22283	2101	0.999999	23128	1861	0.999999	13788717	0.000000
274966818	10913890	555253	9999.996955	22012	2279	1.000000	22606	2154	1.000000	13877822	0.000000
274964203	10900308	555542	9999.998154	22532	2065	1.000000	22913	2033	1.000000	13966064	0.000000
274963454	10921815	556706	9999.998880	22387	2178	1.000000	22758	1974	1.000000	14055502	0.000000
274968771	10909424	556835	9999.999321	22166	2100	1.000000	22869	2000	1.000000	14143654	0.000000
274925998	10926707	557669	9999.999588	22497	2124	1.000000	23165	1906	1.000000	14232196	0.000000
274936920	10928471	558381	9999.999750	22415	2120	1.000000	23041	2009	1.000000	14321362	0.000000
274909799	10936356	556813	9999.999849	22443	2083	1.000000	22496	2126	1.000000	14408748	0.000000
274910169	10929465	558131	9999.999908	22391	2011	1.000000	22933	2095	1.000000	14496997	0.000000
274960827	10912935	556547	9999.999944	22422	2184	1.000000	22405	2219	1.000000	14584563	0.000000
274945472	10921737	557374	9999.999966	22672	2098	1.000000	23256	1910	1.000000	14671894	0.000000
274944171	10922639	557212	9999.999980	22566	1979	1.000000	22542	2137	1.000000	14760442	-1.#IND00
274971220	10904691	557269	9999.999988	22391	2014	1.000000	22834	2003	1.000000	14847958	0.056000
274936074	10935600	558508	9999.999992	22289	2111	1.000000	23100	2116	1.000000	14935777	0.030388
274931151	10915954	556620	9999.999995	22693	2020	1.000000	23019	2080	1.000000	15023227	0.017078
274956614	10927491	557241	9999.999997	22350	2070	1.000000	22785	1958	1.000000	15110577	0.014829
274913199	10944454	556249	9999.999998	22528	2030	1.000000	22892	2071	1.000000	15197533	0.011952
274971167	10918370	557077	9999.999999	22633	2059	1.000000	23154	2083	1.000000	15284532	0.016886
274956372	10929787	557612	9999.999999	22547	2138	1.000000	22678	1992	1.000000	15371610	0.018978
274926826	10918243	556684	10000.000000	22153	2171	1.000000	22847	2150	1.000000	15458436	0.016130
274920096	10929227	557528	10000.000000	21920	2162	1.000000	23020	2029	1.000000	15544388	0.012391
274928499	10923464	558015	10000.000000	22311	2193	1.000000	22762	1963	1.000000	15631423	0.010128
274940250	10930740	558499	10000.000000	22395	2095	1.000000	23297	1897	1.000000	15718453	0.016664
274889224	10935510	557881	10000.000000	21975	2218	1.000000	22653	2121	1.000000	15804821	0.016049
274914847	10921374	556547	10000.000000	22192	2059	1.000000	22894	2114	1.000000	15890626	0.015633
274896894	10927727	555936	10000.000000	22513	2013	1.000000	22912	1867	1.000000	15976992	0.014162
274923655	10940825	558846	10000.000000	22789	2171	1.000000	22980	2047	1.000000	16063016	0.014363
274930657	10930368	556438	10000.000000	22402	2041	1.000000	23036	1909	1.000000	16148827	0.012214
274926509	10925531	555936	10000.000000	22446	2073	1.000000	23041	1953	1.000000	16235025	0.012638
274941924	10942627	556067	10000.000000	21903	2204	1.000000	22770	2087	1.000000	16320218	0.010808
274951887	10916085	556350	10000.000000	22158	2171	1.000000	23175	1933	1.000000	16406498	0.009602
274913577	10938265	557753	10000.000000	22187	2127	1.000000	22883	2196	1.000000	16491484	0.010963
274918599	10933246	557262	10000.000000	22528	2046	1.000000	23048	1910	1.000000	16576181	0.010248
274948842	10918384	556973	10000.000000	22313	2047	1.000000	23131	1869	1.000000	16661266	0.009600
274901637	10943034	559469	10000.000000	22298	2117	1.000000	23153	1952	1.000000	16746311	0.008574
274911526	10932100	557729	10000.000000	22197	2197	1.000000	23013	2019	1.000000	16831658	0.007779
274939687	10928732	558806	10000.000000	22194	2187	1.000000	23085	2079	1.000000	16915960	0.007374
274985628	10920517	558177	10000.000000	22691	2179	1.000000	23115	1899	1.000000	16999789	0.000400
274934894	10922611	558971	10000.000000	22420	2186	1.000000	23132	1895	1.000000	17083959	-0.000512
274946210	10921261	557494	10000.000000	23036	1888	1.000000	22723	2100	1.000000	17168433	-0.001094
274931560	10928237	557793	10000.000000	22412	2073	1.000000	22947	1989	1.000000	17252320	-0.000986
274984982	10916647	556980	10000.000000	22267	2145	1.000000	22832	1988	1.000000	17336172	-0.001112
274896254	10925410	557274	10000.000000	22157	2172	1.000000	23077	2027	1.000000	17420170	-0.001242
274963486	10922784	556095	10000.000000	22476	2132	1.000000	22889	2012	1.000000	17503384	-0.000933
274943403	10924724	557346	10000.000000	22147	2190	1.000000	23065	2036	1.000000	17586754	-0.001289
274916039	10939686	558378	10000.000000	22399	2109	1.000000	22722	2089	1.000000	17670384	-0.001107
274918384	10923402	556619	10000.000000	22173	2023	1.000000	23307	1993	1.000000	17753815	-0.001352
274997496	10916030	557858	10000.000000	22519	2155	1.000000	22858	2089	1.000000	17836522	-0.001891
274936048	10920619	555944	10000.000000	22378	2091	1.000000	22921	2018	1.000000	17919186	-0.001878
274950997	10915813	558362	10000.000000	22330	2166	1.000000	23151	1947	1.000000	18002581	-0.001071
274947075	10928345	555554	10000.000000	22339	2182	1.000000	23077	2068	1.000000	18085353	-0.001268
274911993	10938549	557038	10000.000000	22046	2212	1.000000	22940	2013	1.000000	18168066	-0.001675
274910374	10914243	556867	10000.000000	22335	2201	1.000000	22861	1954	1.000000	18251268	-0.001884
274967339	10908472	556855	10000.000000	22613	2087	1.000000	23371	1924	1.000000	18332785	-0.001700
274967983	10925142	556060	10000.000000	22608	2140	1.000000	22882	2138	1.000000	18415918	-0.001234
274938697	10917150	558931	10000.000000	22146	2226	1.000000	22801	2120	1.000000	18498630	-0.001441
274958610	10910591	556377	10000.000000	22266	1998	1.000000	22964	1992	1.000000	18580724	-0.001499
274942263	10929214	556786	10000.000000	22230	2073	1.000000	23228	1838	1.000000	18662374	-0.002119
274900678	10928324	556158	10000.000000	22237	2238	1.000000	23074	1951	1.000000	18745048	-0.001528
274917024	10938340	558226	10000.000000	22414	2142	1.000000	23173	2111	1.000000	18826229	-0.001479
274908562	10934496	557721	10000.000000	22343	2149	1.000000	22466	2107	1.000000	18907830	-0.001626
274927390	10921714	556361	10000.000000	22537	2168	1.000000	22527	2133	1.000000	18989819	-0.001427
274956815	10920048	557567	10000.000000	22020	2214	1.000000	23011	1907	1.000000	19071396	-0.001380
274974170	10917389	557379	10000.000000	22335	2052	1.000000	22476	2226	1.000000	19152763	-0.001542
274942674	10930995	557480	10000.000000	22258	2121	1.000000	23280	1983	1.000000	19234251	-0.001278
274923914	10923436	558160	10000.000000	22509	2130	1.000000	23243	2051	1.000000	19315615	-0.000944
274918894	10928047	557218	10000.000000	22433	2058	1.000000	22931	2054	1.000000	19396253	-0.000877
274956509	10924167	557626	10000.000000	21822	2177	1.000000	22755	1966	1.000000	19477090	-0.000883
274901223	10921404	556018	10000.000000	22131	2208	1.000000	23237	2035	1.000000	19558394	-0.000948
274993879	10911261	558209	10000.000000	22298	2259	1.000000	22813	2086	1.000000	19638507	-0.000875
274994815	10906173	556948	10000.000000	22197	2211	1.000000	23039	2088	1.000000	19718662	-0.000936
npatches	nstrain	runtime	dt	init_x	init_y	init_y_blood	init_z	init_S	beta0	beta1	beta2	beta3	mean_beta	B	d	delta	delta_blood	b[0]	mut	m	CTL	c	g	epsilon	k	het	lambda	rho	omega	x_max	patch.dyna	DELTA	A	VA
10000	1	100.000000	0.001000	21900	9499	5000000	0.001000	10000000	12.463337	14.250964	15.925354	13.055134	11	800000000	0.010000	1.000000	1.000000	80000	0.000050	0.004800	0	0.500000	0.000000	2.500000	10.000000	0.500000	0.001000	0.001000	0.010000	31872	0	10.000000	7.000000	1.000000
sus	inf	inf_blood	z	x[0]	y[0][0]	z[0]	x[1]	y[1][0]	z[1]	S[0]	synchrony
219000000	94990000	5000000	10.000000	21900	9499	0.001000	21900	9499	0.001000	10000000	0.000000
107227610	128342858	6743039	3941.516320	9204	13531	0.394152	8438	13811	0.394152	10624778	0.000000
191645444	38873501	2017871	6325.803353	17448	4342	0.632580	15850	4818	0.632580	10943962	0.000000
237940445	20638501	1063571	7771.765723	22221	2396	0.777177	20332	2885	0.777177	11134469	0.000000
260836326	13745315	705559	8648.676577	25033	1538	0.864868	22610	2027	0.864868	11265373	0.000000
273476465	10420819	534716	9180.483393	26604	1174	0.918048	24449	1554	0.918048	11363866	0.000000
280550896	8681925	445411	9503.000201	27627	892	0.950300	25215	1446	0.950300	11443761	0.000000
284749252	7698951	393815	9698.592075	27214	1055	0.969859	25877	1206	0.969859	11512675	0.000000
287318764	7103652	362233	9817.209710	28096	826	0.981721	26243	1209	0.981721	11574766	0.000000
288828658	6779029	344911	9889.145947	28714	796	0.988915	26474	1096	0.988915	11632562	0.000000
289659896	6583853	336377	9932.772025	28536	750	0.993277	26604	1081	0.993277	11687796	0.000000
290249843	6447585	329372	9959.229270	28605	711	0.995923	26866	985	0.995923	11741551	0.000000
290566718	6383609	325019	9975.274394	28820	700	0.997527	26750	1056	0.997527	11794384	0.000000
290761895	6346106	324500	9985.005037	28616	717	0.998501	27166	980	0.998501	11847033	0.000000
290938442	6301416	321409	9990.906233	28835	648	0.999091	26699	1066	0.999091	11898843	0.000000
290966365	6308008	322696	9994.485041	28928	745	0.999449	26965	1011	0.999449	11950785	0.000000
291006111	6293229	320538	9996.655426	28852	713	0.999666	26794	1017	0.999666	12002872	0.000000
291032727	6283387	320052	9997.971667	28729	644	0.999797	27278	879	0.999797	12054394	0.000000
291056650	6274970	320557	9998.769908	28920	711	0.999877	27237	1124	0.999877	12105795	0.000000
291042773	6271114	319723	9999.254005	28676	641	0.999925	26912	1102	0.999925	12157128	0.000000
291085749	6272331	319657	9999.547588	28818	611	0.999955	26910	978	0.999955	12207954	0.000000
291088593	6266414	319403	9999.725632	29238	631	0.999973	26422	1127	0.999973	12258621	0.000000
291060255	6284334	320521	9999.833608	28693	616	0.999983	26325	1110	0.999983	12309573	0.000000
291100947	6264251	319675	9999.899091	28760	702	0.999990	27255	953	0.999990	12360708	0.000000
291104061	6271557	320323	9999.938803	28973	628	0.999994	26634	1175	0.999994	12411915	0.000000
291111375	6269833	319171	9999.962887	29037	720	0.999996	26438	1171	0.999996	12462865	0.000000
291069347	6277417	319193	9999.977493	28810	707	0.999998	27564	856	0.999998	12513413	0.000000
291107178	6269203	319654	9999.986350	28671	636	0.999999	26982	1065	0.999999	12564036	0.000000
291063573	6273891	318988	9999.991722	28525	778	0.999999	26314	1124	0.999999	12614076	0.000000
291093026	6262688	320010	9999.994980	28834	745	0.999999	26942	950	0.999999	12664549	0.000000
291122646	6267078	319953	9999.996955	29111	653	1.000000	26797	1095	1.000000	12714981	0.000000
291085630	6281221	319800	9999.998154	28936	728	1.000000	26884	993	1.000000	12765047	0.000000
291110133	6262622	318863	9999.998880	28693	719	1.000000	26682	1163	1.000000	12815277	0.000000
291102974	6263220	320474	9999.999321	28643	664	1.000000	26349	1217	1.000000	12865276	0.000000
291090968	6277986	319814	9999.999588	28580	701	1.000000	27268	924	1.000000	12915403	0.000000
291105250	6274070	320298	9999.999750	28617	671	1.000000	27014	1035	1.000000	12965929	0.000000
291079249	6280041	320381	9999.999849	28284	811	1.000000	27074	1016	1.000000	13015778	0.000000
291084877	6266297	320559	9999.999908	28632	724	1.000000	26666	1036	1.000000	13064815	0.000000
291060144	6274415	320499	9999.999944	28479	625	1.000000	27313	966	1.000000	13114498	0.000000
291102569	6257046	319293	9999.999966	28758	629	1.000000	27177	1041	1.000000	13163832	0.000000
291075409	6273224	320876	9999.999980	28748	722	1.000000	26484	1156	1.000000	13213512	-1.#IND00
291040275	6281221	321737	9999.999988	28590	716	1.000000	26711	1070	1.000000	13263557	0.000000
291025783	6280454	319899	9999.999992	28870	628	1.000000	26898	1105	1.000000	13313390	-0.019531
291079330	6267552	319908	9999.999995	28884	626	1.000000	26617	1078	1.000000	13362496	-0.003984
291077054	6268341	319361	9999.999997	28783	609	1.000000	26992	932	1.000000	13411870	0.002140
291128903	6256558	318832	9999.999998	28443	705	1.000000	27155	1081	1.000000	13461150	0.004061
291095160	6268045	319454	9999.999999	28662	720	1.000000	27220	891	1.000000	13510346	0.005804
291088137	6269736	320583	9999.999999	28886	648	1.000000	27054	1039	1.000000	13559237	0.007354
291063272	6270919	320553	10000.000000	29046	622	1.000000	26724	974	1.000000	13608038	0.011745
291099100	6265794	320089	10000.000000	28793	715	1.000000	26428	1004	1.000000	13656719	0.010170
291105480	6254403	319264	10000.000000	29142	638	1.000000	27074	1019	1.000000	13705126	0.009102
291145426	6263568	319744	10000.000000	28978	701	1.000000	27048	949	1.000000	13753589	0.011657
291057839	6272283	320723	10000.000000	29292	555	1.000000	27241	1000	1.000000	13802159	0.014303
291107570	6259959	319582	10000.000000	28802	747	1.000000	26944	1025	1.000000	13850813	0.017487
291103803	6267727	319439	10000.000000	28728	649	1.000000	26848	1001	1.000000	13899872	0.016270
291089029	6272904	320187	10000.000000	28882	664	1.000000	26789	1084	1.000000	13947855	0.015341
291080067	6274882	319960	10000.000000	28891	637	1.000000	26980	1050	1.000000	13996218	0.013652
291058606	6277497	320229	10000.000000	29144	618	1.000000	26694	998	1.000000	14044164	0.012343
291124776	6267050	319290	10000.000000	28738	761	1.000000	27016	1113	1.000000	14092175	0.011491
291076211	6275276	319577	10000.000000	28807	618	1.000000	26409	1122	1.000000	14140108	0.011616
291086226	6260780	319271	10000.000000	28546	711	1.000000	26746	1172	1.000000	14188025	0.010704
291154507	6255937	317940	10000.000000	28843	699	1.000000	27218	963	1.000000	14236581	0.010456
291124363	6269837	319648	10000.000000	28986	674	1.000000	26828	1016	1.000000	14284505	0.011218
291064636	6268244	320170	10000.000000	29019	646	1.000000	27251	833	1.000000	14332610	0.010593
291103409	6265253	319369	10000.000000	28965	626	1.000000	27006	972	1.000000	14380187	0.009933
291065671	6279459	319021	10000.000000	28700	735	1.000000	27098	1033	1.000000	14427845	0.008865
291099295	6267561	320492	10000.000000	28692	697	1.000000	26825	980	1.000000	14475334	0.007780
291105208	6266997	320326	10000.000000	28723	620	1.000000	27059	928	1.000000	14522273	0.007215
291096830	6267999	319449	10000.000000	29315	570	1.000000	27282	988	1.000000	14570076	0.006917
291095840	6271626	320039	10000.000000	29226	609	1.000000	26801	1083	1.000000	14617810	0.006921
291055020	6289585	320792	10000.000000	29198	579	1.000000	27322	926	1.000000	14665189	0.006479
291049231	6277110	319731	10000.000000	28749	767	1.000000	27161	1003	1.000000	14712609	0.006853
291108205	6256042	318552	10000.000000	28702	628	1.000000	27429	1054	1.000000	14759292	0.006872
291114379	6261173	319024	10000.000000	28591	637	1.000000	26717	1087	1.000000	14806136	0.006599
291165193	6265115	319221	10000.000000	29016	652	1.000000	27035	1016	1.000000	14852975	0.006409
291102084	6274106	319988	10000.000000	28889	691	1.000000	27026	931	1.000000	14899873	0.006287
291066025	6264810	319486	10000.000000	28742	712	1.000000	26923	1097	1.000000	14946740	0.006134
291055691	6271259	320847	10000.000000	28828	694	1.000000	26376	1033	1.000000	14993787	0.005981
291073756	6272527	320508	10000.000000	28873	622	1.000000	27178	846	1.000000	15040855	0.005825
291118276	6262447	318532	10000.000000	29249	562	1.000000	26867	1103	1.000000	15087313	0.006476
291097168	6273669	321131	10000.000000	28838	629	1.000000	27175	1076	1.000000	15134517	0.006149
291109097	6269212	319658	10000.000000	29020	640	1.000000	27137	994	1.000000	15181477	0.005861
291116242	6259152	319549	10000.000000	28677	741	1.000000	27501	882	1.000000	15228351	0.005771
291117137	6274283	319033	10000.000000	28673	744	1.000000	26798	1039	1.000000	15274564	0.005368
291068093	6280389	319896	10000.000000	28949	715	1.000000	27112	1017	1.000000	15321638	0.005128
291057302	6278775	319866	10000.000000	28807	721	1.000000	26628	1038	1.000000	15367843	0.005739
291091929	6267675	319224	10000.000000	28614	654	1.000000	26837	1177	1.000000	15414263	0.005534
291105828	6269076	319090	10000.000000	28919	585	1.000000	26868	1100	1.000000	15460489	0.005376
291107554	6258094	319553	10000.000000	28381	828	1.000000	26937	1059	1.000000	15506517	0.005410
291090696	6273550	321070	10000.000000	29075	656	1.000000	27300	888	1.000000	15552405	0.004890
291059499	6269968	319801	10000.000000	28949	723	1.000000	27115	1131	1.000000	15598241	0.004830
291122514	6266285	318685	10000.000000	28399	789	1.000000	26865	1073	1.000000	15644228	0.004615
291042610	6283894	320196	10000.000000	28310	758	1.000000	26991	1018	1.000000	15689748	0.004387
291055411	6275896	319867	10000.000000	28913	700	1.000000	26939	993	1.000000	15735590	0.004289
291123522	6258617	319005	10000.000000	28574	649	1.000000	26918	1032	1.000000	15780856	0.004326
291116579	6270699	320015	10000.000000	28850	598	1.000000	26874	1033	1.000000	15826312	0.004614
291092451	6265623	320510	10000.000000	28772	647	1.000000	27191	918	1.000000	15872368	0.004539
291101630	6262871	320225	10000.000000	28814	680	1.000000	26750	992	1.000000	15918208	0.004232
291111001	6268356	319655	10000.000000	29052	710	1.000000	26712	1056	1.000000	15963971	0.005094
291114890	6273483	319776	10000.000000	28673	713	1.000000	27072	964	1.000000	16009618	0.005160
npatches	nstrain	runtime	dt	init_x	init_y	init_y_blood	init_z	init_S	beta0	beta1	beta2	beta3	mean_beta	B	d	delta	delta_blood	b[0]	mut	m	CTL	c	g	epsilon	k	het	lambda	rho	omega	x_max	patch.dyna	DELTA	A	VA
10000	1	100.000000	0.001000	21900	9499	5000000	0.001000	10000000	7.111946	14.186010	15.048222	13.932536	11	800000000	0.010000	1.000000	1.000000	80000	0.000050	0.004800	0	0.500000	0.000000	2.500000	11.000000	0.500000	0.001000	0.001000	0.010000	31872	0	10.000000	7.000000	1.000000
sus	inf	inf_blood	z	x[0]	y[0][0]	z[0]	x[1]	y[1][0]	z[1]	S[0]	synchrony
219000000	94990000	5000000	10.000000	21900	9499	0.001000	21900	9499	0.001000	10000000	0.000000
113672468	113247736	5972713	3941.516320	14272	10283	0.394152	8873	12297	0.394152	10612842	0.000000
204985264	30693569	1596855	6325.803353	24634	2007	0.632580	17189	3933	0.632580	10898547	0.000000
252344674	15043209	775242	7771.765723	28956	806	0.777177	22228	2143	0.777177	11052038	0.000000
274901195	9260532	477165	8648.676577	30471	403	0.864868	24620	1425	0.864868	11148075	0.000000
286992686	6529084	334481	9180.483393	31022	271	0.918048	26311	1068	0.918048	11212363	0.000000
293746612	5103733	261439	9503.000201	31411	163	0.950300	27665	793	0.950300	11258809	0.000000
297615389	4314318	220825	9698.592075	31304	129	0.969859	27894	778	0.969859	11295644	0.000000
299915849	3859775	197826	9817.209710	31603	145	0.981721	28798	528	0.981721	11326088	0.000000
301302641	3592338	183279	9889.145947	31237	126	0.988915	28703	596	0.988915	11353491	0.000000
302162466	3423819	175163	9932.772025	31474	112	0.993277	29088	562	0.993277	11378553	0.000000
302704264	3320223	170239	9959.229270	31615	110	0.995923	28990	559	0.995923	11402325	0.000000
303007706	3265310	166950	9975.274394	31578	78	0.997527	29557	427	0.997527	11424750	0.000000
303160898	3234021	164008	9985.005037	31669	124	0.998501	29571	523	0.998501	11446944	0.000000
303274172	3206754	163116	9990.906233	31697	113	0.999091	29353	430	0.999091	11468383	0.000000
303351648	3190678	163042	9994.485041	31530	96	0.999449	29521	501	0.999449	11489496	0.000000
303425968	3176561	162259	9996.655426	31598	93	0.999666	29017	514	0.999666	11510555	0.000000
303403592	3185684	162454	9997.971667	31627	115	0.999797	29273	430	0.999797	11531808	0.000000
303469137	3176035	161836	9998.769908	31388	104	0.999877	28873	561	0.999877	11552863	0.000000
303443719	3176776	162216	9999.254005	31731	94	0.999925	29493	394	0.999925	11573995	0.000000
303460203	3182235	161600	9999.547588	31801	102	0.999955	29459	492	0.999955	11594775	0.000000
303474872	3169650	161703	9999.725632	31612	104	0.999973	29610	421	0.999973	11615470	0.000000
303457491	3182194	162558	9999.833608	31633	93	0.999983	29255	552	0.999983	11636609	0.000000
303439011	3179352	161560	9999.899091	31622	127	0.999990	29342	503	0.999990	11657562	0.000000
303412218	3182509	163238	9999.938803	31389	127	0.999994	29420	521	0.999994	11678101	0.000000
303415888	3185550	162349	9999.962887	31554	106	0.999996	29282	527	0.999996	11698963	0.000000
303413556	3195233	163537	9999.977493	31509	95	0.999998	29204	598	0.999998	11719638	0.000000
303410736	3174026	162114	9999.986350	31642	107	0.999999	28552	554	0.999999	11740364	0.000000
303469509	3168080	161236	9999.991722	31491	93	0.999999	29473	432	0.999999	11761237	0.000000
303487161	3169898	161961	9999.994980	31381	120	0.999999	29457	454	0.999999	11781613	0.000000
303461613	3180449	161407	9999.996955	31530	107	1.000000	29022	567	1.000000	11802299	0.000000
303439824	3178014	162157	9999.998154	31581	105	1.000000	29090	485	1.000000	11822650	0.000000
303513399	3165292	161505	9999.998880	31611	90	1.000000	29662	518	1.000000	11843103	0.000000
303470147	3175624	161774	9999.999321	31567	116	1.000000	28961	581	1.000000	11863279	0.000000
303477987	3180741	161550	9999.999588	31611	106	1.000000	29250	543	1.000000	11884048	0.000000
303498432	3174402	160901	9999.999750	31628	128	1.000000	29581	452	1.000000	11904199	0.000000
303486319	3170307	161953	9999.999849	31764	87	1.000000	29300	465	1.000000	11924917	0.000000
303521457	3164825	161602	9999.999908	31596	93	1.000000	29297	509	1.000000	11945214	0.000000
303462269	3180857	162628	9999.999944	31342	105	1.000000	29364	441	1.000000	11965323	0.000000
303442694	3181515	162217	9999.999966	31548	142	1.000000	29452	418	1.000000	11985893	0.000000
303424356	3185464	162321	9999.999980	31536	97	1.000000	28856	638	1.000000	12006434	-1.#IND00
303458951	3169852	161575	9999.999988	31668	119	1.000000	29319	401	1.000000	12026487	0.005600
303441098	3185977	162413	9999.999992	31702	113	1.000000	29126	625	1.000000	12046950	-0.005409
303500894	3167904	161189	9999.999995	31579	106	1.000000	29448	453	1.000000	12066859	-0.009095
303478862	3179255	161565	9999.999997	31629	105	1.000000	29312	424	1.000000	12086620	-0.008942
303448891	3173775	162752	9999.999998	31559	89	1.000000	29290	518	1.000000	12106755	-0.008866
303488948	3166969	161639	9999.999999	31408	120	1.000000	29302	477	1.000000	12126349	-0.012530
303469516	3175794	162229	9999.999999	31744	114	1.000000	28961	525	1.000000	12146290	-0.010032
303432852	3184504	162446	10000.000000	31573	111	1.000000	29242	566	1.000000	12165976	-0.009898
303469408	3175212	161675	10000.000000	31618	95	1.000000	28937	529	1.000000	12185808	-0.000317
303412848	3180602	162327	10000.000000	31299	117	1.000000	29005	595	1.000000	12206208	-0.002476
303448097	3176617	162152	10000.000000	31391	108	1.000000	28939	581	1.000000	12225853	0.000263
303503087	3166682	162035	10000.000000	31491	95	1.000000	29295	465	1.000000	12245814	-0.002225
303510406	3174306	162581	10000.000000	31548	107	1.000000	29385	510	1.000000	12265497	-0.002389
303445989	3181700	162568	10000.000000	31563	89	1.000000	28921	505	1.000000	12285094	-0.001644
303473534	3171757	162052	10000.000000	31655	108	1.000000	29581	536	1.000000	12305192	-0.001227
303465202	3174367	162009	10000.000000	31743	94	1.000000	29292	519	1.000000	12324681	-0.000222
303463742	3171358	161394	10000.000000	31703	89	1.000000	29304	524	1.000000	12344418	0.000328
303502542	3170468	161684	10000.000000	31565	109	1.000000	29264	521	1.000000	12364497	-0.000160
303466333	3167079	162726	10000.000000	31487	125	1.000000	29038	564	1.000000	12384528	-0.000370
303473949	3171291	161592	10000.000000	31888	102	1.000000	29487	527	1.000000	12404069	0.001259
303453279	3174444	161939	10000.000000	31895	120	1.000000	29035	481	1.000000	12424064	0.000168
303442365	3187421	162414	10000.000000	31657	97	1.000000	29133	542	1.000000	12443298	0.000966
303476160	3171102	161411	10000.000000	31593	118	1.000000	29223	532	1.000000	12463158	0.000740
303465553	3171845	162356	10000.000000	31532	132	1.000000	28938	540	1.000000	12482481	0.000909
303478878	3175273	161956	10000.000000	31786	76	1.000000	29020	594	1.000000	12502043	0.001804
303489269	3164243	161418	10000.000000	31768	89	1.000000	29279	490	1.000000	12521726	0.001846
303474619	3172897	161661	10000.000000	31704	96	1.000000	29290	532	1.000000	12541125	0.000710
303489750	3162614	161381	10000.000000	31565	100	1.000000	28986	644	1.000000	12560636	0.000747
303513042	3173277	161082	10000.000000	31574	123	1.000000	28969	528	1.000000	12579775	0.001301
303461392	3176844	161879	10000.000000	31563	120	1.000000	29375	432	1.000000	12599149	0.000960
303462672	3178368	162296	10000.000000	31561	89	1.000000	29114	576	1.000000	12618819	0.001706
303449706	3177259	162160	10000.000000	31566	89	1.000000	29331	510	1.000000	12638278	0.002086
303453875	3175918	162156	10000.000000	31726	105	1.000000	28895	520	1.000000	12657950	0.003330
303468038	3169204	162736	10000.000000	31406	110	1.000000	29185	536	1.000000	12677228	0.003114
303470356	3180051	161788	10000.000000	31504	110	1.000000	29112	539	1.000000	12696925	0.002329
303491370	3170751	161749	10000.000000	31597	116	1.000000	29380	460	1.000000	12716156	0.002371
303446662	3179324	162667	10000.000000	31609	85	1.000000	28991	593	1.000000	12735302	0.003493
303450279	3180016	162738	10000.000000	31625	92	1.000000	29292	458	1.000000	12754197	0.003395
303448140	3181974	162607	10000.000000	31539	106	1.000000	29189	455	1.000000	12773678	0.003802
303477598	3177358	161872	10000.000000	31528	101	1.000000	29454	533	1.000000	12792844	0.003585
303463723	3174628	161919	10000.000000	31468	104	1.000000	29269	502	1.000000	12812152	0.003092
303449152	3172780	162006	10000.000000	31529	102	1.000000	29112	498	1.000000	12831675	0.002938
303514713	3171317	161663	10000.000000	31559	113	1.000000	29182	520	1.000000	12850798	0.002778
303460522	3176412	162881	10000.000000	31586	91	1.000000	29399	458	1.000000	12870334	0.002275
303464359	3175171	161195	10000.000000	31505	112	1.000000	28954	554	1.000000	12889802	0.002836
303491291	3169212	161797	10000.000000	31768	91	1.000000	29656	405	1.000000	12908978	0.002808
303503798	3167570	161412	10000.000000	31655	109	1.000000	29579	504	1.000000	12927787	0.003889
303468352	3176155	162064	10000.000000	31879	93	1.000000	29083	511	1.000000	12946569	0.004057
303452591	3178071	161653	10000.000000	31459	102	1.000000	29150	498	1.000000	12965036	0.004033
303452306	3176044	161873	10000.000000	31522	95	1.000000	29166	540	1.000000	12983871	0.004207
303466151	3173227	161270	10000.000000	31522	100	1.000000	29097	430	1.000000	13002575	0.004597
303470715	3183522	162215	10000.000000	31416	89	1.000000	29205	491	1.000000	13020936	0.004820
303485884	3175089	162354	10000.000000	31402	94	1.000000	29146	461	1.000000	13039349	0.003838
303487206	3169674	161647	10000.000000	31578	75	1.000000	29396	565	1.000000	13058046	0.003791
303450706	3174493	162333	10000.000000	31612	95	1.000000	29154	537	1.000000	13076603	0.003168
303514159	3163768	161008	10000.000000	31415	95	1.000000	28919	592	1.000000	13095407	0.003174
303505909	3163783	161562	10000.000000	31696	119	1.000000	29319	524	1.000000	13113965	0.003492
303470485	3172724	160677	10000.000000	31671	112	1.000000	29243	466	1.000000	13132413	0.003723
303504142	3165880	162250	10000.000000	31423	94	1.000000	29473	513	1.000000	13150835	0.003981
npatches	nstrain	runtime	dt	init_x	init_y	init_y_blood	init_z	init_S	beta0	beta1	beta2	beta3	mean_beta	B	d	delta	delta_blood	b[0]	mut	m	CTL	c	g	epsilon	k	het	lambda	rho	omega	x_max	patch.dyna	DELTA	A	VA
10000	1	100.000000	0.001000	21900	9499	5000000	0.001000	10000000	9.737349	6.426261	10.601863	6.356699	11	800000000	0.010000	1.000000	1.000000	80000	0.000050	0.004800	0	0.500000	0.000000	2.500000	12.000000	0.500000	0.001000	0.001000	0.010000	31872	0	10.000000	7.000000	1.000000
sus	inf	inf_blood	z	x[0]	y[0][0]	z[0]	x[1]	y[1][0]	z[1]	S[0]	synchrony
219000000	94990000	5000000	10.000000	21900	9499	0.001000	21900	9499	0.001000	10000000	0.000000
120379118	99793803	5282492	3941.516320	12340	9829	0.394152	16184	8499	0.394152	10600682	0.000000
217927475	23996889	1250512	6325.803353	23082	2039	0.632580	26415	1379	0.632580	10854800	0.000000
265562072	10630762	548242	7771.765723	27930	840	0.777177	30080	477	0.777177	10975618	0.000000
287269503	5875639	304057	8648.676577	29933	407	0.864868	31303	176	0.864868	11040645	0.000000
298318297	3710937	190871	9180.483393	30875	147	0.918048	31394	138	0.918048	11076503	0.000000
304318094	2608622	133307	9503.000201	31117	80	0.950300	31706	80	0.950300	11096623	0.000000
307731245	2005224	102810	9698.592075	31550	102	0.969859	31673	60	0.969859	11107761	0.000000
309778611	1647406	84188	9817.209710	31562	87	0.981721	31909	55	0.981721	11113818	0.000000
311016381	1440246	73238	9889.145947	31633	66	0.988915	31763	55	0.988915	11116573	0.000000
311764875	1303749	66366	9932.772025	31438	56	0.993277	31943	27	0.993277	11117502	0.000000
312297919	1217513	62069	9959.229270	31729	51	0.995923	31789	42	0.995923	11117245	0.000000
312599008	1163562	59477	9975.274394	31836	43	0.997527	31847	20	0.997527	11116065	0.000000
312766732	1132717	58091	9985.005037	31509	54	0.998501	31913	32	0.998501	11114369	0.000000
312900292	1115190	57102	9990.906233	31687	51	0.999091	31726	29	0.999091	11112373	0.000000
312968778	1105070	56651	9994.485041	31559	39	0.999449	31857	17	0.999449	11110410	0.000000
313019676	1094381	56038	9996.655426	31679	45	0.999666	31852	27	0.999666	11108126	0.000000
313042608	1095541	55991	9997.971667	31624	42	0.999797	31580	26	0.999797	11105752	0.000000
313055032	1085676	55788	9998.769908	31626	48	0.999877	31615	23	0.999877	11103448	0.000000
313064487	1090114	56105	9999.254005	31796	36	0.999925	31871	29	0.999925	11100999	0.000000
313036233	1090219	55895	9999.547588	31628	40	0.999955	32100	27	0.999955	11098545	0.000000
313071194	1078951	55139	9999.725632	31625	42	0.999973	31551	33	0.999973	11095931	0.000000
313131243	1078374	54594	9999.833608	31779	49	0.999983	32002	25	0.999983	11093285	0.000000
313094728	1081285	55151	9999.899091	31903	54	0.999990	31899	28	0.999990	11090986	0.000000
313089351	1079938	55235	9999.938803	31567	36	0.999994	31671	29	0.999994	11088312	0.000000
313108791	1080088	55399	9999.962887	31721	57	0.999996	32035	51	0.999996	11085924	0.000000
313088365	1085289	55299	9999.977493	31752	46	0.999998	31758	21	0.999998	11083240	0.000000
313029099	1092316	55772	9999.986350	31663	60	0.999999	32101	32	0.999999	11080868	0.000000
313049976	1089112	55684	9999.991722	31620	46	0.999999	31788	35	0.999999	11078471	0.000000
313061375	1088526	55080	9999.994980	31760	53	0.999999	31928	32	0.999999	11076175	0.000000
313080452	1082500	55271	9999.996955	31751	50	1.000000	31749	30	1.000000	11073884	0.000000
313085131	1079290	55105	9999.998154	31634	46	1.000000	31794	37	1.000000	11071037	0.000000
313111035	1084401	54968	9999.998880	31526	45	1.000000	31866	39	1.000000	11068698	0.000000
313090652	1089392	55567	9999.999321	31712	49	1.000000	31626	35	1.000000	11066419	0.000000
313117303	1079371	54893	9999.999588	31754	31	1.000000	31872	27	1.000000	11063702	0.000000
313111750	1077497	54470	9999.999750	31694	38	1.000000	31717	32	1.000000	11061222	0.000000
313090688	1082648	55160	9999.999849	31700	36	1.000000	31713	25	1.000000	11058599	0.000000
313076959	1082596	55077	9999.999908	31743	51	1.000000	32199	26	1.000000	11056240	0.000000
313066787	1084791	55251	9999.999944	31784	40	1.000000	31838	30	1.000000	11053694	0.000000
313087294	1080438	55268	9999.999966	31865	39	1.000000	31632	19	1.000000	11051375	0.000000
313108491	1079676	54890	9999.999980	31702	58	1.000000	31667	34	1.000000	11048596	-1.#IND00
313134995	1074741	55272	9999.999988	31578	55	1.000000	31788	52	1.000000	11046079	-0.014400
313107913	1081129	54871	9999.999992	31930	32	1.000000	31770	33	1.000000	11043968	-0.012112
313063121	1084095	55075	9999.999995	31733	39	1.000000	31575	27	1.000000	11041633	0.003790
313103473	1077279	55023	9999.999997	31929	49	1.000000	31691	18	1.000000	11039289	0.004520
313119785	1078694	55608	9999.999998	31820	44	1.000000	31612	28	1.000000	11036765	0.002480
313119779	1074912	54657	9999.999999	31726	60	1.000000	31815	17	1.000000	11034370	-0.012496
313109512	1077069	55111	9999.999999	31622	47	1.000000	31721	38	1.000000	11032048	-0.011844
313117819	1087162	55490	10000.000000	31802	39	1.000000	31764	32	1.000000	11029551	-0.010568
313077079	1083430	55650	10000.000000	31797	42	1.000000	31895	23	1.000000	11027187	-0.011831
313105778	1077810	54956	10000.000000	31716	59	1.000000	32051	30	1.000000	11025123	-0.012868
313088962	1086427	55518	10000.000000	31687	29	1.000000	31946	31	1.000000	11022730	-0.011520
313048174	1086483	55849	10000.000000	31729	49	1.000000	31925	27	1.000000	11020092	-0.009303
313076024	1077506	54585	10000.000000	31789	71	1.000000	31736	31	1.000000	11018135	-0.007629
313086100	1083590	55156	10000.000000	31835	43	1.000000	31687	27	1.000000	11015712	-0.006693
313111347	1074519	54874	10000.000000	31811	46	1.000000	31659	28	1.000000	11013250	-0.005503
313097264	1079760	54816	10000.000000	31672	29	1.000000	31569	26	1.000000	11010647	-0.004548
313156560	1072037	54871	10000.000000	31695	52	1.000000	31791	30	1.000000	11008240	-0.003644
313102714	1077141	54981	10000.000000	32005	47	1.000000	32022	17	1.000000	11005985	-0.004457
313154683	1070909	54742	10000.000000	31669	52	1.000000	31847	27	1.000000	11003600	-0.003391
313108996	1076250	54897	10000.000000	31663	50	1.000000	31913	29	1.000000	11000975	-0.003757
313087699	1080184	55133	10000.000000	31654	48	1.000000	31641	17	1.000000	10998380	-0.002404
313102026	1085027	55444	10000.000000	31720	41	1.000000	31975	17	1.000000	10996067	-0.002980
313076063	1084638	55329	10000.000000	31712	28	1.000000	31918	28	1.000000	10993815	-0.002503
313106665	1075511	54935	10000.000000	31900	58	1.000000	31886	40	1.000000	10991449	-0.002575
313133359	1070818	54633	10000.000000	31928	46	1.000000	31761	26	1.000000	10989297	-0.002376
313108707	1084487	55848	10000.000000	31695	54	1.000000	31529	30	1.000000	10986568	-0.002284
313084663	1081932	55470	10000.000000	31655	36	1.000000	31943	34	1.000000	10984276	-0.000743
313103837	1077857	55350	10000.000000	31424	50	1.000000	31825	44	1.000000	10981867	0.000046
313117995	1081634	54974	10000.000000	31586	31	1.000000	31968	35	1.000000	10979534	0.000427
313062943	1080840	55556	10000.000000	31826	46	1.000000	31638	31	1.000000	10977120	0.001223
313119101	1074933	54970	10000.000000	31845	44	1.000000	31929	24	1.000000	10974946	0.001332
313132491	1075274	54970	10000.000000	31772	60	1.000000	31677	28	1.000000	10972601	0.001470
313123256	1084256	54958	10000.000000	31805	66	1.000000	31719	23	1.000000	10970028	0.001886
313089566	1084152	55033	10000.000000	31747	41	1.000000	31760	31	1.000000	10967709	0.002008
313055249	1091641	55391	10000.000000	31509	47	1.000000	31606	34	1.000000	10965487	0.001909
313088089	1082827	55296	10000.000000	31573	36	1.000000	31922	27	1.000000	10963348	0.002229
313075466	1091807	55601	10000.000000	31565	54	1.000000	31985	31	1.000000	10961070	0.002234
313062895	1082227	54890	10000.000000	31815	54	1.000000	31907	23	1.000000	10958643	0.001371
313065253	1085222	55225	10000.000000	31531	31	1.000000	31833	20	1.000000	10956747	0.001604
313083969	1081575	55138	10000.000000	31668	37	1.000000	31841	42	1.000000	10954681	0.001511
313120434	1077958	55135	10000.000000	31829	55	1.000000	31858	25	1.000000	10952310	0.001173
313064117	1081428	54869	10000.000000	31558	44	1.000000	32057	41	1.000000	10950251	0.000940
313064362	1083457	55623	10000.000000	31795	42	1.000000	31849	24	1.000000	10948005	0.000869
313093360	1074001	54874	10000.000000	31963	44	1.000000	31632	30	1.000000	10945969	0.000905
313136450	1073605	54790	10000.000000	31524	40	1.000000	31670	40	1.000000	10943629	0.000601
313117285	1079681	55074	10000.000000	31859	40	1.000000	31955	21	1.000000	10941469	-0.000958
313112442	1082275	55429	10000.000000	31789	48	1.000000	31726	40	1.000000	10939213	-0.000882
313128371	1072315	54732	10000.000000	31593	26	1.000000	31649	22	1.000000	10937305	-0.000206
313129724	1072109	54503	10000.000000	31862	49	1.000000	31673	22	1.000000	10935113	0.000083
313129395	1074643	54481	10000.000000	31710	61	1.000000	32114	33	1.000000	10932864	0.000018
313138653	1073421	54794	10000.000000	31677	49	1.000000	31853	36	1.000000	10930458	0.000094
313162875	1074191	54683	10000.000000	31660	32	1.000000	31765	36	1.000000	10927861	0.000296
313104372	1079759	55250	10000.000000	31899	21	1.000000	31804	34	1.000000	10925378	0.000144
313084447	1084172	55133	10000.000000	31696	44	1.000000	31898	20	1.000000	10922926	0.000759
313106562	1076087	54401	10000.000000	31387	43	1.000000	32077	40	1.000000	10920678	0.000715
313095587	1078666	55081	10000.000000	31769	31	1.000000	31762	38	1.000000	10918091	0.000552
313104477	1079599	55104	10000.000000	31771	56	1.000000	31806	27	1.000000	10915579	0.000654
313115517	1074685	54876	10000.000000	31567	33	1.000000	31735	38	1.000000	10913277	0.000880
313084818	1080010	55269	10000.000000	31317	64	1.000000	31979	30	1.000000	10910594	0.001088
npatches	nstrain	runtime	dt	init_x	init_y	init_y_blood	init_z	init_S	beta0	beta1	beta2	beta3	mean_beta	B	d	delta	delta_blood	b[0]	mut	m	CTL	c	g	epsilon	k	het	lambda	rho	omega	x_max	patch.dyna	DELTA	A	VA
10000	1	100.000000	0.001000	21900	9499	5000000	0.001000	10000000	16.215921	8.327666	10.771216	6.998693	11	800000000	0.010000	1.000000	1.000000	80000	0.000050	0.004800	0	0.500000	0.000000	2.500000	13.000000	0.500000	0.001000	0.001000	0.010000	31872	0	10.000000	7.000000	1.000000
sus	inf	inf_blood	z	x[0]	y[0][0]	z[0]	x[1]	y[1][0]	z[1]	S[0]	synchrony
219000000	94990000	5000000	10.000000	21900	9499	0.001000	21900	9499	0.001000	10000000	0.000000
127459291	87765101	4658978	3941.516320	9258	10035	0.394152	14503	8119	0.394152	10585387	0.000000
230420646	18482712	967012	6325.803353	18184	2999	0.632580	25396	1377	0.632580	10806914	0.000000
277583535	7195813	373026	7771.765723	23595	1462	0.777177	29778	301	0.777177	10896861	0.000000
297654117	3412624	176897	8648.676577	26012	973	0.864868	31011	171	0.864868	10935295	0.000000
307184324	1806591	93083	9180.483393	27960	568	0.918048	31575	64	0.918048	10948772	0.000000
311986981	1046345	53785	9503.000201	29480	300	0.950300	31576	45	0.950300	10949858	0.000000
314544173	651474	33735	9698.580239	29975	241	0.969859	31986	21	0.969859	10944122	0.000000
315967760	434644	22611	9815.164200	30449	194	0.981721	31870	11	0.981721	10934830	0.000000
316809885	307284	15725	9852.667449	30703	182	0.988915	31789	10	0.988915	10923204	0.000000
317310791	233913	12077	9748.885681	31282	67	0.993277	31833	13	0.961358	10910204	0.000000
317630037	186778	9641	9449.041951	31691	22	0.995923	31990	9	0.976565	10896651	0.000000
317753915	170707	8804	9094.992804	31539	73	0.997527	31543	3	0.919923	10882844	0.000000
317836940	163619	8294	8899.235985	31393	96	0.998501	32036	9	0.935014	10868778	0.000000
317841848	168010	8540	8828.925464	31526	28	0.999091	31910	3	0.826882	10854690	0.000000
317799301	180550	9251	8875.754292	31740	59	0.999449	31680	7	0.866134	10840704	0.000000
317778857	181289	9358	8944.242779	31441	119	0.999666	31798	2	0.918816	10826777	0.000000
317748159	179826	9294	8973.392477	31030	99	0.999797	31840	11	0.950766	10812867	0.000000
317791157	174267	8944	8954.635571	31222	128	0.999877	31829	6	0.927549	10798988	0.000000
317820241	172627	8818	8925.520897	30918	110	0.999925	31731	6	0.866202	10785186	0.000000
317834769	167208	8628	8889.275239	31300	78	0.999955	31790	6	0.907875	10771221	0.000000
317850420	171961	8626	8865.215301	31142	122	0.999973	31665	3	0.923812	10757504	0.000000
317817143	174996	8810	8880.728899	31276	66	0.999983	31765	17	0.779566	10743864	0.000000
317794698	176034	9043	8928.398231	31403	108	0.999990	32094	9	0.752522	10729814	0.000000
317842965	168208	8549	8900.505703	31295	142	0.999994	31789	15	0.842034	10716108	0.000000
317822120	168327	8589	8846.996620	31289	63	0.999996	31745	12	0.842114	10702283	0.000000
317813271	177211	9088	8865.392962	31492	99	0.999998	31894	4	0.838169	10688103	0.000000
317752566	183189	9315	8943.727435	31088	100	0.999999	31964	6	0.831484	10674733	0.000000
317816952	175687	8941	8967.471957	31424	59	0.999999	31697	2	0.897803	10660946	0.000000
317813271	168004	8475	8933.264588	31651	44	0.999999	31573	3	0.830589	10647150	0.000000
317854040	165426	8516	8848.890718	31211	95	1.000000	31697	6	0.876777	10633292	0.000000
317831081	171468	8766	8830.533243	31636	40	1.000000	31864	6	0.925271	10619736	0.000000
317784159	176280	8986	8876.040921	31505	54	1.000000	31592	7	0.789579	10606139	0.000000
317810612	177101	8908	8910.039826	31531	33	1.000000	31848	10	0.872389	10592531	0.000000
317807628	171828	8764	8909.332912	31616	5	1.000000	31787	7	0.922610	10578957	0.000000
317813679	168811	8623	8882.194935	31698	30	1.000000	32068	3	0.953066	10565322	0.000000
317829297	171202	8751	8859.383722	31483	58	1.000000	31700	11	0.804540	10551555	0.000000
317796136	177239	8959	8896.800870	31489	56	1.000000	31631	3	0.761726	10537926	0.000000
317785620	180553	9166	8930.996552	31543	47	1.000000	31977	10	0.855497	10524629	0.000000
317787497	177884	9107	8954.208860	31497	20	1.000000	31879	4	0.877476	10511301	0.000000
317795426	174253	8770	8931.780394	31419	34	1.000000	31831	8	0.912943	10497942	-1.#IND00
317804530	179287	9112	8929.926885	31546	31	1.000000	31992	5	0.791236	10484399	-1.#IND00
317787117	174308	8931	8934.471899	31417	51	1.000000	31677	1	0.627843	10471192	-0.025100
317855924	170509	8756	8906.692446	31348	46	1.000000	31702	5	0.697425	10457988	-0.001669
317807185	172198	8974	8881.719602	31529	55	1.000000	31677	9	0.803122	10444778	-0.006442
317852596	167434	8479	8872.377375	31402	28	1.000000	31553	5	0.878525	10431275	-0.008519
317849823	165947	8373	8827.898434	31662	36	1.000000	31759	10	0.926331	10418048	-0.007844
317833769	171419	8757	8843.993785	31552	49	1.000000	31590	1	0.940613	10404650	-0.008418
317800771	174826	8897	8856.673902	31666	30	1.000000	31941	5	0.692784	10391385	-0.005041
317811932	178028	9016	8895.181330	31681	29	1.000000	31811	3	0.757447	10378200	-0.000850
317793635	175595	8897	8928.475546	31325	68	1.000000	31903	3	0.750153	10364986	-0.001610
317790779	176603	8925	8944.679647	31445	53	1.000000	31911	7	0.848479	10351870	-0.002123
317797225	175386	8853	8929.187723	31499	106	1.000000	31731	7	0.869461	10338872	-0.003302
317819997	171692	8801	8906.421393	31139	102	1.000000	31705	11	0.904523	10325904	-0.002611
317802552	177306	8927	8909.654558	31359	101	1.000000	31994	2	0.873017	10312850	-0.001503
317793707	176887	8846	8936.881760	31101	90	1.000000	32042	13	0.922991	10299730	0.001136
317780525	174403	8963	8924.515058	31512	22	1.000000	31741	10	0.917095	10286554	0.001348
317832282	166317	8505	8900.274231	31723	30	1.000000	31833	12	0.730587	10273336	0.000283
317856488	167946	8579	8847.778188	31540	77	1.000000	32082	12	0.742197	10260206	-0.003346
317841471	174854	8887	8846.737820	31861	6	1.000000	31814	5	0.731637	10246929	-0.003007
317796847	177453	9069	8909.267939	31847	34	1.000000	31726	14	0.808001	10233776	-0.007683
317789558	174786	8957	8923.685099	31868	11	1.000000	32014	6	0.883562	10220825	-0.007553
317808074	172359	8774	8905.758048	31575	65	1.000000	31715	0	0.724343	10207718	-0.007139
317809672	173159	8818	8880.837513	30936	153	1.000000	31833	14	0.788332	10194821	-0.007295
317824109	174921	8863	8890.866578	30835	114	1.000000	31967	4	0.838410	10181973	-0.009276
317802906	174522	8925	8911.344151	31523	50	1.000000	31927	8	0.793335	10169027	-0.009767
317823762	171406	8763	8901.155600	31616	41	1.000000	31801	6	0.874667	10156165	-0.009678
317796534	174461	8799	8890.671269	31838	37	1.000000	31978	9	0.923991	10143158	-0.009335
317816663	171909	8801	8890.651245	31426	73	1.000000	31945	6	0.953904	10130341	-0.009144
317814618	173684	8799	8887.253697	31338	59	1.000000	31913	7	0.812701	10117340	-0.008134
317796324	174004	8765	8898.314122	31384	57	1.000000	31707	10	0.886412	10104545	-0.009275
317841915	170731	8502	8877.310697	31587	44	1.000000	31847	7	0.624283	10091635	-0.009435
317832782	173145	8788	8864.796975	31788	51	1.000000	31970	8	0.772145	10078802	-0.009203
317812512	178446	9153	8912.897858	31673	44	1.000000	31739	5	0.786292	10066033	-0.008893
317774141	172407	8744	8913.357072	31050	90	1.000000	31541	4	0.841956	10053484	-0.008754
317836296	173207	8875	8890.064892	31733	24	1.000000	31567	6	0.823865	10040577	-0.009224
317807422	176555	8991	8912.005056	31626	29	1.000000	31844	11	0.838531	10027769	-0.009130
317801708	173898	8920	8919.431378	31658	46	1.000000	31701	4	0.844571	10015075	-0.009749
317832960	170186	8731	8905.765195	31745	40	1.000000	31818	8	0.686238	10002397	-0.009624
317835486	166282	8488	8849.877513	31545	25	1.000000	31806	4	0.809718	9989628	-0.008681
317835068	170286	8797	8851.172705	31834	5	1.000000	31753	1	0.744058	9976823	-0.008460
317806463	177283	9267	8870.223915	31712	41	1.000000	31624	4	0.825873	9964266	-0.009235
317820303	170421	8634	8902.335223	31595	44	1.000000	31913	4	0.894400	9951598	-0.009067
317851621	171051	8760	8854.753998	31573	86	1.000000	32013	1	0.779342	9938771	-0.008838
317809968	178750	8979	8888.508997	31234	99	1.000000	31982	11	0.812260	9925893	-0.008939
317770249	179732	9320	8935.717200	31313	77	1.000000	32005	13	0.886144	9913350	-0.008838
317801552	177577	8921	8938.911617	31162	95	1.000000	32085	14	0.930951	9900808	-0.008539
317805497	176255	9020	8940.455380	31229	51	1.000000	31870	19	0.935332	9888447	-0.008332
317792676	176384	8833	8922.370567	31341	102	1.000000	32000	11	0.934449	9875947	-0.009530
317810709	175387	8954	8937.284390	31556	77	1.000000	31591	4	0.905524	9863470	-0.009484
317811047	173915	8692	8921.979928	31500	92	1.000000	31806	10	0.844008	9851076	-0.008877
317787464	175182	9025	8896.956580	31358	67	1.000000	31840	6	0.660694	9838797	-0.008593
317816269	171160	8848	8912.430219	31115	92	1.000000	31893	5	0.719850	9826385	-0.008615
317824306	172974	8713	8885.363881	31651	43	1.000000	31957	6	0.771510	9813768	-0.008741
317812074	169099	8544	8876.126014	31495	60	1.000000	31879	9	0.861431	9801337	-0.008779
317829976	169722	8635	8853.386910	31330	68	1.000000	31810	7	0.665860	9788964	-0.008775
317800417	174269	8777	8873.348242	31291	93	1.000000	31801	6	0.797359	9776468	-0.008625
317792579	173163	8814	8885.073463	31123	73	1.000000	31921	3	0.752371	9764060	-0.008492
317821145	170731	8743	8889.702558	31291	110	1.000000	31775	8	0.832844	9751521	-0.008392
317810054	172592	8628	8871.694919	31219	125	1.000000	31732	5	0.898628	9739218	-0.008133
npatches	nstrain	runtime	dt	init_x	init_y	init_y_blood	init_z	init_S	beta0	beta1	beta2	beta3	mean_beta	B	d	delta	delta_blood	b[0]	mut	m	CTL	c	g	epsilon	k	het	lambda	rho	omega	x_max	patch.dyna	DELTA	A	VA
10000	1	100.000000	0.001000	21900	9499	5000000	0.001000	10000000	8.126108	13.228524	12.698197	10.579880	11	800000000	0.010000	1.000000	1.000000	80000	0.000050	0.004800	0	0.500000	0.000000	2.500000	14.000000	0.500000	0.001000	0.001000	0.010000	31872	0	10.000000	7.000000	1.000000
sus	inf	inf_blood	z	x[0]	y[0][0]	z[0]	x[1]	y[1][0]	z[1]	S[0]	synchrony
219000000	94990000	5000000	10.000000	21900	9499	0.001000	21900	9499	0.001000	10000000	0.000000
133180384	77757050	4141763	3941.516320	15386	7087	0.394152	11662	8132	0.394152	10576426	0.000000
240411136	14445282	758283	6325.803353	26675	885	0.632580	22119	1744	0.632580	10773037	0.000000
286551602	4886649	255458	7771.765723	30633	210	0.777177	27769	538	0.777177	10840108	0.000000
304837880	1907457	99132	8648.676577	31608	93	0.864868	29776	231	0.864868	10859759	0.000000
312703770	776191	40441	9180.483393	31708	17	0.918048	31264	84	0.918048	10859229	0.000000
316092600	328033	17054	9494.829095	31796	6	0.950300	31537	41	0.950300	10849956	0.000000
317557730	139585	7268	9199.073953	31887	6	0.775229	31893	21	0.969859	10836677	0.000000
318186384	86437	4416	7677.491920	31813	5	0.557906	31914	1	0.974380	10821731	0.000000
318113904	154357	7631	7366.012943	31862	1	0.654464	31769	35	0.723718	10806803	0.000000
317385954	314900	15872	8269.254415	31772	13	0.766136	31725	37	0.832447	10793667	0.000000
317257910	248096	12761	8907.135265	31959	9	0.858172	31850	51	0.898387	10781250	0.000000
317847784	120636	6243	8762.559671	31754	3	0.750912	31898	7	0.938376	10767451	0.000000
318248868	86523	4512	7417.838679	31849	5	0.523512	31764	6	0.953482	10752714	0.000000
317999376	197877	9844	7546.860689	31739	3	0.711032	31774	7	0.957310	10738060	0.000000
317130717	360598	18250	8457.558952	31768	15	0.824754	31883	21	0.974110	10725830	0.000000
317193823	249600	12948	9030.496930	31863	4	0.893721	31892	11	0.984299	10713743	0.000000
317848523	120071	6243	8783.576530	32142	3	0.915257	31645	9	0.990478	10700169	0.000000
318239326	87189	4521	7394.556067	31830	1	0.663556	31845	2	0.719549	10685143	0.000000
317945286	212983	10550	7599.501551	31799	1	0.703771	31791	11	0.827724	10670970	0.000000
317075668	358152	18322	8501.786338	31868	12	0.806620	31616	36	0.895523	10658774	0.000000
317260475	229436	11817	9040.755549	31821	10	0.882724	31727	14	0.936639	10646577	0.000000
317918794	112525	5764	8649.289096	32100	0	0.494919	31688	9	0.961575	10632881	0.000000
318257273	90159	4569	7338.800614	31933	27	0.593670	31853	13	0.976697	10618160	0.000000
317868769	227473	11588	7666.497913	31786	3	0.753579	31848	4	0.985868	10604123	0.000000
317103181	342392	17431	8549.397910	31666	6	0.850557	32029	10	0.936951	10592094	0.000000
317340203	212144	10930	9043.305776	31876	6	0.909369	31740	35	0.961763	10579614	0.000000
317990489	105667	5487	8488.032007	32004	5	0.750493	31926	16	0.976811	10565664	0.000000
318244757	94435	4631	7312.991543	31802	3	0.702395	32052	8	0.955208	10551046	0.000000
317850329	242854	12287	7739.797622	31686	5	0.638178	31797	14	0.972835	10537113	0.000000
317039511	348611	17982	8602.093098	31802	17	0.780571	31768	11	0.983526	10525574	0.000000
317380375	205073	10846	9061.410896	31708	18	0.866926	31694	26	0.990009	10513450	0.000000
318003506	100366	5052	8422.018116	31818	0	0.708796	32094	6	0.993941	10499601	0.000000
318210587	97774	4984	7233.547745	32123	7	0.518748	31648	12	0.972503	10484948	0.000000
317794164	256470	12888	7787.947118	31967	16	0.491201	31936	8	0.978256	10471231	0.000000
317032606	347845	17684	8637.197696	31800	12	0.691436	31971	11	0.986813	10459835	0.000000
317387644	200305	10253	9080.495356	31480	12	0.812870	31842	14	0.992003	10447710	0.000000
318017078	96772	4963	8367.244901	31684	0	0.763932	31953	14	0.851883	10434047	0.000000
318231235	101969	4955	7191.401627	32008	3	0.480245	31634	0	0.718635	10419424	0.000000
317652367	295640	15147	7857.507911	31713	30	0.541529	31576	26	0.753684	10406044	0.000000
316872763	365518	18563	8689.611180	31811	23	0.721958	31522	49	0.850620	10395115	-1.#IND00
317342426	203514	10412	9117.524092	31748	12	0.831380	31706	3	0.909408	10383479	-1.#IND00
318023110	98410	5053	8360.843547	31806	7	0.819164	31933	15	0.939433	10369776	0.611885
318237827	102990	5236	7301.987076	31846	1	0.740811	31949	3	0.963269	10355436	0.555598
317821792	236650	11985	7842.367455	31918	11	0.629508	31672	27	0.817120	10341848	0.447679
317189279	311450	15696	8649.264922	31836	9	0.775313	31878	7	0.889092	10330138	0.406079
317529108	182083	9387	9034.055570	31714	9	0.863738	31905	8	0.932739	10317811	0.372928
318062904	94000	4755	8229.426858	31836	4	0.787903	31987	7	0.959209	10303958	0.394814
318202854	112912	5504	7238.211316	31862	4	0.623880	31865	3	0.975262	10289819	0.371024
317573888	299735	15213	7990.602583	31816	16	0.638370	31824	12	0.826992	10276751	0.351185
316979015	329168	16927	8767.950548	31820	20	0.780688	31575	18	0.895079	10265594	0.351285
317503665	178466	9190	9092.849166	31615	7	0.724102	31638	21	0.936370	10253391	0.341432
318088688	91191	4700	8129.833987	31735	2	0.832680	31759	7	0.961411	10239661	0.365796
318218612	115981	5873	7227.122841	31716	4	0.531393	31636	6	0.976598	10225307	0.351809
317541680	307641	15417	8011.913114	31923	18	0.623678	31742	12	0.985808	10212594	0.344816
317010780	316352	16107	8777.281729	31683	27	0.771778	31734	44	0.991393	10201652	0.342985
317569497	165005	8579	9044.665995	31766	5	0.861593	31678	2	0.994780	10189776	0.329381
318107824	90265	4696	8029.774311	31785	2	0.532044	31727	7	0.895731	10176182	0.340506
318203975	122522	6067	7287.205113	31729	14	0.533258	31868	6	0.597881	10162029	0.339167
317577487	288089	14633	8068.540293	31809	14	0.716942	31692	54	0.756133	10149402	0.326557
317125829	295566	15113	8802.620202	31471	8	0.828338	31734	34	0.852106	10138428	0.321693
317645225	158999	8081	9020.118797	31822	2	0.895895	31771	24	0.910309	10126271	0.315618
318156777	87571	4507	7910.672227	31667	4	0.747606	31846	6	0.945606	10112815	0.326215
318153698	132938	6759	7312.206214	31861	6	0.728043	31579	3	0.678503	10098914	0.318258
317488694	300473	15218	8152.386555	31985	8	0.703419	31418	42	0.764757	10086285	0.311139
317216429	267868	13864	8846.677804	31992	5	0.820137	31525	50	0.857336	10075335	0.302942
317760987	137343	7060	8880.793271	32005	5	0.882458	31859	5	0.913481	10062952	0.305992
318185799	85684	4328	7664.479052	32015	4	0.746807	31894	5	0.598976	10049264	0.315092
318109780	154902	7675	7393.313224	31968	5	0.846450	32037	30	0.756797	10035869	0.304774
317408755	306133	15695	8286.500566	31751	18	0.906879	31629	11	0.852508	10024027	0.304053
317314621	239037	12462	8906.756187	31922	10	0.878055	32038	16	0.910553	10012747	0.300784
317891936	120075	6248	8719.705568	31816	2	0.745558	32030	8	0.945754	10000074	0.305012
318224943	89884	4571	7541.572379	31983	3	0.530120	31797	0	0.723578	9986611	0.303559
318019035	184897	9064	7574.631177	31801	17	0.538697	31586	53	0.741234	9973146	0.290412
317285719	323842	16482	8448.440655	31843	37	0.720241	31775	83	0.843070	9961646	0.291059
317355825	220560	11499	8991.863507	31904	5	0.830339	31938	11	0.904829	9950448	0.285062
317972595	107065	5562	8559.263918	31827	4	0.714988	31663	6	0.913525	9937600	0.290139
318258393	91639	4519	7314.373814	31611	1	0.751437	31959	16	0.899980	9923966	0.292496
317883080	229863	11403	7679.451906	31714	12	0.712922	31538	11	0.939342	9910682	0.286361
317065456	346890	17732	8561.377196	31957	6	0.825900	31598	18	0.963214	9899771	0.294052
317373514	208002	10730	9046.332079	31857	10	0.885316	31829	12	0.977691	9888385	0.290480
317980587	101153	5282	8441.163266	31939	0	0.710726	32050	1	0.724130	9875488	0.296028
318266512	96234	4843	7261.418057	31686	8	0.707655	31851	25	0.802676	9861738	0.295807
317788427	247489	12349	7765.479669	31887	9	0.712393	31995	14	0.880332	9848901	0.290385
317044404	348732	17762	8621.141211	31657	7	0.825579	31775	14	0.927427	9838350	0.295526
317377780	201720	10523	9077.561477	31761	8	0.894222	32044	7	0.955987	9827396	0.292582
317994876	100508	5284	8449.406095	31772	3	0.639661	31895	4	0.973308	9814527	0.297936
318230844	99329	5046	7279.813219	31994	4	0.592987	31941	23	0.772451	9801026	0.297035
317775488	251752	12516	7827.280970	32076	9	0.753165	31706	18	0.862002	9788678	0.293041
317085637	322629	16439	8652.646559	31781	15	0.850306	31795	45	0.916310	9777942	0.294628
317471882	186209	9783	9047.987066	31795	12	0.889091	31903	8	0.949246	9766512	0.291858
318068949	96150	5015	8221.730752	31752	2	0.663001	31667	2	0.969220	9753516	0.295612
318229583	106530	5341	7267.642316	31956	3	0.496314	31829	12	0.544647	9739965	0.293153
317699194	267364	13373	7915.140727	31907	4	0.694537	31926	29	0.723849	9727868	0.289768
317130074	308300	15941	8707.757418	31891	10	0.810960	31781	57	0.832527	9717452	0.289013
317566601	171574	8887	9030.156624	31946	7	0.885356	31606	15	0.898435	9706288	0.287485
318100464	89841	4446	8040.592568	31963	2	0.664248	31858	8	0.938406	9693280	0.291537
318207182	121910	5941	7269.275829	31776	5	0.468041	31696	10	0.936151	9679936	0.291683
317586976	282704	14069	8059.777460	31782	24	0.677391	31797	9	0.961278	9667849	0.290796
317182952	282781	14577	8793.031635	31643	7	0.804352	31816	6	0.976517	9657297	0.287957
npatches	nstrain	runtime	dt	init_x	init_y	init_y_blood	init_z	init_S	beta0	beta1	beta2	beta3	mean_beta	B	d	delta	delta_blood	b[0]	mut	m	CTL	c	g	epsilon	k	het	lambda	rho	omega	x_max	patch.dyna	DELTA	A	VA
10000	1	100.000000	0.001000	21900	9499	5000000	0.001000	10000000	8.089819	8.190040	11.143577	15.517573	11	800000000	0.010000	1.000000	1.000000	80000	0.000050	0.004800	0	0.500000	0.000000	2.500000	15.000000	0.500000	0.001000	0.001000	0.010000	31872	0	10.000000	7.000000	1.000000
sus	inf	inf_blood	z	x[0]	y[0][0]	z[0]	x[1]	y[1][0]	z[1]	S[0]	synchrony
219000000	94990000	5000000	10.000000	21900	9499	0.001000	21900	9499	0.001000	10000000	0.000000
140161603	68324713	3652612	3941.516320	16159	6151	0.394152	16057	6172	0.394152	10561221	0.000000
250977239	10865843	570535	6325.803353	27497	628	0.632580	27117	712	0.632580	10729568	0.000000
295014677	3036661	159437	7771.765723	30904	124	0.777177	30835	130	0.777177	10774583	0.000000
310576192	899088	47150	8648.676577	31694	47	0.864868	31552	33	0.864868	10779690	0.000000
316153037	251139	13005	9157.884026	31977	3	0.918048	31919	6	0.918048	10770404	0.000000
317984492	73388	3778	7921.543360	31961	1	0.476984	31960	4	0.712475	10756373	0.000000
318378284	84474	4239	6097.024083	31882	1	0.516795	32035	2	0.292757	10741215	0.000000
317401052	401850	20036	7249.891809	31605	13	0.702272	32109	29	0.406987	10727781	0.000000
316235042	469237	24076	8331.311389	31821	19	0.819442	31913	26	0.640365	10718094	0.000000
317305664	167781	8903	8862.128510	32020	11	0.890500	31861	6	0.781897	10706074	0.000000
318249226	57072	2988	6978.264053	31922	5	0.739341	31817	0	0.788339	10691414	0.000000
318206236	169841	8527	6310.425958	32112	11	0.635216	31523	1	0.523272	10676395	0.000000
316249445	662737	33673	7718.935647	31920	14	0.778775	31874	23	0.689875	10665625	0.000000
316046647	414511	21433	8615.993784	31696	17	0.865837	31903	25	0.811923	10657296	0.000000
317586129	119839	6445	8761.990109	31669	4	0.897420	31819	11	0.885940	10644526	0.000000
318330252	58734	2951	6446.086408	31732	4	0.636286	31752	2	0.436503	10629514	0.000000
317919804	266235	12904	6711.337509	32009	7	0.614696	31710	5	0.582023	10614965	0.000000
316099312	602996	30917	7998.656920	31789	22	0.766331	31974	22	0.746516	10605313	0.000000
316653422	282965	14882	8777.862276	31873	15	0.858290	31715	8	0.846273	10595214	0.000000
317965878	78001	4116	8097.770738	31613	4	0.894335	31499	1	0.667826	10581514	0.000000
318333245	82716	4044	6158.955374	31952	6	0.413189	31985	5	0.336304	10566499	0.000000
317421338	399712	20066	7246.701700	31740	31	0.644126	31855	11	0.592400	10553265	0.000000
316217795	473849	24892	8329.439796	31725	19	0.784178	31803	19	0.752809	10543838	0.000000
317317808	171702	8955	8867.243758	31755	4	0.869114	31965	4	0.700035	10531985	0.000000
318203235	60353	3150	7110.412875	31675	5	0.783503	31962	2	0.628745	10517509	0.000000
318232465	152977	7522	6375.343002	31922	3	0.365296	31917	4	0.486216	10502841	0.000000
316653094	546121	27542	7726.609357	31768	41	0.615081	31879	22	0.688413	10491705	0.000000
316427229	352492	18298	8619.176346	31718	17	0.766564	31702	13	0.811037	10482296	0.000000
317782983	102564	5329	8563.190168	31827	5	0.793334	31861	1	0.818269	10469380	0.000000
318339281	62557	3085	6293.750090	31744	2	0.538334	31963	2	0.363251	10454571	0.000000
317769851	316880	15558	6871.834879	31724	13	0.628466	31893	30	0.407921	10441027	0.000000
315932491	602634	30650	8100.024039	31742	28	0.774682	31836	44	0.640931	10432207	0.000000
316777722	250595	13308	8831.363643	32184	8	0.863355	32003	4	0.782241	10422039	0.000000
318012345	72090	3854	7894.020548	31793	6	0.854800	31791	3	0.867939	10408066	0.000000
318353765	90045	4545	6081.728731	31830	4	0.566646	31860	4	0.677895	10393364	0.000000
317221651	469415	23661	7311.506538	31779	14	0.737190	32076	25	0.616755	10380743	0.000000
315951055	507999	26249	8369.270258	31604	32	0.840618	31863	24	0.767579	10372426	0.000000
317260024	170133	8908	8888.111349	32006	7	0.832631	31963	11	0.835939	10361169	0.000000
318213713	59674	2966	7098.149360	32035	0	0.377514	32031	3	0.404966	10346979	0.000000
318226759	156361	7611	6340.734368	31833	17	0.560898	31715	10	0.531821	10332545	-1.#IND00
316526758	584475	29849	7715.716394	31829	12	0.733704	31868	25	0.716071	10321992	0.760000
316305210	374481	19369	8613.456328	31960	23	0.838504	31784	15	0.827810	10313233	0.570262
317687793	109922	5765	8637.158193	31971	2	0.559994	31727	7	0.803536	10300451	0.666814
318348144	61229	3024	6348.943800	31899	0	0.327107	31775	3	0.693941	10285921	0.707648
317816031	307171	15123	6852.429200	31779	20	0.463798	32027	3	0.667817	10272374	0.585525
316008135	592624	30114	8086.724165	31971	25	0.674817	31781	23	0.798546	10263426	0.611793
316771636	254249	13267	8823.979128	31858	12	0.802791	31697	8	0.877827	10253513	0.589122
318004390	73491	3811	7925.786997	31756	5	0.795423	31740	0	0.601296	10239946	0.619826
318352454	91155	4490	6123.798863	31866	7	0.751687	31966	6	0.464270	10225347	0.617115
317201133	463509	23477	7326.719606	31614	24	0.698216	31531	16	0.669709	10213247	0.561060
316077928	479700	24944	8378.441673	31726	9	0.816982	31718	31	0.799694	10204977	0.547780
317330562	164321	8417	8880.430901	31778	11	0.882825	31612	3	0.842612	10193804	0.548820
318235968	59656	3176	7005.661827	31866	3	0.769612	31767	2	0.904551	10179987	0.568631
318160684	170684	8482	6465.880320	31627	13	0.657405	31998	9	0.595425	10165737	0.548974
316630896	527529	26875	7804.173172	32027	20	0.792232	31880	3	0.739749	10155103	0.536721
316570501	324040	16709	8664.833828	31835	2	0.873998	31826	5	0.824551	10146175	0.520654
317806162	97276	5119	8459.511578	31908	9	0.800179	31783	4	0.837099	10133554	0.531933
318369196	66165	3250	6247.537559	31898	1	0.366236	31787	7	0.474119	10119237	0.546285
317721738	322816	15955	6977.279810	31723	16	0.614541	31621	9	0.681077	10106019	0.514895
316152167	537862	27507	8164.436552	31992	32	0.766236	31606	34	0.806587	10096985	0.512580
316997335	220176	11462	8850.976093	32006	7	0.858233	31830	5	0.882704	10086850	0.504033
318101666	66982	3462	7667.917832	31757	2	0.427621	31996	5	0.794362	10073318	0.515214
318328523	107492	5338	6072.218469	31728	4	0.518827	31951	10	0.418911	10058970	0.511181
316867551	549721	27561	7427.376489	31672	35	0.568889	32141	22	0.647596	10047509	0.494174
315873411	490632	25573	8439.637218	31976	28	0.738551	31575	17	0.786283	10040108	0.485024
317335833	152796	8219	8890.445530	31520	7	0.841443	31872	5	0.841628	10028799	0.486412
318263193	56014	2913	6849.549900	32072	4	0.430230	32045	1	0.306817	10014885	0.496841
318144412	191100	9450	6425.182213	31780	8	0.538502	31782	11	0.474095	10001163	0.480605
316271037	623003	31796	7801.902515	31790	25	0.720122	31753	21	0.681062	9991545	0.481276
316300797	355827	18746	8665.191120	31895	10	0.830267	31716	23	0.806579	9983586	0.473066
317735485	104979	5483	8596.034533	31713	2	0.807744	32082	2	0.868687	9971524	0.477745
318346602	62793	3173	6344.895622	31982	0	0.560903	31806	0	0.386508	9957556	0.485336
317810507	301004	14865	6907.253125	31820	10	0.626575	31839	17	0.609524	9944618	0.474743
316196839	540691	27559	8120.107281	31823	25	0.773535	31548	46	0.763194	9935664	0.468087
316937312	234138	12281	8833.698410	31809	9	0.862659	31643	6	0.856388	9925753	0.465493
318096224	68030	3470	7731.541452	31842	0	0.734635	31883	0	0.542690	9912480	0.471996
318335683	100958	5019	6079.740956	31707	5	0.548114	31836	1	0.327100	9898449	0.472164
317028915	496680	25122	7398.294521	31977	22	0.722202	31799	23	0.551774	9886997	0.468284
316059066	463190	23972	8421.706689	32087	19	0.831528	32039	23	0.728171	9879129	0.464821
317366401	151982	8055	8858.903241	31750	0	0.821206	32114	10	0.835148	9868036	0.464414
318272274	56867	2909	6871.190658	31736	3	0.650542	31886	2	0.812109	9854297	0.470579
318139649	184054	9022	6411.481454	31605	11	0.477905	31789	9	0.706499	9840525	0.463234
316349724	604047	30637	7787.016612	31873	28	0.683373	32022	17	0.822005	9831133	0.464010
316315489	360412	18729	8656.112881	31912	14	0.807980	31992	3	0.892054	9823215	0.459759
317746668	103803	5461	8589.968784	31740	2	0.842800	31980	5	0.767927	9811193	0.463788
318353277	62846	3141	6327.248359	31721	4	0.508982	31841	4	0.564443	9797383	0.467730
317830770	285317	13956	6872.264285	31771	9	0.702220	31800	13	0.588525	9784253	0.455461
316284433	526399	27172	8097.954340	31660	8	0.819410	31912	20	0.750459	9775634	0.453318
317019717	222871	11817	8813.555290	31887	1	0.859934	31985	11	0.848665	9765982	0.451820
318066712	68190	3476	7671.804803	31916	1	0.415964	31760	3	0.595475	9753278	0.456336
318318423	106300	5222	6142.541065	32013	5	0.401546	31986	2	0.399108	9739449	0.457412
317037791	490376	24961	7450.569402	31931	24	0.637065	31785	10	0.635586	9728509	0.449918
316246038	424327	22060	8453.200751	31793	14	0.779896	31858	19	0.779000	9720626	0.445442
317525274	135139	7043	8797.829103	32058	3	0.866517	32034	9	0.865973	9709470	0.446758
318291991	57691	3065	6665.662163	32011	6	0.508756	32006	1	0.816954	9695925	0.451160
318049545	215803	10587	6561.810645	31717	13	0.702083	31715	10	0.403330	9682789	0.446491
316322835	578212	29570	7896.047806	31665	17	0.819327	31962	33	0.638146	9673965	0.446845
316631708	296255	15387	8717.325435	31649	8	0.890430	31771	16	0.780552	9665232	0.444363
317906191	85434	4447	8273.068383	31747	1	0.485131	31892	7	0.761346	9653116	0.447767
npatches	nstrain	runtime	dt	init_x	init_y	init_y_blood	init_z	init_S	beta0	beta1	beta2	beta3	mean_beta	B	d	delta	delta_blood	b[0]	mut	m	CTL	c	g	epsilon	k	het	lambda	rho	omega	x_max	patch.dyna	DELTA	A	VA
10000	1	100.000000	0.001000	21900	9499	5000000	0.001000	10000000	15.018800	14.429308	6.831077	5.554541	11	800000000	0.010000	1.000000	1.000000	80000	0.000050	0.004800	0	0.500000	0.000000	2.500000	16.000000	0.500000	0.001000	0.001000	0.010000	31872	0	10.000000	7.000000	1.000000
sus	inf	inf_blood	z	x[0]	y[0][0]	z[0]	x[1]	y[1][0]	z[1]	S[0]	synchrony
219000000	94990000	5000000	10.000000	21900	9499	0.001000	21900	9499	0.001000	10000000	0.000000
145838204	60514314	3245405	3941.516320	11622	6853	0.394152	11860	6896	0.394152	10551297	0.000000
259016842	8364233	441661	6325.803353	22808	1311	0.632580	23352	1287	0.632580	10697388	0.000000
300699832	1930396	100878	7771.765723	28404	371	0.777177	28720	379	0.777177	10727113	0.000000
313818387	418340	22091	8648.233296	30746	120	0.864868	30863	72	0.864868	10723453	0.000000
317638358	77186	4082	8126.094836	31543	21	0.918048	31607	10	0.918048	10710077	0.000000
318414926	58153	2853	5348.676665	31655	0	0.516942	31678	1	0.670536	10694539	0.000000
317306758	489597	24343	6579.128029	31555	120	0.688553	32042	31	0.670685	10680961	0.000000
315088998	692092	35806	7925.301716	31097	132	0.811121	31343	124	0.800285	10674246	0.000000
316911529	182436	9628	8669.224749	31451	38	0.885454	31794	21	0.878882	10663624	0.000000
318255063	45498	2296	6482.582712	31681	4	0.930533	31709	4	0.926547	10648986	0.000000
318183356	178440	8681	5744.970930	31630	7	0.867241	31832	1	0.565012	10634210	0.000000
315801363	766560	38900	7385.208872	31738	38	0.919488	31651	101	0.729381	10624613	0.000000
316007551	361094	18978	8413.568155	31615	34	0.951173	31590	66	0.835882	10616377	0.000000
317853585	70482	3705	7929.321917	31639	7	0.968201	31790	12	0.900470	10602711	0.000000
318423840	68209	3382	5301.403561	31666	32	0.545265	31973	2	0.883160	10587555	0.000000
316875868	631174	31264	6740.318945	31095	81	0.724224	31771	51	0.749565	10575299	0.000000
314801028	688475	36118	8023.141585	31161	76	0.832754	31320	53	0.848122	10569688	0.000000
317004581	166836	8853	8699.196487	31188	86	0.898573	31646	14	0.907893	10558919	0.000000
318300011	41001	2047	6184.657566	31821	10	0.938489	31836	9	0.944141	10544058	0.000000
318066251	235601	11437	5869.443790	31565	52	0.604211	31673	27	0.871606	10529508	0.000000
315245303	860945	43881	7484.748982	30809	239	0.759972	31831	40	0.922135	10521201	0.000000
316006021	338205	17822	8473.045421	30980	63	0.854434	31853	26	0.952778	10513477	0.000000
317915487	64320	3380	7725.886684	31427	22	0.911721	31738	0	0.561008	10500067	0.000000
318379839	78013	3861	5403.336117	31873	0	0.718063	31946	10	0.704314	10484985	0.000000
316946881	569119	28016	6867.064030	31638	74	0.602928	31888	8	0.820680	10472806	0.000000
315423160	560145	29142	8099.924280	30613	211	0.759194	31661	33	0.891250	10466017	0.000000
317323793	130961	6947	8609.262348	30826	89	0.853962	31762	15	0.934048	10454436	0.000000
318352699	44178	2168	5868.795859	31799	4	0.911435	31793	14	0.672686	10439780	0.000000
317925033	283335	13852	6135.668835	31776	9	0.780665	31729	8	0.767281	10425432	0.000000
315492899	732932	37511	7652.204015	31599	60	0.866983	31352	64	0.858866	10417322	0.000000
316562073	253351	13502	8563.675011	31505	41	0.919331	31559	21	0.914409	10408146	0.000000
318107258	51959	2753	7170.712412	31784	10	0.951078	31576	14	0.556084	10394130	0.000000
318336843	116448	5699	5488.341927	31663	16	0.920491	31790	20	0.730785	10379267	0.000000
316241577	731083	36519	7140.788693	31655	35	0.951781	31545	47	0.836733	10368658	0.000000
315521187	473924	25010	8265.918768	31447	37	0.970758	31608	28	0.900986	10362177	0.000000
317600879	97274	5219	8413.825066	31676	6	0.982266	31822	3	0.939953	10350078	0.000000
318390008	51155	2615	5551.674521	31833	21	0.658705	31685	22	0.794540	10335359	0.000000
317595552	399421	19569	6430.868349	31670	62	0.793020	31803	33	0.875398	10321953	0.000000
315207110	714735	37024	7834.945210	31366	71	0.874476	31622	26	0.924434	10315183	0.000000
316797877	203848	10875	8652.260762	31849	15	0.923875	31512	24	0.954173	10305563	-1.#IND00
318225951	45509	2322	6681.536291	31805	6	0.714612	31761	3	0.972208	10291373	-1.#IND00
318247417	159223	7734	5646.669341	31911	11	0.826925	31735	7	0.422321	10277149	0.439105
315815620	784742	39545	7314.738388	31784	62	0.895038	30632	337	0.649664	10267954	0.826632
315782981	400773	21002	8371.143942	31650	16	0.936345	30732	122	0.787537	10261165	0.769855
317782842	77715	4055	8096.895687	31508	20	0.961396	31765	0	0.734632	10248364	0.788029
318426787	62431	3088	5389.755908	31653	5	0.630293	31666	9	0.473654	10233720	0.793522
317124776	545524	26832	6678.745533	31623	73	0.746907	31383	164	0.680795	10221359	0.705504
315047649	669699	34665	7985.801424	31277	99	0.846511	30794	181	0.806416	10215607	0.690033
317002602	171511	8780	8691.079582	31459	22	0.906916	31402	36	0.882600	10205258	0.689571
318260002	44159	2251	6345.802458	31716	13	0.943549	31808	6	0.928802	10191037	0.706041
318167912	197622	9531	5859.255751	31594	10	0.921123	31709	11	0.542247	10176896	0.675309
315816802	735105	37542	7466.474357	31861	39	0.952164	31473	130	0.722393	10168298	0.642192
316248423	318860	16738	8460.655453	31820	12	0.970990	31409	58	0.831644	10160326	0.626537
317984826	63186	3316	7675.210545	31966	11	0.982407	31539	18	0.897900	10147210	0.639585
318400078	81903	3920	5418.848104	31958	28	0.742647	31598	3	0.745313	10132668	0.641967
316915160	566160	28510	6924.862301	31764	29	0.843927	31733	30	0.845544	10120915	0.618130
315650178	514607	26525	8135.046048	31584	43	0.905349	31660	30	0.906329	10114231	0.604449
317445157	117368	6210	8537.501015	31806	29	0.942598	31832	0	0.736039	10102796	0.609328
318370690	44738	2235	5680.252767	31742	6	0.851207	31758	22	0.565277	10088567	0.618439
317719893	363012	17527	6202.363415	31717	59	0.639878	31713	38	0.736360	10075203	0.592683
314856283	851511	43142	7695.985247	30677	221	0.781602	31440	53	0.840114	10069145	0.609835
316295407	272705	14415	8595.840126	31133	88	0.867552	31457	15	0.903037	10061137	0.606947
318069329	54771	2872	7304.742464	31427	53	0.919676	31740	2	0.937055	10047775	0.616207
318341323	109689	5371	5456.857769	31324	26	0.951287	31794	3	0.646297	10033478	0.614366
316348029	703480	35285	7105.325359	31613	26	0.970458	31560	77	0.728803	10023143	0.594148
315543821	479807	25060	8244.398246	31691	14	0.982084	31506	73	0.835531	10016961	0.587031
317540908	103794	5620	8448.853377	31952	12	0.989135	31569	24	0.900257	10005214	0.590551
318385405	50093	2435	5647.200076	31920	9	0.515979	32202	0	0.710555	9990876	0.597681
317649617	377147	18670	6437.030709	32023	33	0.706463	31320	93	0.546095	9978166	0.583339
315496254	656644	33899	7838.056142	31295	84	0.821983	30642	232	0.724727	9971026	0.577417
316929682	190626	10098	8634.269398	31339	37	0.892041	31242	33	0.833060	9961267	0.577822
318231149	44838	2332	6535.591017	31798	7	0.763530	32006	6	0.898758	9947605	0.584550
318227095	177526	8571	5724.506715	31719	23	0.856592	31828	15	0.666341	9933972	0.580181
315805350	768810	39363	7374.175004	31731	72	0.913029	31312	85	0.797651	9925333	0.576087
315990966	365196	19070	8406.432211	31566	69	0.947256	31477	75	0.877285	9918446	0.569811
317856545	72005	3773	7955.048255	31479	3	0.935754	31663	25	0.925579	9905685	0.574334
318406330	68237	3411	5381.311892	31727	40	0.539924	31666	4	0.810649	9891444	0.577255
317136100	529777	26310	6757.202691	31422	111	0.720985	31710	18	0.885167	9879854	0.565554
315380766	596435	31043	8033.337304	31014	147	0.830790	31651	32	0.930359	9873923	0.562611
317191927	147977	7731	8648.920442	31286	41	0.897382	31648	21	0.913412	9863457	0.564263
318330115	42980	2198	6030.722067	31681	6	0.893948	31994	1	0.604524	9849664	0.569501
318010826	249849	12231	6028.851927	31699	38	0.666879	31607	139	0.525887	9836200	0.565836
315568433	748507	38282	7583.342465	31015	94	0.797977	30428	261	0.712472	9828847	0.565232
316404352	284561	15097	8529.209068	31432	26	0.877482	31433	55	0.825627	9820973	0.562956
318046621	56214	3017	7428.677506	31631	30	0.925699	31595	11	0.894251	9808258	0.567966
318388783	97905	4858	5443.938105	31780	6	0.609914	31600	11	0.581774	9794389	0.568172
316579178	648553	32057	7038.214195	31458	112	0.763430	31871	42	0.746365	9783678	0.558407
315658930	480903	25113	8203.773197	31492	74	0.856531	31697	44	0.846182	9777948	0.555046
317549787	103812	5499	8452.389555	31525	75	0.912993	31446	14	0.906716	9766597	0.556705
318388632	49459	2456	5627.609883	31736	9	0.947234	31984	4	0.869489	9752751	0.560354
317702418	357981	17529	6376.263635	31782	5	0.723823	31965	5	0.913667	9740020	0.551695
315482817	676450	34876	7801.278412	31718	64	0.832511	31905	24	0.947643	9733198	0.548398
316842515	203868	11006	8626.774941	31752	21	0.898426	31735	13	0.968248	9724023	0.548237
318226725	45763	2399	6623.113987	31626	4	0.938400	31845	1	0.674845	9710545	0.552475
318255150	156137	7521	5676.536094	31718	14	0.827144	31651	21	0.769525	9696927	0.548531
316065855	715699	36250	7325.823616	31691	48	0.895171	31688	33	0.860227	9688156	0.547395
316082709	367198	19078	8377.509312	31548	33	0.936426	31640	54	0.915234	9681295	0.545584
317858222	74212	3859	7987.086121	31777	17	0.961445	31714	6	0.948593	9668940	0.549084
318405125	68991	3398	5411.454038	31814	1	0.287962	31923	8	0.968824	9654939	0.551673
npatches	nstrain	runtime	dt	init_x	init_y	init_y_blood	init_z	init_S	beta0	beta1	beta2	beta3	mean_beta	B	d	delta	delta_blood	b[0]	mut	m	CTL	c	g	epsilon	k	het	lambda	rho	omega	x_max	patch.dyna	DELTA	A	VA
10000	1	100.000000	0.001000	21900	9499	5000000	0.001000	10000000	8.518060	12.883122	5.599537	8.296829	11	800000000	0.010000	1.000000	1.000000	80000	0.000050	0.004800	0	0.500000	0.000000	2.500000	17.000000	0.500000	0.001000	0.001000	0.010000	31872	0	10.000000	7.000000	1.000000
sus	inf	inf_blood	z	x[0]	y[0][0]	z[0]	x[1]	y[1][0]	z[1]	S[0]	synchrony
219000000	94990000	5000000	10.000000	21900	9499	0.001000	21900	9499	0.001000	10000000	0.000000
152637241	53087060	2855989	3941.516320	16926	4903	0.394152	13592	5627	0.394152	10536193	0.000000
267602433	6083241	322664	6325.803353	28348	362	0.632580	25821	696	0.632580	10659071	0.000000
306121320	1049683	55527	7771.765723	31446	62	0.777177	30460	100	0.777177	10674716	0.000000
316198826	141587	7556	8492.215227	31752	2	0.831799	31540	10	0.864868	10664578	0.000000
318323166	31433	1593	5237.297761	32017	7	0.794293	32011	2	0.335189	10649471	0.000000
318012379	274697	13406	5440.728038	31831	18	0.470883	31751	54	0.494642	10634722	0.000000
315127627	830053	42546	7230.830478	31940	25	0.679114	31260	86	0.693523	10627063	0.000000
316569475	216940	11561	8299.389598	31746	4	0.805397	31660	24	0.814136	10618036	0.000000
318244215	33853	1683	6071.243017	31763	2	0.646974	31844	10	0.798833	10603408	0.000000
318306665	149094	7107	5005.635777	31737	10	0.534754	31839	13	0.563645	10588381	0.000000
315699314	827337	41941	6924.508851	31783	23	0.717849	31640	89	0.735370	10578844	0.000000
316015846	325408	17206	8133.089823	31930	12	0.828888	31728	37	0.839514	10571348	0.000000
318067519	43252	2276	6892.821382	31858	2	0.462010	31660	0	0.709638	10557494	0.000000
318391054	96679	4717	4720.633623	31934	0	0.288785	31745	5	0.273231	10542091	0.000000
316090930	815062	41093	6646.461389	31672	47	0.562578	31435	95	0.559247	10531424	0.000000
315422121	457726	24206	7966.151482	31805	26	0.734723	31331	68	0.732703	10525032	0.000000
317786408	62860	3323	7656.367845	31673	4	0.823322	31864	20	0.837897	10512039	0.000000
318441587	60591	2888	4649.835905	31583	5	0.291354	31876	3	0.555400	10496795	0.000000
316876594	622735	31188	6339.551298	31852	11	0.570238	31878	48	0.730370	10484665	0.000000
315301307	546647	28621	7780.101237	31938	27	0.739369	31538	43	0.836482	10478261	0.000000
317580864	84915	4472	8059.758386	31865	5	0.841939	31942	15	0.900834	10465990	0.000000
318429708	45774	2264	4826.800137	31651	4	0.679454	31823	3	0.376848	10450815	0.000000
317423175	466066	22778	6079.618366	32027	14	0.615603	31654	37	0.526635	10437312	0.000000
315235954	639773	33427	7622.347430	31826	28	0.766880	31520	78	0.712926	10430647	0.000000
317293816	116192	6239	8294.402870	31931	5	0.858624	31761	7	0.825902	10419125	0.000000
318411454	35600	1706	5095.711447	31804	1	0.305397	31901	4	0.855347	10404097	0.000000
317786347	354988	17207	5727.493899	31835	31	0.465040	31804	36	0.578610	10389859	0.000000
315041348	775262	40089	7407.860504	31620	29	0.675571	31705	78	0.744446	10383309	0.000000
316828184	172729	8990	8360.785801	32083	6	0.803248	31753	5	0.845018	10373641	0.000000
318316909	34463	1773	5646.259962	31890	0	0.314223	31759	3	0.505331	10359323	0.000000
318113144	219894	10866	5402.391581	32136	5	0.429316	31691	11	0.700005	10344878	0.000000
315751713	700188	35764	7198.785728	31931	41	0.653906	31653	48	0.818067	10336262	0.000000
316813495	198588	10635	8266.005621	31808	15	0.790109	31862	11	0.889666	10326516	0.000000
318266885	34747	1770	5928.072853	31736	1	0.604213	31902	3	0.656952	10312155	0.000000
318241067	175649	8403	5160.256124	32304	9	0.435317	31978	11	0.495284	10297390	0.000000
315633125	802693	40609	7035.211757	31863	39	0.657545	31633	91	0.693913	10288832	0.000000
316305164	273546	14489	8196.010952	31784	11	0.792317	31654	15	0.814372	10280864	0.000000
318156465	39396	2038	6572.634688	31802	1	0.486725	31748	0	0.760630	10267220	0.000000
318380507	118233	5804	4876.744586	32210	1	0.651785	31849	5	0.533340	10252627	0.000000
316068970	763298	38596	6798.450496	31620	18	0.702038	31669	63	0.690175	10242765	-1.#IND00
315967288	353449	18679	8057.543603	31688	5	0.819299	31969	33	0.812105	10235735	-1.#IND00
318039735	47938	2590	7120.088927	31673	1	0.825219	32030	0	0.770046	10222144	0.894295
318420392	86441	4150	4767.850706	32046	1	0.239904	31838	11	0.785762	10207341	0.855476
316475145	693056	35050	6619.012290	31860	20	0.498636	31726	30	0.870074	10196517	0.763882
315749791	417465	22233	7949.392571	31652	32	0.695946	31622	25	0.921206	10189450	0.715734
317860379	61236	3146	7569.940630	31972	2	0.815605	31737	2	0.785835	10176573	0.745232
318455953	61221	3075	4740.993472	31936	6	0.479479	31848	0	0.352768	10161824	0.750800
317093400	552912	27417	6374.135923	31966	23	0.677732	31495	246	0.479385	10149717	0.672376
315594080	508774	26548	7800.995613	31774	17	0.804559	31089	82	0.684271	10142975	0.647997
317632631	80890	4342	7998.703132	31810	2	0.772467	31693	9	0.808524	10130915	0.665052
318470821	46531	2227	4768.804024	31824	9	0.310605	31933	4	0.525650	10116206	0.677310
317340005	500677	24620	6114.349017	32113	9	0.581913	31788	18	0.710191	10103365	0.639413
315306600	604029	31650	7643.469233	31855	16	0.746449	31704	27	0.824244	10097243	0.622499
317411500	104346	5615	8209.354288	31980	8	0.795601	31573	5	0.893412	10086230	0.629786
318412611	39021	1960	5004.786662	31862	6	0.529929	31666	1	0.326836	10071754	0.641733
317653917	392575	19481	5885.264671	31887	12	0.432067	31704	59	0.576123	10058641	0.617319
315311528	668308	34818	7504.145276	31837	36	0.655574	31639	47	0.742938	10052224	0.614724
317178016	134517	7210	8328.853074	31943	6	0.791121	31704	10	0.844103	10042038	0.618970
318376338	36111	1771	5266.384457	31967	2	0.540235	31821	3	0.637049	10027835	0.629587
317932988	297566	14463	5686.947700	31750	4	0.464884	32153	13	0.678157	10014353	0.606857
315562916	667175	34442	7381.763186	31797	27	0.675476	31705	49	0.804817	10006936	0.600477
317063639	155315	8261	8310.901141	31758	16	0.803191	31518	14	0.881630	9996956	0.601929
318351363	33435	1703	5469.373867	32025	0	0.503719	31779	11	0.614284	9982535	0.613592
318073037	250304	12029	5463.043277	31875	13	0.442759	31776	27	0.766081	9968859	0.603739
315442386	765391	39184	7241.675003	31832	30	0.662058	31775	37	0.858139	9961642	0.610322
316681086	207720	10996	8297.669833	31711	15	0.795054	31761	7	0.913968	9952895	0.607935
318278259	33627	1700	5988.563504	31759	1	0.496484	31663	1	0.667436	9939325	0.617054
318247547	174469	8476	5095.691140	31933	12	0.403611	31863	31	0.574650	9925361	0.616589
315385620	880971	44675	6998.807390	31817	21	0.638317	31722	55	0.742044	9917794	0.607819
316010182	312328	16725	8176.315987	31781	12	0.780656	31655	31	0.843562	9911359	0.603857
318069752	43548	2270	6823.171765	31717	11	0.738554	31901	1	0.659311	9898236	0.610886
318387989	102430	4886	4878.779968	31760	6	0.368967	31885	0	0.245932	9883813	0.609241
316438413	682727	34522	6748.575570	31526	16	0.617307	31522	159	0.516846	9873509	0.603978
316078805	350733	18762	8027.050445	31779	11	0.767914	31330	117	0.706989	9866728	0.599045
317983919	52278	2685	7237.432441	31739	6	0.718970	31843	13	0.822302	9853986	0.605061
318468577	74300	3525	4729.829866	31849	8	0.366210	31754	10	0.399610	9839785	0.608836
316628162	684562	34332	6519.382777	31764	28	0.615635	31544	59	0.635891	9829357	0.598297
315472994	482161	25297	7889.144334	31573	18	0.766900	31400	48	0.779184	9823780	0.593800
317720099	69700	3730	7830.870905	31724	2	0.858635	31766	3	0.856526	9811982	0.598706
318468198	52665	2621	4679.974206	31975	1	0.436979	31768	0	0.232796	9797870	0.602080
317094207	566068	27860	6222.350049	31637	26	0.625841	31980	61	0.486553	9786036	0.593487
315233002	590409	30776	7709.014916	31602	7	0.773089	31191	123	0.688618	9780687	0.591921
317451333	97934	5273	8188.911196	32076	0	0.507441	31579	20	0.811161	9769918	0.595277
318434244	39787	2040	4914.148485	32013	1	0.256858	31785	0	0.387961	9756153	0.600143
317629126	402854	19998	5915.004658	31945	39	0.465632	31673	38	0.498137	9743665	0.592928
315245285	674871	35220	7521.979798	31806	15	0.675930	31178	106	0.695643	9737550	0.592319
317177202	134150	7332	8332.027553	31537	1	0.789757	31616	24	0.815421	9727554	0.593395
318408884	34463	1802	5276.289628	31812	3	0.296166	31808	3	0.524745	9713883	0.597269
317999588	283995	13965	5594.199113	31661	33	0.418943	31704	23	0.709219	9700358	0.590738
315362989	742584	38841	7323.420948	31601	41	0.647615	31661	31	0.823654	9693436	0.590340
316820558	181297	9779	8326.691336	31684	6	0.786294	31658	14	0.893054	9684768	0.590039
318290382	33437	1736	5745.540505	31789	2	0.690351	31769	0	0.602665	9671347	0.594816
318189211	204749	9816	5277.389545	31801	31	0.444252	31969	26	0.614929	9658009	0.591320
315530114	793410	40564	7119.854934	31749	24	0.662964	31748	42	0.766472	9650253	0.594193
316417945	249907	13219	8242.402351	31572	15	0.795603	31895	26	0.858376	9642991	0.593126
318175273	39409	2077	6379.872319	31913	0	0.524324	31825	5	0.914111	9629770	0.597234
318341599	126473	6283	5037.373792	31850	8	0.577176	32110	2	0.462078	9615927	0.596053
316298953	678653	34437	6901.806987	31802	18	0.742537	31814	80	0.673775	9606413	0.594571
316376600	292894	15550	8116.340516	32042	9	0.843860	31531	40	0.802159	9599065	0.592909
npatches	nstrain	runtime	dt	init_x	init_y	init_y_blood	init_z	init_S	beta0	beta1	beta2	beta3	mean_beta	B	d	delta	delta_blood	b[0]	mut	m	CTL	c	g	epsilon	k	het	lambda	rho	omega	x_max	patch.dyna	DELTA	A	VA
10000	1	100.000000	0.001000	21900	9499	5000000	0.001000	10000000	15.455839	6.024431	9.628954	11.220555	11	800000000	0.010000	1.000000	1.000000	80000	0.000050	0.004800	0	0.500000	0.000000	2.500000	18.000000	0.500000	0.001000	0.001000	0.010000	31872	0	10.000000	7.000000	1.000000
sus	inf	inf_blood	z	x[0]	y[0][0]	z[0]	x[1]	y[1][0]	z[1]	S[0]	synchrony
219000000	94990000	5000000	10.000000	21900	9499	0.001000	21900	9499	0.001000	10000000	0.000000
158839053	46678381	2522262	3941.516320	12354	5631	0.394152	20593	3580	0.394152	10524655	0.000000
274644139	4431734	235856	6325.803353	24724	865	0.632580	29796	199	0.632580	10628110	0.000000
309739353	554674	29533	7771.744687	29648	145	0.777177	31629	16	0.777177	10633553	0.000000
317375120	47797	2506	7164.894216	31740	11	0.864868	31774	1	0.642721	10620300	0.000000
318454685	53154	2573	4061.541365	31902	17	0.387898	31943	3	0.315033	10604657	0.000000
316845539	649192	32247	5976.191560	30894	269	0.628788	31833	26	0.477030	10592299	0.000000
315336898	501660	26577	7559.665582	30427	160	0.774877	31638	19	0.682842	10586272	0.000000
317759758	54115	2908	7304.756987	31300	41	0.863473	32017	0	0.410365	10573261	0.000000
318479726	53436	2581	4218.025391	31676	16	0.701856	31957	1	0.299417	10557980	0.000000
316970272	589126	29227	6039.105402	31791	9	0.819189	32051	13	0.532731	10545352	0.000000
315750436	428889	22580	7597.553776	31613	23	0.890346	31446	13	0.716623	10538074	0.000000
317891259	48958	2581	7088.240263	31767	3	0.763558	31801	0	0.494650	10524675	0.000000
318478358	61530	3006	4217.085703	31853	13	0.398855	31981	1	0.279932	10509327	0.000000
316798859	629594	31255	6144.639215	31406	185	0.635433	31651	21	0.463355	10497592	0.000000
315856876	398888	21005	7661.536212	31249	113	0.778906	31973	8	0.674549	10489800	0.000000
317977614	43116	2307	6840.703787	31487	23	0.865917	31807	4	0.788379	10476378	0.000000
318478764	71052	3484	4268.199636	32067	1	0.402044	31897	2	0.443390	10461292	0.000000
316665761	642026	32118	6253.794812	31769	67	0.625908	32052	18	0.621364	10449669	0.000000
316097031	344036	18417	7727.109768	31058	91	0.773130	31847	9	0.770374	10441859	0.000000
318105059	38151	2069	6550.610111	31682	1	0.725077	31881	0	0.532403	10428185	0.000000
318428793	90074	4309	4364.028919	31849	4	0.278711	31830	1	0.234113	10413129	0.000000
316418758	681797	34409	6412.504288	29457	719	0.562571	31692	28	0.524201	10401914	0.000000
316307770	290065	15569	7820.484070	29520	215	0.734719	31940	14	0.711449	10393777	0.000000
318161722	32982	1667	6172.812126	31494	21	0.839119	31861	1	0.427506	10379680	0.000000
318381553	114906	5573	4468.608547	31617	3	0.796259	32056	1	0.300132	10364751	0.000000
316121237	717672	36663	6554.164010	31701	32	0.876441	31829	33	0.495749	10354452	0.000000
316483437	247912	13074	7900.082171	31563	20	0.925067	31870	4	0.694194	10345976	0.000000
318239427	29724	1520	5763.128823	31920	11	0.898872	31853	4	0.433301	10331473	0.000000
318358227	139030	6730	4644.898372	31721	3	0.928208	32040	2	0.420399	10316672	0.000000
316078937	691634	34921	6695.809322	31848	32	0.956461	31909	26	0.639949	10306760	0.000000
316736835	203300	10804	7965.622497	31474	23	0.973596	32056	6	0.781645	10297447	0.000000
318328509	29314	1470	5419.194093	31987	1	0.625000	31956	1	0.470860	10283222	0.000000
318225054	177809	8535	4865.020724	31612	52	0.513719	31949	7	0.350866	10268834	0.000000
315874039	689655	35473	6858.100750	31020	182	0.705092	31644	21	0.606329	10259775	0.000000
316941625	166951	8937	8019.993431	31052	48	0.821152	31851	3	0.761257	10250132	0.000000
318371518	27681	1376	5061.945493	31733	0	0.619519	31634	6	0.520688	10235451	0.000000
318116559	229263	11218	5025.559271	31655	61	0.594706	31887	24	0.400989	10221287	0.000000
315510181	727250	37359	6973.556339	31556	106	0.754208	31942	17	0.636727	10213322	0.000000
317024858	146869	7950	8048.903608	31541	11	0.850938	31782	2	0.779691	10203385	0.000000
318377766	27775	1351	4855.724714	31844	4	0.909601	31717	0	0.355291	10188963	-1.#IND00
317988271	288019	13688	5157.218489	31726	26	0.520114	31962	7	0.369936	10175093	0.680800
315336680	720346	36987	7059.797440	30697	200	0.708971	31934	14	0.617895	10167678	0.860684
317137451	125962	6625	8035.408817	31070	65	0.823504	31971	5	0.714141	10157258	0.846552
318421976	29093	1417	4620.149809	31752	4	0.676111	31764	1	0.446518	10143018	0.863468
317870529	338536	16671	5318.438682	31921	19	0.803576	31577	16	0.454904	10129245	0.764626
315280428	691945	35637	7159.559290	31495	49	0.880878	31895	12	0.669424	10122457	0.732825
317228603	111058	5888	8024.697157	31853	0	0.743171	31704	3	0.799521	10112049	0.737615
318443119	31017	1488	4578.343002	31778	9	0.761680	31733	1	0.301384	10097377	0.754901
317792112	361723	17670	5460.909663	31599	11	0.855470	31940	12	0.424620	10084007	0.698302
315491503	614969	32089	7246.361814	31718	26	0.912349	31893	13	0.651058	10076811	0.666489
317438211	94391	4995	7911.904938	31745	8	0.946844	31906	3	0.651126	10065740	0.673738
318474226	34018	1707	4409.114907	32114	3	0.686307	31787	2	0.407607	10051147	0.682185
317563870	431759	21200	5620.697113	31733	27	0.809759	31753	12	0.421009	10038220	0.656006
315508517	568922	29918	7343.896258	31666	39	0.884628	31679	12	0.648868	10031798	0.633986
317599208	74994	4047	7713.992120	32040	12	0.930032	31817	5	0.708280	10020452	0.642845
318467253	39359	1915	4257.486791	31756	0	0.376646	31809	2	0.382090	10005746	0.653786
317361291	496349	24233	5736.719210	31325	227	0.514323	31696	18	0.505242	9992987	0.627233
315335733	564366	29478	7414.483028	29639	378	0.705459	31684	17	0.699951	9986950	0.610078
317625444	70910	3884	7675.622867	31130	64	0.821374	31754	2	0.591065	9975396	0.618461
318493128	39026	1933	4223.218475	31689	3	0.891671	31956	4	0.314931	9960905	0.628594
317384475	484069	23947	5736.851271	31652	32	0.731481	31829	18	0.584537	9948251	0.609572
315454054	549735	28474	7414.543784	31438	83	0.837155	31715	11	0.748040	9942171	0.600304
317650002	69474	3829	7656.957918	31561	5	0.901242	31727	5	0.655915	9930565	0.606499
318467100	42430	1961	4274.450024	31824	11	0.940108	32062	2	0.340894	9916060	0.612478
317323441	496468	24435	5826.821289	31921	24	0.765657	31928	10	0.600282	9903724	0.601390
315635739	499998	26325	7469.013694	31388	56	0.857881	31769	12	0.757589	9897020	0.596841
317768342	62504	3231	7460.014979	31714	18	0.913811	31932	0	0.569685	9885220	0.603203
318456999	47271	2205	4207.827255	31614	7	0.947731	31704	1	0.447625	9870887	0.609115
317192212	547875	26967	5924.279827	31737	16	0.792340	31930	20	0.493730	9859108	0.595587
315560179	490591	25620	7528.178461	31707	38	0.874064	31835	12	0.692970	9853271	0.589568
317790262	56137	3003	7363.813616	32042	0	0.732474	31851	2	0.515322	9841550	0.595352
318482147	51042	2607	4174.179424	32162	6	0.562527	31776	5	0.330674	9827452	0.600060
316977475	603791	30104	5992.927021	31714	54	0.734692	31691	20	0.594084	9816034	0.590774
315564307	465083	24223	7569.716349	31448	14	0.839103	31897	8	0.753830	9810006	0.584516
317846156	52294	2836	7215.681758	31933	0	0.605213	31764	4	0.614188	9797824	0.590230
318487038	57431	2769	4210.253892	31508	110	0.593820	31821	1	0.306501	9783723	0.591033
316818307	635379	31804	6098.285235	31466	63	0.753670	31793	13	0.534288	9772430	0.578718
315775263	408586	21460	7633.525667	31597	58	0.850612	31726	9	0.717567	9766342	0.574110
317987650	43681	2342	6912.131596	31732	7	0.909403	32030	0	0.520476	9754069	0.580107
318493517	70147	3378	4208.240627	31762	8	0.558415	31886	5	0.442498	9739944	0.582938
316594811	672435	33877	6220.726789	31655	71	0.732199	31805	21	0.621252	9729308	0.579552
315906530	373351	19911	7707.625931	31488	74	0.837591	31644	7	0.770306	9723160	0.575248
317994678	41303	2257	6736.954023	31823	4	0.835369	31856	2	0.572614	9710601	0.580765
318448703	76387	3559	4273.535488	31876	11	0.264428	31894	2	0.429890	9696477	0.582398
316592455	649942	32335	6289.858084	27781	1190	0.553909	31796	19	0.539357	9686059	0.576036
316202113	323333	17189	7747.183217	29381	198	0.729466	31822	15	0.720641	9679157	0.572625
318114673	35485	1893	6364.212773	31086	50	0.835933	31895	1	0.403328	9666288	0.577273
318444843	96179	4594	4338.826658	31935	11	0.586941	31703	7	0.496765	9652347	0.577890
316180797	755593	37871	6426.797631	31759	66	0.749498	31970	20	0.648724	9643093	0.577239
316041668	320581	16912	7831.122043	31222	73	0.848082	31945	5	0.786967	9636466	0.575122
318105580	34986	1788	6299.871122	31901	0	0.687615	31691	2	0.774680	9623768	0.579784
318407586	102346	4912	4363.967620	31713	19	0.698142	32070	8	0.270089	9609961	0.579853
316163121	740897	37286	6460.849909	31689	62	0.816936	32024	22	0.557342	9600808	0.576731
316243579	284849	15215	7849.105608	31551	17	0.888980	31937	6	0.731548	9593698	0.574569
318176176	31228	1578	6034.413969	31720	0	0.634843	31921	0	0.454754	9580653	0.578700
318405231	115605	5416	4435.514616	31930	7	0.289235	31846	7	0.342168	9567041	0.578197
315837452	823070	41894	6540.450921	30119	599	0.568953	31768	34	0.601055	9558476	0.574554
316105160	292692	15589	7898.974282	29132	308	0.738590	31900	11	0.758058	9552070	0.572627
318153049	32132	1636	6027.973166	31570	3	0.841466	32014	0	0.522845	9539410	0.576376
npatches	nstrain	runtime	dt	init_x	init_y	init_y_blood	init_z	init_S	beta0	beta1	beta2	beta3	mean_beta	B	d	delta	delta_blood	b[0]	mut	m	CTL	c	g	epsilon	k	het	lambda	rho	omega	x_max	patch.dyna	DELTA	A	VA
10000	1	100.000000	0.001000	21900	9499	5000000	0.001000	10000000	12.126720	6.282446	8.948845	7.754093	11	800000000	0.010000	1.000000	1.000000	80000	0.000050	0.004800	0	0.500000	0.000000	2.500000	19.000000	0.500000	0.001000	0.001000	0.010000	31872	0	10.000000	7.000000	1.000000
sus	inf	inf_blood	z	x[0]	y[0][0]	z[0]	x[1]	y[1][0]	z[1]	S[0]	synchrony
219000000	94990000	5000000	10.000000	21900	9499	0.001000	21900	9499	0.001000	10000000	0.000000
164078259	41302119	2239153	3941.516320	15222	4382	0.394152	20660	3232	0.394152	10515197	0.000000
280103170	3265302	174803	6325.803353	27895	274	0.632580	29949	134	0.632580	10602682	0.000000
312115828	290921	15411	7769.141191	31174	16	0.777177	31734	8	0.777177	10601550	0.000000
317895108	22006	1142	5366.686535	31852	0	0.371006	31824	1	0.421998	10586930	0.000000
318358940	128563	6054	4139.142679	31911	1	0.423796	31808	2	0.465638	10571764	0.000000
315739579	793988	40714	6390.293491	31705	61	0.584668	31900	19	0.675024	10561928	0.000000
316633554	188973	10095	7776.265515	31766	22	0.748120	31678	8	0.802917	10552746	0.000000
318374478	22700	1119	4826.018648	31807	0	0.441672	32083	0	0.354636	10537609	0.000000
318201141	206915	9977	4641.963537	31543	77	0.484166	31960	7	0.336038	10522727	0.000000
315793330	655715	33936	6737.135012	31656	51	0.687170	31758	7	0.597337	10513628	0.000000
317320202	104214	5651	7725.140612	31775	8	0.810283	31895	4	0.755803	10502563	0.000000
318463624	26629	1330	4140.145298	31753	0	0.348274	31798	1	0.436230	10487167	0.000000
317784006	365994	17588	5173.880422	31702	42	0.491423	31948	8	0.492626	10473150	0.000000
315613876	547549	28485	7072.269804	31513	41	0.691571	31837	12	0.692301	10465373	0.000000
317698883	58461	3229	7259.159013	31785	4	0.681268	31684	3	0.509241	10452895	0.000000
318510425	41491	2016	3869.873936	31904	2	0.523104	31750	0	0.281741	10437532	0.000000
317210989	528269	26026	5671.025746	32021	28	0.540557	31987	11	0.484458	10424650	0.000000
315944062	392390	20789	7374.221483	31781	24	0.721369	32046	13	0.687347	10417019	0.000000
318033752	35147	1893	6353.326929	31700	4	0.831023	31975	2	0.417102	10403322	0.000000
318480407	78557	3854	4013.206335	31903	8	0.549157	31923	1	0.367305	10388269	0.000000
316566089	629746	31713	6161.012345	31716	31	0.726584	31922	7	0.603641	10376924	0.000000
316607695	226458	11952	7655.280562	31723	8	0.834185	32118	4	0.759626	10368036	0.000000
318299315	24540	1236	5189.221140	31831	0	0.388709	31898	0	0.325660	10353638	0.000000
318293677	165486	7995	4491.614339	31963	20	0.515665	31934	7	0.509740	10338768	0.000000
316027115	638560	32950	6629.200226	31578	54	0.706272	31956	11	0.702680	10329244	0.000000
317233057	119721	6467	7752.978029	31629	3	0.821867	31890	0	0.672782	10318458	0.000000
318449596	25624	1245	4320.411454	31828	1	0.410621	32133	0	0.282383	10303618	0.000000
317923250	307498	15035	5069.371765	31746	29	0.531361	31833	9	0.428303	10289677	0.000000
315790607	547418	28425	7006.958965	31921	24	0.715792	31661	23	0.653291	10281603	0.000000
317687270	65892	3650	7362.224886	31837	4	0.827641	31796	3	0.771871	10269713	0.000000
318483779	39738	1926	3988.241474	31657	0	0.205831	31755	0	0.421626	10254601	0.000000
317429076	450242	22283	5634.651232	31502	99	0.491871	31797	10	0.440498	10241684	0.000000
316220451	359441	19248	7351.118176	31524	34	0.691843	31775	7	0.660687	10233266	0.000000
318077752	34445	1804	6244.638817	31639	1	0.653722	31676	1	0.458690	10219804	0.000000
318470680	78715	3703	3961.476729	31616	4	0.392929	31917	0	0.195281	10205093	0.000000
316442581	682277	34670	6145.142772	31806	43	0.631839	31880	49	0.424555	10194386	0.000000
316441599	245592	13161	7651.645018	31549	20	0.776727	31774	6	0.651019	10186191	0.000000
318273901	23692	1248	5296.189777	31719	1	0.649734	31823	0	0.439284	10172157	0.000000
318355134	148309	7142	4346.110133	31727	39	0.337821	31516	13	0.326051	10157459	0.000000
[truncated: 163 more rows]
