# Supplementary material for: Large Variations in HIV-1 Viral Load Explained by Shifting-Mosaic Metapopulation Dynamics
Source: PLoS Biol. 2016 Oct 5;14(10):e1002567. doi: 10.1371/journal.pbio.1002567 (PMC5051940; doi:10.1371/journal.pbio.1002567)
Supplement: S1 Data — Each file gives the output from the simulations indicated by the filename: low migration (ms1, db432); high migration (ms1, db1); very high migration (ms10, db1); number of patches (np); reservoir (storage); no reservoir (nostorage); CTL immigration model (CTLimmig); CTL proliferation model (CTLprolif); β¯ (beta1, beta2, …). Within each file, there are 21 simulations for (k = 0,1,..,20), and data is output each day. For measures of synchrony, the final entry should be used. See Methods and S1 Simulation Code for further details. (ZIP) [file pbio.1002567.s002.zip › S1_Data/ms1_np10000_storage_noPD_CTLimmig_db1_beta12.tsv]

npatches	nstrain	runtime	dt	init_x	init_y	init_y_blood	init_z	init_S	beta0	beta1	beta2	beta3	mean_beta	B	d	delta	delta_blood	b[0]	mut	m	CTL	c	g	epsilon	k	het	lambda	rho	omega	x_max	patch.dyna	DELTA	A	VA
10000	1	100.000000	0.001000	21900	9499	5000000	0.001000	10000000	8.956952	15.584292	14.586374	15.608799	12	800000000	0.010000	1.000000	1.000000	80000	0.000050	0.004800	0	0.500000	0.000000	2.500000	0.000000	0.500000	0.001000	0.001000	0.010000	31872	0	10.000000	7.000000	1.000000
sus	inf	inf_blood	z	x[0]	y[0][0]	z[0]	x[1]	y[1][0]	z[1]	S[0]	synchrony
219000000	94990000	5000000	10.000000	21900	9499	0.001000	21900	9499	0.001000	10000000	0.000000
42066562	490113584	24804292	3941.516320	5124	48333	0.394152	3073	49589	0.394152	10763801	0.000000
34178897	609991764	31048703	6325.803353	4137	60734	0.632580	2450	61426	0.632580	11462439	0.000000
31875922	657158729	33494552	7771.765723	3821	65480	0.777177	2286	66865	0.777177	12164904	0.000000
31047201	675629502	34464177	8648.676577	3813	66873	0.864868	2205	68426	0.864868	12866598	0.000000
30741900	682843806	34830844	9180.483393	3697	67841	0.918048	2170	69392	0.918048	13570616	0.000000
30624782	685695449	34977424	9503.000201	3648	68459	0.950300	2230	69509	0.950300	14272484	0.000000
30581224	686797824	35027691	9698.592075	3630	68468	0.969859	2290	69308	0.969859	14974947	0.000000
30563353	687251155	35055647	9817.209710	3639	68420	0.981721	2145	69172	0.981721	15674506	0.000000
30563433	687395291	35073435	9889.145947	3712	68323	0.988915	2165	69213	0.988915	16371572	0.000000
30555200	687490137	35065442	9932.772025	3747	67994	0.993277	2210	69275	0.993277	17069275	0.000000
30548426	687507074	35075560	9959.229270	3692	68139	0.995923	2187	69361	0.995923	17767480	0.000000
30554478	687513806	35069566	9975.274394	3631	68645	0.997527	2174	69452	0.997527	18464397	0.000000
30543901	687508862	35076717	9985.005037	3598	68294	0.998501	2127	69132	0.998501	19159854	0.000000
30556584	687486605	35082687	9990.906233	3602	68942	0.999091	2196	69008	0.999091	19854151	0.000000
30551761	687519794	35083476	9994.485041	3719	68297	0.999449	2216	69407	0.999449	20546723	0.000000
30551840	687516345	35074374	9996.655426	3691	68643	0.999666	2290	69232	0.999666	21238437	0.000000
30548112	687530023	35084571	9997.971667	3666	68227	0.999797	2209	69289	0.999797	21931665	0.000000
30551144	687506363	35086147	9998.769908	3727	67921	0.999877	2210	69459	0.999877	22620386	0.000000
30556206	687502005	35074411	9999.254005	3731	68345	0.999925	2273	69099	0.999925	23309223	0.000000
30545894	687486147	35087608	9999.547588	3677	68563	0.999955	2210	69379	0.999955	23996140	0.000000
30556388	687529189	35069876	9999.725632	3721	68404	0.999973	2190	69016	0.999973	24682613	0.000000
30553681	687531814	35080491	9999.833608	3714	68583	0.999983	2160	69635	0.999983	25368249	0.000000
30548946	687528743	35079472	9999.899091	3741	68115	0.999990	2177	69757	0.999990	26051997	0.000000
30544493	687563419	35080803	9999.938803	3622	68307	0.999994	2239	69394	0.999994	26735465	0.000000
30551491	687496153	35076762	9999.962887	3568	68518	0.999996	2234	69603	0.999996	27419683	0.000000
30550807	687530630	35081730	9999.977493	3696	68219	0.999998	2223	69172	0.999998	28100399	0.000000
30551734	687504547	35079086	9999.986350	3726	68475	0.999999	2241	68944	0.999999	28780861	0.000000
30549227	687525840	35077215	9999.991722	3667	68553	0.999999	2160	69476	0.999999	29460009	0.000000
30561126	687486687	35081951	9999.994980	3636	68577	0.999999	2180	69294	0.999999	30139157	0.000000
30556340	687509924	35079446	9999.996955	3644	68378	1.000000	2146	69465	1.000000	30816948	0.000000
30555071	687526241	35073408	9999.998154	3716	68325	1.000000	2218	69416	1.000000	31495279	0.000000
30552938	687534763	35078572	9999.998880	3741	68142	1.000000	2195	69122	1.000000	32171185	0.000000
30550425	687547423	35073313	9999.999321	3687	68224	1.000000	2215	69298	1.000000	32845607	0.000000
30551974	687512147	35071580	9999.999588	3605	68239	1.000000	2246	69799	1.000000	33518644	0.000000
30555550	687496321	35071503	9999.999750	3727	68189	1.000000	2172	69265	1.000000	34190624	0.000000
30555275	687501639	35075273	9999.999849	3651	68504	1.000000	2232	69048	1.000000	34861812	0.000000
30552445	687517771	35069053	9999.999908	3663	68045	1.000000	2162	69370	1.000000	35531124	0.000000
30549028	687504777	35074638	9999.999944	3635	68113	1.000000	2200	69180	1.000000	36200511	0.000000
30552120	687492109	35075969	9999.999966	3668	68753	1.000000	2204	69410	1.000000	36868493	0.000000
30554593	687515030	35085932	9999.999980	3785	68422	1.000000	2195	68776	1.000000	37535784	-1.#IND00
30547018	687478736	35085446	9999.999988	3728	68216	1.000000	2204	68968	1.000000	38202560	-0.000000
30552011	687508189	35077006	9999.999992	3738	68392	1.000000	2253	69457	1.000000	38867495	0.017855
30549265	687492542	35081487	9999.999995	3650	68351	1.000000	2206	69583	1.000000	39532309	0.002037
30561515	687465052	35082742	9999.999997	3669	68047	1.000000	2166	69380	1.000000	40194726	0.006091
30542859	687498138	35086378	9999.999998	3683	68660	1.000000	2150	69236	1.000000	40858689	0.010331
30555881	687495492	35079524	9999.999999	3669	68056	1.000000	2214	69569	1.000000	41521119	0.030421
30548891	687486647	35082357	9999.999999	3569	68450	1.000000	2124	69540	1.000000	42181735	0.025559
30552345	687479322	35079018	10000.000000	3626	68519	1.000000	2148	69317	1.000000	42840395	0.021475
30555146	687487541	35073830	10000.000000	3693	68375	1.000000	2195	69267	1.000000	43499672	0.017927
30552435	687528652	35079511	10000.000000	3783	68237	1.000000	2214	69299	1.000000	44157592	0.016100
30550767	687493428	35081116	10000.000000	3692	68346	1.000000	2197	69647	1.000000	44814940	0.014607
30555025	687494271	35068635	10000.000000	3671	68249	1.000000	2180	69765	1.000000	45471330	0.016023
30554263	687512792	35066060	10000.000000	3681	67880	1.000000	2193	69125	1.000000	46127263	0.014758
30549588	687512233	35075101	10000.000000	3637	68243	1.000000	2238	69041	1.000000	46780770	0.013297
30548149	687505370	35081966	10000.000000	3709	67801	1.000000	2243	69330	1.000000	47434342	0.013925
30544293	687552822	35077189	10000.000000	3722	68213	1.000000	2161	69672	1.000000	48085030	0.012505
30555254	687487388	35090547	10000.000000	3585	68199	1.000000	2200	68904	1.000000	48737316	0.011470
30546093	687565505	35072787	10000.000000	3761	67931	1.000000	2168	69285	1.000000	49386918	0.011103
30551826	687535161	35084714	10000.000000	3672	68866	1.000000	2215	69439	1.000000	50036501	0.010354
30545207	687535914	35074533	10000.000000	3635	68245	1.000000	2167	69392	1.000000	50683905	0.009676
30545547	687523764	35084484	10000.000000	3718	68365	1.000000	2204	69297	1.000000	51331551	0.008605
30549092	687510775	35074027	10000.000000	3668	68064	1.000000	2254	69291	1.000000	51976116	0.007933
30551923	687492739	35079014	10000.000000	3730	68129	1.000000	2220	68961	1.000000	52621747	0.007243
30547595	687528961	35079395	10000.000000	3645	68272	1.000000	2206	68881	1.000000	53265136	0.007088
30547548	687517597	35072359	10000.000000	3649	68902	1.000000	2124	69305	1.000000	53908037	0.010722
30553716	687512208	35081467	10000.000000	3744	68202	1.000000	2214	69285	1.000000	54552633	0.010739
30544083	687535142	35082532	10000.000000	3644	68610	1.000000	2131	68938	1.000000	55193413	0.010807
30546497	687541952	35071227	10000.000000	3738	67946	1.000000	2207	69309	1.000000	55834024	0.009578
30542627	687517061	35078542	10000.000000	3705	68300	1.000000	2166	69230	1.000000	56473346	0.009216
30553320	687492455	35087033	10000.000000	3711	68657	1.000000	2168	69441	1.000000	57110415	0.009521
30554937	687495901	35089601	10000.000000	3684	67919	1.000000	2195	69618	1.000000	57747146	0.009167
30557917	687534818	35075618	10000.000000	3784	68166	1.000000	2124	69871	1.000000	58383404	0.008235
30548492	687510077	35083200	10000.000000	3674	68952	1.000000	2161	69410	1.000000	59017841	0.008918
30541513	687520093	35076826	10000.000000	3716	67960	1.000000	2167	69688	1.000000	59652154	0.008685
30548979	687503817	35073871	10000.000000	3625	68505	1.000000	2124	69159	1.000000	60287002	0.008132
30558193	687489837	35066716	10000.000000	3817	68065	1.000000	2174	69286	1.000000	60919450	0.006150
30551852	687491507	35057010	10000.000000	3661	68352	1.000000	2234	69058	1.000000	61550166	0.005847
30551633	687485111	35078233	10000.000000	3705	68142	1.000000	2230	69162	1.000000	62181423	0.005163
30545934	687494627	35076209	10000.000000	3738	68225	1.000000	2210	69857	1.000000	62810738	0.005557
30550204	687519554	35077069	10000.000000	3758	68104	1.000000	2155	69013	1.000000	63439211	0.003780
30545624	687531226	35071947	10000.000000	3691	68096	1.000000	2226	69227	1.000000	64066994	0.002473
30551762	687521856	35081390	10000.000000	3749	68068	1.000000	2208	69470	1.000000	64693238	0.002749
30541860	687514217	35074573	10000.000000	3715	67952	1.000000	2194	68758	1.000000	65318464	0.002727
30546616	687490286	35081341	10000.000000	3674	68255	1.000000	2146	69402	1.000000	65943467	0.002861
30555188	687501062	35075560	10000.000000	3754	68188	1.000000	2215	69546	1.000000	66568065	0.002405
30554821	687520391	35075132	10000.000000	3665	68286	1.000000	2259	69329	1.000000	67191059	0.002596
30555826	687545470	35079610	10000.000000	3735	68133	1.000000	2215	69384	1.000000	67814130	0.002455
30550318	687550364	35074626	10000.000000	3697	68413	1.000000	2250	69392	1.000000	68434345	0.001974
30547185	687531712	35081528	10000.000000	3657	68344	1.000000	2205	68904	1.000000	69055201	0.001920
30546829	687481004	35078176	10000.000000	3749	68032	1.000000	2149	69431	1.000000	69675024	0.001773
30556868	687496397	35076053	10000.000000	3684	68729	1.000000	2203	69361	1.000000	70293986	0.001853
30551013	687519909	35081805	10000.000000	3649	68361	1.000000	2215	69284	1.000000	70910244	0.001578
30544327	687546794	35074642	10000.000000	3691	68012	1.000000	2198	69348	1.000000	71528072	0.001549
30551009	687538257	35082397	10000.000000	3568	68456	1.000000	2180	69496	1.000000	72143727	0.001628
30550275	687497244	35080607	10000.000000	3618	68420	1.000000	2161	69586	1.000000	72758740	0.001618
30555023	687496897	35072218	10000.000000	3650	68508	1.000000	2153	69957	1.000000	73372137	0.001581
30549668	687520259	35073845	10000.000000	3597	68334	1.000000	2229	69539	1.000000	73983739	0.001580
30552969	687527370	35078731	10000.000000	3642	68426	1.000000	2214	69412	1.000000	74595635	0.001393
30548152	687490768	35082959	10000.000000	3704	67898	1.000000	2181	69620	1.000000	75205832	0.001235
npatches	nstrain	runtime	dt	init_x	init_y	init_y_blood	init_z	init_S	beta0	beta1	beta2	beta3	mean_beta	B	d	delta	delta_blood	b[0]	mut	m	CTL	c	g	epsilon	k	het	lambda	rho	omega	x_max	patch.dyna	DELTA	A	VA
10000	1	100.000000	0.001000	21900	9499	5000000	0.001000	10000000	12.467285	16.760653	13.295477	9.860977	12	800000000	0.010000	1.000000	1.000000	80000	0.000050	0.004800	0	0.500000	0.000000	2.500000	1.000000	0.500000	0.001000	0.001000	0.010000	31872	0	10.000000	7.000000	1.000000
sus	inf	inf_blood	z	x[0]	y[0][0]	z[0]	x[1]	y[1][0]	z[1]	S[0]	synchrony
219000000	94990000	5000000	10.000000	21900	9499	0.001000	21900	9499	0.001000	10000000	0.000000
46619598	427222395	21720775	3941.516320	4200	42888	0.394152	3204	43408	0.394152	10754165	0.000000
45850700	427356622	21839970	6325.803353	4121	43272	0.632580	3061	44140	0.632580	11423710	0.000000
49742729	387643899	19820497	7771.765723	4488	38780	0.777177	3422	39522	0.777177	12081299	0.000000
53165460	358383064	18305664	8648.676577	4736	36328	0.864868	3723	36371	0.864868	12730140	0.000000
55449832	341210088	17416849	9180.483393	4912	34559	0.918048	3845	35106	0.918048	13373447	0.000000
56831951	331429691	16918374	9503.000201	5199	33427	0.950300	3963	33814	0.950300	14009279	0.000000
57660840	325796521	16624275	9698.592075	5216	32993	0.969859	3979	33425	0.969859	14644674	0.000000
58155492	322540452	16452558	9817.209710	5275	33063	0.981721	3965	32969	0.981721	15276323	0.000000
58461236	320586751	16352560	9889.145947	5240	32396	0.988915	4021	32850	0.988915	15907275	0.000000
58635746	319420894	16293630	9932.772025	5324	32311	0.993277	4032	32990	0.993277	16535006	0.000000
58741295	318697587	16268571	9959.229270	5340	31939	0.995923	4131	32539	0.995923	17162267	0.000000
58809071	318304627	16232579	9975.274394	5334	32050	0.997527	4048	32686	0.997527	17788410	0.000000
58837395	318037250	16224181	9985.005037	5277	31984	0.998501	4135	32941	0.998501	18412838	0.000000
58865973	317896614	16224934	9990.906233	5284	32142	0.999091	4050	32933	0.999091	19036938	0.000000
58879132	317794888	16217140	9994.485041	5261	32376	0.999449	4081	32529	0.999449	19659880	0.000000
58886585	317747586	16212785	9996.655426	5221	32057	0.999666	4031	32818	0.999666	20283031	0.000000
58899565	317720625	16206286	9997.971667	5364	31711	0.999797	4112	32731	0.999797	20904124	0.000000
58909147	317690873	16210786	9998.769908	5330	32167	0.999877	4072	32994	0.999877	21524124	0.000000
58902013	317670755	16210419	9999.254005	5251	32026	0.999925	4094	32768	0.999925	22142569	0.000000
58910375	317683398	16209620	9999.547588	5322	31888	0.999955	4042	32860	0.999955	22761242	0.000000
58902979	317660943	16214538	9999.725632	5408	31748	0.999973	3965	32957	0.999973	23378821	0.000000
58912829	317622404	16203876	9999.833608	5285	32295	0.999983	4046	32770	0.999983	23995814	0.000000
58919250	317635835	16206331	9999.899091	5471	32012	0.999990	4113	32694	0.999990	24611083	0.000000
58914248	317626391	16204269	9999.938803	5355	31952	0.999994	4086	32731	0.999994	25224782	0.000000
58899757	317642560	16202083	9999.962887	5367	31994	0.999996	4054	32869	0.999996	25839204	0.000000
58903846	317652871	16211590	9999.977493	5301	31973	0.999998	4055	32606	0.999998	26451261	0.000000
58908557	317659842	16204056	9999.986350	5390	32151	0.999999	4012	33185	0.999999	27063867	0.000000
58920427	317612020	16207354	9999.991722	5326	32502	0.999999	4181	32791	0.999999	27674422	0.000000
58911731	317628520	16206213	9999.994980	5210	32246	0.999999	4119	32704	0.999999	28284932	0.000000
58911718	317648213	16208024	9999.996955	5256	32115	1.000000	4010	32884	1.000000	28892604	0.000000
58909310	317629047	16204280	9999.998154	5330	32248	1.000000	4075	32621	1.000000	29501352	0.000000
58917092	317621501	16199464	9999.998880	5269	32215	1.000000	4049	32512	1.000000	30109747	0.000000
58914586	317617795	16205045	9999.999321	5420	31773	1.000000	4071	32729	1.000000	30715336	0.000000
58914624	317616967	16206123	9999.999588	5272	32086	1.000000	4049	32882	1.000000	31322751	0.000000
58912299	317656120	16198514	9999.999750	5295	32254	1.000000	3998	32859	1.000000	31928119	0.000000
58903177	317643256	16204107	9999.999849	5237	32261	1.000000	4064	32846	1.000000	32532341	0.000000
58904797	317658945	16204554	9999.999908	5223	32133	1.000000	4022	32942	1.000000	33134692	0.000000
58919681	317643630	16207435	9999.999944	5361	32079	1.000000	4017	33084	1.000000	33735778	0.000000
58915054	317639170	16207283	9999.999966	5303	32199	1.000000	4065	32822	1.000000	34335523	0.000000
58917275	317630027	16207719	9999.999980	5400	32305	1.000000	4035	32718	1.000000	34935012	-1.#IND00
58918349	317622986	16199974	9999.999988	5349	31930	1.000000	4073	32557	1.000000	35532808	0.012800
58913845	317637450	16207162	9999.999992	5402	32066	1.000000	4042	32848	1.000000	36130092	0.004117
58915631	317642795	16203992	9999.999995	5380	32031	1.000000	4093	32751	1.000000	36727135	0.004235
58913516	317652840	16207202	9999.999997	5257	32295	1.000000	4097	32840	1.000000	37322565	0.001527
58917613	317663698	16200434	9999.999998	5303	31906	1.000000	4034	33090	1.000000	37919854	0.002352
58913912	317656936	16209679	9999.999999	5294	32127	1.000000	4093	32818	1.000000	38513499	0.001029
58904214	317674730	16202654	9999.999999	5458	31783	1.000000	4065	32774	1.000000	39107124	0.005654
58914281	317644965	16205632	10000.000000	5278	32294	1.000000	4008	32963	1.000000	39700914	0.004721
58909941	317638767	16203928	10000.000000	5287	32404	1.000000	4066	32675	1.000000	40293186	0.006148
58911408	317656760	16211108	10000.000000	5315	32123	1.000000	4123	32896	1.000000	40884775	0.003980
58907192	317652748	16208577	10000.000000	5324	31945	1.000000	4047	32715	1.000000	41475751	0.003373
58903313	317658669	16207365	10000.000000	5338	32106	1.000000	3891	33082	1.000000	42064461	0.003305
58923223	317605616	16209682	10000.000000	5372	31893	1.000000	4127	32673	1.000000	42652876	0.002726
58910051	317612617	16202791	10000.000000	5220	32065	1.000000	4043	32711	1.000000	43239431	0.003312
58904303	317638251	16215204	10000.000000	5230	32340	1.000000	4089	33140	1.000000	43824937	0.001970
58917542	317656910	16209944	10000.000000	5413	31795	1.000000	3988	32969	1.000000	44411052	0.001829
58915648	317654888	16202296	10000.000000	5373	31844	1.000000	4076	32800	1.000000	44996984	0.001941
58908459	317627020	16208511	10000.000000	5389	31916	1.000000	3999	32839	1.000000	45582347	0.002254
58913937	317635533	16207489	10000.000000	5250	32106	1.000000	4015	33112	1.000000	46165433	0.003296
58908020	317631665	16206541	10000.000000	5269	32241	1.000000	4031	32837	1.000000	46748001	0.002712
58912322	317646824	16208931	10000.000000	5293	32177	1.000000	4102	32910	1.000000	47330151	0.002236
58918525	317641477	16204831	10000.000000	5222	32066	1.000000	4057	32647	1.000000	47910742	0.001672
58903833	317651850	16207535	10000.000000	5200	32482	1.000000	4024	32896	1.000000	48490976	0.001334
58907965	317657711	16208872	10000.000000	5274	32240	1.000000	4038	32769	1.000000	49068914	0.000355
58913280	317648916	16206857	10000.000000	5428	32043	1.000000	4046	32676	1.000000	49647804	0.000433
58916380	317610258	16211678	10000.000000	5296	32067	1.000000	4034	32904	1.000000	50226816	0.001823
58904482	317644972	16217171	10000.000000	5350	32155	1.000000	4054	32910	1.000000	50802579	0.000930
58906058	317654750	16203701	10000.000000	5228	32049	1.000000	4048	32726	1.000000	51378072	0.000728
58903813	317652161	16207945	10000.000000	5395	32016	1.000000	4052	32791	1.000000	51951541	0.000712
58911908	317639896	16209371	10000.000000	5319	32040	1.000000	4201	32416	1.000000	52526325	0.001538
58910878	317626205	16202509	10000.000000	5418	31979	1.000000	4051	32885	1.000000	53098832	0.001587
58914589	317616483	16207239	10000.000000	5289	32011	1.000000	3996	33201	1.000000	53670827	0.001585
58913808	317623194	16204417	10000.000000	5249	32158	1.000000	3988	33031	1.000000	54240793	0.001262
58914607	317615661	16206724	10000.000000	5322	32088	1.000000	3987	33027	1.000000	54811652	0.001296
58913877	317606345	16207750	10000.000000	5391	31785	1.000000	4044	32743	1.000000	55381252	0.001445
58913965	317630744	16209063	10000.000000	5235	32136	1.000000	4098	32744	1.000000	55950936	0.001471
58906535	317663514	16205943	10000.000000	5340	32218	1.000000	4071	32874	1.000000	56519384	0.001475
58914038	317622574	16204266	10000.000000	5308	31986	1.000000	3982	32899	1.000000	57085620	0.001232
58912133	317634478	16207045	10000.000000	5323	32046	1.000000	4000	32953	1.000000	57651683	0.000658
58907603	317645149	16208488	10000.000000	5347	32002	1.000000	4039	33102	1.000000	58216163	0.000995
58908183	317642988	16207444	10000.000000	5304	31900	1.000000	4038	32694	1.000000	58779830	0.000328
58908049	317664077	16207203	10000.000000	5336	32065	1.000000	4024	32918	1.000000	59343458	0.000736
58910697	317654663	16208895	10000.000000	5273	32051	1.000000	4003	32950	1.000000	59907471	0.000859
58915356	317625197	16205396	10000.000000	5333	32233	1.000000	3958	32961	1.000000	60469381	0.000067
58910391	317645364	16204578	10000.000000	5373	31948	1.000000	4069	32825	1.000000	61031194	0.000366
58904521	317664618	16211782	10000.000000	5325	32003	1.000000	4100	32793	1.000000	61590491	0.000564
58916742	317618533	16207904	10000.000000	5332	32200	1.000000	4000	32706	1.000000	62148965	0.000288
58902642	317656242	16209192	10000.000000	5260	32251	1.000000	4018	32985	1.000000	62707992	0.000244
58908913	317636683	16204978	10000.000000	5346	32081	1.000000	4110	32813	1.000000	63265707	0.000230
58912603	317633962	16211484	10000.000000	5242	32356	1.000000	4030	32647	1.000000	63822840	0.000194
58918325	317621152	16207421	10000.000000	5252	32126	1.000000	4046	32978	1.000000	64380124	0.000258
58905795	317635847	16202771	10000.000000	5247	32428	1.000000	4099	32638	1.000000	64934685	0.000119
58920243	317638018	16204802	10000.000000	5299	32410	1.000000	3936	32699	1.000000	65489397	0.000544
58921624	317637401	16207270	10000.000000	5235	32138	1.000000	3994	32715	1.000000	66042894	0.000043
58914551	317617995	16200481	10000.000000	5351	31965	1.000000	4112	32667	1.000000	66597585	0.000328
58911176	317640413	16206949	10000.000000	5390	32022	1.000000	4134	32784	1.000000	67149453	0.000247
58925717	317637210	16199425	10000.000000	5374	31810	1.000000	4056	32786	1.000000	67699176	0.000340
58909321	317657564	16213727	10000.000000	5339	31811	1.000000	3953	33012	1.000000	68249664	0.000385
58905637	317669024	16198200	10000.000000	5345	31934	1.000000	4082	32709	1.000000	68799566	0.000375
npatches	nstrain	runtime	dt	init_x	init_y	init_y_blood	init_z	init_S	beta0	beta1	beta2	beta3	mean_beta	B	d	delta	delta_blood	b[0]	mut	m	CTL	c	g	epsilon	k	het	lambda	rho	omega	x_max	patch.dyna	DELTA	A	VA
10000	1	100.000000	0.001000	21900	9499	5000000	0.001000	10000000	11.383997	7.937744	8.273770	14.355269	12	800000000	0.010000	1.000000	1.000000	80000	0.000050	0.004800	0	0.500000	0.000000	2.500000	2.000000	0.500000	0.001000	0.001000	0.010000	31872	0	10.000000	7.000000	1.000000
sus	inf	inf_blood	z	x[0]	y[0][0]	z[0]	x[1]	y[1][0]	z[1]	S[0]	synchrony
219000000	94990000	5000000	10.000000	21900	9499	0.001000	21900	9499	0.001000	10000000	0.000000
51787026	372659203	19028266	3941.516320	5066	37373	0.394152	6852	36566	0.394152	10743530	0.000000
59378837	309111483	15845478	6325.803353	5720	31367	0.632580	7924	29876	0.632580	11383587	0.000000
69864880	252363448	12920036	7771.765723	6829	25204	0.777177	9260	24150	0.777177	11991932	0.000000
76979625	223514652	11426973	8648.676577	7592	22128	0.864868	10289	21064	0.864868	12580584	0.000000
81148545	209006159	10681117	9180.483393	7994	20960	0.918048	10908	19393	0.918048	13158094	0.000000
83600282	201179556	10270332	9503.000201	8170	20213	0.950300	11056	18785	0.950300	13729198	0.000000
85056674	196723778	10040054	9698.592075	8302	19753	0.969859	11307	18489	0.969859	14294963	0.000000
85941882	194086263	9911647	9817.209710	8556	19207	0.981721	11547	18033	0.981721	14858140	0.000000
86461101	192559984	9826330	9889.145947	8492	19309	0.988915	11425	17890	0.988915	15418804	0.000000
86780855	191642220	9786178	9932.772025	8557	19464	0.993277	11585	17784	0.993277	15977561	0.000000
86976296	191078637	9747425	9959.229270	8630	19068	0.995923	11539	17928	0.995923	16535285	0.000000
87100379	190707414	9735140	9975.274394	8588	19274	0.997527	11511	17667	0.997527	17093074	0.000000
87166207	190522190	9722738	9985.005037	8528	19109	0.998501	11353	17795	0.998501	17648607	0.000000
87209702	190416911	9718354	9990.906233	8579	19194	0.999091	11600	17781	0.999091	18202789	0.000000
87247313	190315737	9713405	9994.485041	8659	19190	0.999449	11635	17672	0.999449	18755432	0.000000
87246810	190290489	9707084	9996.655426	8456	19166	0.999666	11679	17764	0.999666	19307339	0.000000
87273447	190237632	9706136	9997.971667	8584	19350	0.999797	11660	17500	0.999797	19858608	0.000000
87254048	190265246	9712556	9998.769908	8549	19033	0.999877	11743	17377	0.999877	20408320	0.000000
87277932	190238354	9699415	9999.254005	8641	18871	0.999925	11444	17928	0.999925	20958388	0.000000
87268707	190222235	9704700	9999.547588	8661	18766	0.999955	11539	17965	0.999955	21508588	0.000000
87265309	190230727	9705945	9999.725632	8621	19205	0.999973	11480	17651	0.999973	22056716	0.000000
87271872	190220492	9703512	9999.833608	8706	18801	0.999983	11636	17620	0.999983	22603559	0.000000
87267011	190234581	9710491	9999.899091	8618	19209	0.999990	11558	17491	0.999990	23149890	0.000000
87292137	190200883	9704422	9999.938803	8671	19194	0.999994	11875	17030	0.999994	23695821	0.000000
87285838	190201297	9699309	9999.962887	8667	18809	0.999996	11564	17660	0.999996	24240740	0.000000
87289440	190195702	9707687	9999.977493	8555	19168	0.999998	11549	17765	0.999998	24784743	0.000000
87287336	190202082	9702728	9999.986350	8522	19109	0.999999	11425	17756	0.999999	25327689	0.000000
87289613	190187800	9704968	9999.991722	8519	19025	0.999999	11436	17849	0.999999	25869657	0.000000
87273500	190231929	9706093	9999.994980	8513	19155	0.999999	11341	17824	0.999999	26411449	0.000000
87281017	190220173	9700198	9999.996955	8696	19029	1.000000	11643	17658	1.000000	26951810	0.000000
87279261	190201744	9706472	9999.998154	8625	18863	1.000000	11630	17848	1.000000	27490847	0.000000
87275994	190232818	9702740	9999.998880	8478	19202	1.000000	11489	17715	1.000000	28031660	0.000000
87270557	190221401	9705712	9999.999321	8585	19107	1.000000	11613	17743	1.000000	28568946	0.000000
87284899	190228809	9710939	9999.999588	8538	19139	1.000000	11662	17701	1.000000	29106879	0.000000
87268531	190227594	9701134	9999.999750	8513	19342	1.000000	11435	17695	1.000000	29644041	0.000000
87279595	190216292	9709765	9999.999849	8660	19063	1.000000	11492	17897	1.000000	30179591	0.000000
87271074	190215583	9710483	9999.999908	8678	18950	1.000000	11498	17761	1.000000	30715245	0.000000
87268548	190218798	9703640	9999.999944	8710	18950	1.000000	11559	17844	1.000000	31250152	0.000000
87289776	190193565	9706099	9999.999966	8692	19011	1.000000	11636	17972	1.000000	31782867	0.000000
87270145	190238424	9705292	9999.999980	8582	19095	1.000000	11642	17507	1.000000	32315399	-1.#IND00
87265475	190228248	9706300	9999.999988	8612	18758	1.000000	11648	17628	1.000000	32846495	0.000000
87270430	190228097	9699395	9999.999992	8508	19155	1.000000	11624	17673	1.000000	33379191	0.003345
87269040	190222262	9705011	9999.999995	8669	18886	1.000000	11567	17765	1.000000	33909471	0.003514
87270517	190223902	9701334	9999.999997	8465	19218	1.000000	11567	17659	1.000000	34438078	0.001558
87280947	190215673	9703623	9999.999998	8582	18977	1.000000	11426	17878	1.000000	34966412	-0.000573
87272283	190212727	9702293	9999.999999	8608	18839	1.000000	11627	17391	1.000000	35495303	0.014999
87262121	190248341	9700742	9999.999999	8562	19167	1.000000	11613	17642	1.000000	36023735	0.007087
87268218	190220108	9703223	10000.000000	8502	18892	1.000000	11560	17472	1.000000	36550850	0.000610
87282802	190228196	9706450	10000.000000	8557	18995	1.000000	11555	17837	1.000000	37077941	-0.001007
87276061	190198152	9701952	10000.000000	8560	19126	1.000000	11599	17683	1.000000	37603780	-0.001219
87280155	190231430	9703038	10000.000000	8599	19225	1.000000	11650	17644	1.000000	38128324	-0.001920
87275719	190207119	9711282	10000.000000	8638	19082	1.000000	11624	17742	1.000000	38651553	-0.003499
87285986	190211989	9702523	10000.000000	8493	19376	1.000000	11335	18137	1.000000	39174207	-0.007159
87274585	190224082	9710595	10000.000000	8526	19061	1.000000	11495	17971	1.000000	39695160	-0.007755
87277862	190223145	9706056	10000.000000	8579	18914	1.000000	11520	17939	1.000000	40214662	-0.006448
87264499	190224691	9706926	10000.000000	8695	19074	1.000000	11659	17607	1.000000	40734744	-0.006134
87277610	190228838	9703269	10000.000000	8622	19019	1.000000	11533	17799	1.000000	41252784	-0.003165
87263916	190247753	9705084	10000.000000	8510	19044	1.000000	11486	17586	1.000000	41772355	-0.003087
87261207	190216711	9704067	10000.000000	8391	19081	1.000000	11703	17582	1.000000	42291292	-0.004547
87279137	190206349	9706758	10000.000000	8664	18891	1.000000	11555	17609	1.000000	42809500	-0.004247
87282692	190225413	9702769	10000.000000	8582	19091	1.000000	11638	17464	1.000000	43325908	-0.004205
87283735	190195658	9698638	10000.000000	8641	18990	1.000000	11556	17628	1.000000	43841852	-0.004102
87282586	190202696	9702623	10000.000000	8665	18847	1.000000	11481	17770	1.000000	44355486	-0.003171
87287690	190202907	9704866	10000.000000	8492	19108	1.000000	11355	18003	1.000000	44869677	-0.001722
87276816	190217050	9701846	10000.000000	8501	18935	1.000000	11550	17788	1.000000	45383057	-0.002063
87276993	190201540	9704999	10000.000000	8581	19379	1.000000	11466	17750	1.000000	45896661	-0.001497
87289351	190199991	9707744	10000.000000	8576	19050	1.000000	11518	17608	1.000000	46408657	-0.001693
87281214	190214431	9704238	10000.000000	8539	19101	1.000000	11569	17770	1.000000	46920084	-0.001040
87276246	190223311	9707146	10000.000000	8608	18996	1.000000	11507	17915	1.000000	47430436	-0.002036
87269148	190242333	9706614	10000.000000	8662	18964	1.000000	11493	17931	1.000000	47941396	-0.002533
87292970	190217005	9700682	10000.000000	8581	19140	1.000000	11653	17515	1.000000	48449070	-0.002099
87289946	190210258	9704395	10000.000000	8674	19056	1.000000	11623	17860	1.000000	48956598	-0.002506
87281266	190220997	9702805	10000.000000	8651	19014	1.000000	11424	17988	1.000000	49463543	-0.003560
87267582	190240400	9706110	10000.000000	8659	19124	1.000000	11611	17725	1.000000	49970012	-0.003793
87282972	190208171	9700188	10000.000000	8705	19190	1.000000	11484	17666	1.000000	50474699	-0.003278
87283045	190213933	9705861	10000.000000	8570	19211	1.000000	11677	17438	1.000000	50979802	-0.003031
87276214	190231058	9706302	10000.000000	8635	19174	1.000000	11557	17592	1.000000	51484709	-0.002853
87270948	190211115	9706812	10000.000000	8507	19269	1.000000	11483	17705	1.000000	51989585	-0.002696
87268853	190199490	9705637	10000.000000	8567	18969	1.000000	11449	17921	1.000000	52491911	-0.002752
87279113	190210866	9704475	10000.000000	8596	19325	1.000000	11655	17609	1.000000	52994058	-0.002913
87284217	190208062	9704111	10000.000000	8572	19104	1.000000	11506	17906	1.000000	53495794	-0.002732
87286841	190212913	9710478	10000.000000	8577	19170	1.000000	11719	17576	1.000000	53996655	-0.002678
87268390	190225301	9704086	10000.000000	8567	18740	1.000000	11584	17913	1.000000	54496717	-0.003510
87270073	190233171	9701906	10000.000000	8597	19029	1.000000	11549	17876	1.000000	54995530	-0.003791
87281557	190206681	9708223	10000.000000	8653	18901	1.000000	11643	17692	1.000000	55494572	-0.003977
87272973	190236355	9707343	10000.000000	8680	18879	1.000000	11697	17463	1.000000	55992084	-0.003908
87269836	190235943	9704842	10000.000000	8592	19168	1.000000	11524	17804	1.000000	56487805	-0.003639
87287756	190208287	9704198	10000.000000	8674	18869	1.000000	11828	17320	1.000000	56984372	-0.003612
87278116	190222201	9710469	10000.000000	8386	19152	1.000000	11526	17620	1.000000	57479410	-0.003578
87280000	190216596	9708214	10000.000000	8640	18956	1.000000	11419	18005	1.000000	57974849	-0.003306
87284553	190209471	9706512	10000.000000	8748	18835	1.000000	11718	17441	1.000000	58469531	-0.003481
87285818	190209120	9704986	10000.000000	8495	19068	1.000000	11540	17931	1.000000	58962009	-0.003839
87276046	190217701	9703104	10000.000000	8562	19197	1.000000	11618	17781	1.000000	59453527	-0.003793
87269935	190203280	9711506	10000.000000	8683	19272	1.000000	11576	17754	1.000000	59944174	-0.003873
87284875	190202892	9700851	10000.000000	8587	18960	1.000000	11654	17681	1.000000	60434039	-0.003731
87271117	190220434	9706945	10000.000000	8652	19001	1.000000	11571	17704	1.000000	60923643	-0.003155
87278593	190215186	9703560	10000.000000	8609	18845	1.000000	11506	17719	1.000000	61412709	-0.003264
87277276	190205032	9704021	10000.000000	8498	19120	1.000000	11574	17743	1.000000	61902735	-0.002742
87274435	190221679	9702476	10000.000000	8590	18997	1.000000	11569	17609	1.000000	62389490	-0.002686
npatches	nstrain	runtime	dt	init_x	init_y	init_y_blood	init_z	init_S	beta0	beta1	beta2	beta3	mean_beta	B	d	delta	delta_blood	b[0]	mut	m	CTL	c	g	epsilon	k	het	lambda	rho	omega	x_max	patch.dyna	DELTA	A	VA
10000	1	100.000000	0.001000	21900	9499	5000000	0.001000	10000000	11.028725	17.352793	7.287897	8.170638	12	800000000	0.010000	1.000000	1.000000	80000	0.000050	0.004800	0	0.500000	0.000000	2.500000	3.000000	0.500000	0.001000	0.001000	0.010000	31872	0	10.000000	7.000000	1.000000
sus	inf	inf_blood	z	x[0]	y[0][0]	z[0]	x[1]	y[1][0]	z[1]	S[0]	synchrony
219000000	94990000	5000000	10.000000	21900	9499	0.001000	21900	9499	0.001000	10000000	0.000000
57526368	325330364	16670023	3941.516320	5683	32714	0.394152	3826	33712	0.394152	10731016	0.000000
74310190	229625409	11794430	6325.803353	7433	22966	0.632580	5075	24082	0.632580	11333516	0.000000
91186459	175326138	8985607	7771.765723	9168	17493	0.777177	6173	18653	0.777177	11890921	0.000000
101372627	151939278	7768666	8648.676577	10309	15287	0.864868	7048	16347	0.864868	12419570	0.000000
107214156	140483592	7178368	9180.483393	10776	13986	0.918048	7268	15486	0.918048	12932237	0.000000
110639294	134290480	6859504	9503.000201	11240	13334	0.950300	7452	14916	0.950300	13435120	0.000000
112706996	130728493	6671024	9698.592075	11290	13168	0.969859	7813	14270	0.969859	13934488	0.000000
113929798	128690100	6566756	9817.209710	11386	12940	0.981721	7723	14387	0.981721	14425837	0.000000
114671921	127446648	6505286	9889.145947	11636	12596	0.988915	7718	14208	0.988915	14916647	0.000000
115123898	126722920	6465945	9932.772025	11427	12805	0.993277	7732	14118	0.993277	15405163	0.000000
115426668	126258756	6440699	9959.229270	11641	12696	0.995923	7987	13932	0.995923	15893551	0.000000
115584806	125981306	6429763	9975.274394	11676	12545	0.997527	7968	14080	0.997527	16380317	0.000000
115680762	125828945	6419914	9985.005037	11719	12573	0.998501	7816	13987	0.998501	16865568	0.000000
115751457	125718026	6412095	9990.906233	11909	12442	0.999091	7848	13915	0.999091	17348928	0.000000
115779655	125674599	6411212	9994.485041	11605	12521	0.999449	7906	14087	0.999449	17832187	0.000000
115793782	125653673	6411671	9996.655426	11689	12617	0.999666	7817	13982	0.999666	18314273	0.000000
115813577	125614877	6413424	9997.971667	11704	12631	0.999797	7914	14044	0.999797	18795822	0.000000
115828696	125579399	6404970	9998.769908	11771	12563	0.999877	7898	14095	0.999877	19276249	0.000000
115822750	125602605	6413515	9999.254005	11682	12533	0.999925	7969	13987	0.999925	19755913	0.000000
115839958	125581109	6411216	9999.547588	11534	12675	0.999955	8009	13915	0.999955	20237296	0.000000
115830929	125588606	6412044	9999.725632	11696	12435	0.999973	8095	13452	0.999973	20715275	0.000000
115816795	125603520	6408013	9999.833608	11812	12404	0.999983	7845	13970	0.999983	21193174	0.000000
115829505	125595382	6407292	9999.899091	11790	12492	0.999990	7903	13940	0.999990	21669928	0.000000
115826391	125580773	6401840	9999.938803	11668	12557	0.999994	7877	14052	0.999994	22145365	0.000000
115819365	125584030	6405282	9999.962887	11479	12589	0.999996	7815	14231	0.999996	22622239	0.000000
115816386	125591633	6409086	9999.977493	11648	12576	0.999998	7882	14068	0.999998	23096907	0.000000
115828692	125596009	6409716	9999.986350	11630	12557	0.999999	7894	14186	0.999999	23572071	0.000000
115839882	125558917	6407013	9999.991722	11750	12616	0.999999	7900	14228	0.999999	24045539	0.000000
115844418	125585425	6403856	9999.994980	11647	12474	0.999999	8045	13812	0.999999	24518144	0.000000
115841755	125576616	6408317	9999.996955	11481	12658	1.000000	7833	14146	1.000000	24990497	0.000000
115837941	125586593	6411161	9999.998154	11727	12519	1.000000	7922	13974	1.000000	25461559	0.000000
115830196	125579541	6403835	9999.998880	11824	12477	1.000000	7798	14107	1.000000	25932414	0.000000
115844928	125577608	6408450	9999.999321	11766	12704	1.000000	7949	13742	1.000000	26402574	0.000000
115838448	125588047	6403381	9999.999588	11737	12556	1.000000	7854	14110	1.000000	26871897	0.000000
115841060	125590361	6407881	9999.999750	11562	12573	1.000000	7716	14065	1.000000	27339965	0.000000
115829068	125579427	6407837	9999.999849	11645	12634	1.000000	7985	13736	1.000000	27807186	0.000000
115813338	125601245	6408861	9999.999908	11601	12504	1.000000	7828	14103	1.000000	28273623	0.000000
115833070	125568723	6409381	9999.999944	11702	12496	1.000000	7970	14046	1.000000	28740281	0.000000
115833576	125578614	6401095	9999.999966	11871	12362	1.000000	7835	14230	1.000000	29205841	0.000000
115826529	125591738	6406553	9999.999980	11771	12307	1.000000	7846	14152	1.000000	29671721	-1.#IND00
115837241	125581715	6405723	9999.999988	11701	12554	1.000000	8011	13753	1.000000	30136235	0.001600
115832734	125600095	6404110	9999.999992	11661	12457	1.000000	8083	13840	1.000000	30600018	0.000243
115837799	125588885	6407659	9999.999995	11819	12359	1.000000	8029	13834	1.000000	31063873	-0.004255
115832886	125587767	6413121	9999.999997	11685	12489	1.000000	7868	14055	1.000000	31526786	-0.006400
115842461	125574156	6406347	9999.999998	11724	12406	1.000000	7811	13811	1.000000	31988605	-0.002106
115826148	125601508	6412453	9999.999999	11565	12670	1.000000	7799	14107	1.000000	32449092	-0.003021
115813935	125601727	6411679	9999.999999	11641	12385	1.000000	7977	13984	1.000000	32910489	0.000933
115805011	125606798	6409932	10000.000000	11762	12452	1.000000	7794	14254	1.000000	33370404	-0.000255
115831723	125571992	6403008	10000.000000	11662	12481	1.000000	7997	13843	1.000000	33827577	0.002033
115817925	125601235	6403706	10000.000000	11636	12661	1.000000	7902	14026	1.000000	34287006	0.002233
115827998	125592928	6405095	10000.000000	11489	12798	1.000000	7962	13827	1.000000	34744882	-0.002080
115831235	125586804	6408050	10000.000000	11521	12627	1.000000	7824	14091	1.000000	35202010	-0.001402
115830809	125554559	6407191	10000.000000	11640	12702	1.000000	7838	13965	1.000000	35658255	-0.000048
115841549	125568805	6406398	10000.000000	11734	12419	1.000000	7964	13913	1.000000	36114815	0.000630
115840118	125570997	6407008	10000.000000	11714	12381	1.000000	7964	14018	1.000000	36570262	0.001593
115840890	125578988	6408049	10000.000000	11540	12676	1.000000	7978	13939	1.000000	37024269	0.000595
115822110	125593279	6404492	10000.000000	11551	12544	1.000000	7967	13891	1.000000	37476748	-0.001424
115826803	125581708	6406703	10000.000000	11650	12566	1.000000	7846	14211	1.000000	37928328	0.001082
115816504	125591515	6406814	10000.000000	11839	12345	1.000000	8044	13847	1.000000	38380481	0.002705
115845985	125549077	6404509	10000.000000	11536	12801	1.000000	7799	14058	1.000000	38833673	0.002530
115837941	125582606	6406435	10000.000000	11690	12552	1.000000	7867	14054	1.000000	39283893	0.002140
115819749	125594331	6414615	10000.000000	11752	12503	1.000000	7859	13842	1.000000	39733590	0.000382
115826198	125584941	6410651	10000.000000	11557	12687	1.000000	7879	14088	1.000000	40182914	0.001446
115830942	125583334	6408495	10000.000000	11756	12354	1.000000	7927	14017	1.000000	40632290	0.002698
115823663	125608445	6408644	10000.000000	11728	12704	1.000000	8002	13929	1.000000	41080073	0.003045
115835878	125601925	6404423	10000.000000	11686	12448	1.000000	7995	13828	1.000000	41527549	0.003006
115804587	125626966	6404356	10000.000000	11643	12657	1.000000	7925	13905	1.000000	41974892	0.002876
115836741	125567141	6410811	10000.000000	11789	12467	1.000000	7894	14035	1.000000	42419567	0.002609
115837374	125596194	6410349	10000.000000	11724	12430	1.000000	7764	14320	1.000000	42863945	0.002280
115818041	125601723	6407730	10000.000000	11594	12651	1.000000	7872	14042	1.000000	43308404	0.002424
115819776	125587473	6403333	10000.000000	11695	12373	1.000000	7706	13920	1.000000	43752428	0.002417
115834136	125585341	6406857	10000.000000	11701	12519	1.000000	7859	13912	1.000000	44195921	0.001808
115833905	125581000	6410002	10000.000000	11803	12460	1.000000	7887	14158	1.000000	44637044	0.001590
115840279	125592371	6406553	10000.000000	11597	12519	1.000000	7942	13785	1.000000	45078243	0.001122
115819364	125607809	6406285	10000.000000	11700	12427	1.000000	7911	13921	1.000000	45519301	0.001158
115837758	125579850	6406730	10000.000000	11664	12620	1.000000	7767	14044	1.000000	45958736	0.001229
115822323	125581644	6406080	10000.000000	11553	12520	1.000000	7963	13885	1.000000	46399564	0.000974
115843061	125577637	6406654	10000.000000	11514	12602	1.000000	7843	14141	1.000000	46838634	0.000957
115844232	125585782	6406668	10000.000000	11608	12713	1.000000	8044	13916	1.000000	47278015	0.000816
115819471	125618616	6406109	10000.000000	11667	12571	1.000000	7886	13997	1.000000	47715732	0.000806
115857077	125573985	6408134	10000.000000	11683	12380	1.000000	7792	14142	1.000000	48154321	0.000237
115816575	125601217	6405006	10000.000000	11615	12492	1.000000	7958	13973	1.000000	48589433	0.000074
115821808	125588220	6408289	10000.000000	11727	12664	1.000000	8032	13654	1.000000	49025069	-0.000222
115826029	125577412	6407515	10000.000000	11696	12425	1.000000	7932	13842	1.000000	49459757	-0.000336
115864007	125562174	6408106	10000.000000	11798	12531	1.000000	8066	13873	1.000000	49895208	-0.000409
115832803	125583719	6409456	10000.000000	11632	12644	1.000000	7790	14186	1.000000	50329782	-0.000280
115834515	125588428	6411405	10000.000000	11356	12656	1.000000	7926	13993	1.000000	50762746	-0.000300
115817345	125606238	6404944	10000.000000	11839	12481	1.000000	8071	13876	1.000000	51195713	-0.000464
115818953	125593466	6408552	10000.000000	11570	12687	1.000000	8049	13807	1.000000	51627455	-0.000379
115831187	125592700	6405453	10000.000000	11893	12404	1.000000	7965	13817	1.000000	52059418	-0.000513
115835858	125575055	6409459	10000.000000	11648	12427	1.000000	7918	14062	1.000000	52490321	-0.000482
115833406	125566640	6405971	10000.000000	11744	12482	1.000000	7872	14052	1.000000	52920671	-0.000570
115837432	125589295	6406844	10000.000000	11657	12424	1.000000	7981	13922	1.000000	53349684	-0.000966
115813219	125604224	6406595	10000.000000	11780	12560	1.000000	8002	13780	1.000000	53780016	-0.000809
115818071	125591334	6408922	10000.000000	11843	12348	1.000000	7924	13996	1.000000	54208979	-0.001647
115837942	125572922	6405233	10000.000000	11713	12403	1.000000	7899	13867	1.000000	54637387	-0.001651
115836074	125586492	6412442	10000.000000	11777	12390	1.000000	8083	13804	1.000000	55064484	-0.000728
115835244	125573362	6407487	10000.000000	11567	12563	1.000000	7768	14136	1.000000	55491046	-0.000177
115822826	125577568	6412483	10000.000000	11615	12557	1.000000	8018	13914	1.000000	55916877	-0.000320
npatches	nstrain	runtime	dt	init_x	init_y	init_y_blood	init_z	init_S	beta0	beta1	beta2	beta3	mean_beta	B	d	delta	delta_blood	b[0]	mut	m	CTL	c	g	epsilon	k	het	lambda	rho	omega	x_max	patch.dyna	DELTA	A	VA
10000	1	100.000000	0.001000	21900	9499	5000000	0.001000	10000000	11.118998	14.574404	15.132231	15.331707	12	800000000	0.010000	1.000000	1.000000	80000	0.000050	0.004800	0	0.500000	0.000000	2.500000	4.000000	0.500000	0.001000	0.001000	0.010000	31872	0	10.000000	7.000000	1.000000
sus	inf	inf_blood	z	x[0]	y[0][0]	z[0]	x[1]	y[1][0]	z[1]	S[0]	synchrony
219000000	94990000	5000000	10.000000	21900	9499	0.001000	21900	9499	0.001000	10000000	0.000000
62929021	285206627	14667212	3941.516320	6189	28460	0.394152	5011	29087	0.394152	10723406	0.000000
89290959	174967784	9014439	6325.803353	8981	17444	0.632580	7210	18265	0.632580	11291372	0.000000
111737448	127731264	6546181	7771.765723	11502	12661	0.777177	8937	13622	0.777177	11796613	0.000000
124479220	108841644	5570660	8648.676577	12466	10971	0.864868	9884	11725	0.864868	12268327	0.000000
131786961	99549200	5088910	9180.483393	13439	9744	0.918048	10891	10818	0.918048	12719734	0.000000
136129271	94488194	4826228	9503.000201	13713	9297	0.950300	10942	10250	0.950300	13159128	0.000000
138731286	91589502	4674970	9698.592075	14263	9034	0.969859	11286	10098	0.969859	13591608	0.000000
140289837	89908216	4588633	9817.209710	14200	8992	0.981721	11306	9824	0.981721	14018938	0.000000
141221875	88906563	4543450	9889.145947	14222	8799	0.988915	11587	9710	0.988915	14444333	0.000000
141821513	88295727	4503723	9932.772025	14487	8670	0.993277	11391	9915	0.993277	14866734	0.000000
142166074	87954389	4486083	9959.229270	14358	8805	0.995923	11676	9795	0.995923	15287653	0.000000
142367233	87718253	4476707	9975.274394	14248	9028	0.997527	11321	9813	0.997527	15706979	0.000000
142489096	87583170	4469390	9985.005037	14387	8764	0.998501	11481	9763	0.998501	16126013	0.000000
142562677	87513142	4464373	9990.906233	14763	8541	0.999091	11361	9631	0.999091	16543511	0.000000
142618337	87457715	4462379	9994.485041	14724	8584	0.999449	11584	9698	0.999449	16962390	0.000000
142650643	87427376	4460341	9996.655426	14214	8874	0.999666	11722	9525	0.999666	17377308	0.000000
142664024	87412612	4456682	9997.971667	14572	8596	0.999797	11490	9737	0.999797	17792821	0.000000
142671286	87417741	4460155	9998.769908	14693	8461	0.999877	11598	9616	0.999877	18207668	0.000000
142684037	87389337	4459170	9999.254005	14268	8685	0.999925	11622	9475	0.999925	18621326	0.000000
142676335	87403323	4458562	9999.547588	14456	8909	0.999955	11761	9593	0.999955	19033718	0.000000
142682454	87403927	4457881	9999.725632	14690	8534	0.999973	11554	9500	0.999973	19447221	0.000000
142713068	87383007	4459078	9999.833608	14226	8570	0.999983	11571	9672	0.999983	19858399	0.000000
142707582	87373193	4455265	9999.899091	14515	8755	0.999990	11651	9700	0.999990	20269805	0.000000
142689158	87377325	4458161	9999.938803	14372	8678	0.999994	11448	9799	0.999994	20679820	0.000000
142676365	87405067	4459151	9999.962887	14443	8661	0.999996	11385	9667	0.999996	21091880	0.000000
142693799	87394782	4457973	9999.977493	14409	8671	0.999998	11459	9841	0.999998	21502064	0.000000
142678082	87387647	4463990	9999.986350	14373	8677	0.999999	11519	9666	0.999999	21912459	0.000000
142699033	87395212	4461128	9999.991722	14448	8747	0.999999	11434	9793	0.999999	22321226	0.000000
142706825	87372814	4454542	9999.994980	14330	8700	0.999999	11635	9340	0.999999	22728202	0.000000
142698189	87383717	4456855	9999.996955	14499	8513	1.000000	11583	9614	1.000000	23135598	0.000000
142697897	87390636	4460392	9999.998154	14289	8787	1.000000	11486	9713	1.000000	23542997	0.000000
142707291	87378741	4461532	9999.998880	14317	8882	1.000000	11642	9508	1.000000	23950004	0.000000
142690646	87384295	4455858	9999.999321	14415	8675	1.000000	11617	9395	1.000000	24355898	0.000000
142699005	87383967	4462047	9999.999588	14521	8573	1.000000	11542	9570	1.000000	24761734	0.000000
142692884	87388591	4461481	9999.999750	14574	8563	1.000000	11624	9631	1.000000	25165678	0.000000
142695281	87388454	4459651	9999.999849	14143	8648	1.000000	11510	9742	1.000000	25569890	0.000000
142704062	87361477	4454731	9999.999908	14485	8537	1.000000	11531	9731	1.000000	25974026	0.000000
142686194	87390304	4455847	9999.999944	14466	8731	1.000000	11723	9467	1.000000	26377447	0.000000
142683384	87402157	4456509	9999.999966	14362	8780	1.000000	11576	9606	1.000000	26779356	0.000000
142701766	87377922	4455046	9999.999980	14308	8652	1.000000	11531	9624	1.000000	27181046	-1.#IND00
142707169	87383184	4454212	9999.999988	14552	8654	1.000000	11481	9728	1.000000	27581490	-0.024000
142712264	87365527	4461776	9999.999992	14520	8741	1.000000	11435	9709	1.000000	27981576	-0.003116
142680062	87401916	4458899	9999.999995	14483	8810	1.000000	11556	9666	1.000000	28381497	-0.010380
142678686	87396560	4458630	9999.999997	14516	8462	1.000000	11506	9600	1.000000	28779519	-0.009540
142688955	87381427	4458060	9999.999998	14598	8701	1.000000	11299	9970	1.000000	29177733	-0.005848
142685251	87419390	4457609	9999.999999	14231	8664	1.000000	11711	9561	1.000000	29576324	-0.010864
142677452	87400332	4455527	9999.999999	14519	8557	1.000000	11575	9564	1.000000	29974253	-0.008756
142692317	87393579	4454022	10000.000000	14167	8881	1.000000	11462	9641	1.000000	30371809	-0.007100
142685208	87396638	4455992	10000.000000	14428	8696	1.000000	11474	9701	1.000000	30768724	-0.006480
142689652	87385603	4460887	10000.000000	14482	8693	1.000000	11547	9621	1.000000	31163946	-0.006199
142670289	87386274	4460469	10000.000000	14337	8962	1.000000	11732	9446	1.000000	31557416	-0.006039
142682652	87389018	4456995	10000.000000	14477	8650	1.000000	11663	9565	1.000000	31951092	-0.003723
142682181	87380830	4456825	10000.000000	14309	8763	1.000000	11548	9651	1.000000	32345493	-0.007075
142670022	87399564	4457165	10000.000000	14280	8707	1.000000	11553	9603	1.000000	32738696	-0.005111
142698583	87385713	4458856	10000.000000	14352	8779	1.000000	11621	9502	1.000000	33131412	-0.005477
142689860	87384889	4454303	10000.000000	14491	8709	1.000000	11597	9424	1.000000	33523768	-0.006006
142687561	87397887	4459832	10000.000000	14369	8844	1.000000	11446	9745	1.000000	33916029	-0.005849
142697806	87386314	4459674	10000.000000	14553	8485	1.000000	11609	9745	1.000000	34307247	-0.005239
142688152	87385742	4455921	10000.000000	14231	8504	1.000000	11543	9771	1.000000	34697783	-0.003945
142703521	87380287	4458643	10000.000000	14299	8531	1.000000	11688	9654	1.000000	35087328	-0.005889
142708950	87371128	4456514	10000.000000	14416	8779	1.000000	11657	9593	1.000000	35477215	-0.005749
142670012	87405189	4461185	10000.000000	14393	8707	1.000000	11537	9638	1.000000	35864905	-0.005380
142685356	87388819	4457781	10000.000000	14508	8650	1.000000	11524	9593	1.000000	36251765	-0.005642
142693066	87397832	4460088	10000.000000	14483	8651	1.000000	11567	9731	1.000000	36639497	-0.005900
142696000	87391916	4460085	10000.000000	14479	8625	1.000000	11704	9573	1.000000	37025997	-0.006553
142680627	87397747	4458780	10000.000000	14628	8620	1.000000	11502	9743	1.000000	37412145	-0.007015
142681739	87401111	4459795	10000.000000	14404	8797	1.000000	11361	9765	1.000000	37797394	-0.006491
142691897	87392725	4458118	10000.000000	14562	8470	1.000000	11623	9678	1.000000	38182488	-0.005381
142699355	87385801	4456961	10000.000000	14705	8558	1.000000	11510	9619	1.000000	38567237	-0.005400
142699220	87385999	4456253	10000.000000	14425	8654	1.000000	11477	9675	1.000000	38951789	-0.004454
142700893	87399180	4457073	10000.000000	14529	8762	1.000000	11705	9539	1.000000	39334938	-0.004722
142693185	87390692	4463244	10000.000000	14446	8656	1.000000	11411	9902	1.000000	39717477	-0.003903
142690351	87414180	4457246	10000.000000	14497	8561	1.000000	11703	9637	1.000000	40100440	-0.003583
142709403	87375100	4457835	10000.000000	14431	8759	1.000000	11548	9733	1.000000	40481314	-0.003836
142693243	87400359	4463072	10000.000000	14437	8578	1.000000	11696	9630	1.000000	40861880	-0.003617
142687075	87380019	4459172	10000.000000	14623	8528	1.000000	11389	9674	1.000000	41241415	-0.002935
142692716	87390198	4457100	10000.000000	14374	8718	1.000000	11805	9402	1.000000	41620043	-0.002883
142679883	87377694	4457361	10000.000000	14290	8599	1.000000	11566	9524	1.000000	41998496	-0.003055
142696075	87386010	4459308	10000.000000	14456	8714	1.000000	11533	9555	1.000000	42376482	-0.003045
142669662	87415161	4461552	10000.000000	14699	8513	1.000000	11651	9470	1.000000	42754809	-0.003047
142691422	87383194	4458363	10000.000000	14574	8395	1.000000	11559	9658	1.000000	43131734	-0.002994
142699840	87370570	4456329	10000.000000	14616	8614	1.000000	11613	9599	1.000000	43509207	-0.004297
142689784	87390643	4459911	10000.000000	14675	8723	1.000000	11487	9518	1.000000	43886966	-0.004219
142701215	87398773	4454582	10000.000000	14506	8613	1.000000	11576	9621	1.000000	44263741	-0.003242
142689605	87383763	4458461	10000.000000	14342	8635	1.000000	11665	9605	1.000000	44637635	-0.003463
142698521	87390061	4449624	10000.000000	14517	8530	1.000000	11506	9712	1.000000	45012250	-0.003214
142671622	87390861	4463098	10000.000000	14653	8586	1.000000	11547	9440	1.000000	45385803	-0.003687
142710952	87380341	4457602	10000.000000	14586	8576	1.000000	11421	9728	1.000000	45759122	-0.002862
142716451	87367816	4457894	10000.000000	14404	8657	1.000000	11501	9741	1.000000	46131941	-0.002930
142676828	87394140	4456341	10000.000000	14467	8575	1.000000	11571	9557	1.000000	46503938	-0.003214
142703804	87376148	4456957	10000.000000	14285	8956	1.000000	11585	9604	1.000000	46875218	-0.003139
142681880	87388835	4456632	10000.000000	14548	8674	1.000000	11683	9599	1.000000	47246432	-0.003016
142693612	87396264	4458202	10000.000000	14327	8817	1.000000	11581	9701	1.000000	47616636	-0.003212
142685155	87385562	4457322	10000.000000	14445	8768	1.000000	11580	9815	1.000000	47986849	-0.003112
142703499	87395856	4454154	10000.000000	14316	8834	1.000000	11652	9696	1.000000	48357643	-0.004402
142684273	87392719	4461825	10000.000000	14453	8731	1.000000	11540	9773	1.000000	48726906	-0.004652
142687100	87386264	4457009	10000.000000	14549	8757	1.000000	11630	9769	1.000000	49094937	-0.004542
142690775	87394203	4457023	10000.000000	14618	8621	1.000000	11485	9659	1.000000	49464326	-0.004380
142686837	87400763	4462143	10000.000000	14326	8744	1.000000	11672	9475	1.000000	49832239	-0.004188
npatches	nstrain	runtime	dt	init_x	init_y	init_y_blood	init_z	init_S	beta0	beta1	beta2	beta3	mean_beta	B	d	delta	delta_blood	b[0]	mut	m	CTL	c	g	epsilon	k	het	lambda	rho	omega	x_max	patch.dyna	DELTA	A	VA
10000	1	100.000000	0.001000	21900	9499	5000000	0.001000	10000000	14.980980	10.003816	9.392847	9.061515	12	800000000	0.010000	1.000000	1.000000	80000	0.000050	0.004800	0	0.500000	0.000000	2.500000	5.000000	0.500000	0.001000	0.001000	0.010000	31872	0	10.000000	7.000000	1.000000
sus	inf	inf_blood	z	x[0]	y[0][0]	z[0]	x[1]	y[1][0]	z[1]	S[0]	synchrony
219000000	94990000	5000000	10.000000	21900	9499	0.001000	21900	9499	0.001000	10000000	0.000000
68694903	250325260	12925051	3941.516320	5231	25990	0.394152	7460	24806	0.394152	10708100	0.000000
104812526	135639009	6992503	6325.803353	8263	14641	0.632580	11578	13088	0.632580	11239082	0.000000
132316663	95492767	4895700	7771.765723	10553	10433	0.777177	14423	9230	0.777177	11692935	0.000000
147359684	79911306	4088909	8648.676577	11713	9073	0.864868	16315	7440	0.864868	12106520	0.000000
156066158	72178422	3688867	9180.483393	12447	8338	0.918048	17288	6570	0.918048	12498389	0.000000
161244108	67926284	3466180	9503.000201	12998	7826	0.950300	17605	6266	0.950300	12875156	0.000000
164395037	65513551	3344969	9698.592075	13100	7583	0.969859	17992	6170	0.969859	13243270	0.000000
166264289	64099280	3272373	9817.209710	13304	7402	0.981721	18224	5872	0.981721	13605443	0.000000
167383850	63252747	3227820	9889.145947	13206	7386	0.988915	18478	5775	0.988915	13964931	0.000000
168061954	62766097	3205215	9932.772025	13572	7280	0.993277	17983	6072	0.993277	14321831	0.000000
168505927	62442891	3185194	9959.229270	13656	7160	0.995923	18760	5758	0.995923	14677023	0.000000
168737355	62266534	3178414	9975.274394	13418	7235	0.997527	18727	5676	0.997527	15030899	0.000000
168894407	62153873	3174987	9985.005037	13526	7441	0.998501	18793	5629	0.998501	15383718	0.000000
169016601	62089816	3166054	9990.906233	13765	7062	0.999091	18721	5566	0.999091	15736454	0.000000
169043702	62063026	3166572	9994.485041	13392	7211	0.999449	18567	5754	0.999449	16088501	0.000000
169115726	62007377	3163369	9996.655426	13683	7090	0.999666	18433	5752	0.999666	16439689	0.000000
169083279	62023242	3165704	9997.971667	13638	7360	0.999797	18704	5738	0.999797	16790179	0.000000
169115198	62018985	3162342	9998.769908	13369	7202	0.999877	18662	5658	0.999877	17139775	0.000000
169139095	61992593	3160422	9999.254005	13571	7266	0.999925	18702	5553	0.999925	17489710	0.000000
169127519	62000156	3159755	9999.547588	13605	7331	0.999955	18487	5737	0.999955	17837393	0.000000
169133938	61975388	3159492	9999.725632	13688	7121	0.999973	18343	5877	0.999973	18184764	0.000000
169124954	62001413	3161286	9999.833608	13699	7049	0.999983	18948	5592	0.999983	18533163	0.000000
169128883	61992815	3163205	9999.899091	13736	7106	0.999990	18793	5650	0.999990	18880866	0.000000
169136907	61995389	3160941	9999.938803	13637	7368	0.999994	18480	5787	0.999994	19226516	0.000000
169119501	62007342	3164569	9999.962887	13693	7093	0.999996	18859	5525	0.999996	19571731	0.000000
169148591	61985088	3164191	9999.977493	13750	7039	0.999998	18717	5771	0.999998	19917661	0.000000
169138625	61998405	3160422	9999.986350	13519	7153	0.999999	18689	5618	0.999999	20261958	0.000000
169135260	61991068	3163803	9999.991722	13407	7261	0.999999	18740	5556	0.999999	20607485	0.000000
169158739	61972311	3163276	9999.994980	13809	7104	0.999999	18510	5621	0.999999	20951460	0.000000
169111092	62010990	3163408	9999.996955	13473	7374	1.000000	18663	5610	1.000000	21295527	0.000000
169120715	61998240	3162164	9999.998154	13669	7030	1.000000	18556	5757	1.000000	21638781	0.000000
169135887	61985742	3164082	9999.998880	13536	7215	1.000000	18713	5501	1.000000	21982315	0.000000
169112052	62009835	3166894	9999.999321	13698	6986	1.000000	18786	5522	1.000000	22325227	0.000000
169103181	62007868	3163387	9999.999588	13563	7095	1.000000	18672	5766	1.000000	22667140	0.000000
169138650	61985937	3162335	9999.999750	13450	7277	1.000000	18611	5426	1.000000	23008486	0.000000
169156959	61977954	3162799	9999.999849	13638	7198	1.000000	18654	5549	1.000000	23349318	0.000000
169100251	61984748	3164074	9999.999908	13579	7111	1.000000	18515	5751	1.000000	23690012	0.000000
169179426	61958036	3162229	9999.999944	13743	6999	1.000000	18833	5548	1.000000	24029001	0.000000
169136763	61982630	3161123	9999.999966	13559	7318	1.000000	18541	5678	1.000000	24368059	0.000000
169140090	61985584	3162116	9999.999980	13754	7097	1.000000	18812	5633	1.000000	24706626	-1.#IND00
169181581	61974010	3160526	9999.999988	13757	7081	1.000000	18491	5686	1.000000	25043145	-1.#IND00
169117248	62007435	3160128	9999.999992	13433	7280	1.000000	18515	5821	1.000000	25381002	0.009515
169148349	61972387	3163557	9999.999995	13878	7153	1.000000	18584	5645	1.000000	25717868	0.003405
169138910	61986137	3160626	9999.999997	13539	7278	1.000000	18409	5656	1.000000	26054478	0.003564
169139576	61973279	3163445	9999.999998	13517	7175	1.000000	18432	5723	1.000000	26390735	0.003555
169133173	61979022	3159750	9999.999999	13634	7165	1.000000	18831	5659	1.000000	26726683	0.002363
169150235	61976133	3160561	9999.999999	13735	7232	1.000000	18509	5723	1.000000	27060781	0.003366
169143515	61972681	3163052	10000.000000	13785	6975	1.000000	18899	5533	1.000000	27394380	0.003475
169139744	61984321	3162033	10000.000000	13523	7154	1.000000	18879	5543	1.000000	27728423	0.002191
169139170	61987165	3159446	10000.000000	13375	7224	1.000000	18680	5756	1.000000	28062841	0.002315
169166815	61962903	3162047	10000.000000	13660	7181	1.000000	18890	5741	1.000000	28395983	0.006818
169176580	61965615	3163562	10000.000000	13409	7330	1.000000	18618	5731	1.000000	28728734	0.005782
169129853	61991726	3163690	10000.000000	13644	7150	1.000000	18642	5779	1.000000	29060861	0.006345
169138914	61982402	3161526	10000.000000	13452	7166	1.000000	18483	5806	1.000000	29392616	0.002978
169142568	61982262	3162645	10000.000000	13771	7004	1.000000	18669	5670	1.000000	29723963	-0.001256
169150441	61962327	3162283	10000.000000	13816	7054	1.000000	18531	5816	1.000000	30053657	-0.001531
169135492	61990366	3162483	10000.000000	13474	7395	1.000000	18735	5636	1.000000	30383472	-0.001659
169140834	61992296	3163685	10000.000000	13645	7023	1.000000	18856	5667	1.000000	30710994	-0.001959
169172346	61980478	3161219	10000.000000	13682	7154	1.000000	18578	5691	1.000000	31040518	-0.001360
169133788	61994098	3163095	10000.000000	13474	7149	1.000000	18385	5766	1.000000	31369794	-0.000647
169163994	61976496	3161156	10000.000000	13440	7327	1.000000	18456	5646	1.000000	31697284	-0.000418
169146686	61984092	3162525	10000.000000	13842	7138	1.000000	19027	5510	1.000000	32024911	-0.000442
169144212	61985274	3159219	10000.000000	13453	7129	1.000000	18594	5780	1.000000	32352328	-0.000792
169135027	61986112	3166425	10000.000000	13717	7269	1.000000	18844	5832	1.000000	32679791	-0.002111
169123938	61987963	3163742	10000.000000	13532	7112	1.000000	18526	5833	1.000000	33005505	-0.002164
169159829	61974015	3158796	10000.000000	13635	7072	1.000000	18778	5472	1.000000	33331855	-0.002057
169146163	61973066	3163037	10000.000000	13645	7073	1.000000	18567	5740	1.000000	33656416	-0.002105
169150477	61981021	3161276	10000.000000	13290	7427	1.000000	18605	5695	1.000000	33982491	-0.002133
169112046	61998577	3164647	10000.000000	13660	7084	1.000000	18434	5835	1.000000	34306637	-0.001883
169137515	62002073	3163289	10000.000000	13665	7253	1.000000	18901	5773	1.000000	34629844	-0.001191
169144046	61977659	3167247	10000.000000	13622	7216	1.000000	18543	5657	1.000000	34952003	-0.001255
169135576	61990404	3162127	10000.000000	13630	7310	1.000000	18555	5611	1.000000	35273988	-0.001077
169160031	61994990	3162345	10000.000000	13574	7140	1.000000	18436	5702	1.000000	35596118	-0.001201
169124559	61995824	3165717	10000.000000	13647	7102	1.000000	18192	5939	1.000000	35916427	-0.001476
169135647	61982016	3161125	10000.000000	13680	7279	1.000000	18662	5577	1.000000	36237786	-0.001500
169114489	62007757	3164587	10000.000000	13658	7106	1.000000	18548	5887	1.000000	36558463	-0.001347
169137983	61998737	3162356	10000.000000	13649	7146	1.000000	18655	5730	1.000000	36878225	-0.001347
169143285	61989417	3164413	10000.000000	13340	7275	1.000000	18579	5763	1.000000	37197369	-0.001290
169131587	62001084	3162732	10000.000000	13553	7245	1.000000	18659	5582	1.000000	37516835	-0.002512
169123706	61993507	3162861	10000.000000	13689	7122	1.000000	18678	5658	1.000000	37836319	-0.002170
169110812	62001536	3164343	10000.000000	13860	6860	1.000000	18648	5719	1.000000	38154336	-0.002557
169133167	61993611	3159762	10000.000000	13718	7190	1.000000	18624	5741	1.000000	38470769	-0.001223
169145835	62010389	3163402	10000.000000	13619	7237	1.000000	18403	5760	1.000000	38787489	-0.001133
169125509	62001619	3163166	10000.000000	13452	7270	1.000000	18443	5796	1.000000	39103881	-0.000691
169138476	61987714	3161795	10000.000000	13599	7335	1.000000	18676	5498	1.000000	39420189	0.000545
169138103	61982657	3165978	10000.000000	13664	7092	1.000000	18564	5682	1.000000	39736119	0.000944
169125585	62000169	3160316	10000.000000	13550	7178	1.000000	18602	5777	1.000000	40052349	0.000110
169168937	61968941	3164469	10000.000000	13545	7253	1.000000	18731	5621	1.000000	40368222	0.000158
169157254	61957811	3164171	10000.000000	13820	7040	1.000000	18755	5710	1.000000	40682947	0.001126
169161381	61981652	3160590	10000.000000	13652	7139	1.000000	18599	5717	1.000000	40998990	0.001121
169130925	61991905	3163788	10000.000000	13575	7226	1.000000	18481	5676	1.000000	41312889	0.001042
169150270	61975752	3162683	10000.000000	13475	7181	1.000000	18316	5852	1.000000	41627176	0.001021
169126963	61988386	3161577	10000.000000	13610	7075	1.000000	18471	6000	1.000000	41939268	0.000992
169132071	61986577	3162467	10000.000000	13468	7376	1.000000	18682	5582	1.000000	42251088	0.000943
169155742	61983804	3162820	10000.000000	13607	7046	1.000000	18644	5593	1.000000	42562185	0.000644
169157905	61978060	3161234	10000.000000	13702	7086	1.000000	18614	5652	1.000000	42873718	0.000591
169149669	61983881	3162603	10000.000000	13541	7473	1.000000	18487	5682	1.000000	43185097	0.000596
169118948	62006066	3166540	10000.000000	13540	7159	1.000000	18655	5615	1.000000	43495430	0.000684
169130937	61996582	3163637	10000.000000	13649	7215	1.000000	18506	5686	1.000000	43806598	0.000704
npatches	nstrain	runtime	dt	init_x	init_y	init_y_blood	init_z	init_S	beta0	beta1	beta2	beta3	mean_beta	B	d	delta	delta_blood	b[0]	mut	m	CTL	c	g	epsilon	k	het	lambda	rho	omega	x_max	patch.dyna	DELTA	A	VA
10000	1	100.000000	0.001000	21900	9499	5000000	0.001000	10000000	11.324794	11.130579	8.057750	7.131299	12	800000000	0.010000	1.000000	1.000000	80000	0.000050	0.004800	0	0.500000	0.000000	2.500000	6.000000	0.500000	0.001000	0.001000	0.010000	31872	0	10.000000	7.000000	1.000000
sus	inf	inf_blood	z	x[0]	y[0][0]	z[0]	x[1]	y[1][0]	z[1]	S[0]	synchrony
219000000	94990000	5000000	10.000000	21900	9499	0.001000	21900	9499	0.001000	10000000	0.000000
74856255	219892692	11398435	3941.516320	7343	22310	0.394152	7390	22036	0.394152	10698456	0.000000
120695111	106409758	5488035	6325.803353	12067	10517	0.632580	12261	10469	0.632580	11190884	0.000000
152618822	72449197	3715911	7771.765723	15109	7288	0.777177	15478	7100	0.777177	11594561	0.000000
169790749	59288770	3037637	8648.676577	17366	5916	0.864868	17328	5834	0.864868	11953912	0.000000
179786585	52690277	2694215	9180.483393	18062	5253	0.918048	18202	5344	0.918048	12285542	0.000000
185721671	49143535	2508379	9503.000201	18936	4897	0.950300	18814	4945	0.950300	12601894	0.000000
189272467	47085591	2400378	9698.592075	19051	4647	0.969859	19308	4538	0.969859	12908686	0.000000
191419926	45899434	2344790	9817.209710	19403	4493	0.981721	19378	4503	0.981721	13208232	0.000000
192713010	45172817	2307253	9889.145947	19649	4467	0.988915	19969	4344	0.988915	13505112	0.000000
193511678	44738965	2286561	9932.772025	19467	4531	0.993277	20002	4384	0.993277	13799040	0.000000
194018775	44494526	2266876	9959.229270	19707	4439	0.995923	20103	4232	0.995923	14091011	0.000000
194281857	44331453	2262997	9975.274394	19960	4297	0.997527	19882	4310	0.997527	14383084	0.000000
194447791	44242960	2256882	9985.005037	19917	4248	0.998501	20212	4247	0.998501	14673048	0.000000
194573970	44176270	2255294	9990.906233	19815	4412	0.999091	20289	4152	0.999091	14962720	0.000000
194598253	44157304	2253453	9994.485041	19521	4452	0.999449	19700	4428	0.999449	15251618	0.000000
194708341	44098536	2251318	9996.655426	19739	4447	0.999666	19907	4268	0.999666	15540341	0.000000
194650334	44135798	2251510	9997.971667	19558	4457	0.999797	20069	4326	0.999797	15827991	0.000000
194689481	44121469	2249508	9998.769908	19747	4372	0.999877	19891	4376	0.999877	16115638	0.000000
194710516	44098720	2251311	9999.254005	19753	4373	0.999925	20265	4251	0.999925	16402449	0.000000
194712014	44094138	2251688	9999.547588	19822	4358	0.999955	19720	4356	0.999955	16688696	0.000000
194728668	44090913	2249188	9999.725632	19662	4485	0.999973	20034	4225	0.999973	16975061	0.000000
194694760	44119737	2249960	9999.833608	19612	4381	0.999983	19582	4281	0.999983	17261053	0.000000
194727910	44102702	2246800	9999.899091	19701	4264	0.999990	19772	4325	0.999990	17545759	0.000000
194729673	44085467	2246235	9999.938803	19933	4242	0.999994	20113	4201	0.999994	17830322	0.000000
194730061	44102540	2248419	9999.962887	19941	4310	0.999996	20092	4273	0.999996	18114431	0.000000
194702616	44100626	2249302	9999.977493	19680	4379	0.999998	19690	4287	0.999998	18398389	0.000000
194691257	44115597	2252692	9999.986350	20101	4200	0.999999	19880	4386	0.999999	18682255	0.000000
194731150	44100857	2248728	9999.991722	19974	4378	0.999999	20086	4239	0.999999	18964603	0.000000
194721524	44108672	2247677	9999.994980	19885	4424	0.999999	20121	4209	0.999999	19248115	0.000000
194696543	44109062	2250013	9999.996955	19491	4339	1.000000	19841	4276	1.000000	19530257	0.000000
194737178	44080377	2247679	9999.998154	19766	4456	1.000000	19827	4198	1.000000	19812437	0.000000
194703205	44096857	2251046	9999.998880	19692	4252	1.000000	20175	4349	1.000000	20093809	0.000000
194721107	44104092	2251716	9999.999321	19679	4349	1.000000	19768	4227	1.000000	20374239	0.000000
194705993	44114528	2249442	9999.999588	19969	4313	1.000000	19982	4290	1.000000	20655255	0.000000
194716571	44109638	2252067	9999.999750	19951	4252	1.000000	20067	4271	1.000000	20935714	0.000000
194712821	44114257	2253281	9999.999849	19764	4273	1.000000	19643	4435	1.000000	21214681	0.000000
194731126	44089336	2248967	9999.999908	19720	4411	1.000000	19953	4184	1.000000	21494486	0.000000
194694185	44110015	2252251	9999.999944	19974	4203	1.000000	20108	4285	1.000000	21773412	0.000000
194716344	44099663	2247168	9999.999966	19864	4383	1.000000	20024	4250	1.000000	22051728	0.000000
194727781	44082430	2249743	9999.999980	19395	4523	1.000000	19797	4446	1.000000	22329317	-1.#IND00
194747234	44088641	2251304	9999.999988	19903	4377	1.000000	19791	4345	1.000000	22606281	0.004800
194737919	44089636	2248323	9999.999992	19481	4543	1.000000	20160	4080	1.000000	22883315	-0.002678
194706332	44111458	2249895	9999.999995	19955	4312	1.000000	20230	4096	1.000000	23159854	0.002592
194733524	44086083	2249423	9999.999997	19357	4612	1.000000	19862	4227	1.000000	23435785	0.002770
194719008	44108516	2249607	9999.999998	19708	4382	1.000000	20017	4326	1.000000	23712129	-0.001000
194733133	44092877	2248810	9999.999999	19432	4573	1.000000	20174	4278	1.000000	23987146	-0.002069
194745739	44082954	2249398	9999.999999	19909	4228	1.000000	19931	4204	1.000000	24262004	-0.001704
194700305	44115152	2251636	10000.000000	19946	4361	1.000000	20205	4103	1.000000	24537937	-0.000560
194728281	44107860	2248552	10000.000000	19521	4400	1.000000	20168	4148	1.000000	24812306	-0.000320
194723609	44084971	2248381	10000.000000	19955	4234	1.000000	19673	4351	1.000000	25087493	0.000218
194715518	44089700	2250097	10000.000000	19649	4188	1.000000	20127	4258	1.000000	25360882	0.000056
194732584	44089747	2249474	10000.000000	19609	4508	1.000000	20078	4211	1.000000	25633654	0.000220
194738633	44088593	2251668	10000.000000	19952	4317	1.000000	20236	4110	1.000000	25906765	-0.001734
194722443	44100574	2252072	10000.000000	19702	4343	1.000000	20130	4169	1.000000	26177862	-0.004737
194737199	44088913	2250165	10000.000000	19844	4327	1.000000	20112	4160	1.000000	26450001	-0.004957
194679045	44115240	2251281	10000.000000	19723	4468	1.000000	19978	4188	1.000000	26721625	-0.004720
194733356	44087843	2249804	10000.000000	19703	4513	1.000000	19949	4265	1.000000	26992483	-0.004238
194716103	44107970	2251574	10000.000000	19930	4316	1.000000	19750	4207	1.000000	27262401	-0.004105
194702319	44102617	2250249	10000.000000	19822	4368	1.000000	19741	4349	1.000000	27532729	-0.003130
194731631	44098483	2248638	10000.000000	19590	4422	1.000000	19752	4363	1.000000	27802338	-0.002859
194655648	44121807	2251413	10000.000000	19667	4396	1.000000	19955	4356	1.000000	28072542	-0.002972
194706565	44112004	2251208	10000.000000	19912	4298	1.000000	19931	4426	1.000000	28341019	-0.002724
194685763	44122384	2247693	10000.000000	19608	4530	1.000000	20113	4202	1.000000	28610563	-0.002433
194732160	44087964	2248545	10000.000000	19631	4334	1.000000	19798	4373	1.000000	28878413	-0.003053
194706018	44103637	2248973	10000.000000	20040	4374	1.000000	20155	4085	1.000000	29146638	-0.001748
194700790	44116210	2251034	10000.000000	19915	4244	1.000000	20251	4038	1.000000	29414063	-0.001622
194722492	44081842	2252350	10000.000000	20050	4245	1.000000	19673	4371	1.000000	29680901	-0.001545
194703911	44099345	2250996	10000.000000	19687	4423	1.000000	19990	4230	1.000000	29948821	-0.001175
194726886	44096200	2248998	10000.000000	19672	4346	1.000000	20002	4203	1.000000	30213945	-0.000591
194710204	44099076	2249101	10000.000000	19849	4236	1.000000	19982	4247	1.000000	30480284	-0.000540
194710913	44091487	2250231	10000.000000	19781	4245	1.000000	19697	4256	1.000000	30745408	-0.000477
194734703	44110979	2250574	10000.000000	19806	4358	1.000000	19732	4688	1.000000	31010491	-0.000523
194706653	44091534	2250599	10000.000000	19805	4274	1.000000	20199	4241	1.000000	31276398	-0.000412
194747753	44085591	2249269	10000.000000	19826	4214	1.000000	19911	4283	1.000000	31540562	-0.000405
194703321	44094363	2251045	10000.000000	19802	4354	1.000000	19875	4289	1.000000	31804805	-0.000269
194705590	44111430	2252749	10000.000000	19807	4228	1.000000	20073	4255	1.000000	32068356	-0.000341
194714345	44104277	2248620	10000.000000	19818	4313	1.000000	19859	4253	1.000000	32332037	-0.000217
194723823	44074611	2250921	10000.000000	19628	4300	1.000000	19751	4379	1.000000	32594797	-0.000615
194702611	44109638	2251617	10000.000000	19825	4304	1.000000	19743	4393	1.000000	32857732	-0.000779
194712913	44107499	2248480	10000.000000	19723	4399	1.000000	20088	4256	1.000000	33119761	-0.000248
194726588	44109437	2248901	10000.000000	19808	4343	1.000000	19854	4309	1.000000	33381717	-0.000362
194700673	44115758	2253499	10000.000000	19665	4392	1.000000	20024	4234	1.000000	33642235	0.000061
194735559	44112360	2248544	10000.000000	19693	4238	1.000000	19984	4338	1.000000	33901949	0.000130
194726389	44081431	2250454	10000.000000	19834	4436	1.000000	19842	4393	1.000000	34161938	0.001225
194706596	44115034	2251232	10000.000000	19596	4432	1.000000	19962	4158	1.000000	34420736	0.000994
194710540	44113377	2250093	10000.000000	19718	4246	1.000000	19512	4358	1.000000	34680867	0.001327
194680146	44112335	2254138	10000.000000	19671	4376	1.000000	20221	4260	1.000000	34940976	0.001364
194742397	44089285	2249268	10000.000000	19880	4347	1.000000	19950	4245	1.000000	35200090	0.001818
194680107	44110846	2251820	10000.000000	19617	4457	1.000000	19904	4323	1.000000	35458953	0.001877
194709943	44090158	2248742	10000.000000	19658	4333	1.000000	19958	4234	1.000000	35717478	0.001657
194718764	44108464	2248082	10000.000000	19799	4382	1.000000	20061	4302	1.000000	35974715	0.001647
194715904	44106088	2249313	10000.000000	20018	4207	1.000000	20335	3992	1.000000	36232346	0.002028
194725022	44077031	2249242	10000.000000	19988	4187	1.000000	19914	4154	1.000000	36489732	0.001960
194718153	44105916	2250217	10000.000000	19598	4435	1.000000	20151	4182	1.000000	36746106	0.001712
194706194	44094731	2249297	10000.000000	19946	4390	1.000000	20053	4289	1.000000	37002164	0.001593
194724734	44109369	2249237	10000.000000	19763	4394	1.000000	20024	4227	1.000000	37256893	0.003367
194704974	44106141	2247528	10000.000000	19848	4281	1.000000	19939	4419	1.000000	37512888	0.003070
194707386	44114711	2250676	10000.000000	19795	4363	1.000000	20147	4218	1.000000	37768093	0.003486
194683941	44115033	2249175	10000.000000	19675	4488	1.000000	20040	4265	1.000000	38022089	0.003474
npatches	nstrain	runtime	dt	init_x	init_y	init_y_blood	init_z	init_S	beta0	beta1	beta2	beta3	mean_beta	B	d	delta	delta_blood	b[0]	mut	m	CTL	c	g	epsilon	k	het	lambda	rho	omega	x_max	patch.dyna	DELTA	A	VA
10000	1	100.000000	0.001000	21900	9499	5000000	0.001000	10000000	11.254465	11.268555	7.364028	6.271638	12	800000000	0.010000	1.000000	1.000000	80000	0.000050	0.004800	0	0.500000	0.000000	2.500000	7.000000	0.500000	0.001000	0.001000	0.010000	31872	0	10.000000	7.000000	1.000000
sus	inf	inf_blood	z	x[0]	y[0][0]	z[0]	x[1]	y[1][0]	z[1]	S[0]	synchrony
219000000	94990000	5000000	10.000000	21900	9499	0.001000	21900	9499	0.001000	10000000	0.000000
81022106	193539596	10067491	3941.516320	8057	19400	0.394152	8021	19383	0.394152	10686440	0.000000
136274757	84319719	4352229	6325.803353	13557	8512	0.632580	13563	8361	0.632580	11141006	0.000000
172090564	55397396	2846204	7771.765723	17559	5373	0.777177	17444	5493	0.777177	11495510	0.000000
191099753	44160868	2261507	8648.676577	19471	4229	0.864868	19676	4188	0.864868	11800940	0.000000
202149277	38537001	1968209	9180.483393	20570	3715	0.918048	20803	3537	0.918048	12077577	0.000000
208655162	35492976	1812154	9503.000201	21291	3601	0.950300	21310	3370	0.950300	12336574	0.000000
212570074	33744336	1724789	9698.592075	21907	3275	0.969859	21996	3191	0.969859	12584208	0.000000
214906055	32733142	1672887	9817.209710	22245	3112	0.981721	22056	3234	0.981721	12826642	0.000000
216328284	32134714	1638032	9889.145947	22293	2976	0.988915	22028	3140	0.988915	13064954	0.000000
217197344	31767288	1620451	9932.772025	22019	3133	0.993277	22362	3063	0.993277	13299278	0.000000
217732641	31543406	1610275	9959.229270	22387	3061	0.995923	22069	3103	0.995923	13532330	0.000000
218026792	31414870	1604354	9975.274394	22424	3034	0.997527	22485	3017	0.997527	13764898	0.000000
218178893	31345494	1600257	9985.005037	22490	3013	0.998501	22406	3131	0.998501	13996208	0.000000
218343380	31280174	1595913	9990.906233	22442	2916	0.999091	22374	2950	0.999091	14226276	0.000000
218403557	31264257	1593439	9994.485041	22393	3049	0.999449	22483	2999	0.999449	14457581	0.000000
218431023	31227049	1593995	9996.655426	22624	2940	0.999666	22313	2859	0.999666	14687300	0.000000
218482521	31223591	1593574	9997.971667	22741	2818	0.999797	22335	2946	0.999797	14916937	0.000000
218471757	31227310	1595266	9998.769908	22354	3063	0.999877	22683	2918	0.999877	15145404	0.000000
218489219	31224907	1590993	9999.254005	22631	2929	0.999925	22476	2942	0.999925	15373973	0.000000
218471951	31229700	1594231	9999.547588	22677	2949	0.999955	22367	3043	0.999955	15603855	0.000000
218466489	31235504	1593551	9999.725632	22431	2738	0.999973	22345	2897	0.999973	15831553	0.000000
218455822	31247374	1593143	9999.833608	22659	2915	0.999983	22429	2939	0.999983	16059360	0.000000
218508779	31206575	1591504	9999.899091	22107	3011	0.999990	22493	3105	0.999990	16286301	0.000000
218474573	31227773	1594824	9999.938803	22404	2971	0.999994	22498	2918	0.999994	16512798	0.000000
218516366	31197953	1590964	9999.962887	22548	2896	0.999996	22239	3157	0.999996	16739958	0.000000
218500205	31213871	1592270	9999.977493	22440	3063	0.999998	22724	2779	0.999998	16965601	0.000000
218503304	31208119	1591237	9999.986350	22253	2882	0.999999	22422	3018	0.999999	17191864	0.000000
218471588	31230305	1592449	9999.991722	22558	2946	0.999999	22501	2967	0.999999	17417989	0.000000
218483572	31218124	1591167	9999.994980	22282	2917	0.999999	22665	2943	0.999999	17643046	0.000000
218514495	31215986	1589983	9999.996955	22401	2944	1.000000	22312	3007	1.000000	17868530	0.000000
218454077	31224544	1593444	9999.998154	22577	2994	1.000000	22396	2901	1.000000	18093599	0.000000
218522305	31205277	1591303	9999.998880	22376	3140	1.000000	22771	2887	1.000000	18317437	0.000000
218493174	31213961	1593971	9999.999321	22477	3009	1.000000	22442	2979	1.000000	18541485	0.000000
218526077	31215534	1593258	9999.999588	22602	3004	1.000000	22255	3023	1.000000	18765596	0.000000
218507672	31220895	1593774	9999.999750	22352	2980	1.000000	22780	2945	1.000000	18989538	0.000000
218503014	31209197	1594508	9999.999849	22605	2943	1.000000	22483	3059	1.000000	19212724	0.000000
218499042	31208319	1589307	9999.999908	22796	2957	1.000000	22755	2829	1.000000	19435786	0.000000
218505141	31218024	1591414	9999.999944	22787	2800	1.000000	22521	2950	1.000000	19657563	0.000000
218486421	31226715	1592134	9999.999966	22578	2933	1.000000	22429	3202	1.000000	19879104	0.000000
218537048	31195116	1588943	9999.999980	22571	2987	1.000000	22259	3136	1.000000	20100927	-1.#IND00
218515155	31202218	1591757	9999.999988	22124	3077	1.000000	22478	3087	1.000000	20322035	0.006400
218517173	31220700	1591715	9999.999992	22452	2857	1.000000	22478	3029	1.000000	20542962	0.011719
218502159	31223668	1594668	9999.999995	22123	3211	1.000000	22470	2980	1.000000	20763585	0.003485
218517305	31209681	1592668	9999.999997	22432	2908	1.000000	22445	3016	1.000000	20983325	-0.007626
218500213	31215312	1592948	9999.999998	22544	3032	1.000000	22313	3019	1.000000	21203046	-0.007452
218501537	31210640	1591794	9999.999999	22655	2947	1.000000	22325	3056	1.000000	21421602	-0.006932
218479541	31225969	1593699	9999.999999	22732	2911	1.000000	22277	2983	1.000000	21639988	-0.005895
218514510	31207021	1592027	10000.000000	22479	2958	1.000000	22382	2972	1.000000	21859056	-0.003270
218479218	31236812	1592221	10000.000000	22830	2787	1.000000	22610	2808	1.000000	22077974	-0.001845
218486653	31213753	1593940	10000.000000	22380	3109	1.000000	22722	2899	1.000000	22295949	-0.001716
218520229	31203881	1591311	10000.000000	22823	2812	1.000000	22454	3020	1.000000	22513195	-0.001834
218527610	31210184	1592912	10000.000000	22351	3035	1.000000	22340	2977	1.000000	22731153	0.000585
218496515	31211493	1592663	10000.000000	22492	3057	1.000000	22497	2930	1.000000	22948245	-0.000154
218521827	31221720	1593406	10000.000000	22670	2917	1.000000	22627	2859	1.000000	23164702	-0.001141
218511709	31217089	1592198	10000.000000	22783	2767	1.000000	22153	2942	1.000000	23381502	-0.000640
218522875	31202798	1592219	10000.000000	22621	2910	1.000000	22827	2778	1.000000	23597379	-0.000288
218498654	31218261	1591833	10000.000000	22604	2965	1.000000	22629	2872	1.000000	23813612	-0.000291
218517367	31222665	1591479	10000.000000	22287	3168	1.000000	22636	2953	1.000000	24028833	-0.000559
218490815	31211987	1590724	10000.000000	22557	2995	1.000000	22562	2907	1.000000	24244271	0.000297
218544957	31200110	1591097	10000.000000	22576	2899	1.000000	22745	2949	1.000000	24459272	0.000252
218462032	31237580	1594246	10000.000000	22494	3076	1.000000	22463	2987	1.000000	24673861	0.001865
218498485	31209754	1590877	10000.000000	22548	3007	1.000000	22434	2885	1.000000	24887516	0.001480
218494979	31207563	1592348	10000.000000	22544	3013	1.000000	22420	3034	1.000000	25101154	0.002760
218449912	31234333	1593663	10000.000000	22469	3012	1.000000	22240	3147	1.000000	25314876	0.002877
218495537	31225579	1594318	10000.000000	22307	3066	1.000000	22390	3026	1.000000	25527713	0.001286
218514733	31221448	1591183	10000.000000	22168	2993	1.000000	22560	2777	1.000000	25741369	0.001471
218496280	31217857	1592764	10000.000000	22493	2962	1.000000	22805	2942	1.000000	25953714	0.001330
218516833	31200962	1589944	10000.000000	22365	2966	1.000000	22265	3139	1.000000	26165765	0.001096
218461733	31240292	1593764	10000.000000	22555	2855	1.000000	22262	2888	1.000000	26378483	0.000725
218490829	31227290	1592592	10000.000000	22247	3067	1.000000	22381	3125	1.000000	26589722	0.000575
218512312	31198618	1594886	10000.000000	22589	2929	1.000000	22328	2968	1.000000	26801562	0.001930
218481872	31225855	1592888	10000.000000	22430	2880	1.000000	22299	3025	1.000000	27012961	0.001769
218496455	31210090	1591540	10000.000000	22519	2900	1.000000	22529	3018	1.000000	27223898	0.001571
218501769	31225073	1593320	10000.000000	22633	2906	1.000000	22455	3063	1.000000	27435220	0.001655
218471525	31235921	1593847	10000.000000	22195	3068	1.000000	22382	3051	1.000000	27645190	0.001426
218540115	31198752	1589100	10000.000000	22186	2995	1.000000	22184	3121	1.000000	27854812	0.001414
218475547	31237422	1595669	10000.000000	22193	3087	1.000000	22816	2902	1.000000	28064134	0.001509
218508077	31218545	1592939	10000.000000	22389	2931	1.000000	22534	2963	1.000000	28273180	0.000776
218495029	31209416	1592273	10000.000000	22340	3139	1.000000	22208	2981	1.000000	28482163	0.002114
218529300	31202207	1592738	10000.000000	22596	2919	1.000000	22386	2858	1.000000	28690365	0.002083
218470269	31217668	1593370	10000.000000	22360	3011	1.000000	22781	2892	1.000000	28898366	0.002419
218506833	31212436	1594712	10000.000000	22469	2957	1.000000	22203	3052	1.000000	29106754	0.002184
218481700	31231634	1592231	10000.000000	22366	3122	1.000000	22237	2902	1.000000	29314079	0.002095
218496646	31215542	1592712	10000.000000	22978	2760	1.000000	22393	2969	1.000000	29522253	0.001972
218496320	31227268	1595027	10000.000000	21993	3104	1.000000	22525	3043	1.000000	29729938	0.001705
218523785	31206383	1591615	10000.000000	22633	2931	1.000000	22495	2969	1.000000	29936600	0.002548
218501125	31214762	1592189	10000.000000	22167	3010	1.000000	22511	3091	1.000000	30143621	0.002651
218489102	31211153	1591329	10000.000000	22393	2879	1.000000	22351	2845	1.000000	30349578	0.002369
218520087	31212569	1591878	10000.000000	22538	2808	1.000000	22576	2819	1.000000	30555221	0.002121
218482934	31216262	1593852	10000.000000	22258	3019	1.000000	22516	2929	1.000000	30760319	0.001417
218530866	31192003	1592322	10000.000000	22272	2986	1.000000	22480	3072	1.000000	30966200	0.001361
218492336	31224688	1591946	10000.000000	22161	3034	1.000000	22522	2975	1.000000	31171552	0.001355
218456331	31225782	1592124	10000.000000	22405	2906	1.000000	22423	3054	1.000000	31376356	0.001394
218512499	31201660	1591890	10000.000000	22278	3105	1.000000	22308	2915	1.000000	31579688	0.001454
218488614	31207575	1593000	10000.000000	22840	2881	1.000000	22081	3057	1.000000	31783641	0.002175
218515516	31217325	1592706	10000.000000	22138	2941	1.000000	22196	2965	1.000000	31987729	0.002153
218479631	31223890	1591862	10000.000000	22293	2993	1.000000	22320	2992	1.000000	32191903	0.002943
218494173	31213066	1592270	10000.000000	22218	3070	1.000000	22205	3174	1.000000	32394042	0.003152
218507361	31218578	1590801	10000.000000	22023	3128	1.000000	22472	3056	1.000000	32596464	0.002865
npatches	nstrain	runtime	dt	init_x	init_y	init_y_blood	init_z	init_S	beta0	beta1	beta2	beta3	mean_beta	B	d	delta	delta_blood	b[0]	mut	m	CTL	c	g	epsilon	k	het	lambda	rho	omega	x_max	patch.dyna	DELTA	A	VA
10000	1	100.000000	0.001000	21900	9499	5000000	0.001000	10000000	16.339074	16.126004	10.338007	6.803597	12	800000000	0.010000	1.000000	1.000000	80000	0.000050	0.004800	0	0.500000	0.000000	2.500000	8.000000	0.500000	0.001000	0.001000	0.010000	31872	0	10.000000	7.000000	1.000000
sus	inf	inf_blood	z	x[0]	y[0][0]	z[0]	x[1]	y[1][0]	z[1]	S[0]	synchrony
219000000	94990000	5000000	10.000000	21900	9499	0.001000	21900	9499	0.001000	10000000	0.000000
86664405	171034155	8922967	3941.516320	6233	18057	0.394152	6437	18350	0.394152	10675640	0.000000
150494286	67763057	3504463	6325.803353	11627	7678	0.632580	11579	7906	0.632580	11096652	0.000000
189256235	42964388	2209028	7771.765723	14385	5576	0.777177	14705	5345	0.777177	11409217	0.000000
209661553	33268661	1706079	8648.676577	16607	4338	0.864868	16322	4441	0.864868	11668077	0.000000
221456361	28411253	1454700	9180.483393	17603	3848	0.918048	17698	3839	0.918048	11896675	0.000000
228379044	25807675	1319309	9503.000201	18193	3687	0.950300	18407	3595	0.950300	12106417	0.000000
232477797	24324808	1243167	9698.592075	18357	3516	0.969859	18426	3412	0.969859	12305602	0.000000
234984502	23436850	1198087	9817.209710	18706	3440	0.981721	18871	3292	0.981721	12497244	0.000000
236467445	22920230	1171159	9889.145947	19143	3137	0.988915	18874	3373	0.988915	12684823	0.000000
237417500	22609060	1154528	9932.772025	19493	3160	0.993277	19114	3241	0.993277	12869778	0.000000
237935658	22429445	1145145	9959.229270	18991	3277	0.995923	19507	3064	0.995923	13053062	0.000000
238209399	22342296	1139770	9975.274394	19015	3283	0.997527	19196	3361	0.997527	13235866	0.000000
238429634	22244887	1134814	9985.005037	18900	3434	0.998501	19606	3068	0.998501	13417190	0.000000
238584793	22205497	1132318	9990.906233	19114	3236	0.999091	19210	3143	0.999091	13597593	0.000000
238636196	22193907	1130609	9994.485041	19419	3105	0.999449	19451	3213	0.999449	13778559	0.000000
238699561	22179003	1131987	9996.655426	19056	3298	0.999666	19859	2933	0.999666	13958533	0.000000
238672091	22177538	1129762	9997.971667	19628	3023	0.999797	19526	3224	0.999797	14138533	0.000000
238706462	22163219	1130976	9998.769908	19112	3207	0.999877	19163	3441	0.999877	14318139	0.000000
238767846	22149419	1131188	9999.254005	19130	3260	0.999925	19424	3210	0.999925	14497277	0.000000
238741280	22151323	1130494	9999.547588	19581	3189	0.999955	19519	3153	0.999955	14676360	0.000000
238750920	22167832	1132234	9999.725632	19302	3184	0.999973	19535	3061	0.999973	14853625	0.000000
238725841	22157359	1130783	9999.833608	19628	3098	0.999983	19561	3094	0.999983	15031032	0.000000
238765873	22158819	1130724	9999.899091	18903	3237	0.999990	19484	3147	0.999990	15208307	0.000000
238714776	22171390	1129334	9999.938803	18930	3433	0.999994	18956	3296	0.999994	15385794	0.000000
238720950	22159739	1131741	9999.962887	19688	2979	0.999996	19286	3309	0.999996	15563977	0.000000
238748420	22158181	1130623	9999.977493	19309	3273	0.999998	19204	3211	0.999998	15741264	0.000000
238744580	22150700	1129648	9999.986350	19427	3107	0.999999	19547	3050	0.999999	15918866	0.000000
238726337	22171618	1130209	9999.991722	19132	3321	0.999999	19298	3156	0.999999	16095958	0.000000
238741339	22158715	1131598	9999.994980	19166	3320	0.999999	19494	3199	0.999999	16272475	0.000000
238767761	22138263	1131031	9999.996955	19035	3318	1.000000	19144	3215	1.000000	16448260	0.000000
238751001	22152215	1132222	9999.998154	19249	3158	1.000000	19535	3270	1.000000	16624730	0.000000
238763980	22159568	1129586	9999.998880	19413	3205	1.000000	19442	3283	1.000000	16800677	0.000000
238712989	22169701	1131555	9999.999321	19128	3424	1.000000	19332	3125	1.000000	16976584	0.000000
238744000	22165504	1130502	9999.999588	19209	3199	1.000000	19107	3199	1.000000	17151872	0.000000
238707801	22178518	1131399	9999.999750	18964	3319	1.000000	19459	3130	1.000000	17326600	0.000000
238724617	22163344	1130747	9999.999849	19434	3197	1.000000	19359	3235	1.000000	17501384	0.000000
238764044	22161258	1129424	9999.999908	19277	3136	1.000000	19400	3302	1.000000	17675526	0.000000
238756039	22159422	1131101	9999.999944	19209	3171	1.000000	19617	2973	1.000000	17849761	0.000000
238737170	22152517	1129760	9999.999966	18897	3344	1.000000	19482	3079	1.000000	18023039	0.000000
238720686	22165994	1131003	9999.999980	18888	3273	1.000000	19291	3210	1.000000	18196355	-1.#IND00
238772089	22144126	1129508	9999.999988	19714	3072	1.000000	19570	3101	1.000000	18369311	-0.000000
238731175	22151818	1130381	9999.999992	19588	3128	1.000000	19529	3139	1.000000	18541808	-0.004166
238758451	22146983	1130049	9999.999995	19412	3146	1.000000	19398	3085	1.000000	18714142	-0.003453
238736809	22175799	1131060	9999.999997	19363	3184	1.000000	19524	3200	1.000000	18886089	-0.001690
238756666	22138541	1129546	9999.999998	18957	3392	1.000000	19302	3361	1.000000	19059250	-0.001974
238751442	22155396	1130111	9999.999999	19276	3175	1.000000	19322	3185	1.000000	19231542	0.000801
238723580	22161815	1129613	9999.999999	19245	3320	1.000000	19549	3049	1.000000	19402630	0.003398
238757853	22162689	1130873	10000.000000	19274	3226	1.000000	19103	3305	1.000000	19573865	0.002811
238725599	22176324	1132355	10000.000000	18926	3275	1.000000	19785	3019	1.000000	19745403	0.002714
238721530	22159670	1129694	10000.000000	19122	3182	1.000000	19318	3275	1.000000	19916745	0.000803
238760480	22161054	1131602	10000.000000	18989	3306	1.000000	19387	3152	1.000000	20087915	0.000149
238730929	22174190	1130373	10000.000000	19218	3246	1.000000	19336	3178	1.000000	20258351	-0.000389
238713566	22150390	1132374	10000.000000	19310	3129	1.000000	19338	3115	1.000000	20429264	0.001066
238753719	22168259	1131887	10000.000000	19274	3203	1.000000	19500	3103	1.000000	20599849	0.001026
238776572	22158634	1130703	10000.000000	19147	3347	1.000000	19674	3036	1.000000	20769455	0.001265
238692194	22177436	1132023	10000.000000	19571	3085	1.000000	19502	3152	1.000000	20939022	0.000513
238758122	22154469	1130600	10000.000000	19593	3169	1.000000	19462	3320	1.000000	21108382	-0.000173
238690461	22177585	1129810	10000.000000	19041	3175	1.000000	19812	3091	1.000000	21277904	-0.000827
238710176	22172974	1132174	10000.000000	19047	3308	1.000000	19543	3065	1.000000	21446247	-0.002027
238746003	22155528	1127341	10000.000000	19036	3227	1.000000	19379	3081	1.000000	21615229	-0.001100
238739909	22166672	1130371	10000.000000	19245	3192	1.000000	19056	3308	1.000000	21783045	-0.000706
238711819	22184712	1130721	10000.000000	19040	3240	1.000000	19617	3047	1.000000	21951116	-0.000506
238729937	22153679	1128807	10000.000000	19334	3140	1.000000	19786	3098	1.000000	22118752	0.000049
238732868	22164659	1131332	10000.000000	19195	3116	1.000000	19471	3255	1.000000	22286396	0.000588
238748756	22156501	1131128	10000.000000	19464	3284	1.000000	19514	3126	1.000000	22453526	0.000697
238717397	22168467	1132278	10000.000000	19074	3265	1.000000	19433	3169	1.000000	22621169	0.000924
238718296	22165651	1130967	10000.000000	19115	3267	1.000000	19838	2961	1.000000	22787860	0.001358
238753039	22161345	1128760	10000.000000	19536	3145	1.000000	19656	3107	1.000000	22954470	0.000752
238807582	22136988	1129582	10000.000000	19212	3130	1.000000	19166	3238	1.000000	23120392	-0.000607
238751495	22157749	1130140	10000.000000	19254	3103	1.000000	19220	3269	1.000000	23286398	-0.001096
238759199	22156237	1130244	10000.000000	19247	3361	1.000000	19418	3155	1.000000	23451813	-0.001248
238726982	22169155	1130960	10000.000000	19390	3144	1.000000	18915	3357	1.000000	23617754	-0.001030
238751740	22156365	1131419	10000.000000	19126	3342	1.000000	19482	3114	1.000000	23782556	-0.000871
238761989	22150584	1129374	10000.000000	19019	3271	1.000000	19421	3193	1.000000	23947927	-0.000511
238756433	22158642	1129531	10000.000000	18926	3191	1.000000	19502	3271	1.000000	24112980	0.000878
238704754	22164738	1132582	10000.000000	19320	3304	1.000000	19418	3138	1.000000	24277158	0.000378
238731040	22154540	1131081	10000.000000	18941	3216	1.000000	19085	3299	1.000000	24441310	0.000588
238744184	22152537	1128596	10000.000000	18989	3350	1.000000	19305	3253	1.000000	24606304	0.000617
238747132	22162517	1129009	10000.000000	19098	3278	1.000000	19159	3112	1.000000	24769419	0.000514
238724335	22151668	1131336	10000.000000	18940	3426	1.000000	19326	3023	1.000000	24932830	-0.000414
238759028	22158434	1129421	10000.000000	19287	3225	1.000000	19372	3194	1.000000	25096046	0.000358
238750348	22160060	1130983	10000.000000	19431	3259	1.000000	19231	3211	1.000000	25258763	0.000618
238732922	22174813	1131990	10000.000000	19354	3376	1.000000	19532	3217	1.000000	25422411	0.000531
238705005	22168853	1131686	10000.000000	18799	3296	1.000000	19217	3214	1.000000	25584782	0.000329
238798399	22141410	1130386	10000.000000	19019	3421	1.000000	19875	3134	1.000000	25748033	0.000323
238729816	22162916	1129626	10000.000000	19154	3181	1.000000	19453	3253	1.000000	25909667	0.000200
238736861	22168944	1130592	10000.000000	19054	3175	1.000000	19165	3217	1.000000	26071480	0.000228
238716217	22173628	1131531	10000.000000	19119	3261	1.000000	19600	3134	1.000000	26232794	-0.000008
238727617	22165078	1131875	10000.000000	19186	3180	1.000000	19382	3142	1.000000	26393947	0.001090
238769060	22138037	1131191	10000.000000	19243	3151	1.000000	19066	3351	1.000000	26556024	0.000937
238763248	22155956	1132377	10000.000000	19331	3244	1.000000	19237	3220	1.000000	26717317	0.001003
238743344	22153565	1130034	10000.000000	19274	3186	1.000000	19315	3206	1.000000	26877837	0.000942
238735901	22161486	1129934	10000.000000	19117	3233	1.000000	19450	3144	1.000000	27038145	-0.000153
238735645	22168226	1132439	10000.000000	19050	3216	1.000000	19739	3030	1.000000	27198129	-0.000020
238733950	22164597	1129823	10000.000000	19174	3328	1.000000	19104	3281	1.000000	27358426	-0.000040
238738118	22156317	1130825	10000.000000	19078	3151	1.000000	19486	3197	1.000000	27517936	-0.001003
238696854	22169845	1130564	10000.000000	19151	3289	1.000000	19296	3227	1.000000	27676984	-0.000872
238755034	22147878	1130733	10000.000000	18962	3368	1.000000	19309	3238	1.000000	27836621	-0.001157
238721006	22170345	1132517	10000.000000	19326	3300	1.000000	19890	3200	1.000000	27996131	-0.001631
npatches	nstrain	runtime	dt	init_x	init_y	init_y_blood	init_z	init_S	beta0	beta1	beta2	beta3	mean_beta	B	d	delta	delta_blood	b[0]	mut	m	CTL	c	g	epsilon	k	het	lambda	rho	omega	x_max	patch.dyna	DELTA	A	VA
10000	1	100.000000	0.001000	21900	9499	5000000	0.001000	10000000	13.062604	8.835844	6.864916	17.655141	12	800000000	0.010000	1.000000	1.000000	80000	0.000050	0.004800	0	0.500000	0.000000	2.500000	9.000000	0.500000	0.001000	0.001000	0.010000	31872	0	10.000000	7.000000	1.000000
sus	inf	inf_blood	z	x[0]	y[0][0]	z[0]	x[1]	y[1][0]	z[1]	S[0]	synchrony
219000000	94990000	5000000	10.000000	21900	9499	0.001000	21900	9499	0.001000	10000000	0.000000
93591759	150516076	7877888	3941.516320	8351	15257	0.394152	11143	14422	0.394152	10662004	0.000000
166182026	53912250	2793615	6325.803353	15262	5753	0.632580	19290	4550	0.632580	11044487	0.000000
207924534	32530362	1671681	7771.765723	19136	3675	0.777177	24235	2545	0.777177	11309568	0.000000
229496254	24186542	1241008	8648.676577	21513	2805	0.864868	26233	1697	0.864868	11519437	0.000000
241901456	20021813	1024145	9180.483393	23380	2113	0.918048	27771	1315	0.918048	11695982	0.000000
249050575	17811545	910580	9503.000201	23840	1949	0.950300	28120	1052	0.950300	11854621	0.000000
253320018	16532256	846094	9698.592075	24008	2076	0.969859	28507	968	0.969859	12001466	0.000000
255843688	15801342	807801	9817.209710	24630	1858	0.981721	28979	816	0.981721	12141593	0.000000
257377823	15365340	782433	9889.145947	24998	1699	0.988915	29200	850	0.988915	12277116	0.000000
258294678	15111292	770752	9932.772025	25305	1667	0.993277	29234	913	0.993277	12411330	0.000000
258785164	14980948	764065	9959.229270	25015	1610	0.995923	29250	784	0.995923	12542772	0.000000
259153635	14873755	758638	9975.274394	24895	1753	0.997527	29106	822	0.997527	12673743	0.000000
259377124	14813524	755877	9985.005037	25669	1483	0.998501	29150	839	0.998501	12803631	0.000000
259506233	14781930	753210	9990.906233	25044	1755	0.999091	29367	828	0.999091	12932361	0.000000
259591510	14739877	751946	9994.485041	25584	1623	0.999449	29608	764	0.999449	13060918	0.000000
259636742	14754149	752516	9996.655426	24940	1661	0.999666	29289	786	0.999666	13189284	0.000000
259645634	14725828	751295	9997.971667	25154	1643	0.999797	29194	829	0.999797	13317502	0.000000
259658045	14745783	752376	9998.769908	24942	1583	0.999877	29205	889	0.999877	13445814	0.000000
259692278	14724946	750760	9999.254005	25228	1654	0.999925	29204	843	0.999925	13573419	0.000000
259645898	14755256	752738	9999.547588	25010	1713	0.999955	29174	779	0.999955	13701419	0.000000
259715198	14706793	750725	9999.725632	25187	1699	0.999973	29088	881	0.999973	13828997	0.000000
259693074	14723610	752119	9999.833608	25282	1552	0.999983	29225	752	0.999983	13956577	0.000000
259675811	14730583	749688	9999.899091	25134	1671	0.999990	29369	858	0.999990	14084330	0.000000
259613938	14742271	752048	9999.938803	25027	1614	0.999994	29334	777	0.999994	14210997	0.000000
259727982	14718842	749892	9999.962887	25389	1548	0.999996	29386	753	0.999996	14337820	0.000000
259648386	14744782	752153	9999.977493	25077	1672	0.999998	29293	796	0.999998	14463697	0.000000
259701081	14731767	751169	9999.986350	25004	1641	0.999999	29149	905	0.999999	14589418	0.000000
259709026	14721858	750102	9999.991722	24972	1640	0.999999	29323	848	0.999999	14715768	0.000000
259692894	14721220	751275	9999.994980	25047	1619	0.999999	29554	767	0.999999	14841993	0.000000
259669464	14726975	753834	9999.996955	25474	1566	1.000000	28968	856	1.000000	14967385	0.000000
259672853	14743530	752615	9999.998154	25139	1672	1.000000	29078	823	1.000000	15093671	0.000000
259686656	14729592	752777	9999.998880	25464	1534	1.000000	29324	832	1.000000	15218992	0.000000
259678711	14736053	750996	9999.999321	25356	1480	1.000000	29213	800	1.000000	15344204	0.000000
259658486	14731790	752295	9999.999588	25565	1536	1.000000	29098	871	1.000000	15469534	0.000000
259723964	14726582	750400	9999.999750	25042	1628	1.000000	29121	858	1.000000	15594485	0.000000
259671665	14747112	751418	9999.999849	25048	1673	1.000000	29133	857	1.000000	15719553	0.000000
259672129	14739541	752052	9999.999908	25193	1592	1.000000	29040	771	1.000000	15843888	0.000000
259711195	14714868	750538	9999.999944	25137	1622	1.000000	29150	808	1.000000	15968815	0.000000
259724551	14725639	751013	9999.999966	25505	1519	1.000000	29214	798	1.000000	16092846	0.000000
259676759	14737683	750043	9999.999980	25193	1636	1.000000	29146	859	1.000000	16216081	-1.#IND00
259639433	14739065	751477	9999.999988	25002	1667	1.000000	29206	873	1.000000	16339132	0.000000
259651018	14731004	751935	9999.999992	25252	1632	1.000000	29126	803	1.000000	16462881	-0.014447
259672428	14728571	752941	9999.999995	25290	1638	1.000000	29025	840	1.000000	16585633	-0.005295
259640345	14745606	751500	9999.999997	25016	1692	1.000000	29394	878	1.000000	16708905	-0.006569
259669741	14734006	751591	9999.999998	25008	1637	1.000000	29370	817	1.000000	16832245	-0.004376
259677484	14735287	752141	9999.999999	25263	1662	1.000000	29284	770	1.000000	16954826	-0.002243
259701707	14716877	752290	9999.999999	25221	1720	1.000000	29193	826	1.000000	17076655	-0.006463
259711032	14726811	749536	10000.000000	25126	1537	1.000000	29379	861	1.000000	17198687	-0.007431
259678485	14734810	752341	10000.000000	24821	1638	1.000000	29034	839	1.000000	17320431	-0.007962
259661774	14737650	752281	10000.000000	24938	1630	1.000000	28966	901	1.000000	17442426	-0.006291
259674964	14726019	752727	10000.000000	24912	1652	1.000000	29534	745	1.000000	17563895	-0.005958
259707869	14724444	751561	10000.000000	24818	1851	1.000000	29055	879	1.000000	17685488	-0.004359
259672090	14738574	751038	10000.000000	25222	1690	1.000000	29196	782	1.000000	17807563	-0.004973
259647906	14728833	751349	10000.000000	25129	1596	1.000000	29364	816	1.000000	17928891	-0.000991
259698303	14728562	752906	10000.000000	25109	1678	1.000000	29116	840	1.000000	18049649	-0.001253
259680638	14730561	750817	10000.000000	25310	1701	1.000000	29347	792	1.000000	18170909	0.000219
259635123	14731548	752323	10000.000000	25041	1777	1.000000	29213	794	1.000000	18290519	0.000930
259650597	14740913	753026	10000.000000	24927	1695	1.000000	29233	826	1.000000	18410957	0.006141
259647780	14737585	752906	10000.000000	25159	1639	1.000000	29071	772	1.000000	18532043	0.005817
259690008	14718645	751562	10000.000000	25186	1597	1.000000	29189	844	1.000000	18651752	0.004749
259689844	14727627	752555	10000.000000	25586	1601	1.000000	28956	871	1.000000	18771380	0.003118
259693352	14731182	751973	10000.000000	25458	1681	1.000000	29135	825	1.000000	18891287	0.001844
259700533	14725520	751669	10000.000000	25131	1603	1.000000	29360	824	1.000000	19011378	0.002525
259668258	14743952	751423	10000.000000	25264	1620	1.000000	29334	806	1.000000	19130617	0.001373
259702153	14724203	751897	10000.000000	24839	1651	1.000000	29450	838	1.000000	19249528	0.000889
259696068	14716261	751050	10000.000000	25425	1525	1.000000	29239	898	1.000000	19369242	0.000418
259684494	14733321	748942	10000.000000	25192	1569	1.000000	29396	791	1.000000	19489283	0.000445
259687605	14719246	752696	10000.000000	25287	1759	1.000000	29323	736	1.000000	19607578	-0.000008
259682255	14734061	752236	10000.000000	25032	1514	1.000000	29111	862	1.000000	19726141	-0.000064
259674669	14726937	750882	10000.000000	25445	1541	1.000000	29008	819	1.000000	19844881	-0.000145
259707621	14732943	752166	10000.000000	25648	1541	1.000000	29311	745	1.000000	19963213	-0.000250
259695377	14725205	751284	10000.000000	25366	1533	1.000000	29198	948	1.000000	20080606	0.000243
259655832	14748966	752494	10000.000000	25088	1516	1.000000	29084	836	1.000000	20198842	0.000183
259716712	14705030	750798	10000.000000	24643	1737	1.000000	29200	809	1.000000	20316277	0.000233
259675546	14734491	750290	10000.000000	25221	1690	1.000000	29202	840	1.000000	20433289	0.000428
259665126	14751468	751857	10000.000000	25161	1539	1.000000	29318	809	1.000000	20550488	0.000432
259652348	14744467	754874	10000.000000	25099	1775	1.000000	29016	818	1.000000	20667832	-0.000151
259662391	14731278	751489	10000.000000	25336	1508	1.000000	29219	838	1.000000	20783991	0.000402
259705867	14733993	752502	10000.000000	25230	1596	1.000000	29182	964	1.000000	20901350	0.000251
259681901	14731258	751096	10000.000000	25075	1689	1.000000	29447	757	1.000000	21018050	0.000450
259664699	14742884	753127	10000.000000	25132	1608	1.000000	29349	815	1.000000	21135351	0.000001
259612305	14750139	753312	10000.000000	25278	1605	1.000000	29253	857	1.000000	21252092	0.000146
259679424	14728206	751029	10000.000000	25178	1596	1.000000	29187	810	1.000000	21368146	0.001076
259700475	14726447	752509	10000.000000	25001	1538	1.000000	29033	874	1.000000	21483543	0.001060
259715344	14715245	751799	10000.000000	25196	1596	1.000000	29147	878	1.000000	21599654	0.000918
259671804	14735222	751527	10000.000000	25141	1625	1.000000	29338	763	1.000000	21714711	0.002012
259681925	14731416	752471	10000.000000	25054	1705	1.000000	29726	716	1.000000	21831220	0.001840
259687845	14728598	751802	10000.000000	25233	1742	1.000000	29079	886	1.000000	21946293	0.001753
259702385	14723902	751745	10000.000000	25049	1647	1.000000	29360	688	1.000000	22061439	0.001277
259663710	14737558	752152	10000.000000	25352	1685	1.000000	29168	868	1.000000	22175982	0.000692
259697384	14721806	748922	10000.000000	25256	1620	1.000000	29687	821	1.000000	22290190	0.000768
259696354	14722376	750957	10000.000000	25352	1750	1.000000	28825	863	1.000000	22404103	0.000851
259705006	14725290	752052	10000.000000	25584	1515	1.000000	29114	812	1.000000	22518063	0.000894
259663781	14738117	750482	10000.000000	25140	1656	1.000000	29176	884	1.000000	22632577	0.000859
259674278	14729872	751512	10000.000000	25188	1678	1.000000	29315	765	1.000000	22746818	0.000811
259713216	14724794	750393	10000.000000	25287	1530	1.000000	29291	854	1.000000	22860717	0.001268
259641265	14752213	751867	10000.000000	25155	1611	1.000000	29380	775	1.000000	22975071	0.001232
259667433	14731162	753506	10000.000000	25335	1717	1.000000	29238	816	1.000000	23089284	0.001184
259656004	14754028	753005	10000.000000	25179	1615	1.000000	29192	830	1.000000	23202780	0.001637
npatches	nstrain	runtime	dt	init_x	init_y	init_y_blood	init_z	init_S	beta0	beta1	beta2	beta3	mean_beta	B	d	delta	delta_blood	b[0]	mut	m	CTL	c	g	epsilon	k	het	lambda	rho	omega	x_max	patch.dyna	DELTA	A	VA
10000	1	100.000000	0.001000	21900	9499	5000000	0.001000	10000000	7.300219	6.574445	10.233524	10.576184	12	800000000	0.010000	1.000000	1.000000	80000	0.000050	0.004800	0	0.500000	0.000000	2.500000	10.000000	0.500000	0.001000	0.001000	0.010000	31872	0	10.000000	7.000000	1.000000
sus	inf	inf_blood	z	x[0]	y[0][0]	z[0]	x[1]	y[1][0]	z[1]	S[0]	synchrony
219000000	94990000	5000000	10.000000	21900	9499	0.001000	21900	9499	0.001000	10000000	0.000000
100053376	132901420	6976804	3941.516320	13546	11885	0.394152	14389	11594	0.394152	10651342	0.000000
180366273	43233494	2242963	6325.803353	22920	2937	0.632580	23634	2822	0.632580	10998734	0.000000
224143713	24759717	1274326	7771.765723	27334	1383	0.777177	27996	1282	0.777177	11223209	0.000000
246291417	17567288	900995	8648.676577	29096	811	0.864868	29704	733	0.864868	11390219	0.000000
258769543	14048392	718272	9180.483393	30176	646	0.918048	30365	579	0.918048	11525368	0.000000
265943022	12167752	622645	9503.000201	30385	513	0.950300	30756	485	0.950300	11641233	0.000000
270122414	11109609	568651	9698.592075	30645	407	0.969859	31112	389	0.969859	11746611	0.000000
272624719	10509418	534725	9817.209710	30762	385	0.981721	30995	344	0.981721	11845115	0.000000
274093876	10148072	518571	9889.145947	30798	373	0.988915	31101	347	0.988915	11939882	0.000000
275011287	9924327	507255	9932.772025	30928	383	0.993277	31036	343	0.993277	12031946	0.000000
275596005	9786380	498661	9959.229270	30989	360	0.995923	30978	362	0.995923	12122691	0.000000
275891246	9727612	495396	9975.274394	30856	380	0.997527	31236	350	0.997527	12211225	0.000000
276072701	9681162	493492	9985.005037	30946	356	0.998501	31179	272	0.998501	12299330	0.000000
276238753	9642153	491965	9990.906233	30766	371	0.999091	31014	333	0.999091	12386834	0.000000
276269589	9645782	491955	9994.485041	30777	389	0.999449	30843	335	0.999449	12474766	0.000000
276315113	9618545	491568	9996.655426	30742	438	0.999666	31144	346	0.999666	12562849	0.000000
276395488	9597003	489176	9997.971667	30722	348	0.999797	30932	330	0.999797	12650712	0.000000
276401257	9603965	490938	9998.769908	30821	410	0.999877	31192	322	0.999877	12737743	0.000000
276358454	9615218	490294	9999.254005	30905	345	0.999925	31179	324	0.999925	12825026	0.000000
276424670	9609349	487956	9999.547588	30839	375	0.999955	31326	271	0.999955	12911534	0.000000
276369034	9604855	490022	9999.725632	30753	368	0.999973	31044	317	0.999973	12998714	0.000000
276418599	9600745	490536	9999.833608	30723	350	0.999983	30984	327	0.999983	13085940	0.000000
276401947	9602494	489402	9999.899091	30816	339	0.999990	31049	300	0.999990	13172321	0.000000
276425858	9608872	489108	9999.938803	30662	414	0.999994	30916	344	0.999994	13259048	0.000000
276368247	9607220	489872	9999.962887	30865	376	0.999996	30857	317	0.999996	13345712	0.000000
276397992	9602894	489764	9999.977493	30957	357	0.999998	30814	302	0.999998	13432388	0.000000
276358844	9611472	490695	9999.986350	30876	347	0.999999	31069	353	0.999999	13518748	0.000000
276411394	9596664	488499	9999.991722	30876	368	0.999999	31231	339	0.999999	13604424	0.000000
276392352	9605603	490970	9999.994980	30726	313	0.999999	31098	322	0.999999	13690866	0.000000
276445215	9598946	489767	9999.996955	30988	358	1.000000	31125	354	1.000000	13776864	0.000000
276407253	9609146	491314	9999.998154	30673	416	1.000000	31344	340	1.000000	13862786	0.000000
276390214	9606269	490893	9999.998880	31010	350	1.000000	31229	299	1.000000	13947889	0.000000
276388134	9613605	490332	9999.999321	30702	373	1.000000	30979	323	1.000000	14033100	0.000000
276380832	9597733	491151	9999.999588	30749	359	1.000000	31201	319	1.000000	14118594	0.000000
276438109	9600393	488852	9999.999750	30899	394	1.000000	30840	350	1.000000	14203464	0.000000
276350227	9612701	491033	9999.999849	30889	300	1.000000	31068	325	1.000000	14288062	0.000000
276355752	9622450	491012	9999.999908	30886	379	1.000000	31049	323	1.000000	14372293	0.000000
276397495	9605309	491149	9999.999944	30527	411	1.000000	31083	321	1.000000	14457575	0.000000
276435859	9594993	489594	9999.999966	30762	391	1.000000	31055	374	1.000000	14542030	0.000000
276352197	9612766	491763	9999.999980	30843	360	1.000000	30959	322	1.000000	14626233	-1.#IND00
276413870	9604071	489507	9999.999988	30919	362	1.000000	31125	317	1.000000	14710613	0.000800
276396684	9610736	490302	9999.999992	30943	351	1.000000	30935	312	1.000000	14794963	-0.001011
276391189	9599650	489457	9999.999995	30848	374	1.000000	30927	313	1.000000	14878780	-0.001729
276392794	9611813	490004	9999.999997	30733	364	1.000000	31165	329	1.000000	14962592	-0.002203
276369419	9610414	489940	9999.999998	30953	319	1.000000	30868	336	1.000000	15046062	0.001038
276359933	9608204	491091	9999.999999	30799	363	1.000000	30741	331	1.000000	15129553	-0.001561
276419557	9593606	489280	9999.999999	30942	340	1.000000	30752	326	1.000000	15212847	-0.001567
276462504	9586125	488477	10000.000000	31109	363	1.000000	30932	309	1.000000	15296140	0.004001
276394069	9609594	489996	10000.000000	30973	383	1.000000	31085	370	1.000000	15379553	0.003735
276348088	9602551	490055	10000.000000	30709	345	1.000000	30995	304	1.000000	15462596	0.006621
276402382	9603879	488950	10000.000000	30887	374	1.000000	30961	331	1.000000	15545789	0.003013
276410856	9605020	492895	10000.000000	30948	369	1.000000	31039	349	1.000000	15627378	0.000466
276364410	9612475	489671	10000.000000	31007	361	1.000000	31155	347	1.000000	15710387	0.000585
276388252	9602760	490815	10000.000000	30707	344	1.000000	30907	316	1.000000	15792751	-0.000805
276400893	9603591	489941	10000.000000	30991	308	1.000000	30750	359	1.000000	15874701	0.000080
276406996	9598950	489514	10000.000000	30917	320	1.000000	30976	354	1.000000	15956971	0.000691
276441345	9581436	489549	10000.000000	30960	393	1.000000	31209	339	1.000000	16038910	0.000570
276380568	9616343	490672	10000.000000	30791	401	1.000000	30940	336	1.000000	16121318	0.000876
276382726	9609187	491379	10000.000000	31022	342	1.000000	31142	384	1.000000	16203463	-0.001676
276421910	9597415	489434	10000.000000	30988	384	1.000000	31065	337	1.000000	16284941	-0.000785
276403598	9609784	490609	10000.000000	30933	401	1.000000	31364	297	1.000000	16365909	0.000026
276379143	9609350	489260	10000.000000	30668	329	1.000000	31048	341	1.000000	16447051	-0.000048
276433482	9603646	490188	10000.000000	30888	411	1.000000	30896	333	1.000000	16527849	-0.000373
276387789	9608455	490231	10000.000000	30718	370	1.000000	31035	326	1.000000	16609163	-0.000743
276433514	9603115	489332	10000.000000	30897	396	1.000000	31030	360	1.000000	16690262	-0.000484
276390277	9601841	490076	10000.000000	30852	401	1.000000	31091	375	1.000000	16771246	0.001188
276401277	9597068	488651	10000.000000	30850	338	1.000000	31119	333	1.000000	16851920	0.001000
276432692	9604122	489721	10000.000000	30930	352	1.000000	31155	327	1.000000	16932741	0.002469
276361388	9608805	491261	10000.000000	30926	337	1.000000	31002	316	1.000000	17014163	0.002520
276377782	9599467	488894	10000.000000	30822	336	1.000000	30917	310	1.000000	17095214	0.002529
276382834	9615028	490690	10000.000000	31003	362	1.000000	31153	329	1.000000	17175725	0.002754
276399273	9612953	490288	10000.000000	31018	363	1.000000	31100	360	1.000000	17256736	0.002488
276394076	9597818	489820	10000.000000	30995	347	1.000000	31105	307	1.000000	17336552	0.002746
276368576	9619304	490370	10000.000000	30893	358	1.000000	30777	389	1.000000	17416558	0.001065
276391468	9607876	490442	10000.000000	31012	391	1.000000	30930	360	1.000000	17496209	0.001470
276375671	9607917	490434	10000.000000	30745	364	1.000000	31007	331	1.000000	17575815	0.001156
276416632	9597092	490615	10000.000000	30952	336	1.000000	31007	290	1.000000	17655709	0.000940
276411380	9595472	489156	10000.000000	31085	366	1.000000	30854	314	1.000000	17735641	0.001397
276383778	9608312	490681	10000.000000	30797	384	1.000000	31093	305	1.000000	17815382	0.001882
276396614	9592356	489277	10000.000000	30840	300	1.000000	31212	290	1.000000	17895516	0.002775
276411319	9596116	489048	10000.000000	30881	332	1.000000	31088	337	1.000000	17974500	0.002835
276351111	9627896	490529	10000.000000	30735	413	1.000000	30960	309	1.000000	18053584	0.001999
276366666	9603155	490641	10000.000000	30764	375	1.000000	30925	319	1.000000	18132770	0.001835
276391306	9608369	490223	10000.000000	30831	332	1.000000	30887	326	1.000000	18211733	0.001949
276412472	9604593	490352	10000.000000	30927	377	1.000000	31116	340	1.000000	18290441	0.001874
276448421	9592179	488757	10000.000000	30899	388	1.000000	31049	271	1.000000	18369133	0.001965
276406045	9602133	490500	10000.000000	31014	351	1.000000	30851	345	1.000000	18447868	0.001874
276454712	9585076	490415	10000.000000	30659	366	1.000000	30828	303	1.000000	18526860	0.001820
276381968	9608652	490448	10000.000000	30538	372	1.000000	30963	344	1.000000	18605334	0.002270
276377868	9607800	490425	10000.000000	31066	324	1.000000	31205	324	1.000000	18683823	0.002568
276379663	9610235	490111	10000.000000	30686	405	1.000000	30959	380	1.000000	18761804	0.002441
276419691	9594613	488977	10000.000000	30795	371	1.000000	31113	353	1.000000	18839504	0.002380
276400807	9600462	489928	10000.000000	30729	390	1.000000	31156	310	1.000000	18917253	0.002363
276388652	9603503	489979	10000.000000	30855	343	1.000000	31167	370	1.000000	18995133	0.002241
276433338	9596282	489136	10000.000000	30809	389	1.000000	31177	330	1.000000	19073135	0.002276
276348415	9625430	491178	10000.000000	30774	363	1.000000	31273	353	1.000000	19151185	0.002335
276401466	9599836	489498	10000.000000	30747	355	1.000000	30945	327	1.000000	19228507	0.002225
276384320	9604099	490676	10000.000000	30733	379	1.000000	30734	335	1.000000	19306010	0.002059
276393636	9611857	488673	10000.000000	30799	340	1.000000	30831	311	1.000000	19382677	0.001968
npatches	nstrain	runtime	dt	init_x	init_y	init_y_blood	init_z	init_S	beta0	beta1	beta2	beta3	mean_beta	B	d	delta	delta_blood	b[0]	mut	m	CTL	c	g	epsilon	k	het	lambda	rho	omega	x_max	patch.dyna	DELTA	A	VA
10000	1	100.000000	0.001000	21900	9499	5000000	0.001000	10000000	16.370697	16.056664	13.033773	16.116742	12	800000000	0.010000	1.000000	1.000000	80000	0.000050	0.004800	0	0.500000	0.000000	2.500000	11.000000	0.500000	0.001000	0.001000	0.010000	31872	0	10.000000	7.000000	1.000000
sus	inf	inf_blood	z	x[0]	y[0][0]	z[0]	x[1]	y[1][0]	z[1]	S[0]	synchrony
219000000	94990000	5000000	10.000000	21900	9499	0.001000	21900	9499	0.001000	10000000	0.000000
106300393	117571535	6190824	3941.516320	8015	12683	0.394152	8060	12804	0.394152	10639392	0.000000
193625746	34725165	1801788	6325.803353	15425	4538	0.632580	15744	4330	0.632580	10952244	0.000000
238791023	18721793	965617	7771.765723	19540	2907	0.777177	19868	2604	0.777177	11140960	0.000000
261194762	12521353	642943	8648.676577	22271	1923	0.864868	22483	1974	0.864868	11270885	0.000000
273533238	9536735	490150	9180.483393	23534	1599	0.918048	24148	1590	0.918048	11369052	0.000000
280561521	7965902	406798	9503.000201	24348	1352	0.950300	25058	1309	0.950300	11448497	0.000000
284659117	7084204	363046	9698.592075	24662	1493	0.969859	25499	1266	0.969859	11517824	0.000000
287029923	6589195	336800	9817.209710	24924	1290	0.981721	25559	1213	0.981721	11580402	0.000000
288478955	6284663	320547	9889.145947	25427	1200	0.988915	25760	1162	0.988915	11639514	0.000000
289370993	6100072	312326	9932.772025	25860	1230	0.993277	26572	1029	0.993277	11695694	0.000000
289872169	5994962	307473	9959.229270	25738	1134	0.995923	26149	1088	0.995923	11750253	0.000000
290216179	5925955	301812	9975.274394	25735	1168	0.997527	26262	1097	0.997527	11804177	0.000000
290432157	5879319	301455	9985.005037	25100	1215	0.998501	26174	1108	0.998501	11857421	0.000000
290540971	5867131	299935	9990.906233	25851	1080	0.999091	25764	1149	0.999091	11910142	0.000000
290586942	5854719	298201	9994.485041	26040	980	0.999449	26154	933	0.999449	11962640	0.000000
290632968	5847389	299237	9996.655426	25729	1204	0.999666	26800	958	0.999666	12015319	0.000000
290608535	5854316	298242	9997.971667	25776	1050	0.999797	25936	1254	0.999797	12067655	0.000000
290659789	5843657	298865	9998.769908	26373	1064	0.999877	26394	1018	0.999877	12119978	0.000000
290645190	5840765	298674	9999.254005	25806	1186	0.999925	25953	1204	0.999925	12172184	0.000000
290724935	5824760	297458	9999.547588	25296	1215	0.999955	26384	1032	0.999955	12224327	0.000000
290670210	5836642	297375	9999.725632	26215	1009	0.999973	25632	1163	0.999973	12276701	0.000000
290684143	5833908	296994	9999.833608	25749	1193	0.999983	26490	1093	0.999983	12328773	0.000000
290720359	5841202	298171	9999.899091	25584	1093	0.999990	25954	1055	0.999990	12380506	0.000000
290688409	5831775	298431	9999.938803	25733	1195	0.999994	26248	1142	0.999994	12432116	0.000000
290703235	5839140	297574	9999.962887	25603	1231	0.999996	27164	888	0.999996	12484181	0.000000
290727180	5824069	297115	9999.977493	25635	1127	0.999998	25766	1113	0.999998	12535720	0.000000
290717716	5837411	296414	9999.986350	25891	1106	0.999999	26085	1214	0.999999	12587531	0.000000
290630095	5853132	298558	9999.991722	25828	992	0.999999	26382	1030	0.999999	12639065	0.000000
290673027	5830136	296302	9999.994980	25978	1136	0.999999	26128	1075	0.999999	12690138	0.000000
290672520	5827228	298464	9999.996955	25744	1197	1.000000	25780	1159	1.000000	12740861	0.000000
290702812	5835173	297241	9999.998154	25662	1096	1.000000	26170	1103	1.000000	12792561	0.000000
290685904	5841709	298097	9999.998880	25772	1128	1.000000	26280	1169	1.000000	12844365	0.000000
290653759	5845430	298573	9999.999321	25721	1095	1.000000	26656	994	1.000000	12895911	0.000000
290636550	5842845	296828	9999.999588	25625	1109	1.000000	26134	1111	1.000000	12946951	0.000000
290743205	5814056	296831	9999.999750	25957	974	1.000000	26106	1074	1.000000	12997788	0.000000
290687243	5844275	297925	9999.999849	25820	1189	1.000000	26235	1077	1.000000	13048663	0.000000
290689190	5831301	297898	9999.999908	25636	1171	1.000000	25948	1160	1.000000	13099159	0.000000
290708185	5833832	297602	9999.999944	25441	1296	1.000000	26194	1185	1.000000	13149944	0.000000
290678686	5840130	298374	9999.999966	25515	1070	1.000000	26151	1003	1.000000	13200284	0.000000
290668108	5838668	298473	9999.999980	25894	1187	1.000000	26333	1147	1.000000	13250662	-1.#IND00
290657044	5841004	298382	9999.999988	26146	1060	1.000000	26364	965	1.000000	13301067	0.006400
290649623	5844135	298539	9999.999992	25847	1145	1.000000	25994	1095	1.000000	13351323	0.009726
290677940	5828173	297349	9999.999995	26221	1086	1.000000	26047	1153	1.000000	13402040	0.002893
290690415	5835796	297119	9999.999997	25336	1232	1.000000	26569	1001	1.000000	13452014	-0.004122
290710778	5826862	297781	9999.999998	26142	1017	1.000000	26359	1075	1.000000	13502466	-0.003933
290659980	5836747	298367	9999.999999	25509	1262	1.000000	26399	1032	1.000000	13552548	-0.002627
290700220	5825582	297698	9999.999999	26338	1063	1.000000	26513	913	1.000000	13601988	-0.002863
290736447	5817275	296666	10000.000000	25947	991	1.000000	26043	1087	1.000000	13651548	-0.003057
290705089	5834413	298860	10000.000000	25652	1244	1.000000	25857	1153	1.000000	13701115	-0.002981
290679639	5844084	298720	10000.000000	25806	1164	1.000000	26170	1062	1.000000	13750933	-0.003028
290711303	5831439	297474	10000.000000	26023	1052	1.000000	26587	909	1.000000	13800889	-0.002470
290712272	5829913	296482	10000.000000	25916	1174	1.000000	26553	1132	1.000000	13850295	-0.002602
290703941	5834584	298355	10000.000000	25746	1029	1.000000	26344	1191	1.000000	13900230	-0.001872
290704283	5823606	297807	10000.000000	25964	1143	1.000000	25758	1239	1.000000	13949606	-0.003004
290694841	5833122	298114	10000.000000	25559	1208	1.000000	26292	971	1.000000	13998394	-0.003817
290711053	5840716	297994	10000.000000	25684	1166	1.000000	25807	1194	1.000000	14047481	-0.002872
290671597	5842464	297905	10000.000000	25367	1287	1.000000	26382	1033	1.000000	14096568	-0.003908
290670533	5844217	298714	10000.000000	25625	1207	1.000000	26032	1021	1.000000	14146141	-0.003929
290675773	5832229	298122	10000.000000	25628	1160	1.000000	26605	1078	1.000000	14195288	-0.001783
290634628	5846649	298829	10000.000000	26336	1088	1.000000	25982	1092	1.000000	14244648	-0.001671
290669332	5835111	297899	10000.000000	25559	1236	1.000000	26370	1126	1.000000	14294042	-0.001585
290622594	5844188	298522	10000.000000	25629	1244	1.000000	26201	1081	1.000000	14342846	-0.001384
290722602	5814738	296958	10000.000000	26578	946	1.000000	25918	1050	1.000000	14391477	-0.001740
290701005	5841487	297584	10000.000000	25402	1219	1.000000	26128	1080	1.000000	14440321	-0.001823
290673904	5826744	297127	10000.000000	26077	1029	1.000000	26179	1013	1.000000	14489045	-0.001756
290701505	5838107	298728	10000.000000	25455	1242	1.000000	26189	1087	1.000000	14538181	-0.001393
290720650	5837183	296760	10000.000000	26054	1087	1.000000	26164	1058	1.000000	14586612	-0.000706
290677541	5836858	298076	10000.000000	26138	1113	1.000000	26250	1109	1.000000	14635072	0.002790
290712063	5825570	296136	10000.000000	26027	1193	1.000000	26046	1124	1.000000	14683463	0.002695
290666853	5831135	297985	10000.000000	25969	1154	1.000000	26073	1033	1.000000	14731739	0.002487
290734162	5831944	297477	10000.000000	25477	1108	1.000000	26263	1048	1.000000	14779686	0.001861
290688237	5838548	297610	10000.000000	26045	1126	1.000000	26250	996	1.000000	14827866	0.001881
290694095	5831851	297740	10000.000000	26149	1075	1.000000	26463	977	1.000000	14876628	0.001813
290701178	5825526	298151	10000.000000	25449	1244	1.000000	26698	1000	1.000000	14924506	0.001376
290686844	5833315	298274	10000.000000	25451	1136	1.000000	25618	1184	1.000000	14972882	0.000016
290740318	5821902	296619	10000.000000	25884	1234	1.000000	26421	995	1.000000	15020833	-0.000893
290671068	5848525	298274	10000.000000	26096	1134	1.000000	26093	1019	1.000000	15068657	-0.000387
290671764	5828674	297435	10000.000000	25891	1238	1.000000	26276	1010	1.000000	15117024	-0.000623
290693164	5831102	298004	10000.000000	25890	1086	1.000000	26340	1075	1.000000	15164395	0.000605
290748134	5820098	296908	10000.000000	26018	1134	1.000000	26438	1041	1.000000	15211428	0.000557
290719752	5826081	297146	10000.000000	25693	1187	1.000000	25970	1025	1.000000	15258766	0.000953
290673035	5843679	298466	10000.000000	25901	1040	1.000000	26606	1190	1.000000	15305950	0.001024
290707803	5823848	296759	10000.000000	26008	1124	1.000000	25896	1132	1.000000	15353738	0.001024
290691350	5839646	298423	10000.000000	26298	938	1.000000	26299	978	1.000000	15401052	0.000095
290685008	5840623	298000	10000.000000	25980	1219	1.000000	26315	1070	1.000000	15448203	0.000453
290707276	5820133	297377	10000.000000	26047	1093	1.000000	26382	1076	1.000000	15495221	0.000767
290660761	5844877	297933	10000.000000	26556	942	1.000000	26013	1153	1.000000	15542062	0.001279
290746728	5824589	296886	10000.000000	25750	1115	1.000000	26592	893	1.000000	15589273	0.001346
290720523	5827371	297724	10000.000000	25791	1182	1.000000	25886	1123	1.000000	15636025	0.001787
290675853	5839287	298283	10000.000000	25819	1095	1.000000	26261	1103	1.000000	15682776	0.001936
290712606	5826778	297415	10000.000000	25632	1157	1.000000	26021	1071	1.000000	15729653	0.002292
290699075	5831211	297389	10000.000000	26260	1043	1.000000	26022	1147	1.000000	15776788	0.002248
290674094	5840333	297727	10000.000000	25977	1138	1.000000	26439	1049	1.000000	15823744	0.002081
290679598	5834301	297022	10000.000000	25430	1269	1.000000	25809	1132	1.000000	15869757	0.001697
290671273	5835433	298232	10000.000000	25904	1154	1.000000	26682	967	1.000000	15915867	0.001183
290680951	5836924	297570	10000.000000	25779	1146	1.000000	26649	970	1.000000	15962354	0.001070
290669317	5841312	297732	10000.000000	25692	1087	1.000000	26389	1143	1.000000	16008543	0.001511
290691685	5835106	298223	10000.000000	26015	1120	1.000000	26389	1015	1.000000	16054994	0.001456
290690523	5834150	298226	10000.000000	25927	1139	1.000000	26431	1130	1.000000	16101449	0.001383
npatches	nstrain	runtime	dt	init_x	init_y	init_y_blood	init_z	init_S	beta0	beta1	beta2	beta3	mean_beta	B	d	delta	delta_blood	b[0]	mut	m	CTL	c	g	epsilon	k	het	lambda	rho	omega	x_max	patch.dyna	DELTA	A	VA
10000	1	100.000000	0.001000	21900	9499	5000000	0.001000	10000000	11.474237	9.299384	10.757749	14.549949	12	800000000	0.010000	1.000000	1.000000	80000	0.000050	0.004800	0	0.500000	0.000000	2.500000	12.000000	0.500000	0.001000	0.001000	0.010000	31872	0	10.000000	7.000000	1.000000
sus	inf	inf_blood	z	x[0]	y[0][0]	z[0]	x[1]	y[1][0]	z[1]	S[0]	synchrony
219000000	94990000	5000000	10.000000	21900	9499	0.001000	21900	9499	0.001000	10000000	0.000000
113237337	103688360	5477668	3941.516320	11114	10465	0.394152	12763	9962	0.394152	10625764	0.000000
207124947	27525538	1431618	6325.803353	20975	2602	0.632580	23137	1957	0.632580	10905751	0.000000
253207926	13703746	707123	7771.765723	25989	1224	0.777177	27986	861	0.777177	11057731	0.000000
275249787	8478484	435930	8648.676577	28644	683	0.864868	29794	432	0.864868	11152334	0.000000
286971301	6034282	310023	9180.483393	29751	447	0.918048	30666	298	0.918048	11216895	0.000000
293459735	4765463	244110	9503.000201	30352	295	0.950300	31104	168	0.950300	11264439	0.000000
297256799	4057159	208110	9698.592075	30720	242	0.969859	31292	174	0.969859	11301289	0.000000
299546613	3638944	185574	9817.209710	31082	260	0.981721	31132	145	0.981721	11333087	0.000000
300800072	3416980	175112	9889.145947	30968	253	0.988915	31273	121	0.988915	11361171	0.000000
301637308	3267590	166166	9932.772025	31115	192	0.993277	31585	149	0.993277	11387034	0.000000
302111444	3187496	161816	9959.229270	31317	167	0.995923	31466	170	0.995923	11411761	0.000000
302330762	3141901	159948	9975.274394	31028	222	0.997527	31442	130	0.997527	11435748	0.000000
302611753	3090935	157878	9985.005037	31231	221	0.998501	31425	107	0.998501	11458916	0.000000
302693031	3075848	157162	9990.906233	30869	192	0.999091	31586	114	0.999091	11482277	0.000000
302752179	3074099	156896	9994.485041	30994	190	0.999449	31618	113	0.999449	11504742	0.000000
302735938	3071217	156787	9996.655426	31290	150	0.999666	31086	136	0.999666	11527850	0.000000
302808347	3058830	155843	9997.971667	31169	163	0.999797	31321	118	0.999797	11550579	0.000000
302821312	3055534	156464	9998.769908	31132	147	0.999877	31530	103	0.999877	11573238	0.000000
302846767	3054359	155521	9999.254005	30890	197	0.999925	31506	97	0.999925	11595516	0.000000
302833188	3050792	156365	9999.547588	31259	150	0.999955	31363	120	0.999955	11617394	0.000000
302814511	3053500	155697	9999.725632	31232	200	0.999973	31414	153	0.999973	11639869	0.000000
302849342	3052328	156121	9999.833608	30967	170	0.999983	31346	111	0.999983	11662266	0.000000
302776855	3066835	156056	9999.899091	31114	193	0.999990	31446	144	0.999990	11685249	0.000000
302793321	3056979	155502	9999.938803	31218	171	0.999994	31518	146	0.999994	11707529	0.000000
302837996	3053088	156140	9999.962887	31132	179	0.999996	31292	110	0.999996	11729817	0.000000
302848988	3057200	155482	9999.977493	31172	203	0.999998	31582	113	0.999998	11751848	0.000000
302807141	3054486	156349	9999.986350	31188	205	0.999999	31553	97	0.999999	11774329	0.000000
302855421	3045962	154891	9999.991722	30965	160	0.999999	31327	128	0.999999	11796702	0.000000
302872082	3045986	155884	9999.994980	31270	179	0.999999	31481	111	0.999999	11818102	0.000000
302812212	3057693	156532	9999.996955	31160	202	1.000000	31600	103	1.000000	11839997	0.000000
302789338	3058362	155560	9999.998154	31440	183	1.000000	31582	147	1.000000	11862375	0.000000
302853154	3046219	156022	9999.998880	31263	153	1.000000	31330	113	1.000000	11884560	0.000000
302815456	3062807	155965	9999.999321	31163	179	1.000000	31397	125	1.000000	11906225	0.000000
302802177	3054268	156036	9999.999588	31037	237	1.000000	31333	123	1.000000	11928514	0.000000
302850467	3052736	156223	9999.999750	31110	136	1.000000	31474	108	1.000000	11950409	0.000000
302857217	3053862	156040	9999.999849	30963	167	1.000000	31459	105	1.000000	11972483	0.000000
302837649	3054124	155337	9999.999908	31079	168	1.000000	31608	80	1.000000	11994214	0.000000
302852568	3050180	155733	9999.999944	31319	159	1.000000	31420	106	1.000000	12015941	0.000000
302832724	3059260	155211	9999.999966	30885	196	1.000000	31563	130	1.000000	12037871	0.000000
302793774	3055743	155566	9999.999980	31105	147	1.000000	31444	96	1.000000	12059525	-1.#IND00
302818947	3054764	155277	9999.999988	30928	176	1.000000	31460	119	1.000000	12081100	0.010800
302831353	3051265	155280	9999.999992	30920	166	1.000000	31565	98	1.000000	12102671	0.012266
302833820	3061657	155945	9999.999995	31232	137	1.000000	31419	125	1.000000	12123973	0.004533
302839525	3059035	155799	9999.999997	30836	187	1.000000	31431	132	1.000000	12145444	0.002864
302821821	3058220	156450	9999.999998	31032	153	1.000000	31530	129	1.000000	12167074	0.001774
302769308	3065298	156079	9999.999999	30795	245	1.000000	31494	113	1.000000	12188607	0.001575
302788408	3062236	156499	9999.999999	31373	163	1.000000	31503	122	1.000000	12210427	0.001543
302826248	3046955	155667	10000.000000	30960	188	1.000000	31320	123	1.000000	12232092	0.005811
302822768	3052527	155753	10000.000000	31154	200	1.000000	31452	96	1.000000	12254355	0.005546
302844164	3051088	155491	10000.000000	31100	164	1.000000	31299	132	1.000000	12276099	0.010365
302807942	3063584	157043	10000.000000	31323	141	1.000000	31251	105	1.000000	12297253	0.009049
302793626	3061524	156355	10000.000000	31180	173	1.000000	31452	108	1.000000	12318747	0.008553
302831880	3051950	155851	10000.000000	30918	189	1.000000	31275	106	1.000000	12340239	0.007179
302798399	3061054	155380	10000.000000	30986	178	1.000000	31333	129	1.000000	12361622	0.005938
302797486	3057485	156122	10000.000000	30784	174	1.000000	31398	115	1.000000	12382920	0.003339
302851105	3048259	155397	10000.000000	31219	154	1.000000	31571	117	1.000000	12403950	0.001878
302783035	3061819	156102	10000.000000	31068	199	1.000000	31514	119	1.000000	12425327	0.002160
302850428	3054311	155624	10000.000000	31161	142	1.000000	31599	118	1.000000	12446618	0.001836
302793039	3060711	156502	10000.000000	31169	159	1.000000	31177	116	1.000000	12467605	0.000773
302790669	3059309	156253	10000.000000	31172	192	1.000000	31611	122	1.000000	12489020	0.000606
302837036	3046758	155625	10000.000000	31164	163	1.000000	31810	92	1.000000	12510090	0.002480
302826403	3051968	156496	10000.000000	31317	221	1.000000	31750	131	1.000000	12530958	0.002050
302847461	3055854	156262	10000.000000	30997	151	1.000000	31514	133	1.000000	12551528	0.001673
302815043	3058220	156785	10000.000000	31125	154	1.000000	31674	128	1.000000	12572389	0.000990
302833910	3056744	155830	10000.000000	30969	199	1.000000	31415	131	1.000000	12593196	0.001297
302778916	3063382	155866	10000.000000	31050	149	1.000000	31433	116	1.000000	12614263	0.001480
302793737	3061337	156767	10000.000000	31238	176	1.000000	31265	157	1.000000	12635406	0.000576
302838511	3048150	155680	10000.000000	30996	171	1.000000	31560	115	1.000000	12656389	0.000363
302898044	3045139	155432	10000.000000	31068	161	1.000000	31329	125	1.000000	12677725	-0.001592
302833324	3051604	155430	10000.000000	30971	133	1.000000	31772	119	1.000000	12698360	-0.001433
302855567	3052964	155990	10000.000000	30976	170	1.000000	31752	106	1.000000	12719369	-0.002129
302812968	3057261	155514	10000.000000	31088	185	1.000000	31463	111	1.000000	12740335	-0.002563
302888664	3041776	155131	10000.000000	30768	202	1.000000	31548	104	1.000000	12760917	-0.001987
302837917	3048153	155305	10000.000000	30973	226	1.000000	31398	85	1.000000	12781447	-0.002525
302853196	3045896	155541	10000.000000	31173	160	1.000000	31470	120	1.000000	12802168	-0.002586
302904496	3045146	155045	10000.000000	31254	165	1.000000	31158	118	1.000000	12822541	-0.002197
302880915	3048807	155374	10000.000000	31194	214	1.000000	31590	106	1.000000	12843233	-0.002453
302822231	3058534	155984	10000.000000	30998	178	1.000000	31191	124	1.000000	12863807	-0.002508
302848695	3047049	155655	10000.000000	31054	177	1.000000	31517	96	1.000000	12884280	-0.003071
302871466	3047378	155597	10000.000000	31075	152	1.000000	31383	131	1.000000	12904554	-0.002717
302839576	3058293	156189	10000.000000	31034	208	1.000000	31346	111	1.000000	12925066	-0.002606
302800340	3057691	155680	10000.000000	30898	227	1.000000	31627	106	1.000000	12945821	-0.001844
302801539	3061541	156291	10000.000000	30958	169	1.000000	31612	92	1.000000	12966342	-0.002329
302801843	3059992	156403	10000.000000	31251	198	1.000000	31373	89	1.000000	12986957	-0.002203
302840163	3057126	155825	10000.000000	30922	165	1.000000	31273	115	1.000000	13007936	-0.002184
302791227	3060120	155666	10000.000000	31332	161	1.000000	31117	121	1.000000	13028337	-0.001782
302805293	3052544	155529	10000.000000	30994	168	1.000000	31190	139	1.000000	13048910	-0.002281
302832103	3053918	155770	10000.000000	31125	165	1.000000	31564	106	1.000000	13069126	-0.002471
302826142	3057080	156092	10000.000000	31075	208	1.000000	31299	107	1.000000	13089246	-0.002519
302840619	3046125	155492	10000.000000	31066	171	1.000000	31290	119	1.000000	13109903	-0.002380
302881256	3045841	155238	10000.000000	31266	183	1.000000	31730	139	1.000000	13129680	-0.002432
302885746	3040799	155352	10000.000000	31332	153	1.000000	31362	108	1.000000	13149740	-0.001782
302818965	3052056	155628	10000.000000	31160	185	1.000000	31360	98	1.000000	13169971	-0.002308
302853032	3046392	155750	10000.000000	31152	160	1.000000	31456	112	1.000000	13189469	-0.002529
302808019	3063416	156620	10000.000000	31051	163	1.000000	31444	86	1.000000	13209654	-0.002405
302810444	3064103	156378	10000.000000	30797	225	1.000000	31508	133	1.000000	13229610	-0.002337
302792808	3064836	156255	10000.000000	31017	199	1.000000	31485	124	1.000000	13249739	-0.002286
302798669	3060817	156680	10000.000000	30909	171	1.000000	31493	140	1.000000	13269816	-0.002340
302861509	3048789	155169	10000.000000	31098	199	1.000000	31626	111	1.000000	13289852	-0.002361
npatches	nstrain	runtime	dt	init_x	init_y	init_y_blood	init_z	init_S	beta0	beta1	beta2	beta3	mean_beta	B	d	delta	delta_blood	b[0]	mut	m	CTL	c	g	epsilon	k	het	lambda	rho	omega	x_max	patch.dyna	DELTA	A	VA
10000	1	100.000000	0.001000	21900	9499	5000000	0.001000	10000000	7.377252	16.422945	16.537011	17.297838	12	800000000	0.010000	1.000000	1.000000	80000	0.000050	0.004800	0	0.500000	0.000000	2.500000	13.000000	0.500000	0.001000	0.001000	0.010000	31872	0	10.000000	7.000000	1.000000
sus	inf	inf_blood	z	x[0]	y[0][0]	z[0]	x[1]	y[1][0]	z[1]	S[0]	synchrony
219000000	94990000	5000000	10.000000	21900	9499	0.001000	21900	9499	0.001000	10000000	0.000000
118944007	92086481	4882359	3941.516320	15494	7984	0.394152	9055	10137	0.394152	10614224	0.000000
218242951	22108613	1150586	6325.803353	26007	1272	0.632580	18119	3069	0.632580	10865534	0.000000
264642491	10110066	522739	7771.765723	29827	429	0.777177	22248	1793	0.777177	10988840	0.000000
286020722	5701921	292858	8648.676577	31245	226	0.864868	25160	1020	0.864868	11056698	0.000000
297039478	3694632	189310	9180.483393	31502	105	0.918048	26807	822	0.918048	11095673	0.000000
302968034	2678787	137181	9503.000201	31572	86	0.950300	27968	619	0.950300	11119230	0.000000
306278742	2131587	108544	9698.592075	31653	73	0.969859	28482	528	0.969859	11134098	0.000000
308261665	1802277	92565	9817.209710	31489	70	0.981721	29175	374	0.981721	11144395	0.000000
309512339	1601859	81622	9889.145947	31617	45	0.988915	29614	332	0.988915	11150933	0.000000
310232288	1496632	76405	9932.772025	31817	37	0.993277	30112	343	0.993277	11155791	0.000000
310623870	1433606	73335	9959.229270	31702	30	0.995923	29979	325	0.995923	11159411	0.000000
310888173	1386299	71238	9975.274394	31514	26	0.997527	29948	329	0.997527	11162694	0.000000
311051425	1360338	69039	9985.005037	31805	31	0.998501	29966	293	0.998501	11165247	0.000000
311194313	1335067	67894	9990.906233	31839	27	0.999091	30385	279	0.999091	11167409	0.000000
311272290	1324155	67615	9994.485041	31932	37	0.999449	30182	298	0.999449	11169331	0.000000
311339253	1316827	67409	9996.655426	31758	32	0.999666	29902	343	0.999666	11171372	0.000000
311371919	1312906	66950	9997.971667	31603	41	0.999797	29299	461	0.999797	11173380	0.000000
311379364	1304934	66716	9998.769908	31779	46	0.999877	29907	322	0.999877	11175086	0.000000
311384666	1309984	66590	9999.254005	31859	39	0.999925	30170	309	0.999925	11176427	0.000000
311373706	1314308	67327	9999.547588	31600	30	0.999955	29466	436	0.999955	11178161	0.000000
311362237	1315024	67075	9999.725632	31869	35	0.999973	29834	351	0.999973	11179545	0.000000
311386067	1310845	66879	9999.833608	31758	24	0.999983	30010	287	0.999983	11181119	0.000000
311358462	1314955	67001	9999.899091	31839	38	0.999990	30382	233	0.999990	11183052	0.000000
311394909	1311692	66575	9999.938803	31687	26	0.999994	29751	359	0.999994	11184587	0.000000
311378502	1317183	67576	9999.962887	31678	33	0.999996	29596	386	0.999996	11186032	0.000000
311358219	1310856	67045	9999.977493	31938	38	0.999998	29703	318	0.999998	11187232	0.000000
311392385	1306828	67064	9999.986350	31782	44	0.999999	29906	340	0.999999	11188990	0.000000
311419871	1311722	66872	9999.991722	31637	23	0.999999	30325	178	0.999999	11190937	0.000000
311363045	1313700	66856	9999.994980	31701	33	0.999999	30203	291	0.999999	11192728	0.000000
311369759	1314770	66915	9999.996955	31715	27	1.000000	29683	324	1.000000	11194398	0.000000
311376508	1312582	66655	9999.998154	31801	35	1.000000	30273	184	1.000000	11195963	0.000000
311370822	1308884	67010	9999.998880	31912	40	1.000000	30116	296	1.000000	11197614	0.000000
311315415	1319433	67420	9999.999321	31674	28	1.000000	30400	262	1.000000	11199343	0.000000
311352748	1309811	67417	9999.999588	31853	23	1.000000	30264	215	1.000000	11201071	0.000000
311388661	1310805	66930	9999.999750	31772	30	1.000000	29906	289	1.000000	11202891	0.000000
311360624	1320078	67395	9999.999849	31571	33	1.000000	30317	264	1.000000	11204873	0.000000
311329993	1317859	67211	9999.999908	31626	46	1.000000	30055	413	1.000000	11206359	0.000000
311334418	1315144	67305	9999.999944	31670	39	1.000000	29820	288	1.000000	11208139	0.000000
311356937	1316385	67103	9999.999966	31684	35	1.000000	30070	302	1.000000	11209816	0.000000
311328288	1319564	67420	9999.999980	31859	49	1.000000	29910	321	1.000000	11211433	-1.#IND00
311396766	1307463	66416	9999.999988	31606	29	1.000000	29968	314	1.000000	11213078	-0.032000
311404311	1306321	66697	9999.999992	31715	27	1.000000	30079	243	1.000000	11214383	-0.022807
311375771	1313839	67082	9999.999995	31695	24	1.000000	29952	285	1.000000	11215909	-0.010445
311353835	1313941	67118	9999.999997	31767	41	1.000000	30004	264	1.000000	11217371	0.036437
311385127	1321847	67570	9999.999998	31688	24	1.000000	29793	337	1.000000	11218831	0.023878
311357599	1307098	66302	9999.999999	31793	39	1.000000	30156	226	1.000000	11220728	0.018644
311418744	1309694	66427	9999.999999	31822	47	1.000000	30292	207	1.000000	11221942	0.023725
311359333	1322690	67750	10000.000000	31883	52	1.000000	29628	384	1.000000	11223489	0.019177
311345723	1313668	67573	10000.000000	32037	29	1.000000	29854	254	1.000000	11225287	0.016399
311333988	1313324	67228	10000.000000	31964	35	1.000000	30531	248	1.000000	11226949	0.014052
311389247	1306262	66980	10000.000000	31569	41	1.000000	30198	273	1.000000	11228339	0.010142
311373495	1316034	67261	10000.000000	31883	30	1.000000	29330	419	1.000000	11229779	0.009795
311354975	1313513	66918	10000.000000	31701	36	1.000000	29632	294	1.000000	11231079	0.009027
311403599	1311648	66946	10000.000000	31964	34	1.000000	29942	315	1.000000	11232396	0.012790
311438987	1303134	66600	10000.000000	31718	46	1.000000	30116	247	1.000000	11233974	0.012155
311405428	1310703	66638	10000.000000	31744	26	1.000000	30108	270	1.000000	11235343	0.010846
311393233	1316805	67073	10000.000000	31859	29	1.000000	30752	215	1.000000	11236977	0.010246
311356478	1318972	66611	10000.000000	31883	39	1.000000	30092	299	1.000000	11238821	0.009919
311372104	1315677	66925	10000.000000	31992	25	1.000000	30433	197	1.000000	11240671	0.009124
311368759	1312926	67337	10000.000000	31720	32	1.000000	30411	239	1.000000	11242445	0.008648
311373949	1316289	66954	10000.000000	31755	25	1.000000	30024	355	1.000000	11244299	0.008625
311360353	1322199	67284	10000.000000	31952	27	1.000000	30205	288	1.000000	11245762	0.006650
311373874	1312815	66952	10000.000000	31723	26	1.000000	29524	393	1.000000	11247290	0.006854
311395332	1304251	66392	10000.000000	31563	30	1.000000	30080	280	1.000000	11248954	0.005837
311440016	1301893	66683	10000.000000	31925	38	1.000000	30638	197	1.000000	11250227	0.005647
311440142	1307591	67479	10000.000000	31687	38	1.000000	30089	320	1.000000	11251728	0.005727
311420078	1304772	66266	10000.000000	32059	35	1.000000	29954	291	1.000000	11253071	0.005538
311382386	1311641	67023	10000.000000	32097	34	1.000000	29961	318	1.000000	11254398	0.005643
311379739	1309139	66840	10000.000000	31969	34	1.000000	29939	274	1.000000	11256003	0.005835
311361184	1317378	67033	10000.000000	31717	35	1.000000	29755	313	1.000000	11257484	0.005023
311321801	1325390	67226	10000.000000	31789	31	1.000000	29230	464	1.000000	11258927	0.004616
311345956	1318721	67146	10000.000000	31805	44	1.000000	29566	346	1.000000	11260454	0.004441
311376643	1309551	67024	10000.000000	31802	41	1.000000	29741	340	1.000000	11262226	0.003143
311404981	1309357	66829	10000.000000	31931	41	1.000000	30107	211	1.000000	11263641	0.003226
311368924	1308741	66811	10000.000000	31756	43	1.000000	29843	354	1.000000	11265170	0.003266
311368201	1319276	67529	10000.000000	31921	56	1.000000	29601	310	1.000000	11267089	0.003114
311376454	1308255	67074	10000.000000	31677	37	1.000000	30106	251	1.000000	11268854	0.003079
311395320	1311043	66758	10000.000000	31784	42	1.000000	30319	281	1.000000	11270358	0.003443
311373950	1309075	66693	10000.000000	31693	29	1.000000	29728	345	1.000000	11271727	0.003726
311345350	1324842	67490	10000.000000	31796	35	1.000000	30285	225	1.000000	11273535	0.003670
311363667	1320682	67629	10000.000000	31934	35	1.000000	29947	338	1.000000	11275395	0.003844
311367371	1310443	66616	10000.000000	31754	30	1.000000	29224	467	1.000000	11276732	0.003793
311339058	1316486	67468	10000.000000	31772	39	1.000000	29612	331	1.000000	11278305	0.003413
311371358	1309051	66632	10000.000000	31781	25	1.000000	29726	320	1.000000	11279524	0.003355
311350899	1317446	66950	10000.000000	31736	43	1.000000	30199	317	1.000000	11280827	0.002793
311341227	1316373	66797	10000.000000	31660	45	1.000000	30325	237	1.000000	11282586	0.002705
311384992	1309331	67340	10000.000000	31695	48	1.000000	30580	254	1.000000	11283840	0.003569
311387668	1311021	66689	10000.000000	31842	29	1.000000	29969	272	1.000000	11285491	0.002630
311372772	1313840	67118	10000.000000	31777	45	1.000000	29950	247	1.000000	11286861	0.002610
311389087	1308287	66634	10000.000000	31745	29	1.000000	29840	356	1.000000	11288458	0.002196
311398417	1310005	66904	10000.000000	31846	38	1.000000	29619	265	1.000000	11290301	0.001835
311339600	1319019	67243	10000.000000	31595	25	1.000000	30113	294	1.000000	11291847	0.001628
311315646	1322154	67570	10000.000000	31679	52	1.000000	29809	280	1.000000	11293664	0.001776
311299368	1320489	66993	10000.000000	31708	19	1.000000	30226	318	1.000000	11295037	0.000758
311322111	1315559	67416	10000.000000	31851	40	1.000000	30159	261	1.000000	11296566	0.000685
311390570	1304464	66866	10000.000000	31870	36	1.000000	30235	256	1.000000	11297837	0.000677
311380909	1315779	66998	10000.000000	31712	32	1.000000	30037	325	1.000000	11299289	0.000471
311344815	1316576	66983	10000.000000	31772	26	1.000000	29977	344	1.000000	11300931	0.000362
311341241	1321898	67271	10000.000000	31800	46	1.000000	30064	219	1.000000	11302282	0.000296
npatches	nstrain	runtime	dt	init_x	init_y	init_y_blood	init_z	init_S	beta0	beta1	beta2	beta3	mean_beta	B	d	delta	delta_blood	b[0]	mut	m	CTL	c	g	epsilon	k	het	lambda	rho	omega	x_max	patch.dyna	DELTA	A	VA
10000	1	100.000000	0.001000	21900	9499	5000000	0.001000	10000000	14.408247	7.285730	12.038553	6.535788	12	800000000	0.010000	1.000000	1.000000	80000	0.000050	0.004800	0	0.500000	0.000000	2.500000	14.000000	0.500000	0.001000	0.001000	0.010000	31872	0	10.000000	7.000000	1.000000
sus	inf	inf_blood	z	x[0]	y[0][0]	z[0]	x[1]	y[1][0]	z[1]	S[0]	synchrony
219000000	94990000	5000000	10.000000	21900	9499	0.001000	21900	9499	0.001000	10000000	0.000000
125351448	81482230	4331494	3941.516320	10741	8530	0.394152	16457	6860	0.394152	10604069	0.000000
229457282	17488940	912635	6325.803353	20775	2252	0.632580	26973	869	0.632580	10827408	0.000000
275408695	7185227	371908	7771.765723	25852	913	0.777177	30480	331	0.777177	10922321	0.000000
295453462	3584055	184919	8648.676577	29041	401	0.864868	31684	93	0.864868	10966431	0.000000
305220673	2030347	104879	9180.483393	30150	219	0.918048	31596	80	0.918048	10985779	0.000000
310187359	1279899	65537	9503.000201	30839	213	0.950300	31821	26	0.950300	10991611	0.000000
312917281	874068	44879	9698.592075	31182	95	0.969859	31785	19	0.969859	10990184	0.000000
314517633	647511	33358	9817.184406	31539	30	0.981721	31933	10	0.981721	10984698	0.000000
315460674	512227	26368	9888.066312	31487	38	0.988915	31820	9	0.988915	10976671	0.000000
316045572	422400	21835	9923.548576	31931	32	0.993277	31847	12	0.993277	10966980	0.000000
316426036	365247	18790	9924.316369	31879	37	0.995923	31863	7	0.995923	10956290	0.000000
316681998	331430	16935	9896.868832	31701	12	0.997527	31716	5	0.997527	10945025	0.000000
316824152	307547	15470	9847.924905	31754	28	0.998501	31860	3	0.991225	10933582	0.000000
316929645	300072	15347	9797.316710	31786	27	0.999091	31908	7	0.984110	10921869	0.000000
316980072	286245	14633	9755.795378	31814	28	0.999449	31727	11	0.961636	10909779	0.000000
317025189	279937	14303	9706.745504	31838	6	0.924273	31598	4	0.916811	10897729	0.000000
317084574	280036	14270	9678.145672	31857	25	0.954075	32064	10	0.751547	10885695	0.000000
317072546	278789	13995	9668.367570	31716	43	0.972148	31938	11	0.849325	10873653	0.000000
317046910	278717	14073	9659.493780	31794	27	0.983109	31967	4	0.908622	10861526	0.000000
317106780	276940	14122	9648.715311	31915	18	0.989757	31809	8	0.944583	10849397	0.000000
317087610	275739	13984	9643.370099	31825	20	0.993788	31976	8	0.966392	10837238	0.000000
317091824	274642	14055	9642.423296	31618	10	0.996233	32007	11	0.968750	10825062	0.000000
317095369	274632	14101	9635.552265	31551	11	0.997715	32051	5	0.981048	10812959	0.000000
317103097	273178	14198	9633.986529	31761	12	0.998614	31755	3	0.988507	10800921	0.000000
317092391	275170	13873	9629.354932	31818	13	0.999160	31811	1	0.905551	10788703	0.000000
317097635	275232	14000	9635.173936	31646	18	0.999490	31858	6	0.889795	10776721	0.000000
317073123	278452	14335	9636.063320	31748	24	0.924627	31937	6	0.787062	10764582	0.000000
317086385	277748	14158	9638.250738	31724	7	0.954290	31685	2	0.781045	10752591	0.000000
317108456	275845	13844	9639.525664	31861	13	0.972279	31779	8	0.867214	10740540	0.000000
317069359	278804	14055	9634.655153	31956	24	0.983188	31838	7	0.919471	10728538	0.000000
317078658	276548	14126	9641.621909	31725	13	0.989805	32000	1	0.837769	10716572	0.000000
317043435	280423	14372	9642.039856	31948	15	0.993817	31849	5	0.786965	10704608	0.000000
317029623	282723	14575	9650.035004	31884	11	0.996250	31749	9	0.832678	10693075	0.000000
317072547	274958	14164	9651.246897	31915	32	0.997726	31845	4	0.886726	10681346	0.000000
317055581	279626	14241	9648.254139	31778	18	0.998621	31878	8	0.931304	10669078	0.000000
317068883	275940	14009	9645.674923	31697	14	0.999164	31732	9	0.912358	10657453	0.000000
317070121	274259	13981	9642.200053	31499	18	0.999493	31641	6	0.946849	10645585	0.000000
317095633	273525	13959	9637.500526	31530	28	0.999692	31992	10	0.941267	10633502	0.000000
317117937	271746	13896	9630.348549	31760	20	0.999813	31818	4	0.964381	10621615	0.000000
317113352	272367	13913	9623.521330	31571	20	0.999887	32182	5	0.978399	10610053	-1.#IND00
317091570	274576	13777	9623.138627	31902	17	0.999931	32067	5	0.957518	10598190	-1.#IND00
317089509	274814	14089	9627.745725	31993	41	0.999958	31916	9	0.893346	10586277	-0.005316
317094144	274129	13977	9628.636282	31848	4	0.999975	31567	19	0.755430	10574678	0.007237
317087993	279909	14389	9624.299782	31659	44	0.982825	31926	16	0.846438	10562751	0.004310
317060900	283575	14447	9643.841113	31384	25	0.989584	31769	4	0.893565	10550917	0.001802
317067897	277687	14194	9650.688021	31554	9	0.993683	32024	7	0.780479	10539357	0.008501
317081532	276862	14141	9644.901795	31504	24	0.996169	31804	4	0.849652	10527561	0.000328
317073815	280524	14198	9649.275806	31819	11	0.997677	31890	8	0.908821	10516013	-0.000673
317053039	277626	14381	9652.766805	31740	15	0.998591	31933	6	0.931213	10504313	-0.001002
317089002	275371	14233	9638.244462	31572	48	0.999146	32062	9	0.910788	10492660	-0.003371
317085523	275743	14195	9638.516905	31610	29	0.999482	31811	12	0.945897	10481034	-0.002356
317109381	275944	14122	9634.679350	31714	24	0.999686	31759	10	0.946131	10469729	-0.001578
317096691	275460	14135	9633.221366	31793	33	0.999809	31904	3	0.944378	10458049	-0.004309
317114238	276700	14366	9637.701938	31752	62	0.999884	31798	8	0.966268	10446404	-0.004122
317090862	274651	14196	9639.664940	31879	26	0.999930	31828	4	0.825513	10434734	-0.003746
317081117	276248	14232	9631.327827	31789	27	0.752930	31763	9	0.853754	10423292	-0.002613
317105413	270629	13636	9627.503659	31848	61	0.850163	31932	5	0.874152	10411724	-0.000859
317088157	272431	13927	9619.813486	31713	41	0.909131	31690	11	0.818440	10400344	-0.000321
317113754	274240	14058	9618.082887	31677	24	0.944892	31774	5	0.889892	10388684	-0.001599
317116364	272270	13846	9627.652202	31753	14	0.966579	31720	9	0.724457	10377115	-0.000162
317070479	278754	13992	9626.448380	31840	30	0.979732	31842	13	0.832896	10365796	0.000035
317090540	274947	14201	9634.052818	31684	29	0.987708	31776	10	0.898659	10354487	0.000431
317087386	277428	14002	9637.835517	31627	17	0.992546	31708	4	0.921136	10342865	0.000480
317087383	273397	13935	9634.795064	31596	18	0.995479	31784	11	0.758332	10331520	0.000013
317061441	277181	14325	9636.669497	31856	25	0.997258	31792	17	0.853440	10320009	0.001516
317074943	275866	14009	9640.953669	31774	24	0.998337	31832	6	0.911118	10308496	0.001636
317087651	277975	14092	9640.798269	31756	11	0.998992	31885	5	0.946097	10297219	0.001962
317083412	276314	14035	9648.659491	31907	26	0.999388	31521	9	0.837278	10286014	0.000858
317073113	272756	14159	9639.548087	31860	17	0.999629	31872	3	0.901317	10274667	0.001709
317102376	273099	13849	9619.679702	31994	26	0.999775	31685	11	0.752181	10263478	0.001953
317127561	273334	13864	9622.297997	31655	19	0.999864	31800	14	0.849709	10252139	0.000828
317112648	273747	13960	9622.663278	31461	18	0.999917	31922	5	0.907314	10240772	-0.000366
317099321	275916	14076	9625.857584	31662	21	0.999950	31987	10	0.833446	10229543	-0.000341
317042717	279174	14104	9636.360727	31671	24	0.999970	31650	10	0.863910	10218324	-0.000266
317039669	282405	14223	9641.499773	31606	12	0.999982	32076	7	0.911051	10207316	-0.000884
317033447	282065	14506	9651.177508	31721	17	0.999989	31903	6	0.946056	10196034	-0.001096
317042517	279529	14371	9657.903761	31523	39	0.999993	31673	7	0.949209	10185168	-0.001249
317095558	276167	14062	9654.950603	31570	8	0.999996	31627	4	0.969198	10173898	-0.001170
317104790	272423	13633	9636.697241	31793	13	0.999998	31993	6	0.962100	10162646	-0.000914
317103851	274878	13947	9631.598005	31618	34	0.999998	31898	5	0.960471	10151427	-0.001414
317130395	270103	13725	9626.027939	31526	25	0.999999	31784	1	0.888291	10140282	-0.001249
317100634	271956	14040	9615.731821	31794	24	0.999999	31854	7	0.786365	10129009	-0.001789
317099436	276430	13885	9628.246335	31807	16	1.000000	31859	13	0.841951	10117746	-0.001473
317112543	272035	13922	9625.939554	31778	23	1.000000	31932	12	0.898390	10106705	-0.001451
317078161	276386	14007	9624.599506	31721	3	1.000000	31750	9	0.858699	10095618	-0.001330
317112160	273425	13917	9623.040947	31724	18	1.000000	31810	7	0.914308	10084634	-0.001472
317103214	269292	13809	9621.751538	31671	29	1.000000	32001	6	0.905689	10073557	-0.001603
317104284	274210	14018	9626.625123	31787	15	1.000000	31955	10	0.942805	10062449	-0.001678
317094538	277271	14126	9635.740619	31573	17	1.000000	31695	3	0.965314	10051401	-0.001708
317090394	275940	14091	9635.792710	31882	11	1.000000	31845	3	0.924518	10040291	-0.001576
317084501	277882	14057	9642.325301	31683	21	0.952062	31961	4	0.954223	10029600	-0.001518
317053753	280945	14392	9648.436253	31534	31	0.970927	31684	9	0.907283	10018719	-0.001489
317050272	281438	14277	9652.286951	31883	17	0.982369	31927	9	0.943771	10007954	-0.001073
317090394	279173	13881	9654.897195	31800	11	0.989307	32095	9	0.965900	9996953	-0.000219
317082705	277789	13940	9648.461147	31760	25	0.993515	31746	7	0.979320	9986105	-0.000360
317083149	277447	14228	9641.785659	31610	11	0.996067	31858	4	0.861399	9975252	-0.001594
317069669	277036	14226	9646.907102	31591	10	0.997615	31839	7	0.897633	9964509	-0.001540
317128115	274618	14033	9642.773008	31662	17	0.998554	31988	8	0.832780	9953823	-0.001408
317106080	278302	14303	9632.224732	31792	32	0.999123	31649	13	0.898588	9942940	-0.000689
npatches	nstrain	runtime	dt	init_x	init_y	init_y_blood	init_z	init_S	beta0	beta1	beta2	beta3	mean_beta	B	d	delta	delta_blood	b[0]	mut	m	CTL	c	g	epsilon	k	het	lambda	rho	omega	x_max	patch.dyna	DELTA	A	VA
10000	1	100.000000	0.001000	21900	9499	5000000	0.001000	10000000	9.778576	7.241565	10.468807	16.584419	12	800000000	0.010000	1.000000	1.000000	80000	0.000050	0.004800	0	0.500000	0.000000	2.500000	15.000000	0.500000	0.001000	0.001000	0.010000	31872	0	10.000000	7.000000	1.000000
sus	inf	inf_blood	z	x[0]	y[0][0]	z[0]	x[1]	y[1][0]	z[1]	S[0]	synchrony
219000000	94990000	5000000	10.000000	21900	9499	0.001000	21900	9499	0.001000	10000000	0.000000
131865945	72028895	3845505	3941.516320	14488	6700	0.394152	17042	5948	0.394152	10588543	0.000000
239958244	13669317	715403	6325.803353	26269	837	0.632580	27794	646	0.632580	10783916	0.000000
284949625	4916692	255335	7771.765723	29918	258	0.777177	31046	156	0.777177	10855410	0.000000
303194860	2062497	107634	8648.676577	31484	53	0.864868	31486	73	0.864868	10879726	0.000000
311310191	944232	48795	9180.483393	31684	24	0.918048	31550	27	0.918048	10882812	0.000000
315052374	456808	23719	9501.824165	31874	8	0.950300	31974	7	0.950300	10875813	0.000000
316866860	235139	11918	9577.432792	32058	11	0.969859	31826	5	0.969859	10864213	0.000000
317715188	133233	6803	8847.802963	31969	8	0.779250	31888	1	0.600278	10850431	0.000000
318027588	117462	6018	7935.976080	31861	15	0.653188	31751	3	0.737760	10835945	0.000000
317883876	170054	8553	7977.095454	31643	15	0.678484	31830	3	0.687256	10821738	0.000000
317543434	226484	11648	8526.972229	31758	9	0.805015	31888	4	0.787294	10808500	0.000000
317629724	169624	8865	8801.126332	31710	6	0.844424	31913	1	0.653077	10794855	0.000000
317950843	117108	6073	8309.597554	31833	10	0.850513	31505	3	0.686418	10780909	0.000000
318043620	128379	6518	7769.800890	31858	7	0.455458	31937	2	0.726113	10766447	0.000000
317659207	227767	11514	8201.538709	31699	15	0.652500	31927	5	0.695664	10752895	0.000000
317337150	239185	12367	8784.373294	31931	19	0.789257	32069	3	0.763074	10740402	0.000000
317664220	156644	8209	8853.578699	31680	4	0.695801	31984	4	0.839318	10727131	0.000000
318022980	109445	5646	8107.196153	31879	7	0.659111	32125	2	0.610021	10712867	0.000000
318012821	148436	7650	7784.894140	31682	8	0.793266	31810	19	0.460515	10698491	0.000000
317540203	241009	12112	8349.590168	31840	15	0.666418	31856	9	0.672827	10685339	0.000000
317417159	212069	10924	8839.689372	31816	16	0.797697	31881	13	0.793148	10672922	0.000000
317774888	136732	6925	8681.879022	32079	6	0.877313	31693	10	0.747831	10659306	0.000000
318042222	117617	5955	7937.821469	31939	5	0.765947	31713	2	0.416611	10645179	0.000000
317843913	183421	9192	8008.782959	31761	5	0.723062	32089	5	0.511020	10631074	0.000000
317514034	226000	11472	8577.402464	31672	9	0.832050	31784	12	0.703456	10618207	0.000000
317648247	164873	8339	8783.905866	31598	4	0.898146	31786	1	0.710908	10605232	0.000000
317968820	118577	5891	8251.178602	31898	4	0.896627	31930	6	0.666708	10591262	0.000000
317987704	140423	7073	7867.830363	31739	7	0.665405	31740	9	0.727044	10577105	0.000000
317681033	212162	10761	8310.761008	31881	5	0.797083	31644	4	0.834465	10563731	0.000000
317576087	196011	10032	8736.281506	31901	8	0.876940	31779	7	0.843251	10551053	0.000000
317813958	136721	7030	8557.293327	31754	7	0.869730	31991	4	0.768458	10537722	0.000000
318008171	123602	6331	8007.516132	31981	2	0.727040	31863	0	0.623053	10524002	0.000000
317878580	179467	9119	8093.496392	31747	3	0.678596	31842	8	0.573071	10509988	0.000000
317593654	212929	10798	8578.090753	31852	6	0.805083	31598	7	0.741087	10497131	0.000000
317683723	158548	8192	8724.535400	31887	5	0.816270	31918	2	0.800426	10483817	0.000000
317978891	117886	6081	8211.815618	31999	9	0.606545	31747	2	0.610844	10469839	0.000000
318015672	136259	6911	7850.941700	31957	3	0.704296	31970	7	0.585452	10455544	0.000000
317679086	211101	10842	8256.002486	31815	23	0.786071	31793	14	0.748595	10442127	0.000000
317521554	202140	10363	8727.002341	31793	5	0.870262	31784	1	0.727512	10429476	0.000000
317821035	136088	6940	8596.634355	31652	15	0.911900	31873	8	0.593137	10416286	-1.#IND00
318017443	120236	5968	7942.308710	31718	5	0.769208	31861	2	0.536207	10402226	-1.#IND00
317869016	178876	9017	8013.168524	32080	3	0.784258	31988	3	0.681901	10388509	0.062886
317495773	228313	11678	8566.960967	31932	14	0.867961	32100	5	0.768235	10375971	0.175817
317584650	171959	8728	8819.738846	31857	9	0.919924	31990	7	0.859445	10363376	0.129982
317908353	121318	6302	8335.989823	31831	2	0.589299	31940	3	0.820836	10349895	0.138249
318017189	135181	6739	7910.949045	31757	1	0.666915	31973	1	0.570193	10335995	0.119124
317703890	208213	10614	8254.076652	32111	5	0.758869	31980	12	0.724826	10322979	0.117858
317499933	211056	10860	8731.086851	31777	8	0.848094	31968	3	0.833119	10310529	0.105741
317766751	143538	7398	8673.095350	32089	8	0.807688	31855	4	0.771624	10297540	0.098577
318019152	115026	5787	8029.246502	31930	10	0.744095	31654	8	0.743453	10283819	0.102959
317966905	162470	8035	7900.629112	31916	14	0.600932	31544	7	0.730686	10270138	0.090229
317482857	246770	12602	8486.192772	31764	19	0.757983	31874	16	0.836674	10257769	0.121586
317466201	196968	10182	8886.940253	31729	3	0.853228	31832	7	0.894072	10245513	0.112607
317832125	128514	6718	8537.574090	31891	4	0.617580	31865	2	0.624420	10232624	0.116818
318059138	116817	6006	7820.542525	31913	11	0.768080	31494	4	0.577541	10218669	0.112211
317804146	196898	10012	8024.645566	31619	4	0.797829	31578	9	0.743798	10205560	0.106035
317421164	239104	12180	8637.970852	31972	24	0.730171	31845	5	0.844625	10193564	0.109827
317601502	168504	8895	8863.270389	31970	3	0.778590	31852	4	0.879878	10181316	0.107713
317978055	113734	5935	8214.060467	32044	11	0.703088	31711	3	0.711986	10167917	0.118559
317998604	149941	7589	7856.663221	31774	6	0.710891	31774	6	0.673523	10154197	0.113229
317594632	232329	11990	8393.106906	31846	13	0.824668	31948	5	0.802006	10141699	0.112769
317530245	194843	9920	8811.505395	31793	4	0.836592	31815	7	0.879926	10129553	0.107670
317845250	125434	6387	8494.967970	31845	1	0.894165	31720	0	0.708952	10116924	0.106886
318036411	122497	6096	7853.328459	31755	3	0.674767	31942	3	0.652584	10103687	0.103157
317813371	190550	9503	8085.249483	31477	22	0.563331	31545	4	0.789308	10090665	0.097177
317526353	216844	11030	8620.090166	32047	10	0.735180	31961	2	0.854546	10078638	0.094557
317721586	155368	7986	8721.930492	31884	4	0.839399	31983	1	0.770214	10066336	0.089544
317965971	118245	5978	8156.407002	31858	1	0.441927	31859	2	0.746859	10053056	0.093116
317978384	147583	7702	7908.862521	31942	5	0.649011	31823	8	0.530065	10039802	0.089583
317633852	213132	10712	8358.758460	31793	13	0.787141	31802	6	0.638495	10027397	0.084464
317583810	187674	9735	8732.410972	31830	11	0.870911	31844	7	0.751586	10015451	0.082081
317878681	126309	6604	8465.483442	31879	11	0.782874	31756	3	0.685477	10002615	0.084961
318034630	122892	6295	7879.864119	31909	6	0.747350	31738	19	0.607702	9989310	0.084223
317808096	189583	9402	8096.446799	31757	21	0.778102	31678	9	0.762089	9976566	0.080521
317504035	219993	11062	8624.071295	31817	7	0.823449	31719	3	0.824089	9964605	0.079700
317683733	157830	8188	8741.773928	31909	19	0.892930	32111	6	0.825408	9952443	0.078199
317971793	117316	6019	8164.758316	31816	7	0.776745	31930	3	0.664888	9939455	0.078450
317978962	145109	7350	7900.656975	31716	13	0.864606	31882	4	0.796770	9926312	0.076129
317671137	209045	10594	8336.954881	31748	5	0.917889	31857	13	0.813085	9913951	0.076570
317637005	181112	9448	8691.009657	31662	7	0.772258	32155	2	0.670408	9901751	0.074805
317857912	132831	6889	8447.094845	32004	11	0.834095	31808	4	0.800117	9889151	0.076259
318013137	126058	6492	7973.219740	32106	11	0.711409	31688	5	0.770602	9875997	0.074142
317868619	169934	8609	8066.398814	31755	3	0.824983	31904	6	0.489207	9863183	0.071442
317614625	206593	10475	8524.070683	31942	4	0.714299	31848	2	0.662784	9851136	0.071221
317703322	161459	8602	8698.928804	31951	4	0.811026	31949	6	0.743063	9839146	0.070011
317958724	120394	5939	8241.133831	31968	5	0.852002	31947	10	0.611090	9826383	0.071981
317982031	140180	7160	7905.325935	32015	8	0.612285	31897	1	0.445548	9813378	0.070144
317667270	215334	10998	8319.925713	31840	20	0.764868	31914	9	0.598628	9800931	0.071506
317521359	205952	10649	8767.773844	32010	11	0.857403	31826	9	0.673739	9789527	0.070864
317787146	139025	7166	8638.514883	31943	5	0.768337	31822	5	0.665111	9777302	0.071897
318016007	119786	6093	7976.497063	31800	2	0.716401	31593	12	0.631562	9764179	0.072695
317853053	181615	9134	8041.630787	31705	26	0.624059	32078	8	0.776559	9751538	0.069990
317511657	226102	11328	8581.029586	31893	16	0.772009	31840	7	0.833313	9739842	0.071818
317625721	166944	8460	8797.953547	31919	2	0.768860	31806	8	0.898912	9728082	0.071959
317982395	113796	5759	8221.613578	32002	3	0.582066	31884	8	0.749653	9715521	0.071321
318015906	144320	7187	7801.554970	31984	15	0.676171	31883	4	0.809661	9702785	0.071491
317557811	242512	12073	8351.832645	32111	11	0.803612	31936	16	0.884568	9691026	0.071693
317434934	212993	10928	8843.888668	31751	13	0.880900	32065	9	0.928083	9680059	0.071333
317765456	136735	6895	8663.571263	31852	7	0.789988	31562	0	0.887494	9667994	0.072986
npatches	nstrain	runtime	dt	init_x	init_y	init_y_blood	init_z	init_S	beta0	beta1	beta2	beta3	mean_beta	B	d	delta	delta_blood	b[0]	mut	m	CTL	c	g	epsilon	k	het	lambda	rho	omega	x_max	patch.dyna	DELTA	A	VA
10000	1	100.000000	0.001000	21900	9499	5000000	0.001000	10000000	11.320164	16.728640	15.904053	9.404798	12	800000000	0.010000	1.000000	1.000000	80000	0.000050	0.004800	0	0.500000	0.000000	2.500000	16.000000	0.500000	0.001000	0.001000	0.010000	31872	0	10.000000	7.000000	1.000000
sus	inf	inf_blood	z	x[0]	y[0][0]	z[0]	x[1]	y[1][0]	z[1]	S[0]	synchrony
219000000	94990000	5000000	10.000000	21900	9499	0.001000	21900	9499	0.001000	10000000	0.000000
137451866	64004286	3424405	3941.516320	13817	6296	0.394152	10523	7432	0.394152	10579549	0.000000
248678626	10775616	566854	6325.803353	25489	908	0.632580	21605	1594	0.632580	10752054	0.000000
292156628	3360942	175216	7771.765723	30020	202	0.777177	26420	723	0.777177	10804444	0.000000
308445162	1150032	60064	8648.676577	31270	43	0.864868	29031	270	0.864868	10814729	0.000000
314932142	388174	20087	9177.877882	31858	27	0.918048	30786	81	0.918048	10808818	0.000000
317372846	128718	6755	8910.173736	32020	12	0.900260	31353	12	0.950300	10796423	0.000000
318151807	77935	3969	7031.359011	32027	0	0.641427	31797	17	0.969859	10781643	0.000000
317871406	234318	11594	7150.391036	31845	3	0.697843	31668	7	0.974331	10767265	0.000000
316501168	454630	23096	8248.733110	31896	17	0.816755	31849	19	0.984433	10756726	0.000000
316971227	226000	11746	8883.485950	31763	15	0.888870	31828	34	0.990559	10745322	0.000000
317984512	81696	4247	7922.072749	31737	2	0.372679	32050	17	0.920838	10731148	0.000000
318218832	117304	5638	6646.727033	31896	48	0.478853	31526	29	0.951992	10716570	0.000000
316904037	476485	24272	7751.974686	31831	37	0.683948	31884	48	0.970885	10704292	0.000000
316121130	408290	21148	8634.957295	31593	27	0.808329	31730	13	0.982343	10695295	0.000000
317384405	147354	7784	8885.691666	31662	5	0.883760	31908	23	0.989292	10682968	0.000000
318187493	73651	3928	7112.886141	31922	2	0.621949	31962	7	0.993506	10668303	0.000000
317861006	243457	11781	7116.128793	31560	6	0.650388	31590	116	0.808652	10653933	0.000000
316223744	523266	26769	8232.135757	31808	38	0.787976	31299	86	0.883956	10643918	0.000000
316711719	255339	13422	8900.550962	31733	6	0.871417	31381	46	0.929625	10633984	0.000000
317888216	89817	4732	8171.200913	31872	6	0.922020	31593	16	0.957321	10620188	0.000000
318227864	103030	5245	6646.299076	31661	10	0.779388	31746	7	0.974117	10605415	0.000000
317045403	459665	22926	7653.048446	31615	15	0.840824	31669	28	0.984303	10592955	0.000000
315924380	466997	23961	8575.964777	31781	12	0.903467	31876	45	0.990480	10584460	0.000000
317145836	175207	9167	8984.109858	31694	12	0.941457	31623	39	0.994227	10572959	0.000000
318120783	75765	3950	7433.041662	31608	0	0.504381	31572	14	0.996499	10558603	0.000000
318089742	171205	8533	6873.066669	31854	17	0.664536	31795	9	0.907546	10544276	0.000000
316437077	536191	27209	8036.087429	31810	28	0.796556	31624	46	0.943931	10533650	0.000000
316437142	320870	16761	8801.928474	31752	17	0.876621	31594	47	0.965997	10524202	0.000000
317695779	108794	5586	8568.478351	31971	3	0.842358	31673	25	0.979379	10511287	0.000000
318245671	80621	4039	6732.351471	31783	11	0.641527	31694	24	0.857152	10496956	0.000000
317478661	352145	17566	7368.785296	31765	19	0.782602	31479	35	0.913369	10483628	0.000000
315973429	508183	26123	8401.681112	31861	18	0.868158	31630	33	0.947462	10474627	0.000000
316933041	212112	11178	8968.175983	31915	19	0.920044	31885	31	0.968138	10463913	0.000000
317998032	78878	3982	7766.042787	31823	0	0.503567	31966	18	0.976934	10450183	0.000000
318167209	135651	6649	6692.435550	31817	11	0.643575	32040	12	0.678930	10435693	0.000000
316597167	533383	27001	7854.059361	31906	39	0.783844	31008	143	0.805285	10424712	0.000000
316052485	401150	20779	8697.360059	31921	20	0.868911	30959	165	0.881914	10416236	0.000000
317420138	139582	7454	8867.647226	31802	6	0.699072	31053	49	0.928386	10404145	0.000000
318205342	71161	3577	6992.670792	31973	5	0.817501	31608	29	0.956570	10390030	0.000000
317804674	265569	13313	7071.112384	31766	8	0.784529	31728	20	0.973661	10376464	-1.#IND00
315959834	576596	29686	8213.246110	31763	20	0.869327	31625	27	0.984027	10367308	-1.#IND00
316530969	282479	14535	8902.576687	31761	6	0.920753	31586	14	0.990313	10357713	-1.#IND00
317803150	96424	4957	8317.643297	31763	3	0.839189	31472	52	0.994125	10344381	0.648085
318260989	90752	4528	6644.180466	31744	23	0.362281	31817	2	0.920458	10330026	0.627570
317254028	418386	21056	7512.210626	31498	59	0.613252	31693	31	0.948968	10317597	0.522788
315874515	493333	25409	8490.141562	31763	22	0.765455	31626	86	0.969052	10309572	0.520241
317041855	192340	10104	8980.827402	31863	8	0.857759	31552	28	0.981231	10298625	0.515010
318065893	73889	3894	7575.730385	31745	2	0.913737	31696	8	0.988618	10284845	0.551142
318151416	148703	7294	6710.172588	31777	4	0.680254	31855	40	0.737090	10270592	0.519749
316594950	518178	26035	7901.347871	31815	33	0.806089	31337	104	0.840557	10259674	0.498637
316194331	373175	19581	8725.063631	31786	21	0.882401	31556	52	0.903305	10250896	0.482623
317507930	128753	6699	8791.790177	31775	1	0.742614	31618	66	0.941359	10238851	0.493825
318207079	74128	3851	6904.596870	31698	3	0.842781	31538	31	0.964437	10224767	0.508445
317708023	294460	14509	7204.756539	31862	9	0.768816	31825	9	0.978433	10211560	0.465627
315962479	549143	27943	8297.707731	31691	26	0.859798	31686	18	0.986920	10202789	0.464713
316686231	255910	13267	8940.138878	31834	2	0.831473	31789	15	0.992068	10193163	0.451849
317905872	87141	4543	8147.501529	31980	10	0.746688	31516	29	0.995189	10180022	0.464963
318233517	103364	5232	6615.933185	31673	6	0.846378	31740	17	0.804671	10165808	0.468620
317051951	448631	22478	7649.626276	32076	25	0.781034	31389	102	0.881542	10153804	0.444243
315979624	453970	23352	8573.553777	31823	17	0.867207	31327	76	0.928160	10145959	0.435431
317213978	170521	8991	8960.399952	31880	5	0.919467	31190	39	0.956433	10135068	0.434672
318130043	72449	3695	7334.864005	31835	3	0.714190	31742	16	0.973578	10121246	0.451640
318055274	188858	9240	6856.470559	31623	6	0.696227	31780	14	0.846760	10107517	0.442285
316256465	570575	28888	8049.983274	31700	29	0.815775	31388	83	0.907067	10097868	0.446057
316342813	327072	17064	8812.348616	31948	19	0.888276	31613	41	0.943640	10089274	0.439602
317658052	111915	5776	8585.995722	31816	1	0.929914	31621	20	0.965820	10077169	0.445735
318257625	81193	4169	6774.279681	31777	7	0.743780	31706	8	0.979272	10063222	0.455169
317521668	343500	17282	7376.664327	31681	20	0.714492	31779	45	0.987429	10050458	0.438186
316028151	496017	25406	8405.939208	31629	19	0.826852	31381	59	0.992376	10042204	0.437900
316974567	208440	10820	8959.248660	31707	4	0.894994	31910	23	0.995377	10032079	0.435018
318002700	79333	4119	7777.992631	31874	4	0.636892	31845	7	0.991229	10018804	0.441794
318178152	128234	6372	6675.842372	31885	3	0.696217	31790	9	0.737159	10004946	0.433855
316784845	496296	24883	7819.869521	32006	12	0.814584	31710	50	0.840599	9994280	0.425611
316134867	398545	20417	8676.457770	31825	21	0.887553	31416	104	0.903330	9986504	0.420886
317419383	145113	7536	8878.429969	31894	5	0.896366	31615	17	0.941374	9975068	0.424455
318171284	74071	3746	7116.542270	31850	7	0.598673	31753	27	0.964446	9961558	0.430433
317920355	216397	10747	7028.399687	32008	18	0.756613	31949	18	0.978438	9948212	0.419231
316393990	490524	24995	8168.029182	31909	11	0.852397	31697	23	0.986924	9938358	0.419591
316728176	260703	13532	8865.274720	31845	17	0.910485	31839	23	0.992070	9928660	0.414841
317876708	92924	4928	8229.702299	31627	1	0.833833	31708	24	0.995191	9916305	0.419769
318259013	100019	4992	6664.490949	32014	20	0.529963	31627	18	0.843598	9902705	0.422307
317090945	446033	22201	7637.867977	32066	9	0.714944	31808	30	0.905150	9891298	0.414664
316039166	444522	23188	8566.714631	31579	37	0.827126	31038	145	0.942477	9883548	0.409670
317247089	168048	8795	8957.881568	32012	6	0.895160	31397	36	0.965115	9873223	0.409217
318133019	72360	3733	7320.974499	31703	5	0.862036	31823	4	0.912521	9859932	0.414777
318033907	185963	9073	6879.536771	31666	25	0.529612	31704	4	0.946948	9846610	0.412794
316430096	521029	26356	8054.940608	31651	34	0.714731	31862	46	0.967826	9837248	0.412028
316494748	313380	16271	8811.249167	31620	18	0.826997	31614	35	0.980488	9828966	0.409142
317712384	108563	5607	8534.618641	31894	4	0.895082	31656	28	0.988167	9816838	0.413403
318242906	81076	4040	6716.211842	31857	1	0.286174	31598	3	0.992824	9803306	0.416923
317466970	360216	17626	7369.058892	32056	43	0.563202	31808	61	0.749394	9791185	0.408789
315892305	522673	26651	8401.885270	31433	37	0.735102	30340	242	0.848019	9783681	0.410948
316880185	218673	11309	8973.016497	31699	20	0.839351	30944	124	0.907830	9774101	0.407854
318001760	79123	4072	7831.406563	31883	4	0.837007	31354	60	0.944103	9761379	0.411028
318186425	129176	6419	6674.402078	31887	4	0.783505	31833	1	0.949347	9747892	0.410269
316824343	470835	23790	7817.838951	31760	38	0.703753	31681	25	0.897787	9737359	0.405212
316221463	381112	20034	8674.275593	31547	15	0.820340	31642	46	0.938012	9729223	0.402698
317486012	134396	7165	8811.896768	31634	24	0.768884	31801	5	0.962407	9718095	0.404442
318207092	71027	3552	6957.710784	31755	1	0.632509	31723	22	0.977202	9704847	0.409472
npatches	nstrain	runtime	dt	init_x	init_y	init_y_blood	init_z	init_S	beta0	beta1	beta2	beta3	mean_beta	B	d	delta	delta_blood	b[0]	mut	m	CTL	c	g	epsilon	k	het	lambda	rho	omega	x_max	patch.dyna	DELTA	A	VA
10000	1	100.000000	0.001000	21900	9499	5000000	0.001000	10000000	7.332372	16.770854	10.610097	9.039734	12	800000000	0.010000	1.000000	1.000000	80000	0.000050	0.004800	0	0.500000	0.000000	2.500000	17.000000	0.500000	0.001000	0.001000	0.010000	31872	0	10.000000	7.000000	1.000000
sus	inf	inf_blood	z	x[0]	y[0][0]	z[0]	x[1]	y[1][0]	z[1]	S[0]	synchrony
219000000	94990000	5000000	10.000000	21900	9499	0.001000	21900	9499	0.001000	10000000	0.000000
143914638	56510652	3036542	3941.516320	18199	4661	0.394152	11298	6528	0.394152	10565517	0.000000
257592697	8236176	434219	6325.803353	28703	367	0.632580	21985	1564	0.632580	10713618	0.000000
298864107	2122518	111462	7771.765723	31297	67	0.777177	27672	467	0.777177	10748193	0.000000
312629578	540735	28831	8648.674513	31842	14	0.864868	29994	176	0.864868	10748019	0.000000
317093410	119194	6368	8671.288120	32053	2	0.752648	31291	54	0.918048	10736030	0.000000
318279277	57659	2921	6074.501860	31907	1	0.501954	31707	3	0.950300	10721036	0.000000
317645607	343349	16929	6621.874253	32091	4	0.654193	31516	47	0.638356	10706976	0.000000
315287116	656630	33853	7949.303276	31746	35	0.790284	30914	139	0.780679	10699260	0.000000
316742378	203773	10732	8701.955517	31612	8	0.872817	31010	114	0.866992	10689199	0.000000
318125292	54418	2750	6872.146650	32044	4	0.533046	31751	2	0.888200	10674733	0.000000
318077854	210270	10163	6098.423987	31896	12	0.703604	31631	40	0.932198	10659783	0.000000
315139831	842336	42749	7611.598449	31933	10	0.820249	31504	77	0.958881	10651759	0.000000
315702166	358177	18860	8549.578336	31733	9	0.890989	31714	20	0.975063	10644696	0.000000
317772921	77792	4090	7991.080921	31892	0	0.412483	31702	2	0.874604	10631334	0.000000
318324335	85892	4125	5753.545048	31852	5	0.461581	31748	13	0.867650	10616258	0.000000
316589474	628958	31039	7119.225635	31934	23	0.671404	31838	83	0.919735	10604513	0.000000
315100787	548878	28569	8252.877162	31890	10	0.800722	31254	30	0.951323	10598572	0.000000
317216282	134308	7025	8658.313539	32039	16	0.817311	31781	24	0.970480	10587121	0.000000
318278591	53383	2639	6146.070910	31944	0	0.498638	31797	2	0.728163	10572223	0.000000
317630121	355810	17527	6519.325486	31655	10	0.492918	31938	27	0.835143	10558431	0.000000
314922548	750198	38513	7887.663625	31806	28	0.692478	31448	80	0.900022	10551979	0.000000
316435920	238356	12709	8695.925388	31885	4	0.789748	31604	11	0.939368	10542910	0.000000
318087741	55679	2942	7098.219404	31845	4	0.763725	31731	4	0.672496	10528829	0.000000
318208153	160645	7763	5873.935928	31896	3	0.385402	31674	47	0.707767	10514198	0.000000
315280107	890613	45309	7441.355531	31723	31	0.627274	30580	251	0.822774	10505610	0.000000
315165782	451351	23427	8448.092734	31899	12	0.773959	30816	97	0.892520	10499940	0.000000
317517130	95506	5131	8376.335382	31720	0	0.627988	31664	29	0.934818	10487625	0.000000
318353122	64900	3143	5762.958128	31846	2	0.480494	31823	0	0.810741	10472951	0.000000
316994642	561073	27543	6846.309280	31868	16	0.507879	31842	94	0.808361	10460666	0.000000
314517050	712163	36840	8087.420863	31983	24	0.701551	31232	108	0.883780	10455376	0.000000
316738040	186593	9779	8757.706660	31769	6	0.819004	31795	51	0.929518	10445500	0.000000
318170798	52232	2758	6612.625477	32053	0	0.303322	31753	28	0.957256	10431499	0.000000
317956049	248922	12111	6202.023467	32016	3	0.425509	31697	30	0.974077	10417389	0.000000
315072028	822325	41962	7686.188645	31855	33	0.651597	31718	27	0.984279	10410113	0.000000
315916013	324796	17119	8593.011420	31783	9	0.788709	31487	28	0.990466	10402731	0.000000
317864181	70845	3720	7797.026243	31548	6	0.723820	31774	11	0.994218	10389750	0.000000
318304724	98847	4722	5740.271089	32042	1	0.577440	31912	16	0.956851	10375024	0.000000
316286273	708371	35405	7199.706365	31907	40	0.629796	31866	36	0.973832	10364384	0.000000
315117335	527444	27365	8301.544362	31588	21	0.775488	31539	48	0.984131	10358977	0.000000
317325787	122490	6300	8587.569815	31778	1	0.780547	31733	6	0.937442	10347623	-1.#IND00
318296186	56151	2889	6036.327468	31710	0	0.507246	31732	3	0.962061	10333236	-1.#IND00
317465852	418426	20199	6642.130483	31781	6	0.550570	31674	15	0.976992	10320083	0.600268
314706875	754852	39023	7963.081990	31809	27	0.727441	31354	57	0.986047	10314366	0.788033
316518212	223842	11821	8729.441817	31848	4	0.834705	31439	18	0.991538	10305381	0.775867
318059847	55432	2803	7005.500961	31870	1	0.619936	31724	7	0.994868	10291567	0.799144
318148043	181143	8588	6011.275840	31908	5	0.342239	31572	26	0.791326	10277250	0.747268
315311658	837529	42279	7544.146433	31828	28	0.601098	31533	79	0.873448	10269196	0.718281
315587289	384355	20211	8510.006727	32112	6	0.758084	31506	40	0.923252	10263195	0.693320
317714398	81861	4319	8113.540723	31709	3	0.776323	31867	27	0.953456	10250664	0.702344
318314837	80634	4031	5756.061238	31754	3	0.645554	31963	13	0.971773	10236129	0.685632
316632163	626063	31272	7062.025203	31832	18	0.578048	31597	78	0.874983	10224940	0.641351
314982716	583773	30138	8218.208621	31742	22	0.744105	31530	40	0.924183	10219915	0.631777
317111297	143952	7679	8685.617926	31825	2	0.663867	31850	15	0.954020	10209074	0.636619
318264079	52345	2730	6182.240301	32013	1	0.359220	31713	1	0.936421	10194937	0.649954
317674171	357419	17350	6455.373941	31892	20	0.493300	31778	8	0.902816	10181472	0.621863
314540345	845998	43267	7848.689333	31873	32	0.692709	31208	83	0.941062	10176054	0.625767
316153273	272545	14540	8685.273422	31854	11	0.813642	31287	38	0.964257	10168403	0.618953
317979106	60869	3220	7372.217150	31935	2	0.426648	31721	17	0.978324	10155180	0.629480
318236469	137906	6781	5833.312751	31733	9	0.336430	31679	2	0.917488	10141147	0.616095
315569997	842496	42763	7387.221009	31816	23	0.597575	31699	51	0.949960	10132275	0.600131
315168158	474428	24578	8415.344074	31938	16	0.755947	31480	45	0.969653	10127221	0.591118
317461011	104173	5351	8462.391376	32082	2	0.704722	31692	18	0.981596	10115753	0.594702
318317610	65414	3225	5909.784678	31939	3	0.603974	31702	3	0.988839	10101543	0.600514
317217393	471853	23479	6862.998502	31936	8	0.747916	31532	21	0.878379	10089285	0.582418
315072065	630939	32145	8097.348020	31910	17	0.847123	31566	42	0.926242	10083500	0.578646
316922571	172335	9093	8727.346999	31664	6	0.907287	31562	39	0.955269	10073798	0.578454
318221325	52481	2768	6520.273465	31951	7	0.730087	31908	5	0.867686	10060112	0.585658
317902141	266922	12814	6302.415363	31784	11	0.410029	31811	12	0.919758	10046455	0.576235
314998407	802995	41349	7749.750295	31870	33	0.642209	31582	50	0.951337	10040005	0.574387
316102253	291868	15397	8628.236173	31902	10	0.783016	31511	23	0.970488	10032835	0.571344
317929753	63167	3311	7534.143129	31947	7	0.698545	31743	4	0.982102	10019877	0.577209
318252828	128909	6209	5789.005267	31844	1	0.491101	31908	16	0.728657	10005696	0.576322
315717375	809314	40569	7341.041393	31941	33	0.673720	31624	97	0.835443	9996612	0.567627
315232254	471351	24800	8387.368363	31997	13	0.802126	31237	89	0.900203	9991705	0.560744
317496501	102848	5285	8439.778400	31768	2	0.797349	31619	24	0.939478	9980437	0.565650
318333378	65111	3254	5868.142097	31728	5	0.561836	31765	0	0.666597	9966581	0.570375
317181830	495782	24175	6836.507862	31891	12	0.622637	31575	68	0.635500	9954347	0.564716
314837591	678803	34990	8081.366176	31528	12	0.771146	30114	239	0.778947	9949502	0.562332
316742152	188743	10063	8758.391210	31749	5	0.861211	30271	162	0.865941	9940131	0.561091
318155546	51397	2699	6646.124997	31867	3	0.499122	31349	8	0.918699	9926646	0.565983
318017381	235802	11672	6162.090187	31842	10	0.696240	31624	14	0.950695	9913210	0.558970
314947384	861046	44060	7660.334851	31705	28	0.815783	31670	48	0.970099	9906684	0.559600
315767834	346286	18073	8578.933707	31916	3	0.888281	31508	18	0.981866	9900744	0.557317
317772178	74386	3930	7926.832803	32009	2	0.803656	31941	5	0.946210	9888616	0.561566
318317678	90830	4437	5714.843299	31930	5	0.352179	31807	10	0.628776	9874674	0.562835
316294740	709730	35371	7137.097582	31871	22	0.607126	31369	92	0.774869	9864665	0.557704
314874486	574354	29824	8263.725613	31881	18	0.761740	30853	145	0.863469	9860416	0.555449
317152066	134857	7067	8678.420016	31767	2	0.808056	31436	47	0.917200	9850306	0.557701
318285876	53341	2693	6126.658095	31617	2	0.282796	31946	3	0.568103	9836531	0.561559
317621255	368862	18207	6539.688178	31850	18	0.541075	31605	124	0.738074	9823863	0.556052
314729285	777772	40473	7900.334137	31902	14	0.721682	30770	141	0.841154	9818566	0.553241
316370245	246227	12831	8704.261891	31926	7	0.831213	31089	61	0.903667	9810595	0.552632
318052432	60472	3166	7249.204251	31726	4	0.396183	31352	16	0.941578	9797968	0.556542
318209719	144123	6903	5946.762559	31945	0	0.410277	31676	15	0.862161	9784389	0.555632
315927483	719465	36321	7458.988013	31708	33	0.626432	31800	89	0.916407	9775656	0.549968
315694512	397363	20556	8458.307529	31764	9	0.773448	31606	42	0.949305	9769621	0.546390
317650683	89079	4739	8230.659526	31912	2	0.573288	31715	9	0.969255	9757922	0.549363
318331847	73278	3620	5775.383605	31828	10	0.511799	31736	22	0.548770	9744033	0.550857
316771010	595521	29467	6984.805346	31899	11	0.703928	31338	186	0.726349	9733369	0.543413
npatches	nstrain	runtime	dt	init_x	init_y	init_y_blood	init_z	init_S	beta0	beta1	beta2	beta3	mean_beta	B	d	delta	delta_blood	b[0]	mut	m	CTL	c	g	epsilon	k	het	lambda	rho	omega	x_max	patch.dyna	DELTA	A	VA
10000	1	100.000000	0.001000	21900	9499	5000000	0.001000	10000000	17.266005	10.826639	10.095685	17.379315	12	800000000	0.010000	1.000000	1.000000	80000	0.000050	0.004800	0	0.500000	0.000000	2.500000	18.000000	0.500000	0.001000	0.001000	0.010000	31872	0	10.000000	7.000000	1.000000
sus	inf	inf_blood	z	x[0]	y[0][0]	z[0]	x[1]	y[1][0]	z[1]	S[0]	synchrony
219000000	94990000	5000000	10.000000	21900	9499	0.001000	21900	9499	0.001000	10000000	0.000000
149373861	50203609	2704521	3941.516320	11603	5851	0.394152	15553	4858	0.394152	10555955	0.000000
264711728	6364441	335964	6325.803353	22907	1153	0.632580	27380	453	0.632580	10685516	0.000000
303681154	1330379	69660	7771.765723	28298	319	0.777177	31035	66	0.777177	10707502	0.000000
315114095	236226	12510	8618.517962	30662	120	0.864868	31984	5	0.855091	10700197	0.000000
318029194	44937	2278	6510.981587	31503	19	0.918048	31784	2	0.380199	10685654	0.000000
318167497	179186	8622	5531.552623	31820	14	0.703064	31741	3	0.544033	10670687	0.000000
315150079	864652	44070	7256.275255	31313	131	0.819922	31780	43	0.723476	10662270	0.000000
315848819	308983	16130	8331.970816	31124	90	0.890791	31840	4	0.832301	10655087	0.000000
317989036	48524	2629	7007.090096	31945	16	0.933770	31506	8	0.644312	10641129	0.000000
318291407	139830	6799	5289.083697	31732	6	0.959834	32088	6	0.347986	10626254	0.000000
315019052	990695	50108	7067.805143	31713	50	0.975641	31493	85	0.604583	10617666	0.000000
315094001	415706	21810	8221.208383	31702	22	0.985228	31650	25	0.760198	10612604	0.000000
317756945	63477	3161	7600.207966	31929	4	0.666187	31708	8	0.776232	10599563	0.000000
318389468	88557	4266	5132.722505	32108	66	0.447878	31752	3	0.498988	10584138	0.000000
315753711	881562	44079	6817.253097	26305	1128	0.665163	31765	37	0.684535	10573827	0.000000
314588954	546857	28942	8069.751609	28720	352	0.796936	31842	21	0.808685	10569908	0.000000
317431285	85210	4538	8116.609653	31058	39	0.876851	31813	21	0.694510	10557689	0.000000
318365414	59822	2888	5158.946800	31775	9	0.925316	31871	4	0.279385	10542525	0.000000
316610298	686759	33919	6533.349290	31912	28	0.859335	31597	32	0.562980	10530403	0.000000
314296850	679062	35504	7897.576162	31161	83	0.914693	31676	55	0.734967	10526667	0.000000
317087881	117442	6315	8403.676537	31809	13	0.948265	31620	12	0.839269	10515798	0.000000
318339578	47563	2327	5333.398105	31771	30	0.791813	31758	2	0.308735	10500943	0.000000
317156086	537955	26416	6295.185229	31483	58	0.873744	31827	25	0.563533	10487956	0.000000
314047453	796904	41101	7753.068484	31418	54	0.923431	31368	37	0.735302	10484351	0.000000
316774600	155159	8296	8510.147759	31625	34	0.953565	31754	10	0.839473	10474370	0.000000
318274033	40797	2053	5652.967913	31727	0	0.514248	31916	2	0.549830	10459887	0.000000
317587823	400504	19523	6016.897675	31623	182	0.389173	31824	28	0.365768	10446198	0.000000
314091270	884917	45970	7583.588948	23258	1348	0.629561	31553	88	0.615367	10441801	0.000000
316399809	202420	10758	8490.738294	28763	230	0.775346	31803	9	0.766737	10433241	0.000000
318193574	40336	2166	6149.069473	31163	46	0.863757	31940	1	0.556563	10419066	0.000000
317951847	271530	13256	5709.487373	31740	30	0.917375	31918	7	0.639304	10404965	0.000000
314201432	994975	51182	7392.144236	31501	90	0.949892	31763	27	0.781254	10399424	0.000000
315839159	278321	14765	8410.934518	31568	36	0.969612	31751	12	0.867340	10392752	0.000000
318044410	44104	2281	6685.113639	31674	0	0.435161	31774	2	0.398911	10378708	0.000000
318200705	173859	8414	5430.972295	31229	274	0.469019	31715	9	0.567334	10364242	0.000000
314696793	1006643	50966	7191.738804	25093	942	0.677984	31823	23	0.737608	10357024	0.000000
315335998	369984	19624	8295.334591	29687	231	0.804712	31698	25	0.840871	10351448	0.000000
317827930	54671	2951	7342.172880	31223	22	0.881567	31857	5	0.826119	10338285	0.000000
318303366	110018	5434	5182.665672	31745	8	0.928175	31689	7	0.320249	10323706	0.000000
315491099	910555	45912	6937.805136	32013	63	0.956442	31491	74	0.587762	10314862	-1.#IND00
314882963	477400	25232	8142.680302	31707	46	0.973584	31712	17	0.749996	10310655	0.432000
317628068	72637	3786	7862.430865	31957	0	0.746278	31952	2	0.591839	10298328	0.861535
318363169	71524	3513	5105.882219	31712	96	0.755809	31756	13	0.642071	10283521	0.824632
316280957	754742	37514	6680.720276	31605	64	0.851909	31930	36	0.577213	10272676	0.681382
314587163	582478	30690	7987.004682	31380	72	0.910190	31743	22	0.743599	10268949	0.642504
317357914	96034	5038	8226.839287	31624	11	0.945534	31895	8	0.844504	10257785	0.679506
318390519	52688	2668	5124.566388	31793	1	0.587630	32018	22	0.410968	10243166	0.699227
316751808	679981	33276	6405.317045	31578	85	0.712035	31776	30	0.642779	10231466	0.635286
313695897	806289	42107	7819.987185	30187	233	0.825362	31886	36	0.783361	10229489	0.616998
316783829	145609	7796	8508.145142	31088	55	0.894090	31800	3	0.812968	10219983	0.624168
318297738	42719	2203	5611.751285	31748	5	0.935770	31745	0	0.256028	10205589	0.644677
317544627	414352	20092	6097.127748	31789	19	0.911435	31941	18	0.476516	10192580	0.600021
314169327	857732	44171	7632.776408	31320	54	0.946289	31864	49	0.682531	10188303	0.593850
316519266	190501	10008	8509.941296	31884	15	0.967427	31807	3	0.807469	10180025	0.593033
318237281	39470	2058	5980.208970	31845	9	0.980246	31892	4	0.568983	10166080	0.609844
317886998	293845	14113	5791.547487	31923	16	0.734281	31660	15	0.479805	10152366	0.590709
314353129	917069	47189	7443.099981	31252	139	0.838854	31829	32	0.684526	10147165	0.579802
316112269	246069	13045	8431.973445	31501	47	0.902272	31648	12	0.808679	10139954	0.577862
318112575	42421	2170	6459.718335	31750	0	0.827435	31834	1	0.600145	10126259	0.591606
318140473	201540	9549	5557.624760	31682	112	0.529181	31693	7	0.522704	10112060	0.579608
314669409	957906	48636	7283.937036	28951	626	0.714470	31639	44	0.709422	10105734	0.565770
315727197	309617	16198	8348.843255	29832	174	0.826839	31581	18	0.823777	10099722	0.561543
317996238	49541	2593	6957.450907	31541	31	0.894986	31776	3	0.402705	10086604	0.571519
318266254	142112	6880	5328.598439	31862	8	0.840141	31671	9	0.628797	10072495	0.570761
315077573	953913	48507	7095.850957	31633	52	0.903053	31890	30	0.765028	10064745	0.565096
315237825	399871	21163	8238.320484	31688	33	0.941206	31801	10	0.857500	10059784	0.560125
317766329	60759	3216	7534.500904	31861	6	0.964344	31706	3	0.913580	10047331	0.568299
318333379	94148	4634	5095.832657	31730	4	0.854154	31949	0	0.255026	10032926	0.572657
315665075	896826	44853	6833.041123	31545	55	0.911551	31553	65	0.522333	10023504	0.557842
314678668	523861	27367	8079.340508	31235	55	0.946360	31433	68	0.710317	10019983	0.552602
317502279	80229	4258	8026.925944	31524	32	0.967470	31724	3	0.824320	10008135	0.558672
318359604	65913	3214	5126.896174	31612	10	0.484833	31697	14	0.347807	9994026	0.560156
316402782	734568	36061	6615.987743	31566	93	0.687575	31672	49	0.604474	9983248	0.552735
314334424	644909	34015	7947.749446	29737	356	0.810528	31710	19	0.760132	9980388	0.547474
317199779	108474	5712	8349.878519	31065	30	0.885094	31849	5	0.854531	9970237	0.551031
318346568	50091	2545	5285.007460	31779	0	0.457255	32013	1	0.426333	9956129	0.556263
317003212	592959	29145	6366.096982	31291	241	0.588857	31633	30	0.642486	9944474	0.544814
314067851	763607	39611	7796.139726	28305	501	0.750660	31577	44	0.783184	9941761	0.542833
316877432	143516	7631	8490.924429	30622	73	0.848787	31823	9	0.868511	9932330	0.545415
318314051	42419	2128	5597.133016	31668	16	0.908296	31772	1	0.414141	9918475	0.550851
317597487	393267	19042	6047.608214	31823	19	0.944386	31958	23	0.375755	9905363	0.543823
314203360	858775	44459	7602.337076	31724	26	0.966272	31377	70	0.621423	9901624	0.539850
316454636	195175	10501	8491.315031	31843	14	0.979546	31668	4	0.770410	9893660	0.540687
318208821	40512	2055	6050.257518	31824	22	0.578438	31893	4	0.608578	9880118	0.545928
317912464	278609	13494	5742.454650	31043	183	0.744342	31752	16	0.550059	9866828	0.543414
314290302	968081	49330	7412.526618	30477	171	0.844955	31533	51	0.727131	9862206	0.539999
315951784	267598	14463	8421.839669	31147	48	0.905972	31828	7	0.834517	9855853	0.540001
318060006	45114	2381	6649.623053	31620	9	0.942976	31900	2	0.515376	9842742	0.544657
318208303	174699	8219	5448.048257	31632	20	0.556397	31925	11	0.360681	9829064	0.544935
314794361	972227	49351	7201.940044	30051	391	0.730975	31791	56	0.612282	9822726	0.539421
315497371	352746	18599	8301.475256	30327	102	0.836848	31481	18	0.764867	9817533	0.537904
317873811	55073	2897	7267.066910	31421	28	0.901056	31657	3	0.582776	9805248	0.541880
318306349	113433	5521	5192.130599	31704	78	0.622794	31932	6	0.353594	9791237	0.542521
315392535	930340	46925	6961.556583	30201	273	0.771241	31885	52	0.607984	9783316	0.533451
314892239	467085	24571	8157.143529	30853	128	0.861268	31733	17	0.762260	9779738	0.531337
317642568	71301	3754	7848.154989	31668	13	0.915865	31928	3	0.855821	9768208	0.534673
318385360	70423	3495	5025.559138	31611	43	0.467920	31788	4	0.604576	9754138	0.536528
316052116	843405	41884	6629.320651	29231	577	0.677318	31745	33	0.760193	9744371	0.532177
314016132	671667	35328	7955.834396	29530	272	0.804308	31891	37	0.854568	9743063	0.529143
npatches	nstrain	runtime	dt	init_x	init_y	init_y_blood	init_z	init_S	beta0	beta1	beta2	beta3	mean_beta	B	d	delta	delta_blood	b[0]	mut	m	CTL	c	g	epsilon	k	het	lambda	rho	omega	x_max	patch.dyna	DELTA	A	VA
10000	1	100.000000	0.001000	21900	9499	5000000	0.001000	10000000	9.237395	11.958916	8.086132	17.976865	12	800000000	0.010000	1.000000	1.000000	80000	0.000050	0.004800	0	0.500000	0.000000	2.500000	19.000000	0.500000	0.001000	0.001000	0.010000	31872	0	10.000000	7.000000	1.000000
sus	inf	inf_blood	z	x[0]	y[0][0]	z[0]	x[1]	y[1][0]	z[1]	S[0]	synchrony
219000000	94990000	5000000	10.000000	21900	9499	0.001000	21900	9499	0.001000	10000000	0.000000
155454507	44297478	2392695	3941.516320	17326	4021	0.394152	15234	4294	0.394152	10544250	0.000000
272035353	4688096	250088	6325.803353	28687	296	0.632580	27583	367	0.632580	10653908	0.000000
307998519	729252	38865	7771.765723	31401	25	0.777177	30901	74	0.777177	10664405	0.000000
316812366	82369	4380	7915.611261	31748	2	0.623234	31678	12	0.864868	10652753	0.000000
318360224	46851	2226	4626.075541	31541	3	0.242321	31745	3	0.587897	10637431	0.000000
316848337	638358	31678	6083.866788	31798	28	0.529442	31782	35	0.553128	10625055	0.000000
314416749	635718	33364	7625.008872	31707	24	0.714628	31664	54	0.728992	10620952	0.000000
317390591	79689	4260	7876.258637	31688	1	0.567352	31824	2	0.777659	10609101	0.000000
318410860	52494	2593	4566.327398	31850	0	0.440336	31793	3	0.307700	10593764	0.000000
316352916	787727	38915	6181.090792	31913	24	0.579892	31578	68	0.580151	10582268	0.000000
314223365	617286	32633	7684.004093	31882	28	0.745223	31673	26	0.745381	10579267	0.000000
317419544	73948	3797	7770.118205	31950	8	0.845490	31786	9	0.845585	10567210	0.000000
318417041	54979	2684	4545.540625	31887	3	0.418371	31680	7	0.312533	10552009	0.000000
316262971	814036	40380	6212.354540	32037	32	0.647269	31673	47	0.583082	10540489	0.000000
314291445	594163	31526	7702.964144	31628	11	0.786084	31545	28	0.747158	10537307	0.000000
317479324	67901	3637	7674.805194	31717	2	0.649920	31725	5	0.846663	10525195	0.000000
318390963	60593	2946	4559.067845	31754	3	0.502380	31702	17	0.536652	10510040	0.000000
316198907	810791	39989	6289.296454	31891	37	0.573858	32004	11	0.719000	10498963	0.000000
314631959	531202	28491	7749.544610	31888	24	0.741564	31711	27	0.829586	10495296	0.000000
317604473	60516	3188	7485.399693	31738	1	0.685618	31917	0	0.711611	10482822	0.000000
318412424	68304	3316	4575.350050	31956	4	0.371741	31989	3	0.382277	10467568	0.000000
316010604	843800	41731	6381.957533	31774	40	0.618989	31660	38	0.625379	10456738	0.000000
314757754	493305	26095	7805.738733	31885	23	0.768934	31834	31	0.772809	10452662	0.000000
317691436	54523	2924	7286.650147	31822	4	0.527911	31773	9	0.862219	10440001	0.000000
318391639	79300	3864	4583.498160	31892	4	0.329526	31735	1	0.299580	10425007	0.000000
315831801	859875	43084	6476.459228	31959	38	0.561721	31757	39	0.560684	10415070	0.000000
315096107	425155	22674	7863.015360	31930	19	0.734203	31665	27	0.733575	10410206	0.000000
317845965	46239	2524	7000.205618	31932	1	0.449847	31573	6	0.838425	10397054	0.000000
318366849	101294	4982	4594.848808	31986	11	0.273399	31921	0	0.285333	10382236	0.000000
315047476	1056988	53134	6585.376954	31887	46	0.559350	31710	149	0.502304	10373814	0.000000
314864095	425314	22879	7928.824109	31666	20	0.732765	31289	68	0.698170	10370324	0.000000
317855385	46080	2505	6949.312552	32001	1	0.594972	31996	5	0.738756	10357167	0.000000
318354738	106422	5186	4657.631058	31984	8	0.342417	32049	11	0.534907	10342225	0.000000
315277206	953747	48080	6636.622343	31912	37	0.601206	31793	38	0.717942	10333470	0.000000
315282608	371683	19628	7959.745992	31865	19	0.758149	31837	11	0.828945	10328413	0.000000
317910661	42043	2298	6694.989022	31866	0	0.622270	31883	0	0.499814	10315028	0.000000
318349440	119950	5844	4693.524521	32060	4	0.211325	31785	30	0.473390	10299940	0.000000
314957861	1026501	51517	6690.742032	31692	48	0.517761	31875	55	0.680635	10292056	0.000000
315236223	360316	19197	7991.865189	31791	31	0.707544	31696	12	0.806320	10287203	0.000000
[truncated: 163 more rows]
