# Supplementary material for: Large Variations in HIV-1 Viral Load Explained by Shifting-Mosaic Metapopulation Dynamics
Source: PLoS Biol. 2016 Oct 5;14(10):e1002567. doi: 10.1371/journal.pbio.1002567 (PMC5051940; doi:10.1371/journal.pbio.1002567)
Supplement: S1 Data — Each file gives the output from the simulations indicated by the filename: low migration (ms1, db432); high migration (ms1, db1); very high migration (ms10, db1); number of patches (np); reservoir (storage); no reservoir (nostorage); CTL immigration model (CTLimmig); CTL proliferation model (CTLprolif); β¯ (beta1, beta2, …). Within each file, there are 21 simulations for (k = 0,1,..,20), and data is output each day. For measures of synchrony, the final entry should be used. See Methods and S1 Simulation Code for further details. (ZIP) [file pbio.1002567.s002.zip › S1_Data/ms1_np10000_storage_noPD_CTLimmig_db1_beta13.tsv]

npatches	nstrain	runtime	dt	init_x	init_y	init_y_blood	init_z	init_S	beta0	beta1	beta2	beta3	mean_beta	B	d	delta	delta_blood	b[0]	mut	m	CTL	c	g	epsilon	k	het	lambda	rho	omega	x_max	patch.dyna	DELTA	A	VA
10000	1	100.000000	0.001000	21900	9499	5000000	0.001000	10000000	8.987162	7.855049	16.140125	19.174875	13	800000000	0.010000	1.000000	1.000000	80000	0.000050	0.004800	0	0.500000	0.000000	2.500000	0.000000	0.500000	0.001000	0.001000	0.010000	31872	0	10.000000	7.000000	1.000000
sus	inf	inf_blood	z	x[0]	y[0][0]	z[0]	x[1]	y[1][0]	z[1]	S[0]	synchrony
219000000	94990000	5000000	10.000000	21900	9499	0.001000	21900	9499	0.001000	10000000	0.000000
38645419	498000168	25214592	3941.516320	5084	49113	0.394152	5809	48388	0.394152	10778637	0.000000
31520261	616888730	31386390	6325.803353	4134	61040	0.632580	4558	60847	0.632580	11482704	0.000000
29432485	663335186	33819216	7771.765723	3752	65811	0.777177	4316	65554	0.777177	12190458	0.000000
28686856	681472121	34760422	8648.676577	3701	67280	0.864868	4249	67110	0.864868	12898588	0.000000
28418866	688549480	35139524	9180.483393	3673	68037	0.918048	4134	67701	0.918048	13607971	0.000000
28306523	691288190	35262700	9503.000201	3649	68362	0.950300	4112	68285	0.950300	14316567	0.000000
28267102	692373105	35317330	9698.592075	3725	68443	0.969859	4082	68628	0.969859	15024891	0.000000
28253722	692782145	35345176	9817.209710	3638	68657	0.981721	4111	68332	0.981721	15731133	0.000000
28242797	692919955	35357699	9889.145947	3612	68769	0.988915	4146	68529	0.988915	16436786	0.000000
28245047	692961059	35347767	9932.772025	3645	69401	0.993277	4177	68022	0.993277	17143266	0.000000
28243112	692986826	35360645	9959.229270	3645	68583	0.995923	4139	68439	0.995923	17847139	0.000000
28246378	693035248	35361365	9975.274394	3676	68991	0.997527	4140	68199	0.997527	18547986	0.000000
28242803	693032130	35356907	9985.005037	3700	68561	0.998501	4139	68234	0.998501	19249215	0.000000
28245176	693027003	35366526	9990.906233	3686	69108	0.999091	4142	68257	0.999091	19947767	0.000000
28238626	693059150	35360035	9994.485041	3580	68898	0.999449	4046	68256	0.999449	20646888	0.000000
28238201	693054663	35361109	9996.655426	3667	68903	0.999666	4176	67991	0.999666	21345298	0.000000
28238292	693050919	35354018	9997.971667	3673	69052	0.999797	4209	67919	0.999797	22040505	0.000000
28240749	693054086	35356378	9998.769908	3715	68057	0.999877	4169	68189	0.999877	22735934	0.000000
28229398	693064969	35363571	9999.254005	3674	68900	0.999925	4155	68575	0.999925	23429885	0.000000
28241663	693003294	35355133	9999.547588	3628	68911	0.999955	4067	68623	0.999955	24122258	0.000000
28242163	693021239	35365985	9999.725632	3703	68488	0.999973	4105	68442	0.999973	24814146	0.000000
28239877	693029528	35350014	9999.833608	3656	68603	0.999983	4083	68542	0.999983	25504021	0.000000
28244778	693019115	35355929	9999.899091	3730	68237	0.999990	4137	68241	0.999990	26193271	0.000000
28241679	693040357	35362527	9999.938803	3637	68226	0.999994	4161	68426	0.999994	26881855	0.000000
28239342	693042724	35363444	9999.962887	3666	68631	0.999996	4275	68100	0.999996	27570017	0.000000
28234122	693048490	35359843	9999.977493	3634	68725	0.999998	4110	68439	0.999998	28255824	0.000000
28239309	693042666	35360384	9999.986350	3709	68640	0.999999	4129	68362	0.999999	28942751	0.000000
28242873	693033222	35364057	9999.991722	3719	68527	0.999999	4162	68315	0.999999	29628443	0.000000
28243876	692997452	35364662	9999.994980	3644	68850	0.999999	4136	68225	0.999999	30311359	0.000000
28239206	693056219	35359810	9999.996955	3699	68336	1.000000	4052	68257	1.000000	30994431	0.000000
28241525	693055871	35366541	9999.998154	3670	68582	1.000000	4091	68133	1.000000	31677209	0.000000
28247846	693047661	35363432	9999.998880	3652	68308	1.000000	4155	68171	1.000000	32357749	0.000000
28239914	693024926	35360828	9999.999321	3656	68772	1.000000	4127	68159	1.000000	33038832	0.000000
28243200	693037071	35356863	9999.999588	3656	68501	1.000000	4145	68379	1.000000	33716532	0.000000
28243783	693054268	35368655	9999.999750	3719	68670	1.000000	4135	67890	1.000000	34394823	0.000000
28240202	693044149	35351804	9999.999849	3686	68952	1.000000	4075	68791	1.000000	35073024	0.000000
28239383	693050455	35357378	9999.999908	3589	69112	1.000000	4179	67809	1.000000	35749106	0.000000
28241410	693033536	35356066	9999.999944	3683	68713	1.000000	4090	68133	1.000000	36424209	0.000000
28242215	693022494	35356689	9999.999966	3611	68512	1.000000	4168	68242	1.000000	37098713	0.000000
28243186	693025483	35360034	9999.999980	3703	68242	1.000000	4118	68117	1.000000	37771991	-1.#IND00
28246984	693033221	35351984	9999.999988	3730	68132	1.000000	4232	68115	1.000000	38443277	0.000000
28246423	692991265	35365975	9999.999992	3666	68494	1.000000	4117	68359	1.000000	39113889	0.008145
28237681	693030819	35358977	9999.999995	3580	68602	1.000000	4096	68279	1.000000	39784019	0.004428
28242297	693007085	35370075	9999.999997	3695	68827	1.000000	4063	68640	1.000000	40454176	0.002461
28242627	693028800	35356577	9999.999998	3660	68550	1.000000	4135	68366	1.000000	41121485	0.002302
28239077	693036843	35369907	9999.999999	3627	68390	1.000000	4208	67949	1.000000	41789627	-0.000480
28250124	693005970	35347409	9999.999999	3608	69229	1.000000	4183	68088	1.000000	42456498	-0.002999
28238392	693005082	35366709	10000.000000	3682	68461	1.000000	4120	67986	1.000000	43120933	-0.000234
28243441	693046553	35378636	10000.000000	3698	69147	1.000000	4142	68759	1.000000	43785433	-0.002029
28232652	693076638	35367278	10000.000000	3605	68422	1.000000	4048	68181	1.000000	44447708	-0.001691
28250409	693054163	35361270	10000.000000	3649	68957	1.000000	4174	67695	1.000000	45111367	-0.002023
28240589	693032762	35349560	10000.000000	3702	68524	1.000000	4150	68366	1.000000	45771527	-0.003726
28239641	693010653	35361006	10000.000000	3671	68393	1.000000	4200	68389	1.000000	46430471	-0.000645
28242113	693013475	35355117	10000.000000	3664	69038	1.000000	4178	68705	1.000000	47089066	-0.001106
28245646	693042135	35359974	10000.000000	3694	68251	1.000000	4175	68162	1.000000	47745437	0.001900
28244773	693036507	35360915	10000.000000	3654	68659	1.000000	4106	68439	1.000000	48402816	0.001407
28242199	693032266	35361072	10000.000000	3612	68811	1.000000	4204	68561	1.000000	49058189	0.002196
28242109	693044646	35359752	10000.000000	3705	68707	1.000000	4083	68758	1.000000	49713002	0.001242
28244224	693033114	35356788	10000.000000	3687	68673	1.000000	4199	68090	1.000000	50367548	0.001222
28237670	693035043	35362876	10000.000000	3633	68392	1.000000	4193	68465	1.000000	51019391	0.000900
28240150	693028918	35367236	10000.000000	3615	69002	1.000000	4108	68121	1.000000	51671278	0.001051
28236584	693051890	35352708	10000.000000	3704	68379	1.000000	4122	68379	1.000000	52322918	0.000886
28238790	693074855	35353921	10000.000000	3720	68572	1.000000	4085	68801	1.000000	52972143	0.000027
28241252	693002146	35364977	10000.000000	3655	68969	1.000000	4081	68253	1.000000	53620147	-0.000189
28241767	693052212	35352926	10000.000000	3675	69192	1.000000	4140	68380	1.000000	54267117	-0.000622
28249977	693019758	35354545	10000.000000	3625	68411	1.000000	4142	68369	1.000000	54913896	-0.000639
28232670	693022451	35357533	10000.000000	3614	68903	1.000000	4127	68387	1.000000	55560150	-0.000547
28235463	693042101	35348766	10000.000000	3741	68761	1.000000	4087	68432	1.000000	56207134	-0.000393
28240040	692996168	35365346	10000.000000	3661	68710	1.000000	4147	68582	1.000000	56850217	-0.000660
28241875	692985106	35354030	10000.000000	3652	68425	1.000000	4168	68146	1.000000	57493582	-0.000945
28245105	692978617	35354434	10000.000000	3686	68630	1.000000	4043	68498	1.000000	58134779	-0.000826
28243440	693009660	35349328	10000.000000	3661	68695	1.000000	4112	68423	1.000000	58777087	-0.001051
28246929	692994928	35350599	10000.000000	3737	68378	1.000000	4106	68484	1.000000	59417166	-0.001800
28240294	693002479	35358646	10000.000000	3659	68302	1.000000	4100	68670	1.000000	60056881	-0.001588
28245184	693007166	35353401	10000.000000	3646	68622	1.000000	4122	68287	1.000000	60695714	-0.001004
28242820	692957856	35363922	10000.000000	3688	68743	1.000000	4124	68511	1.000000	61332875	-0.001011
28242121	693040540	35361616	10000.000000	3584	68606	1.000000	4079	68152	1.000000	61970010	-0.001722
28242724	693005004	35357350	10000.000000	3677	68208	1.000000	4078	68496	1.000000	62604937	-0.001727
28238575	693011113	35356131	10000.000000	3654	68765	1.000000	4161	68366	1.000000	63239747	-0.001611
28241194	693052098	35364776	10000.000000	3579	68408	1.000000	4150	68364	1.000000	63874114	-0.001652
28240529	693043242	35357157	10000.000000	3584	68824	1.000000	4150	68452	1.000000	64505357	-0.001977
28247777	693028895	35362687	10000.000000	3678	68493	1.000000	4216	67803	1.000000	65138572	-0.001834
28240396	693011972	35360827	10000.000000	3644	68725	1.000000	4210	68068	1.000000	65770047	-0.002030
28249166	692988135	35367442	10000.000000	3633	68710	1.000000	4117	67912	1.000000	66399687	-0.001952
28239156	693022416	35361677	10000.000000	3728	68611	1.000000	4126	68438	1.000000	67028286	-0.002013
28245851	693014612	35364747	10000.000000	3673	69053	1.000000	4112	68978	1.000000	67655622	-0.002017
28241090	693038504	35348884	10000.000000	3662	68141	1.000000	4185	67990	1.000000	68282684	-0.002287
28250008	693000484	35355567	10000.000000	3680	67966	1.000000	4068	68083	1.000000	68907471	-0.002404
28239193	693004036	35358614	10000.000000	3613	68576	1.000000	4210	67952	1.000000	69531904	-0.002942
28237521	693037572	35354141	10000.000000	3644	68689	1.000000	4169	68019	1.000000	70156503	-0.002849
28241516	692998567	35364415	10000.000000	3693	68869	1.000000	4096	68579	1.000000	70778685	-0.002747
28237167	692981582	35367838	10000.000000	3661	68644	1.000000	4112	68709	1.000000	71400780	-0.002433
28242543	693048330	35364270	10000.000000	3701	69000	1.000000	4127	68324	1.000000	72021868	-0.001994
28243531	693028135	35353184	10000.000000	3719	69176	1.000000	4139	68110	1.000000	72642212	-0.002215
28236650	693015297	35362538	10000.000000	3642	68552	1.000000	4117	68220	1.000000	73260729	-0.002180
28246769	693042074	35360359	10000.000000	3670	68367	1.000000	4191	67762	1.000000	73880150	-0.001693
28234999	693047829	35361667	10000.000000	3743	68561	1.000000	4189	68121	1.000000	74498297	-0.001698
28244525	692999739	35355705	10000.000000	3697	68884	1.000000	4137	68431	1.000000	75114626	-0.001371
28244177	693005742	35361377	10000.000000	3561	68575	1.000000	4152	68807	1.000000	75731160	-0.001372
npatches	nstrain	runtime	dt	init_x	init_y	init_y_blood	init_z	init_S	beta0	beta1	beta2	beta3	mean_beta	B	d	delta	delta_blood	b[0]	mut	m	CTL	c	g	epsilon	k	het	lambda	rho	omega	x_max	patch.dyna	DELTA	A	VA
10000	1	100.000000	0.001000	21900	9499	5000000	0.001000	10000000	17.607716	14.134400	9.556408	7.808566	13	800000000	0.010000	1.000000	1.000000	80000	0.000050	0.004800	0	0.500000	0.000000	2.500000	1.000000	0.500000	0.001000	0.001000	0.010000	31872	0	10.000000	7.000000	1.000000
sus	inf	inf_blood	z	x[0]	y[0][0]	z[0]	x[1]	y[1][0]	z[1]	S[0]	synchrony
219000000	94990000	5000000	10.000000	21900	9499	0.001000	21900	9499	0.001000	10000000	0.000000
42889954	434354085	22084402	3941.516320	2998	44556	0.394152	3637	43552	0.394152	10772226	0.000000
42406943	433092927	22136135	6325.803353	2947	44294	0.632580	3626	43692	0.632580	11450452	0.000000
46031248	393001974	20089299	7771.765723	3268	40121	0.777177	3919	39736	0.777177	12117591	0.000000
49212394	363678337	18587834	8648.676577	3507	37294	0.864868	4228	36706	0.864868	12775404	0.000000
51311517	346515831	17692428	9180.483393	3701	35374	0.918048	4391	35105	0.918048	13425867	0.000000
52586983	336765860	17190020	9503.000201	3703	34815	0.950300	4616	33721	0.950300	14072836	0.000000
53349823	331181188	16897511	9698.592075	3736	33945	0.969859	4618	33698	0.969859	14717277	0.000000
53808600	327891900	16734854	9817.209710	3807	33723	0.981721	4723	32934	0.981721	15359755	0.000000
54081190	325957010	16633692	9889.145947	3787	33398	0.988915	4617	33082	0.988915	16000312	0.000000
54233707	324806353	16568974	9932.772025	3867	33399	0.993277	4665	32919	0.993277	16640224	0.000000
54342842	324105733	16539259	9959.229270	3970	32924	0.995923	4658	33057	0.995923	17278376	0.000000
54408705	323657794	16509917	9975.274394	3864	33122	0.997527	4729	32759	0.997527	17915651	0.000000
54446203	323410485	16502179	9985.005037	3803	33374	0.998501	4595	33104	0.998501	18553176	0.000000
54457683	323283542	16497426	9990.906233	3840	33201	0.999091	4681	32690	0.999091	19187838	0.000000
54481595	323159164	16488531	9994.485041	3831	33275	0.999449	4708	32840	0.999449	19821115	0.000000
54490365	323098270	16492201	9996.655426	3767	33292	0.999666	4731	32766	0.999666	20455415	0.000000
54497263	323058931	16480484	9997.971667	3908	33023	0.999797	4763	32639	0.999797	21088928	0.000000
54497517	323059134	16486937	9998.769908	3887	33072	0.999877	4668	32700	0.999877	21719864	0.000000
54496409	323030609	16478385	9999.254005	3867	32967	0.999925	4642	32802	0.999925	22350449	0.000000
54490418	323041633	16479565	9999.547588	3796	33173	0.999955	4653	32804	0.999955	22980525	0.000000
54505770	323014387	16479992	9999.725632	3765	33272	0.999973	4744	32600	0.999973	23608977	0.000000
54503692	322999562	16481012	9999.833608	3959	32845	0.999983	4658	32459	0.999983	24235723	0.000000
54498534	323033585	16483305	9999.899091	3915	33000	0.999990	4698	32606	0.999990	24861604	0.000000
54503061	323031163	16479548	9999.938803	3803	33334	0.999994	4715	32648	0.999994	25488182	0.000000
54498116	323031778	16483673	9999.962887	3815	33145	0.999996	4654	32715	0.999996	26111737	0.000000
54504099	323021537	16484466	9999.977493	3722	33345	0.999998	4723	32766	0.999998	26735529	0.000000
54502161	323031953	16487848	9999.986350	3825	33231	0.999999	4653	33014	0.999999	27358296	0.000000
54510495	323007742	16486575	9999.991722	3827	33087	0.999999	4783	32360	0.999999	27979242	0.000000
54506012	323007314	16483608	9999.994980	3779	33299	0.999999	4715	32822	0.999999	28600088	0.000000
54506927	323005967	16480425	9999.996955	3819	33233	1.000000	4688	32532	1.000000	29221142	0.000000
54502624	322999232	16485985	9999.998154	3840	33163	1.000000	4675	32762	1.000000	29840775	0.000000
54508348	323020684	16482844	9999.998880	3814	33338	1.000000	4682	32921	1.000000	30458810	0.000000
54501829	323026512	16476321	9999.999321	3822	33087	1.000000	4753	32465	1.000000	31076125	0.000000
54495760	323028404	16481629	9999.999588	3882	33289	1.000000	4693	32733	1.000000	31690997	0.000000
54510588	323009050	16481649	9999.999750	3998	32895	1.000000	4619	32852	1.000000	32305817	0.000000
54494255	323064278	16485373	9999.999849	3844	33089	1.000000	4746	32508	1.000000	32919366	0.000000
54490788	323049520	16478587	9999.999908	3860	32990	1.000000	4742	32841	1.000000	33532986	0.000000
54496803	323020990	16483410	9999.999944	3846	33148	1.000000	4754	32609	1.000000	34145872	0.000000
54501404	323011657	16485805	9999.999966	3829	33079	1.000000	4724	32815	1.000000	34756908	0.000000
54513057	322999929	16484808	9999.999980	3833	33089	1.000000	4769	32793	1.000000	35365881	-1.#IND00
54496853	323037914	16486653	9999.999988	3812	33288	1.000000	4742	32771	1.000000	35975052	-0.033600
54508761	323009738	16477731	9999.999992	3830	33127	1.000000	4636	32594	1.000000	36584042	-0.013240
54501414	323042752	16478365	9999.999995	3810	33420	1.000000	4765	32631	1.000000	37192284	-0.005169
54508578	323041357	16471755	9999.999997	3823	33403	1.000000	4752	32760	1.000000	37800241	-0.004298
54509829	323034525	16482489	9999.999998	3832	33237	1.000000	4661	32777	1.000000	38406360	-0.001360
54509586	323003729	16483249	9999.999999	3880	33287	1.000000	4663	32739	1.000000	39011281	0.000254
54500454	323016461	16477046	9999.999999	3908	32997	1.000000	4744	32708	1.000000	39615066	0.001051
54503356	323019470	16477965	10000.000000	3841	33095	1.000000	4754	32427	1.000000	40218007	0.000983
54513716	322996556	16486655	10000.000000	3784	33424	1.000000	4774	32560	1.000000	40822608	0.003859
54504846	323001239	16481173	10000.000000	3777	33386	1.000000	4756	33061	1.000000	41424898	-0.000570
54498215	323011907	16477599	10000.000000	3823	32885	1.000000	4669	32584	1.000000	42024893	-0.002292
54504497	323020314	16480168	10000.000000	3812	32892	1.000000	4693	32929	1.000000	42623571	-0.003405
54500476	323036923	16477136	10000.000000	3807	33426	1.000000	4794	32596	1.000000	43221381	-0.001329
54499167	323042140	16482366	10000.000000	3832	33410	1.000000	4683	32801	1.000000	43818501	-0.001287
54502296	323034621	16477801	10000.000000	3804	33234	1.000000	4777	32545	1.000000	44415452	-0.003978
54491090	323063057	16483558	10000.000000	3856	33037	1.000000	4715	32891	1.000000	45012340	-0.003662
54497262	323064680	16485033	10000.000000	3847	33300	1.000000	4645	32816	1.000000	45606851	-0.003973
54500551	323020796	16485730	10000.000000	3770	33406	1.000000	4743	32659	1.000000	46201034	-0.003571
54504188	323021271	16478488	10000.000000	3910	33081	1.000000	4687	32826	1.000000	46794641	-0.003470
54495037	323037209	16468475	10000.000000	3794	33523	1.000000	4697	33080	1.000000	47386299	-0.002702
54499669	323028906	16471312	10000.000000	3795	33053	1.000000	4668	32941	1.000000	47979236	-0.001532
54501524	323013207	16478904	10000.000000	3845	33325	1.000000	4675	32854	1.000000	48569403	-0.002134
54497198	323041445	16478084	10000.000000	3847	33288	1.000000	4685	32878	1.000000	49159326	-0.002639
54496958	323047804	16487587	10000.000000	3903	33197	1.000000	4671	32711	1.000000	49747938	-0.002071
54493152	323055936	16476002	10000.000000	3841	33287	1.000000	4584	33092	1.000000	50336747	-0.001880
54484839	323065078	16478376	10000.000000	3821	33611	1.000000	4743	32765	1.000000	50924661	-0.002294
54507118	322996145	16475036	10000.000000	3880	33050	1.000000	4711	32659	1.000000	51511384	-0.002265
54505849	323022700	16487609	10000.000000	3860	33050	1.000000	4625	32903	1.000000	52096107	0.000238
54496589	323017022	16482093	10000.000000	3818	33407	1.000000	4684	32852	1.000000	52679172	0.000815
54498624	323013560	16475064	10000.000000	3802	33521	1.000000	4680	32788	1.000000	53264222	0.001355
54508283	323047557	16473252	10000.000000	3866	33143	1.000000	4707	32625	1.000000	53847132	0.001050
54497532	323049106	16479010	10000.000000	3813	33107	1.000000	4664	32649	1.000000	54429079	0.001534
54501602	323032766	16482195	10000.000000	3752	33479	1.000000	4715	32137	1.000000	55010760	0.001047
54499312	323022747	16478565	10000.000000	3866	32996	1.000000	4702	32776	1.000000	55590539	0.001072
54499735	323010469	16480430	10000.000000	3831	33008	1.000000	4685	32741	1.000000	56169556	0.000975
54496016	323019316	16486648	10000.000000	3821	33248	1.000000	4699	32504	1.000000	56747115	0.001692
54494781	323027069	16478420	10000.000000	3865	33152	1.000000	4658	32720	1.000000	57325834	0.001701
54508325	323038152	16481795	10000.000000	3921	33007	1.000000	4744	32968	1.000000	57902289	0.001772
54498600	323032211	16483930	10000.000000	3853	32876	1.000000	4673	32747	1.000000	58478299	0.002266
54507609	323002849	16476620	10000.000000	3859	33285	1.000000	4687	32821	1.000000	59053401	0.002430
54506145	323006614	16481410	10000.000000	3819	33405	1.000000	4787	32651	1.000000	59628699	0.002722
54501940	323018604	16486766	10000.000000	3885	33108	1.000000	4767	32693	1.000000	60201662	0.002804
54506814	323017410	16473484	10000.000000	3800	33089	1.000000	4726	32688	1.000000	60774001	0.002680
54493596	323031745	16477723	10000.000000	3872	33181	1.000000	4564	32660	1.000000	61346082	0.002455
54492640	323032244	16486607	10000.000000	3823	33315	1.000000	4604	32741	1.000000	61916949	0.002725
54506363	323014461	16481458	10000.000000	3797	33455	1.000000	4704	32711	1.000000	62487729	0.002328
54501155	322996220	16483851	10000.000000	3747	33487	1.000000	4727	32576	1.000000	63057657	0.002190
54501787	323015226	16481817	10000.000000	3833	33299	1.000000	4668	32781	1.000000	63625119	0.002015
54491007	323043912	16481133	10000.000000	3786	33594	1.000000	4597	33161	1.000000	64192823	0.001368
54497073	323044568	16486724	10000.000000	3823	33074	1.000000	4703	32668	1.000000	64759365	0.001062
54496339	323053216	16478727	10000.000000	3860	33172	1.000000	4747	32786	1.000000	65325398	0.001099
54497612	323039121	16477925	10000.000000	3793	33097	1.000000	4694	32777	1.000000	65889720	0.001056
54491436	323047307	16478125	10000.000000	3898	33291	1.000000	4728	32506	1.000000	66453560	0.000988
54513250	323026206	16477135	10000.000000	3874	33196	1.000000	4718	32674	1.000000	67017721	0.000986
54502691	323031094	16479307	10000.000000	3863	32989	1.000000	4679	32816	1.000000	67579549	0.000998
54506101	323033574	16479942	10000.000000	3805	32837	1.000000	4837	32421	1.000000	68141251	0.001212
54499762	323063059	16477134	10000.000000	3852	33114	1.000000	4651	32611	1.000000	68702162	0.001092
54495980	323052088	16482533	10000.000000	3840	32951	1.000000	4625	32732	1.000000	69259243	0.001096
54504767	323030243	16482972	10000.000000	3798	33245	1.000000	4751	32464	1.000000	69818343	0.001130
npatches	nstrain	runtime	dt	init_x	init_y	init_y_blood	init_z	init_S	beta0	beta1	beta2	beta3	mean_beta	B	d	delta	delta_blood	b[0]	mut	m	CTL	c	g	epsilon	k	het	lambda	rho	omega	x_max	patch.dyna	DELTA	A	VA
10000	1	100.000000	0.001000	21900	9499	5000000	0.001000	10000000	17.202728	11.075529	9.902349	8.679280	13	800000000	0.010000	1.000000	1.000000	80000	0.000050	0.004800	0	0.500000	0.000000	2.500000	2.000000	0.500000	0.001000	0.001000	0.010000	31872	0	10.000000	7.000000	1.000000
sus	inf	inf_blood	z	x[0]	y[0][0]	z[0]	x[1]	y[1][0]	z[1]	S[0]	synchrony
219000000	94990000	5000000	10.000000	21900	9499	0.001000	21900	9499	0.001000	10000000	0.000000
48053643	378649786	19332234	3941.516320	3469	38526	0.394152	5154	37933	0.394152	10760812	0.000000
55329221	313946605	16098960	6325.803353	3946	32351	0.632580	5896	31059	0.632580	11408951	0.000000
65136760	257094948	13158328	7771.765723	4665	26721	0.777177	6907	25429	0.777177	12031666	0.000000
71742124	228385211	11670553	8648.676577	5179	23826	0.864868	7766	22763	0.864868	12633365	0.000000
75605031	213933848	10926961	9180.483393	5565	22320	0.918048	8045	21059	0.918048	13225389	0.000000
77879723	206084536	10518951	9503.000201	5618	21734	0.950300	8365	20242	0.950300	13810368	0.000000
79232118	201628808	10286464	9698.592075	5695	21143	0.969859	8578	19712	0.969859	14389773	0.000000
80045329	199026019	10156736	9817.209710	5843	20915	0.981721	8586	19653	0.981721	14967322	0.000000
80543460	197492738	10069174	9889.145947	5800	20663	0.988915	8574	19451	0.988915	15542076	0.000000
80833458	196550654	10024006	9932.772025	5824	20706	0.993277	8531	19717	0.993277	16115076	0.000000
81016174	195985645	10002947	9959.229270	5938	20334	0.995923	8699	19135	0.995923	16687176	0.000000
81111760	195659422	9990048	9975.274394	5901	20433	0.997527	8707	19021	0.997527	17258607	0.000000
81180038	195468903	9972209	9985.005037	5844	20672	0.998501	8735	19358	0.998501	17829187	0.000000
81225987	195328586	9967932	9990.906233	5889	20320	0.999091	8614	19324	0.999091	18397514	0.000000
81256193	195239512	9957864	9994.485041	5877	20685	0.999449	8518	19633	0.999449	18964774	0.000000
81269448	195210404	9956922	9996.655426	5861	20641	0.999666	8787	19218	0.999666	19531965	0.000000
81278031	195174251	9956958	9997.971667	5836	20614	0.999797	8506	19396	0.999797	20098615	0.000000
81282556	195164632	9952154	9998.769908	5872	20250	0.999877	8726	19168	0.999877	20662828	0.000000
81278197	195157393	9953105	9999.254005	5836	20306	0.999925	8641	19323	0.999925	21227576	0.000000
81287050	195152778	9953635	9999.547588	5859	20734	0.999955	8755	19005	0.999955	21790886	0.000000
81276198	195145264	9955674	9999.725632	5909	20435	0.999973	8831	19181	0.999973	22353451	0.000000
81282881	195130776	9957685	9999.833608	5970	20764	0.999983	8779	19155	0.999983	22915077	0.000000
81294257	195136248	9954017	9999.899091	5870	20383	0.999990	8632	19209	0.999990	23477111	0.000000
81279507	195144794	9956969	9999.938803	5840	20875	0.999994	8640	19247	0.999994	24038018	0.000000
81297426	195133762	9959140	9999.962887	5914	20485	0.999996	8461	19603	0.999996	24597500	0.000000
81296457	195121060	9954328	9999.977493	5889	20728	0.999998	8734	19449	0.999998	25155627	0.000000
81290694	195114759	9954778	9999.986350	5865	20640	0.999999	8634	19408	0.999999	25713410	0.000000
81284242	195147590	9950032	9999.991722	5925	20461	0.999999	8695	19173	0.999999	26269977	0.000000
81281303	195144701	9951687	9999.994980	5873	20574	0.999999	8832	19374	0.999999	26825124	0.000000
81278061	195145485	9961691	9999.996955	5814	20691	1.000000	8534	19361	1.000000	27380810	0.000000
81281813	195111884	9960588	9999.998154	5798	20590	1.000000	8658	19304	1.000000	27934123	0.000000
81292011	195141839	9950401	9999.998880	5882	20622	1.000000	8698	19214	1.000000	28487995	0.000000
81276617	195133353	9956345	9999.999321	5832	20898	1.000000	8616	19262	1.000000	29040703	0.000000
81284606	195143349	9962238	9999.999588	5847	20642	1.000000	8746	19090	1.000000	29593470	0.000000
81286995	195134676	9958615	9999.999750	6041	20519	1.000000	8677	19434	1.000000	30144267	0.000000
81286370	195157212	9957989	9999.999849	5861	20531	1.000000	8607	19549	1.000000	30695617	0.000000
81290941	195146216	9954748	9999.999908	5897	20635	1.000000	8705	19044	1.000000	31245376	0.000000
81276228	195148585	9958671	9999.999944	5883	20586	1.000000	8668	19296	1.000000	31794031	0.000000
81269213	195180823	9956338	9999.999966	5964	20297	1.000000	8819	19186	1.000000	32342279	0.000000
81281533	195138873	9951777	9999.999980	5865	20577	1.000000	8655	19074	1.000000	32889990	-1.#IND00
81280416	195139424	9953447	9999.999988	5990	20494	1.000000	8759	19069	1.000000	33435794	-1.#IND00
81269386	195171453	9952304	9999.999992	5840	20361	1.000000	8749	19237	1.000000	33979796	0.002929
81278959	195158710	9953146	9999.999995	5830	20530	1.000000	8758	19271	1.000000	34525989	-0.000542
81284056	195134675	9953008	9999.999997	5854	20740	1.000000	8688	19511	1.000000	35071260	0.002795
81276047	195160437	9959626	9999.999998	5813	20792	1.000000	8704	19139	1.000000	35614895	0.002211
81273379	195147692	9955732	9999.999999	5838	20546	1.000000	8691	19217	1.000000	36157034	0.004536
81291177	195145868	9959533	9999.999999	5890	20771	1.000000	8694	19384	1.000000	36698327	-0.002530
81270014	195166982	9959289	10000.000000	5781	20621	1.000000	8719	19354	1.000000	37238619	-0.000592
81306813	195103140	9954243	10000.000000	5750	20894	1.000000	8721	19079	1.000000	37778537	-0.001843
81293351	195132130	9956823	10000.000000	6006	20057	1.000000	8792	19069	1.000000	38317190	-0.001100
81279650	195148481	9952786	10000.000000	5691	20756	1.000000	8723	19373	1.000000	38854265	-0.002590
81291637	195135651	9961200	10000.000000	5947	20565	1.000000	8656	19314	1.000000	39392468	-0.000223
81292570	195136346	9958310	10000.000000	5935	20514	1.000000	8585	19255	1.000000	39927220	-0.000561
81285806	195142114	9950192	10000.000000	5869	20660	1.000000	8525	19199	1.000000	40462397	-0.002447
81292668	195130819	9956611	10000.000000	5923	20391	1.000000	8845	19093	1.000000	40997827	-0.001978
81296408	195120667	9954721	10000.000000	5896	20408	1.000000	8727	19321	1.000000	41531313	-0.002085
81294574	195126398	9948953	10000.000000	5803	20839	1.000000	8654	19287	1.000000	42065062	0.000828
81288375	195137352	9956393	10000.000000	5852	20609	1.000000	8784	19081	1.000000	42597554	0.000637
81281058	195164653	9952384	10000.000000	5861	20494	1.000000	8679	19202	1.000000	43130685	0.001206
81281449	195163545	9958657	10000.000000	5942	20418	1.000000	8647	19182	1.000000	43661538	0.001953
81271638	195178862	9958443	10000.000000	5941	20614	1.000000	8604	19455	1.000000	44190763	0.002829
81287975	195149221	9954733	10000.000000	5962	20545	1.000000	8768	19081	1.000000	44720276	0.001591
81298155	195132079	9959027	10000.000000	5898	20521	1.000000	8630	19382	1.000000	45248426	0.001931
81304925	195119433	9949331	10000.000000	5900	20467	1.000000	8707	19128	1.000000	45776343	0.001263
81281110	195146226	9955056	10000.000000	5884	20569	1.000000	8648	19525	1.000000	46304952	0.000637
81276193	195132584	9958786	10000.000000	5897	20339	1.000000	8761	19249	1.000000	46831127	0.000600
81275578	195158259	9955254	10000.000000	5986	20441	1.000000	8614	19236	1.000000	47356453	0.000596
81294219	195145700	9954079	10000.000000	5920	20412	1.000000	8693	19412	1.000000	47882584	0.000805
81294237	195116187	9960301	10000.000000	5897	20310	1.000000	8623	19295	1.000000	48405771	0.001114
81281035	195124491	9959582	10000.000000	5854	20439	1.000000	8576	19316	1.000000	48930589	0.001150
81296106	195130676	9955426	10000.000000	5910	20475	1.000000	8647	19207	1.000000	49453507	0.000687
81274196	195166733	9958853	10000.000000	5925	20546	1.000000	8704	19041	1.000000	49973895	0.001328
81293668	195130076	9960865	10000.000000	5897	20615	1.000000	8762	19373	1.000000	50494803	0.001392
81287525	195148459	9957340	10000.000000	5797	20696	1.000000	8575	19263	1.000000	51013117	0.001315
81282950	195136789	9953158	10000.000000	5820	20468	1.000000	8640	19215	1.000000	51532805	0.001258
81295326	195135802	9951206	10000.000000	5886	20550	1.000000	8664	19307	1.000000	52050733	0.000684
81300093	195109323	9956306	10000.000000	6016	20425	1.000000	8624	19311	1.000000	52567050	0.000932
81276285	195141319	9955959	10000.000000	5861	20564	1.000000	8681	19271	1.000000	53082206	0.000732
81282360	195134594	9954260	10000.000000	5816	20575	1.000000	8582	19555	1.000000	53597120	0.000797
81285943	195153632	9951616	10000.000000	5966	20294	1.000000	8765	18830	1.000000	54111983	-0.000374
81285724	195147686	9960597	10000.000000	5904	20597	1.000000	8708	19218	1.000000	54626619	-0.000339
81282321	195139666	9960830	10000.000000	5757	20618	1.000000	8756	19289	1.000000	55141426	-0.000661
81280374	195152866	9956026	10000.000000	5929	20550	1.000000	8862	19018	1.000000	55654460	-0.001161
81275660	195136182	9960297	10000.000000	5837	20663	1.000000	8565	19254	1.000000	56166074	-0.000756
81280547	195173631	9958900	10000.000000	6007	20374	1.000000	8740	19099	1.000000	56677607	-0.000778
81278584	195147838	9958283	10000.000000	5741	20767	1.000000	8648	19189	1.000000	57187813	-0.001527
81289162	195125965	9955936	10000.000000	5901	20478	1.000000	8740	19277	1.000000	57698376	-0.002288
81289495	195148955	9961612	10000.000000	5901	20378	1.000000	8714	19118	1.000000	58207265	-0.002202
81288268	195130833	9959468	10000.000000	5878	20484	1.000000	8710	19187	1.000000	58716466	-0.003127
81298424	195122478	9955528	10000.000000	5841	20525	1.000000	8650	19306	1.000000	59224256	-0.002670
81285903	195153794	9950656	10000.000000	5916	20564	1.000000	8567	19256	1.000000	59731152	-0.002485
81280281	195138362	9954701	10000.000000	5846	20605	1.000000	8669	19143	1.000000	60236575	-0.002664
81279863	195129107	9952044	10000.000000	5924	20210	1.000000	8779	19331	1.000000	60742576	-0.003087
81281879	195142488	9954786	10000.000000	5826	20832	1.000000	8591	19429	1.000000	61246990	-0.002887
81272517	195144555	9958970	10000.000000	6034	20459	1.000000	8844	19082	1.000000	61750318	-0.003001
81287683	195130401	9955025	10000.000000	5852	20623	1.000000	8765	19027	1.000000	62252149	-0.002767
81276893	195152153	9952918	10000.000000	5846	20636	1.000000	8693	19247	1.000000	62755551	-0.002713
81295026	195146703	9959005	10000.000000	5876	20707	1.000000	8689	19465	1.000000	63257257	-0.003890
81290078	195138488	9952528	10000.000000	5896	20321	1.000000	8716	19361	1.000000	63756088	-0.004006
npatches	nstrain	runtime	dt	init_x	init_y	init_y_blood	init_z	init_S	beta0	beta1	beta2	beta3	mean_beta	B	d	delta	delta_blood	b[0]	mut	m	CTL	c	g	epsilon	k	het	lambda	rho	omega	x_max	patch.dyna	DELTA	A	VA
10000	1	100.000000	0.001000	21900	9499	5000000	0.001000	10000000	16.306750	7.945254	13.710415	14.012737	13	800000000	0.010000	1.000000	1.000000	80000	0.000050	0.004800	0	0.500000	0.000000	2.500000	3.000000	0.500000	0.001000	0.001000	0.010000	31872	0	10.000000	7.000000	1.000000
sus	inf	inf_blood	z	x[0]	y[0][0]	z[0]	x[1]	y[1][0]	z[1]	S[0]	synchrony
219000000	94990000	5000000	10.000000	21900	9499	0.001000	21900	9499	0.001000	10000000	0.000000
52741036	331876892	17014402	3941.516320	3986	33918	0.394152	7539	32096	0.394152	10753512	0.000000
68490470	235110242	12083357	6325.803353	5268	24149	0.632580	9779	21852	0.632580	11370234	0.000000
84020747	180940039	9266173	7771.765723	6547	19037	0.777177	11743	16461	0.777177	11944884	0.000000
93321075	157635050	8059641	8648.676577	7209	16445	0.864868	13086	14308	0.864868	12493960	0.000000
98639953	146236716	7466339	9180.483393	7616	15775	0.918048	13717	13140	0.918048	13028198	0.000000
101785192	140043976	7150716	9503.000201	7992	14550	0.950300	14296	12217	0.950300	13553958	0.000000
103692159	136471623	6960672	9698.592075	7903	14860	0.969859	14508	12100	0.969859	14072974	0.000000
104836282	134394778	6860834	9817.209710	8153	14323	0.981721	14680	11827	0.981721	14589464	0.000000
105505309	133172813	6798134	9889.145947	8192	14281	0.988915	14718	11609	0.988915	15102333	0.000000
105907753	132455445	6750485	9932.772025	8265	13913	0.993277	14734	11702	0.993277	15613381	0.000000
106143243	132012932	6736176	9959.229270	8219	14270	0.995923	14800	11587	0.995923	16122726	0.000000
106307997	131761107	6723593	9975.274394	8389	13805	0.997527	14854	11470	0.997527	16631771	0.000000
106403587	131580075	6713559	9985.005037	8153	14192	0.998501	14903	11403	0.998501	17138113	0.000000
106458389	131498222	6705785	9990.906233	8337	13936	0.999091	14728	11640	0.999091	17644476	0.000000
106494261	131423618	6706856	9994.485041	8232	14068	0.999449	14879	11524	0.999449	18150310	0.000000
106521996	131378639	6702690	9996.655426	8236	14197	0.999666	14727	11888	0.999666	18657413	0.000000
106535229	131367482	6704621	9997.971667	8124	14068	0.999797	14756	11752	0.999797	19160378	0.000000
106536693	131347218	6699786	9998.769908	8257	13896	0.999877	14953	11732	0.999877	19663986	0.000000
106555035	131318970	6699844	9999.254005	8241	14115	0.999925	14770	11621	0.999925	20167675	0.000000
106540295	131347417	6702797	9999.547588	8287	14013	0.999955	15114	11474	0.999955	20671197	0.000000
106544363	131336865	6699819	9999.725632	8334	13861	0.999973	14866	11313	0.999973	21172129	0.000000
106543642	131344831	6701470	9999.833608	8246	14089	0.999983	14824	11316	0.999983	21673040	0.000000
106542667	131363283	6697267	9999.899091	8285	14034	0.999990	14817	11487	0.999990	22172921	0.000000
106546249	131326772	6700440	9999.938803	8393	13900	0.999994	14861	11591	0.999994	22672252	0.000000
106555017	131326173	6699486	9999.962887	8210	14088	0.999996	14710	11579	0.999996	23170750	0.000000
106532487	131345523	6700581	9999.977493	8214	13996	0.999998	15053	11503	0.999998	23666911	0.000000
106549433	131331641	6702515	9999.986350	8152	14059	0.999999	14864	11471	0.999999	24164160	0.000000
106574146	131314881	6699067	9999.991722	8252	13941	0.999999	15002	11486	0.999999	24661424	0.000000
106521910	131349421	6701929	9999.994980	8213	14101	0.999999	14802	11447	0.999999	25156959	0.000000
106534546	131334192	6704336	9999.996955	8320	14047	1.000000	14807	11706	1.000000	25651206	0.000000
106562839	131322389	6698766	9999.998154	8377	14089	1.000000	14661	11623	1.000000	26145286	0.000000
106551152	131339753	6703650	9999.998880	8411	13653	1.000000	14856	11327	1.000000	26637998	0.000000
106544850	131337769	6705648	9999.999321	8253	13815	1.000000	14960	11646	1.000000	27131066	0.000000
106544515	131338173	6701182	9999.999588	8207	13825	1.000000	14855	11476	1.000000	27622323	0.000000
106546205	131343559	6705035	9999.999750	8348	13867	1.000000	15015	11264	1.000000	28114663	0.000000
106569645	131291186	6700678	9999.999849	8335	14000	1.000000	14847	11472	1.000000	28605435	0.000000
106534698	131361091	6701634	9999.999908	8077	14077	1.000000	15023	11405	1.000000	29095518	0.000000
106552452	131327731	6703094	9999.999944	8288	13923	1.000000	14942	11338	1.000000	29583337	0.000000
106544716	131309711	6699559	9999.999966	8266	14140	1.000000	14678	11568	1.000000	30072088	0.000000
106538644	131340622	6702450	9999.999980	8193	14056	1.000000	14743	11481	1.000000	30559979	-1.#IND00
106553384	131340351	6703298	9999.999988	8413	14011	1.000000	14776	11618	1.000000	31046968	0.000000
106569347	131313387	6697943	9999.999992	8361	13994	1.000000	14841	11599	1.000000	31531883	-0.002085
106547372	131330593	6701652	9999.999995	8196	14273	1.000000	14800	11623	1.000000	32016807	-0.011140
106541588	131323026	6703796	9999.999997	8281	14164	1.000000	14945	11641	1.000000	32501595	-0.005526
106556967	131327331	6697580	9999.999998	8412	14038	1.000000	14758	11632	1.000000	32984981	0.001703
106552276	131318526	6697319	9999.999999	8363	13866	1.000000	15087	11399	1.000000	33466687	-0.001246
106549765	131309907	6700403	9999.999999	8197	14245	1.000000	14870	11443	1.000000	33948523	0.001312
106552510	131340943	6708991	10000.000000	8235	14078	1.000000	14838	11420	1.000000	34428596	0.000752
106522431	131339259	6704403	10000.000000	8144	14057	1.000000	14832	11671	1.000000	34909151	-0.001172
106552163	131330830	6696569	10000.000000	8225	14110	1.000000	14874	11553	1.000000	35388162	-0.001727
106558905	131335534	6696227	10000.000000	8337	13982	1.000000	14852	11474	1.000000	35868686	-0.004116
106550313	131338001	6698208	10000.000000	8324	13954	1.000000	14851	11560	1.000000	36347142	-0.002837
106546185	131347140	6701705	10000.000000	8224	14171	1.000000	14849	11479	1.000000	36825099	-0.002638
106555060	131297720	6703528	10000.000000	8343	13750	1.000000	15128	11168	1.000000	37302486	-0.001964
106548306	131328306	6692227	10000.000000	8351	14167	1.000000	14879	11377	1.000000	37778304	-0.001726
106533586	131349350	6698823	10000.000000	8127	14163	1.000000	14914	11426	1.000000	38253783	-0.001419
106548480	131332084	6700198	10000.000000	8317	13910	1.000000	14924	11388	1.000000	38728184	-0.004266
106564992	131324513	6693456	10000.000000	8133	14281	1.000000	14837	11621	1.000000	39203285	-0.003562
106539451	131345121	6701165	10000.000000	8210	14166	1.000000	14980	11349	1.000000	39677161	-0.005192
106541278	131335078	6702147	10000.000000	8182	14007	1.000000	14846	11411	1.000000	40149997	-0.005080
106550527	131320885	6699242	10000.000000	8314	14078	1.000000	14954	11523	1.000000	40619902	-0.004741
106531046	131354986	6702412	10000.000000	8218	14110	1.000000	14875	11347	1.000000	41090847	-0.004547
106546739	131349476	6700405	10000.000000	8460	13914	1.000000	14772	11724	1.000000	41559956	-0.005476
106552479	131329059	6701152	10000.000000	8231	14170	1.000000	14828	11294	1.000000	42030414	-0.004503
106544002	131332034	6702702	10000.000000	8405	13926	1.000000	14845	11586	1.000000	42498742	-0.003987
106559476	131331133	6702772	10000.000000	8155	14177	1.000000	15003	11473	1.000000	42967541	-0.003975
106533754	131338528	6698820	10000.000000	8401	13991	1.000000	14904	11677	1.000000	43435304	-0.006191
106558189	131324516	6704991	10000.000000	8159	14133	1.000000	14725	11730	1.000000	43900986	-0.005294
106541084	131338631	6699191	10000.000000	8284	14104	1.000000	15090	11291	1.000000	44367733	-0.006418
106548120	131338150	6699033	10000.000000	8324	14086	1.000000	14775	11589	1.000000	44832613	-0.006356
106554220	131325393	6703065	10000.000000	8346	14063	1.000000	15043	11281	1.000000	45298030	-0.005923
106551358	131329261	6698782	10000.000000	8292	14001	1.000000	14960	11750	1.000000	45762241	-0.005531
106541151	131362166	6702994	10000.000000	8116	14218	1.000000	14814	11585	1.000000	46226491	-0.005298
106552974	131317555	6704657	10000.000000	8261	14039	1.000000	14890	11662	1.000000	46689295	-0.003414
106529437	131337275	6699177	10000.000000	8283	13983	1.000000	14898	11632	1.000000	47151756	-0.004879
106560027	131340275	6703063	10000.000000	8312	14040	1.000000	14526	11757	1.000000	47612473	-0.004937
106544319	131310757	6701617	10000.000000	8226	14045	1.000000	14900	11407	1.000000	48073033	-0.004707
106551658	131343253	6699404	10000.000000	8272	13927	1.000000	14558	11684	1.000000	48533759	-0.004560
106534645	131336381	6702537	10000.000000	8199	14155	1.000000	14808	11499	1.000000	48993767	-0.004380
106554752	131319799	6697363	10000.000000	8363	13826	1.000000	14643	11637	1.000000	49453949	-0.003672
106552658	131331601	6698736	10000.000000	8193	14171	1.000000	15045	11362	1.000000	49911987	-0.003693
106549746	131313256	6696064	10000.000000	8178	14062	1.000000	15099	11254	1.000000	50368370	-0.003530
106527608	131345833	6704838	10000.000000	8155	14213	1.000000	14796	11592	1.000000	50824316	-0.004235
106552193	131324562	6703334	10000.000000	8192	14029	1.000000	14870	11354	1.000000	51281992	-0.003984
106546747	131335378	6700438	10000.000000	8334	13998	1.000000	15036	11626	1.000000	51737507	-0.003854
106552130	131335095	6698117	10000.000000	8237	14238	1.000000	14972	11423	1.000000	52192034	-0.003569
106552084	131337025	6698186	10000.000000	8165	14050	1.000000	14927	11386	1.000000	52646427	-0.003576
106536291	131357715	6697166	10000.000000	8256	13990	1.000000	15073	11226	1.000000	53098739	-0.003116
106558135	131334961	6701544	10000.000000	8258	14034	1.000000	15032	11561	1.000000	53551322	-0.003224
106564185	131322884	6697240	10000.000000	8252	13886	1.000000	14837	11722	1.000000	54004052	-0.003204
106541769	131332203	6701474	10000.000000	8184	13981	1.000000	14886	11515	1.000000	54452645	-0.002760
106554688	131337191	6701230	10000.000000	8190	14033	1.000000	14633	11811	1.000000	54902082	-0.002596
106538701	131341563	6701029	10000.000000	8189	14184	1.000000	14826	11377	1.000000	55352305	-0.002432
106559387	131326309	6701502	10000.000000	8178	13967	1.000000	14858	11583	1.000000	55800591	-0.002275
106546499	131349867	6702857	10000.000000	8203	14132	1.000000	14842	11485	1.000000	56249666	-0.001775
106525268	131349427	6705335	10000.000000	8192	14130	1.000000	14670	11839	1.000000	56695975	-0.002029
106534904	131367221	6700908	10000.000000	8329	14285	1.000000	14836	11595	1.000000	57143861	-0.001937
106549525	131312270	6700784	10000.000000	8256	13978	1.000000	15062	11315	1.000000	57590869	-0.002089
106528967	131346238	6703513	10000.000000	8230	13995	1.000000	14848	11457	1.000000	58037735	-0.002110
npatches	nstrain	runtime	dt	init_x	init_y	init_y_blood	init_z	init_S	beta0	beta1	beta2	beta3	mean_beta	B	d	delta	delta_blood	b[0]	mut	m	CTL	c	g	epsilon	k	het	lambda	rho	omega	x_max	patch.dyna	DELTA	A	VA
10000	1	100.000000	0.001000	21900	9499	5000000	0.001000	10000000	13.283559	19.180819	18.892574	15.619672	13	800000000	0.010000	1.000000	1.000000	80000	0.000050	0.004800	0	0.500000	0.000000	2.500000	4.000000	0.500000	0.001000	0.001000	0.010000	31872	0	10.000000	7.000000	1.000000
sus	inf	inf_blood	z	x[0]	y[0][0]	z[0]	x[1]	y[1][0]	z[1]	S[0]	synchrony
219000000	94990000	5000000	10.000000	21900	9499	0.001000	21900	9499	0.001000	10000000	0.000000
58418942	290595436	14945993	3941.516320	5342	29094	0.394152	3778	30409	0.394152	10741117	0.000000
83298461	179638902	9245210	6325.803353	7565	18408	0.632580	5522	19157	0.632580	11323105	0.000000
104165275	132566220	6797433	7771.765723	9574	13681	0.777177	7036	14552	0.777177	11847909	0.000000
115952468	113739418	5818572	8648.676577	10591	11952	0.864868	7806	12718	0.864868	12341306	0.000000
122725458	104458171	5334926	9180.483393	11443	10822	0.918048	7972	12230	0.918048	12814810	0.000000
126733106	99398899	5078340	9503.000201	11731	10301	0.950300	8493	11163	0.950300	13277458	0.000000
129182665	96472671	4922321	9698.592075	12040	9929	0.969859	8693	11026	0.969859	13732293	0.000000
130639268	94785318	4835489	9817.209710	12180	9841	0.981721	8780	10989	0.981721	14182992	0.000000
131504512	93809614	4783357	9889.145947	12135	9628	0.988915	8864	10909	0.988915	14630892	0.000000
132060803	93178760	4754659	9932.772025	12335	9465	0.993277	8949	10847	0.993277	15077608	0.000000
132385228	92802632	4734730	9959.229270	12309	9445	0.995923	8837	10695	0.995923	15522942	0.000000
132575456	92611620	4727126	9975.274394	12240	9556	0.997527	8888	10601	0.997527	15967510	0.000000
132715722	92447705	4717111	9985.005037	12408	9492	0.998501	8920	10780	0.998501	16410342	0.000000
132766245	92402305	4712448	9990.906233	12220	9646	0.999091	8987	10679	0.999091	16853026	0.000000
132826535	92322797	4712843	9994.485041	12464	9451	0.999449	8943	10780	0.999449	17294454	0.000000
132834110	92314156	4705787	9996.655426	12380	9319	0.999666	8828	10756	0.999666	17734548	0.000000
132857560	92279900	4707851	9997.971667	12363	9542	0.999797	8942	10798	0.999797	18172849	0.000000
132858441	92273569	4705366	9998.769908	12280	9598	0.999877	9184	10523	0.999877	18611155	0.000000
132857781	92270648	4706937	9999.254005	12327	9531	0.999925	9008	10624	0.999925	19049948	0.000000
132887029	92241924	4706317	9999.547588	12416	9421	0.999955	8890	10808	0.999955	19486631	0.000000
132895790	92239469	4704350	9999.725632	12347	9355	0.999973	8720	10789	0.999973	19923148	0.000000
132877492	92261033	4708284	9999.833608	12311	9742	0.999983	8785	10645	0.999983	20359365	0.000000
132883638	92257191	4708019	9999.899091	12449	9375	0.999990	9143	10643	0.999990	20794834	0.000000
132874879	92247974	4701597	9999.938803	12473	9446	0.999994	8855	10686	0.999994	21229490	0.000000
132868697	92255836	4705546	9999.962887	12323	9384	0.999996	9070	10602	0.999996	21664760	0.000000
132871456	92265290	4707578	9999.977493	12417	9642	0.999998	8955	10638	0.999998	22098288	0.000000
132889109	92236609	4706912	9999.986350	12342	9636	0.999999	8926	10787	0.999999	22532575	0.000000
132871561	92260172	4703054	9999.991722	12256	9490	0.999999	8963	10721	0.999999	22965860	0.000000
132869197	92252839	4705044	9999.994980	12389	9341	0.999999	8952	10796	0.999999	23398004	0.000000
132885833	92253306	4707553	9999.996955	12343	9491	1.000000	8956	10617	1.000000	23828492	0.000000
132879466	92263035	4710856	9999.998154	12418	9469	1.000000	9006	10650	1.000000	24258821	0.000000
132854518	92277911	4709962	9999.998880	12385	9412	1.000000	8827	10755	1.000000	24689733	0.000000
132890223	92249737	4703875	9999.999321	12356	9421	1.000000	9155	10426	1.000000	25118386	0.000000
132859822	92266959	4706134	9999.999588	12286	9543	1.000000	8918	10618	1.000000	25547271	0.000000
132878782	92266086	4711064	9999.999750	12253	9748	1.000000	8947	10893	1.000000	25974548	0.000000
132864701	92262657	4706559	9999.999849	12185	9592	1.000000	9016	10785	1.000000	26402557	0.000000
132881992	92266540	4703450	9999.999908	12272	9523	1.000000	8914	10693	1.000000	26829203	0.000000
132877498	92265378	4706592	9999.999944	12381	9294	1.000000	8996	10576	1.000000	27256044	0.000000
132870737	92245736	4707298	9999.999966	12357	9585	1.000000	8798	10839	1.000000	27682489	0.000000
132862336	92277407	4704966	9999.999980	12489	9299	1.000000	8929	10726	1.000000	28108324	-1.#IND00
132872673	92280280	4708864	9999.999988	12374	9582	1.000000	9107	10673	1.000000	28532172	0.000000
132900459	92245490	4707874	9999.999992	12496	9411	1.000000	8908	10900	1.000000	28955639	-0.003179
132875131	92249915	4707240	9999.999995	12319	9621	1.000000	8813	10840	1.000000	29378165	-0.008498
132893575	92249245	4705289	9999.999997	12147	9925	1.000000	8910	10793	1.000000	29799530	-0.004070
132870265	92268445	4709488	9999.999998	12274	9599	1.000000	8968	10669	1.000000	30220974	-0.000379
132889258	92254754	4706454	9999.999999	12155	9656	1.000000	8851	10726	1.000000	30640968	-0.004914
132871802	92260229	4709571	9999.999999	12406	9643	1.000000	8834	10723	1.000000	31060821	-0.003461
132884557	92236296	4703015	10000.000000	12100	9649	1.000000	9023	10518	1.000000	31479860	-0.002713
132885123	92266821	4709130	10000.000000	12438	9421	1.000000	8973	10580	1.000000	31900277	-0.002671
132853092	92299075	4710699	10000.000000	12202	9566	1.000000	9005	10459	1.000000	32318509	-0.002954
132876643	92273173	4705136	10000.000000	12374	9493	1.000000	9021	10581	1.000000	32736788	-0.001681
132865501	92278744	4708340	10000.000000	12518	9506	1.000000	8877	10884	1.000000	33154034	0.002015
132869163	92266360	4705460	10000.000000	12208	9719	1.000000	9023	10624	1.000000	33569214	-0.000656
132874100	92288821	4705180	10000.000000	12440	9503	1.000000	8943	10827	1.000000	33986681	0.000196
132874872	92271467	4709836	10000.000000	12353	9425	1.000000	9014	10655	1.000000	34401112	0.000510
132873022	92250855	4704911	10000.000000	12266	9510	1.000000	9009	10604	1.000000	34816357	0.002126
132870938	92269953	4706918	10000.000000	12241	9664	1.000000	9009	10690	1.000000	35231038	0.002567
132867945	92270101	4706637	10000.000000	12144	9536	1.000000	8874	10867	1.000000	35643778	0.003236
132862704	92277738	4706940	10000.000000	12431	9457	1.000000	8875	10616	1.000000	36055193	0.003040
132872562	92262266	4710536	10000.000000	12492	9235	1.000000	8946	10673	1.000000	36466615	0.001185
132884007	92252082	4705500	10000.000000	12219	9706	1.000000	8884	10729	1.000000	36878922	0.001361
132876273	92255573	4707742	10000.000000	12337	9508	1.000000	8995	10428	1.000000	37290143	0.001058
132871707	92282828	4706761	10000.000000	12432	9303	1.000000	8978	10613	1.000000	37700596	0.001364
132882326	92247567	4707117	10000.000000	12497	9446	1.000000	8952	10754	1.000000	38110436	0.000984
132890703	92264011	4708302	10000.000000	12462	9461	1.000000	9002	10661	1.000000	38519859	0.001112
132862189	92251649	4708985	10000.000000	12273	9512	1.000000	9044	10518	1.000000	38927689	0.001554
132881237	92251568	4708206	10000.000000	12263	9512	1.000000	8891	10623	1.000000	39337176	0.001295
132876851	92252295	4706623	10000.000000	12429	9590	1.000000	8829	10668	1.000000	39743737	0.002125
132866115	92262071	4708256	10000.000000	12257	9614	1.000000	9179	10493	1.000000	40151004	0.002341
132881227	92246093	4707941	10000.000000	12453	9337	1.000000	8797	10892	1.000000	40557987	0.002181
132870848	92262326	4710022	10000.000000	12456	9504	1.000000	9037	10712	1.000000	40962879	0.002230
132885816	92266768	4707579	10000.000000	12099	9796	1.000000	9027	10620	1.000000	41367414	0.001602
132891647	92253705	4707077	10000.000000	12313	9410	1.000000	8960	10754	1.000000	41771330	0.001385
132867725	92246163	4704433	10000.000000	12316	9632	1.000000	8779	10767	1.000000	42175006	0.001359
132868440	92272491	4708924	10000.000000	12471	9430	1.000000	8920	10853	1.000000	42577977	0.001320
132874000	92250519	4710417	10000.000000	12417	9437	1.000000	8929	10649	1.000000	42979448	0.000913
132872891	92267839	4711886	10000.000000	12119	9741	1.000000	9184	10560	1.000000	43381413	0.000728
132884770	92260494	4707435	10000.000000	12527	9304	1.000000	8891	10711	1.000000	43782117	-0.000649
132882961	92269477	4702997	10000.000000	12331	9610	1.000000	9119	10541	1.000000	44183098	-0.000619
132866376	92262600	4706143	10000.000000	12379	9509	1.000000	8909	10665	1.000000	44583105	-0.001645
132878716	92269732	4705201	10000.000000	12152	9838	1.000000	9034	10709	1.000000	44983002	-0.002091
132882718	92260997	4705084	10000.000000	12519	9483	1.000000	9105	10631	1.000000	45380897	-0.001781
132891317	92251483	4705057	10000.000000	12209	9649	1.000000	9099	10659	1.000000	45780018	-0.002620
132887858	92250918	4709676	10000.000000	12213	9664	1.000000	8993	10656	1.000000	46178707	-0.003201
132883457	92256848	4708465	10000.000000	12316	9532	1.000000	8865	10841	1.000000	46575674	-0.003089
132900991	92249209	4704524	10000.000000	12241	9517	1.000000	9015	10746	1.000000	46971752	-0.003087
132890141	92257434	4707037	10000.000000	12294	9465	1.000000	9044	10787	1.000000	47367434	-0.003067
132881849	92264573	4706106	10000.000000	12480	9397	1.000000	9158	10418	1.000000	47763922	-0.002576
132881201	92255969	4702230	10000.000000	12465	9399	1.000000	8999	10797	1.000000	48158898	-0.002377
132891485	92242943	4705486	10000.000000	12448	9392	1.000000	9050	10633	1.000000	48552615	-0.002405
132879191	92252287	4707886	10000.000000	12196	9897	1.000000	8799	10997	1.000000	48945406	-0.002712
132886459	92255024	4707272	10000.000000	12500	9496	1.000000	8874	10653	1.000000	49338897	-0.002916
132876365	92264738	4706873	10000.000000	12239	9714	1.000000	9211	10526	1.000000	49731706	-0.002738
132882357	92252495	4708000	10000.000000	12161	9545	1.000000	8978	10589	1.000000	50123626	-0.002366
132887483	92247900	4707483	10000.000000	12096	9865	1.000000	8998	10716	1.000000	50513909	-0.002125
132851087	92279309	4711184	10000.000000	12368	9474	1.000000	8943	10826	1.000000	50905803	-0.001975
132886017	92244088	4709054	10000.000000	12323	9639	1.000000	9029	10669	1.000000	51296082	-0.001740
132856236	92277397	4710459	10000.000000	12248	9698	1.000000	9069	10708	1.000000	51685261	-0.001595
132860943	92268696	4706561	10000.000000	12339	9566	1.000000	8995	10591	1.000000	52073312	-0.001770
npatches	nstrain	runtime	dt	init_x	init_y	init_y_blood	init_z	init_S	beta0	beta1	beta2	beta3	mean_beta	B	d	delta	delta_blood	b[0]	mut	m	CTL	c	g	epsilon	k	het	lambda	rho	omega	x_max	patch.dyna	DELTA	A	VA
10000	1	100.000000	0.001000	21900	9499	5000000	0.001000	10000000	15.856752	17.825201	13.179176	15.036440	13	800000000	0.010000	1.000000	1.000000	80000	0.000050	0.004800	0	0.500000	0.000000	2.500000	5.000000	0.500000	0.001000	0.001000	0.010000	31872	0	10.000000	7.000000	1.000000
sus	inf	inf_blood	z	x[0]	y[0][0]	z[0]	x[1]	y[1][0]	z[1]	S[0]	synchrony
219000000	94990000	5000000	10.000000	21900	9499	0.001000	21900	9499	0.001000	10000000	0.000000
63695958	255564636	13199090	3941.516320	4992	26468	0.394152	4539	26579	0.394152	10731186	0.000000
97682974	140374733	7231801	6325.803353	7912	14794	0.632580	7093	14957	0.632580	11279330	0.000000
123136352	100452789	5149496	7771.765723	9756	11080	0.777177	9037	11166	0.777177	11754883	0.000000
137051800	84878600	4343663	8648.676577	11137	9291	0.864868	9897	9754	0.864868	12195722	0.000000
145110600	77114224	3943103	9180.483393	11642	8589	0.918048	10595	8951	0.918048	12613234	0.000000
149947492	72868768	3723194	9503.000201	12220	8096	0.950300	10800	8689	0.950300	13018922	0.000000
152852967	70424720	3595001	9698.592075	12412	7815	0.969859	10925	8499	0.969859	13416395	0.000000
154605569	69011214	3522760	9817.209710	12581	7553	0.981721	11415	8083	0.981721	13807755	0.000000
155628398	68186201	3479199	9889.145947	12563	7629	0.988915	11321	8044	0.988915	14195859	0.000000
156343640	67642533	3452348	9932.772025	12656	7715	0.993277	11498	7902	0.993277	14582348	0.000000
156679397	67364156	3439313	9959.229270	12535	7720	0.995923	11590	7985	0.995923	14967872	0.000000
156940836	67156143	3427294	9975.274394	12773	7614	0.997527	11370	8116	0.997527	15351499	0.000000
157055168	67071628	3421342	9985.005037	12725	7525	0.998501	11423	7891	0.998501	15733459	0.000000
157142257	67011566	3419520	9990.906233	12671	7668	0.999091	11513	7978	0.999091	16114130	0.000000
157178083	66992502	3417787	9994.485041	12686	7536	0.999449	11573	8030	0.999449	16494771	0.000000
157208663	66929660	3415664	9996.655426	12649	7704	0.999666	11492	7873	0.999666	16875228	0.000000
157243251	66917547	3411032	9997.971667	12768	7579	0.999797	11533	7931	0.999797	17253680	0.000000
157252620	66917602	3414333	9998.769908	12768	7573	0.999877	11303	7986	0.999877	17631038	0.000000
157294578	66904198	3416813	9999.254005	12454	7625	0.999925	11460	8136	0.999925	18010426	0.000000
157286249	66893109	3410848	9999.547588	12701	7546	0.999955	11656	7831	0.999955	18387407	0.000000
157276971	66920756	3412107	9999.725632	12598	7399	0.999973	11670	7868	0.999973	18763492	0.000000
157290210	66887957	3412358	9999.833608	12839	7588	0.999983	11554	7910	0.999983	19141033	0.000000
157279244	66917202	3416622	9999.899091	12852	7470	0.999990	11470	8002	0.999990	19516865	0.000000
157284061	66903808	3413944	9999.938803	12939	7497	0.999994	11378	8069	0.999994	19892346	0.000000
157293216	66883703	3412035	9999.962887	12848	7413	0.999996	11432	8002	0.999996	20267188	0.000000
157272379	66904908	3413193	9999.977493	12847	7443	0.999998	11441	8078	0.999998	20641172	0.000000
157276745	66906817	3417214	9999.986350	12858	7507	0.999999	11542	7901	0.999999	21014383	0.000000
157315858	66872147	3412702	9999.991722	12611	7712	0.999999	11534	7853	0.999999	21387577	0.000000
157286952	66908561	3411098	9999.994980	13012	7327	0.999999	11577	7690	0.999999	21759812	0.000000
157305510	66883273	3413669	9999.996955	12829	7672	1.000000	11721	7799	1.000000	22132269	0.000000
157299080	66892663	3408296	9999.998154	12769	7556	1.000000	11221	8123	1.000000	22504172	0.000000
157271163	66920608	3414849	9999.998880	12630	7636	1.000000	11701	7717	1.000000	22875617	0.000000
157266243	66908662	3411925	9999.999321	12613	7607	1.000000	11575	7871	1.000000	23247477	0.000000
157278357	66893844	3412639	9999.999588	12677	7594	1.000000	11524	7904	1.000000	23617836	0.000000
157312195	66899791	3414553	9999.999750	12632	7506	1.000000	11681	7914	1.000000	23986716	0.000000
157267989	66913794	3415892	9999.999849	12657	7687	1.000000	11566	7973	1.000000	24356172	0.000000
157300673	66895921	3411051	9999.999908	12716	7786	1.000000	11436	7947	1.000000	24723159	0.000000
157254520	66913551	3415482	9999.999944	12626	7657	1.000000	11624	7870	1.000000	25091852	0.000000
157269222	66901024	3414991	9999.999966	12626	7617	1.000000	11545	7970	1.000000	25459343	0.000000
157284504	66903384	3413336	9999.999980	12596	7633	1.000000	11443	7885	1.000000	25825718	-1.#IND00
157296539	66908965	3409506	9999.999988	12761	7645	1.000000	11572	7846	1.000000	26191839	-0.004800
157272350	66904788	3412128	9999.999992	12852	7710	1.000000	11525	7899	1.000000	26556999	-0.013075
157272394	66924843	3414751	9999.999995	12744	7697	1.000000	11331	8157	1.000000	26921586	-0.005166
157292868	66888783	3412786	9999.999997	12720	7784	1.000000	11580	7997	1.000000	27286088	-0.000395
157289593	66883912	3415043	9999.999998	12838	7473	1.000000	11396	8032	1.000000	27649761	-0.000267
157274114	66896036	3413327	9999.999999	12755	7489	1.000000	11566	7831	1.000000	28013784	0.001438
157264403	66915241	3416767	9999.999999	12660	7662	1.000000	11491	7950	1.000000	28376868	0.003631
157283337	66886024	3409064	10000.000000	12553	7734	1.000000	11384	8114	1.000000	28740363	0.002749
157289766	66892183	3412894	10000.000000	12429	7726	1.000000	11450	8068	1.000000	29102134	0.003569
157290526	66899251	3413859	10000.000000	12723	7739	1.000000	11742	7683	1.000000	29463923	0.002964
157291584	66884105	3415479	10000.000000	12606	7562	1.000000	11718	7782	1.000000	29825010	0.001988
157303387	66872856	3409347	10000.000000	12788	7630	1.000000	11598	8036	1.000000	30185063	0.001615
157298224	66888000	3412329	10000.000000	13029	7474	1.000000	11486	8075	1.000000	30544794	0.002411
157284199	66906489	3413154	10000.000000	12598	7695	1.000000	11179	8126	1.000000	30903650	0.002640
157292705	66899028	3412527	10000.000000	12602	7768	1.000000	11852	7862	1.000000	31263186	0.005138
157252608	66909371	3415187	10000.000000	12807	7583	1.000000	11568	7875	1.000000	31621130	0.004496
157310668	66884313	3410163	10000.000000	12493	7791	1.000000	11432	7884	1.000000	31978467	0.005496
157296071	66899480	3417081	10000.000000	12865	7566	1.000000	11477	7937	1.000000	32335943	0.004116
157276368	66878048	3414197	10000.000000	12859	7614	1.000000	11367	7987	1.000000	32691607	0.003909
157274399	66891676	3414836	10000.000000	12635	7706	1.000000	11369	8142	1.000000	33048333	0.003994
157303469	66895447	3413696	10000.000000	12893	7391	1.000000	11297	8094	1.000000	33403305	0.003940
157269949	66904091	3412693	10000.000000	12869	7531	1.000000	11592	7828	1.000000	33757473	0.003909
157251123	66915175	3412891	10000.000000	12740	7459	1.000000	11450	7966	1.000000	34111843	0.003632
157268309	66911236	3414495	10000.000000	12395	7866	1.000000	11467	7998	1.000000	34465804	0.002819
157260561	66905502	3412157	10000.000000	12751	7633	1.000000	11623	7853	1.000000	34819222	0.004307
157264903	66916522	3413122	10000.000000	12739	7578	1.000000	11307	7892	1.000000	35171631	0.003736
157274546	66895138	3415950	10000.000000	12516	7815	1.000000	11451	8026	1.000000	35523242	0.003145
157259744	66924951	3413845	10000.000000	12739	7478	1.000000	11442	7874	1.000000	35874907	0.002970
157292762	66878868	3412527	10000.000000	12779	7437	1.000000	11538	7792	1.000000	36227218	0.002982
157252537	66912929	3413681	10000.000000	12557	7630	1.000000	11400	8023	1.000000	36577689	0.004068
157281073	66885895	3410459	10000.000000	12689	7469	1.000000	11542	7819	1.000000	36927682	0.004874
157306386	66890879	3411082	10000.000000	12716	7531	1.000000	11774	7672	1.000000	37276709	0.005037
157267702	66902316	3415296	10000.000000	12664	7687	1.000000	11487	7784	1.000000	37625171	0.004698
157293810	66883214	3412067	10000.000000	12764	7584	1.000000	11434	7890	1.000000	37973228	0.004509
157252217	66910376	3412719	10000.000000	12955	7676	1.000000	11650	7824	1.000000	38321463	0.004277
157274246	66917727	3415807	10000.000000	12851	7635	1.000000	11496	7899	1.000000	38669040	0.004108
157286394	66891412	3411499	10000.000000	12548	7589	1.000000	11627	7726	1.000000	39016415	0.004259
157276219	66907226	3410581	10000.000000	12723	7447	1.000000	11335	7956	1.000000	39362633	0.003903
157286176	66901149	3411726	10000.000000	12720	7556	1.000000	11665	7933	1.000000	39709200	0.004512
157280132	66899633	3412697	10000.000000	12896	7543	1.000000	11547	8065	1.000000	40054867	0.004300
157287290	66897468	3411845	10000.000000	12710	7680	1.000000	11675	7841	1.000000	40400344	0.004333
157275942	66909192	3409470	10000.000000	12928	7355	1.000000	11389	8094	1.000000	40744299	0.003781
157271220	66909028	3412328	10000.000000	12740	7575	1.000000	11354	7977	1.000000	41088972	0.002761
157284095	66906976	3412835	10000.000000	12734	7806	1.000000	11205	8223	1.000000	41432836	0.002766
157291541	66898991	3415102	10000.000000	12692	7660	1.000000	11524	8027	1.000000	41775792	0.003252
157280539	66891391	3411666	10000.000000	12710	7599	1.000000	11560	7950	1.000000	42117397	0.003473
157281952	66911673	3413547	10000.000000	12816	7649	1.000000	11424	8020	1.000000	42458965	0.003373
157259190	66912327	3415269	10000.000000	12755	7647	1.000000	11548	8011	1.000000	42801312	0.003082
157284845	66900306	3410989	10000.000000	12793	7446	1.000000	11704	7930	1.000000	43141846	0.003028
157257216	66911929	3414547	10000.000000	12602	7454	1.000000	11409	7963	1.000000	43482246	0.003588
157290994	66886446	3413359	10000.000000	12415	7694	1.000000	11497	7956	1.000000	43821774	0.004289
157268593	66903596	3416490	10000.000000	12698	7640	1.000000	11532	8097	1.000000	44161014	0.004386
157291779	66887355	3414353	10000.000000	12911	7543	1.000000	11443	7968	1.000000	44499056	0.004619
157272824	66916277	3413602	10000.000000	12763	7657	1.000000	11456	8013	1.000000	44836789	0.004266
157274115	66885220	3414575	10000.000000	12764	7485	1.000000	11542	7836	1.000000	45173601	0.004060
157275494	66911914	3413684	10000.000000	12798	7498	1.000000	11550	7915	1.000000	45511559	0.003697
157246581	66933062	3415804	10000.000000	12681	7551	1.000000	11420	7976	1.000000	45848133	0.003722
157293124	66881220	3410490	10000.000000	12612	7737	1.000000	11393	8057	1.000000	46185430	0.003769
157282091	66898245	3414090	10000.000000	12702	7699	1.000000	11545	7970	1.000000	46520540	0.002814
npatches	nstrain	runtime	dt	init_x	init_y	init_y_blood	init_z	init_S	beta0	beta1	beta2	beta3	mean_beta	B	d	delta	delta_blood	b[0]	mut	m	CTL	c	g	epsilon	k	het	lambda	rho	omega	x_max	patch.dyna	DELTA	A	VA
10000	1	100.000000	0.001000	21900	9499	5000000	0.001000	10000000	11.905673	8.516840	18.465591	7.943179	13	800000000	0.010000	1.000000	1.000000	80000	0.000050	0.004800	0	0.500000	0.000000	2.500000	6.000000	0.500000	0.001000	0.001000	0.010000	31872	0	10.000000	7.000000	1.000000
sus	inf	inf_blood	z	x[0]	y[0][0]	z[0]	x[1]	y[1][0]	z[1]	S[0]	synchrony
219000000	94990000	5000000	10.000000	21900	9499	0.001000	21900	9499	0.001000	10000000	0.000000
69338428	225011511	11664506	3941.516320	7121	22459	0.394152	9298	21506	0.394152	10718514	0.000000
112364470	111273751	5739519	6325.803353	11499	10766	0.632580	14517	9741	0.632580	11232271	0.000000
141862804	77446249	3970588	7771.765723	14566	7610	0.777177	18281	6486	0.777177	11664716	0.000000
157773811	64282340	3290657	8648.676577	16170	6375	0.864868	20446	4928	0.864868	12053635	0.000000
167109380	57641554	2943785	9180.483393	17232	5600	0.918048	21303	4345	0.918048	12417062	0.000000
172626161	54030383	2758353	9503.000201	17528	5377	0.950300	22106	4260	0.950300	12764872	0.000000
175951583	51982646	2652918	9698.592075	18271	4911	0.969859	22415	3849	0.969859	13103625	0.000000
177963760	50770409	2591551	9817.209710	18654	4813	0.981721	22615	3829	0.981721	13438017	0.000000
179171499	50056812	2552616	9889.145947	18249	5010	0.988915	22726	3638	0.988915	13767892	0.000000
179906644	49635224	2533970	9932.772025	18606	4784	0.993277	22709	3589	0.993277	14096510	0.000000
180362181	49354900	2518648	9959.229270	18578	4912	0.995923	22948	3589	0.995923	14422344	0.000000
180621789	49197567	2509734	9975.274394	18603	4892	0.997527	23102	3578	0.997527	14747791	0.000000
180797649	49122634	2507641	9985.005037	18787	4795	0.998501	23080	3673	0.998501	15071968	0.000000
180870605	49058029	2501796	9990.906233	18790	4655	0.999091	23037	3619	0.999091	15395784	0.000000
180911198	49042961	2503679	9994.485041	18555	4789	0.999449	23029	3569	0.999449	15719734	0.000000
180984710	49002458	2499161	9996.655426	18434	4728	0.999666	22896	3666	0.999666	16041305	0.000000
181028845	48992175	2501032	9997.971667	18709	4577	0.999797	22746	3617	0.999797	16362177	0.000000
181013598	48982068	2498612	9998.769908	18586	4912	0.999877	23288	3599	0.999877	16682859	0.000000
181048981	48956769	2500341	9999.254005	18555	4780	0.999925	23014	3659	0.999925	17002797	0.000000
181036920	48957837	2498833	9999.547588	18891	4707	0.999955	23041	3581	0.999955	17323182	0.000000
181017988	48966599	2499517	9999.725632	18558	4723	0.999973	23154	3637	0.999973	17642137	0.000000
181059466	48946821	2494568	9999.833608	18907	4777	0.999983	23145	3600	0.999983	17959876	0.000000
181052299	48951653	2495326	9999.899091	18691	4821	0.999990	22928	3637	0.999990	18278291	0.000000
181035048	48958422	2500227	9999.938803	18837	4603	0.999994	22996	3683	0.999994	18596449	0.000000
181010589	48989320	2497577	9999.962887	18354	4796	0.999996	23112	3504	0.999996	18914356	0.000000
181076448	48937982	2495520	9999.977493	18569	4805	0.999998	23149	3435	0.999998	19231735	0.000000
181025752	48961558	2499668	9999.986350	18885	4592	0.999999	22863	3648	0.999999	19549139	0.000000
181004030	48977787	2499645	9999.991722	18488	4843	0.999999	23122	3591	0.999999	19865484	0.000000
181048936	48967003	2498182	9999.994980	18764	4642	0.999999	23066	3669	0.999999	20181252	0.000000
181024387	48966105	2496964	9999.996955	18506	4904	1.000000	23259	3537	1.000000	20496745	0.000000
181062908	48945160	2496570	9999.998154	18841	4670	1.000000	23001	3528	1.000000	20810329	0.000000
181022978	48958270	2498339	9999.998880	18825	4662	1.000000	23229	3439	1.000000	21123667	0.000000
181066719	48944655	2498441	9999.999321	18535	4806	1.000000	23004	3690	1.000000	21436691	0.000000
181042402	48968235	2498132	9999.999588	18671	4795	1.000000	23039	3617	1.000000	21750574	0.000000
181023562	48976110	2496685	9999.999750	18707	4760	1.000000	22931	3703	1.000000	22064072	0.000000
181043236	48968100	2498560	9999.999849	18708	4823	1.000000	23097	3466	1.000000	22376732	0.000000
181028322	48962575	2499556	9999.999908	18822	4659	1.000000	23050	3587	1.000000	22688066	0.000000
181056936	48958684	2497715	9999.999944	18721	4811	1.000000	22943	3638	1.000000	22999307	0.000000
181004146	48991732	2497138	9999.999966	18706	4637	1.000000	22820	3743	1.000000	23310563	0.000000
181059136	48948210	2499076	9999.999980	18820	4880	1.000000	23140	3434	1.000000	23621352	-1.#IND00
181012175	48964196	2499998	9999.999988	18526	4828	1.000000	22965	3582	1.000000	23930718	-0.000000
181023319	48972771	2499417	9999.999992	18304	4827	1.000000	22936	3605	1.000000	24240187	0.009557
181071016	48944927	2495798	9999.999995	18838	4781	1.000000	22956	3659	1.000000	24549288	0.014536
181049996	48962269	2503240	9999.999997	18864	4611	1.000000	22949	3560	1.000000	24857337	0.010717
181046699	48943886	2498589	9999.999998	18631	4711	1.000000	22780	3705	1.000000	25165502	0.007343
181027849	48966510	2497420	9999.999999	18848	4634	1.000000	22992	3603	1.000000	25472380	0.010004
181060618	48961064	2497189	9999.999999	18703	4859	1.000000	23131	3621	1.000000	25779901	0.011050
181020443	48975296	2497537	10000.000000	18550	4882	1.000000	22971	3657	1.000000	26086825	0.010687
181014583	48975736	2499658	10000.000000	18610	4759	1.000000	23052	3599	1.000000	26393986	0.009192
181060435	48954747	2494548	10000.000000	18407	4770	1.000000	22960	3551	1.000000	26698964	0.008291
181042329	48943177	2500517	10000.000000	18648	4599	1.000000	23289	3401	1.000000	27004395	0.008237
181053377	48965415	2498145	10000.000000	18607	4601	1.000000	23445	3463	1.000000	27310199	0.008421
181014568	48982531	2499233	10000.000000	18592	4784	1.000000	23149	3424	1.000000	27614756	0.009061
181028644	48960260	2498886	10000.000000	18820	4679	1.000000	23135	3513	1.000000	27918796	0.007923
181021084	48974197	2497453	10000.000000	18650	4748	1.000000	23083	3574	1.000000	28222673	0.006933
181015918	48980126	2496737	10000.000000	18630	4627	1.000000	23041	3464	1.000000	28525983	0.006455
181055080	48959162	2498696	10000.000000	18360	4852	1.000000	23008	3657	1.000000	28827282	0.005567
181034847	48970748	2498260	10000.000000	18462	4686	1.000000	22920	3729	1.000000	29128013	0.003740
181009291	48969170	2497755	10000.000000	18592	4836	1.000000	23141	3573	1.000000	29429813	0.002236
181029666	48979579	2500908	10000.000000	18470	4827	1.000000	23172	3504	1.000000	29730842	0.001925
181044775	48939074	2498236	10000.000000	18702	4706	1.000000	23200	3489	1.000000	30032279	0.001754
181044584	48973121	2499152	10000.000000	18797	4864	1.000000	23178	3644	1.000000	30332055	0.000137
181043959	48960849	2498535	10000.000000	18589	4783	1.000000	23284	3570	1.000000	30631058	0.000087
181036754	48954900	2499972	10000.000000	18908	4681	1.000000	23054	3561	1.000000	30929849	-0.001371
181047010	48963471	2499794	10000.000000	18463	4824	1.000000	22562	3745	1.000000	31229230	-0.002304
181043040	48951119	2495943	10000.000000	18664	4748	1.000000	22996	3602	1.000000	31527141	-0.001912
181021953	48973485	2499307	10000.000000	18987	4585	1.000000	23244	3608	1.000000	31824351	-0.001532
181057800	48961725	2498529	10000.000000	18520	4917	1.000000	23221	3505	1.000000	32122064	-0.001487
181033795	48955882	2498346	10000.000000	18786	4671	1.000000	22884	3749	1.000000	32419598	-0.001564
181082163	48933848	2496562	10000.000000	18335	4949	1.000000	23214	3434	1.000000	32715964	-0.001524
181046666	48960617	2500597	10000.000000	18846	4473	1.000000	23078	3765	1.000000	33012068	-0.001568
181016917	48958923	2499870	10000.000000	18760	4704	1.000000	23086	3666	1.000000	33307487	-0.001422
181027319	48967226	2498519	10000.000000	18831	4763	1.000000	22979	3585	1.000000	33602696	-0.001871
181071756	48948301	2497234	10000.000000	18644	4772	1.000000	23022	3602	1.000000	33897202	-0.001868
181018563	48975477	2497335	10000.000000	18754	4621	1.000000	23104	3609	1.000000	34191724	-0.002124
181015924	48982361	2497023	10000.000000	19057	4556	1.000000	22808	3600	1.000000	34486887	-0.001590
181040689	48969609	2498375	10000.000000	18656	4707	1.000000	23121	3643	1.000000	34780455	-0.001527
181003873	48975278	2498618	10000.000000	18496	4764	1.000000	23226	3489	1.000000	35074812	-0.001806
181048357	48968062	2494405	10000.000000	18740	4543	1.000000	23232	3598	1.000000	35366908	-0.002559
181053127	48958845	2497546	10000.000000	18680	4809	1.000000	23051	3691	1.000000	35658640	-0.003426
181068668	48934147	2496232	10000.000000	18419	4881	1.000000	23004	3602	1.000000	35949675	-0.003146
181034121	48958702	2497506	10000.000000	18691	4789	1.000000	23130	3660	1.000000	36242141	-0.003245
181073447	48941801	2496384	10000.000000	18687	4759	1.000000	23187	3535	1.000000	36533005	-0.003598
181017954	48980539	2500467	10000.000000	18597	4849	1.000000	22824	3721	1.000000	36823226	-0.003460
181053924	48955987	2498784	10000.000000	18747	4762	1.000000	22933	3683	1.000000	37113534	-0.003710
181059621	48946723	2495361	10000.000000	18653	4728	1.000000	23125	3543	1.000000	37403805	-0.002811
181046721	48963402	2495322	10000.000000	18582	4740	1.000000	23059	3629	1.000000	37693650	-0.002977
181060529	48941790	2497861	10000.000000	18461	4780	1.000000	23169	3556	1.000000	37982569	-0.002908
181062300	48968588	2494711	10000.000000	18556	4676	1.000000	23082	3733	1.000000	38271234	-0.002335
181075199	48948441	2496709	10000.000000	18938	4732	1.000000	23107	3602	1.000000	38559469	-0.002040
181027399	48958530	2497114	10000.000000	18471	4848	1.000000	22942	3702	1.000000	38847961	-0.002040
181036895	48959847	2496566	10000.000000	18782	4689	1.000000	22873	3757	1.000000	39135602	-0.001935
181064686	48952764	2497437	10000.000000	18603	4886	1.000000	23015	3748	1.000000	39421740	-0.001719
181037783	48961680	2500230	10000.000000	18667	4772	1.000000	23248	3501	1.000000	39707202	-0.001710
181012755	48969423	2499348	10000.000000	18451	4838	1.000000	23028	3650	1.000000	39993543	-0.001506
181007048	48981177	2497173	10000.000000	18761	4548	1.000000	23072	3583	1.000000	40279060	-0.002261
181013412	48973402	2501409	10000.000000	18590	4968	1.000000	23303	3420	1.000000	40564262	-0.001807
181052650	48943186	2495747	10000.000000	18707	4846	1.000000	22943	3525	1.000000	40848612	-0.001734
181027519	48983995	2500317	10000.000000	18818	4753	1.000000	22982	3765	1.000000	41132711	-0.002175
npatches	nstrain	runtime	dt	init_x	init_y	init_y_blood	init_z	init_S	beta0	beta1	beta2	beta3	mean_beta	B	d	delta	delta_blood	b[0]	mut	m	CTL	c	g	epsilon	k	het	lambda	rho	omega	x_max	patch.dyna	DELTA	A	VA
10000	1	100.000000	0.001000	21900	9499	5000000	0.001000	10000000	7.205794	10.345299	14.223698	9.148343	13	800000000	0.010000	1.000000	1.000000	80000	0.000050	0.004800	0	0.500000	0.000000	2.500000	7.000000	0.500000	0.001000	0.001000	0.010000	31872	0	10.000000	7.000000	1.000000
sus	inf	inf_blood	z	x[0]	y[0][0]	z[0]	x[1]	y[1][0]	z[1]	S[0]	synchrony
219000000	94990000	5000000	10.000000	21900	9499	0.001000	21900	9499	0.001000	10000000	0.000000
74803542	198713567	10328196	3941.516320	11268	18017	0.394152	8496	19229	0.394152	10711685	0.000000
126542655	89387971	4617838	6325.803353	18210	7001	0.632580	14199	8321	0.632580	11190360	0.000000
159483450	60572084	3107084	7771.765723	22377	4104	0.777177	18200	5333	0.777177	11575864	0.000000
177204200	49214320	2517710	8648.676577	24353	3117	0.864868	20263	4385	0.864868	11915426	0.000000
187583227	43515059	2226116	9180.483393	25373	2655	0.918048	21130	3748	0.918048	12227417	0.000000
193756167	40384917	2062471	9503.000201	26133	2329	0.950300	21842	3447	0.950300	12523856	0.000000
197411889	38604964	1971311	9698.592075	26203	2276	0.969859	22403	3223	0.969859	12808413	0.000000
199660932	37577834	1918623	9817.209710	27147	1985	0.981721	22739	3054	0.981721	13088414	0.000000
200989132	36952543	1886763	9889.145947	26889	2032	0.988915	22923	2990	0.988915	13364623	0.000000
201840732	36579956	1866075	9932.772025	26902	2011	0.993277	22833	2999	0.993277	13638441	0.000000
202310057	36355234	1856628	9959.229270	26931	2142	0.995923	23260	2872	0.995923	13910794	0.000000
202607327	36236506	1850668	9975.274394	27183	1959	0.997527	23015	2931	0.997527	14182048	0.000000
202758573	36145595	1842904	9985.005037	27080	1915	0.998501	22962	2929	0.998501	14452067	0.000000
202864924	36111242	1844969	9990.906233	27034	1988	0.999091	23193	2942	0.999091	14720868	0.000000
202970130	36069677	1838049	9994.485041	26879	2026	0.999449	22913	2947	0.999449	14988168	0.000000
202983799	36054897	1839384	9996.655426	27163	1986	0.999666	23504	2826	0.999666	15256368	0.000000
203001821	36053994	1838659	9997.971667	26970	1984	0.999797	22882	3111	0.999797	15524285	0.000000
203031716	36029256	1841624	9998.769908	26808	2091	0.999877	22935	2856	0.999877	15792104	0.000000
203044566	36044925	1835165	9999.254005	27167	2018	0.999925	23138	2916	0.999925	16058847	0.000000
203056269	36012713	1838165	9999.547588	26934	2094	0.999955	22918	2948	0.999955	16324124	0.000000
203042059	36025925	1837893	9999.725632	26977	1979	0.999973	22947	2901	0.999973	16588924	0.000000
203016543	36049900	1837816	9999.833608	26692	2110	0.999983	23412	2929	0.999983	16853714	0.000000
203024475	36021906	1837549	9999.899091	26925	2061	0.999990	23324	2835	0.999990	17118645	0.000000
203052151	36032826	1836906	9999.938803	26942	2088	0.999994	23138	2889	0.999994	17382977	0.000000
203088711	36016392	1837593	9999.962887	26933	1999	0.999996	23278	3024	0.999996	17646989	0.000000
203063263	36024603	1839812	9999.977493	27070	2004	0.999998	22930	3025	0.999998	17910654	0.000000
203062349	36010838	1837911	9999.986350	27047	2023	0.999999	23401	2921	0.999999	18174111	0.000000
203084330	36021097	1837572	9999.991722	26664	2101	0.999999	23276	3077	0.999999	18437972	0.000000
203041946	36024170	1840222	9999.994980	27045	1950	0.999999	23150	2993	0.999999	18699502	0.000000
203094369	36005663	1835335	9999.996955	27051	2063	1.000000	23141	2939	1.000000	18961626	0.000000
203051128	36022808	1838893	9999.998154	27071	1884	1.000000	22936	2980	1.000000	19223404	0.000000
203051849	36019778	1839454	9999.998880	26735	2228	1.000000	23355	2771	1.000000	19484746	0.000000
203065814	36016000	1838841	9999.999321	26900	1953	1.000000	22962	3000	1.000000	19745683	0.000000
203064564	36018005	1839522	9999.999588	26943	2079	1.000000	22911	3074	1.000000	20006483	0.000000
203047236	36020465	1838425	9999.999750	26954	1996	1.000000	23180	2983	1.000000	20266845	0.000000
203042436	36050270	1837768	9999.999849	26624	2080	1.000000	23182	2900	1.000000	20525963	0.000000
203073934	36014206	1837786	9999.999908	27133	1966	1.000000	23215	2934	1.000000	20785013	0.000000
203021157	36036273	1837550	9999.999944	26810	2016	1.000000	22870	3157	1.000000	21043626	0.000000
203088137	36013966	1836744	9999.999966	27173	2000	1.000000	23090	2851	1.000000	21301340	0.000000
203061439	36017968	1836598	9999.999980	26926	2047	1.000000	23062	3014	1.000000	21558617	-1.#IND00
203076158	36017329	1836587	9999.999988	27039	1987	1.000000	23134	3036	1.000000	21815584	-0.000000
203056723	36035195	1839594	9999.999992	26963	2003	1.000000	23245	2910	1.000000	22072327	0.001795
203089780	35997662	1837506	9999.999995	26939	1947	1.000000	22676	3195	1.000000	22329019	0.003155
203029321	36043378	1839995	9999.999997	27280	1824	1.000000	23229	2861	1.000000	22585497	-0.000242
203039571	36037560	1839110	9999.999998	27110	2028	1.000000	23376	2785	1.000000	22842157	0.002801
203053673	36025812	1837724	9999.999999	27125	1939	1.000000	23006	2906	1.000000	23097438	0.002890
203091291	36018966	1836982	9999.999999	26792	2062	1.000000	22901	2965	1.000000	23353704	0.006949
203037136	36039435	1838959	10000.000000	27168	2007	1.000000	22848	2993	1.000000	23608901	0.003230
203045065	36040384	1834829	10000.000000	27093	1953	1.000000	23320	3034	1.000000	23862999	0.004643
203052295	36034260	1837242	10000.000000	27263	2000	1.000000	23298	2859	1.000000	24116757	0.003083
203057228	36006361	1836728	10000.000000	27101	2011	1.000000	23292	2862	1.000000	24370865	0.002869
203084917	36021717	1835560	10000.000000	27062	2132	1.000000	23318	2855	1.000000	24625338	0.002952
203073473	36017088	1837034	10000.000000	26976	1979	1.000000	23140	2899	1.000000	24878823	0.001943
203050279	36030963	1837799	10000.000000	27050	2024	1.000000	22933	3015	1.000000	25131267	0.002754
203069630	36001661	1835374	10000.000000	26884	2099	1.000000	23207	2903	1.000000	25383702	0.003256
203039922	36043408	1839995	10000.000000	27170	1948	1.000000	23192	2850	1.000000	25636578	0.003003
203029188	36027236	1836887	10000.000000	27208	2008	1.000000	23047	3028	1.000000	25888250	0.005384
203052222	36044371	1840053	10000.000000	27063	1949	1.000000	23108	2788	1.000000	26138525	0.005055
203044686	36026456	1837683	10000.000000	26964	2000	1.000000	23194	3005	1.000000	26390392	0.004640
203042237	36029717	1838840	10000.000000	26706	2051	1.000000	23259	2709	1.000000	26640838	0.004780
203092225	36018332	1836082	10000.000000	27002	1986	1.000000	23219	3012	1.000000	26891588	0.005550
203058637	36003993	1836052	10000.000000	27081	1932	1.000000	23442	2803	1.000000	27141620	0.005605
203079559	36011864	1839407	10000.000000	27103	2047	1.000000	23008	3022	1.000000	27390991	0.004928
203057852	36021606	1840888	10000.000000	26901	1941	1.000000	23129	3103	1.000000	27641553	0.004636
203027788	36027227	1837592	10000.000000	26821	2224	1.000000	23243	2899	1.000000	27890611	0.004220
203078443	36020766	1839409	10000.000000	26825	2045	1.000000	23328	2954	1.000000	28137807	0.004765
203086664	36009138	1838776	10000.000000	26994	2022	1.000000	23109	2851	1.000000	28384958	0.004745
203048934	36013808	1835863	10000.000000	27151	1942	1.000000	23172	2983	1.000000	28630910	0.004497
203075132	36006274	1835458	10000.000000	26941	2076	1.000000	23300	2825	1.000000	28878053	0.003981
203032363	36034822	1839330	10000.000000	27039	2049	1.000000	23031	2925	1.000000	29124854	0.003192
203047882	36033914	1837799	10000.000000	26930	2027	1.000000	22866	3103	1.000000	29371271	0.003050
203091910	36009012	1838509	10000.000000	27325	2002	1.000000	23070	2885	1.000000	29617655	0.002983
203066791	36023918	1840235	10000.000000	27034	2084	1.000000	23163	2953	1.000000	29863791	0.002520
203056208	36029905	1838267	10000.000000	26925	1984	1.000000	23180	2921	1.000000	30108247	0.002464
203030982	36028878	1837519	10000.000000	26881	1991	1.000000	23156	2929	1.000000	30352909	0.002466
203090013	36017914	1836417	10000.000000	26998	2078	1.000000	22905	3038	1.000000	30596995	0.002558
203068779	36025855	1838683	10000.000000	26805	2060	1.000000	23214	3017	1.000000	30841497	0.002558
203058979	36020753	1833887	10000.000000	26924	2021	1.000000	23104	2939	1.000000	31084409	0.002601
203036740	36032365	1840160	10000.000000	26828	1891	1.000000	23110	2868	1.000000	31327579	0.002553
203033463	36040143	1840021	10000.000000	26967	1947	1.000000	23011	3004	1.000000	31570594	0.002400
203110108	36007170	1836176	10000.000000	26991	2026	1.000000	23260	2787	1.000000	31812135	0.002917
203047354	36025026	1838815	10000.000000	26978	1923	1.000000	23093	2858	1.000000	32054975	0.002827
203057722	36035096	1838516	10000.000000	26972	2056	1.000000	22874	3098	1.000000	32296802	0.002836
203031176	36028351	1839161	10000.000000	27068	2009	1.000000	23115	2809	1.000000	32539224	0.002420
203063482	36029360	1839865	10000.000000	27092	2005	1.000000	22942	3078	1.000000	32780467	0.002553
203055334	36031770	1836991	10000.000000	26846	1976	1.000000	22955	3108	1.000000	33021839	0.001123
203062245	36029958	1838779	10000.000000	27265	1962	1.000000	23005	2832	1.000000	33262017	0.000992
203083448	36009184	1836775	10000.000000	26970	2022	1.000000	22991	2887	1.000000	33502463	0.000940
203050185	36031764	1836802	10000.000000	26968	2042	1.000000	23097	2872	1.000000	33742887	0.001059
203065743	36031077	1839100	10000.000000	27032	1988	1.000000	23175	2892	1.000000	33982982	0.001727
203040372	36021351	1836073	10000.000000	27146	1947	1.000000	22855	3015	1.000000	34222407	0.001764
203036897	36036464	1838011	10000.000000	27069	1962	1.000000	23147	2841	1.000000	34460846	0.001956
203040627	36030500	1839064	10000.000000	26958	2033	1.000000	22950	2905	1.000000	34698341	0.001951
203030708	36035780	1839010	10000.000000	26950	2012	1.000000	23041	2975	1.000000	34936287	0.001964
203020230	36039444	1837586	10000.000000	27085	1850	1.000000	23004	2893	1.000000	35174190	0.001914
203088633	36022586	1835475	10000.000000	27017	2001	1.000000	23100	2941	1.000000	35411600	0.002160
203081530	36031765	1839718	10000.000000	27157	2116	1.000000	22917	3032	1.000000	35648495	0.002332
203034484	36040789	1837902	10000.000000	27077	1964	1.000000	23149	3003	1.000000	35885590	0.002120
203104043	36009800	1837634	10000.000000	26919	2056	1.000000	23068	2913	1.000000	36120415	0.002222
npatches	nstrain	runtime	dt	init_x	init_y	init_y_blood	init_z	init_S	beta0	beta1	beta2	beta3	mean_beta	B	d	delta	delta_blood	b[0]	mut	m	CTL	c	g	epsilon	k	het	lambda	rho	omega	x_max	patch.dyna	DELTA	A	VA
10000	1	100.000000	0.001000	21900	9499	5000000	0.001000	10000000	15.277884	8.571671	7.757452	12.379892	13	800000000	0.010000	1.000000	1.000000	80000	0.000050	0.004800	0	0.500000	0.000000	2.500000	8.000000	0.500000	0.001000	0.001000	0.010000	31872	0	10.000000	7.000000	1.000000
sus	inf	inf_blood	z	x[0]	y[0][0]	z[0]	x[1]	y[1][0]	z[1]	S[0]	synchrony
219000000	94990000	5000000	10.000000	21900	9499	0.001000	21900	9499	0.001000	10000000	0.000000
81199848	175209531	9129964	3941.516320	6732	18131	0.394152	10589	16586	0.394152	10696579	0.000000
141747165	71844901	3715877	6325.803353	12102	7827	0.632580	18106	5949	0.632580	11138375	0.000000
178080448	47062093	2415543	7771.765723	14874	5626	0.777177	22480	3495	0.777177	11478350	0.000000
197426340	37223480	1907228	8648.676577	17225	4385	0.864868	24324	2716	0.864868	11768197	0.000000
208732028	32270836	1649449	9180.483393	17804	3981	0.918048	25697	2112	0.918048	12028285	0.000000
215344821	29616050	1514363	9503.000201	18767	3688	0.950300	26391	1955	0.950300	12270756	0.000000
219398344	28060012	1432391	9698.592075	19042	3540	0.969859	26532	1810	0.969859	12502047	0.000000
221729662	27194217	1389586	9817.209710	19521	3453	0.981721	26921	1628	0.981721	12727107	0.000000
223194585	26654111	1360178	9889.145947	19775	3178	0.988915	27214	1587	0.988915	12948662	0.000000
224044812	26336455	1344365	9932.772025	19952	3176	0.993277	27277	1564	0.993277	13167342	0.000000
224550881	26164998	1333726	9959.229270	19538	3431	0.995923	27381	1600	0.995923	13384218	0.000000
224870625	26038864	1328386	9975.274394	20119	3135	0.997527	27470	1543	0.997527	13599576	0.000000
225072523	25971922	1325284	9985.005037	19558	3286	0.998501	27533	1571	0.998501	13813975	0.000000
225189860	25938289	1323220	9990.906233	19984	3027	0.999091	27480	1523	0.999091	14027075	0.000000
225255986	25905313	1321700	9994.485041	20098	3219	0.999449	27391	1543	0.999449	14240462	0.000000
225274854	25894791	1319362	9996.655426	20069	3158	0.999666	27272	1506	0.999666	14453831	0.000000
225284689	25889946	1323096	9997.971667	20151	3212	0.999797	27556	1542	0.999797	14668065	0.000000
225344790	25879340	1319286	9998.769908	19463	3349	0.999877	27162	1553	0.999877	14879801	0.000000
225321257	25887193	1322424	9999.254005	19742	3248	0.999925	27348	1539	0.999925	15091826	0.000000
225359519	25849232	1320033	9999.547588	20071	3130	0.999955	27277	1576	0.999955	15302524	0.000000
225332814	25877925	1321335	9999.725632	19770	3165	0.999973	27353	1593	0.999973	15514047	0.000000
225408371	25842689	1317918	9999.833608	19863	3330	0.999983	27481	1528	0.999983	15724489	0.000000
225394073	25861362	1320536	9999.899091	19726	3144	0.999990	27850	1475	0.999990	15934926	0.000000
225387686	25864331	1318954	9999.938803	19950	3188	0.999994	27698	1587	0.999994	16144859	0.000000
225378794	25873781	1319679	9999.962887	19955	3053	0.999996	27381	1614	0.999996	16354456	0.000000
225339229	25860759	1320669	9999.977493	19657	3228	0.999998	27461	1556	0.999998	16564430	0.000000
225368037	25868653	1319499	9999.986350	19855	3209	0.999999	27267	1617	0.999999	16773200	0.000000
225374138	25867405	1321087	9999.991722	19658	3201	0.999999	27597	1580	0.999999	16981642	0.000000
225395988	25843076	1319315	9999.994980	20191	3045	0.999999	27347	1558	0.999999	17189727	0.000000
225320354	25887416	1320532	9999.996955	20055	3011	1.000000	27514	1410	1.000000	17398653	0.000000
225414803	25846671	1317836	9999.998154	19937	3122	1.000000	27540	1483	1.000000	17606392	0.000000
225360903	25875951	1322096	9999.998880	19805	3125	1.000000	27292	1523	1.000000	17814035	0.000000
225370261	25844777	1320631	9999.999321	19929	3060	1.000000	27159	1562	1.000000	18022472	0.000000
225391381	25860939	1319861	9999.999588	19649	3371	1.000000	27334	1659	1.000000	18230156	0.000000
225366798	25861360	1320345	9999.999750	20042	2972	1.000000	27162	1604	1.000000	18437311	0.000000
225374082	25872496	1320095	9999.999849	19914	3222	1.000000	27527	1398	1.000000	18643459	0.000000
225352389	25861672	1318339	9999.999908	20313	3105	1.000000	27504	1536	1.000000	18849639	0.000000
225367596	25869807	1319844	9999.999944	19932	3156	1.000000	27369	1512	1.000000	19056186	0.000000
225400398	25853619	1318669	9999.999966	19789	3179	1.000000	27320	1507	1.000000	19261324	0.000000
225357473	25869219	1321565	9999.999980	19652	3175	1.000000	27506	1519	1.000000	19466552	-1.#IND00
225372660	25872276	1320146	9999.999988	20162	3128	1.000000	27286	1653	1.000000	19671925	0.028800
225376319	25853021	1318180	9999.999992	19909	3254	1.000000	27531	1447	1.000000	19876004	0.006313
225413898	25854438	1319796	9999.999995	19808	3275	1.000000	27477	1464	1.000000	20080718	0.000771
225360869	25869868	1320074	9999.999997	19503	3372	1.000000	27634	1488	1.000000	20284599	-0.004237
225376481	25853718	1318350	9999.999998	19742	3188	1.000000	27808	1450	1.000000	20488883	-0.004721
225389755	25849682	1317695	9999.999999	19654	3217	1.000000	27519	1469	1.000000	20691581	-0.003571
225374085	25861052	1317947	9999.999999	19603	3168	1.000000	27276	1521	1.000000	20894354	-0.000624
225379678	25857440	1320271	10000.000000	19874	3256	1.000000	27363	1432	1.000000	21097787	-0.012968
225381076	25868499	1320239	10000.000000	19657	3374	1.000000	27332	1393	1.000000	21300764	-0.010068
225372829	25853923	1319254	10000.000000	19962	3172	1.000000	27470	1498	1.000000	21502800	-0.010346
225358255	25860579	1318923	10000.000000	19917	3167	1.000000	27139	1599	1.000000	21705155	-0.008331
225373794	25851040	1320227	10000.000000	19854	3157	1.000000	27345	1513	1.000000	21906723	-0.008667
225387951	25862290	1319858	10000.000000	19629	3303	1.000000	27434	1533	1.000000	22107832	-0.006704
225360600	25865950	1319412	10000.000000	20232	3011	1.000000	27423	1476	1.000000	22309045	-0.006576
225359812	25860739	1320348	10000.000000	19772	3169	1.000000	27424	1523	1.000000	22509561	-0.009235
225370036	25852366	1320422	10000.000000	19785	3258	1.000000	27225	1604	1.000000	22710302	-0.008438
225384810	25853885	1317434	10000.000000	20140	3057	1.000000	27479	1441	1.000000	22909712	-0.007807
225324363	25881603	1320265	10000.000000	19833	3347	1.000000	27272	1552	1.000000	23110456	-0.007533
225387883	25853514	1318774	10000.000000	19495	3230	1.000000	27305	1557	1.000000	23308907	-0.008664
225377695	25872757	1319152	10000.000000	19677	3224	1.000000	27562	1422	1.000000	23508845	-0.008127
225358557	25873609	1319816	10000.000000	19748	3288	1.000000	27356	1533	1.000000	23707308	-0.010474
225380212	25869372	1318126	10000.000000	19618	3235	1.000000	27439	1411	1.000000	23905095	-0.009985
225374867	25868709	1320947	10000.000000	19849	3167	1.000000	27577	1545	1.000000	24102995	-0.007529
225349491	25877322	1320451	10000.000000	19768	3236	1.000000	27475	1474	1.000000	24299811	-0.007073
225361749	25855888	1320069	10000.000000	20066	3238	1.000000	27395	1571	1.000000	24496940	-0.006577
225370051	25877712	1321925	10000.000000	19731	3213	1.000000	27514	1435	1.000000	24693961	-0.006350
225359925	25858413	1319161	10000.000000	19759	3127	1.000000	27445	1536	1.000000	24891552	-0.006569
225357939	25871610	1321111	10000.000000	19968	3158	1.000000	27366	1613	1.000000	25089167	-0.006951
225382543	25862413	1319635	10000.000000	19818	3132	1.000000	27144	1609	1.000000	25286140	-0.007009
225352189	25866104	1320647	10000.000000	19733	3393	1.000000	27382	1506	1.000000	25483038	-0.006027
225398555	25861026	1318926	10000.000000	20252	3002	1.000000	27225	1584	1.000000	25679604	-0.006330
225388068	25869970	1318963	10000.000000	19825	3196	1.000000	27176	1542	1.000000	25874683	-0.006793
225375155	25850332	1321299	10000.000000	19652	3299	1.000000	27154	1504	1.000000	26069618	-0.006894
225356142	25869261	1318641	10000.000000	19840	3157	1.000000	27603	1371	1.000000	26265283	-0.006588
225373461	25859598	1318685	10000.000000	20051	3123	1.000000	27177	1460	1.000000	26459951	-0.006499
225387154	25851651	1320974	10000.000000	19728	3138	1.000000	27334	1530	1.000000	26654339	-0.007150
225378996	25844888	1318386	10000.000000	19787	3120	1.000000	27045	1555	1.000000	26849071	-0.006963
225382149	25860807	1319539	10000.000000	19851	3143	1.000000	27513	1630	1.000000	27042529	-0.006314
225368764	25851622	1319056	10000.000000	19343	3385	1.000000	27400	1609	1.000000	27236563	-0.006020
225389627	25862227	1320040	10000.000000	20033	3031	1.000000	27474	1574	1.000000	27428656	-0.005372
225369773	25871603	1320192	10000.000000	20346	2900	1.000000	27475	1449	1.000000	27621522	-0.005245
225373509	25859744	1318640	10000.000000	19677	3054	1.000000	27399	1411	1.000000	27814268	-0.005117
225362387	25864447	1319191	10000.000000	19899	3032	1.000000	27212	1590	1.000000	28006753	-0.004809
225361522	25876473	1319145	10000.000000	19933	3025	1.000000	27538	1476	1.000000	28198976	-0.004727
225379540	25863124	1316485	10000.000000	19435	3347	1.000000	27354	1620	1.000000	28390800	-0.004429
225389702	25857372	1318931	10000.000000	20202	3124	1.000000	27248	1635	1.000000	28581656	-0.004292
225371970	25864984	1319178	10000.000000	20023	3225	1.000000	27480	1494	1.000000	28772587	-0.004286
225341408	25880182	1322411	10000.000000	19640	3316	1.000000	27784	1490	1.000000	28963535	-0.004205
225401999	25836240	1320336	10000.000000	19958	3085	1.000000	27328	1529	1.000000	29153878	-0.003053
225407841	25841602	1319612	10000.000000	19868	3071	1.000000	27126	1620	1.000000	29344361	-0.003026
225352728	25882881	1321212	10000.000000	20003	3077	1.000000	27369	1530	1.000000	29535570	-0.003384
225362919	25855307	1320258	10000.000000	19507	3180	1.000000	27101	1557	1.000000	29726004	-0.003131
225363667	25862174	1317993	10000.000000	19611	3209	1.000000	27270	1474	1.000000	29915141	-0.003421
225392334	25848932	1319604	10000.000000	19732	3307	1.000000	27404	1530	1.000000	30104250	-0.003760
225341120	25874175	1320300	10000.000000	19967	3371	1.000000	27532	1475	1.000000	30293707	-0.003120
225386863	25848323	1317632	10000.000000	19757	3108	1.000000	27274	1623	1.000000	30482336	-0.003599
225412841	25849325	1319719	10000.000000	20075	2991	1.000000	27504	1547	1.000000	30670988	-0.003879
225409230	25851021	1319925	10000.000000	20063	3238	1.000000	27686	1525	1.000000	30858169	-0.003687
225358107	25873970	1319482	10000.000000	19715	3285	1.000000	27410	1466	1.000000	31045535	-0.003489
npatches	nstrain	runtime	dt	init_x	init_y	init_y_blood	init_z	init_S	beta0	beta1	beta2	beta3	mean_beta	B	d	delta	delta_blood	b[0]	mut	m	CTL	c	g	epsilon	k	het	lambda	rho	omega	x_max	patch.dyna	DELTA	A	VA
10000	1	100.000000	0.001000	21900	9499	5000000	0.001000	10000000	13.633167	14.096267	15.351088	16.969274	13	800000000	0.010000	1.000000	1.000000	80000	0.000050	0.004800	0	0.500000	0.000000	2.500000	9.000000	0.500000	0.001000	0.001000	0.010000	31872	0	10.000000	7.000000	1.000000
sus	inf	inf_blood	z	x[0]	y[0][0]	z[0]	x[1]	y[1][0]	z[1]	S[0]	synchrony
219000000	94990000	5000000	10.000000	21900	9499	0.001000	21900	9499	0.001000	10000000	0.000000
86970712	155109500	8114853	3941.516320	7929	15968	0.394152	7762	16072	0.394152	10687017	0.000000
155430568	58470504	3025308	6325.803353	14446	6319	0.632580	14191	6157	0.632580	11094650	0.000000
194307095	37019825	1903024	7771.765723	18639	3881	0.777177	17724	4177	0.777177	11394131	0.000000
214895620	28426976	1456977	8648.676577	20347	3079	0.864868	19841	3205	0.864868	11639945	0.000000
226793510	24132506	1233555	9180.483393	21749	2587	0.918048	21153	2844	0.918048	11854799	0.000000
233781956	21803489	1114973	9503.000201	22684	2306	0.950300	22340	2337	0.950300	12051034	0.000000
237942332	20490014	1046087	9698.592075	23038	2236	0.969859	22595	2339	0.969859	12235828	0.000000
240394686	19735978	1007547	9817.209710	23069	2157	0.981721	22926	2126	0.981721	12414200	0.000000
241879784	19293473	983414	9889.145947	23203	2301	0.988915	23427	2050	0.988915	12588958	0.000000
242720980	19020434	969709	9932.772025	23618	2140	0.993277	23239	2025	0.993277	12760433	0.000000
243261285	18867026	964433	9959.229270	23691	2108	0.995923	23163	2095	0.995923	12930869	0.000000
243606488	18749619	958190	9975.274394	23797	2089	0.997527	23399	2091	0.997527	13100932	0.000000
243811722	18703327	954679	9985.005037	24079	1904	0.998501	23096	2130	0.998501	13269032	0.000000
244002702	18653172	952794	9990.906233	23939	1969	0.999091	23411	1973	0.999091	13436993	0.000000
243984316	18656313	953746	9994.485041	23932	2048	0.999449	23086	2152	0.999449	13603885	0.000000
244101199	18615291	950805	9996.655426	23506	2129	0.999666	23133	2083	0.999666	13770995	0.000000
244064604	18627341	951078	9997.971667	23858	1929	0.999797	23679	2049	0.999797	13937400	0.000000
244095723	18618274	950526	9998.769908	23723	1995	0.999877	23257	2021	0.999877	14103129	0.000000
244083161	18614668	950239	9999.254005	23746	1926	0.999925	23316	2051	0.999925	14269907	0.000000
244110444	18616311	950477	9999.547588	23773	2006	0.999955	23425	2185	0.999955	14435791	0.000000
244134999	18605864	948103	9999.725632	23967	1927	0.999973	23336	2113	0.999973	14601096	0.000000
244159907	18601156	950600	9999.833608	24048	1863	0.999983	23461	2046	0.999983	14766214	0.000000
244105489	18619579	949753	9999.899091	23978	1975	0.999990	23092	2045	0.999990	14931771	0.000000
244111481	18618894	950180	9999.938803	24052	1827	0.999994	23286	2078	0.999994	15096521	0.000000
244111316	18614065	951215	9999.962887	23926	1945	0.999996	23382	2135	0.999996	15260910	0.000000
244107959	18619089	949648	9999.977493	23884	1934	0.999998	23165	2105	0.999998	15425256	0.000000
244100494	18592226	948349	9999.986350	23604	1886	0.999999	23201	2084	0.999999	15589334	0.000000
244122080	18614543	949633	9999.991722	23811	2077	0.999999	23067	2031	0.999999	15753138	0.000000
244149687	18609971	949616	9999.994980	23486	2104	0.999999	23372	2076	0.999999	15916672	0.000000
244124013	18611137	949785	9999.996955	24026	1941	1.000000	23237	2111	1.000000	16079519	0.000000
244095295	18613111	949665	9999.998154	24074	1908	1.000000	23049	2216	1.000000	16242340	0.000000
244119661	18609242	948211	9999.998880	23663	2084	1.000000	23157	2193	1.000000	16404792	0.000000
244120798	18617541	949479	9999.999321	23832	1981	1.000000	23352	2064	1.000000	16567226	0.000000
244122197	18613490	951050	9999.999588	23928	1939	1.000000	23889	1970	1.000000	16729892	0.000000
244108714	18613569	949904	9999.999750	23672	2009	1.000000	23458	2074	1.000000	16891967	0.000000
244169850	18598617	950144	9999.999849	24049	1994	1.000000	23462	2063	1.000000	17052895	0.000000
244124438	18607984	949508	9999.999908	23553	2055	1.000000	23339	2154	1.000000	17214922	0.000000
244094816	18625669	952721	9999.999944	24067	2036	1.000000	23180	2081	1.000000	17375997	0.000000
244118797	18603566	949099	9999.999966	23566	2026	1.000000	23116	2077	1.000000	17537089	0.000000
244147274	18594306	948380	9999.999980	23612	2138	1.000000	23233	2201	1.000000	17697473	-1.#IND00
244112986	18622412	949169	9999.999988	23669	2053	1.000000	23156	2184	1.000000	17857593	-0.000000
244113167	18614880	950288	9999.999992	23613	2110	1.000000	23646	1831	1.000000	18017530	-0.004664
244147027	18608859	950671	9999.999995	23626	2053	1.000000	23482	2141	1.000000	18177974	-0.018676
244128037	18608719	949560	9999.999997	23946	1977	1.000000	23224	2060	1.000000	18338626	-0.011542
244082500	18615064	948407	9999.999998	24044	1993	1.000000	23547	2110	1.000000	18498371	-0.003862
244212250	18582449	948198	9999.999999	23930	2018	1.000000	23390	2180	1.000000	18657686	-0.003820
244121382	18628632	949576	9999.999999	23851	2020	1.000000	23381	2104	1.000000	18816884	0.004293
244120047	18623737	950160	10000.000000	23598	2031	1.000000	23183	2277	1.000000	18975995	0.001139
244101812	18608092	950695	10000.000000	23882	1993	1.000000	23209	2201	1.000000	19133884	-0.000272
244094067	18610352	950244	10000.000000	23992	1835	1.000000	23065	2143	1.000000	19293665	0.001029
244104664	18611032	949160	10000.000000	23868	2081	1.000000	23285	2097	1.000000	19451633	-0.004151
244102047	18622974	950630	10000.000000	23759	1944	1.000000	23447	2055	1.000000	19609238	-0.002789
244134295	18604063	947883	10000.000000	24160	1888	1.000000	23266	2120	1.000000	19767887	-0.000500
244108872	18617070	950975	10000.000000	24002	1914	1.000000	23184	2181	1.000000	19925502	-0.000467
244104144	18615982	949551	10000.000000	23777	1992	1.000000	23591	2102	1.000000	20083382	-0.000711
244155228	18602419	949710	10000.000000	23662	1964	1.000000	23088	2175	1.000000	20239806	0.003723
244139748	18592235	949823	10000.000000	23793	1915	1.000000	23385	2051	1.000000	20396273	0.003119
244151949	18605541	950139	10000.000000	24183	1966	1.000000	23492	2104	1.000000	20551904	0.002818
244065491	18619403	950110	10000.000000	23657	2077	1.000000	23381	2098	1.000000	20708286	-0.000350
244109350	18616223	949173	10000.000000	23795	1952	1.000000	23679	2011	1.000000	20864911	-0.000348
244163417	18604738	947655	10000.000000	23931	1751	1.000000	23389	2180	1.000000	21020024	-0.002109
244139537	18623359	950566	10000.000000	23779	1991	1.000000	23485	2020	1.000000	21175736	-0.001170
244090460	18607096	949644	10000.000000	24104	1877	1.000000	23192	2209	1.000000	21330965	-0.000811
244136703	18616370	949510	10000.000000	23818	1922	1.000000	23574	2050	1.000000	21485293	-0.000055
244101703	18620104	948723	10000.000000	23955	1974	1.000000	23160	2118	1.000000	21639953	-0.000106
244104831	18614151	950598	10000.000000	23530	2075	1.000000	23565	1924	1.000000	21794918	-0.000111
244134577	18615129	948513	10000.000000	23812	1967	1.000000	23477	2042	1.000000	21949509	0.001386
244114972	18605284	949203	10000.000000	23624	1891	1.000000	23409	2041	1.000000	22104033	0.002206
244116034	18607934	949841	10000.000000	23953	1917	1.000000	23290	1958	1.000000	22257709	0.002074
244132011	18609305	948115	10000.000000	23903	1985	1.000000	23524	1974	1.000000	22411118	0.002062
244097597	18611629	949920	10000.000000	23697	1999	1.000000	23363	2091	1.000000	22565077	0.001812
244124652	18610167	950091	10000.000000	23911	2050	1.000000	23368	2222	1.000000	22717904	0.001920
244134444	18601123	949832	10000.000000	23524	2079	1.000000	23213	2078	1.000000	22871040	0.002281
244153077	18600204	947115	10000.000000	23847	2141	1.000000	22889	2293	1.000000	23023337	0.002012
244179761	18597262	950186	10000.000000	23988	2011	1.000000	23048	2070	1.000000	23175753	0.002338
244112576	18619421	951468	10000.000000	24330	1798	1.000000	23513	2116	1.000000	23327854	0.002446
244146686	18598054	950177	10000.000000	23929	2035	1.000000	23294	2155	1.000000	23480211	0.002519
244099944	18623312	949784	10000.000000	23772	1989	1.000000	23231	2174	1.000000	23632220	0.002295
244153326	18596865	949794	10000.000000	23767	1941	1.000000	23283	2071	1.000000	23784031	0.002358
244137764	18610909	951036	10000.000000	23667	1952	1.000000	23073	2131	1.000000	23934884	0.003609
244129642	18610660	949992	10000.000000	23835	1982	1.000000	23493	2149	1.000000	24086174	0.003360
244134516	18614519	949615	10000.000000	23938	1889	1.000000	23585	2096	1.000000	24237096	0.003393
244114769	18607760	951241	10000.000000	24165	1948	1.000000	23184	2088	1.000000	24387981	0.003249
244116329	18611018	950190	10000.000000	23559	2009	1.000000	22959	2229	1.000000	24538144	0.003113
244181319	18590711	949210	10000.000000	24180	2018	1.000000	23183	2072	1.000000	24688286	0.002845
244127321	18635520	949148	10000.000000	23621	1933	1.000000	23139	2184	1.000000	24838511	0.003455
244100439	18614378	950250	10000.000000	23754	2006	1.000000	23198	2094	1.000000	24988275	0.003445
244155074	18597622	949556	10000.000000	23727	2008	1.000000	23129	2098	1.000000	25138154	0.003034
244128743	18606520	949129	10000.000000	23853	1960	1.000000	23384	2111	1.000000	25287696	0.002787
244110555	18620651	950186	10000.000000	23536	1904	1.000000	23370	2144	1.000000	25437783	0.002874
244117072	18616307	948352	10000.000000	23632	2071	1.000000	22909	2156	1.000000	25585974	0.002586
244124065	18610515	949241	10000.000000	23808	2003	1.000000	23422	2108	1.000000	25735143	0.002394
244121207	18615272	951069	10000.000000	24000	2000	1.000000	23302	2088	1.000000	25883520	0.002445
244115163	18606394	949160	10000.000000	23802	1943	1.000000	22961	2147	1.000000	26031780	0.002430
244182599	18589356	948693	10000.000000	24195	1869	1.000000	23579	2132	1.000000	26179379	0.002133
244118756	18609668	948638	10000.000000	23970	2085	1.000000	23469	1974	1.000000	26327382	0.003190
244139222	18613129	950365	10000.000000	23834	2015	1.000000	23420	2124	1.000000	26474764	0.002747
244118942	18608953	949707	10000.000000	23664	1931	1.000000	23634	2016	1.000000	26621906	0.002678
244133432	18602507	947597	10000.000000	23884	2127	1.000000	23548	2044	1.000000	26768801	0.002657
npatches	nstrain	runtime	dt	init_x	init_y	init_y_blood	init_z	init_S	beta0	beta1	beta2	beta3	mean_beta	B	d	delta	delta_blood	b[0]	mut	m	CTL	c	g	epsilon	k	het	lambda	rho	omega	x_max	patch.dyna	DELTA	A	VA
10000	1	100.000000	0.001000	21900	9499	5000000	0.001000	10000000	11.257091	10.809838	10.702987	9.975106	13	800000000	0.010000	1.000000	1.000000	80000	0.000050	0.004800	0	0.500000	0.000000	2.500000	10.000000	0.500000	0.001000	0.001000	0.010000	31872	0	10.000000	7.000000	1.000000
sus	inf	inf_blood	z	x[0]	y[0][0]	z[0]	x[1]	y[1][0]	z[1]	S[0]	synchrony
219000000	94990000	5000000	10.000000	21900	9499	0.001000	21900	9499	0.001000	10000000	0.000000
93149525	137303486	7209536	3941.516320	9786	13592	0.394152	10159	13515	0.394152	10674326	0.000000
169127850	47568158	2465563	6325.803353	18138	4360	0.632580	18927	4126	0.632580	11048499	0.000000
210213475	28901744	1485848	7771.765723	22626	2536	0.777177	23195	2398	0.777177	11308775	0.000000
231709236	21400488	1098334	8648.676577	24801	1752	0.864868	25775	1588	0.864868	11513425	0.000000
243950590	17694821	906463	9180.483393	26418	1259	0.918048	26798	1224	0.918048	11685784	0.000000
251002423	15720210	802369	9503.000201	27343	1163	0.950300	27617	1086	0.950300	11839538	0.000000
255238852	14590797	745196	9698.592075	27616	1040	0.969859	28286	945	0.969859	11982226	0.000000
257692511	13960344	712895	9817.209710	27565	1107	0.981721	28183	990	0.981721	12117862	0.000000
259199524	13557653	692485	9889.145947	27950	982	0.988915	28473	810	0.988915	12248861	0.000000
260116879	13336220	681445	9932.772025	27906	1027	0.993277	28268	866	0.993277	12377611	0.000000
260637082	13197659	671997	9959.229270	28287	934	0.995923	28484	934	0.995923	12504549	0.000000
260938944	13124255	670016	9975.274394	28435	875	0.997527	28921	731	0.997527	12631328	0.000000
261151582	13070804	666464	9985.005037	28387	909	0.998501	28531	923	0.998501	12756826	0.000000
261277658	13034635	665432	9990.906233	28206	916	0.999091	28729	858	0.999091	12880742	0.000000
261362922	13018888	665365	9994.485041	28020	898	0.999449	28780	887	0.999449	13005660	0.000000
261385135	13009110	662398	9996.655426	28416	816	0.999666	28863	725	0.999666	13129262	0.000000
261422756	12998366	663465	9997.971667	28319	859	0.999797	28766	792	0.999797	13253037	0.000000
261430909	13004630	663780	9998.769908	28367	831	0.999877	28577	849	0.999877	13376893	0.000000
261455624	12998651	662171	9999.254005	28415	870	0.999925	28849	859	0.999925	13500646	0.000000
261435224	13012001	662508	9999.547588	28347	923	0.999955	28643	847	0.999955	13624381	0.000000
261442614	12992545	664722	9999.725632	28141	887	0.999973	28648	793	0.999973	13747221	0.000000
261475063	12989705	663613	9999.833608	28157	866	0.999983	28514	880	0.999983	13870179	0.000000
261496630	12971419	662323	9999.899091	28347	896	0.999990	28770	887	0.999990	13992806	0.000000
261478325	12995617	662096	9999.938803	28213	944	0.999994	28635	808	0.999994	14115246	0.000000
261506798	12981433	661406	9999.962887	28356	894	0.999996	28500	857	0.999996	14237561	0.000000
261400322	13010619	665139	9999.977493	28066	1033	0.999998	28553	898	0.999998	14359576	0.000000
261480962	12979851	661273	9999.986350	28143	832	0.999999	28401	837	0.999999	14481813	0.000000
261470511	12988411	661298	9999.991722	28401	907	0.999999	28482	831	0.999999	14603520	0.000000
261488951	12992531	661912	9999.994980	28147	852	0.999999	28616	895	0.999999	14725460	0.000000
261471752	12997163	663237	9999.996955	28201	931	1.000000	28310	806	1.000000	14847335	0.000000
261473037	12983295	662322	9999.998154	28206	1008	1.000000	28443	901	1.000000	14968721	0.000000
261466155	12985245	662578	9999.998880	28215	913	1.000000	28663	861	1.000000	15090693	0.000000
261478469	12993417	661432	9999.999321	28465	897	1.000000	28617	877	1.000000	15211695	0.000000
261450486	12988053	660571	9999.999588	28417	718	1.000000	28508	848	1.000000	15332333	0.000000
261465282	12993127	662588	9999.999750	27885	849	1.000000	28758	819	1.000000	15452601	0.000000
261476625	12988929	661769	9999.999849	28481	841	1.000000	28695	929	1.000000	15573546	0.000000
261445294	13003985	662083	9999.999908	28124	918	1.000000	28544	793	1.000000	15693861	0.000000
261478269	12984266	663038	9999.999944	28095	881	1.000000	28656	790	1.000000	15813780	0.000000
261501191	12978569	661072	9999.999966	28333	867	1.000000	28848	775	1.000000	15933131	0.000000
261450000	12997492	663927	9999.999980	28100	929	1.000000	28796	828	1.000000	16053089	-1.#IND00
261483883	13000444	662859	9999.999988	28112	857	1.000000	28452	841	1.000000	16172038	-0.000000
261464326	13008661	661872	9999.999992	28353	865	1.000000	28490	833	1.000000	16290652	-0.006747
261454388	12993615	662660	9999.999995	28436	800	1.000000	28587	873	1.000000	16409608	-0.006854
261452563	13000751	662069	9999.999997	28349	811	1.000000	28567	865	1.000000	16528262	-0.002212
261526751	12981438	661935	9999.999998	28569	879	1.000000	28450	818	1.000000	16646670	-0.002824
261413663	12997695	662463	9999.999999	28111	949	1.000000	28680	823	1.000000	16765324	0.000997
261488222	12988643	663262	9999.999999	28286	826	1.000000	28610	871	1.000000	16884453	0.001633
261494652	12986914	661864	10000.000000	28487	959	1.000000	28671	806	1.000000	17002343	0.001545
261473399	12990527	663247	10000.000000	28010	890	1.000000	28938	823	1.000000	17120230	-0.000740
261444052	12995484	662794	10000.000000	28404	879	1.000000	28615	880	1.000000	17238146	-0.002481
261459061	12988951	664348	10000.000000	28193	857	1.000000	28556	814	1.000000	17355823	-0.001914
261471592	12995691	662363	10000.000000	28010	988	1.000000	28996	878	1.000000	17473538	-0.002697
261484403	12983232	662111	10000.000000	28092	917	1.000000	28373	909	1.000000	17590957	0.002840
261446589	12985141	663107	10000.000000	28273	999	1.000000	28488	841	1.000000	17707615	0.000231
261466055	12997985	663260	10000.000000	28032	1001	1.000000	28439	741	1.000000	17825082	-0.000801
261427801	12995834	662627	10000.000000	28358	883	1.000000	28987	837	1.000000	17941587	-0.000695
261453114	12997038	662726	10000.000000	28121	823	1.000000	28895	853	1.000000	18057217	-0.001223
261522125	12977890	661013	10000.000000	28228	895	1.000000	28610	862	1.000000	18173298	-0.000720
261500459	12995933	663979	10000.000000	28515	856	1.000000	28405	788	1.000000	18289430	-0.000415
261500154	12996449	662109	10000.000000	28064	969	1.000000	28530	781	1.000000	18405124	-0.000322
261487975	12997131	663470	10000.000000	28125	905	1.000000	28888	748	1.000000	18520798	-0.001596
261446486	13000630	662577	10000.000000	28330	962	1.000000	28563	816	1.000000	18636441	-0.001596
261428040	13012172	663355	10000.000000	28534	806	1.000000	28660	812	1.000000	18752628	-0.001402
261462734	12994542	663513	10000.000000	28196	924	1.000000	28670	833	1.000000	18867912	-0.001239
261480732	12970650	661867	10000.000000	28018	981	1.000000	28503	872	1.000000	18982986	-0.001329
261464259	12987460	662804	10000.000000	28163	877	1.000000	28722	825	1.000000	19098518	-0.001194
261436492	13006278	662763	10000.000000	28231	898	1.000000	28562	827	1.000000	19213142	-0.001206
261476036	12999614	663066	10000.000000	28225	943	1.000000	28526	904	1.000000	19327546	-0.001195
261442285	12993151	662799	10000.000000	28184	851	1.000000	28390	936	1.000000	19441705	-0.001127
261483182	12987041	661759	10000.000000	28592	890	1.000000	28508	806	1.000000	19556429	-0.001103
261453533	13006820	663248	10000.000000	27936	881	1.000000	28583	905	1.000000	19670791	-0.002895
261461019	12988708	662931	10000.000000	28079	872	1.000000	28460	844	1.000000	19784760	-0.002754
261505103	12976338	663145	10000.000000	28452	844	1.000000	28675	812	1.000000	19898908	-0.003046
261473184	12987396	662734	10000.000000	27903	900	1.000000	28551	843	1.000000	20012423	-0.003674
261454254	12989184	661678	10000.000000	28251	850	1.000000	28571	767	1.000000	20125542	-0.003600
261466478	12996864	662870	10000.000000	28079	904	1.000000	28732	801	1.000000	20239027	-0.003839
261475263	12988376	661816	10000.000000	28319	874	1.000000	28628	818	1.000000	20351694	-0.003864
261501398	12985711	662857	10000.000000	28382	882	1.000000	28678	833	1.000000	20464571	-0.003704
261434649	12991804	663161	10000.000000	28105	1010	1.000000	28769	779	1.000000	20577567	-0.003627
261472753	12991253	661852	10000.000000	28304	972	1.000000	28483	863	1.000000	20690701	-0.003272
261472068	12983873	662861	10000.000000	28322	917	1.000000	28495	844	1.000000	20804371	-0.003044
261470090	12991201	662140	10000.000000	27996	919	1.000000	28665	818	1.000000	20917291	-0.003507
261478189	12989174	660403	10000.000000	28334	967	1.000000	28603	898	1.000000	21030158	-0.002899
261471388	12992803	662965	10000.000000	28161	904	1.000000	28461	858	1.000000	21141871	-0.003135
261465476	12982841	663332	10000.000000	28185	864	1.000000	28714	851	1.000000	21254318	-0.003017
261493933	12980682	662350	10000.000000	28303	906	1.000000	28560	898	1.000000	21366387	-0.003025
261465776	12994548	662800	10000.000000	27880	942	1.000000	28648	802	1.000000	21478609	-0.002896
261477536	12993474	661985	10000.000000	28494	848	1.000000	28655	793	1.000000	21589483	-0.002721
261475239	12985401	663023	10000.000000	28360	899	1.000000	28418	891	1.000000	21700634	-0.002271
261493145	13001569	663547	10000.000000	28231	887	1.000000	28613	806	1.000000	21811725	-0.001758
261486237	12986513	663091	10000.000000	28329	844	1.000000	28685	774	1.000000	21922897	-0.003479
261472665	12998902	662086	10000.000000	28436	867	1.000000	28424	924	1.000000	22033357	-0.003356
261485947	12981416	662734	10000.000000	28075	902	1.000000	28523	828	1.000000	22144429	-0.004427
261457014	13004270	664594	10000.000000	28218	984	1.000000	28760	771	1.000000	22254166	-0.004202
261492869	12984369	663069	10000.000000	28014	976	1.000000	28783	831	1.000000	22364336	-0.003533
261448859	13000059	662767	10000.000000	28223	991	1.000000	28704	843	1.000000	22474913	-0.003350
261527267	12975210	661215	10000.000000	28279	914	1.000000	28540	854	1.000000	22585595	-0.003383
261493014	12993621	661258	10000.000000	28636	820	1.000000	28508	828	1.000000	22695274	-0.003665
261491968	12989074	663309	10000.000000	28098	911	1.000000	28660	867	1.000000	22804990	-0.003743
npatches	nstrain	runtime	dt	init_x	init_y	init_y_blood	init_z	init_S	beta0	beta1	beta2	beta3	mean_beta	B	d	delta	delta_blood	b[0]	mut	m	CTL	c	g	epsilon	k	het	lambda	rho	omega	x_max	patch.dyna	DELTA	A	VA
10000	1	100.000000	0.001000	21900	9499	5000000	0.001000	10000000	14.804526	17.052605	7.640366	13.572146	13	800000000	0.010000	1.000000	1.000000	80000	0.000050	0.004800	0	0.500000	0.000000	2.500000	11.000000	0.500000	0.001000	0.001000	0.010000	31872	0	10.000000	7.000000	1.000000
sus	inf	inf_blood	z	x[0]	y[0][0]	z[0]	x[1]	y[1][0]	z[1]	S[0]	synchrony
219000000	94990000	5000000	10.000000	21900	9499	0.001000	21900	9499	0.001000	10000000	0.000000
99504746	121584751	6400418	3941.516320	8585	12799	0.394152	7688	13064	0.394152	10661949	0.000000
182669284	38636222	2002748	6325.803353	16387	4263	0.632580	14798	4622	0.632580	11002373	0.000000
225682608	22273429	1144806	7771.765723	20626	2629	0.777177	18741	3052	0.777177	11224173	0.000000
247775981	15731328	808274	8648.676577	22955	1927	0.864868	20738	2323	0.864868	11388455	0.000000
260160472	12568195	643184	9180.483393	24138	1638	0.918048	22161	1907	0.918048	11520470	0.000000
267224156	10872774	555551	9503.000201	25400	1215	0.950300	23074	1717	0.950300	11633011	0.000000
271297550	9944741	507331	9698.592075	25698	1290	0.969859	23660	1579	0.969859	11735108	0.000000
273806922	9386985	478656	9817.209710	26196	1112	0.981721	23677	1661	0.981721	11830114	0.000000
275348845	9045225	461993	9889.145947	26092	1145	0.988915	23632	1608	0.988915	11921370	0.000000
276190069	8870924	452874	9932.772025	26733	1004	0.993277	24624	1401	0.993277	12010545	0.000000
276746993	8728558	445656	9959.229270	27167	974	0.995923	23959	1681	0.995923	12097940	0.000000
277009234	8689404	442892	9975.274394	26557	1042	0.997527	24691	1271	0.997527	12184695	0.000000
277212139	8633184	440721	9985.005037	26664	1042	0.998501	24347	1407	0.998501	12270670	0.000000
277346101	8615924	441077	9990.906233	26817	1029	0.999091	24096	1604	0.999091	12355473	0.000000
277432811	8576865	437959	9994.485041	26843	1000	0.999449	24505	1457	0.999449	12440658	0.000000
277430082	8595581	438165	9996.655426	26723	1033	0.999666	24408	1389	0.999666	12525173	0.000000
277506516	8580963	437080	9997.971667	26694	1065	0.999797	24084	1496	0.999797	12609949	0.000000
277471923	8588035	438928	9998.769908	26771	894	0.999877	24577	1398	0.999877	12694201	0.000000
277492526	8569804	437768	9999.254005	26605	1131	0.999925	24124	1453	0.999925	12778191	0.000000
277493305	8580444	437429	9999.547588	26796	1017	0.999955	24482	1379	0.999955	12862179	0.000000
277467345	8573693	438302	9999.725632	26935	969	0.999973	24566	1360	0.999973	12945542	0.000000
277529223	8564992	435938	9999.833608	26962	962	0.999983	24471	1443	0.999983	13029407	0.000000
277524042	8566785	436760	9999.899091	26910	1021	0.999990	24589	1425	0.999990	13113073	0.000000
277526186	8574367	437546	9999.938803	27126	969	0.999994	24231	1577	0.999994	13197209	0.000000
277508199	8572218	438255	9999.962887	26651	1076	0.999996	24281	1537	0.999996	13280288	0.000000
277538139	8561803	436276	9999.977493	27026	1103	0.999998	24360	1347	0.999998	13363289	0.000000
277525834	8576377	436931	9999.986350	26900	962	0.999999	24361	1385	0.999999	13447021	0.000000
277546798	8567162	437445	9999.991722	27107	1001	0.999999	24333	1452	0.999999	13530062	0.000000
277494276	8578656	438167	9999.994980	26915	989	0.999999	24473	1389	0.999999	13613014	0.000000
277538375	8565876	437423	9999.996955	26884	955	1.000000	24283	1352	1.000000	13695347	0.000000
277502312	8568170	437132	9999.998154	26814	1030	1.000000	24599	1439	1.000000	13778953	0.000000
277555307	8560803	437465	9999.998880	26968	979	1.000000	24109	1573	1.000000	13862416	0.000000
277543259	8576395	438576	9999.999321	26480	1106	1.000000	24539	1422	1.000000	13944732	0.000000
277519383	8574210	437264	9999.999588	26592	1093	1.000000	24465	1407	1.000000	14027129	0.000000
277584569	8567874	437569	9999.999750	26968	962	1.000000	24690	1484	1.000000	14109189	0.000000
277551896	8571617	437519	9999.999849	27084	957	1.000000	24190	1644	1.000000	14191022	0.000000
277559658	8575621	437841	9999.999908	26929	1126	1.000000	24383	1385	1.000000	14272295	0.000000
277525837	8563093	437273	9999.999944	27001	961	1.000000	24471	1377	1.000000	14354751	0.000000
277484075	8573540	437503	9999.999966	26873	995	1.000000	24740	1322	1.000000	14436392	0.000000
277493314	8572960	437161	9999.999980	27122	887	1.000000	24373	1570	1.000000	14518179	-1.#IND00
277558748	8567513	436063	9999.999988	27294	939	1.000000	24608	1325	1.000000	14600209	0.009600
277516647	8570904	437138	9999.999992	27052	1084	1.000000	24401	1420	1.000000	14681294	-0.005367
277545753	8572261	437501	9999.999995	26886	962	1.000000	24369	1457	1.000000	14762979	-0.006173
277508124	8584023	438266	9999.999997	27313	904	1.000000	24333	1430	1.000000	14844206	-0.011557
277528385	8575232	437298	9999.999998	26897	1042	1.000000	24098	1553	1.000000	14925491	-0.008642
277492371	8575264	437627	9999.999999	26745	1101	1.000000	24410	1428	1.000000	15006133	-0.008756
277552669	8569343	436732	9999.999999	26779	1069	1.000000	24447	1386	1.000000	15087119	-0.005241
277478237	8585339	437976	10000.000000	26707	1118	1.000000	24330	1478	1.000000	15167634	-0.002132
277493230	8588341	438661	10000.000000	26804	1154	1.000000	23900	1612	1.000000	15248392	-0.002268
277487482	8576140	437314	10000.000000	26894	905	1.000000	24568	1342	1.000000	15329261	-0.002832
277536074	8564270	437605	10000.000000	26752	1105	1.000000	24459	1527	1.000000	15409964	-0.000246
277543189	8577102	438438	10000.000000	26803	1094	1.000000	24200	1448	1.000000	15489767	0.002229
277520262	8564720	436915	10000.000000	26178	1175	1.000000	24399	1482	1.000000	15570299	0.002381
277554751	8564171	436161	10000.000000	26935	997	1.000000	24591	1334	1.000000	15650374	0.003030
277548065	8566639	436461	10000.000000	26737	1134	1.000000	24292	1426	1.000000	15730751	0.002361
277505988	8582179	437987	10000.000000	26641	1060	1.000000	24494	1309	1.000000	15810178	0.001577
277568063	8555841	436062	10000.000000	26793	955	1.000000	24481	1418	1.000000	15889347	0.004429
277573192	8569157	437502	10000.000000	27163	946	1.000000	24719	1473	1.000000	15968563	0.005277
277480063	8595138	438941	10000.000000	26832	1125	1.000000	24583	1367	1.000000	16048708	0.005999
277560322	8565377	436665	10000.000000	26319	1061	1.000000	23911	1599	1.000000	16127666	0.005745
277531899	8572902	438275	10000.000000	26824	989	1.000000	24515	1431	1.000000	16206629	0.004536
277510053	8564519	437473	10000.000000	26899	1027	1.000000	24552	1482	1.000000	16285751	0.004713
277534670	8574291	436744	10000.000000	26821	1120	1.000000	24291	1436	1.000000	16364680	0.003951
277511137	8570953	436712	10000.000000	26978	947	1.000000	24770	1358	1.000000	16443812	0.008934
277535301	8576041	436494	10000.000000	26734	1181	1.000000	24378	1438	1.000000	16522518	0.008043
277555272	8567527	435884	10000.000000	26640	1032	1.000000	24352	1595	1.000000	16600354	0.008629
277529217	8569303	438009	10000.000000	27104	977	1.000000	24468	1437	1.000000	16678501	0.006680
277515808	8579688	439094	10000.000000	26825	929	1.000000	24265	1328	1.000000	16756467	0.007687
277521405	8573447	436840	10000.000000	26890	1012	1.000000	24514	1479	1.000000	16835201	0.008188
277585806	8557885	436971	10000.000000	26627	1050	1.000000	24939	1344	1.000000	16913198	0.008260
277521879	8568530	437600	10000.000000	27097	995	1.000000	24368	1425	1.000000	16991673	0.008261
277525242	8574039	436954	10000.000000	27262	1045	1.000000	24559	1502	1.000000	17069251	0.007968
277524993	8573296	437876	10000.000000	26665	1069	1.000000	24241	1524	1.000000	17146758	0.007670
277529856	8565807	436901	10000.000000	26996	1022	1.000000	24410	1425	1.000000	17224425	0.006329
277503345	8577882	437548	10000.000000	26387	1048	1.000000	24030	1528	1.000000	17302663	0.005849
277498805	8582836	437154	10000.000000	26953	1031	1.000000	24506	1382	1.000000	17380414	0.005453
277493396	8574966	436932	10000.000000	27010	1010	1.000000	24169	1429	1.000000	17457954	0.003994
277537694	8565662	436838	10000.000000	26637	1066	1.000000	24345	1461	1.000000	17534949	0.003446
277492443	8595328	439415	10000.000000	26700	1067	1.000000	24507	1428	1.000000	17611928	0.003435
277490485	8570461	436722	10000.000000	26747	971	1.000000	24478	1410	1.000000	17689313	0.003050
277559543	8558576	436817	10000.000000	26842	1002	1.000000	24476	1388	1.000000	17765914	0.003281
277518569	8577433	438226	10000.000000	26751	1011	1.000000	24448	1364	1.000000	17843017	0.003178
277505546	8574035	438344	10000.000000	26825	949	1.000000	24094	1403	1.000000	17919769	0.004292
277547132	8565901	436619	10000.000000	26935	1005	1.000000	24256	1449	1.000000	17996525	0.004426
277546139	8571312	437580	10000.000000	26911	942	1.000000	24373	1426	1.000000	18072561	0.004141
277501462	8582699	437767	10000.000000	26653	1056	1.000000	24378	1313	1.000000	18148384	0.003452
277560529	8563412	437102	10000.000000	26717	1073	1.000000	24601	1433	1.000000	18223874	0.004145
277539986	8569234	437608	10000.000000	26709	1054	1.000000	24212	1350	1.000000	18300187	0.005080
277545964	8563320	436922	10000.000000	26670	1061	1.000000	24443	1346	1.000000	18376291	0.004780
277539677	8568046	437092	10000.000000	26669	970	1.000000	24204	1515	1.000000	18452405	0.004722
277555586	8568875	436258	10000.000000	26827	1044	1.000000	24550	1477	1.000000	18528405	0.004936
277525414	8561782	438050	10000.000000	26819	1010	1.000000	24668	1315	1.000000	18604125	0.004831
277483695	8595898	437028	10000.000000	26428	1062	1.000000	24335	1526	1.000000	18679412	0.004951
277503810	8579625	437237	10000.000000	26858	902	1.000000	24128	1435	1.000000	18755198	0.005109
277548858	8569978	437588	10000.000000	26982	1034	1.000000	24121	1583	1.000000	18830331	0.005469
277504721	8573529	437585	10000.000000	26679	1063	1.000000	24885	1230	1.000000	18905405	0.005505
277518450	8572388	437974	10000.000000	26563	1072	1.000000	24377	1385	1.000000	18980157	0.005471
277506591	8577459	437072	10000.000000	26564	1052	1.000000	24533	1397	1.000000	19055138	0.005288
277559540	8563956	438061	10000.000000	26888	1009	1.000000	24723	1372	1.000000	19129491	0.005301
npatches	nstrain	runtime	dt	init_x	init_y	init_y_blood	init_z	init_S	beta0	beta1	beta2	beta3	mean_beta	B	d	delta	delta_blood	b[0]	mut	m	CTL	c	g	epsilon	k	het	lambda	rho	omega	x_max	patch.dyna	DELTA	A	VA
10000	1	100.000000	0.001000	21900	9499	5000000	0.001000	10000000	17.316671	10.164216	19.108178	16.880954	13	800000000	0.010000	1.000000	1.000000	80000	0.000050	0.004800	0	0.500000	0.000000	2.500000	12.000000	0.500000	0.001000	0.001000	0.010000	31872	0	10.000000	7.000000	1.000000
sus	inf	inf_blood	z	x[0]	y[0][0]	z[0]	x[1]	y[1][0]	z[1]	S[0]	synchrony
219000000	94990000	5000000	10.000000	21900	9499	0.001000	21900	9499	0.001000	10000000	0.000000
105462886	107961293	5700062	3941.516320	7966	11851	0.394152	11872	10194	0.394152	10653319	0.000000
194826158	31555872	1634556	6325.803353	15687	3906	0.632580	21926	2562	0.632580	10963221	0.000000
239066784	17208005	887315	7771.765723	19992	2428	0.777177	26821	1175	0.777177	11150341	0.000000
261261103	11542080	593100	8648.676577	22116	1901	0.864868	29093	674	0.864868	11280698	0.000000
273450803	8820249	450955	9180.483393	23839	1502	0.918048	29951	450	0.918048	11379041	0.000000
280378260	7396576	379311	9503.000201	25071	1218	0.950300	30523	361	0.950300	11459184	0.000000
284387869	6595866	336611	9698.592075	25401	1142	0.969859	30361	364	0.969859	11528921	0.000000
286757605	6128792	312264	9817.209710	25664	1076	0.981721	30906	265	0.981721	11591966	0.000000
288194369	5851510	298625	9889.145947	25440	1203	0.988915	30972	268	0.988915	11651141	0.000000
289071213	5690997	290436	9932.772025	25830	1114	0.993277	30953	277	0.993277	11707842	0.000000
289563907	5590722	285733	9959.229270	25641	1112	0.995923	31110	207	0.995923	11763435	0.000000
289880190	5543343	282797	9975.274394	26033	999	0.997527	30912	206	0.997527	11818243	0.000000
290013234	5510753	280966	9985.005037	26446	998	0.998501	31250	222	0.998501	11872255	0.000000
290153477	5479879	279288	9990.906233	26506	902	0.999091	30990	261	0.999091	11926426	0.000000
290205733	5479914	279645	9994.485041	26171	999	0.999449	30939	247	0.999449	11980018	0.000000
290244087	5469321	279850	9996.655426	26107	976	0.999666	31029	259	0.999666	12033376	0.000000
290309118	5461979	278099	9997.971667	25847	1031	0.999797	30854	225	0.999797	12086529	0.000000
290255337	5476098	279013	9998.769908	26013	1124	0.999877	30757	235	0.999877	12140062	0.000000
290346780	5447605	277886	9999.254005	25741	1140	0.999925	30904	229	0.999925	12193403	0.000000
290304068	5466658	279220	9999.547588	26504	947	0.999955	31105	217	0.999955	12246521	0.000000
290283223	5461413	277973	9999.725632	25713	962	0.999973	30912	252	0.999973	12299955	0.000000
290288763	5465171	279051	9999.833608	26553	1093	0.999983	31057	256	0.999983	12352526	0.000000
290280875	5480288	279245	9999.899091	26298	901	0.999990	30803	226	0.999990	12404936	0.000000
290259702	5463163	278806	9999.938803	26332	976	0.999994	30839	272	0.999994	12457333	0.000000
290354304	5449934	278555	9999.962887	26371	978	0.999996	30984	203	0.999996	12509996	0.000000
290321888	5463217	278967	9999.977493	26354	1092	0.999998	31085	264	0.999998	12562557	0.000000
290316227	5458715	278654	9999.986350	26304	1037	0.999999	31088	255	0.999999	12615050	0.000000
290291436	5465356	279066	9999.991722	25616	1034	0.999999	30828	240	0.999999	12667428	0.000000
290270533	5463953	279502	9999.994980	26403	992	0.999999	31042	250	0.999999	12719225	0.000000
290263874	5467579	278215	9999.996955	26016	1074	1.000000	30909	220	1.000000	12770733	0.000000
290350069	5451463	278287	9999.998154	26250	914	1.000000	30813	281	1.000000	12822763	0.000000
290268802	5476703	280601	9999.998880	26022	971	1.000000	30925	267	1.000000	12874690	0.000000
290300142	5452714	278125	9999.999321	26242	1004	1.000000	30985	258	1.000000	12926682	0.000000
290299641	5459661	278645	9999.999588	26685	938	1.000000	31041	236	1.000000	12978506	0.000000
290306442	5458909	277794	9999.999750	26111	1094	1.000000	30870	286	1.000000	13030016	0.000000
290361394	5446997	278544	9999.999849	26207	1066	1.000000	30873	265	1.000000	13082673	0.000000
290374324	5451554	277901	9999.999908	26179	949	1.000000	31197	219	1.000000	13134587	0.000000
290344953	5447765	278073	9999.999944	26295	1009	1.000000	31146	234	1.000000	13186083	0.000000
290284686	5460100	278803	9999.999966	26290	967	1.000000	31066	259	1.000000	13237332	0.000000
290340709	5454085	279187	9999.999980	26569	855	1.000000	30920	236	1.000000	13288613	-1.#IND00
290275113	5468758	279256	9999.999988	25845	1109	1.000000	30752	254	1.000000	13339497	0.000000
290329652	5455192	277380	9999.999992	25724	996	1.000000	30969	237	1.000000	13390510	0.020974
290346523	5450195	277770	9999.999995	26216	955	1.000000	30770	233	1.000000	13440806	0.023671
290354156	5447464	277794	9999.999997	25987	1084	1.000000	30985	230	1.000000	13492251	0.022316
290342956	5450674	276635	9999.999998	26136	1025	1.000000	30910	226	1.000000	13543381	0.014243
290394836	5442646	279204	9999.999999	26421	984	1.000000	31151	249	1.000000	13593932	0.011327
290272016	5470676	278708	9999.999999	26437	974	1.000000	30834	267	1.000000	13645269	0.009943
290387291	5448095	277741	10000.000000	26092	993	1.000000	30765	249	1.000000	13696139	0.009341
290336602	5462699	279172	10000.000000	26439	937	1.000000	31152	209	1.000000	13746717	0.007924
290307570	5456461	279446	10000.000000	25835	1142	1.000000	30976	264	1.000000	13797330	0.006268
290341538	5456895	278946	10000.000000	26190	1068	1.000000	30880	226	1.000000	13847897	0.007997
290326741	5450232	277758	10000.000000	26078	932	1.000000	30937	206	1.000000	13899309	0.007456
290308708	5457678	278136	10000.000000	26181	1043	1.000000	30990	208	1.000000	13949597	0.006003
290339880	5458191	279298	10000.000000	25712	1120	1.000000	30738	245	1.000000	13999733	0.007138
290320741	5455836	278753	10000.000000	26307	1012	1.000000	30790	266	1.000000	14049381	0.006369
290293710	5466832	279437	10000.000000	26429	868	1.000000	31232	233	1.000000	14099508	0.005493
290308363	5451947	278435	10000.000000	26202	1076	1.000000	30772	238	1.000000	14148894	0.004507
290348362	5455518	278622	10000.000000	25874	999	1.000000	31133	198	1.000000	14198912	0.004306
290304240	5462863	279267	10000.000000	25860	952	1.000000	30746	271	1.000000	14248696	0.004207
290306829	5455630	278848	10000.000000	26131	933	1.000000	30924	245	1.000000	14298236	0.003835
290322924	5452944	278155	10000.000000	26525	996	1.000000	30978	257	1.000000	14347912	0.003759
290310164	5458055	278876	10000.000000	25660	1069	1.000000	31138	218	1.000000	14397068	0.003531
290296426	5464943	278826	10000.000000	26284	989	1.000000	31007	234	1.000000	14446126	0.003173
290337014	5449132	279386	10000.000000	26560	1014	1.000000	31001	217	1.000000	14495822	0.003079
290357154	5455204	277285	10000.000000	26259	987	1.000000	31009	239	1.000000	14545245	0.002091
290265885	5466488	279069	10000.000000	26027	1013	1.000000	30896	217	1.000000	14595150	0.003633
290278694	5460490	278958	10000.000000	26244	982	1.000000	30898	210	1.000000	14644629	0.001481
290300890	5464779	279122	10000.000000	26035	1012	1.000000	30969	258	1.000000	14694433	0.001056
290308548	5464520	278243	10000.000000	26376	945	1.000000	30810	255	1.000000	14743874	-0.000165
290279715	5471781	279246	10000.000000	25926	1086	1.000000	30911	252	1.000000	14793256	-0.000447
290313331	5469535	279109	10000.000000	26224	956	1.000000	30819	248	1.000000	14841855	-0.002304
290348393	5444371	277693	10000.000000	26150	1021	1.000000	30875	232	1.000000	14890828	-0.001385
290325361	5454228	277529	10000.000000	26031	1023	1.000000	31052	231	1.000000	14939690	-0.000666
290303270	5461714	278694	10000.000000	25924	1135	1.000000	30801	235	1.000000	14988696	-0.000263
290294526	5468359	279450	10000.000000	26123	1015	1.000000	30893	235	1.000000	15037540	-0.000983
290322538	5449939	278384	10000.000000	26475	918	1.000000	30755	253	1.000000	15086739	-0.000688
290305852	5457424	278800	10000.000000	25949	994	1.000000	31075	223	1.000000	15135445	-0.000528
290353766	5454397	278335	10000.000000	26139	999	1.000000	31123	217	1.000000	15184221	-0.000535
290306356	5467209	278420	10000.000000	26380	974	1.000000	30947	206	1.000000	15232470	-0.000468
290308245	5458039	279011	10000.000000	25684	1002	1.000000	31090	238	1.000000	15281215	-0.000403
290341767	5447542	278090	10000.000000	26132	1137	1.000000	31033	256	1.000000	15329341	-0.000061
290291652	5458970	279037	10000.000000	26160	1024	1.000000	31200	249	1.000000	15377503	-0.000313
290305582	5467047	279249	10000.000000	26485	1013	1.000000	30823	233	1.000000	15425526	-0.000357
290276226	5460565	278647	10000.000000	25734	1203	1.000000	30998	206	1.000000	15473722	-0.000652
290299176	5462464	279003	10000.000000	26148	978	1.000000	31010	240	1.000000	15521832	-0.000282
290287949	5465996	278262	10000.000000	25728	1086	1.000000	31170	208	1.000000	15569243	-0.000273
290350952	5445933	278170	10000.000000	26056	1046	1.000000	30687	222	1.000000	15616952	0.000167
290337078	5449798	278401	10000.000000	25577	994	1.000000	30716	270	1.000000	15665327	0.000203
290319739	5447053	278538	10000.000000	26081	967	1.000000	30793	237	1.000000	15712754	0.000039
290375909	5451767	277274	10000.000000	25996	983	1.000000	30784	266	1.000000	15760928	0.000168
290327418	5464329	278090	10000.000000	25904	991	1.000000	30827	283	1.000000	15808730	0.000357
290313797	5461537	278484	10000.000000	26126	1053	1.000000	31120	213	1.000000	15856526	-0.001007
290362416	5448653	277885	10000.000000	26727	902	1.000000	31094	268	1.000000	15904362	-0.000998
290340965	5457905	278981	10000.000000	25933	1176	1.000000	31045	277	1.000000	15951447	-0.001369
290332676	5449462	278348	10000.000000	25538	1078	1.000000	30714	230	1.000000	15998959	-0.001213
290333379	5463401	278457	10000.000000	25795	1092	1.000000	30805	253	1.000000	16046217	-0.001157
290352656	5457038	277895	10000.000000	26161	950	1.000000	31017	201	1.000000	16093120	-0.001090
290262818	5460402	279014	10000.000000	25926	1097	1.000000	30792	277	1.000000	16140563	-0.000904
290339418	5456292	278909	10000.000000	25938	1141	1.000000	31057	250	1.000000	16187509	-0.000823
npatches	nstrain	runtime	dt	init_x	init_y	init_y_blood	init_z	init_S	beta0	beta1	beta2	beta3	mean_beta	B	d	delta	delta_blood	b[0]	mut	m	CTL	c	g	epsilon	k	het	lambda	rho	omega	x_max	patch.dyna	DELTA	A	VA
10000	1	100.000000	0.001000	21900	9499	5000000	0.001000	10000000	15.773146	10.704327	18.377038	14.275305	13	800000000	0.010000	1.000000	1.000000	80000	0.000050	0.004800	0	0.500000	0.000000	2.500000	13.000000	0.500000	0.001000	0.001000	0.010000	31872	0	10.000000	7.000000	1.000000
sus	inf	inf_blood	z	x[0]	y[0][0]	z[0]	x[1]	y[1][0]	z[1]	S[0]	synchrony
219000000	94990000	5000000	10.000000	21900	9499	0.001000	21900	9499	0.001000	10000000	0.000000
111317347	96017946	5081224	3941.516320	9342	10193	0.394152	12297	9287	0.394152	10641406	0.000000
206199161	25786299	1339625	6325.803353	17948	3291	0.632580	22604	2001	0.632580	10921891	0.000000
251054475	13212691	682127	7771.765723	22669	1687	0.777177	27398	889	0.777177	11079739	0.000000
273027699	8314429	428531	8648.676577	25670	1093	0.864868	29488	404	0.864868	11180882	0.000000
284841204	6001898	308405	9180.483393	27200	789	0.918048	30502	331	0.918048	11250854	0.000000
291404339	4821377	247221	9503.000201	27719	656	0.950300	30650	216	0.950300	11302954	0.000000
295130328	4162327	213109	9698.592075	28350	554	0.969859	30990	188	0.969859	11345827	0.000000
297379248	3767601	192964	9817.209710	29396	438	0.981721	31119	170	0.981721	11382670	0.000000
298696961	3553976	181103	9889.145947	29137	488	0.988915	31150	140	0.988915	11416512	0.000000
299510852	3414151	174845	9932.772025	29155	457	0.993277	31252	120	0.993277	11447651	0.000000
299982296	3331091	169979	9959.229270	29233	438	0.995923	31401	147	0.995923	11477655	0.000000
300302856	3283391	167869	9975.274394	29239	397	0.997527	31351	118	0.997527	11507130	0.000000
300540756	3243458	166248	9985.005037	29744	420	0.998501	31088	148	0.998501	11535131	0.000000
300557892	3231768	165177	9990.906233	29748	392	0.999091	31202	136	0.999091	11563779	0.000000
300642028	3230012	164791	9994.485041	29064	547	0.999449	31536	121	0.999449	11592387	0.000000
300652838	3218798	164191	9996.655426	29847	338	0.999666	31227	110	0.999666	11620351	0.000000
300669160	3222546	165095	9997.971667	29713	359	0.999797	31560	117	0.999797	11647826	0.000000
300673883	3220538	164964	9998.769908	29409	529	0.999877	31467	116	0.999877	11674910	0.000000
300738473	3202516	163997	9999.254005	29247	443	0.999925	31290	130	0.999925	11702374	0.000000
300727535	3215927	164536	9999.547588	29744	404	0.999955	31349	123	0.999955	11730178	0.000000
300739088	3208900	164364	9999.725632	29654	425	0.999973	31255	118	0.999973	11757953	0.000000
300721978	3209366	163625	9999.833608	29249	472	0.999983	31171	128	0.999983	11785745	0.000000
300740832	3219120	164340	9999.899091	29402	348	0.999990	31206	138	0.999990	11813248	0.000000
300702034	3222506	164020	9999.938803	29645	411	0.999994	31309	143	0.999994	11840841	0.000000
300696295	3222514	163735	9999.962887	29672	398	0.999996	31124	127	0.999996	11868350	0.000000
300748137	3200788	164148	9999.977493	29665	374	0.999998	31425	138	0.999998	11895755	0.000000
300732333	3206096	163878	9999.986350	29441	454	0.999999	30929	103	0.999999	11922593	0.000000
300719020	3213685	162807	9999.991722	29194	469	0.999999	31408	139	0.999999	11950100	0.000000
300787337	3194292	163005	9999.994980	29883	334	0.999999	31506	136	0.999999	11977602	0.000000
300758014	3212918	164163	9999.996955	29353	505	1.000000	31115	128	1.000000	12004365	0.000000
300722072	3211510	164119	9999.998154	29285	450	1.000000	31535	149	1.000000	12031500	0.000000
300708821	3211759	163442	9999.998880	29351	479	1.000000	31099	130	1.000000	12058745	0.000000
300750048	3202584	163652	9999.999321	29774	430	1.000000	31567	115	1.000000	12085963	0.000000
300731703	3212739	164013	9999.999588	29311	465	1.000000	31626	122	1.000000	12112969	0.000000
300721490	3214971	163103	9999.999750	29279	438	1.000000	31374	134	1.000000	12140163	0.000000
300729938	3211834	163343	9999.999849	29759	370	1.000000	31205	119	1.000000	12166782	0.000000
300718254	3221569	164257	9999.999908	29449	404	1.000000	31541	135	1.000000	12193599	0.000000
300707432	3226948	164059	9999.999944	29627	434	1.000000	31458	148	1.000000	12220654	0.000000
300724567	3211110	164090	9999.999966	29277	401	1.000000	31531	153	1.000000	12246861	0.000000
300722192	3207345	164394	9999.999980	29427	419	1.000000	31203	117	1.000000	12273370	-1.#IND00
300742148	3209182	163969	9999.999988	29652	398	1.000000	31223	126	1.000000	12299871	0.032000
300789803	3197537	163300	9999.999992	29760	423	1.000000	31584	134	1.000000	12326348	0.013637
300736335	3206831	163732	9999.999995	29645	416	1.000000	31432	146	1.000000	12352850	0.010455
300738716	3212290	163857	9999.999997	29468	329	1.000000	31546	95	1.000000	12379032	0.010630
300740396	3208228	163814	9999.999998	29771	452	1.000000	31503	96	1.000000	12405589	0.011126
300705593	3209350	164243	9999.999999	29745	382	1.000000	31268	148	1.000000	12432371	0.003257
300736938	3213792	163922	9999.999999	29539	384	1.000000	31243	134	1.000000	12458980	0.004526
300721070	3210547	164101	10000.000000	29291	510	1.000000	31573	116	1.000000	12485210	0.003176
300733723	3217908	163235	10000.000000	28859	446	1.000000	31526	131	1.000000	12511655	0.002479
300726471	3202206	163431	10000.000000	29430	448	1.000000	31274	128	1.000000	12537870	0.003026
300769234	3206084	162834	10000.000000	28824	575	1.000000	31368	147	1.000000	12563955	0.001110
300754156	3200125	162436	10000.000000	29380	385	1.000000	31304	116	1.000000	12590538	-0.000386
300785279	3205450	163658	10000.000000	29346	492	1.000000	31250	134	1.000000	12616425	0.000017
300722717	3221705	163947	10000.000000	29390	385	1.000000	31387	143	1.000000	12642720	-0.002903
300677105	3218362	163988	10000.000000	29585	379	1.000000	31559	104	1.000000	12668680	-0.002200
300778815	3198163	163143	10000.000000	29719	435	1.000000	31202	138	1.000000	12694541	-0.001836
300724685	3213696	164614	10000.000000	29537	374	1.000000	31320	156	1.000000	12720572	-0.001740
300746354	3197019	163652	10000.000000	28987	484	1.000000	31194	155	1.000000	12746192	-0.001529
300791269	3208476	163845	10000.000000	29328	382	1.000000	31196	149	1.000000	12771881	-0.001520
300759246	3203004	163443	10000.000000	29521	444	1.000000	31272	144	1.000000	12798064	-0.001574
300745132	3208608	163518	10000.000000	29736	324	1.000000	31460	133	1.000000	12823945	0.001182
300760456	3200549	163744	10000.000000	29626	338	1.000000	31339	124	1.000000	12849886	0.001258
300703325	3213360	163947	10000.000000	29536	463	1.000000	31259	150	1.000000	12874991	0.000731
300708268	3218531	164173	10000.000000	29665	419	1.000000	31252	113	1.000000	12901017	-0.000424
300688924	3217816	164269	10000.000000	29635	414	1.000000	31305	121	1.000000	12926880	-0.000474
300708030	3215538	163644	10000.000000	29333	483	1.000000	31246	116	1.000000	12952515	-0.001039
300722704	3211732	163459	10000.000000	29916	395	1.000000	31267	109	1.000000	12978098	-0.000869
300696904	3221171	164160	10000.000000	29641	423	1.000000	31259	148	1.000000	13003535	-0.001327
300700065	3221426	164763	10000.000000	29564	388	1.000000	31091	126	1.000000	13028803	-0.001158
300707195	3207856	163702	10000.000000	29220	434	1.000000	31332	128	1.000000	13054481	-0.003466
300753999	3220975	163839	10000.000000	29746	385	1.000000	31391	107	1.000000	13080054	-0.003519
300693566	3212699	163011	10000.000000	29499	364	1.000000	31189	111	1.000000	13105363	-0.003797
300726660	3212342	164094	10000.000000	29604	380	1.000000	31373	119	1.000000	13130614	-0.004573
300765938	3211390	164049	10000.000000	29548	369	1.000000	31210	130	1.000000	13155588	-0.005140
300731623	3212759	164280	10000.000000	29597	422	1.000000	31293	120	1.000000	13180952	-0.005506
300728029	3209945	163861	10000.000000	29413	485	1.000000	31452	132	1.000000	13206017	-0.005565
300738381	3209934	163010	10000.000000	29774	393	1.000000	31308	105	1.000000	13231169	-0.005464
300791421	3195785	163731	10000.000000	29842	334	1.000000	31394	132	1.000000	13256217	-0.005772
300749962	3207512	164393	10000.000000	29444	386	1.000000	31225	116	1.000000	13281983	-0.004912
300724462	3203924	163723	10000.000000	29223	458	1.000000	31278	112	1.000000	13307121	-0.005100
300739685	3211568	163324	10000.000000	29490	378	1.000000	31571	126	1.000000	13332651	-0.004530
300713556	3214498	163873	10000.000000	29810	312	1.000000	31151	124	1.000000	13357924	-0.004433
300704111	3213688	164374	10000.000000	29391	394	1.000000	31573	126	1.000000	13382962	-0.004898
300712050	3203312	162850	10000.000000	29800	420	1.000000	31389	130	1.000000	13407794	-0.005758
300793828	3200607	163117	10000.000000	29511	356	1.000000	31327	104	1.000000	13432678	-0.005256
300705588	3222936	164765	10000.000000	29744	351	1.000000	31424	136	1.000000	13457488	-0.005118
300700179	3212242	164073	10000.000000	29277	391	1.000000	31443	186	1.000000	13483007	-0.004979
300697144	3217036	164142	10000.000000	29513	350	1.000000	31151	151	1.000000	13508139	-0.004813
300734008	3206439	163395	10000.000000	29457	413	1.000000	31322	143	1.000000	13532854	-0.004473
300764143	3202910	163541	10000.000000	29306	404	1.000000	31315	141	1.000000	13557514	-0.004454
300788310	3201787	163221	10000.000000	29302	448	1.000000	31269	122	1.000000	13582025	-0.004073
300748833	3211365	164644	10000.000000	29069	474	1.000000	31290	137	1.000000	13606833	-0.003944
300739229	3209467	163512	10000.000000	28945	494	1.000000	31191	149	1.000000	13631459	-0.003360
300730196	3209979	163891	10000.000000	29491	390	1.000000	31470	141	1.000000	13656203	-0.003472
300726609	3212089	163712	10000.000000	29524	474	1.000000	31347	98	1.000000	13681472	-0.003531
300770335	3207018	163815	10000.000000	29435	437	1.000000	31188	120	1.000000	13706608	-0.003251
300790288	3194668	163427	10000.000000	29574	382	1.000000	31284	134	1.000000	13730853	-0.002868
300751169	3207999	163712	10000.000000	29376	462	1.000000	31480	126	1.000000	13755182	-0.003277
300743867	3211469	164022	10000.000000	29185	467	1.000000	31170	121	1.000000	13779625	-0.003366
npatches	nstrain	runtime	dt	init_x	init_y	init_y_blood	init_z	init_S	beta0	beta1	beta2	beta3	mean_beta	B	d	delta	delta_blood	b[0]	mut	m	CTL	c	g	epsilon	k	het	lambda	rho	omega	x_max	patch.dyna	DELTA	A	VA
10000	1	100.000000	0.001000	21900	9499	5000000	0.001000	10000000	11.063890	7.056728	12.616035	7.972163	13	800000000	0.010000	1.000000	1.000000	80000	0.000050	0.004800	0	0.500000	0.000000	2.500000	14.000000	0.500000	0.001000	0.001000	0.010000	31872	0	10.000000	7.000000	1.000000
sus	inf	inf_blood	z	x[0]	y[0][0]	z[0]	x[1]	y[1][0]	z[1]	S[0]	synchrony
219000000	94990000	5000000	10.000000	21900	9499	0.001000	21900	9499	0.001000	10000000	0.000000
117371354	85332197	4525792	3941.516320	12605	8271	0.394152	16700	6802	0.394152	10629256	0.000000
217345503	20877838	1088155	6325.803353	23454	1756	0.632580	26770	1034	0.632580	10880826	0.000000
262504998	9891685	512635	7771.765723	28041	625	0.777177	30193	352	0.777177	11009066	0.000000
283897595	5711739	293548	8648.676577	30109	298	0.864868	31017	171	0.864868	11081918	0.000000
294984717	3804174	196305	9180.483393	30977	181	0.918048	31477	119	0.918048	11126758	0.000000
301067668	2833518	145543	9503.000201	31342	143	0.950300	31816	80	0.950300	11154891	0.000000
304513270	2290273	117597	9698.592075	31367	86	0.969859	31619	44	0.969859	11173966	0.000000
306470813	1991716	102208	9817.209710	31569	94	0.981721	31825	39	0.981721	11188292	0.000000
307647208	1812024	92277	9889.145947	31528	66	0.988915	31969	56	0.988915	11199437	0.000000
308414356	1697681	86745	9932.772025	31687	68	0.993277	31641	27	0.993277	11208685	0.000000
308841297	1632367	83418	9959.229270	31522	57	0.995923	31741	42	0.995923	11216569	0.000000
309086321	1596070	81809	9975.274394	31658	86	0.997527	31746	44	0.997527	11223981	0.000000
309254732	1576073	80372	9985.005037	31766	44	0.998501	31797	35	0.998501	11230735	0.000000
309322144	1556380	80054	9990.906233	31618	68	0.999091	31782	41	0.999091	11237446	0.000000
309456929	1542034	78966	9994.485041	31423	68	0.999449	31565	29	0.999449	11243732	0.000000
309472077	1542867	78691	9996.655426	31657	88	0.999666	31847	32	0.999666	11250225	0.000000
309485871	1537245	78480	9997.971667	31602	50	0.999797	31510	50	0.999797	11256629	0.000000
309521110	1533059	78070	9998.769908	31682	45	0.999877	31613	47	0.999877	11263009	0.000000
309558570	1525644	78125	9999.254005	31763	69	0.999925	31561	28	0.999925	11268783	0.000000
309566006	1525722	77808	9999.547588	31751	43	0.999955	31797	22	0.999955	11275049	0.000000
309528250	1530275	78134	9999.725632	31461	66	0.999973	31792	32	0.999973	11281151	0.000000
309550683	1527540	77874	9999.833608	31553	62	0.999983	31692	45	0.999983	11287028	0.000000
309568843	1527820	77900	9999.899091	31685	45	0.999990	31595	42	0.999990	11293243	0.000000
309569980	1528850	78011	9999.938803	31564	93	0.999994	31875	35	0.999994	11299084	0.000000
309504447	1538221	79075	9999.962887	31586	65	0.999996	31657	38	0.999996	11305386	0.000000
309535367	1527586	78222	9999.977493	31645	41	0.999998	31627	36	0.999998	11311715	0.000000
309561486	1527931	78112	9999.986350	31679	82	0.999999	31581	32	0.999999	11317793	0.000000
309547141	1531838	78166	9999.991722	31855	52	0.999999	31890	46	0.999999	11324287	0.000000
309537511	1528666	78336	9999.994980	31524	54	0.999999	31614	16	0.999999	11330640	0.000000
309586888	1522869	77572	9999.996955	31777	40	1.000000	31643	41	1.000000	11336309	0.000000
309539711	1532272	78219	9999.998154	31618	82	1.000000	31643	49	1.000000	11342207	0.000000
309557499	1521465	77879	9999.998880	31685	43	1.000000	31649	39	1.000000	11348070	0.000000
309546830	1529804	78366	9999.999321	31542	54	1.000000	31527	32	1.000000	11354076	0.000000
309535150	1532734	78667	9999.999588	31374	53	1.000000	31691	35	1.000000	11359885	0.000000
309539229	1531015	77574	9999.999750	31589	36	1.000000	31644	36	1.000000	11365800	0.000000
309540044	1537216	78060	9999.999849	31614	72	1.000000	31755	24	1.000000	11371700	0.000000
309508072	1527883	77845	9999.999908	31431	54	1.000000	31920	29	1.000000	11377800	0.000000
309614028	1515187	77159	9999.999944	31310	77	1.000000	31828	27	1.000000	11383716	0.000000
309581189	1525733	78206	9999.999966	31509	67	1.000000	31699	34	1.000000	11389409	0.000000
309571406	1521851	77447	9999.999980	31654	68	1.000000	31638	32	1.000000	11395407	-1.#IND00
309557644	1526537	78224	9999.999988	31492	74	1.000000	31718	32	1.000000	11400997	-1.#IND00
309548376	1527143	77627	9999.999992	31622	83	1.000000	31937	29	1.000000	11407089	0.000820
309559515	1530892	78304	9999.999995	31596	50	1.000000	31961	30	1.000000	11412982	-0.000614
309514837	1528527	77650	9999.999997	31539	48	1.000000	31914	46	1.000000	11418930	0.005002
309554104	1530903	78155	9999.999998	31456	43	1.000000	31835	41	1.000000	11425018	0.005785
309527350	1532626	77657	9999.999999	31610	47	1.000000	31712	46	1.000000	11430854	0.003455
309571219	1520084	77711	9999.999999	31601	43	1.000000	31771	32	1.000000	11436294	0.004009
309581156	1529473	78153	10000.000000	31275	67	1.000000	31787	34	1.000000	11442059	0.003010
309555881	1524787	77630	10000.000000	31565	70	1.000000	31652	21	1.000000	11447790	0.002419
309577076	1524723	77985	10000.000000	31596	57	1.000000	31830	39	1.000000	11453430	0.002700
309545149	1531848	78213	10000.000000	31672	75	1.000000	31656	48	1.000000	11459052	0.002228
309516277	1532734	78435	10000.000000	31754	75	1.000000	31848	38	1.000000	11465123	0.003682
309520160	1532965	78691	10000.000000	31491	51	1.000000	31649	33	1.000000	11470770	0.001487
309562335	1525276	78259	10000.000000	31557	73	1.000000	31578	36	1.000000	11476187	-0.000442
309547340	1524632	78211	10000.000000	31886	87	1.000000	31673	28	1.000000	11481980	-0.000249
309543283	1530798	78142	10000.000000	31661	53	1.000000	31916	33	1.000000	11487667	0.000120
309522852	1521770	77884	10000.000000	31669	53	1.000000	31847	33	1.000000	11493501	0.000364
309536608	1529630	77382	10000.000000	31674	68	1.000000	31779	35	1.000000	11498929	0.000363
309599116	1518606	77712	10000.000000	31755	54	1.000000	31713	36	1.000000	11504811	0.001016
309550002	1531613	78516	10000.000000	31673	46	1.000000	31863	40	1.000000	11510586	0.001813
309540432	1525422	77913	10000.000000	31510	41	1.000000	31851	22	1.000000	11515983	0.001375
309565601	1526472	77669	10000.000000	31597	58	1.000000	31473	37	1.000000	11521906	0.002256
309575670	1523718	77813	10000.000000	31546	49	1.000000	31754	32	1.000000	11527596	0.002814
309548798	1533725	78170	10000.000000	31851	40	1.000000	31847	27	1.000000	11533365	0.002392
309557857	1525517	77745	10000.000000	31565	60	1.000000	31532	42	1.000000	11539334	-0.001014
309537013	1535311	78602	10000.000000	31787	46	1.000000	31720	31	1.000000	11545174	-0.001732
309484787	1537906	78696	10000.000000	31914	61	1.000000	31782	44	1.000000	11551041	-0.001669
309529937	1526957	78243	10000.000000	31492	61	1.000000	31835	30	1.000000	11557134	-0.001338
309577373	1529849	78233	10000.000000	31954	68	1.000000	31679	37	1.000000	11562528	-0.000660
309577298	1527350	78251	10000.000000	31664	51	1.000000	31512	26	1.000000	11568024	-0.000423
309572590	1525757	77672	10000.000000	31365	57	1.000000	31877	26	1.000000	11573646	-0.001427
309573506	1525808	78052	10000.000000	31747	47	1.000000	31748	39	1.000000	11579557	-0.000885
309523027	1531117	78208	10000.000000	31375	57	1.000000	31835	51	1.000000	11584931	-0.000403
309540058	1527632	78234	10000.000000	31278	58	1.000000	31775	38	1.000000	11590546	-0.000817
309548239	1525746	77837	10000.000000	31738	58	1.000000	32009	42	1.000000	11596133	-0.000758
309544523	1528592	77883	10000.000000	31830	53	1.000000	31749	33	1.000000	11601791	-0.000436
309603062	1519938	77764	10000.000000	31621	57	1.000000	31874	42	1.000000	11607074	-0.002158
309579294	1530487	78187	10000.000000	31712	67	1.000000	31907	33	1.000000	11612338	-0.002634
309518680	1533691	78263	10000.000000	31505	53	1.000000	31877	36	1.000000	11618336	-0.002573
309532486	1532921	77732	10000.000000	31422	41	1.000000	31790	31	1.000000	11624284	-0.002379
309550079	1524263	78185	10000.000000	31760	45	1.000000	31833	25	1.000000	11630027	-0.002559
309552696	1530961	77892	10000.000000	31679	50	1.000000	31890	47	1.000000	11635635	-0.002333
309579094	1525943	77930	10000.000000	31647	61	1.000000	31809	48	1.000000	11640915	-0.002291
309555483	1533304	77944	10000.000000	31533	53	1.000000	31757	43	1.000000	11646310	-0.002609
309529448	1530150	78045	10000.000000	31411	49	1.000000	31819	30	1.000000	11651556	-0.002847
309561713	1524620	77525	10000.000000	31556	70	1.000000	31791	34	1.000000	11657022	-0.002618
309555298	1533233	78295	10000.000000	31646	68	1.000000	31815	48	1.000000	11662462	-0.002761
309572757	1522344	77707	10000.000000	31482	54	1.000000	31802	27	1.000000	11668045	-0.002775
309585199	1524913	77741	10000.000000	31470	46	1.000000	31658	31	1.000000	11673527	-0.002683
309589143	1520630	77957	10000.000000	31712	66	1.000000	31871	29	1.000000	11679153	-0.002466
309544039	1528127	78555	10000.000000	31402	76	1.000000	31543	37	1.000000	11684832	-0.001805
309557504	1529814	78702	10000.000000	31530	45	1.000000	31620	43	1.000000	11690434	-0.001208
309590091	1525389	78353	10000.000000	31752	68	1.000000	31894	30	1.000000	11696049	-0.001498
309555889	1525522	78075	10000.000000	31422	51	1.000000	31686	36	1.000000	11701733	-0.001201
309556616	1520575	77487	10000.000000	31685	61	1.000000	31596	23	1.000000	11707033	-0.001037
309577334	1528324	77979	10000.000000	31616	43	1.000000	31790	34	1.000000	11712210	-0.000779
309544564	1526551	78035	10000.000000	31446	68	1.000000	31706	31	1.000000	11717450	-0.001017
309563410	1530481	78389	10000.000000	31626	58	1.000000	31703	44	1.000000	11722699	-0.001015
309501742	1541066	78923	10000.000000	31353	49	1.000000	31591	31	1.000000	11728283	-0.001008
npatches	nstrain	runtime	dt	init_x	init_y	init_y_blood	init_z	init_S	beta0	beta1	beta2	beta3	mean_beta	B	d	delta	delta_blood	b[0]	mut	m	CTL	c	g	epsilon	k	het	lambda	rho	omega	x_max	patch.dyna	DELTA	A	VA
10000	1	100.000000	0.001000	21900	9499	5000000	0.001000	10000000	9.926551	16.974093	10.264136	10.775139	13	800000000	0.010000	1.000000	1.000000	80000	0.000050	0.004800	0	0.500000	0.000000	2.500000	15.000000	0.500000	0.001000	0.001000	0.010000	31872	0	10.000000	7.000000	1.000000
sus	inf	inf_blood	z	x[0]	y[0][0]	z[0]	x[1]	y[1][0]	z[1]	S[0]	synchrony
219000000	94990000	5000000	10.000000	21900	9499	0.001000	21900	9499	0.001000	10000000	0.000000
123813301	75654815	4028380	3941.516320	14247	6921	0.394152	9784	8385	0.394152	10615696	0.000000
228361728	16691236	869964	6325.803353	25465	1166	0.632580	19537	2354	0.632580	10839895	0.000000
273320007	7154051	370959	7771.765723	29710	363	0.777177	24548	1084	0.777177	10940992	0.000000
293536689	3686585	191127	8648.676577	30894	140	0.864868	27110	827	0.864868	10990032	0.000000
303503010	2175947	111900	9180.483393	31457	76	0.918048	28733	381	0.918048	11012766	0.000000
308686085	1434839	74006	9503.000201	31472	50	0.950300	30209	208	0.950300	11022064	0.000000
311563847	1035133	52972	9698.592075	31607	28	0.969859	30644	207	0.969859	11023553	0.000000
313234416	809335	41714	9817.209710	31675	18	0.981721	31013	66	0.981721	11021303	0.000000
314144432	682707	35097	9888.992414	31732	33	0.988915	30960	79	0.988915	11016061	0.000000
314800166	591542	30303	9932.132277	31634	18	0.993277	31343	110	0.993277	11009275	0.000000
315196946	538821	27660	9956.359979	32004	13	0.995923	31254	42	0.995923	11001970	0.000000
315430344	509409	25781	9969.163932	31717	20	0.997527	31554	44	0.997527	10993917	0.000000
315551778	489828	25097	9974.365547	31821	12	0.998501	31471	46	0.998501	10985537	0.000000
315666129	474850	24213	9974.076633	32048	23	0.999091	31612	34	0.999091	10976693	0.000000
315748032	461414	23489	9973.322802	31763	12	0.999449	31603	96	0.999449	10967563	0.000000
315796626	456796	23358	9970.084518	31805	33	0.999666	31549	47	0.999666	10958614	0.000000
315806758	458827	23281	9968.692675	31752	12	0.998092	31364	70	0.999797	10949691	0.000000
315809172	459284	23295	9967.168854	31565	10	0.998843	31625	53	0.999877	10940707	0.000000
315770217	457500	23354	9966.352113	31707	14	0.999298	31421	80	0.999925	10931792	0.000000
315812610	458833	23398	9965.022527	31711	11	0.999575	31250	42	0.999955	10922997	0.000000
315823475	456095	23183	9965.194166	31783	9	0.999742	31518	36	0.999973	10913845	0.000000
315848306	456457	23386	9964.964896	31921	13	0.999844	31433	63	0.999983	10904713	0.000000
315793133	458198	23319	9966.060797	31499	13	0.999905	31327	63	0.999990	10895624	0.000000
315787847	455397	23324	9964.756228	31919	10	0.999942	31450	52	0.999994	10886588	0.000000
315812740	456193	23312	9965.204824	31767	15	0.999965	31460	91	0.999996	10877699	0.000000
315831391	453447	23346	9963.303035	31804	13	0.999979	31651	62	0.999998	10868639	0.000000
315818129	451789	23094	9964.471444	31966	10	0.999987	31297	74	0.999999	10859580	0.000000
315837704	450990	23002	9964.311542	31835	10	0.999992	31642	34	0.999999	10850348	0.000000
315846894	449133	23016	9962.949452	31692	18	0.999995	31216	74	0.999999	10841218	0.000000
315846189	450386	23087	9960.472462	31662	8	0.999997	31534	50	1.000000	10831794	0.000000
315785472	461004	23453	9961.334209	31818	9	0.999998	31219	76	1.000000	10822832	0.000000
315855128	444637	22826	9960.207262	31840	16	0.999999	31515	46	1.000000	10813601	0.000000
315865794	446729	22905	9958.174404	31986	3	0.999999	31289	77	1.000000	10804555	0.000000
315857209	452422	22897	9958.429106	31826	14	1.000000	31301	52	1.000000	10795804	0.000000
315816584	455835	23566	9961.508270	31706	19	1.000000	31702	57	1.000000	10786993	0.000000
315860586	451001	22889	9962.908764	31883	14	1.000000	31208	74	1.000000	10778010	0.000000
315856503	450159	23126	9964.075275	32079	11	1.000000	31645	58	1.000000	10769014	0.000000
315845912	455823	23544	9961.648258	31753	22	1.000000	31443	67	1.000000	10760309	0.000000
315830244	449822	23202	9962.264911	31746	11	1.000000	31800	44	1.000000	10751432	0.000000
315858319	454246	23056	9961.549308	31912	15	1.000000	31823	57	1.000000	10742350	-1.#IND00
315842291	452391	23126	9962.389643	31698	12	0.952949	31430	87	1.000000	10733488	-1.#IND00
315867815	450338	23230	9961.236625	31953	8	0.971465	31224	67	1.000000	10724273	0.001922
315863154	444348	22535	9960.011689	31765	20	0.982695	31243	73	1.000000	10715534	0.012793
315875559	447074	22903	9959.960781	31777	11	0.989505	31737	54	1.000000	10706398	0.007668
315822770	450164	22892	9960.553013	31848	15	0.993635	31649	58	1.000000	10698066	0.013425
315845621	451824	22750	9960.796349	31751	18	0.996140	31174	93	1.000000	10689127	0.020337
315839277	449650	22706	9959.555889	31587	8	0.997659	31741	19	1.000000	10680502	0.016859
315828078	454893	23131	9959.974138	31766	10	0.998580	31614	37	1.000000	10671896	0.014757
315829838	454320	23163	9961.810248	31715	11	0.999139	31682	71	1.000000	10662656	0.013611
315826093	451038	23120	9962.313970	31939	11	0.999478	31426	38	1.000000	10654022	0.011494
315853311	452791	23057	9961.943652	31740	27	0.999683	31490	57	1.000000	10645225	0.013075
315839535	448024	22828	9962.515576	31696	12	0.999808	31550	41	1.000000	10636586	0.011044
315867643	450204	22955	9961.536253	32102	6	0.999884	31384	62	1.000000	10627839	0.012102
315835750	451361	23193	9960.717469	31882	16	0.999929	31536	38	1.000000	10619342	0.013041
315842244	452264	22917	9960.707626	32020	10	0.999957	31512	55	1.000000	10610642	0.012256
315801619	454249	23146	9961.749068	31749	10	0.980121	31351	121	1.000000	10601795	0.011993
315844823	448927	23063	9962.220375	31801	8	0.987944	31399	61	1.000000	10593215	0.010896
315852345	452775	23114	9961.128225	31592	11	0.992689	31228	56	1.000000	10584313	0.010226
315838716	449097	22831	9960.845662	31604	14	0.995566	31631	33	1.000000	10575635	0.008930
315868567	448384	23105	9960.658533	31721	20	0.997311	31645	28	1.000000	10567150	0.008062
315851357	451477	22725	9960.324257	31813	14	0.998369	31792	38	1.000000	10558457	0.007663
315806600	453988	23240	9960.516648	31966	18	0.990754	31292	81	1.000000	10549928	0.008571
315825150	454453	22950	9961.198263	31913	13	0.994393	31282	106	1.000000	10541292	0.007430
315829723	453335	23232	9962.516844	31776	13	0.996599	31539	61	1.000000	10532841	0.006592
315848645	452779	23051	9961.951177	32044	19	0.967178	31487	58	1.000000	10524195	0.005407
315852513	448145	22737	9959.967353	31937	17	0.980095	31686	50	1.000000	10515545	0.005045
315872992	449343	22784	9958.045870	31817	8	0.987928	31770	121	1.000000	10507059	0.004503
315879993	445980	22669	9958.180650	31793	14	0.992679	31344	61	1.000000	10498434	0.003566
315868816	448973	23305	9957.663270	31787	4	0.995560	31598	32	1.000000	10489851	0.003402
315839785	453574	23351	9959.880714	31974	17	0.997307	31752	62	1.000000	10481347	0.003472
315805651	455407	23200	9962.338947	31815	11	0.998367	31377	65	1.000000	10472981	0.003580
315789694	461259	23841	9963.337062	31776	32	0.999010	31747	59	1.000000	10464523	0.003962
315786801	451733	23025	9962.535176	32004	7	0.999399	31450	58	1.000000	10456186	0.003972
315844178	450295	22965	9962.258075	31759	10	0.999636	31696	63	1.000000	10447637	0.004065
315819435	450598	22958	9961.337773	31584	10	0.999779	31513	55	1.000000	10439093	0.003935
315824989	454176	23106	9962.626996	31752	6	0.999866	31080	71	1.000000	10430783	0.005493
315876179	447420	22765	9962.003016	31779	14	0.999919	31622	28	1.000000	10422316	0.005431
315811286	457130	23443	9961.040893	31737	13	0.999951	31665	76	1.000000	10414100	0.004264
315803225	459311	23295	9963.912550	31950	6	0.999970	31537	64	1.000000	10405602	0.004306
315829460	456258	23406	9964.684240	31765	19	0.999982	31359	114	1.000000	10397326	0.005609
315795704	456862	23439	9965.174976	31870	14	0.999989	31381	90	1.000000	10389096	0.004681
315814416	452415	23058	9964.530979	31859	10	0.999993	31412	55	1.000000	10380580	0.004668
315865384	447071	23045	9961.657497	31663	21	0.978847	31310	100	1.000000	10372335	0.004891
315877822	448904	22839	9960.340569	31916	6	0.987171	31230	65	1.000000	10363803	0.004659
315849364	452437	23224	9959.748207	31657	16	0.992220	31402	73	1.000000	10355653	0.004593
315833176	453412	23029	9960.667895	31822	6	0.995282	31311	76	1.000000	10347323	0.004506
315801906	453013	23107	9961.698455	31837	19	0.997139	31435	47	1.000000	10339142	0.004414
315866227	449135	22676	9961.748324	31798	22	0.998265	31755	49	1.000000	10330669	0.004831
315870889	448038	22937	9961.016320	32162	12	0.998948	31344	67	1.000000	10322352	0.004642
315836833	454578	23235	9960.057360	31709	15	0.999362	31207	102	1.000000	10314016	0.002640
315811355	456113	23067	9962.403766	31527	15	0.999613	31106	117	1.000000	10305863	0.002848
315860758	448762	23052	9961.347963	31894	17	0.999765	31628	35	1.000000	10297668	0.002426
315839697	454162	23076	9962.454775	31871	10	0.999858	31331	64	1.000000	10289673	0.002357
315813040	453510	23126	9963.110596	31860	15	0.999914	31393	54	1.000000	10281525	0.002238
315799093	457543	23431	9961.568530	31742	8	0.999948	31542	37	1.000000	10273291	0.002281
315890249	446654	22953	9961.465095	32011	2	0.999968	31487	37	1.000000	10265107	0.002006
315851188	447082	22739	9961.125129	31882	19	0.952803	31708	29	1.000000	10256844	0.001928
315809968	453103	23150	9962.430590	31765	16	0.971377	31648	28	1.000000	10248478	0.002101
315815940	453286	23015	9962.739836	31663	9	0.982641	31804	55	1.000000	10240418	0.001510
npatches	nstrain	runtime	dt	init_x	init_y	init_y_blood	init_z	init_S	beta0	beta1	beta2	beta3	mean_beta	B	d	delta	delta_blood	b[0]	mut	m	CTL	c	g	epsilon	k	het	lambda	rho	omega	x_max	patch.dyna	DELTA	A	VA
10000	1	100.000000	0.001000	21900	9499	5000000	0.001000	10000000	13.908244	19.085619	10.942059	9.222629	13	800000000	0.010000	1.000000	1.000000	80000	0.000050	0.004800	0	0.500000	0.000000	2.500000	16.000000	0.500000	0.001000	0.001000	0.010000	31872	0	10.000000	7.000000	1.000000
sus	inf	inf_blood	z	x[0]	y[0][0]	z[0]	x[1]	y[1][0]	z[1]	S[0]	synchrony
219000000	94990000	5000000	10.000000	21900	9499	0.001000	21900	9499	0.001000	10000000	0.000000
129980190	67188200	3589010	3941.516320	11768	7209	0.394152	9492	7942	0.394152	10605238	0.000000
238415863	13249046	691710	6325.803353	23283	1404	0.632580	19003	2207	0.632580	10803357	0.000000
282552373	5056640	263005	7771.765723	28336	510	0.777177	23636	1157	0.777177	10880328	0.000000
301151326	2254005	117360	8648.676577	30633	161	0.864868	26815	749	0.864868	10909522	0.000000
309721423	1114659	57041	9180.483393	31221	70	0.918048	28675	413	0.918048	10916685	0.000000
313806177	607181	31289	9502.806322	31565	36	0.950300	29472	355	0.950300	10912906	0.000000
315846575	357167	18371	9678.387953	32094	25	0.969859	30282	162	0.969859	10904090	0.000000
316928233	228310	12056	9566.561539	31845	11	0.981721	31250	66	0.981721	10892439	0.000000
317507632	164210	8255	9002.464621	31769	4	0.809947	30963	116	0.988915	10879118	0.000000
317767293	146743	7443	8412.782015	31795	16	0.874494	30762	90	0.993277	10865094	0.000000
317693110	178138	8846	8347.822071	31648	19	0.923886	31134	80	0.995923	10851296	0.000000
317505876	208418	10651	8641.777859	31806	7	0.953840	31441	55	0.997527	10838153	0.000000
317505293	182917	9499	8778.307084	31839	3	0.969988	31352	91	0.998501	10824977	0.000000
317682172	156253	8036	8581.477885	31587	12	0.895111	31128	76	0.999091	10811506	0.000000
317748020	162416	8260	8412.365618	31567	15	0.725137	31286	93	0.999449	10797599	0.000000
317654020	179756	9014	8471.678746	31739	10	0.833308	31290	45	0.999666	10784016	0.000000
317618091	179715	9067	8599.847152	31818	7	0.898909	31761	6	0.999797	10770709	0.000000
317670728	166033	8498	8591.111454	31603	10	0.938693	31880	13	0.999877	10757440	0.000000
317733597	160228	8218	8449.055870	31846	3	0.936155	31447	36	0.999925	10743881	0.000000
317682040	175331	8837	8463.725298	31871	6	0.857606	31785	29	0.999955	10730274	0.000000
317574657	187291	9533	8608.380446	31754	1	0.880241	31486	25	0.999973	10717343	0.000000
317605866	174320	8847	8670.908175	31601	0	0.826374	31164	114	0.999983	10704032	0.000000
317715952	160326	8184	8535.807013	31777	30	0.835962	31418	45	0.999990	10690547	0.000000
317728946	164636	8419	8443.926811	31757	15	0.900519	31302	63	0.999994	10677087	0.000000
317623259	180338	9300	8522.531121	31719	5	0.755460	31448	42	0.999996	10663686	0.000000
317583365	179976	9080	8627.411679	31734	3	0.851698	31281	116	0.999998	10650545	0.000000
317648458	170692	8698	8611.901194	31904	3	0.910061	31213	49	0.999999	10637432	0.000000
317682903	168768	8589	8518.561169	31945	19	0.888925	31460	24	0.999999	10623984	0.000000
317651590	174728	8933	8536.917766	31659	9	0.932638	31820	30	0.999999	10610756	0.000000
317640793	170995	8865	8563.049238	31689	12	0.914389	31641	43	1.000000	10597465	0.000000
317681749	164454	8275	8520.464576	31768	6	0.771867	31255	20	1.000000	10584088	0.000000
317701591	170868	8708	8491.378263	31809	16	0.834464	31672	39	1.000000	10571000	0.000000
317646400	175028	8929	8555.376505	31735	16	0.899610	31557	80	1.000000	10557819	0.000000
317667372	169084	8611	8561.673491	31671	10	0.930097	31370	90	1.000000	10544724	0.000000
317664081	164853	8407	8510.587545	31714	6	0.834805	31352	105	1.000000	10531724	0.000000
317691619	171257	8910	8486.689244	31648	21	0.899817	31299	86	1.000000	10518597	0.000000
317628429	176114	9005	8554.807629	31816	9	0.816191	31456	42	1.000000	10505368	0.000000
317636805	172957	8749	8570.486518	31867	15	0.871788	31860	24	1.000000	10492083	0.000000
317684980	164125	8377	8516.361417	31685	10	0.922245	31876	30	1.000000	10479013	0.000000
317720567	166131	8496	8479.821589	31618	47	0.636639	31796	23	1.000000	10465967	-1.#IND00
317698894	167824	8529	8473.028059	31891	24	0.779638	31385	117	1.000000	10452973	-1.#IND00
317651667	175943	8913	8522.405751	31686	8	0.866361	30957	122	1.000000	10439838	-0.022836
317649729	170236	8658	8545.027847	31850	14	0.918954	31253	71	1.000000	10426681	-0.022986
317649277	171849	8754	8543.398207	31941	11	0.950849	31106	54	1.000000	10413840	-0.008099
317662229	174259	8787	8541.214002	31896	3	0.970192	31277	102	1.000000	10401038	-0.004792
317668938	170021	8658	8570.398771	31942	13	0.913743	31565	53	1.000000	10388476	0.000184
317691841	166151	8465	8512.422164	31671	11	0.926573	31642	24	1.000000	10375485	0.000556
317645710	180563	9063	8532.943424	31886	14	0.955470	31783	50	1.000000	10362648	-0.008397
317606356	179762	9029	8629.164188	31745	11	0.972994	31510	44	1.000000	10350097	-0.009807
317657768	168969	8751	8594.538610	31781	13	0.983622	31259	89	1.000000	10337335	-0.009249
317688246	165176	8571	8489.007325	31860	6	0.971076	31238	66	1.000000	10324453	-0.007437
317627527	184309	9416	8529.789045	31709	17	0.982459	31153	78	1.000000	10311907	-0.011468
317524866	188900	9581	8678.612263	31855	6	0.989362	31541	20	1.000000	10299400	-0.008631
317616750	170846	8762	8643.671619	31896	6	0.724086	31441	63	1.000000	10287051	-0.008948
317716068	158872	8153	8511.954909	31626	16	0.832671	31266	49	1.000000	10274169	-0.003752
317698951	163478	8468	8430.318754	31737	28	0.898522	31215	91	1.000000	10261173	-0.003736
317630236	183421	9229	8498.231906	31712	9	0.938458	31183	89	1.000000	10248483	-0.004406
317558867	189422	9513	8660.620367	31603	9	0.780097	31509	59	1.000000	10236238	-0.003536
317607801	171237	8765	8670.174346	31600	11	0.851394	31599	108	1.000000	10223360	-0.003806
317726485	159113	8092	8507.435527	31701	14	0.909877	31460	72	1.000000	10210768	-0.003793
317711384	172384	8662	8453.646831	31687	10	0.945345	31363	25	1.000000	10198127	-0.001101
317611160	188171	9553	8550.580832	31824	28	0.851467	31614	23	1.000000	10185290	0.001432
317585830	181442	9353	8681.516171	31818	4	0.909921	31757	42	1.000000	10172952	0.001038
317664597	167521	8408	8606.064623	31611	5	0.945371	31533	73	1.000000	10160332	0.001093
317685546	166808	8368	8497.125463	31826	40	0.728168	31400	89	1.000000	10147527	0.003129
317647604	180988	9005	8527.165228	31621	42	0.835146	31324	40	1.000000	10134983	0.006097
317593743	183729	9300	8627.815629	31741	3	0.900024	31530	24	1.000000	10122739	0.006710
317645391	166706	8592	8592.495619	31762	8	0.904430	31534	59	1.000000	10110293	0.008690
317694343	161897	8339	8470.640799	31973	15	0.911861	31558	15	1.000000	10097608	0.008690
317707763	173884	9062	8457.006649	31669	5	0.782119	31794	40	1.000000	10085258	0.008559
317611435	182748	9472	8585.880908	31907	30	0.867865	31279	113	1.000000	10073124	0.008421
317613282	178148	9117	8635.839862	31726	2	0.873220	31295	49	1.000000	10060683	0.008169
317653394	164636	8378	8578.243738	31588	17	0.921785	31536	23	1.000000	10048583	0.008025
317702934	164355	8413	8455.334944	31742	10	0.952566	31559	26	1.000000	10036020	0.009377
317673594	176108	9115	8500.993898	31849	17	0.874488	31455	51	1.000000	10023870	0.009055
317622470	181990	9397	8593.317472	32093	4	0.909832	31276	84	1.000000	10011641	0.008855
317645827	173528	8793	8613.874738	31823	17	0.714515	30987	121	1.000000	9999518	0.008388
317658228	172008	8877	8586.611430	31855	9	0.502076	31222	73	1.000000	9987273	0.007690
317672281	168597	8616	8544.517936	31661	35	0.698032	31075	101	1.000000	9974757	0.006619
317687978	168996	8643	8538.942945	31808	12	0.816870	31357	32	1.000000	9962425	0.006356
317669648	170071	8741	8515.765295	31567	7	0.888940	31049	70	1.000000	9950272	0.005794
317639618	171487	8630	8550.721746	31759	7	0.932647	31413	44	1.000000	9938051	0.006373
317663367	169055	8591	8510.101141	31669	7	0.959153	31655	37	1.000000	9925911	0.007351
317654660	176306	9030	8533.817729	31837	7	0.923485	31613	74	1.000000	9913716	0.007154
317628680	175774	8917	8590.058497	31697	8	0.953597	31496	47	1.000000	9901681	0.006717
317668142	167714	8692	8564.091747	31845	5	0.971859	31441	113	1.000000	9889548	0.006471
317679912	167456	8602	8510.812550	31733	5	0.982934	31328	31	1.000000	9877562	0.006023
317655473	173544	8872	8533.996912	31826	7	0.924522	31102	91	1.000000	9865463	0.005999
317628895	177013	9117	8568.205046	31866	34	0.746147	31347	45	1.000000	9853412	0.005873
317654520	172802	8885	8583.363759	31607	20	0.846049	31498	84	1.000000	9841450	0.008220
317657068	173350	8691	8568.577436	31967	3	0.906636	31625	48	1.000000	9829343	0.007420
317659522	171314	8737	8559.961889	31677	17	0.943379	31350	70	1.000000	9817429	0.006672
317653235	171168	8761	8537.887996	31766	15	0.965662	31440	69	1.000000	9805240	0.005917
317617731	178406	8923	8580.410835	31914	16	0.812463	31630	70	1.000000	9793239	0.006105
317637707	172044	8902	8604.980628	32002	12	0.886267	31256	99	1.000000	9781321	0.005713
317691716	163077	8302	8510.397052	31616	19	0.643432	31068	49	1.000000	9769371	0.005973
317701562	168032	8738	8461.521400	31538	48	0.783757	31128	107	1.000000	9757551	0.005741
317682741	175098	8936	8526.331264	31643	9	0.867263	31052	64	1.000000	9745535	0.005487
317630782	174236	8980	8584.366617	31602	3	0.919501	31219	52	1.000000	9733625	0.005176
npatches	nstrain	runtime	dt	init_x	init_y	init_y_blood	init_z	init_S	beta0	beta1	beta2	beta3	mean_beta	B	d	delta	delta_blood	b[0]	mut	m	CTL	c	g	epsilon	k	het	lambda	rho	omega	x_max	patch.dyna	DELTA	A	VA
10000	1	100.000000	0.001000	21900	9499	5000000	0.001000	10000000	6.812430	9.749114	7.452730	11.304879	13	800000000	0.010000	1.000000	1.000000	80000	0.000050	0.004800	0	0.500000	0.000000	2.500000	17.000000	0.500000	0.001000	0.001000	0.010000	31872	0	10.000000	7.000000	1.000000
sus	inf	inf_blood	z	x[0]	y[0][0]	z[0]	x[1]	y[1][0]	z[1]	S[0]	synchrony
219000000	94990000	5000000	10.000000	21900	9499	0.001000	21900	9499	0.001000	10000000	0.000000
135891519	59748467	3199023	3941.516320	18555	4631	0.394152	15321	5358	0.394152	10592282	0.000000
247193689	10541278	552241	6325.803353	28886	386	0.632580	27345	633	0.632580	10768083	0.000000
289992245	3541429	185151	7771.765723	31191	118	0.777177	30632	144	0.777177	10826295	0.000000
306812469	1321785	69107	8648.676577	31726	32	0.864868	31296	28	0.864868	10840796	0.000000
313761029	516205	26829	9179.870462	31859	11	0.918048	31956	13	0.918048	10837499	0.000000
316678449	202646	10609	9296.304221	31890	3	0.931699	31822	8	0.876744	10826639	0.000000
317841235	100525	5135	8010.124481	32053	3	0.826273	31767	5	0.793219	10812588	0.000000
318006822	142439	7191	7228.260954	31856	1	0.558695	31968	3	0.764271	10798031	0.000000
317061489	359226	18107	8111.257162	31846	12	0.503373	31884	13	0.773930	10785677	0.000000
316853063	256063	13221	8806.230639	31727	7	0.698818	31812	4	0.862899	10774577	0.000000
317734890	111519	5778	8398.650266	31879	0	0.711204	31763	3	0.916854	10761011	0.000000
318106419	105141	5178	7065.146811	31771	7	0.456067	31665	9	0.685156	10746624	0.000000
317159039	384303	19348	7799.273326	31865	11	0.628734	32049	5	0.739840	10733838	0.000000
316223066	384047	19637	8659.826699	31908	13	0.774844	31868	9	0.841021	10724461	0.000000
317242871	163011	8606	8910.736524	31888	1	0.820232	31791	2	0.782566	10712430	0.000000
318010099	89184	4621	7529.548632	31933	2	0.441997	31934	7	0.587053	10697955	0.000000
317811100	221262	11009	7368.328842	32159	3	0.577107	31993	4	0.749566	10683877	0.000000
316453650	429136	21728	8362.258087	31817	6	0.743535	31871	20	0.848123	10673122	0.000000
316841906	235046	12137	8941.400173	31732	3	0.844465	31955	6	0.907894	10662545	0.000000
317839740	99466	5073	8174.854024	31969	8	0.720132	31798	5	0.722745	10648962	0.000000
318092747	129181	6472	6995.357299	31842	5	0.532415	31796	9	0.464153	10634446	0.000000
316739218	459137	23376	7966.290511	31729	19	0.716431	31781	24	0.675033	10622791	0.000000
316116047	372977	19499	8762.424925	32006	13	0.828028	31913	23	0.802922	10613995	0.000000
317339285	145517	7358	8859.917464	31954	0	0.741269	32077	2	0.868029	10601925	0.000000
318084258	90412	4584	7320.769200	31908	2	0.698091	31882	4	0.610164	10587526	0.000000
317577841	290265	14390	7544.578615	31894	2	0.604796	31864	14	0.541575	10573930	0.000000
316255054	434031	21948	8497.517237	31789	3	0.720309	31949	13	0.721986	10564201	0.000000
316921703	211793	11052	8983.440825	31614	5	0.768799	31957	18	0.831397	10553061	0.000000
317870201	95263	4854	8012.279563	31823	1	0.432094	31837	5	0.514600	10539335	0.000000
318034007	145849	7272	7143.464080	31664	3	0.456640	31758	10	0.541894	10525098	0.000000
316721395	443001	22509	8103.111722	31718	14	0.667386	31789	4	0.722179	10513627	0.000000
316383119	327156	16751	8837.501648	31847	10	0.798285	31757	20	0.831514	10504349	0.000000
317496147	132549	6837	8746.168048	31820	5	0.740649	31701	1	0.823215	10491825	0.000000
318079878	94566	4715	7260.942744	31960	3	0.484917	31468	2	0.586297	10477506	0.000000
317486156	308276	15262	7629.948190	31736	25	0.663598	31724	14	0.658000	10464293	0.000000
316235604	414878	21143	8552.409203	31557	13	0.795987	31530	11	0.792593	10455130	0.000000
317070541	193083	10007	8974.788037	31712	6	0.876276	31537	5	0.874217	10444155	0.000000
317970003	89498	4598	7805.703193	32053	4	0.585075	31718	3	0.568368	10430643	0.000000
317971265	162978	7952	7156.914877	31859	3	0.388719	31837	23	0.465710	10416515	0.000000
316514788	476727	23936	8165.522453	31691	12	0.629286	32010	28	0.675977	10405585	-1.#IND00
316398729	312477	16273	8875.618020	31885	11	0.775179	31840	10	0.803495	10396323	0.300000
317564699	121452	6478	8626.361707	31775	0	0.700238	31789	4	0.757382	10383898	0.666762
318099506	102196	5173	7168.982124	32150	5	0.547346	31868	5	0.400963	10369674	0.627373
317395589	315211	15822	7734.352017	32114	6	0.723682	31760	28	0.636711	10356893	0.466655
316407260	367931	19138	8612.228240	31951	4	0.832426	31819	16	0.779682	10347406	0.434547
317267252	166653	8819	8892.039947	31908	2	0.845050	31869	5	0.842406	10335954	0.439272
318003402	89760	4605	7565.496756	31931	1	0.450464	31890	3	0.443760	10322249	0.456893
317832062	217829	10809	7349.798344	31916	10	0.555268	31927	6	0.649713	10308730	0.396729
316345952	461083	23740	8352.438168	31921	13	0.730290	32005	8	0.672343	10298851	0.431053
316670568	256137	13429	8959.411168	31823	6	0.836433	31907	9	0.801291	10289083	0.408205
317751360	102828	5343	8312.663157	31736	2	0.609537	31661	1	0.661142	10276427	0.434908
318115094	115296	5736	7032.399472	31891	2	0.559105	31907	6	0.515608	10262602	0.415797
316965099	422717	21243	7882.240464	31673	7	0.715592	31758	16	0.706238	10251087	0.390609
316051379	401379	20580	8712.380892	31474	11	0.827519	31839	12	0.821847	10243045	0.387975
317187527	164795	8639	8950.149814	32039	1	0.721573	31967	7	0.891958	10231845	0.388686
318029667	89336	4510	7526.860097	31797	2	0.559721	32069	6	0.699952	10218313	0.395283
317844537	213977	10557	7319.565923	31803	6	0.472190	31830	4	0.431732	10204776	0.368474
316255351	482444	24538	8332.708113	31943	14	0.679907	31841	28	0.655371	10194954	0.373889
316559873	270132	14115	8958.447647	31827	4	0.805878	31880	10	0.790998	10185535	0.365659
317706009	108801	5606	8416.988516	31766	2	0.782964	31793	2	0.619819	10172916	0.378441
318133991	109185	5483	7017.142248	31679	5	0.613819	31851	0	0.730433	10159059	0.374393
316971228	431779	21735	7850.812755	31843	12	0.682826	31803	28	0.598136	10147639	0.367072
315955688	418927	21520	8694.328410	31717	1	0.797830	31800	20	0.756288	10139416	0.366172
317132061	169944	8689	8963.166209	31680	3	0.865392	31807	7	0.737674	10128292	0.368581
318022058	84945	4353	7554.326123	31934	3	0.550365	31673	2	0.477417	10115090	0.378426
317802834	224182	11165	7297.654338	31766	4	0.638932	32115	2	0.533197	10101740	0.366539
316215059	483664	24799	8324.900904	31723	10	0.781029	31915	19	0.713623	10092413	0.362294
316563583	268699	13846	8952.970279	31841	5	0.854421	31818	12	0.826325	10083350	0.355738
317712391	111041	5801	8416.746901	31922	7	0.785040	31737	1	0.639935	10071022	0.362079
318099946	110046	5366	7066.763100	32063	6	0.557574	32018	5	0.538461	10057088	0.360952
317136017	377326	19205	7844.061482	31849	15	0.568257	31775	12	0.680826	10045302	0.348785
316280596	372291	19303	8684.968387	31645	10	0.738168	32170	4	0.806435	10036642	0.343267
317285044	157258	8198	8880.064577	31814	10	0.841211	31918	1	0.728641	10025624	0.343899
318055374	86604	4393	7442.614964	31754	0	0.462813	32026	8	0.724564	10012453	0.351344
317811060	222752	11047	7334.524571	31984	8	0.649555	31612	7	0.655475	9999642	0.341123
316288104	462236	23476	8346.354701	31996	9	0.787471	31720	11	0.791061	9990382	0.343037
316668192	251286	13007	8950.941676	31718	4	0.849423	31898	6	0.873288	9980958	0.337173
317781226	100843	5166	8257.504178	31791	3	0.573667	31791	3	0.757007	9968431	0.343126
318088133	124529	6314	7019.501214	31920	4	0.319284	31832	8	0.617526	9954909	0.340809
316863891	434055	21853	7950.824974	31936	24	0.587176	31960	19	0.768047	9943860	0.337048
316149316	373671	19428	8752.047009	31899	8	0.749641	31921	7	0.859331	9935718	0.335251
317293659	151771	7960	8883.535028	31781	1	0.768275	31987	6	0.696320	9924747	0.338329
318070676	86247	4379	7374.980250	31877	7	0.503551	31762	1	0.787957	9911465	0.343758
317725732	246207	12102	7400.218127	31754	6	0.527911	31730	7	0.648980	9898682	0.339275
316142018	482225	24675	8399.627273	31884	10	0.713699	31772	13	0.787122	9890190	0.337013
316682922	248603	12902	8981.764918	31839	1	0.802021	32032	12	0.870899	9881183	0.333833
317770521	103395	5322	8281.638743	31855	1	0.558578	32013	1	0.555581	9868900	0.338799
318086086	119584	5943	7081.329947	31854	4	0.666098	31834	11	0.545704	9855632	0.334875
317024874	401470	20232	7912.548482	31813	10	0.741182	31746	8	0.724490	9844478	0.331171
316191751	379149	19365	8728.851805	31913	11	0.843038	31681	12	0.832915	9836337	0.328627
317268040	162528	8597	8927.154773	32004	2	0.733410	31762	3	0.898671	9825665	0.330424
318038097	92563	4686	7535.150674	32097	10	0.438187	31819	1	0.691457	9812582	0.334083
317834384	208048	10288	7369.149754	31713	6	0.498528	31715	20	0.564038	9799646	0.329048
316532489	419789	21232	8348.739585	31841	24	0.695880	31763	14	0.735608	9790175	0.323816
316881930	231292	12048	8929.538128	32164	6	0.774884	31828	4	0.839658	9780734	0.322238
317840089	97455	4985	8146.087573	31924	6	0.699676	31885	4	0.737191	9768516	0.325833
318070146	134330	6523	7051.499913	31921	10	0.350883	31876	3	0.513258	9755252	0.321917
316669532	470177	23593	8026.700599	31508	11	0.606340	31927	17	0.704813	9745126	0.321277
316153122	355043	18614	8798.117351	31704	16	0.761263	31647	11	0.820982	9737402	0.318562
npatches	nstrain	runtime	dt	init_x	init_y	init_y_blood	init_z	init_S	beta0	beta1	beta2	beta3	mean_beta	B	d	delta	delta_blood	b[0]	mut	m	CTL	c	g	epsilon	k	het	lambda	rho	omega	x_max	patch.dyna	DELTA	A	VA
10000	1	100.000000	0.001000	21900	9499	5000000	0.001000	10000000	12.766224	11.867810	12.337009	10.493763	13	800000000	0.010000	1.000000	1.000000	80000	0.000050	0.004800	0	0.500000	0.000000	2.500000	18.000000	0.500000	0.001000	0.001000	0.010000	31872	0	10.000000	7.000000	1.000000
sus	inf	inf_blood	z	x[0]	y[0][0]	z[0]	x[1]	y[1][0]	z[1]	S[0]	synchrony
219000000	94990000	5000000	10.000000	21900	9499	0.001000	21900	9499	0.001000	10000000	0.000000
141371682	53245776	2858219	3941.516320	13912	5363	0.394152	14504	5147	0.394152	10582567	0.000000
255053236	8360084	439212	6325.803353	25970	701	0.632580	26730	641	0.632580	10737233	0.000000
296214324	2411096	126506	7771.765723	30272	173	0.777177	30388	130	0.777177	10779575	0.000000
311009965	700884	36932	8648.676577	31536	29	0.864868	31912	23	0.864868	10783646	0.000000
316338430	189555	9926	9015.523012	31635	8	0.918048	31909	8	0.918048	10773461	0.000000
318031194	66409	3330	7053.301594	31739	4	0.860535	31612	3	0.772360	10759167	0.000000
317878935	232912	11420	6605.697809	31878	14	0.607440	31864	14	0.615396	10744687	0.000000
315431799	657699	33855	7923.145835	31775	29	0.761930	31845	46	0.766755	10736262	0.000000
316255774	262663	13766	8718.750613	31532	4	0.855621	31965	8	0.858547	10727400	0.000000
317903974	68801	3652	7528.411136	31858	2	0.517973	31855	1	0.620602	10713447	0.000000
318087268	169871	8306	6281.682961	31582	6	0.649457	31926	18	0.545089	10698860	0.000000
315062131	846414	43210	7687.712185	31850	22	0.787411	31566	31	0.724117	10690475	0.000000
315203450	410476	21350	8596.746995	31798	20	0.871075	31725	17	0.832689	10684713	0.000000
317483875	102391	5316	8379.932348	31467	7	0.921813	31803	0	0.855647	10672301	0.000000
318221099	87476	4451	6223.644296	31721	7	0.668666	31828	5	0.751132	10657430	0.000000
316593252	584210	29231	7315.580221	31769	20	0.791617	31817	11	0.849073	10645712	0.000000
315061242	525454	27184	8371.845655	31847	15	0.873625	31617	12	0.908470	10639713	0.000000
317112665	142733	7589	8719.847113	31761	7	0.923359	31825	6	0.928421	10628527	0.000000
318173400	66554	3398	6562.309553	31865	17	0.526299	31924	17	0.552245	10613959	0.000000
317434106	384003	18763	6915.987359	31717	28	0.712722	31681	10	0.728457	10600570	0.000000
314802120	684625	35453	8128.084454	31693	35	0.825779	31791	25	0.835321	10594581	0.000000
316448698	224062	11894	8814.647485	31868	6	0.894343	31926	14	0.900130	10585662	0.000000
318010895	66327	3327	7255.956550	31789	3	0.889467	31986	5	0.656843	10571685	0.000000
317921190	231309	11101	6501.776499	31790	12	0.470361	31967	14	0.615590	10557414	0.000000
314789797	832196	42477	7859.753260	31476	70	0.678798	31650	53	0.766873	10550465	0.000000
315597269	348546	18078	8698.941519	31839	22	0.805205	31687	21	0.858619	10544103	0.000000
317678686	85853	4642	8086.874269	31616	4	0.881866	31803	0	0.582911	10530955	0.000000
318234732	107724	5241	6180.590394	31833	3	0.582078	31923	2	0.451225	10516162	0.000000
315967114	718002	36129	7462.452702	31834	34	0.730074	31859	23	0.667193	10505805	0.000000
314925794	499774	26245	8460.872211	31575	21	0.836302	31709	28	0.798167	10500814	0.000000
317193731	129579	6742	8659.987293	32018	8	0.900725	31645	10	0.877598	10489467	0.000000
318208578	71020	3650	6411.124474	31803	7	0.511123	31725	0	0.355114	10475215	0.000000
317103466	471651	23068	7070.197462	31909	19	0.703518	31727	72	0.549522	10462724	0.000000
314783509	630272	32738	8222.812893	31541	58	0.820197	31775	46	0.726805	10457174	0.000000
316706483	188946	9899	8816.922398	31795	9	0.890958	31522	6	0.834320	10447108	0.000000
318073100	63371	3332	6925.558215	31794	6	0.809233	31759	0	0.578826	10433209	0.000000
317788350	270337	13036	6626.697836	31885	8	0.734812	32004	5	0.684022	10419372	0.000000
314815081	777305	39770	7944.159275	31849	24	0.839175	31796	30	0.808374	10412800	0.000000
315878866	302330	15987	8743.635150	31823	6	0.902467	31840	5	0.883787	10405721	0.000000
317779652	77025	4040	7802.064158	31762	0	0.676907	31924	2	0.735377	10392689	-1.#IND00
318144005	135967	6625	6285.229291	31841	3	0.681950	31856	41	0.511575	10378149	-1.#IND00
315762116	707356	35895	7625.944257	31919	36	0.807117	31561	56	0.703792	10368689	0.773237
315421845	406421	21352	8558.865224	31878	22	0.883025	32028	29	0.820363	10362415	0.712124
317491361	103132	5406	8394.057246	32131	2	0.821680	31889	12	0.891059	10350509	0.723064
318252378	85664	4270	6181.458213	31670	6	0.760115	31727	25	0.486068	10336304	0.723479
316374675	661083	32924	7295.529013	31723	15	0.850499	31646	23	0.688323	10325344	0.658710
314664091	580422	30203	8359.850677	31793	17	0.909335	31439	23	0.810982	10320739	0.619216
316936568	157312	8250	8791.514561	31635	6	0.945016	31731	2	0.883631	10310665	0.621859
318136002	64131	3439	6620.774285	31849	0	0.567170	31956	0	0.556543	10296716	0.636202
317464389	380936	18581	6853.682397	31645	32	0.545676	31839	30	0.502407	10283562	0.583944
314509597	755048	38923	8090.551388	31670	36	0.724473	31627	53	0.698233	10278383	0.582046
316185426	248364	13020	8814.224992	31589	5	0.832905	31563	8	0.816992	10270420	0.575574
317938077	68959	3655	7426.137830	31925	22	0.702427	31823	7	0.584553	10257093	0.590211
318041818	186942	9143	6432.279433	31796	13	0.819535	31797	9	0.704285	10243237	0.582682
315311566	756232	38651	7788.978650	31750	26	0.890556	31847	20	0.820662	10235287	0.572286
315737381	340167	18099	8654.769267	31885	6	0.933627	31891	15	0.891240	10228952	0.559488
317670465	86551	4633	8067.872891	31816	0	0.592701	31932	0	0.632021	10216438	0.571414
318202863	113565	5457	6180.911662	31876	6	0.698596	31734	8	0.572900	10202331	0.560705
315716966	784413	39133	7486.183412	31934	46	0.731818	31702	32	0.740983	10193131	0.542039
314711663	523993	27205	8475.382625	31570	26	0.837360	31670	28	0.842918	10189098	0.535182
317141776	132237	6787	8699.244666	31876	7	0.901366	31851	8	0.904737	10178321	0.539604
318246027	66865	3359	6372.463399	31929	1	0.517410	31741	7	0.774908	10164346	0.548814
317080588	491479	24238	7011.071938	31614	27	0.675366	31908	9	0.726709	10152038	0.518466
314329318	723871	37412	8187.041423	31799	30	0.803124	31749	30	0.834262	10148032	0.521080
316376829	219250	11447	8846.290147	31552	5	0.880604	31865	13	0.899487	10139474	0.520461
317982531	65242	3439	7214.234929	31957	3	0.679395	31867	5	0.681407	10126131	0.529793
317904615	230125	11226	6501.140687	31633	23	0.500232	31772	8	0.573912	10112454	0.520995
314728112	841224	43166	7859.501216	31461	75	0.696913	31750	43	0.741597	10106030	0.510434
315573772	344509	18079	8698.662864	31640	13	0.816192	31810	23	0.843290	10100008	0.506166
317681489	86664	4708	8085.314884	31618	4	0.888529	31774	14	0.859757	10087520	0.513128
318204900	111547	5405	6177.590980	31823	7	0.567818	31851	1	0.617400	10073628	0.511422
315750867	773499	39106	7482.161021	31746	46	0.666270	31754	69	0.755002	10064615	0.502273
314743888	521777	27345	8472.934981	31875	22	0.797608	31793	32	0.851420	10060800	0.497997
317142901	134039	7059	8699.825045	31754	2	0.672379	31828	3	0.875853	10050219	0.501456
318227251	69082	3434	6388.283273	32020	2	0.367202	31734	9	0.721039	10036506	0.506478
317090838	479073	23647	7060.920642	31788	23	0.616236	31886	11	0.667051	10024531	0.495729
314681014	657137	34339	8217.194094	31713	29	0.767265	31690	52	0.798082	10020039	0.491525
316623163	196558	10303	8829.662867	31726	15	0.858857	31961	10	0.877546	10011146	0.490596
318049310	64200	3378	6989.782905	31738	5	0.679624	31982	5	0.570370	9997975	0.496347
317830741	265783	13012	6639.416541	31762	1	0.667456	31882	11	0.639421	9984691	0.488850
314780221	788955	40092	7951.531983	31684	54	0.696362	31610	47	0.781325	9978813	0.485401
315913516	297916	15684	8749.529325	31667	15	0.815857	31777	22	0.867384	9972179	0.482597
317778601	76511	3883	7756.770689	31832	4	0.888326	32056	0	0.661709	9959787	0.487485
318158975	140759	6862	6262.117994	31871	14	0.613602	31744	15	0.726778	9946289	0.489568
315592398	761942	38755	7622.589011	31740	28	0.765667	31802	21	0.834303	9937859	0.487186
315314526	416545	22023	8557.252314	31798	29	0.857888	31690	20	0.899512	9932848	0.483519
317473856	104017	5438	8428.726368	31953	4	0.708297	31786	7	0.939059	9921454	0.486890
318222870	84776	4122	6272.524252	31841	5	0.783191	31845	4	0.458230	9907974	0.488638
316671756	568037	28122	7294.090080	31996	18	0.868515	31643	18	0.669320	9897213	0.477014
314945393	549025	28654	8358.680134	31690	14	0.920260	31695	35	0.799457	9892554	0.473769
316992049	150037	7895	8755.487056	31610	4	0.951642	31795	3	0.855050	9882840	0.476049
318156010	66178	3355	6596.681656	31887	1	0.641913	31906	1	0.473539	9869701	0.479682
317452391	371653	18259	6903.995996	31676	17	0.634339	31732	10	0.680007	9857231	0.469302
314949630	663320	34387	8120.627472	31724	33	0.778243	31862	26	0.805939	9851819	0.468723
316483748	217647	11312	8802.142257	31978	11	0.865515	31684	3	0.875796	9843675	0.468550
317993925	66469	3400	7243.924737	31785	2	0.462594	31701	2	0.559484	9830829	0.471775
317956402	202823	9871	6529.541016	31680	6	0.674088	31951	8	0.575659	9817649	0.470768
315410595	702032	35425	7860.652379	31746	49	0.802349	31779	26	0.742657	9810302	0.466337
316017435	302532	15817	8693.689186	31697	14	0.880133	31835	7	0.843933	9803359	0.464824
npatches	nstrain	runtime	dt	init_x	init_y	init_y_blood	init_z	init_S	beta0	beta1	beta2	beta3	mean_beta	B	d	delta	delta_blood	b[0]	mut	m	CTL	c	g	epsilon	k	het	lambda	rho	omega	x_max	patch.dyna	DELTA	A	VA
10000	1	100.000000	0.001000	21900	9499	5000000	0.001000	10000000	14.257863	16.267558	11.306586	9.294971	13	800000000	0.010000	1.000000	1.000000	80000	0.000050	0.004800	0	0.500000	0.000000	2.500000	19.000000	0.500000	0.001000	0.001000	0.010000	31872	0	10.000000	7.000000	1.000000
sus	inf	inf_blood	z	x[0]	y[0][0]	z[0]	x[1]	y[1][0]	z[1]	S[0]	synchrony
219000000	94990000	5000000	10.000000	21900	9499	0.001000	21900	9499	0.001000	10000000	0.000000
147344194	47238408	2544952	3941.516320	13588	5001	0.394152	12558	5252	0.394152	10569514	0.000000
262634006	6492356	341904	6325.803353	25846	680	0.632580	24281	899	0.632580	10703159	0.000000
301588968	1548759	81461	7771.765723	30352	110	0.777177	30005	138	0.777177	10730841	0.000000
314033072	334447	17883	8641.972132	31207	39	0.864868	31128	51	0.864868	10726829	0.000000
317654737	67040	3487	7431.579329	31772	2	0.696865	31861	0	0.644819	10713384	0.000000
318256011	114877	5666	5575.121688	31914	6	0.578234	31597	21	0.704623	10698210	0.000000
315439407	853187	42719	7165.505582	31846	27	0.744218	31628	43	0.820867	10688598	0.000000
315001947	423979	22411	8280.463985	31687	19	0.844880	31416	38	0.891364	10683556	0.000000
317612269	73481	4000	7799.979488	31877	22	0.905927	31644	5	0.934117	10670851	0.000000
318240054	109872	5404	5542.476163	31791	3	0.624143	31805	21	0.733204	10655956	0.000000
314976919	991282	49821	7127.220910	31871	63	0.771091	31941	47	0.838200	10647196	0.000000
314395655	495811	25920	8257.667858	31663	34	0.861177	31441	39	0.901876	10644269	0.000000
317421520	84145	4445	8028.319749	31717	5	0.915810	31707	9	0.940492	10632034	0.000000
318282611	85287	4166	5501.188280	31924	20	0.498596	31836	12	0.832115	10616759	0.000000
315671360	854014	42637	6973.475183	31879	34	0.695921	31764	27	0.898186	10606416	0.000000
314377571	537806	28192	8164.379648	31731	42	0.815590	31578	44	0.938254	10603281	0.000000
317323339	92637	4957	8186.607060	31744	9	0.888164	31847	3	0.890773	10591459	0.000000
318291839	75022	3672	5463.266778	32043	3	0.304008	31958	2	0.389407	10576426	0.000000
315759610	879825	43495	6857.596576	30946	196	0.577913	30990	292	0.629703	10566028	0.000000
313667835	662464	34720	8094.274288	31374	72	0.744023	30788	171	0.775432	10564431	0.000000
317014692	117222	6339	8441.871943	31660	4	0.844762	31418	12	0.863809	10553558	0.000000
318287780	59332	2934	5614.315018	31779	2	0.828237	31854	0	0.735082	10538860	0.000000
316577220	673173	33161	6661.701320	31769	32	0.796720	31734	25	0.584617	10527061	0.000000
313584199	748204	38863	7975.445611	31541	55	0.876720	31056	136	0.748089	10524870	0.000000
316739996	143075	7489	8549.614482	31829	9	0.925236	31460	48	0.847227	10514853	0.000000
318232867	51713	2449	5840.965170	31855	0	0.307226	31662	2	0.893896	10500116	0.000000
317108744	529738	25961	6438.976210	31742	34	0.527910	31688	16	0.909587	10487307	0.000000
313290866	883872	45803	7840.306257	31491	83	0.713699	31618	55	0.945169	10485393	0.000000
316327671	186384	9873	8608.063011	31479	21	0.826371	31919	3	0.966747	10476957	0.000000
318171434	48436	2474	6194.381983	31789	9	0.894702	31790	2	0.653949	10462694	0.000000
317586499	383089	18673	6220.434899	31921	16	0.662210	31692	25	0.719568	10449145	0.000000
313646624	916371	47310	7706.486341	31362	65	0.795146	31493	94	0.829930	10446028	0.000000
316081837	223905	12013	8569.692796	31792	4	0.875765	31843	15	0.896861	10438337	0.000000
318082738	49087	2493	6489.511480	31867	7	0.840593	31765	5	0.937451	10424592	0.000000
317811071	291785	14145	6039.935038	31988	3	0.786026	31775	8	0.726751	10410681	0.000000
313826827	967385	49963	7592.207346	31614	41	0.866516	31514	72	0.834287	10405939	0.000000
315774575	264109	13892	8523.589406	31488	18	0.919048	31442	23	0.899502	10399234	0.000000
317957695	51581	2612	6785.407285	31970	1	0.558669	31933	3	0.787961	10385708	0.000000
317939525	234058	11200	5922.805296	31579	68	0.571808	31628	11	0.564354	10371439	0.000000
[truncated: 163 more rows]
