# Supplementary material for: Large Variations in HIV-1 Viral Load Explained by Shifting-Mosaic Metapopulation Dynamics
Source: PLoS Biol. 2016 Oct 5;14(10):e1002567. doi: 10.1371/journal.pbio.1002567 (PMC5051940; doi:10.1371/journal.pbio.1002567)
Supplement: S1 Data — Each file gives the output from the simulations indicated by the filename: low migration (ms1, db432); high migration (ms1, db1); very high migration (ms10, db1); number of patches (np); reservoir (storage); no reservoir (nostorage); CTL immigration model (CTLimmig); CTL proliferation model (CTLprolif); β¯ (beta1, beta2, …). Within each file, there are 21 simulations for (k = 0,1,..,20), and data is output each day. For measures of synchrony, the final entry should be used. See Methods and S1 Simulation Code for further details. (ZIP) [file pbio.1002567.s002.zip › S1_Data/ms1_np10000_storage_noPD_CTLimmig_db1_beta14.tsv]

npatches	nstrain	runtime	dt	init_x	init_y	init_y_blood	init_z	init_S	beta0	beta1	beta2	beta3	mean_beta	B	d	delta	delta_blood	b[0]	mut	m	CTL	c	g	epsilon	k	het	lambda	rho	omega	x_max	patch.dyna	DELTA	A	VA
10000	1	100.000000	0.001000	21900	9499	5000000	0.001000	10000000	9.678483	8.459284	17.381674	20.649865	14	800000000	0.010000	1.000000	1.000000	80000	0.000050	0.004800	0	0.500000	0.000000	2.500000	0.000000	0.500000	0.001000	0.001000	0.010000	31872	0	10.000000	7.000000	1.000000
sus	inf	inf_blood	z	x[0]	y[0][0]	z[0]	x[1]	y[1][0]	z[1]	S[0]	synchrony
219000000	94990000	5000000	10.000000	21900	9499	0.001000	21900	9499	0.001000	10000000	0.000000
35714725	504815302	25564161	3941.516320	4647	49636	0.394152	5247	49652	0.394152	10793876	0.000000
29223291	622749613	31702259	6325.803353	3836	61752	0.632580	4327	61075	0.632580	11503089	0.000000
27312242	668693612	34090438	7771.765723	3554	66194	0.777177	4069	66211	0.777177	12216958	0.000000
26650289	686530226	35012150	8648.676577	3520	67617	0.864868	3834	67722	0.864868	12930697	0.000000
26393673	693462140	35368908	9180.483393	3372	68421	0.918048	3865	68360	0.918048	13644249	0.000000
26305259	696114241	35507187	9503.000201	3361	69189	0.950300	3799	69043	0.950300	14356923	0.000000
26266603	697162371	35556918	9698.592075	3348	69575	0.969859	3897	69070	0.969859	15069518	0.000000
26244165	697587202	35577816	9817.209710	3347	69228	0.981721	3821	68831	0.981721	15780964	0.000000
26233431	697708545	35609234	9889.145947	3414	69274	0.988915	3741	69424	0.988915	16488976	0.000000
26239735	697774896	35594258	9932.772025	3377	69269	0.993277	3827	68792	0.993277	17199306	0.000000
26241891	697787192	35589636	9959.229270	3456	69102	0.995923	3795	68855	0.995923	17907120	0.000000
26238425	697818278	35601287	9975.274394	3454	69241	0.997527	3840	68912	0.997527	18612873	0.000000
26234647	697816261	35594673	9985.005037	3424	69090	0.998501	3849	68863	0.998501	19320265	0.000000
26243929	697799808	35600896	9990.906233	3354	69126	0.999091	3865	68586	0.999091	20025686	0.000000
26239936	697808399	35608384	9994.485041	3409	69341	0.999449	3896	68783	0.999449	20729897	0.000000
26235917	697814683	35599024	9996.655426	3342	69213	0.999666	3851	69174	0.999666	21432000	0.000000
26232792	697801699	35615516	9997.971667	3359	69278	0.999797	3861	68639	0.999797	22134341	0.000000
26238958	697790733	35600859	9998.769908	3339	70002	0.999877	3838	68702	0.999877	22834613	0.000000
26236938	697799870	35615810	9999.254005	3389	69466	0.999925	3901	68871	0.999925	23532399	0.000000
26231987	697824114	35598070	9999.547588	3392	69243	0.999955	3811	68874	0.999955	24231997	0.000000
26235362	697821950	35602265	9999.725632	3357	69402	0.999973	3805	69010	0.999973	24929835	0.000000
26232567	697846040	35596535	9999.833608	3503	68483	0.999983	3873	69016	0.999983	25625719	0.000000
26237108	697811941	35606485	9999.899091	3309	69422	0.999990	3869	69013	0.999990	26320974	0.000000
26231235	697828333	35612819	9999.938803	3490	68817	0.999994	3777	69217	0.999994	27016171	0.000000
26234646	697816008	35605401	9999.962887	3353	69244	0.999996	3809	68697	0.999996	27708408	0.000000
26234443	697821396	35600660	9999.977493	3484	69068	0.999998	3832	69581	0.999998	28399872	0.000000
26241639	697811621	35608837	9999.986350	3391	68797	0.999999	3870	68684	0.999999	29090705	0.000000
26240549	697812909	35605220	9999.991722	3345	69598	0.999999	3863	68965	0.999999	29781544	0.000000
26234121	697839843	35600277	9999.994980	3451	69065	0.999999	3847	68603	0.999999	30469732	0.000000
26237203	697799521	35606747	9999.996955	3319	69151	1.000000	3830	68791	1.000000	31158314	0.000000
26242816	697810475	35598372	9999.998154	3356	69099	1.000000	3804	68814	1.000000	31846017	0.000000
26238948	697783867	35612042	9999.998880	3459	69076	1.000000	3872	69351	1.000000	32533005	0.000000
26242533	697796700	35601286	9999.999321	3500	69055	1.000000	3821	68916	1.000000	33218425	0.000000
26239304	697805279	35606894	9999.999588	3359	69273	1.000000	3803	68726	1.000000	33901892	0.000000
26244635	697785005	35606068	9999.999750	3369	69078	1.000000	3844	68922	1.000000	34584437	0.000000
26240257	697784408	35600029	9999.999849	3475	69311	1.000000	3769	69004	1.000000	35265713	0.000000
26240922	697816667	35610179	9999.999908	3414	69397	1.000000	3868	68934	1.000000	35946549	0.000000
26235349	697828373	35603567	9999.999944	3416	69355	1.000000	3818	69090	1.000000	36626153	0.000000
26237164	697826413	35602805	9999.999966	3405	69192	1.000000	3881	69110	1.000000	37303807	0.000000
26238925	697808292	35602503	9999.999980	3431	69530	1.000000	3881	69079	1.000000	37981293	-1.#IND00
26243174	697791719	35609501	9999.999988	3399	69106	1.000000	3872	68852	1.000000	38658275	-0.006400
26236259	697791708	35604869	9999.999992	3376	68966	1.000000	3813	68985	1.000000	39333192	0.012724
26235256	697808571	35599614	9999.999995	3414	69336	1.000000	3826	68526	1.000000	40008355	0.002722
26245916	697785763	35606414	9999.999997	3364	69143	1.000000	3829	68947	1.000000	40682936	-0.003315
26240087	697785130	35594867	9999.999998	3334	69618	1.000000	3801	68700	1.000000	41354528	-0.002267
26230312	697805593	35607891	9999.999999	3429	69359	1.000000	3894	69250	1.000000	42027467	-0.000851
26240284	697804131	35604125	9999.999999	3408	68982	1.000000	3777	68924	1.000000	42697925	-0.001621
26236507	697836143	35597229	10000.000000	3381	69274	1.000000	3815	69254	1.000000	43367522	0.000303
26236106	697813783	35601238	10000.000000	3387	69043	1.000000	3860	68647	1.000000	44036757	0.001270
26234315	697789747	35599890	10000.000000	3380	68991	1.000000	3879	68831	1.000000	44704599	-0.000167
26240820	697801866	35604017	10000.000000	3458	69545	1.000000	3807	68644	1.000000	45370969	-0.000600
26239768	697762384	35604797	10000.000000	3353	69407	1.000000	3838	68964	1.000000	46036194	-0.003087
26238976	697824050	35592343	10000.000000	3312	69488	1.000000	3796	68722	1.000000	46700694	-0.002596
26244639	697791740	35588339	10000.000000	3415	69418	1.000000	3893	68928	1.000000	47362492	-0.001501
26232249	697807240	35602825	10000.000000	3453	68842	1.000000	3811	69163	1.000000	48025043	-0.001657
26238594	697832999	35597292	10000.000000	3499	69130	1.000000	3749	68820	1.000000	48684531	-0.002923
26240086	697784841	35609325	10000.000000	3437	69516	1.000000	3904	68410	1.000000	49344792	-0.003381
26237876	697775171	35591907	10000.000000	3386	68986	1.000000	3822	69008	1.000000	50003607	-0.003284
26240849	697783848	35610791	10000.000000	3440	69182	1.000000	3813	69446	1.000000	50662736	-0.003119
26234328	697822404	35611699	10000.000000	3354	69406	1.000000	3955	68876	1.000000	51320209	-0.004863
26239066	697808011	35603033	10000.000000	3473	69218	1.000000	3876	68961	1.000000	51976710	-0.004432
26232027	697826574	35610901	10000.000000	3401	69346	1.000000	3886	68512	1.000000	52631709	-0.004557
26235189	697797954	35599575	10000.000000	3418	69013	1.000000	3852	69296	1.000000	53285951	-0.004550
26239742	697795149	35604405	10000.000000	3389	69187	1.000000	3742	68977	1.000000	53937124	-0.002981
26238756	697824346	35603645	10000.000000	3446	69093	1.000000	3872	68681	1.000000	54589426	-0.003022
26237816	697811590	35597828	10000.000000	3412	68924	1.000000	3827	69011	1.000000	55241506	-0.001653
26241024	697857846	35594048	10000.000000	3418	69018	1.000000	3794	68959	1.000000	55892108	-0.002721
26235101	697813851	35606512	10000.000000	3415	69163	1.000000	3810	68957	1.000000	56542533	-0.002926
26232446	697789704	35606440	10000.000000	3396	69050	1.000000	3873	68538	1.000000	57191082	-0.003180
26238593	697775353	35609104	10000.000000	3379	69256	1.000000	3878	68720	1.000000	57838842	-0.003296
26238818	697788369	35600713	10000.000000	3432	69230	1.000000	3822	68977	1.000000	58485992	-0.002406
26237307	697780183	35596177	10000.000000	3332	69523	1.000000	3778	68962	1.000000	59131715	-0.002845
26237703	697776075	35603234	10000.000000	3381	69192	1.000000	3793	69126	1.000000	59776452	-0.003672
26238423	697797452	35610902	10000.000000	3392	69135	1.000000	3798	68935	1.000000	60420393	-0.001008
26234888	697830254	35600849	10000.000000	3382	69163	1.000000	3857	69327	1.000000	61063244	-0.001934
26238146	697790923	35608092	10000.000000	3294	69777	1.000000	3748	69092	1.000000	61705776	-0.001986
26234352	697841948	35604291	10000.000000	3423	68803	1.000000	3902	69170	1.000000	62347213	-0.001763
26237182	697799304	35607488	10000.000000	3331	69324	1.000000	3883	68701	1.000000	62987827	-0.001661
26239270	697831957	35600029	10000.000000	3434	68854	1.000000	3866	68846	1.000000	63626364	-0.001834
26234566	697841545	35601940	10000.000000	3345	69365	1.000000	3853	68788	1.000000	64263565	-0.002073
26241082	697812063	35610872	10000.000000	3401	69286	1.000000	3783	68783	1.000000	64900299	-0.002172
26239533	697826485	35596764	10000.000000	3405	68775	1.000000	3834	68737	1.000000	65538491	-0.002537
26244578	697784507	35598330	10000.000000	3499	68973	1.000000	3913	68999	1.000000	66173689	-0.003152
26238312	697858651	35597225	10000.000000	3360	69501	1.000000	3902	68924	1.000000	66808037	-0.004783
26232568	697886082	35594678	10000.000000	3394	69172	1.000000	3885	68918	1.000000	67441946	-0.004638
26236819	697840992	35602443	10000.000000	3389	68943	1.000000	3823	68475	1.000000	68073545	-0.004646
26242501	697808146	35600807	10000.000000	3369	69005	1.000000	3824	68575	1.000000	68706025	-0.004494
26244142	697780305	35599016	10000.000000	3424	69616	1.000000	3843	68953	1.000000	69337522	-0.004465
26239442	697791818	35599151	10000.000000	3341	69480	1.000000	3890	68850	1.000000	69965549	-0.005839
26236588	697796368	35601581	10000.000000	3413	69552	1.000000	3872	69222	1.000000	70595025	-0.005784
26235643	697806345	35591442	10000.000000	3390	68999	1.000000	3870	69087	1.000000	71224160	-0.005413
26242205	697803460	35609543	10000.000000	3375	69432	1.000000	3924	68832	1.000000	71850929	-0.004831
26232949	697830520	35612693	10000.000000	3415	69173	1.000000	3910	68700	1.000000	72476334	-0.004707
26237895	697818099	35598277	10000.000000	3409	68945	1.000000	3861	68963	1.000000	73100239	-0.004670
26235624	697795624	35606072	10000.000000	3386	68859	1.000000	3789	68966	1.000000	73723466	-0.004643
26240750	697832997	35604483	10000.000000	3397	69294	1.000000	3836	68500	1.000000	74348234	-0.004268
26237544	697811958	35606879	10000.000000	3410	69525	1.000000	3864	68659	1.000000	74968695	-0.004006
26239529	697803938	35609618	10000.000000	3446	69202	1.000000	3835	68894	1.000000	75589284	-0.005429
26245011	697761734	35607107	10000.000000	3339	69182	1.000000	3845	68538	1.000000	76210050	-0.005250
npatches	nstrain	runtime	dt	init_x	init_y	init_y_blood	init_z	init_S	beta0	beta1	beta2	beta3	mean_beta	B	d	delta	delta_blood	b[0]	mut	m	CTL	c	g	epsilon	k	het	lambda	rho	omega	x_max	patch.dyna	DELTA	A	VA
10000	1	100.000000	0.001000	21900	9499	5000000	0.001000	10000000	9.348211	11.380896	7.139155	16.269981	14	800000000	0.010000	1.000000	1.000000	80000	0.000050	0.004800	0	0.500000	0.000000	2.500000	1.000000	0.500000	0.001000	0.001000	0.010000	31872	0	10.000000	7.000000	1.000000
sus	inf	inf_blood	z	x[0]	y[0][0]	z[0]	x[1]	y[1][0]	z[1]	S[0]	synchrony
219000000	94990000	5000000	10.000000	21900	9499	0.001000	21900	9499	0.001000	10000000	0.000000
40032290	439850840	22360325	3941.516320	5365	43107	0.394152	4548	43577	0.394152	10787625	0.000000
39697460	437550828	22371845	6325.803353	5206	43173	0.632580	4419	43305	0.632580	11474308	0.000000
43126518	397188691	20292702	7771.765723	5784	38950	0.777177	4828	39577	0.777177	12148559	0.000000
46122170	367797047	18799048	8648.676577	6058	35892	0.864868	5171	36763	0.864868	12814311	0.000000
48070266	350675188	17908695	9180.483393	6371	34176	0.918048	5396	34787	0.918048	13475110	0.000000
49253002	340961596	17401549	9503.000201	6561	33136	0.950300	5497	33618	0.950300	14131101	0.000000
49974064	335381148	17122711	9698.592075	6638	32272	0.969859	5565	33326	0.969859	14785492	0.000000
50400167	332129551	16944642	9817.209710	6742	32188	0.981721	5655	32949	0.981721	15437049	0.000000
50661560	330190962	16844976	9889.145947	6658	32142	0.988915	5678	32382	0.988915	16087722	0.000000
50818635	329016625	16782554	9932.772025	6719	32036	0.993277	5637	32486	0.993277	16734589	0.000000
50900697	328329391	16752509	9959.229270	6706	31914	0.995923	5645	32263	0.995923	17380406	0.000000
50962709	327883324	16725094	9975.274394	6737	31891	0.997527	5780	32230	0.997527	18025952	0.000000
51009529	327634124	16714284	9985.005037	6758	31660	0.998501	5704	32515	0.998501	18669821	0.000000
51018164	327476587	16706185	9990.906233	6702	31976	0.999091	5699	32453	0.999091	19313363	0.000000
51037482	327402996	16702157	9994.485041	6719	32054	0.999449	5705	32461	0.999449	19956934	0.000000
51041264	327323297	16704370	9996.655426	6866	31587	0.999666	5560	32428	0.999666	20599657	0.000000
51042674	327274591	16702758	9997.971667	6835	31881	0.999797	5700	32585	0.999797	21240099	0.000000
51040405	327303603	16696578	9998.769908	6732	31842	0.999877	5561	32535	0.999877	21881019	0.000000
51050324	327254902	16686271	9999.254005	6844	31703	0.999925	5684	32528	0.999925	22519694	0.000000
51046076	327243895	16702325	9999.547588	6810	31930	0.999955	5652	32394	0.999955	23158466	0.000000
51047020	327258304	16690270	9999.725632	6675	31793	0.999973	5671	32615	0.999973	23795238	0.000000
51046608	327239219	16697003	9999.833608	6776	31852	0.999983	5591	32209	0.999983	24431078	0.000000
51043089	327252705	16698933	9999.899091	6820	32005	0.999990	5703	32536	0.999990	25065413	0.000000
51043337	327258321	16694127	9999.938803	6714	31740	0.999994	5723	32163	0.999994	25698831	0.000000
51040915	327279535	16698467	9999.962887	6626	31920	0.999996	5681	32060	0.999996	26331170	0.000000
51040879	327285380	16690033	9999.977493	6723	31939	0.999998	5650	32564	0.999998	26963552	0.000000
51048442	327242083	16696272	9999.986350	6712	32001	0.999999	5710	32405	0.999999	27593820	0.000000
51045456	327266189	16695597	9999.991722	6736	31813	0.999999	5668	32534	0.999999	28223075	0.000000
51056817	327229465	16688936	9999.994980	6803	31715	0.999999	5661	32689	0.999999	28851657	0.000000
51039393	327285895	16698838	9999.996955	6878	31441	1.000000	5729	32193	1.000000	29480659	0.000000
51046755	327241297	16707680	9999.998154	6625	32090	1.000000	5770	32158	1.000000	30108046	0.000000
51054386	327244963	16697275	9999.998880	6838	31826	1.000000	5740	32392	1.000000	30733323	0.000000
51050638	327216916	16701082	9999.999321	6749	32022	1.000000	5595	32361	1.000000	31358267	0.000000
51044251	327259788	16691790	9999.999588	6798	31916	1.000000	5731	32420	1.000000	31982027	0.000000
51048566	327286547	16699457	9999.999750	6665	32033	1.000000	5622	32516	1.000000	32604519	0.000000
51048203	327270852	16694784	9999.999849	6674	31850	1.000000	5634	32462	1.000000	33228008	0.000000
51053784	327259253	16695900	9999.999908	6674	31862	1.000000	5768	32482	1.000000	33849199	0.000000
51045366	327246879	16701192	9999.999944	6736	31896	1.000000	5676	32770	1.000000	34470046	0.000000
51046670	327244741	16698803	9999.999966	6835	31737	1.000000	5637	32352	1.000000	35089092	0.000000
51046448	327246881	16698372	9999.999980	6789	31792	1.000000	5586	32384	1.000000	35706113	-1.#IND00
51040424	327262402	16699345	9999.999988	6710	31529	1.000000	5704	32362	1.000000	36325153	0.000000
51042996	327264274	16691773	9999.999992	6824	31954	1.000000	5604	32556	1.000000	36941314	0.013204
51046155	327245176	16697249	9999.999995	6775	31811	1.000000	5632	32295	1.000000	37557187	0.012507
51059216	327246771	16695208	9999.999997	6853	31719	1.000000	5707	32311	1.000000	38172337	0.008792
51043013	327286741	16694740	9999.999998	6660	32068	1.000000	5654	32441	1.000000	38785759	0.012925
51043133	327259618	16696150	9999.999999	6775	31365	1.000000	5759	32332	1.000000	39398856	0.003713
51044760	327231901	16696983	9999.999999	6738	31893	1.000000	5691	32350	1.000000	40011064	0.014037
51052878	327238420	16699005	10000.000000	6762	31931	1.000000	5665	32400	1.000000	40623287	0.011138
51047105	327261364	16696056	10000.000000	6646	31927	1.000000	5696	32456	1.000000	41234617	0.013214
51052670	327236966	16695322	10000.000000	6732	31715	1.000000	5693	32544	1.000000	41845945	0.011836
51051926	327236996	16695073	10000.000000	6704	31966	1.000000	5670	32466	1.000000	42455071	0.010798
51051652	327212658	16694278	10000.000000	6775	31499	1.000000	5684	32578	1.000000	43061289	0.010324
51045735	327265872	16695080	10000.000000	6761	31821	1.000000	5673	32184	1.000000	43668671	0.008385
51048300	327264534	16687952	10000.000000	6770	31760	1.000000	5615	32455	1.000000	44273228	0.007237
51046047	327240524	16703484	10000.000000	6786	31900	1.000000	5676	32362	1.000000	44879000	0.007151
51049864	327251963	16700801	10000.000000	6770	31911	1.000000	5629	32603	1.000000	45484501	0.006019
51039353	327263772	16693610	10000.000000	6770	31697	1.000000	5668	32558	1.000000	46087731	0.005695
51048070	327251921	16694741	10000.000000	6771	31844	1.000000	5676	32227	1.000000	46688636	0.005299
51046484	327243970	16693723	10000.000000	6701	32159	1.000000	5621	32137	1.000000	47291052	0.004503
51060843	327207299	16707530	10000.000000	6806	31888	1.000000	5649	32413	1.000000	47891561	0.004500
51044919	327260390	16698373	10000.000000	6722	31702	1.000000	5634	32221	1.000000	48491622	0.000988
51049666	327279810	16689403	10000.000000	6740	31836	1.000000	5731	32459	1.000000	49090538	0.001209
51044652	327257354	16691428	10000.000000	6802	31853	1.000000	5667	32458	1.000000	49687912	0.001594
51057512	327268682	16692266	10000.000000	6693	31933	1.000000	5696	32499	1.000000	50283917	0.001107
51049890	327256071	16692842	10000.000000	6716	31865	1.000000	5578	32514	1.000000	50878262	-0.000516
51040297	327253092	16698043	10000.000000	6593	31865	1.000000	5710	32123	1.000000	51473795	-0.000763
51046280	327271223	16693933	10000.000000	6728	32036	1.000000	5676	32440	1.000000	52066155	-0.001888
51044984	327248643	16698913	10000.000000	6790	31501	1.000000	5572	32456	1.000000	52659921	-0.003819
51042103	327265861	16695244	10000.000000	6864	31680	1.000000	5635	32401	1.000000	53252677	-0.003545
51046849	327253890	16689996	10000.000000	6812	31792	1.000000	5652	32394	1.000000	53844372	-0.003932
51050106	327255044	16694784	10000.000000	6774	31549	1.000000	5663	32580	1.000000	54435255	-0.004305
51050772	327235084	16693112	10000.000000	6934	31562	1.000000	5766	32345	1.000000	55025103	-0.001852
51048061	327255460	16695826	10000.000000	6773	32042	1.000000	5731	32381	1.000000	55614398	-0.002969
51040313	327286221	16700408	10000.000000	6764	31754	1.000000	5745	32204	1.000000	56200979	-0.002786
51046950	327246429	16695138	10000.000000	6792	31689	1.000000	5734	32354	1.000000	56788501	-0.002639
51057781	327217972	16695911	10000.000000	6799	31997	1.000000	5722	32184	1.000000	57375335	-0.001678
51054508	327228563	16696389	10000.000000	6835	31885	1.000000	5701	32115	1.000000	57962138	-0.001190
51049620	327261772	16700756	10000.000000	6869	31556	1.000000	5722	32211	1.000000	58546085	-0.001352
51043796	327265369	16693089	10000.000000	6678	32051	1.000000	5665	32270	1.000000	59128490	-0.001134
51044232	327252055	16698156	10000.000000	6743	31790	1.000000	5652	32661	1.000000	59712045	-0.001216
51047003	327233928	16693286	10000.000000	6891	31544	1.000000	5679	32351	1.000000	60293924	-0.000928
51047344	327269539	16690283	10000.000000	6677	31956	1.000000	5707	32509	1.000000	60876220	-0.001136
51050890	327250116	16697312	10000.000000	6808	32014	1.000000	5722	32391	1.000000	61456012	-0.000910
51056561	327243799	16695639	10000.000000	6756	31872	1.000000	5713	32561	1.000000	62034327	-0.000811
51039210	327274871	16696580	10000.000000	6895	31489	1.000000	5673	32424	1.000000	62611945	-0.000981
51055674	327218207	16694802	10000.000000	6751	31818	1.000000	5574	32609	1.000000	63191228	-0.000701
51048374	327229902	16695733	10000.000000	6845	31766	1.000000	5544	32390	1.000000	63767701	-0.000917
51046411	327239953	16694553	10000.000000	6699	31676	1.000000	5640	32332	1.000000	64342598	-0.000931
51047884	327230019	16694545	10000.000000	6823	31824	1.000000	5642	32230	1.000000	64918314	-0.000352
51054103	327225065	16697859	10000.000000	6709	31967	1.000000	5628	32436	1.000000	65491408	-0.000391
51048039	327264819	16692178	10000.000000	6868	31515	1.000000	5567	32675	1.000000	66064810	-0.000667
51050484	327247226	16701231	10000.000000	6869	31316	1.000000	5784	32385	1.000000	66637433	-0.000505
51050665	327252181	16700787	10000.000000	6697	31858	1.000000	5801	32010	1.000000	67208284	-0.000727
51055657	327243636	16702609	10000.000000	6742	31834	1.000000	5760	32341	1.000000	67780356	-0.000811
51040151	327257468	16703124	10000.000000	6728	31735	1.000000	5720	32446	1.000000	68350646	-0.000830
51049006	327262635	16694069	10000.000000	6740	31912	1.000000	5619	32466	1.000000	68919407	-0.000773
51044554	327252213	16693836	10000.000000	6698	31844	1.000000	5752	32320	1.000000	69488887	-0.000763
51043941	327257768	16699863	10000.000000	6770	31594	1.000000	5749	32530	1.000000	70054916	-0.000734
51050734	327244670	16694954	10000.000000	6771	31798	1.000000	5615	32421	1.000000	70620868	-0.000222
npatches	nstrain	runtime	dt	init_x	init_y	init_y_blood	init_z	init_S	beta0	beta1	beta2	beta3	mean_beta	B	d	delta	delta_blood	b[0]	mut	m	CTL	c	g	epsilon	k	het	lambda	rho	omega	x_max	patch.dyna	DELTA	A	VA
10000	1	100.000000	0.001000	21900	9499	5000000	0.001000	10000000	7.543857	11.554482	8.213337	19.288397	14	800000000	0.010000	1.000000	1.000000	80000	0.000050	0.004800	0	0.500000	0.000000	2.500000	2.000000	0.500000	0.001000	0.001000	0.010000	31872	0	10.000000	7.000000	1.000000
sus	inf	inf_blood	z	x[0]	y[0][0]	z[0]	x[1]	y[1][0]	z[1]	S[0]	synchrony
219000000	94990000	5000000	10.000000	21900	9499	0.001000	21900	9499	0.001000	10000000	0.000000
44102070	385043684	19666269	3941.516320	7207	37260	0.394152	4977	38156	0.394152	10777741	0.000000
51010049	319119002	16366422	6325.803353	8011	30171	0.632580	5742	31695	0.632580	11436317	0.000000
60076459	262180259	13415061	7771.765723	9442	24227	0.777177	6753	25678	0.777177	12070107	0.000000
66143572	233533460	11939080	8648.676577	10478	21580	0.864868	7256	22934	0.864868	12686819	0.000000
69675186	219146083	11186303	9180.483393	11044	19831	0.918048	7608	21479	0.918048	13293220	0.000000
71771964	211339573	10787814	9503.000201	11327	19242	0.950300	7981	20735	0.950300	13893236	0.000000
72993005	206896833	10556783	9698.592075	11426	18851	0.969859	8054	20214	0.969859	14488251	0.000000
73743014	204252144	10423224	9817.209710	11624	18473	0.981721	8229	19816	0.981721	15081453	0.000000
74194274	202718533	10350336	9889.145947	11917	18289	0.988915	8263	19800	0.988915	15673046	0.000000
74465474	201818925	10295831	9932.772025	11758	17962	0.993277	8252	19839	0.993277	16260797	0.000000
74622790	201254675	10270532	9959.229270	11745	17989	0.995923	8322	19591	0.995923	16846212	0.000000
74731061	200936984	10248654	9975.274394	11666	18091	0.997527	8067	19822	0.997527	17433110	0.000000
74802276	200702222	10235580	9985.005037	11732	18466	0.998501	8238	19604	0.998501	18019046	0.000000
74830837	200606080	10235951	9990.906233	11784	18045	0.999091	8339	19607	0.999091	18604434	0.000000
74843296	200516008	10225868	9994.485041	11805	17887	0.999449	8287	19748	0.999449	19189658	0.000000
74860606	200453562	10227669	9996.655426	11655	18384	0.999666	8414	19602	0.999666	19772367	0.000000
74861769	200440309	10229540	9997.971667	11834	18021	0.999797	8277	19630	0.999797	20353886	0.000000
74876321	200438058	10226279	9998.769908	11624	18295	0.999877	8263	19606	0.999877	20935483	0.000000
74893136	200391318	10227279	9999.254005	11740	18086	0.999925	8361	19531	0.999925	21514984	0.000000
74878800	200401493	10227781	9999.547588	11771	18184	0.999955	8248	19642	0.999955	22092251	0.000000
74865015	200422146	10230401	9999.725632	11782	18115	0.999973	8243	19712	0.999973	22670849	0.000000
74881731	200426739	10221624	9999.833608	11844	18103	0.999983	8196	19818	0.999983	23248201	0.000000
74862498	200411865	10221993	9999.899091	11812	18011	0.999990	8275	19604	0.999990	23825793	0.000000
74869194	200412082	10229382	9999.938803	11748	17919	0.999994	8399	19822	0.999994	24402608	0.000000
74870395	200435194	10223726	9999.962887	11890	17790	0.999996	8303	19510	0.999996	24977471	0.000000
74877815	200401415	10224938	9999.977493	11780	17909	0.999998	8215	19944	0.999998	25551884	0.000000
74891117	200388411	10224746	9999.986350	11666	18175	0.999999	8185	20097	0.999999	26126288	0.000000
74883839	200418102	10219421	9999.991722	11683	18123	0.999999	8383	19375	0.999999	26697470	0.000000
74875153	200397712	10221720	9999.994980	11683	18488	0.999999	8358	19737	0.999999	27269674	0.000000
74888133	200392616	10224701	9999.996955	11726	18122	1.000000	8334	19619	1.000000	27841085	0.000000
74883345	200391943	10223885	9999.998154	11822	17967	1.000000	8200	19931	1.000000	28410572	0.000000
74881151	200410476	10221268	9999.998880	11721	18130	1.000000	8332	19771	1.000000	28979933	0.000000
74889399	200410959	10223775	9999.999321	11913	18041	1.000000	8337	19652	1.000000	29547020	0.000000
74882757	200386300	10230936	9999.999588	11731	17931	1.000000	8287	19788	1.000000	30114751	0.000000
74890895	200387659	10221382	9999.999750	11981	17792	1.000000	8295	19772	1.000000	30680687	0.000000
74882450	200426162	10222026	9999.999849	11900	18049	1.000000	8280	19549	1.000000	31246096	0.000000
74874782	200433260	10230298	9999.999908	11854	18191	1.000000	8268	19763	1.000000	31810962	0.000000
74874573	200393004	10224449	9999.999944	11830	18252	1.000000	8175	19741	1.000000	32375016	0.000000
74873472	200402997	10224316	9999.999966	11762	18312	1.000000	8393	19534	1.000000	32939334	0.000000
74888375	200402990	10221441	9999.999980	11766	18045	1.000000	8298	19548	1.000000	33502084	-1.#IND00
74895571	200402125	10224911	9999.999988	11881	17841	1.000000	8239	19530	1.000000	34064032	0.024000
74893314	200380469	10222296	9999.999992	11688	18409	1.000000	8445	19528	1.000000	34625236	0.031466
74893414	200378643	10220011	9999.999995	11648	18100	1.000000	8209	19831	1.000000	35185361	0.036413
74882464	200395909	10224671	9999.999997	11706	17985	1.000000	8307	19638	1.000000	35745005	0.028655
74886020	200401565	10218607	9999.999998	12073	17863	1.000000	8240	19779	1.000000	36303766	0.030355
74884289	200397641	10228983	9999.999999	11667	18197	1.000000	8304	19652	1.000000	36860661	0.029048
74884143	200378662	10221402	9999.999999	11846	18010	1.000000	8172	19870	1.000000	37417254	0.023990
74882368	200396139	10226595	10000.000000	11808	18014	1.000000	8326	19834	1.000000	37972833	0.019619
74878629	200410929	10224551	10000.000000	11931	17721	1.000000	8185	19924	1.000000	38528892	0.008035
74880760	200384655	10228594	10000.000000	11751	18317	1.000000	8248	19930	1.000000	39082804	0.006206
74871798	200400869	10224854	10000.000000	11701	18179	1.000000	8348	19674	1.000000	39636455	0.006448
74869977	200404875	10227975	10000.000000	11873	18138	1.000000	8285	19783	1.000000	40188450	0.004003
74869276	200396744	10225714	10000.000000	11858	18008	1.000000	8254	19527	1.000000	40739671	0.001870
74881378	200396675	10227896	10000.000000	11917	17830	1.000000	8289	19860	1.000000	41290369	0.001409
74882404	200410226	10225419	10000.000000	11719	18397	1.000000	8256	19690	1.000000	41839553	-0.005531
74867145	200412360	10225691	10000.000000	11834	18024	1.000000	8232	20008	1.000000	42388844	-0.008361
74888495	200399700	10223526	10000.000000	11699	18281	1.000000	8271	19662	1.000000	42936360	-0.007654
74881600	200388985	10229070	10000.000000	11859	18118	1.000000	8414	19637	1.000000	43485261	-0.008446
74881741	200411419	10221886	10000.000000	11697	18009	1.000000	8179	19677	1.000000	44032631	-0.008464
74886188	200388407	10225298	10000.000000	11644	17934	1.000000	8323	19601	1.000000	44579656	-0.009547
74871523	200402833	10224192	10000.000000	11861	18036	1.000000	8403	19744	1.000000	45124926	-0.008293
74872636	200403417	10223382	10000.000000	11838	17882	1.000000	8482	19237	1.000000	45666735	-0.007860
74878321	200406832	10225282	10000.000000	11814	18189	1.000000	8437	19627	1.000000	46211089	-0.008076
74873599	200406731	10223541	10000.000000	11756	18317	1.000000	8185	19609	1.000000	46754227	-0.007699
74892272	200386011	10225339	10000.000000	11676	18121	1.000000	8181	19751	1.000000	47296407	-0.007458
74888162	200398165	10226300	10000.000000	11703	18086	1.000000	8419	19405	1.000000	47837218	-0.007285
74892837	200395737	10220082	10000.000000	11840	18013	1.000000	8349	19565	1.000000	48377796	-0.007088
74869719	200423868	10225245	10000.000000	11897	17786	1.000000	8360	19544	1.000000	48916703	-0.006886
74878411	200389171	10219127	10000.000000	11857	17882	1.000000	8245	19994	1.000000	49455552	-0.006294
74865254	200417111	10232697	10000.000000	11691	18103	1.000000	8285	19729	1.000000	49992565	-0.006244
74876083	200401382	10227135	10000.000000	11729	18114	1.000000	8253	19700	1.000000	50529672	-0.006444
74879655	200388408	10220706	10000.000000	11641	18193	1.000000	8257	19637	1.000000	51065196	-0.006739
74882748	200398730	10228433	10000.000000	11858	18099	1.000000	8369	19518	1.000000	51600146	-0.005748
74877547	200411195	10222537	10000.000000	11935	17857	1.000000	8150	19855	1.000000	52133891	-0.006318
74885103	200417275	10216805	10000.000000	11929	17870	1.000000	8279	19484	1.000000	52666841	-0.006007
74875605	200422915	10224514	10000.000000	11544	18256	1.000000	8276	19925	1.000000	53200201	-0.004930
74887928	200400462	10229421	10000.000000	11635	18149	1.000000	8337	19621	1.000000	53732047	-0.004760
74877663	200420597	10225291	10000.000000	11723	17979	1.000000	8369	19704	1.000000	54263094	-0.005825
74880516	200393936	10225309	10000.000000	11848	18196	1.000000	8206	19685	1.000000	54794543	-0.005657
74884211	200409521	10223756	10000.000000	11763	18280	1.000000	8366	19583	1.000000	55324160	-0.005430
74864359	200422573	10230104	10000.000000	11837	18037	1.000000	8342	19661	1.000000	55852412	-0.005321
74891444	200391042	10221926	10000.000000	11771	18123	1.000000	8462	19524	1.000000	56379593	-0.004943
74882482	200393668	10226585	10000.000000	11883	17899	1.000000	8430	19605	1.000000	56906904	-0.004832
74869887	200428051	10222220	10000.000000	11808	18026	1.000000	8176	19874	1.000000	57431986	-0.004617
74883597	200405704	10222055	10000.000000	11727	17954	1.000000	8291	19590	1.000000	57958559	-0.004455
74873264	200407637	10226464	10000.000000	11811	18188	1.000000	8444	19463	1.000000	58483606	-0.004320
74859588	200432747	10223842	10000.000000	11966	17927	1.000000	8290	19565	1.000000	59007972	-0.004436
74874180	200402656	10226159	10000.000000	11869	17752	1.000000	8289	19700	1.000000	59531244	-0.003332
74888975	200385843	10222671	10000.000000	11661	17939	1.000000	8222	19784	1.000000	60052660	-0.003293
74884403	200387331	10231547	10000.000000	11847	18058	1.000000	8288	19893	1.000000	60573684	-0.003945
74889296	200393490	10218651	10000.000000	11769	18018	1.000000	8321	19571	1.000000	61096774	-0.004226
74878921	200402479	10226542	10000.000000	11819	18323	1.000000	8260	19675	1.000000	61616655	-0.004035
74884861	200386993	10226429	10000.000000	11707	18243	1.000000	8412	19459	1.000000	62134956	-0.004770
74878827	200423213	10226789	10000.000000	12161	17630	1.000000	8317	19836	1.000000	62653200	-0.004321
74871535	200406347	10227727	10000.000000	11756	18121	1.000000	8202	19787	1.000000	63169806	-0.003477
74880250	200402966	10223035	10000.000000	11818	18195	1.000000	8250	19557	1.000000	63687063	-0.002708
74861591	200437647	10222620	10000.000000	11626	18034	1.000000	8313	19806	1.000000	64203604	-0.002522
74873109	200422296	10225636	10000.000000	11910	18155	1.000000	8468	19489	1.000000	64718012	-0.002810
74876953	200415149	10220691	10000.000000	11762	18112	1.000000	8350	19465	1.000000	65233322	-0.003012
npatches	nstrain	runtime	dt	init_x	init_y	init_y_blood	init_z	init_S	beta0	beta1	beta2	beta3	mean_beta	B	d	delta	delta_blood	b[0]	mut	m	CTL	c	g	epsilon	k	het	lambda	rho	omega	x_max	patch.dyna	DELTA	A	VA
10000	1	100.000000	0.001000	21900	9499	5000000	0.001000	10000000	7.677814	8.488343	15.063471	11.266232	14	800000000	0.010000	1.000000	1.000000	80000	0.000050	0.004800	0	0.500000	0.000000	2.500000	3.000000	0.500000	0.001000	0.001000	0.010000	31872	0	10.000000	7.000000	1.000000
sus	inf	inf_blood	z	x[0]	y[0][0]	z[0]	x[1]	y[1][0]	z[1]	S[0]	synchrony
219000000	94990000	5000000	10.000000	21900	9499	0.001000	21900	9499	0.001000	10000000	0.000000
49233670	336717592	17257347	3941.516320	7820	31976	0.394152	7044	32650	0.394152	10768248	0.000000
64199164	239146342	12287800	6325.803353	9890	22171	0.632580	9294	22321	0.632580	11396328	0.000000
78734291	185064227	9477062	7771.765723	12026	16849	0.777177	11021	17177	0.777177	11984809	0.000000
87381454	161848119	8273640	8648.676577	13158	14490	0.864868	12234	14749	0.864868	12547979	0.000000
92367020	150441391	7683843	9180.483393	14177	13007	0.918048	12950	13663	0.918048	13097829	0.000000
95270581	144261956	7365233	9503.000201	14444	12288	0.950300	13426	12825	0.950300	13640659	0.000000
97069505	140698713	7174845	9698.592075	14796	11899	0.969859	13715	12596	0.969859	14176600	0.000000
98114807	138630891	7074121	9817.209710	14705	11992	0.981721	13872	12126	0.981721	14708860	0.000000
98739080	137410157	7012488	9889.145947	14945	11638	0.988915	14005	12116	0.988915	15238993	0.000000
99120205	136685823	6975443	9932.772025	14938	11858	0.993277	13943	12114	0.993277	15766584	0.000000
99368864	136236943	6953352	9959.229270	15044	11632	0.995923	13969	12057	0.995923	16292973	0.000000
99512580	135953589	6938910	9975.274394	15005	11905	0.997527	13842	12205	0.997527	16819147	0.000000
99595574	135809700	6928668	9985.005037	14936	11671	0.998501	14020	12005	0.998501	17343449	0.000000
99656243	135701533	6925124	9990.906233	15241	11506	0.999091	13894	12117	0.999091	17865528	0.000000
99687172	135629882	6919840	9994.485041	14912	11652	0.999449	13956	12102	0.999449	18387342	0.000000
99705359	135605700	6919091	9996.655426	15062	11871	0.999666	14034	11965	0.999666	18908364	0.000000
99707177	135588913	6914578	9997.971667	14996	11611	0.999797	14081	11830	0.999797	19429589	0.000000
99704852	135596557	6917985	9998.769908	15223	11345	0.999877	14060	11791	0.999877	19950046	0.000000
99729957	135557886	6917948	9999.254005	15012	11564	0.999925	14038	12027	0.999925	20468830	0.000000
99719384	135553861	6914722	9999.547588	15158	11555	0.999955	14093	11777	0.999955	20987506	0.000000
99734293	135545674	6914937	9999.725632	14889	11740	0.999973	14054	11992	0.999973	21504265	0.000000
99719469	135561951	6915368	9999.833608	15040	11626	0.999983	14116	11723	0.999983	22022468	0.000000
99736143	135553109	6915869	9999.899091	15155	11532	0.999990	13973	11978	0.999990	22538796	0.000000
99703317	135590575	6921725	9999.938803	14881	11750	0.999994	13915	12129	0.999994	23054534	0.000000
99734985	135550562	6914599	9999.962887	15090	11692	0.999996	14204	11883	0.999996	23569408	0.000000
99733384	135542431	6911105	9999.977493	15122	11506	0.999998	14091	12014	0.999998	24083810	0.000000
99720318	135565397	6919270	9999.986350	15298	11549	0.999999	13961	12071	0.999999	24596817	0.000000
99725465	135567727	6916397	9999.991722	14911	11801	0.999999	14099	11881	0.999999	25109035	0.000000
99731020	135560406	6915289	9999.994980	15221	11549	0.999999	14189	11636	0.999999	25620744	0.000000
99732255	135551108	6915845	9999.996955	14983	11556	1.000000	14041	11984	1.000000	26132764	0.000000
99728254	135545889	6918561	9999.998154	14991	11640	1.000000	14104	11984	1.000000	26642381	0.000000
99727370	135554515	6918355	9999.998880	15148	11677	1.000000	14173	11812	1.000000	27151984	0.000000
99734240	135535466	6915576	9999.999321	15118	11644	1.000000	13941	12052	1.000000	27661177	0.000000
99725613	135542552	6909599	9999.999588	15138	11370	1.000000	14030	11877	1.000000	28169353	0.000000
99723850	135546483	6917123	9999.999750	15031	11638	1.000000	14112	11850	1.000000	28677089	0.000000
99726428	135559292	6917448	9999.999849	15203	11399	1.000000	13771	12078	1.000000	29182835	0.000000
99712778	135573019	6915641	9999.999908	14985	11641	1.000000	14183	11810	1.000000	29689414	0.000000
99727647	135556163	6917847	9999.999944	15183	11519	1.000000	14092	12048	1.000000	30194799	0.000000
99720101	135551823	6912981	9999.999966	15027	11556	1.000000	14096	11940	1.000000	30698189	0.000000
99714916	135552658	6919295	9999.999980	14943	11796	1.000000	14142	11853	1.000000	31200482	-1.#IND00
99714392	135571694	6916994	9999.999988	15126	11730	1.000000	14196	11928	1.000000	31703535	0.000000
99724784	135563954	6919432	9999.999992	15240	11536	1.000000	13905	12043	1.000000	32205034	-0.014828
99728911	135560185	6916196	9999.999995	14977	11594	1.000000	13982	12028	1.000000	32706061	-0.010395
99720047	135545811	6917340	9999.999997	14972	11781	1.000000	14064	12107	1.000000	33205676	-0.008155
99730551	135557093	6913320	9999.999998	15170	11541	1.000000	14137	11931	1.000000	33703511	-0.006580
99720549	135565433	6918932	9999.999999	15155	11533	1.000000	13965	11935	1.000000	34203279	-0.005570
99722522	135570324	6917062	9999.999999	15211	11342	1.000000	14069	11908	1.000000	34702929	-0.007265
99738238	135546717	6915317	10000.000000	14942	11609	1.000000	13942	12051	1.000000	35200625	-0.005947
99723133	135552925	6914492	10000.000000	15012	11676	1.000000	13849	12104	1.000000	35697184	-0.006359
99713717	135553175	6918372	10000.000000	15059	11696	1.000000	14111	11938	1.000000	36192986	-0.007647
99726740	135558833	6914701	10000.000000	15092	11649	1.000000	14126	11656	1.000000	36688344	-0.007134
99732946	135525816	6916523	10000.000000	15001	11480	1.000000	14037	11991	1.000000	37184263	-0.004356
99700166	135595106	6916174	10000.000000	14919	11737	1.000000	14058	12056	1.000000	37677259	-0.004147
99745326	135544411	6915135	10000.000000	14957	11445	1.000000	13966	12010	1.000000	38169996	-0.003918
99723239	135561521	6915865	10000.000000	15109	11816	1.000000	13981	12079	1.000000	38659253	-0.004812
99713465	135567684	6914153	10000.000000	15098	11339	1.000000	14076	12060	1.000000	39151324	-0.004060
99715505	135573547	6914987	10000.000000	14853	11939	1.000000	14231	11905	1.000000	39641360	-0.001285
99722779	135545539	6914486	10000.000000	15236	11602	1.000000	13978	11896	1.000000	40130492	-0.001734
99730657	135549901	6914986	10000.000000	15057	11564	1.000000	14019	12165	1.000000	40618635	-0.001781
99741904	135561259	6916639	10000.000000	14861	11662	1.000000	14075	11880	1.000000	41107845	-0.001428
99729527	135547680	6914994	10000.000000	15086	11674	1.000000	14125	11982	1.000000	41594738	-0.001981
99734482	135557211	6912340	10000.000000	15123	11675	1.000000	13975	11990	1.000000	42081199	-0.001065
99721926	135558572	6916026	10000.000000	15182	11426	1.000000	13961	12095	1.000000	42567438	-0.000897
99713184	135578419	6916628	10000.000000	14938	11590	1.000000	13957	11933	1.000000	43053046	-0.000959
99723623	135547941	6917032	10000.000000	15134	11544	1.000000	13941	12043	1.000000	43537551	-0.000012
99738222	135535521	6917669	10000.000000	15115	11653	1.000000	13893	12213	1.000000	44022325	-0.000236
99728329	135544436	6912904	10000.000000	15103	11540	1.000000	13995	12123	1.000000	44505855	0.000872
99724080	135557422	6916321	10000.000000	15241	11490	1.000000	13966	11830	1.000000	44987579	0.001741
99730723	135545935	6914941	10000.000000	14974	11621	1.000000	13975	11981	1.000000	45469706	0.001360
99737246	135541699	6919420	10000.000000	14872	11597	1.000000	14066	11863	1.000000	45950169	0.000841
99734126	135541139	6916434	10000.000000	15337	11281	1.000000	14104	12035	1.000000	46429889	0.000696
99722934	135554690	6917610	10000.000000	15059	11449	1.000000	13976	12256	1.000000	46910847	0.000533
99725211	135563058	6916942	10000.000000	15058	11420	1.000000	13932	12052	1.000000	47390921	-0.001175
99728561	135555175	6915044	10000.000000	15023	11511	1.000000	14124	11719	1.000000	47871293	-0.001244
99724441	135555451	6916491	10000.000000	14860	11770	1.000000	13946	11943	1.000000	48349666	-0.000107
99733610	135547189	6913460	10000.000000	14989	11656	1.000000	14093	11943	1.000000	48827178	-0.000454
99741044	135549334	6918876	10000.000000	15198	11558	1.000000	14110	12050	1.000000	49303523	-0.001378
99709205	135580572	6914797	10000.000000	14909	11866	1.000000	13860	12131	1.000000	49779190	-0.001790
99735125	135557244	6917222	10000.000000	15271	11502	1.000000	13955	11965	1.000000	50253099	-0.002353
99727903	135547518	6921006	10000.000000	14968	11771	1.000000	13937	12049	1.000000	50726677	-0.002352
99735428	135540791	6917137	10000.000000	15130	11528	1.000000	13937	12259	1.000000	51199653	-0.001497
99712098	135567423	6913732	10000.000000	15068	11858	1.000000	13941	12082	1.000000	51672812	-0.001489
99733783	135552870	6914713	10000.000000	15260	11306	1.000000	14007	12032	1.000000	52145800	-0.001070
99741708	135543236	6913815	10000.000000	15185	11589	1.000000	13871	12009	1.000000	52617538	-0.001316
99731990	135549909	6915197	10000.000000	14963	11496	1.000000	14196	11698	1.000000	53087981	-0.001511
99729014	135550542	6916543	10000.000000	15152	11470	1.000000	14043	12038	1.000000	53557288	-0.003372
99734243	135540951	6918070	10000.000000	15218	11416	1.000000	13933	12128	1.000000	54026618	-0.003449
99728096	135547931	6915758	10000.000000	15103	11635	1.000000	14032	12115	1.000000	54495309	-0.003480
99720818	135567690	6918234	10000.000000	15031	11655	1.000000	13827	12094	1.000000	54962520	-0.003325
99725974	135554172	6919949	10000.000000	15344	11407	1.000000	13923	12017	1.000000	55430339	-0.003637
99728199	135563067	6917915	10000.000000	15269	11335	1.000000	14027	12105	1.000000	55896276	-0.003492
99725342	135569225	6913859	10000.000000	15139	11439	1.000000	13837	12062	1.000000	56361142	-0.003559
99721543	135567503	6917617	10000.000000	15019	11514	1.000000	14242	11801	1.000000	56824908	-0.002189
99710673	135574518	6914616	10000.000000	15148	11632	1.000000	13731	12052	1.000000	57288750	-0.002091
99704923	135566060	6914265	10000.000000	15155	11753	1.000000	13944	12149	1.000000	57751805	-0.002208
99719723	135568494	6924843	10000.000000	15081	11553	1.000000	13879	11950	1.000000	58214214	-0.002103
99738802	135545032	6918215	10000.000000	14941	11645	1.000000	13825	12092	1.000000	58676608	-0.002063
99725459	135551533	6921470	10000.000000	15013	11687	1.000000	13970	12140	1.000000	59138587	-0.002030
99737008	135543550	6913429	10000.000000	15178	11499	1.000000	13974	12082	1.000000	59598565	-0.001451
npatches	nstrain	runtime	dt	init_x	init_y	init_y_blood	init_z	init_S	beta0	beta1	beta2	beta3	mean_beta	B	d	delta	delta_blood	b[0]	mut	m	CTL	c	g	epsilon	k	het	lambda	rho	omega	x_max	patch.dyna	DELTA	A	VA
10000	1	100.000000	0.001000	21900	9499	5000000	0.001000	10000000	11.830603	13.225094	18.098707	13.784381	14	800000000	0.010000	1.000000	1.000000	80000	0.000050	0.004800	0	0.500000	0.000000	2.500000	4.000000	0.500000	0.001000	0.001000	0.010000	31872	0	10.000000	7.000000	1.000000
sus	inf	inf_blood	z	x[0]	y[0][0]	z[0]	x[1]	y[1][0]	z[1]	S[0]	synchrony
219000000	94990000	5000000	10.000000	21900	9499	0.001000	21900	9499	0.001000	10000000	0.000000
54457269	295330808	15192246	3941.516320	5849	29331	0.394152	5371	29396	0.394152	10757751	0.000000
77973534	183785291	9449807	6325.803353	8385	18213	0.632580	7658	18491	0.632580	11352011	0.000000
97408977	136901727	7013907	7771.765723	10554	13101	0.777177	9616	13655	0.777177	11894420	0.000000
108333966	118109270	6038551	8648.676577	11606	11493	0.864868	10714	11812	0.864868	12405099	0.000000
114655064	108816810	5557618	9180.483393	12372	10542	0.918048	11105	11059	0.918048	12899293	0.000000
118381912	103767662	5294857	9503.000201	12704	10145	0.950300	11551	10367	0.950300	13382727	0.000000
120674491	100844157	5145565	9698.592075	12894	9737	0.969859	11970	10238	0.969859	13859965	0.000000
122048833	99115514	5062303	9817.209710	13195	9579	0.981721	11928	10189	0.981721	14332368	0.000000
122842603	98132635	5010040	9889.145947	13147	9513	0.988915	12132	9860	0.988915	14802447	0.000000
123354217	97523648	4974219	9932.772025	13372	9266	0.993277	12082	9867	0.993277	15270063	0.000000
123665656	97148881	4957303	9959.229270	13459	9436	0.995923	12304	9682	0.995923	15737099	0.000000
123848682	96930867	4945428	9975.274394	13122	9528	0.997527	12124	9765	0.997527	16201703	0.000000
123982972	96798585	4936539	9985.005037	13483	9386	0.998501	12080	9602	0.998501	16665760	0.000000
124009287	96717263	4931128	9990.906233	13361	9402	0.999091	12184	9973	0.999091	17130734	0.000000
124068870	96663236	4933915	9994.485041	13544	9163	0.999449	12337	9667	0.999449	17592934	0.000000
124071492	96652432	4930420	9996.655426	13358	9349	0.999666	12193	9804	0.999666	18054300	0.000000
124100113	96636954	4932804	9997.971667	13372	9258	0.999797	12206	9734	0.999797	18515554	0.000000
124092944	96645411	4931126	9998.769908	13404	9406	0.999877	12264	9683	0.999877	18974104	0.000000
124107808	96630664	4928512	9999.254005	13418	9393	0.999925	12325	9646	0.999925	19433630	0.000000
124093047	96654756	4926651	9999.547588	13247	9521	0.999955	12225	9694	0.999955	19891688	0.000000
124117591	96594048	4930248	9999.725632	13431	9483	0.999973	12217	9940	0.999973	20349449	0.000000
124121725	96612932	4931064	9999.833608	13512	9143	0.999983	12381	9594	0.999983	20807164	0.000000
124132843	96605305	4927742	9999.899091	13358	9277	0.999990	12228	9711	0.999990	21263837	0.000000
124108057	96618299	4928027	9999.938803	13357	9252	0.999994	12187	9729	0.999994	21719390	0.000000
124127849	96598498	4929144	9999.962887	13428	9279	0.999996	12180	9730	0.999996	22174303	0.000000
124099544	96606922	4934612	9999.977493	13557	9363	0.999998	12117	9810	0.999998	22630150	0.000000
124119668	96604058	4927456	9999.986350	13282	9387	0.999999	12223	9563	0.999999	23083842	0.000000
124111571	96621156	4932249	9999.991722	13349	9350	0.999999	12227	9783	0.999999	23537787	0.000000
124145162	96596035	4927624	9999.994980	13327	9376	0.999999	12220	9586	0.999999	23989603	0.000000
124113012	96604225	4927829	9999.996955	13516	9242	1.000000	12190	9780	1.000000	24441882	0.000000
124125972	96615200	4927897	9999.998154	13416	9433	1.000000	12193	9713	1.000000	24892777	0.000000
124124786	96598227	4928337	9999.998880	13459	9194	1.000000	12262	9733	1.000000	25343326	0.000000
124118479	96603287	4930358	9999.999321	13332	9432	1.000000	12059	9982	1.000000	25794063	0.000000
124119800	96600804	4929925	9999.999588	13283	9245	1.000000	12098	10054	1.000000	26243792	0.000000
124107328	96634631	4930835	9999.999750	13625	9142	1.000000	12122	9861	1.000000	26692407	0.000000
124120462	96621400	4927336	9999.999849	13357	9383	1.000000	12501	9611	1.000000	27139836	0.000000
124103693	96620831	4933090	9999.999908	13661	9359	1.000000	12342	9720	1.000000	27587638	0.000000
124117808	96615389	4927066	9999.999944	13560	9234	1.000000	11988	9716	1.000000	28034288	0.000000
124112475	96611529	4932119	9999.999966	13373	9250	1.000000	12466	9644	1.000000	28480458	0.000000
124110919	96613790	4934705	9999.999980	13354	9390	1.000000	12192	9612	1.000000	28925098	-1.#IND00
124122136	96612902	4930464	9999.999988	13452	9257	1.000000	12160	9848	1.000000	29370556	-0.000000
124106220	96602889	4928583	9999.999992	13354	9299	1.000000	12251	9576	1.000000	29814636	0.007839
124114280	96608889	4928418	9999.999995	13472	9296	1.000000	12287	9586	1.000000	30256759	-0.009568
124123326	96597770	4928781	9999.999997	13471	9299	1.000000	12160	9807	1.000000	30699328	-0.009238
124124982	96615251	4925273	9999.999998	13455	9283	1.000000	12418	9633	1.000000	31140915	-0.003896
124098593	96633445	4932235	9999.999999	13325	9360	1.000000	12326	9546	1.000000	31581452	-0.006144
124109069	96634158	4927579	9999.999999	13472	9438	1.000000	12214	9589	1.000000	32022367	-0.005375
124132868	96606385	4930556	10000.000000	13416	9459	1.000000	12040	9911	1.000000	32462192	-0.004423
124122590	96592211	4923175	10000.000000	13423	9367	1.000000	12328	9660	1.000000	32900943	-0.001567
124118226	96613549	4929266	10000.000000	13528	9282	1.000000	12213	9769	1.000000	33339551	-0.001521
124084545	96627148	4933384	10000.000000	13414	9294	1.000000	12294	9736	1.000000	33777273	-0.000812
124116891	96614856	4924758	10000.000000	13263	9369	1.000000	12321	9768	1.000000	34215014	-0.001380
124116083	96617468	4931171	10000.000000	13664	9043	1.000000	12162	9898	1.000000	34651008	-0.001234
124110550	96612739	4926907	10000.000000	13467	9302	1.000000	12317	9548	1.000000	35085878	0.000850
124105696	96631346	4929769	10000.000000	13304	9520	1.000000	12202	9717	1.000000	35521701	0.001479
124114745	96608074	4928567	10000.000000	13383	9288	1.000000	12350	9748	1.000000	35956880	0.001341
124112204	96613508	4929142	10000.000000	13228	9535	1.000000	12368	9478	1.000000	36391205	0.001338
124118818	96622629	4927179	10000.000000	13461	9425	1.000000	12207	9545	1.000000	36825351	0.000605
124129133	96590229	4926475	10000.000000	13636	9237	1.000000	12153	9870	1.000000	37259979	0.001073
124119214	96611009	4929008	10000.000000	13553	9346	1.000000	12112	9787	1.000000	37690579	-0.000000
124128519	96618273	4924996	10000.000000	13490	9259	1.000000	12261	9716	1.000000	38121417	0.000009
124109706	96609759	4928199	10000.000000	13622	9289	1.000000	12306	9772	1.000000	38553077	-0.000445
124101257	96618343	4928412	10000.000000	13112	9551	1.000000	12217	9630	1.000000	38983593	0.000088
124126390	96594787	4929053	10000.000000	13227	9525	1.000000	12280	9758	1.000000	39413502	-0.000541
124123995	96610558	4926830	10000.000000	13402	9209	1.000000	12364	9429	1.000000	39842621	-0.000475
124116940	96614531	4926302	10000.000000	13496	9155	1.000000	12360	9581	1.000000	40272412	-0.002363
124147037	96591238	4928107	10000.000000	13374	9477	1.000000	12060	9967	1.000000	40699539	-0.002153
124109968	96615055	4929978	10000.000000	13534	9392	1.000000	11894	9771	1.000000	41127774	-0.001999
124100477	96616547	4931036	10000.000000	13427	9278	1.000000	12176	9795	1.000000	41552666	-0.002385
124132752	96600299	4929080	10000.000000	13361	9368	1.000000	12132	9841	1.000000	41978337	-0.002663
124093693	96655086	4929550	10000.000000	13108	9578	1.000000	12290	9733	1.000000	42403473	-0.002830
124126052	96607976	4929129	10000.000000	13413	9280	1.000000	12083	9904	1.000000	42828970	-0.002462
124113867	96634384	4926391	10000.000000	13382	9301	1.000000	12165	9651	1.000000	43253019	-0.002260
124125396	96605940	4927768	10000.000000	13383	9275	1.000000	12101	9801	1.000000	43675916	-0.003131
124123871	96622851	4932342	10000.000000	13288	9280	1.000000	12006	9858	1.000000	44098863	-0.002623
124129444	96597942	4927165	10000.000000	13336	9284	1.000000	12087	9814	1.000000	44519357	-0.002226
124117624	96605914	4929691	10000.000000	13454	9193	1.000000	12318	9668	1.000000	44940923	-0.002288
124123103	96599781	4928192	10000.000000	13295	9226	1.000000	12310	9687	1.000000	45362683	-0.001644
124136599	96606824	4930717	10000.000000	13255	9280	1.000000	12142	9856	1.000000	45782346	-0.001852
124111920	96611836	4928487	10000.000000	13536	9219	1.000000	12194	9873	1.000000	46201861	-0.001914
124113329	96611697	4927555	10000.000000	13280	9399	1.000000	12104	9676	1.000000	46621353	-0.001841
124100314	96633514	4928486	10000.000000	13365	9514	1.000000	12152	9597	1.000000	47041370	-0.002216
124141477	96574746	4927322	10000.000000	13490	9309	1.000000	12377	9626	1.000000	47457947	-0.002191
124133071	96598108	4931288	10000.000000	13688	9160	1.000000	12447	9544	1.000000	47874521	-0.002391
124112761	96609128	4929681	10000.000000	13563	9270	1.000000	12269	9665	1.000000	48291674	-0.002273
124121991	96608782	4927917	10000.000000	13628	9175	1.000000	12174	9764	1.000000	48708151	-0.002054
124139187	96591470	4928690	10000.000000	13393	9236	1.000000	12305	9589	1.000000	49123326	-0.002453
124119185	96612716	4929331	10000.000000	13542	9169	1.000000	12265	9748	1.000000	49537484	-0.002950
124113595	96620985	4930276	10000.000000	13596	9266	1.000000	12071	9880	1.000000	49950855	-0.002973
124130685	96597858	4924794	10000.000000	13179	9362	1.000000	12269	9548	1.000000	50363766	-0.003215
124124776	96605975	4928089	10000.000000	13319	9347	1.000000	12315	9664	1.000000	50775937	-0.003226
124124361	96584244	4923852	10000.000000	13330	9472	1.000000	12391	9706	1.000000	51186815	-0.003309
124109500	96636615	4927817	10000.000000	13407	9238	1.000000	12117	9643	1.000000	51598065	-0.003328
124113049	96605294	4925849	10000.000000	13303	9623	1.000000	12144	9794	1.000000	52008506	-0.002316
124116976	96610941	4928194	10000.000000	13407	9422	1.000000	12097	9855	1.000000	52418151	-0.002296
124120213	96591268	4930793	10000.000000	13235	9454	1.000000	12244	9684	1.000000	52827218	-0.002202
124123326	96611777	4929486	10000.000000	13346	9480	1.000000	12453	9637	1.000000	53235668	-0.002402
124112580	96619965	4928239	10000.000000	13276	9469	1.000000	12232	9887	1.000000	53642998	-0.002171
124113605	96622238	4929912	10000.000000	13323	9291	1.000000	12250	9879	1.000000	54051292	-0.002575
npatches	nstrain	runtime	dt	init_x	init_y	init_y_blood	init_z	init_S	beta0	beta1	beta2	beta3	mean_beta	B	d	delta	delta_blood	b[0]	mut	m	CTL	c	g	epsilon	k	het	lambda	rho	omega	x_max	patch.dyna	DELTA	A	VA
10000	1	100.000000	0.001000	21900	9499	5000000	0.001000	10000000	17.445685	7.313761	12.767359	9.134549	14	800000000	0.010000	1.000000	1.000000	80000	0.000050	0.004800	0	0.500000	0.000000	2.500000	5.000000	0.500000	0.001000	0.001000	0.010000	31872	0	10.000000	7.000000	1.000000
sus	inf	inf_blood	z	x[0]	y[0][0]	z[0]	x[1]	y[1][0]	z[1]	S[0]	synchrony
219000000	94990000	5000000	10.000000	21900	9499	0.001000	21900	9499	0.001000	10000000	0.000000
58860211	260675731	13463180	3941.516320	4528	26723	0.394152	9328	24743	0.394152	10750190	0.000000
90649035	145076678	7479428	6325.803353	7163	15220	0.632580	14040	12624	0.632580	11315409	0.000000
114044729	105377979	5399852	7771.765723	8965	11477	0.777177	17631	8293	0.777177	11814403	0.000000
126880109	89759619	4585328	8648.676577	9986	9838	0.864868	19569	6656	0.864868	12278613	0.000000
134343954	82005883	4187287	9180.483393	10686	9105	0.918048	20521	6064	0.918048	12723474	0.000000
138835130	77712566	3972075	9503.000201	11150	8560	0.950300	21092	5576	0.950300	13156238	0.000000
141470732	75326933	3842098	9698.592075	11178	8491	0.969859	21107	5460	0.969859	13581805	0.000000
143122539	73859643	3769519	9817.209710	11323	8341	0.981721	21263	5364	0.981721	14002809	0.000000
144092634	73020187	3725323	9889.145947	11444	8136	0.988915	21463	5431	0.988915	14419645	0.000000
144692341	72504453	3700918	9932.772025	11600	8039	0.993277	21880	5072	0.993277	14834135	0.000000
145054060	72192028	3683652	9959.229270	11298	8303	0.995923	21638	5062	0.995923	15248752	0.000000
145249146	72036311	3676220	9975.274394	11337	8327	0.997527	21708	5120	0.997527	15661699	0.000000
145373321	71944644	3667309	9985.005037	11459	8010	0.998501	21441	5158	0.998501	16073460	0.000000
145499100	71834753	3662935	9990.906233	11684	8121	0.999091	21807	5279	0.999091	16483175	0.000000
145499009	71814602	3663373	9994.485041	11573	8043	0.999449	21829	5020	0.999449	16892208	0.000000
145528662	71797926	3661746	9996.655426	11602	8048	0.999666	21837	5027	0.999666	17300399	0.000000
145563941	71766210	3663663	9997.971667	11551	8128	0.999797	21699	5118	0.999797	17709445	0.000000
145582144	71782717	3659910	9998.769908	11841	7892	0.999877	21996	5191	0.999877	18117364	0.000000
145572234	71750454	3661673	9999.254005	11637	7970	0.999925	21702	5027	0.999925	18524825	0.000000
145578143	71759933	3666137	9999.547588	11671	7929	0.999955	21686	5198	0.999955	18931573	0.000000
145589407	71750665	3660300	9999.725632	11461	8137	0.999973	21722	5095	0.999973	19337432	0.000000
145589637	71746175	3659675	9999.833608	11521	8069	0.999983	21888	4962	0.999983	19742440	0.000000
145597722	71740891	3658982	9999.899091	11771	7904	0.999990	21907	4952	0.999990	20147300	0.000000
145604309	71742066	3659381	9999.938803	11457	8070	0.999994	21798	5029	0.999994	20550669	0.000000
145590497	71750368	3660911	9999.962887	11572	8129	0.999996	21933	5059	0.999996	20954595	0.000000
145585684	71740621	3661834	9999.977493	11672	8086	0.999998	21879	4972	0.999998	21358143	0.000000
145590711	71752459	3660020	9999.986350	11481	7935	0.999999	21906	5024	0.999999	21761552	0.000000
145591638	71762703	3660339	9999.991722	11639	8089	0.999999	22300	5024	0.999999	22163244	0.000000
145577828	71737549	3659939	9999.994980	11393	8156	0.999999	21627	5137	0.999999	22564387	0.000000
145592901	71762308	3660198	9999.996955	11622	7964	1.000000	22022	4957	1.000000	22964144	0.000000
145559212	71767640	3657918	9999.998154	11682	8157	1.000000	21744	5171	1.000000	23364132	0.000000
145605894	71756797	3661084	9999.998880	11604	8048	1.000000	22045	5112	1.000000	23763088	0.000000
145572968	71748202	3658226	9999.999321	11709	8080	1.000000	21490	5036	1.000000	24161901	0.000000
145603302	71757165	3661339	9999.999588	11441	8117	1.000000	21929	5097	1.000000	24559442	0.000000
145585580	71744412	3660803	9999.999750	11382	8134	1.000000	22056	4934	1.000000	24956441	0.000000
145583048	71756647	3660349	9999.999849	11764	7837	1.000000	21754	5050	1.000000	25352303	0.000000
145593831	71745887	3664845	9999.999908	11610	8110	1.000000	21766	5080	1.000000	25748494	0.000000
145603379	71732908	3658644	9999.999944	11593	8056	1.000000	21744	5105	1.000000	26143420	0.000000
145569795	71756780	3660778	9999.999966	11713	7852	1.000000	21921	5018	1.000000	26539317	0.000000
145580193	71756995	3659914	9999.999980	11628	7979	1.000000	21805	5106	1.000000	26933430	-1.#IND00
145581016	71754240	3661323	9999.999988	11514	8184	1.000000	21855	5056	1.000000	27327815	0.012800
145586107	71756371	3662202	9999.999992	11395	8153	1.000000	21931	4927	1.000000	27720553	0.008566
145596856	71742849	3663088	9999.999995	11711	7948	1.000000	21988	4844	1.000000	28113350	0.011167
145580352	71742391	3661837	9999.999997	11648	8111	1.000000	21697	4949	1.000000	28505382	0.017674
145589813	71759243	3662685	9999.999998	11602	8025	1.000000	22012	4885	1.000000	28896681	0.011816
145597847	71739770	3658628	9999.999999	11516	8141	1.000000	21614	5007	1.000000	29287581	0.004624
145603687	71748537	3660657	9999.999999	11601	7999	1.000000	21925	4971	1.000000	29678102	0.003217
145590297	71738795	3663192	10000.000000	11451	8256	1.000000	21931	4989	1.000000	30068279	0.002460
145590329	71751238	3657926	10000.000000	11622	8189	1.000000	22057	4831	1.000000	30457865	0.000249
145593983	71743621	3662482	10000.000000	11580	8009	1.000000	21709	5067	1.000000	30845360	0.001101
145576563	71767937	3662602	10000.000000	11552	8084	1.000000	21966	4917	1.000000	31232794	0.003587
145603457	71731413	3661231	10000.000000	11479	8138	1.000000	21957	5022	1.000000	31620363	0.003567
145565206	71761594	3663768	10000.000000	11625	7970	1.000000	21868	4899	1.000000	32006800	0.002988
145558310	71755563	3661898	10000.000000	11593	8061	1.000000	22218	4787	1.000000	32393513	0.000736
145582890	71739756	3661077	10000.000000	11491	7936	1.000000	21577	5131	1.000000	32779643	0.000602
145573640	71758362	3658364	10000.000000	11722	7860	1.000000	21968	4995	1.000000	33164841	0.000828
145620492	71711320	3658278	10000.000000	11315	8181	1.000000	21982	5038	1.000000	33548424	0.000903
145587735	71747560	3660838	10000.000000	11395	7992	1.000000	21829	4944	1.000000	33931445	0.000978
145589153	71743416	3659141	10000.000000	11611	7914	1.000000	21774	5016	1.000000	34315301	0.001060
145565482	71757635	3663441	10000.000000	11483	7990	1.000000	22006	5003	1.000000	34698030	0.000929
145598413	71747398	3660354	10000.000000	11536	8052	1.000000	21933	5086	1.000000	35078949	0.002351
145583495	71756257	3657633	10000.000000	11640	8099	1.000000	21676	5193	1.000000	35459544	0.002035
145582883	71752894	3659151	10000.000000	11491	8095	1.000000	21858	4985	1.000000	35840215	0.001530
145578948	71746847	3658729	10000.000000	11439	8072	1.000000	21610	5286	1.000000	36220403	0.002759
145580905	71741527	3660652	10000.000000	11677	7945	1.000000	21968	4877	1.000000	36600203	0.003622
145583796	71756614	3661311	10000.000000	11635	8108	1.000000	21920	4717	1.000000	36979523	0.003315
145598538	71738521	3660486	10000.000000	11513	8191	1.000000	21795	4868	1.000000	37357239	0.002039
145603014	71736740	3659838	10000.000000	11417	8170	1.000000	21567	5202	1.000000	37735184	0.002942
145603187	71741294	3660439	10000.000000	11583	7914	1.000000	21917	5008	1.000000	38113052	0.002880
145592022	71734788	3663418	10000.000000	11485	8061	1.000000	21907	4867	1.000000	38490346	0.003282
145587926	71769037	3659272	10000.000000	11435	8292	1.000000	21836	5115	1.000000	38866872	0.003287
145605472	71733174	3658662	10000.000000	11480	8151	1.000000	21749	5057	1.000000	39242533	0.003102
145570645	71749085	3658955	10000.000000	11403	8222	1.000000	21889	5019	1.000000	39617698	0.003111
145589962	71755054	3657685	10000.000000	11530	8018	1.000000	21750	5017	1.000000	39992364	0.003016
145607207	71738567	3662266	10000.000000	11504	8204	1.000000	21907	5111	1.000000	40365919	0.001917
145568883	71744240	3659071	10000.000000	11698	7984	1.000000	21943	4941	1.000000	40739045	0.001914
145601770	71734679	3659483	10000.000000	11469	8145	1.000000	21673	5061	1.000000	41112389	0.002142
145589588	71755774	3658276	10000.000000	11552	8094	1.000000	21788	5105	1.000000	41484467	0.001370
145603832	71736729	3657359	10000.000000	11426	8036	1.000000	21630	5022	1.000000	41856584	0.000665
145587268	71736462	3657457	10000.000000	11394	8347	1.000000	22034	4961	1.000000	42228137	-0.000442
145585886	71747103	3661919	10000.000000	11776	7976	1.000000	22009	4861	1.000000	42599961	-0.000479
145604900	71758590	3657037	10000.000000	11614	8096	1.000000	21722	5072	1.000000	42969911	-0.000946
145545128	71767243	3660683	10000.000000	11668	7969	1.000000	21828	5198	1.000000	43339724	-0.000538
145599472	71729044	3661845	10000.000000	11645	7906	1.000000	21798	5106	1.000000	43710512	-0.000505
145597584	71717651	3662138	10000.000000	11385	8198	1.000000	22077	4958	1.000000	44079345	-0.000511
145577537	71771588	3659345	10000.000000	11439	8028	1.000000	21547	5103	1.000000	44448396	-0.000390
145572981	71747184	3661752	10000.000000	11624	7996	1.000000	21687	5033	1.000000	44816292	-0.000140
145587930	71742820	3659536	10000.000000	11435	8026	1.000000	21851	5044	1.000000	45183340	-0.001130
145593260	71754897	3662068	10000.000000	11547	8221	1.000000	21829	4937	1.000000	45549197	-0.001231
145581953	71749161	3663479	10000.000000	11572	7997	1.000000	21930	4917	1.000000	45915653	-0.000773
145570781	71754564	3661183	10000.000000	11529	7886	1.000000	21847	5099	1.000000	46280848	-0.000955
145571572	71774681	3662251	10000.000000	11611	8112	1.000000	21949	5035	1.000000	46646321	-0.001064
145600061	71736766	3661103	10000.000000	11649	8069	1.000000	22074	5021	1.000000	47009695	-0.001264
145589511	71736855	3661093	10000.000000	11676	7923	1.000000	21484	5152	1.000000	47373463	-0.001055
145599161	71758360	3659860	10000.000000	11553	8013	1.000000	21777	5090	1.000000	47737490	-0.001296
145579613	71742150	3657640	10000.000000	11644	7963	1.000000	21910	4997	1.000000	48100521	-0.001295
145590581	71741370	3660191	10000.000000	11540	8155	1.000000	21755	4926	1.000000	48462600	-0.001363
145579362	71749132	3659959	10000.000000	11483	8066	1.000000	21593	5179	1.000000	48823709	-0.001368
145575965	71780714	3663162	10000.000000	11343	8140	1.000000	21999	4872	1.000000	49184143	-0.001108
npatches	nstrain	runtime	dt	init_x	init_y	init_y_blood	init_z	init_S	beta0	beta1	beta2	beta3	mean_beta	B	d	delta	delta_blood	b[0]	mut	m	CTL	c	g	epsilon	k	het	lambda	rho	omega	x_max	patch.dyna	DELTA	A	VA
10000	1	100.000000	0.001000	21900	9499	5000000	0.001000	10000000	10.772142	8.142856	18.323402	14.098768	14	800000000	0.010000	1.000000	1.000000	80000	0.000050	0.004800	0	0.500000	0.000000	2.500000	6.000000	0.500000	0.001000	0.001000	0.010000	31872	0	10.000000	7.000000	1.000000
sus	inf	inf_blood	z	x[0]	y[0][0]	z[0]	x[1]	y[1][0]	z[1]	S[0]	synchrony
219000000	94990000	5000000	10.000000	21900	9499	0.001000	21900	9499	0.001000	10000000	0.000000
64454821	229602857	11893715	3941.516320	7494	22527	0.394152	9435	21613	0.394152	10741079	0.000000
104917601	115608450	5959405	6325.803353	12232	10726	0.632580	15014	9665	0.632580	11271135	0.000000
132228349	81961095	4205680	7771.765723	15380	7513	0.777177	18606	6506	0.777177	11723736	0.000000
147044704	68724204	3514473	8648.676577	17072	6297	0.864868	20317	5206	0.864868	12138771	0.000000
155705184	62068124	3170278	9180.483393	18316	5478	0.918048	21734	4485	0.918048	12531667	0.000000
160899698	58443796	2986112	9503.000201	18571	5125	0.950300	22212	4065	0.950300	12908247	0.000000
164009985	56350483	2876745	9698.592075	19035	4921	0.969859	22366	3951	0.969859	13277251	0.000000
165900644	55126379	2814002	9817.209710	19338	4785	0.981721	22749	3931	0.981721	13641653	0.000000
167005063	54437168	2777286	9889.145947	19393	4621	0.988915	22895	3817	0.988915	14001895	0.000000
167719444	53984124	2756147	9932.772025	19518	4689	0.993277	23102	3730	0.993277	14360525	0.000000
168094760	53739873	2739759	9959.229270	19686	4604	0.995923	23181	3651	0.995923	14716886	0.000000
168396773	53558545	2732985	9975.274394	19417	4631	0.997527	23197	3712	0.997527	15070876	0.000000
168553388	53466500	2729176	9985.005037	19656	4658	0.998501	22849	3824	0.998501	15425589	0.000000
168597987	53429782	2726449	9990.906233	19752	4634	0.999091	23206	3728	0.999091	15778854	0.000000
168672113	53392313	2723777	9994.485041	19643	4545	0.999449	23154	3746	0.999449	16132199	0.000000
168683761	53376056	2725454	9996.655426	19719	4563	0.999666	23061	3659	0.999666	16485466	0.000000
168721912	53342657	2724793	9997.971667	19877	4391	0.999797	23116	3823	0.999797	16838055	0.000000
168726138	53344643	2723092	9998.769908	19530	4701	0.999877	23165	3595	0.999877	17189699	0.000000
168761307	53337623	2721866	9999.254005	19536	4859	0.999925	23245	3783	0.999925	17540584	0.000000
168758688	53340854	2721395	9999.547588	19623	4523	0.999955	23283	3627	0.999955	17889605	0.000000
168761518	53338450	2721173	9999.725632	19771	4575	0.999973	23201	3621	0.999973	18238229	0.000000
168776004	53319469	2720515	9999.833608	19887	4634	0.999983	23426	3588	0.999983	18587071	0.000000
168786856	53316739	2720275	9999.899091	19638	4568	0.999990	23399	3595	0.999990	18935739	0.000000
168753547	53346942	2719991	9999.938803	19715	4539	0.999994	23358	3561	0.999994	19282471	0.000000
168767707	53349099	2719316	9999.962887	19733	4554	0.999996	23377	3628	0.999996	19629615	0.000000
168760776	53301507	2716935	9999.977493	19863	4508	0.999998	23180	3668	0.999998	19976803	0.000000
168780528	53312328	2720643	9999.986350	19738	4546	0.999999	23001	3671	0.999999	20322149	0.000000
168728139	53349210	2721306	9999.991722	19795	4620	0.999999	23226	3616	0.999999	20668377	0.000000
168764414	53338903	2717111	9999.994980	19668	4553	0.999999	23196	3723	0.999999	21012829	0.000000
168782245	53330805	2722616	9999.996955	19937	4572	1.000000	23217	3603	1.000000	21357819	0.000000
168785100	53323553	2720196	9999.998154	19835	4634	1.000000	23572	3642	1.000000	21701412	0.000000
168759664	53351569	2721629	9999.998880	19556	4587	1.000000	23125	3961	1.000000	22043783	0.000000
168756773	53326421	2720063	9999.999321	19795	4500	1.000000	23156	3682	1.000000	22387534	0.000000
168780896	53337662	2721895	9999.999588	19511	4617	1.000000	23082	3729	1.000000	22729286	0.000000
168762483	53318828	2722942	9999.999750	19729	4527	1.000000	23141	3648	1.000000	23071906	0.000000
168741746	53345916	2721978	9999.999849	19762	4577	1.000000	23057	3706	1.000000	23412982	0.000000
168758973	53337064	2720525	9999.999908	19588	4788	1.000000	23365	3669	1.000000	23754087	0.000000
168745697	53327478	2721419	9999.999944	19450	4589	1.000000	23248	3541	1.000000	24095069	0.000000
168796673	53321270	2721925	9999.999966	19608	4680	1.000000	23351	3616	1.000000	24435860	0.000000
168749186	53336472	2719598	9999.999980	19658	4593	1.000000	23125	3862	1.000000	24775181	-1.#IND00
168769842	53326675	2718006	9999.999988	19973	4411	1.000000	23275	3700	1.000000	25113783	-1.#IND00
168793059	53314856	2723224	9999.999992	19823	4598	1.000000	22951	3599	1.000000	25452487	-0.005661
168734713	53342322	2720666	9999.999995	19759	4536	1.000000	23457	3548	1.000000	25790873	-0.008548
168764744	53334264	2719240	9999.999997	19668	4478	1.000000	23648	3603	1.000000	26128668	-0.006028
168773537	53317122	2722035	9999.999998	19757	4627	1.000000	23392	3598	1.000000	26466164	-0.002699
168760368	53334618	2722387	9999.999999	19605	4592	1.000000	23284	3634	1.000000	26803032	-0.002184
168745127	53336302	2723872	9999.999999	19541	4621	1.000000	23544	3698	1.000000	27139291	-0.001957
168789170	53324129	2720314	10000.000000	19798	4597	1.000000	23377	3789	1.000000	27473458	-0.001564
168789905	53301713	2717514	10000.000000	19730	4624	1.000000	23222	3734	1.000000	27809027	-0.000901
168774830	53316425	2720103	10000.000000	19830	4629	1.000000	23287	3589	1.000000	28142507	0.002009
168797394	53314183	2720160	10000.000000	19685	4698	1.000000	23388	3661	1.000000	28476558	0.001784
168751748	53325396	2719379	10000.000000	19606	4757	1.000000	23052	3716	1.000000	28810366	0.000189
168776157	53322489	2723853	10000.000000	19437	4644	1.000000	23191	3698	1.000000	29143016	0.000442
168742912	53330185	2720212	10000.000000	19769	4704	1.000000	23334	3609	1.000000	29475509	0.000127
168754665	53329695	2719221	10000.000000	19648	4538	1.000000	23241	3535	1.000000	29806137	0.000005
168733441	53350404	2719200	10000.000000	19726	4647	1.000000	23155	3665	1.000000	30138989	0.000359
168749041	53341078	2722923	10000.000000	19663	4596	1.000000	23262	3475	1.000000	30469829	0.000627
168791270	53306392	2718511	10000.000000	19455	4693	1.000000	23131	3590	1.000000	30799686	0.000115
168774085	53314951	2725493	10000.000000	19575	4556	1.000000	23235	3569	1.000000	31130090	0.000014
168767184	53318988	2716572	10000.000000	19505	4797	1.000000	23479	3680	1.000000	31459608	0.000147
168752724	53336000	2725422	10000.000000	19683	4642	1.000000	23210	3539	1.000000	31788315	0.001104
168725485	53353163	2723432	10000.000000	20017	4472	1.000000	23070	3812	1.000000	32116508	0.000098
168776107	53314964	2721128	10000.000000	19811	4575	1.000000	23347	3690	1.000000	32444460	0.000627
168759182	53332801	2723736	10000.000000	19737	4526	1.000000	23134	3798	1.000000	32772003	0.000674
168753268	53330129	2719953	10000.000000	19817	4481	1.000000	23426	3578	1.000000	33098547	0.000467
168757623	53346650	2721999	10000.000000	19553	4463	1.000000	23290	3690	1.000000	33424656	0.003996
168778200	53318428	2718625	10000.000000	19804	4530	1.000000	23076	3753	1.000000	33751528	0.002950
168757514	53327506	2719698	10000.000000	19796	4504	1.000000	23036	3797	1.000000	34076036	0.002833
168767018	53320466	2724202	10000.000000	19660	4618	1.000000	23220	3664	1.000000	34399885	0.002198
168759638	53324552	2721381	10000.000000	19520	4606	1.000000	23056	3600	1.000000	34724967	0.002070
168759859	53327258	2722520	10000.000000	19990	4304	1.000000	23312	3670	1.000000	35048901	0.001910
168744507	53339656	2720723	10000.000000	19507	4710	1.000000	23121	3652	1.000000	35374187	0.003239
168764725	53326996	2720620	10000.000000	19831	4685	1.000000	23299	3793	1.000000	35696662	0.005023
168778072	53322213	2719701	10000.000000	19645	4522	1.000000	23187	3580	1.000000	36019115	0.004684
168748192	53347405	2721865	10000.000000	19849	4746	1.000000	23015	3660	1.000000	36341784	0.004526
168735427	53346853	2719243	10000.000000	20021	4424	1.000000	23425	3502	1.000000	36662567	0.004814
168735676	53351847	2721066	10000.000000	19518	4804	1.000000	23118	3820	1.000000	36984581	0.006209
168759333	53322351	2720585	10000.000000	19477	4703	1.000000	23246	3728	1.000000	37306478	0.006440
168763701	53325249	2719629	10000.000000	19865	4577	1.000000	23487	3451	1.000000	37626543	0.006577
168764057	53325803	2721732	10000.000000	19779	4566	1.000000	23012	3700	1.000000	37945623	0.006351
168777565	53329423	2718492	10000.000000	19766	4509	1.000000	23221	3509	1.000000	38264890	0.006155
168752261	53344247	2719329	10000.000000	20047	4519	1.000000	23189	3704	1.000000	38583326	0.005990
168766032	53330699	2719476	10000.000000	19649	4635	1.000000	23275	3617	1.000000	38900979	0.004889
168758685	53325459	2721268	10000.000000	19651	4484	1.000000	23290	3647	1.000000	39219497	0.004787
168768455	53339821	2718780	10000.000000	20085	4345	1.000000	23138	3609	1.000000	39537415	0.004264
168799811	53301169	2720264	10000.000000	19929	4391	1.000000	23304	3526	1.000000	39854404	0.004656
168766647	53318013	2722539	10000.000000	19536	4684	1.000000	23269	3616	1.000000	40170349	0.004238
168766206	53328391	2720155	10000.000000	19789	4630	1.000000	23129	3667	1.000000	40487071	0.004181
168786192	53327973	2718597	10000.000000	19633	4606	1.000000	23309	3681	1.000000	40801189	0.004318
168735059	53348880	2722765	10000.000000	19762	4560	1.000000	23208	3650	1.000000	41114413	0.004179
168775949	53307709	2718091	10000.000000	19513	4709	1.000000	23190	3667	1.000000	41429579	0.003425
168749102	53331380	2722603	10000.000000	19858	4597	1.000000	23406	3538	1.000000	41742372	0.003439
168757497	53331387	2717776	10000.000000	19524	4595	1.000000	23328	3720	1.000000	42056359	0.003483
168752911	53329906	2718789	10000.000000	19650	4488	1.000000	23315	3636	1.000000	42369147	0.003403
168726288	53340436	2722620	10000.000000	19934	4453	1.000000	22981	3863	1.000000	42681099	0.002638
168758097	53338296	2718446	10000.000000	19803	4612	1.000000	23256	3683	1.000000	42994397	0.002731
168741270	53337192	2720603	10000.000000	19924	4561	1.000000	23376	3694	1.000000	43306769	0.002772
168781877	53327573	2722549	10000.000000	19796	4723	1.000000	23197	3563	1.000000	43618875	0.002710
168762351	53323830	2718594	10000.000000	19649	4663	1.000000	23442	3541	1.000000	43929306	0.002696
npatches	nstrain	runtime	dt	init_x	init_y	init_y_blood	init_z	init_S	beta0	beta1	beta2	beta3	mean_beta	B	d	delta	delta_blood	b[0]	mut	m	CTL	c	g	epsilon	k	het	lambda	rho	omega	x_max	patch.dyna	DELTA	A	VA
10000	1	100.000000	0.001000	21900	9499	5000000	0.001000	10000000	16.395735	11.344019	17.356141	13.046593	14	800000000	0.010000	1.000000	1.000000	80000	0.000050	0.004800	0	0.500000	0.000000	2.500000	7.000000	0.500000	0.001000	0.001000	0.010000	31872	0	10.000000	7.000000	1.000000
sus	inf	inf_blood	z	x[0]	y[0][0]	z[0]	x[1]	y[1][0]	z[1]	S[0]	synchrony
219000000	94990000	5000000	10.000000	21900	9499	0.001000	21900	9499	0.001000	10000000	0.000000
70412550	202437178	10520177	3941.516320	5666	20832	0.394152	7857	19906	0.394152	10725845	0.000000
119465213	93088886	4800641	6325.803353	10048	9994	0.632580	13333	8813	0.632580	11219600	0.000000
150397410	64327560	3298622	7771.765723	12625	7007	0.777177	16967	5906	0.777177	11629434	0.000000
167110567	52898647	2704370	8648.676577	14278	5990	0.864868	18651	4723	0.864868	11994677	0.000000
176893693	47144164	2408023	9180.483393	15090	5355	0.918048	19645	4219	0.918048	12334076	0.000000
182716314	44007358	2248106	9503.000201	15452	5123	0.950300	20519	3825	0.950300	12658023	0.000000
186234336	42222821	2154148	9698.592075	15902	4880	0.969859	20954	3742	0.969859	12971872	0.000000
188328415	41173219	2103006	9817.209710	16043	4811	0.981721	21318	3392	0.981721	13279753	0.000000
189641714	40536989	2068932	9889.145947	16131	4643	0.988915	21013	3506	0.988915	13583804	0.000000
190376361	40163791	2049312	9932.772025	16375	4383	0.993277	21548	3417	0.993277	13886062	0.000000
190836040	39945874	2038600	9959.229270	16650	4516	0.995923	21358	3385	0.995923	14187108	0.000000
191163367	39805009	2030079	9975.274394	16144	4619	0.997527	21594	3343	0.997527	14486601	0.000000
191299537	39763872	2027982	9985.005037	16391	4779	0.998501	21417	3489	0.998501	14784761	0.000000
191443545	39664923	2023434	9990.906233	16412	4649	0.999091	21763	3438	0.999091	15082326	0.000000
191489470	39646031	2024239	9994.485041	16478	4607	0.999449	21707	3204	0.999449	15378631	0.000000
191532862	39618750	2021353	9996.655426	16196	4657	0.999666	21542	3439	0.999666	15674432	0.000000
191558416	39594022	2016638	9997.971667	16204	4622	0.999797	21283	3636	0.999797	15970964	0.000000
191583682	39590643	2018728	9998.769908	16500	4629	0.999877	21759	3315	0.999877	16265468	0.000000
191556487	39604960	2022583	9999.254005	16212	4718	0.999925	21407	3458	0.999925	16559726	0.000000
191576663	39604051	2018557	9999.547588	16270	4630	0.999955	21494	3452	0.999955	16853412	0.000000
191598536	39588324	2020621	9999.725632	16408	4585	0.999973	21596	3503	0.999973	17147730	0.000000
191584556	39596638	2020079	9999.833608	16200	4775	0.999983	21820	3368	0.999983	17441794	0.000000
191579425	39596363	2019554	9999.899091	16386	4685	0.999990	21837	3226	0.999990	17734241	0.000000
191600166	39587017	2015266	9999.938803	16638	4575	0.999994	21244	3409	0.999994	18026232	0.000000
191567711	39605684	2022146	9999.962887	16176	4659	0.999996	21615	3444	0.999996	18318101	0.000000
191529251	39607937	2020235	9999.977493	16323	4540	0.999998	21449	3332	0.999998	18610065	0.000000
191603316	39581619	2019718	9999.986350	16400	4669	0.999999	21577	3390	0.999999	18901574	0.000000
191572433	39581665	2021314	9999.991722	16146	4579	0.999999	21491	3476	0.999999	19192157	0.000000
191555943	39604461	2023892	9999.994980	16341	4657	0.999999	21421	3373	0.999999	19481990	0.000000
191550272	39602655	2021318	9999.996955	16323	4714	1.000000	21627	3321	1.000000	19772360	0.000000
191540263	39616874	2021299	9999.998154	16305	4664	1.000000	21424	3500	1.000000	20061058	0.000000
191562658	39601423	2017014	9999.998880	16029	4872	1.000000	21411	3525	1.000000	20349988	0.000000
191595209	39606793	2021456	9999.999321	16378	4643	1.000000	21326	3292	1.000000	20638128	0.000000
191583581	39609436	2019882	9999.999588	16625	4503	1.000000	21384	3358	1.000000	20927316	0.000000
191580222	39591813	2018828	9999.999750	16175	4779	1.000000	21660	3316	1.000000	21214749	0.000000
191571068	39591201	2022001	9999.999849	16479	4620	1.000000	21427	3257	1.000000	21501901	0.000000
191557578	39616957	2019182	9999.999908	16167	4588	1.000000	21544	3350	1.000000	21787926	0.000000
191572133	39599225	2020064	9999.999944	16370	4540	1.000000	21235	3357	1.000000	22074182	0.000000
191574694	39604862	2018938	9999.999966	16038	4868	1.000000	21597	3280	1.000000	22360993	0.000000
191614937	39580111	2018973	9999.999980	16391	4650	1.000000	21588	3394	1.000000	22645502	-1.#IND00
191577328	39609388	2021378	9999.999988	16468	4654	1.000000	21437	3510	1.000000	22930525	-0.016000
191565189	39612421	2020633	9999.999992	16328	4674	1.000000	21416	3399	1.000000	23215168	-0.009993
191580820	39599908	2020428	9999.999995	16281	4872	1.000000	21591	3435	1.000000	23499026	-0.021860
191584561	39593089	2021941	9999.999997	16380	4521	1.000000	21651	3338	1.000000	23782508	-0.012910
191589148	39584890	2020912	9999.999998	16267	4714	1.000000	21505	3252	1.000000	24065302	-0.010295
191596055	39599152	2019562	9999.999999	16417	4515	1.000000	21508	3683	1.000000	24347701	-0.008315
191571762	39595332	2020760	9999.999999	16391	4572	1.000000	21322	3368	1.000000	24631219	-0.008757
191537034	39625013	2019453	10000.000000	16415	4489	1.000000	21688	3349	1.000000	24914148	-0.011913
191623988	39573908	2019403	10000.000000	16150	4625	1.000000	21552	3483	1.000000	25195753	-0.010177
191609001	39583874	2019459	10000.000000	16173	4742	1.000000	21431	3530	1.000000	25476359	-0.012572
191576071	39600035	2020451	10000.000000	16248	4825	1.000000	21493	3421	1.000000	25757644	-0.011925
191596387	39583795	2018844	10000.000000	16389	4621	1.000000	21364	3446	1.000000	26036414	-0.010737
191555178	39607228	2021836	10000.000000	16646	4443	1.000000	21454	3428	1.000000	26315008	-0.012340
191530489	39611451	2019257	10000.000000	16362	4600	1.000000	21195	3378	1.000000	26593730	-0.008908
191568703	39614224	2021422	10000.000000	16115	4714	1.000000	21388	3373	1.000000	26871932	-0.008449
191596543	39592887	2020769	10000.000000	16379	4571	1.000000	21827	3300	1.000000	27148584	-0.007062
191551324	39613346	2018579	10000.000000	16160	4737	1.000000	21307	3357	1.000000	27426357	-0.006764
191582179	39592379	2020394	10000.000000	16473	4495	1.000000	21619	3332	1.000000	27704125	-0.005769
191571120	39609175	2018210	10000.000000	16468	4769	1.000000	21797	3132	1.000000	27980672	-0.004562
191560455	39609676	2021433	10000.000000	16466	4641	1.000000	21627	3410	1.000000	28257042	-0.004529
191577982	39597876	2020079	10000.000000	16169	4775	1.000000	21659	3279	1.000000	28533389	-0.005820
191577693	39602167	2021656	10000.000000	16227	4415	1.000000	21841	3273	1.000000	28809128	-0.003274
191575946	39601761	2020286	10000.000000	16463	4471	1.000000	21789	3549	1.000000	29085748	-0.003126
191576313	39600748	2020538	10000.000000	16313	4533	1.000000	21768	3335	1.000000	29361635	-0.002917
191557809	39595470	2023725	10000.000000	16195	4546	1.000000	21568	3509	1.000000	29637125	-0.002804
191584599	39596787	2020227	10000.000000	16264	4596	1.000000	21528	3400	1.000000	29911890	-0.002018
191566337	39593029	2019482	10000.000000	16243	4719	1.000000	21666	3440	1.000000	30186551	-0.002263
191570345	39599486	2019042	10000.000000	16266	4663	1.000000	21675	3356	1.000000	30459648	-0.001397
191582463	39607213	2023565	10000.000000	16401	4649	1.000000	21408	3469	1.000000	30732875	-0.001463
191580946	39598021	2016513	10000.000000	16330	4526	1.000000	21702	3343	1.000000	31005840	-0.001372
191615922	39578521	2021238	10000.000000	16306	4545	1.000000	21572	3339	1.000000	31278510	-0.001376
191587387	39605325	2020814	10000.000000	16317	4903	1.000000	21398	3346	1.000000	31550822	-0.002613
191605728	39585007	2017658	10000.000000	16518	4470	1.000000	21834	3307	1.000000	31822537	-0.004679
191583535	39603128	2019683	10000.000000	16256	4635	1.000000	21523	3559	1.000000	32093535	-0.004531
191571755	39600990	2021299	10000.000000	16404	4488	1.000000	21289	3449	1.000000	32363821	-0.004281
191592632	39586854	2019166	10000.000000	16323	4930	1.000000	21995	3218	1.000000	32635051	-0.004676
191566110	39605081	2018315	10000.000000	16297	4607	1.000000	21746	3404	1.000000	32906315	-0.005012
191555398	39611991	2019724	10000.000000	16534	4591	1.000000	21534	3455	1.000000	33175255	-0.005024
191587628	39600007	2020222	10000.000000	16202	4784	1.000000	21720	3380	1.000000	33444311	-0.004966
191574712	39586917	2018811	10000.000000	16267	4676	1.000000	21643	3333	1.000000	33713420	-0.004642
191584920	39601494	2018739	10000.000000	16323	4553	1.000000	21669	3324	1.000000	33981038	-0.004690
191541416	39608339	2020423	10000.000000	16526	4662	1.000000	21466	3398	1.000000	34249583	-0.004229
191565209	39603517	2022205	10000.000000	16360	4642	1.000000	21574	3417	1.000000	34517080	-0.003732
191560323	39623244	2021025	10000.000000	16578	4466	1.000000	21499	3300	1.000000	34785372	-0.004442
191591577	39596212	2021123	10000.000000	16443	4516	1.000000	21426	3478	1.000000	35052680	-0.004450
191549682	39601940	2021157	10000.000000	16467	4505	1.000000	21809	3407	1.000000	35318696	-0.004265
191566459	39603070	2019821	10000.000000	16169	4719	1.000000	21387	3534	1.000000	35584659	-0.004728
191579426	39604607	2021092	10000.000000	16485	4868	1.000000	21316	3498	1.000000	35850560	-0.004549
191596877	39596583	2021175	10000.000000	16293	4649	1.000000	21321	3372	1.000000	36116350	-0.004485
191575194	39616801	2020872	10000.000000	15983	4663	1.000000	21454	3385	1.000000	36382213	-0.004437
191563353	39606987	2020722	10000.000000	16153	4683	1.000000	21347	3496	1.000000	36646661	-0.004379
191587135	39604852	2021265	10000.000000	16633	4553	1.000000	21387	3520	1.000000	36910580	-0.004238
191574308	39599815	2018722	10000.000000	16538	4470	1.000000	21515	3392	1.000000	37172999	-0.004119
191582874	39600303	2021677	10000.000000	16397	4733	1.000000	21517	3354	1.000000	37436776	-0.004012
191571047	39610379	2018453	10000.000000	16324	4574	1.000000	21437	3446	1.000000	37698986	-0.003891
191531076	39626947	2021581	10000.000000	16682	4337	1.000000	21545	3488	1.000000	37961704	-0.003144
191564914	39605268	2019964	10000.000000	16039	4769	1.000000	21491	3333	1.000000	38224381	-0.002917
191554517	39607661	2021817	10000.000000	16456	4570	1.000000	21536	3340	1.000000	38485910	-0.002921
191562649	39620208	2022885	10000.000000	16601	4664	1.000000	21595	3460	1.000000	38746844	-0.002989
npatches	nstrain	runtime	dt	init_x	init_y	init_y_blood	init_z	init_S	beta0	beta1	beta2	beta3	mean_beta	B	d	delta	delta_blood	b[0]	mut	m	CTL	c	g	epsilon	k	het	lambda	rho	omega	x_max	patch.dyna	DELTA	A	VA
10000	1	100.000000	0.001000	21900	9499	5000000	0.001000	10000000	8.811003	20.930459	14.121450	10.372835	14	800000000	0.010000	1.000000	1.000000	80000	0.000050	0.004800	0	0.500000	0.000000	2.500000	8.000000	0.500000	0.001000	0.001000	0.010000	31872	0	10.000000	7.000000	1.000000
sus	inf	inf_blood	z	x[0]	y[0][0]	z[0]	x[1]	y[1][0]	z[1]	S[0]	synchrony
219000000	94990000	5000000	10.000000	21900	9499	0.001000	21900	9499	0.001000	10000000	0.000000
75867240	179277552	9348037	3941.516320	10319	16608	0.394152	4958	19293	0.394152	10717421	0.000000
132929206	75983006	3925017	6325.803353	17467	6359	0.632580	9203	8906	0.632580	11179243	0.000000
166722320	51248358	2629188	7771.765723	21731	3755	0.777177	11304	6625	0.777177	11547610	0.000000
184957883	41256771	2111272	8648.676577	23801	2897	0.864868	13046	5302	0.864868	11867449	0.000000
195633069	36252717	1855176	9180.483393	24873	2486	0.918048	13714	4960	0.918048	12159669	0.000000
201984146	33522103	1710621	9503.000201	25771	2087	0.950300	14149	4758	0.950300	12434675	0.000000
205719938	31976771	1633675	9698.592075	25884	1974	0.969859	14304	4732	0.969859	12699756	0.000000
208060712	31045581	1582915	9817.209710	26277	1780	0.981721	14500	4516	0.981721	12958293	0.000000
209408023	30508559	1557090	9889.145947	26576	1838	0.988915	15006	4572	0.988915	13213283	0.000000
210220151	30197798	1541063	9932.772025	26502	1912	0.993277	14860	4336	0.993277	13465086	0.000000
210754904	29997881	1530159	9959.229270	26463	1832	0.995923	14936	4345	0.995923	13715292	0.000000
211051113	29889149	1525439	9975.274394	26906	1856	0.997527	15063	4280	0.997527	13963741	0.000000
211209459	29797286	1520868	9985.005037	26585	1894	0.998501	15243	4190	0.998501	14212520	0.000000
211326403	29764277	1518273	9990.906233	26470	1818	0.999091	15043	4300	0.999091	14459748	0.000000
211402003	29750330	1517354	9994.485041	26445	1852	0.999449	15013	4260	0.999449	14707692	0.000000
211460745	29713728	1513555	9996.655426	26673	1804	0.999666	15253	4186	0.999666	14955576	0.000000
211445168	29721234	1518135	9997.971667	26701	1805	0.999797	15057	4300	0.999797	15202687	0.000000
211459263	29725310	1515267	9998.769908	26547	1902	0.999877	15032	4175	0.999877	15448767	0.000000
211462958	29720162	1516996	9999.254005	26849	1609	0.999925	15142	4318	0.999925	15695013	0.000000
211504520	29695246	1515167	9999.547588	26796	1674	0.999955	14867	4491	0.999955	15941084	0.000000
211509636	29700144	1514999	9999.725632	26670	1786	0.999973	15206	4165	0.999973	16186043	0.000000
211512006	29710870	1515522	9999.833608	26663	1734	0.999983	14873	4425	0.999983	16430784	0.000000
211478778	29718587	1515242	9999.899091	26334	1867	0.999990	14688	4593	0.999990	16674974	0.000000
211541206	29684006	1512350	9999.938803	26755	1826	0.999994	14763	4418	0.999994	16918403	0.000000
211480442	29720078	1515160	9999.962887	26533	1725	0.999996	14885	4392	0.999996	17161465	0.000000
211497584	29711354	1515360	9999.977493	26776	1783	0.999998	14816	4368	0.999998	17405009	0.000000
211505510	29708091	1516363	9999.986350	26692	1691	0.999999	14723	4237	0.999999	17648074	0.000000
211519524	29694862	1516024	9999.991722	26835	1704	0.999999	15127	4302	0.999999	17890973	0.000000
211526988	29695072	1516218	9999.994980	26749	1657	0.999999	14931	4360	0.999999	18133124	0.000000
211485889	29706588	1515302	9999.996955	26878	1743	1.000000	15219	4142	1.000000	18374953	0.000000
211455146	29730817	1515907	9999.998154	26967	1731	1.000000	14901	4618	1.000000	18616640	0.000000
211516293	29700016	1514724	9999.998880	26943	1775	1.000000	15158	4415	1.000000	18858157	0.000000
211515111	29703100	1517249	9999.999321	26626	1773	1.000000	14945	4221	1.000000	19098589	0.000000
211488522	29710965	1518135	9999.999588	26574	1690	1.000000	15080	4243	1.000000	19338369	0.000000
211487068	29714874	1516963	9999.999750	26805	1828	1.000000	15291	4230	1.000000	19578699	0.000000
211511480	29702886	1515926	9999.999849	26499	1915	1.000000	14841	4442	1.000000	19818719	0.000000
211519362	29708783	1515140	9999.999908	26928	1627	1.000000	14755	4276	1.000000	20057795	0.000000
211506726	29693528	1515013	9999.999944	26878	1711	1.000000	14942	4153	1.000000	20296937	0.000000
211502883	29710414	1515208	9999.999966	26606	1731	1.000000	14853	4461	1.000000	20535106	0.000000
211493975	29714921	1517939	9999.999980	26513	1856	1.000000	15050	4284	1.000000	20773646	-1.#IND00
211495093	29716108	1515259	9999.999988	26747	1738	1.000000	15135	4205	1.000000	21011987	-1.#IND00
211495937	29686136	1516217	9999.999992	26563	1826	1.000000	14847	4279	1.000000	21249864	-0.002347
211512980	29711144	1515456	9999.999995	26428	1853	1.000000	14992	4357	1.000000	21486471	-0.002535
211486521	29698299	1514396	9999.999997	26858	1824	1.000000	15285	4034	1.000000	21723308	-0.000533
211514054	29690156	1513891	9999.999998	26421	1884	1.000000	15411	4059	1.000000	21960723	-0.002797
211456903	29713252	1515663	9999.999999	26904	1698	1.000000	14984	4282	1.000000	22197012	-0.002208
211488632	29700349	1514323	9999.999999	26471	1917	1.000000	15063	4335	1.000000	22432849	-0.001704
211496077	29720837	1515857	10000.000000	26658	1747	1.000000	14917	4399	1.000000	22667603	-0.000962
211447957	29720714	1515801	10000.000000	26605	1786	1.000000	14884	4414	1.000000	22902715	-0.001478
211564238	29676915	1514037	10000.000000	26828	1828	1.000000	14890	4338	1.000000	23137194	-0.004158
211455906	29723076	1518612	10000.000000	26513	1812	1.000000	15253	4245	1.000000	23371599	-0.003944
211504744	29705447	1514199	10000.000000	26901	1701	1.000000	15192	4236	1.000000	23605615	-0.003439
211515181	29698938	1513581	10000.000000	26712	1838	1.000000	14896	4282	1.000000	23840068	-0.002565
211528415	29717312	1514677	10000.000000	26638	1760	1.000000	14976	4360	1.000000	24072785	-0.001923
211486780	29719749	1515049	10000.000000	26577	1822	1.000000	15295	4145	1.000000	24306698	-0.001654
211513625	29709456	1514967	10000.000000	26645	1816	1.000000	14930	4179	1.000000	24539384	-0.000950
211487144	29713933	1514646	10000.000000	26744	1729	1.000000	15110	4203	1.000000	24771830	0.002309
211527792	29698009	1512753	10000.000000	26585	1759	1.000000	14810	4442	1.000000	25003562	0.002701
211493823	29716729	1516779	10000.000000	26633	1750	1.000000	14867	4433	1.000000	25233737	0.002595
211480736	29718281	1516018	10000.000000	26916	1624	1.000000	15081	4438	1.000000	25464873	0.000997
211467486	29714592	1517556	10000.000000	26860	1749	1.000000	15075	4284	1.000000	25696251	0.002791
211504717	29691397	1516344	10000.000000	26682	1726	1.000000	15132	4331	1.000000	25927723	0.003918
211543886	29684332	1512408	10000.000000	26814	1685	1.000000	14747	4378	1.000000	26157874	0.003767
211516689	29701445	1515883	10000.000000	26719	1679	1.000000	14899	4321	1.000000	26388145	0.005018
211521959	29695805	1516558	10000.000000	26638	1734	1.000000	14710	4355	1.000000	26617444	0.004854
211497272	29712388	1517812	10000.000000	26807	1693	1.000000	14681	4384	1.000000	26847239	0.004541
211520124	29712632	1515336	10000.000000	26852	1747	1.000000	15341	4294	1.000000	27075643	0.004253
211505108	29699143	1515764	10000.000000	26633	1811	1.000000	15102	4245	1.000000	27302716	0.003930
211492453	29699050	1513571	10000.000000	26687	1817	1.000000	15026	4269	1.000000	27529777	0.003131
211492714	29711761	1513814	10000.000000	26468	1718	1.000000	15034	4314	1.000000	27757600	0.003428
211489411	29702690	1515652	10000.000000	26522	1727	1.000000	14654	4406	1.000000	27984985	0.003171
211509412	29703824	1514097	10000.000000	26612	1724	1.000000	14779	4485	1.000000	28212096	0.003125
211502859	29706341	1515146	10000.000000	26715	1698	1.000000	15041	4212	1.000000	28439273	0.003766
211508279	29709649	1514689	10000.000000	26454	1781	1.000000	14925	4403	1.000000	28665722	0.003686
211485458	29707254	1517567	10000.000000	26611	1793	1.000000	14724	4313	1.000000	28891274	0.003626
211481573	29707005	1516807	10000.000000	26721	1711	1.000000	14924	4249	1.000000	29117491	0.003561
211516494	29690877	1514825	10000.000000	26681	1684	1.000000	14777	4393	1.000000	29342005	0.003952
211542817	29684583	1515212	10000.000000	26894	1825	1.000000	15003	4462	1.000000	29568296	0.003861
211502804	29710214	1514322	10000.000000	26493	1924	1.000000	15078	4271	1.000000	29793155	0.003787
211447587	29715392	1517980	10000.000000	27017	1721	1.000000	15020	4200	1.000000	30018821	0.003750
211482355	29702919	1515247	10000.000000	26794	1788	1.000000	15002	4438	1.000000	30243838	0.003114
211448200	29728567	1517507	10000.000000	26748	1726	1.000000	14638	4546	1.000000	30467992	0.004488
211496543	29711532	1515526	10000.000000	26715	1707	1.000000	14936	4370	1.000000	30691878	0.004369
211522274	29694563	1516891	10000.000000	26430	1694	1.000000	14823	4285	1.000000	30914367	0.005045
211513011	29698492	1513492	10000.000000	26848	1658	1.000000	14933	4351	1.000000	31136367	0.004776
211515677	29710074	1516317	10000.000000	26852	1795	1.000000	14913	4412	1.000000	31358552	0.004579
211485610	29709966	1516293	10000.000000	26510	1779	1.000000	15202	4309	1.000000	31579985	0.004016
211492055	29708978	1516611	10000.000000	26718	1657	1.000000	14903	4418	1.000000	31800447	0.004643
211475272	29722046	1516978	10000.000000	26615	1710	1.000000	15289	4265	1.000000	32021018	0.004018
211498954	29700009	1515463	10000.000000	26714	1882	1.000000	14773	4527	1.000000	32241648	0.003874
211530222	29706231	1516908	10000.000000	26638	1829	1.000000	15004	4217	1.000000	32462411	0.003844
211518215	29699691	1515055	10000.000000	26477	1833	1.000000	14890	4345	1.000000	32683425	0.004234
211492871	29711978	1516519	10000.000000	26840	1739	1.000000	14818	4592	1.000000	32902846	0.003725
211478131	29707512	1518485	10000.000000	26585	1742	1.000000	14790	4250	1.000000	33122663	0.003327
211494514	29698007	1516359	10000.000000	26307	1829	1.000000	15044	4301	1.000000	33341552	0.003085
211479197	29723259	1515100	10000.000000	27003	1656	1.000000	14780	4418	1.000000	33560420	0.002729
211538212	29685815	1515681	10000.000000	26904	1739	1.000000	14864	4369	1.000000	33778402	0.002744
211498576	29693224	1513908	10000.000000	26651	1707	1.000000	14575	4492	1.000000	33995598	0.002707
211515368	29702712	1514365	10000.000000	26907	1736	1.000000	14643	4427	1.000000	34213455	0.002665
npatches	nstrain	runtime	dt	init_x	init_y	init_y_blood	init_z	init_S	beta0	beta1	beta2	beta3	mean_beta	B	d	delta	delta_blood	b[0]	mut	m	CTL	c	g	epsilon	k	het	lambda	rho	omega	x_max	patch.dyna	DELTA	A	VA
10000	1	100.000000	0.001000	21900	9499	5000000	0.001000	10000000	15.248709	8.402062	10.449621	11.792076	14	800000000	0.010000	1.000000	1.000000	80000	0.000050	0.004800	0	0.500000	0.000000	2.500000	9.000000	0.500000	0.001000	0.001000	0.010000	31872	0	10.000000	7.000000	1.000000
sus	inf	inf_blood	z	x[0]	y[0][0]	z[0]	x[1]	y[1][0]	z[1]	S[0]	synchrony
219000000	94990000	5000000	10.000000	21900	9499	0.001000	21900	9499	0.001000	10000000	0.000000
81484334	158949400	8307767	3941.516320	7209	16194	0.394152	11336	14566	0.394152	10706995	0.000000
146166949	62418533	3225402	6325.803353	13381	6643	0.632580	19633	4745	0.632580	11135995	0.000000
182592846	40886846	2099589	7771.765723	16879	4474	0.777177	23868	2625	0.777177	11464673	0.000000
202173065	32126106	1644814	8648.676577	18260	3645	0.864868	25959	1898	0.864868	11741463	0.000000
213570066	27730858	1417355	9180.483393	19722	3166	0.918048	27205	1523	0.918048	11989115	0.000000
220301492	25372796	1297548	9503.000201	20777	2791	0.950300	27931	1323	0.950300	12218387	0.000000
224222921	24024374	1227489	9698.592075	21230	2575	0.969859	28242	1154	0.969859	12437477	0.000000
226646663	23235314	1186394	9817.209710	21317	2609	0.981721	28378	1143	0.981721	12650078	0.000000
228159987	22742783	1159366	9889.145947	21346	2540	0.988915	28702	1176	0.988915	12857956	0.000000
228964742	22489231	1146605	9932.772025	21553	2437	0.993277	28573	1171	0.993277	13063505	0.000000
229508946	22308486	1137577	9959.229270	21115	2716	0.995923	28339	1157	0.995923	13267141	0.000000
229810822	22217804	1133030	9975.274394	20933	2536	0.997527	28677	1025	0.997527	13469945	0.000000
230026015	22154388	1130506	9985.005037	21884	2514	0.998501	28590	1137	0.998501	13671936	0.000000
230140588	22110363	1129238	9990.906233	21545	2509	0.999091	28668	1152	0.999091	13873658	0.000000
230206837	22093208	1127322	9994.485041	21557	2632	0.999449	28257	1074	0.999449	14074071	0.000000
230243155	22086798	1127450	9996.655426	21155	2602	0.999666	28364	1052	0.999666	14275349	0.000000
230255749	22075628	1126291	9997.971667	21433	2665	0.999797	28738	1063	0.999797	14475687	0.000000
230284494	22070196	1125664	9998.769908	21398	2529	0.999877	28734	1029	0.999877	14675565	0.000000
230317939	22061374	1126501	9999.254005	21377	2459	0.999925	28485	1131	0.999925	14875588	0.000000
230300237	22067959	1125334	9999.547588	21308	2587	0.999955	28528	1115	0.999955	15075227	0.000000
230336209	22055009	1125674	9999.725632	21712	2436	0.999973	28615	1184	0.999973	15273484	0.000000
230296386	22048295	1124605	9999.833608	21636	2615	0.999983	28662	1069	0.999983	15472880	0.000000
230291518	22076771	1125269	9999.899091	21668	2516	0.999990	28729	1153	0.999990	15670974	0.000000
230288934	22074627	1126074	9999.938803	21816	2345	0.999994	28500	1094	0.999994	15869507	0.000000
230353646	22052035	1124094	9999.962887	21685	2520	0.999996	28997	954	0.999996	16067630	0.000000
230309223	22058071	1125828	9999.977493	21730	2484	0.999998	28932	1088	0.999998	16264883	0.000000
230282033	22069517	1126253	9999.986350	21539	2672	0.999999	28706	1175	0.999999	16461977	0.000000
230300446	22056507	1126449	9999.991722	21570	2493	0.999999	28516	1044	0.999999	16659148	0.000000
230297856	22070726	1124197	9999.994980	21888	2340	0.999999	28676	1020	0.999999	16856580	0.000000
230250342	22071343	1126510	9999.996955	21525	2585	1.000000	28610	1166	1.000000	17053285	0.000000
230309743	22057966	1126878	9999.998154	21827	2406	1.000000	28400	1111	1.000000	17248427	0.000000
230297516	22049732	1127384	9999.998880	21711	2479	1.000000	28579	1081	1.000000	17443318	0.000000
230294451	22060591	1125593	9999.999321	21851	2458	1.000000	28636	1149	1.000000	17638529	0.000000
230313421	22054746	1126284	9999.999588	21730	2529	1.000000	28633	1092	1.000000	17833726	0.000000
230326381	22048142	1124829	9999.999750	21672	2461	1.000000	28605	1072	1.000000	18028480	0.000000
230324833	22055799	1125260	9999.999849	21452	2496	1.000000	28643	962	1.000000	18223459	0.000000
230293968	22052383	1125666	9999.999908	21597	2459	1.000000	28597	1080	1.000000	18418059	0.000000
230319635	22052126	1126833	9999.999944	21661	2493	1.000000	28811	1064	1.000000	18612605	0.000000
230321825	22057199	1124210	9999.999966	21600	2538	1.000000	28390	1156	1.000000	18806659	0.000000
230321960	22066771	1126240	9999.999980	21718	2346	1.000000	28462	1122	1.000000	19000123	-1.#IND00
230300554	22063801	1127231	9999.999988	21891	2358	1.000000	28441	1132	1.000000	19193636	0.001600
230323807	22047506	1123755	9999.999992	21329	2415	1.000000	28544	1098	1.000000	19386160	0.039889
230327347	22052885	1124447	9999.999995	21529	2572	1.000000	28596	1092	1.000000	19578689	0.029972
230309054	22062249	1127283	9999.999997	21510	2504	1.000000	28879	1039	1.000000	19770523	0.023807
230307742	22057915	1126103	9999.999998	21220	2463	1.000000	28661	1079	1.000000	19962127	0.019985
230290947	22062532	1125033	9999.999999	21152	2672	1.000000	28665	1021	1.000000	20153441	0.014718
230332617	22061481	1126432	9999.999999	21322	2528	1.000000	28862	1035	1.000000	20345849	0.009921
230349928	22050247	1124835	10000.000000	21888	2291	1.000000	28677	1074	1.000000	20536264	0.008136
230345973	22054557	1124505	10000.000000	21930	2455	1.000000	28613	1071	1.000000	20727603	0.006678
230251206	22084733	1126530	10000.000000	21580	2416	1.000000	28594	1149	1.000000	20918582	0.007610
230299514	22061091	1126983	10000.000000	21883	2382	1.000000	28834	1081	1.000000	21109284	0.006505
230324746	22055365	1125901	10000.000000	21714	2465	1.000000	28656	1105	1.000000	21298836	0.006739
230309297	22057286	1125201	10000.000000	21927	2455	1.000000	28450	1094	1.000000	21488812	0.006469
230324674	22055311	1126647	10000.000000	21833	2462	1.000000	28674	1059	1.000000	21679156	0.006136
230313779	22058700	1126081	10000.000000	21524	2573	1.000000	28571	1163	1.000000	21868622	0.005461
230316704	22049358	1124308	10000.000000	21434	2595	1.000000	28741	1018	1.000000	22057325	0.006880
230320665	22058976	1126029	10000.000000	21700	2397	1.000000	28616	1145	1.000000	22246164	0.008240
230296735	22062504	1125122	10000.000000	21652	2439	1.000000	28703	1039	1.000000	22435194	0.007470
230291510	22062134	1126467	10000.000000	21670	2446	1.000000	28544	1006	1.000000	22622920	0.006346
230277285	22066949	1126642	10000.000000	21814	2407	1.000000	28331	1085	1.000000	22810696	0.006000
230333870	22032761	1123285	10000.000000	21907	2298	1.000000	28517	1142	1.000000	22998522	0.005022
230288310	22075629	1126444	10000.000000	21621	2406	1.000000	28582	1029	1.000000	23186306	0.004717
230291328	22068550	1125010	10000.000000	21836	2640	1.000000	28508	1034	1.000000	23373211	0.004338
230375206	22044540	1124846	10000.000000	21657	2532	1.000000	28594	1078	1.000000	23560129	0.004343
230294787	22059748	1125024	10000.000000	21729	2490	1.000000	28548	1113	1.000000	23744890	0.004336
230322990	22060543	1124436	10000.000000	21426	2602	1.000000	28293	1167	1.000000	23931097	0.003119
230299683	22059371	1125286	10000.000000	21464	2605	1.000000	28294	1104	1.000000	24116856	0.003213
230333388	22037807	1125269	10000.000000	21762	2521	1.000000	28475	1026	1.000000	24302221	0.002688
230316527	22061256	1124180	10000.000000	21915	2310	1.000000	28503	1074	1.000000	24487077	0.002525
230308591	22055242	1126656	10000.000000	21510	2636	1.000000	28244	1213	1.000000	24672415	0.004075
230303525	22056633	1125248	10000.000000	21282	2547	1.000000	28583	1044	1.000000	24857054	0.003624
230325773	22058410	1124839	10000.000000	21567	2444	1.000000	28591	1068	1.000000	25041838	0.003972
230335633	22037446	1125356	10000.000000	21769	2440	1.000000	28885	1078	1.000000	25225201	0.003927
230298576	22066063	1127031	10000.000000	21671	2560	1.000000	28784	1095	1.000000	25410498	0.004750
230302019	22050168	1125056	10000.000000	21632	2599	1.000000	28698	1031	1.000000	25594737	0.004580
230310865	22063147	1125520	10000.000000	21328	2620	1.000000	29089	1030	1.000000	25778312	0.004499
230319708	22061053	1125277	10000.000000	21453	2492	1.000000	28560	1034	1.000000	25961354	0.004035
230318067	22054132	1127550	10000.000000	21749	2437	1.000000	28508	1077	1.000000	26143311	0.003571
230353235	22053365	1125076	10000.000000	21508	2657	1.000000	28663	1154	1.000000	26325798	0.003422
230256274	22073219	1127273	10000.000000	21658	2560	1.000000	28606	1011	1.000000	26507583	0.003225
230329425	22052376	1126057	10000.000000	21564	2535	1.000000	28413	1120	1.000000	26689909	0.003542
230294674	22064154	1125985	10000.000000	20977	2611	1.000000	28588	985	1.000000	26872246	0.002111
230299591	22064839	1125752	10000.000000	21713	2330	1.000000	28752	1132	1.000000	27053921	0.001656
230317503	22063097	1124804	10000.000000	21812	2502	1.000000	28494	1030	1.000000	27234741	0.001490
230289959	22061872	1126758	10000.000000	21383	2401	1.000000	28540	1128	1.000000	27415772	0.002062
230329291	22062498	1125127	10000.000000	21526	2440	1.000000	28660	1156	1.000000	27595455	0.001967
230336333	22055397	1124449	10000.000000	21693	2379	1.000000	28473	1134	1.000000	27775330	0.001870
230312084	22057163	1126967	10000.000000	21589	2501	1.000000	28666	1083	1.000000	27955224	0.001668
230295966	22064013	1125551	10000.000000	21564	2534	1.000000	28672	1072	1.000000	28134089	0.002448
230333297	22061359	1125449	10000.000000	21804	2531	1.000000	28465	1077	1.000000	28313401	0.001843
230283714	22062595	1123839	10000.000000	21893	2524	1.000000	28459	1135	1.000000	28492818	0.001661
230275431	22062814	1127109	10000.000000	21647	2433	1.000000	28497	1096	1.000000	28672530	0.001250
230331300	22043975	1124784	10000.000000	21423	2405	1.000000	28434	1115	1.000000	28851212	0.000957
230291303	22065520	1126857	10000.000000	21944	2379	1.000000	28567	1183	1.000000	29029507	0.000650
230350887	22055355	1123678	10000.000000	21695	2443	1.000000	28800	1045	1.000000	29207791	0.000829
230339105	22047746	1125302	10000.000000	21960	2429	1.000000	28738	1106	1.000000	29385239	0.000967
230320324	22055558	1123722	10000.000000	21590	2575	1.000000	28654	1056	1.000000	29562555	0.000923
230285499	22069392	1125450	10000.000000	21590	2539	1.000000	28522	1113	1.000000	29739687	0.000875
230340457	22041747	1125825	10000.000000	21464	2642	1.000000	28643	1081	1.000000	29915904	0.000755
npatches	nstrain	runtime	dt	init_x	init_y	init_y_blood	init_z	init_S	beta0	beta1	beta2	beta3	mean_beta	B	d	delta	delta_blood	b[0]	mut	m	CTL	c	g	epsilon	k	het	lambda	rho	omega	x_max	patch.dyna	DELTA	A	VA
10000	1	100.000000	0.001000	21900	9499	5000000	0.001000	10000000	16.060739	16.957747	11.286065	18.392534	14	800000000	0.010000	1.000000	1.000000	80000	0.000050	0.004800	0	0.500000	0.000000	2.500000	10.000000	0.500000	0.001000	0.001000	0.010000	31872	0	10.000000	7.000000	1.000000
sus	inf	inf_blood	z	x[0]	y[0][0]	z[0]	x[1]	y[1][0]	z[1]	S[0]	synchrony
219000000	94990000	5000000	10.000000	21900	9499	0.001000	21900	9499	0.001000	10000000	0.000000
87361668	141037555	7399953	3941.516320	7416	14742	0.394152	7126	14741	0.394152	10695745	0.000000
159371052	51392331	2654907	6325.803353	14080	5687	0.632580	13448	5725	0.632580	11092044	0.000000
198190598	32508371	1669466	7771.765723	17532	3701	0.777177	16487	4056	0.777177	11382693	0.000000
218936336	24757022	1268556	8648.676577	19285	3108	0.864868	18622	3340	0.864868	11619470	0.000000
230879501	20935018	1070392	9180.483393	21316	2465	0.918048	20497	2469	0.918048	11825408	0.000000
237791374	18886237	964925	9503.000201	21384	2298	0.950300	20764	2560	0.950300	12011781	0.000000
241937476	17705589	904109	9698.592075	22074	2133	0.969859	21261	2275	0.969859	12187304	0.000000
244432120	17004919	871034	9817.209710	22640	2066	0.981721	21392	2302	0.981721	12355772	0.000000
245848033	16643307	850338	9889.145947	22288	2104	0.988915	21365	2389	0.988915	12520446	0.000000
246816667	16372007	835616	9932.772025	22385	2096	0.993277	21806	2087	0.993277	12682915	0.000000
247375863	16216839	829867	9959.229270	22795	1971	0.995923	21691	2120	0.995923	12843113	0.000000
247653530	16141073	824988	9975.274394	22653	1960	0.997527	22394	1967	0.997527	13002379	0.000000
247887293	16093228	821907	9985.005037	23082	2022	0.998501	22120	2099	0.998501	13160214	0.000000
247979214	16046392	819710	9990.906233	23065	1803	0.999091	22180	1927	0.999091	13317675	0.000000
248051767	16052535	818836	9994.485041	22919	2047	0.999449	22282	2317	0.999449	13475092	0.000000
248105149	16016093	817914	9996.655426	23230	1929	0.999666	22043	2039	0.999666	13631497	0.000000
248116410	16041514	818681	9997.971667	22891	2005	0.999797	21570	2110	0.999797	13788934	0.000000
248171694	16011397	816317	9998.769908	23056	1907	0.999877	22185	1999	0.999877	13945477	0.000000
248169147	16012357	817047	9999.254005	22946	1967	0.999925	21776	2132	0.999925	14101380	0.000000
248126261	16002192	816226	9999.547588	22847	1959	0.999955	21918	2058	0.999955	14257506	0.000000
248168327	16014403	817678	9999.725632	22841	1988	0.999973	22308	1959	0.999973	14412786	0.000000
248209648	16003147	815956	9999.833608	22550	2142	0.999983	22132	2023	0.999983	14568039	0.000000
248222638	16003467	816557	9999.899091	22868	1874	0.999990	22128	2153	0.999990	14723037	0.000000
248196843	16001764	816164	9999.938803	22898	2008	0.999994	22084	1985	0.999994	14878361	0.000000
248193436	15997769	815868	9999.962887	22824	2008	0.999996	22047	2207	0.999996	15032530	0.000000
248156607	16010951	816572	9999.977493	22637	2100	0.999998	22346	1942	0.999998	15187667	0.000000
248181456	16016746	816987	9999.986350	22964	2065	0.999999	21446	2130	0.999999	15341471	0.000000
248148601	16010293	816541	9999.991722	22921	1867	0.999999	21871	2144	0.999999	15496443	0.000000
248178184	15996511	815927	9999.994980	22730	2026	0.999999	21624	2202	0.999999	15650591	0.000000
248175519	16017101	816091	9999.996955	22905	1863	1.000000	21719	2262	1.000000	15803566	0.000000
248155919	16013052	816463	9999.998154	22979	1810	1.000000	21956	2138	1.000000	15957286	0.000000
248192576	16008374	816000	9999.998880	22761	2025	1.000000	21746	2222	1.000000	16110641	0.000000
248175199	16015955	815810	9999.999321	23006	1761	1.000000	22095	2131	1.000000	16262798	0.000000
248140855	16018836	817430	9999.999588	22507	1969	1.000000	21909	2094	1.000000	16415368	0.000000
248198280	15993822	816191	9999.999750	23096	1993	1.000000	21949	2210	1.000000	16567966	0.000000
248169624	16015655	816643	9999.999849	22613	1958	1.000000	21601	2154	1.000000	16719799	0.000000
248183544	16002975	817509	9999.999908	22878	1998	1.000000	21860	2311	1.000000	16871347	0.000000
248164663	16002394	816574	9999.999944	22892	2016	1.000000	22365	2031	1.000000	17022957	0.000000
248167065	16002974	815763	9999.999966	22852	1916	1.000000	22340	2118	1.000000	17174117	0.000000
248169052	16005298	817200	9999.999980	22621	1980	1.000000	22027	2060	1.000000	17325373	-1.#IND00
248162926	16022779	817389	9999.999988	22939	1950	1.000000	21970	2118	1.000000	17476236	-0.000000
248172289	16007406	816319	9999.999992	22863	1897	1.000000	22183	2154	1.000000	17626324	-0.023578
248157435	16023434	817079	9999.999995	22569	2073	1.000000	22286	2036	1.000000	17776775	-0.008116
248177432	16004543	814634	9999.999997	23026	1899	1.000000	21476	2285	1.000000	17927075	-0.019697
248167303	16029219	816158	9999.999998	23003	1969	1.000000	21781	2067	1.000000	18076670	-0.016166
248179364	15997641	818267	9999.999999	23391	1746	1.000000	22184	2263	1.000000	18225934	-0.012292
248178936	16004550	817304	9999.999999	23010	1951	1.000000	21955	2191	1.000000	18375201	-0.013170
248217969	15993327	815347	10000.000000	22789	1865	1.000000	21674	2225	1.000000	18524517	-0.011734
248183268	16008194	816733	10000.000000	22737	2007	1.000000	21658	2220	1.000000	18673929	-0.010938
248153579	16015994	818033	10000.000000	22803	1844	1.000000	22303	1939	1.000000	18822545	-0.007386
248157337	16014811	819785	10000.000000	22828	1905	1.000000	21808	2232	1.000000	18971312	-0.010431
248174676	16006233	815451	10000.000000	23119	1932	1.000000	21586	2316	1.000000	19119705	-0.009464
248168072	16005008	815060	10000.000000	22995	1970	1.000000	21795	2130	1.000000	19268293	-0.007906
248142564	16032475	818002	10000.000000	22873	1941	1.000000	22196	2112	1.000000	19416181	-0.006249
248179050	15998731	815729	10000.000000	22764	2150	1.000000	21291	2419	1.000000	19564347	-0.007962
248179465	16005142	815394	10000.000000	22878	1954	1.000000	22217	2033	1.000000	19711839	-0.007431
248207373	15992914	816181	10000.000000	22829	2018	1.000000	21830	2314	1.000000	19860059	-0.007235
248156361	16011034	818065	10000.000000	23015	2009	1.000000	21822	2266	1.000000	20007085	-0.007269
248172513	16003725	815934	10000.000000	22715	1930	1.000000	21909	2245	1.000000	20153731	-0.007128
248130345	16024007	818065	10000.000000	22909	1899	1.000000	21757	2088	1.000000	20301205	-0.006956
248231585	15997448	815528	10000.000000	23298	1737	1.000000	22003	2059	1.000000	20447868	-0.006046
248195248	16005635	814519	10000.000000	22759	2033	1.000000	21692	2236	1.000000	20594143	-0.005688
248185240	16006622	817069	10000.000000	22671	2002	1.000000	22148	1978	1.000000	20740281	-0.005724
248114920	16013773	817812	10000.000000	22482	2019	1.000000	22216	2068	1.000000	20886218	-0.005942
248192624	15996473	816890	10000.000000	23168	1811	1.000000	21614	2245	1.000000	21031432	-0.005658
248167663	16016673	817562	10000.000000	22621	2113	1.000000	21762	2197	1.000000	21175937	-0.005095
248176999	16013926	816456	10000.000000	22752	1844	1.000000	22076	2043	1.000000	21320889	-0.005176
248168665	16012315	817498	10000.000000	22868	1960	1.000000	21937	2307	1.000000	21466272	-0.006233
248160991	16006804	816471	10000.000000	22390	2024	1.000000	22068	2128	1.000000	21610752	-0.006689
248165703	16005395	816034	10000.000000	22887	2040	1.000000	22134	2152	1.000000	21755003	-0.005886
248193055	16002729	818055	10000.000000	22852	2068	1.000000	22041	2089	1.000000	21899993	-0.005645
248179364	16022688	818147	10000.000000	22561	1969	1.000000	21761	1949	1.000000	22044394	-0.004271
248151826	16004832	816038	10000.000000	22642	2092	1.000000	21788	2313	1.000000	22188434	-0.003102
248181221	16011686	814829	10000.000000	22781	1884	1.000000	21682	2209	1.000000	22332273	-0.001946
248171069	16008327	817357	10000.000000	22969	2034	1.000000	22198	2197	1.000000	22476550	-0.001069
248203931	16011136	816427	10000.000000	22737	2026	1.000000	21654	2225	1.000000	22620270	0.000692
248166773	16012887	815047	10000.000000	22982	1991	1.000000	22102	2083	1.000000	22763970	0.000951
248222737	15988808	814229	10000.000000	23090	1907	1.000000	21944	2024	1.000000	22906302	0.000909
248187636	16013104	817905	10000.000000	22733	1986	1.000000	21887	2126	1.000000	23048786	0.000313
248181969	15999257	816094	10000.000000	22841	1975	1.000000	21885	2063	1.000000	23191136	0.000189
248196473	16004387	815874	10000.000000	22870	1941	1.000000	21786	2244	1.000000	23333121	0.000820
248139661	16014119	817089	10000.000000	23096	1845	1.000000	22125	2002	1.000000	23475316	-0.000079
248177219	16008969	815953	10000.000000	23226	1993	1.000000	22276	2053	1.000000	23617243	0.000049
248192100	15996515	816003	10000.000000	23081	1816	1.000000	21794	2111	1.000000	23759221	0.000100
248186462	15999452	815527	10000.000000	23025	1809	1.000000	21952	2137	1.000000	23900632	-0.000666
248199993	15999641	815035	10000.000000	23079	1843	1.000000	21776	2094	1.000000	24041632	-0.000695
248139391	16022730	817225	10000.000000	22887	1966	1.000000	22438	1971	1.000000	24182792	-0.001400
248144801	16030645	817405	10000.000000	22926	1949	1.000000	21833	2400	1.000000	24323855	-0.001340
248189664	15996185	815519	10000.000000	22735	1857	1.000000	22086	1979	1.000000	24465228	-0.001044
248208728	16010345	814401	10000.000000	22921	1786	1.000000	22158	2127	1.000000	24605576	-0.001369
248212484	16003909	814871	10000.000000	22792	1970	1.000000	21605	2269	1.000000	24745715	-0.001329
248171439	16001471	815186	10000.000000	22981	1931	1.000000	22138	2072	1.000000	24885855	-0.001305
248188697	16000839	814569	10000.000000	23144	1870	1.000000	21884	2327	1.000000	25026508	-0.000808
248173587	16024064	816283	10000.000000	23215	1920	1.000000	21848	2038	1.000000	25165466	-0.001526
248173961	16002679	817181	10000.000000	22812	1881	1.000000	21916	2034	1.000000	25305278	-0.001555
248171442	16013226	817571	10000.000000	22771	1938	1.000000	22142	2117	1.000000	25444300	-0.001414
248175393	16015518	817571	10000.000000	23109	1776	1.000000	21837	2007	1.000000	25583525	-0.000874
248146430	16016918	817557	10000.000000	22732	1906	1.000000	22249	1982	1.000000	25721840	-0.000293
248148369	16027258	817833	10000.000000	22972	1895	1.000000	21884	2143	1.000000	25860294	-0.000944
npatches	nstrain	runtime	dt	init_x	init_y	init_y_blood	init_z	init_S	beta0	beta1	beta2	beta3	mean_beta	B	d	delta	delta_blood	b[0]	mut	m	CTL	c	g	epsilon	k	het	lambda	rho	omega	x_max	patch.dyna	DELTA	A	VA
10000	1	100.000000	0.001000	21900	9499	5000000	0.001000	10000000	11.455205	15.942069	8.899693	17.862413	14	800000000	0.010000	1.000000	1.000000	80000	0.000050	0.004800	0	0.500000	0.000000	2.500000	11.000000	0.500000	0.001000	0.001000	0.010000	31872	0	10.000000	7.000000	1.000000
sus	inf	inf_blood	z	x[0]	y[0][0]	z[0]	x[1]	y[1][0]	z[1]	S[0]	synchrony
219000000	94990000	5000000	10.000000	21900	9499	0.001000	21900	9499	0.001000	10000000	0.000000
93271738	125303357	6588163	3941.516320	10287	12099	0.394152	8105	12870	0.394152	10682493	0.000000
172027582	42454338	2195711	6325.803353	19172	3838	0.632580	15386	4707	0.632580	11048641	0.000000
212614974	25835738	1328961	7771.765723	23923	1898	0.777177	19018	3064	0.777177	11302121	0.000000
234110541	19045568	977441	8648.676577	26213	1364	0.864868	21718	2182	0.864868	11500372	0.000000
246280718	15690390	803965	9180.483393	27268	1066	0.918048	23232	1855	0.918048	11666618	0.000000
253286085	13932611	713047	9503.000201	27910	915	0.950300	23558	1803	0.950300	11814704	0.000000
257403655	12918385	659185	9698.592075	28285	892	0.969859	24221	1525	0.969859	11951782	0.000000
259877838	12349924	629876	9817.209710	28880	721	0.981721	24337	1582	0.981721	12081670	0.000000
261343467	11995960	612188	9889.145947	28754	749	0.988915	24565	1489	0.988915	12208176	0.000000
262205220	11775619	601244	9932.772025	28901	724	0.993277	24713	1384	0.993277	12332204	0.000000
262779676	11656922	595720	9959.229270	28975	680	0.995923	24880	1356	0.995923	12454305	0.000000
263111183	11583459	589396	9975.274394	29156	719	0.997527	24888	1356	0.997527	12575174	0.000000
263325292	11529661	588809	9985.005037	28896	685	0.998501	24797	1471	0.998501	12695285	0.000000
263409487	11518649	587975	9990.906233	29157	669	0.999091	24782	1366	0.999091	12814899	0.000000
263526446	11476551	585117	9994.485041	28886	736	0.999449	25561	1277	0.999449	12933427	0.000000
263520197	11489288	586177	9996.655426	28875	676	0.999666	24732	1349	0.999666	13051964	0.000000
263591594	11472012	585978	9997.971667	28947	676	0.999797	24811	1436	0.999797	13170604	0.000000
263553594	11476601	585486	9998.769908	29404	616	0.999877	25034	1428	0.999877	13289123	0.000000
263611340	11467440	584184	9999.254005	28820	752	0.999925	25275	1264	0.999925	13407234	0.000000
263559190	11479139	586969	9999.547588	28998	646	0.999955	24981	1471	0.999955	13525149	0.000000
263658280	11452148	585116	9999.725632	29172	707	0.999973	24694	1501	0.999973	13642687	0.000000
263542579	11481845	585709	9999.833608	28902	745	0.999983	25209	1376	0.999983	13760033	0.000000
263643728	11467941	584043	9999.899091	28880	704	0.999990	24656	1445	0.999990	13877540	0.000000
263580803	11481824	586490	9999.938803	29176	600	0.999994	24619	1474	0.999994	13994807	0.000000
263597156	11470662	586393	9999.962887	29345	587	0.999996	24917	1370	0.999996	14112012	0.000000
263588110	11467040	585801	9999.977493	28889	739	0.999998	25064	1362	0.999998	14229065	0.000000
263601869	11476886	586102	9999.986350	28737	765	0.999999	24773	1269	0.999999	14346153	0.000000
263548065	11479365	584968	9999.991722	28991	652	0.999999	24617	1473	0.999999	14463603	0.000000
263606848	11470954	586647	9999.994980	28936	712	0.999999	24675	1458	0.999999	14580216	0.000000
263591194	11468873	585076	9999.996955	29192	648	1.000000	24799	1420	1.000000	14696745	0.000000
263594505	11471989	585868	9999.998154	29066	664	1.000000	24750	1491	1.000000	14812989	0.000000
263613886	11464850	585383	9999.998880	29101	698	1.000000	24837	1339	1.000000	14928688	0.000000
263557376	11479967	586027	9999.999321	28983	654	1.000000	24818	1452	1.000000	15045159	0.000000
263604326	11478270	584678	9999.999588	29101	752	1.000000	24880	1372	1.000000	15160450	0.000000
263638491	11462406	585036	9999.999750	28925	627	1.000000	24622	1442	1.000000	15276247	0.000000
263626445	11461141	585305	9999.999849	29052	714	1.000000	25035	1355	1.000000	15391773	0.000000
263575199	11471991	585292	9999.999908	29183	714	1.000000	25078	1448	1.000000	15507327	0.000000
263592817	11461867	585123	9999.999944	29039	687	1.000000	24449	1406	1.000000	15622112	0.000000
263611013	11470002	584486	9999.999966	28835	767	1.000000	24965	1368	1.000000	15737253	0.000000
263596606	11473345	584753	9999.999980	29025	676	1.000000	24668	1441	1.000000	15852312	-1.#IND00
263575112	11468052	584695	9999.999988	29010	681	1.000000	25090	1296	1.000000	15967344	-1.#IND00
263573943	11470888	584218	9999.999992	29033	601	1.000000	24752	1441	1.000000	16081353	0.001924
263569253	11474696	585258	9999.999995	28999	725	1.000000	24441	1456	1.000000	16195547	0.002990
263608411	11460439	583683	9999.999997	28997	723	1.000000	25147	1277	1.000000	16309715	0.009043
263575794	11487015	585446	9999.999998	28877	653	1.000000	25133	1419	1.000000	16422816	-0.000499
263562299	11472116	586219	9999.999999	29068	628	1.000000	24975	1435	1.000000	16537246	-0.001518
263620725	11471131	584894	9999.999999	29093	720	1.000000	24733	1402	1.000000	16650300	-0.000274
263558925	11487923	586704	10000.000000	28908	678	1.000000	24919	1420	1.000000	16763341	-0.000141
263602116	11467415	584635	10000.000000	29095	693	1.000000	25214	1413	1.000000	16877108	0.001299
263600768	11473664	585907	10000.000000	29007	650	1.000000	24818	1229	1.000000	16990307	0.001583
263591706	11478358	584187	10000.000000	29314	643	1.000000	25499	1294	1.000000	17102743	-0.000076
263584837	11473407	586778	10000.000000	29053	653	1.000000	24441	1528	1.000000	17215735	-0.002035
263606012	11472932	585316	10000.000000	29021	683	1.000000	25162	1321	1.000000	17328444	-0.004222
263581353	11479259	585852	10000.000000	28781	721	1.000000	24606	1397	1.000000	17440524	-0.003466
263560566	11468628	586419	10000.000000	29024	671	1.000000	24756	1410	1.000000	17552548	-0.002671
263653376	11462803	584256	10000.000000	28844	756	1.000000	25088	1329	1.000000	17664390	-0.003267
263532536	11489375	585636	10000.000000	28949	730	1.000000	24698	1268	1.000000	17776707	-0.003161
263617448	11466750	585425	10000.000000	29079	692	1.000000	24919	1482	1.000000	17888263	-0.003073
263623039	11462755	584818	10000.000000	29223	653	1.000000	24997	1384	1.000000	17999663	-0.002917
263539662	11486193	586782	10000.000000	28917	660	1.000000	25325	1315	1.000000	18111170	-0.002074
263590237	11481960	586516	10000.000000	29013	701	1.000000	25074	1328	1.000000	18222616	-0.001846
263609280	11457823	583855	10000.000000	28899	633	1.000000	25128	1440	1.000000	18333756	-0.002069
263579050	11476292	585324	10000.000000	29082	726	1.000000	25164	1324	1.000000	18444339	-0.001669
263584751	11474313	585779	10000.000000	28952	704	1.000000	24804	1415	1.000000	18555544	-0.002670
263586363	11477960	585651	10000.000000	28838	685	1.000000	25015	1370	1.000000	18666104	-0.002342
263534160	11476193	587108	10000.000000	28813	735	1.000000	24661	1531	1.000000	18776818	-0.003592
263595459	11477455	586802	10000.000000	28763	743	1.000000	25261	1351	1.000000	18886818	-0.003539
263636511	11473601	585242	10000.000000	29018	635	1.000000	24804	1434	1.000000	18997104	-0.002829
263604686	11463283	584881	10000.000000	29231	682	1.000000	24538	1385	1.000000	19107084	-0.003213
263614172	11462169	585407	10000.000000	29333	706	1.000000	25196	1281	1.000000	19217207	-0.003191
263579395	11490034	586964	10000.000000	28905	699	1.000000	25247	1272	1.000000	19327080	-0.002819
263564536	11481611	586132	10000.000000	28950	758	1.000000	24951	1447	1.000000	19437234	-0.002669
263589265	11463407	585728	10000.000000	28938	719	1.000000	24972	1448	1.000000	19545773	-0.001419
263621185	11472227	584548	10000.000000	29103	618	1.000000	25160	1422	1.000000	19654514	-0.001623
263593695	11477547	583945	10000.000000	28939	630	1.000000	24895	1448	1.000000	19763763	-0.001688
263611193	11460260	583807	10000.000000	29181	734	1.000000	25004	1261	1.000000	19871722	-0.001484
263650714	11463245	584426	10000.000000	28770	747	1.000000	25309	1284	1.000000	19980376	-0.000557
263600278	11471096	584842	10000.000000	29034	694	1.000000	25528	1409	1.000000	20088961	-0.001193
263620785	11469179	584013	10000.000000	29061	641	1.000000	24898	1332	1.000000	20196802	-0.001350
263631286	11466958	584154	10000.000000	28930	683	1.000000	24916	1410	1.000000	20304762	-0.001164
263560736	11487234	588019	10000.000000	29101	712	1.000000	25064	1389	1.000000	20412329	-0.001046
263586196	11473153	584684	10000.000000	29119	647	1.000000	25650	1236	1.000000	20520449	-0.000879
263614094	11468919	584949	10000.000000	29219	620	1.000000	24807	1486	1.000000	20627811	-0.000953
263612548	11465352	584673	10000.000000	29253	633	1.000000	25220	1347	1.000000	20734902	-0.001078
263546344	11486415	586813	10000.000000	29284	587	1.000000	24824	1442	1.000000	20842069	-0.001296
263590347	11464679	585406	10000.000000	28891	691	1.000000	24583	1468	1.000000	20949384	-0.001270
263620769	11464246	584186	10000.000000	29117	720	1.000000	25008	1393	1.000000	21055633	-0.000950
263589683	11468546	586362	10000.000000	28909	638	1.000000	24983	1441	1.000000	21162430	-0.000771
263608233	11460426	584445	10000.000000	29103	652	1.000000	24670	1485	1.000000	21269295	-0.000361
263628681	11464261	584752	10000.000000	29147	633	1.000000	25034	1284	1.000000	21375562	-0.000264
263567069	11484252	586524	10000.000000	29135	664	1.000000	24990	1584	1.000000	21482013	-0.000261
263618982	11466169	585797	10000.000000	29292	684	1.000000	25041	1374	1.000000	21587973	0.000122
263577019	11481649	585671	10000.000000	28862	730	1.000000	24856	1490	1.000000	21693772	-0.000389
263574323	11482292	585412	10000.000000	29165	712	1.000000	24542	1491	1.000000	21799755	-0.000397
263607078	11473315	585555	10000.000000	29001	722	1.000000	24826	1425	1.000000	21905181	-0.000252
263596966	11468679	585465	10000.000000	28971	710	1.000000	25350	1293	1.000000	22010699	-0.000661
263548509	11479864	586467	10000.000000	28986	729	1.000000	25066	1397	1.000000	22115748	-0.000223
263528833	11491379	585226	10000.000000	29318	643	1.000000	24920	1357	1.000000	22220973	-0.000305
263585736	11462204	586284	10000.000000	29031	703	1.000000	24585	1435	1.000000	22325780	-0.000150
npatches	nstrain	runtime	dt	init_x	init_y	init_y_blood	init_z	init_S	beta0	beta1	beta2	beta3	mean_beta	B	d	delta	delta_blood	b[0]	mut	m	CTL	c	g	epsilon	k	het	lambda	rho	omega	x_max	patch.dyna	DELTA	A	VA
10000	1	100.000000	0.001000	21900	9499	5000000	0.001000	10000000	16.417409	10.856647	15.282846	11.546505	14	800000000	0.010000	1.000000	1.000000	80000	0.000050	0.004800	0	0.500000	0.000000	2.500000	12.000000	0.500000	0.001000	0.001000	0.010000	31872	0	10.000000	7.000000	1.000000
sus	inf	inf_blood	z	x[0]	y[0][0]	z[0]	x[1]	y[1][0]	z[1]	S[0]	synchrony
219000000	94990000	5000000	10.000000	21900	9499	0.001000	21900	9499	0.001000	10000000	0.000000
99422405	111341384	5871189	3941.516320	8318	11725	0.394152	11445	10547	0.394152	10672464	0.000000
184602996	34927172	1811007	6325.803353	16288	4016	0.632580	21130	2814	0.632580	11006112	0.000000
226830776	20291548	1041984	7771.765723	20384	2442	0.777177	25797	1451	0.777177	11223897	0.000000
248650853	14331117	736443	8648.676577	22483	1879	0.864868	27686	924	0.864868	11386063	0.000000
260898099	11448006	586331	9180.483393	24278	1363	0.918048	29321	648	0.918048	11515866	0.000000
267927282	9902201	506293	9503.000201	24676	1378	0.950300	29738	472	0.950300	11627185	0.000000
271943690	9057248	463342	9698.592075	25809	1162	0.969859	29917	381	0.969859	11727590	0.000000
274343815	8558539	436195	9817.209710	25922	1107	0.981721	29859	458	0.981721	11821868	0.000000
275716340	8286136	424172	9889.145947	25696	1144	0.988915	29918	385	0.988915	11912058	0.000000
276657605	8084347	412207	9932.772025	26349	948	0.993277	30375	353	0.993277	12000085	0.000000
277148324	8004614	408452	9959.229270	26015	1031	0.995923	30654	348	0.995923	12086284	0.000000
277498669	7923136	404345	9975.274394	26392	980	0.997527	30582	341	0.997527	12171238	0.000000
277692708	7881163	401723	9985.005037	26245	1074	0.998501	30484	358	0.998501	12256051	0.000000
277764936	7865240	401365	9990.906233	26776	890	0.999091	30604	334	0.999091	12340113	0.000000
277860702	7854021	401114	9994.485041	26540	1073	0.999449	30464	356	0.999449	12424103	0.000000
277981948	7828251	398491	9996.655426	26552	907	0.999666	30304	394	0.999666	12507915	0.000000
278019564	7831401	399475	9997.971667	26960	901	0.999797	30280	363	0.999797	12590935	0.000000
278004103	7824623	400156	9998.769908	26269	1038	0.999877	30328	348	0.999877	12674227	0.000000
277973817	7818704	398989	9999.254005	26139	1005	0.999925	30372	365	0.999925	12757657	0.000000
277980733	7827402	399918	9999.547588	26319	1045	0.999955	30345	302	0.999955	12840382	0.000000
277973832	7828994	399379	9999.725632	26529	1021	0.999973	30481	341	0.999973	12924065	0.000000
277986042	7831749	398871	9999.833608	26700	980	0.999983	30373	350	0.999983	13006747	0.000000
277974186	7821387	398988	9999.899091	26823	883	0.999990	30161	391	0.999990	13090189	0.000000
277982821	7817902	399897	9999.938803	26652	960	0.999994	30295	409	0.999994	13173320	0.000000
277981852	7833822	399384	9999.962887	26489	917	0.999996	30461	366	0.999996	13255326	0.000000
278013022	7810497	399134	9999.977493	26117	1143	0.999998	30217	450	0.999998	13336599	0.000000
278020401	7827488	400050	9999.986350	26755	974	0.999999	30084	437	0.999999	13418902	0.000000
277988173	7834298	399809	9999.991722	26340	1067	0.999999	30508	413	0.999999	13501055	0.000000
277980688	7840474	399635	9999.994980	26339	1000	0.999999	30386	291	0.999999	13583221	0.000000
277993982	7819406	398378	9999.996955	26113	1074	1.000000	30477	389	1.000000	13665129	0.000000
277995118	7822708	398356	9999.998154	26540	931	1.000000	30325	419	1.000000	13746440	0.000000
278053816	7813766	399203	9999.998880	26249	1078	1.000000	30515	389	1.000000	13827647	0.000000
277983494	7839195	399530	9999.999321	26319	1131	1.000000	30188	362	1.000000	13909310	0.000000
277999819	7816345	399141	9999.999588	26529	949	1.000000	30486	312	1.000000	13991089	0.000000
278006018	7830356	400587	9999.999750	26900	929	1.000000	30272	391	1.000000	14072116	0.000000
277985087	7821460	399496	9999.999849	26424	894	1.000000	30479	382	1.000000	14152898	0.000000
278007153	7826141	399099	9999.999908	26469	933	1.000000	30340	355	1.000000	14233428	0.000000
278027130	7819765	399081	9999.999944	26467	1008	1.000000	30382	363	1.000000	14313864	0.000000
277969568	7829326	400274	9999.999966	26594	872	1.000000	30425	425	1.000000	14394589	0.000000
277976390	7827918	399736	9999.999980	26768	954	1.000000	29950	390	1.000000	14475186	-1.#IND00
277974169	7831779	399243	9999.999988	26517	987	1.000000	30067	400	1.000000	14555651	0.000000
277944875	7836371	399428	9999.999992	26388	884	1.000000	30457	389	1.000000	14636190	-0.003195
277927405	7839535	399876	9999.999995	26295	1022	1.000000	30483	306	1.000000	14715975	0.000319
278007105	7820965	399201	9999.999997	26362	1027	1.000000	30128	440	1.000000	14796286	-0.001417
278004849	7822457	400087	9999.999998	26347	968	1.000000	30270	379	1.000000	14876325	-0.003013
277960202	7829262	399639	9999.999999	26501	1026	1.000000	30385	378	1.000000	14956159	-0.001338
277940859	7830796	398620	9999.999999	26427	992	1.000000	30299	385	1.000000	15036673	-0.002906
277991561	7813942	399020	10000.000000	26610	987	1.000000	30387	357	1.000000	15116143	-0.000417
278003533	7829195	400637	10000.000000	26382	981	1.000000	30379	346	1.000000	15195667	-0.002856
278030802	7822870	400023	10000.000000	26547	920	1.000000	30386	382	1.000000	15274852	-0.001369
277977071	7840373	399320	10000.000000	26194	1097	1.000000	30591	272	1.000000	15354496	-0.001731
277981755	7833470	399250	10000.000000	26413	1148	1.000000	30393	353	1.000000	15433924	-0.002519
277974396	7824640	398519	10000.000000	26256	1070	1.000000	30456	342	1.000000	15512996	-0.001325
277973642	7822998	399161	10000.000000	26625	946	1.000000	30587	442	1.000000	15592262	-0.002981
278012507	7836560	399361	10000.000000	26559	1035	1.000000	30449	368	1.000000	15671361	-0.003872
277982782	7828014	398222	10000.000000	26393	993	1.000000	30632	313	1.000000	15750356	-0.003904
277933731	7851540	400780	10000.000000	26638	977	1.000000	30396	414	1.000000	15829008	-0.004509
277963028	7825361	399374	10000.000000	26468	1128	1.000000	30373	368	1.000000	15907273	-0.005146
277969055	7821469	399094	10000.000000	26813	858	1.000000	30516	406	1.000000	15985575	-0.005862
277985573	7826006	399718	10000.000000	26448	1017	1.000000	30256	381	1.000000	16063694	-0.005756
277966170	7827848	399880	10000.000000	26765	957	1.000000	30250	357	1.000000	16142640	-0.005467
278000072	7819539	400454	10000.000000	26384	1026	1.000000	30332	370	1.000000	16220456	-0.005574
277987561	7822445	400523	10000.000000	26353	1076	1.000000	30438	352	1.000000	16298052	-0.005521
278002621	7815109	398719	10000.000000	26352	1007	1.000000	30321	376	1.000000	16376299	-0.005137
277984783	7826993	401652	10000.000000	26566	881	1.000000	30279	393	1.000000	16453723	-0.005242
277970716	7827413	398888	10000.000000	26284	946	1.000000	30483	441	1.000000	16531161	-0.004798
278007084	7820782	399116	10000.000000	26193	996	1.000000	30219	402	1.000000	16608165	-0.005095
277991496	7822033	399645	10000.000000	26683	925	1.000000	30451	398	1.000000	16685432	-0.004948
278011752	7825240	399167	10000.000000	26663	967	1.000000	30210	374	1.000000	16762573	-0.003834
277987397	7823119	398718	10000.000000	26550	1016	1.000000	30411	367	1.000000	16839568	-0.003987
277978138	7825492	398725	10000.000000	26867	963	1.000000	30476	339	1.000000	16916550	-0.004071
278007504	7813655	399060	10000.000000	26386	978	1.000000	30316	394	1.000000	16993032	-0.003997
277961365	7821407	399868	10000.000000	26512	1082	1.000000	30467	380	1.000000	17069534	-0.004602
277978192	7831646	399688	10000.000000	25752	1063	1.000000	30482	314	1.000000	17146306	-0.004472
277993807	7820939	399004	10000.000000	26310	965	1.000000	30478	360	1.000000	17222994	-0.004523
278029234	7823327	398250	10000.000000	26810	839	1.000000	30427	338	1.000000	17299242	-0.003905
277974103	7834319	399623	10000.000000	26535	956	1.000000	30233	329	1.000000	17375175	-0.005314
278007040	7826711	400309	10000.000000	26238	973	1.000000	30376	386	1.000000	17451553	-0.005200
278016519	7827220	399408	10000.000000	26519	915	1.000000	30344	470	1.000000	17527358	-0.005284
277996565	7817115	400121	10000.000000	26349	1091	1.000000	30128	333	1.000000	17603499	-0.004980
278016108	7819229	400081	10000.000000	26251	999	1.000000	30455	378	1.000000	17679716	-0.004956
277957692	7826860	399165	10000.000000	26280	949	1.000000	30414	370	1.000000	17755422	-0.003857
277952506	7841839	400697	10000.000000	26603	1040	1.000000	30341	343	1.000000	17830754	-0.003700
277988636	7820782	399189	10000.000000	26767	913	1.000000	30189	379	1.000000	17906920	-0.003386
277948683	7835364	400545	10000.000000	26477	1024	1.000000	30304	347	1.000000	17981900	-0.003577
278006228	7823471	398558	10000.000000	26341	989	1.000000	30377	343	1.000000	18056450	-0.003362
277978495	7843007	399501	10000.000000	26901	847	1.000000	30425	309	1.000000	18131988	-0.003082
277970039	7830036	399473	10000.000000	26381	1025	1.000000	30157	375	1.000000	18207275	-0.002308
278021560	7826869	399696	10000.000000	26459	1116	1.000000	30395	309	1.000000	18281932	-0.002415
278034600	7818924	398208	10000.000000	26311	1002	1.000000	30174	395	1.000000	18356677	-0.001908
277984530	7833771	400176	10000.000000	26381	1084	1.000000	30372	360	1.000000	18431094	-0.002035
278003773	7827074	398725	10000.000000	26885	937	1.000000	30465	375	1.000000	18505655	-0.002000
277950713	7821981	399338	10000.000000	26257	1040	1.000000	30433	396	1.000000	18580266	-0.001989
277998580	7828127	398932	10000.000000	26265	1072	1.000000	30078	387	1.000000	18654336	-0.001962
277947603	7828068	398848	10000.000000	26441	1082	1.000000	30351	307	1.000000	18728270	-0.001877
277975785	7837097	398956	10000.000000	26184	1162	1.000000	30533	367	1.000000	18802852	-0.001861
277988368	7824839	399530	10000.000000	26302	1009	1.000000	30122	344	1.000000	18877173	-0.001525
278038288	7822896	398901	10000.000000	26182	954	1.000000	30129	355	1.000000	18950263	-0.001537
277960251	7837517	399815	10000.000000	26638	1095	1.000000	30126	354	1.000000	19023920	-0.001443
npatches	nstrain	runtime	dt	init_x	init_y	init_y_blood	init_z	init_S	beta0	beta1	beta2	beta3	mean_beta	B	d	delta	delta_blood	b[0]	mut	m	CTL	c	g	epsilon	k	het	lambda	rho	omega	x_max	patch.dyna	DELTA	A	VA
10000	1	100.000000	0.001000	21900	9499	5000000	0.001000	10000000	10.026603	8.367033	7.377629	7.777966	14	800000000	0.010000	1.000000	1.000000	80000	0.000050	0.004800	0	0.500000	0.000000	2.500000	13.000000	0.500000	0.001000	0.001000	0.010000	31872	0	10.000000	7.000000	1.000000
sus	inf	inf_blood	z	x[0]	y[0][0]	z[0]	x[1]	y[1][0]	z[1]	S[0]	synchrony
219000000	94990000	5000000	10.000000	21900	9499	0.001000	21900	9499	0.001000	10000000	0.000000
105299877	99155252	5250563	3941.516320	12681	9317	0.394152	14152	8483	0.394152	10661445	0.000000
196143724	28868817	1495922	6325.803353	22881	2133	0.632580	24661	1766	0.632580	10966813	0.000000
239441877	15903824	819201	7771.765723	27557	913	0.777177	28504	754	0.777177	11153396	0.000000
261387777	10698825	550102	8648.676577	29514	529	0.864868	30201	379	0.864868	11283106	0.000000
273439265	8199641	419503	9180.483393	30186	333	0.918048	30765	246	0.918048	11381692	0.000000
280233938	6897450	353361	9503.000201	30657	253	0.950300	31097	232	0.950300	11462364	0.000000
284148998	6170507	314920	9698.592075	30825	248	0.969859	31346	150	0.969859	11532386	0.000000
286463835	5760582	294572	9817.209710	30901	190	0.981721	31227	162	0.981721	11596280	0.000000
287873904	5498489	280638	9889.145947	31071	191	0.988915	31168	172	0.988915	11656567	0.000000
288706032	5354519	273148	9932.772025	31212	185	0.993277	31265	134	0.993277	11714540	0.000000
289201219	5270503	268391	9959.229270	31036	202	0.995923	31436	164	0.995923	11770852	0.000000
289563634	5198303	265326	9975.274394	31188	194	0.997527	31113	153	0.997527	11826349	0.000000
289668053	5175158	263725	9985.005037	31204	160	0.998501	31066	160	0.998501	11881751	0.000000
289824178	5156160	262703	9990.906233	31083	179	0.999091	31329	152	0.999091	11936634	0.000000
289857951	5160426	262099	9994.485041	31102	187	0.999449	31381	154	0.999449	11991073	0.000000
289843725	5158537	262770	9996.655426	31230	151	0.999666	31381	156	0.999666	12045687	0.000000
289938253	5130666	261648	9997.971667	31090	253	0.999797	31451	139	0.999797	12099675	0.000000
289931227	5146239	262258	9998.769908	31194	165	0.999877	31465	160	0.999877	12153274	0.000000
289912776	5137692	261511	9999.254005	31132	213	0.999925	31432	122	0.999925	12207190	0.000000
289958064	5126035	262095	9999.547588	31104	155	0.999955	31300	151	0.999955	12261092	0.000000
289937755	5137729	262079	9999.725632	31090	182	0.999973	31302	143	0.999973	12314440	0.000000
289913941	5138091	261065	9999.833608	31239	173	0.999983	31530	112	0.999983	12367748	0.000000
289935325	5133129	261868	9999.899091	31365	146	0.999990	31653	171	0.999990	12421186	0.000000
289969962	5127678	261703	9999.938803	30955	180	0.999994	31439	178	0.999994	12474642	0.000000
289937450	5134225	262431	9999.962887	31222	157	0.999996	31459	126	0.999996	12528266	0.000000
289976944	5130618	262508	9999.977493	31130	204	0.999998	31389	172	0.999998	12581574	0.000000
289928329	5135800	262012	9999.986350	31088	188	0.999999	31355	175	0.999999	12634898	0.000000
289962588	5135573	262585	9999.991722	31198	182	0.999999	31650	166	0.999999	12688256	0.000000
289995288	5128888	261564	9999.994980	31039	211	0.999999	31439	155	0.999999	12741106	0.000000
289982250	5129795	260828	9999.996955	31385	163	1.000000	31293	170	1.000000	12794196	0.000000
289981828	5136527	261364	9999.998154	31213	184	1.000000	31368	163	1.000000	12846909	0.000000
289975276	5131571	262136	9999.998880	31062	178	1.000000	31248	136	1.000000	12899810	0.000000
289941793	5135208	262027	9999.999321	30713	176	1.000000	31361	135	1.000000	12953016	0.000000
289912743	5142825	262370	9999.999588	31025	191	1.000000	31549	174	1.000000	13005851	0.000000
289954098	5133633	261930	9999.999750	30907	181	1.000000	31219	138	1.000000	13058499	0.000000
289945217	5129645	262011	9999.999849	30907	198	1.000000	31199	160	1.000000	13110885	0.000000
289947997	5135468	261664	9999.999908	31165	211	1.000000	31512	156	1.000000	13163407	0.000000
289937540	5135808	262280	9999.999944	31041	181	1.000000	31600	176	1.000000	13216614	0.000000
289974031	5137274	261932	9999.999966	31105	191	1.000000	31313	175	1.000000	13269175	0.000000
290010869	5115376	261053	9999.999980	31189	190	1.000000	31497	171	1.000000	13321489	-1.#IND00
289948862	5135604	261854	9999.999988	31110	155	1.000000	31297	133	1.000000	13373916	-1.#IND00
289923485	5139413	262018	9999.999992	31263	196	1.000000	31372	133	1.000000	13426068	0.000061
289973764	5129223	260978	9999.999995	31233	175	1.000000	31365	123	1.000000	13478393	0.041657
290009992	5130706	260674	9999.999997	30924	174	1.000000	31602	131	1.000000	13529753	0.032064
289924395	5135452	262135	9999.999998	31168	163	1.000000	31416	164	1.000000	13581911	0.019510
289950107	5130424	261930	9999.999999	31164	206	1.000000	31173	147	1.000000	13633989	0.020089
289932867	5136918	262794	9999.999999	31177	157	1.000000	31463	155	1.000000	13685737	0.016658
289969794	5124528	260181	10000.000000	31257	218	1.000000	31349	152	1.000000	13736993	0.007375
289936712	5145779	262658	10000.000000	31240	190	1.000000	31283	144	1.000000	13788953	0.007256
289978634	5129125	262214	10000.000000	31308	149	1.000000	31341	137	1.000000	13840662	0.007041
289953147	5126203	261511	10000.000000	31066	192	1.000000	31397	132	1.000000	13891612	0.008864
289919484	5142332	261798	10000.000000	31229	190	1.000000	31497	136	1.000000	13942453	0.009290
289935998	5136585	261841	10000.000000	31258	190	1.000000	31463	152	1.000000	13994316	0.009989
289959830	5124310	261558	10000.000000	31127	181	1.000000	31336	151	1.000000	14045757	0.008951
289967044	5135598	261736	10000.000000	31049	174	1.000000	31561	141	1.000000	14096529	0.008478
289911107	5143953	261994	10000.000000	31167	183	1.000000	31499	144	1.000000	14147360	0.009172
290008552	5130781	261660	10000.000000	31155	170	1.000000	31304	150	1.000000	14198407	0.009201
290000654	5124568	261345	10000.000000	31063	168	1.000000	31573	121	1.000000	14249532	0.008383
289920128	5141909	262477	10000.000000	31216	203	1.000000	31211	171	1.000000	14300306	0.008176
289952756	5130980	261179	10000.000000	31220	181	1.000000	31307	180	1.000000	14351239	0.007383
289953260	5139081	262150	10000.000000	31286	233	1.000000	31417	155	1.000000	14402001	0.007228
289965572	5129196	261271	10000.000000	31415	169	1.000000	31419	132	1.000000	14452088	0.008038
289978068	5138416	261781	10000.000000	31251	209	1.000000	31428	157	1.000000	14502240	0.007618
289934653	5136071	262474	10000.000000	31173	183	1.000000	31528	144	1.000000	14552934	0.007354
290025327	5116298	261152	10000.000000	31217	178	1.000000	31316	176	1.000000	14603600	0.006467
289944230	5139427	262747	10000.000000	31242	202	1.000000	31114	161	1.000000	14653685	0.006090
289908248	5143185	262055	10000.000000	31077	181	1.000000	31221	170	1.000000	14704133	0.005828
289996635	5114081	260942	10000.000000	30998	186	1.000000	31198	156	1.000000	14753911	0.005761
290004732	5131313	261620	10000.000000	30874	275	1.000000	31209	167	1.000000	14803732	0.004235
289933242	5133030	260959	10000.000000	31315	189	1.000000	31501	137	1.000000	14854178	0.003728
289972224	5134685	261620	10000.000000	30974	199	1.000000	31745	170	1.000000	14903609	0.003666
289977581	5129121	261038	10000.000000	31007	238	1.000000	31218	138	1.000000	14953559	0.003708
289934743	5136382	261324	10000.000000	31147	192	1.000000	31260	117	1.000000	15003008	0.003788
289981567	5136891	261060	10000.000000	30978	197	1.000000	31460	157	1.000000	15052663	0.003643
289959308	5133858	262250	10000.000000	31291	202	1.000000	31545	178	1.000000	15102721	0.003621
289993611	5119600	261385	10000.000000	31183	207	1.000000	31269	129	1.000000	15151964	0.003435
289942715	5137137	262910	10000.000000	30978	190	1.000000	31242	171	1.000000	15201243	0.003234
289949233	5127600	261534	10000.000000	31062	181	1.000000	31156	154	1.000000	15250769	0.003261
289972074	5133482	260875	10000.000000	31280	191	1.000000	31197	137	1.000000	15299915	0.003072
289963221	5135871	262549	10000.000000	31178	168	1.000000	31523	136	1.000000	15348983	0.002322
289942620	5135781	261248	10000.000000	31131	168	1.000000	31323	167	1.000000	15398148	0.002492
289946365	5142410	262578	10000.000000	31034	178	1.000000	31367	167	1.000000	15447020	0.002589
289985088	5132314	262133	10000.000000	31083	204	1.000000	31437	177	1.000000	15496075	0.001778
289998806	5125766	261499	10000.000000	31255	172	1.000000	31572	173	1.000000	15544818	0.000908
289939928	5137729	262453	10000.000000	31151	250	1.000000	31502	142	1.000000	15593862	0.001201
289962993	5135565	262318	10000.000000	31072	197	1.000000	31497	177	1.000000	15642589	0.000744
289989225	5133335	262427	10000.000000	31143	206	1.000000	31420	160	1.000000	15691123	0.000924
289955941	5134492	262260	10000.000000	31166	196	1.000000	31454	162	1.000000	15739986	0.001504
289920400	5132462	262205	10000.000000	31060	163	1.000000	31260	135	1.000000	15788793	0.001758
289955834	5128230	262758	10000.000000	31051	220	1.000000	31181	144	1.000000	15837196	0.001809
290003841	5121057	260945	10000.000000	30956	166	1.000000	31548	158	1.000000	15885792	0.001927
289980103	5141195	262262	10000.000000	31127	198	1.000000	31465	136	1.000000	15934763	0.001999
289943899	5129317	261633	10000.000000	31168	209	1.000000	31039	153	1.000000	15982719	0.002072
289984610	5133395	262278	10000.000000	31359	185	1.000000	31300	178	1.000000	16030330	0.001864
289973126	5130565	261437	10000.000000	31340	184	1.000000	31692	187	1.000000	16078471	0.001617
289912662	5140641	262422	10000.000000	31386	191	1.000000	31312	152	1.000000	16126327	0.001633
289926473	5139195	262269	10000.000000	31173	181	1.000000	31608	140	1.000000	16174642	0.001751
289957721	5133924	262199	10000.000000	31031	169	1.000000	31462	166	1.000000	16222010	0.001924
289955623	5133178	261900	10000.000000	31025	171	1.000000	31332	119	1.000000	16269835	0.001846
npatches	nstrain	runtime	dt	init_x	init_y	init_y_blood	init_z	init_S	beta0	beta1	beta2	beta3	mean_beta	B	d	delta	delta_blood	b[0]	mut	m	CTL	c	g	epsilon	k	het	lambda	rho	omega	x_max	patch.dyna	DELTA	A	VA
10000	1	100.000000	0.001000	21900	9499	5000000	0.001000	10000000	11.871187	9.100656	15.290467	20.240867	14	800000000	0.010000	1.000000	1.000000	80000	0.000050	0.004800	0	0.500000	0.000000	2.500000	14.000000	0.500000	0.001000	0.001000	0.010000	31872	0	10.000000	7.000000	1.000000
sus	inf	inf_blood	z	x[0]	y[0][0]	z[0]	x[1]	y[1][0]	z[1]	S[0]	synchrony
219000000	94990000	5000000	10.000000	21900	9499	0.001000	21900	9499	0.001000	10000000	0.000000
110759053	88573352	4694211	3941.516320	11844	8443	0.394152	14270	7801	0.394152	10651486	0.000000
206500132	23993341	1247340	6325.803353	22050	2202	0.632580	25031	1490	0.632580	10929542	0.000000
250381490	12470079	643268	7771.765723	27032	798	0.777177	28838	666	0.777177	11087909	0.000000
272191491	7918010	407374	8648.676577	29194	511	0.864868	30471	360	0.864868	11190715	0.000000
283850481	5787448	297440	9180.483393	30140	249	0.918048	31062	179	0.918048	11262879	0.000000
290308799	4689626	240122	9503.000201	30689	241	0.950300	31446	145	0.950300	11318328	0.000000
294052866	4070044	207985	9698.592075	30706	207	0.969859	31424	148	0.969859	11363996	0.000000
296286355	3714658	189518	9817.209710	30934	185	0.981721	31316	78	0.981721	11403424	0.000000
297569517	3502177	178687	9889.145947	31132	135	0.988915	31326	79	0.988915	11439244	0.000000
298391151	3372186	171676	9932.772025	31375	114	0.993277	31728	86	0.993277	11473252	0.000000
298882715	3297256	167909	9959.229270	31309	128	0.995923	31600	101	0.995923	11505888	0.000000
299093939	3269038	166312	9975.274394	31147	145	0.997527	31582	84	0.997527	11537506	0.000000
299318208	3230909	164990	9985.005037	31108	149	0.998501	31836	91	0.998501	11569006	0.000000
299394355	3220786	163673	9990.906233	31298	123	0.999091	31376	92	0.999091	11600203	0.000000
299421851	3213632	164037	9994.485041	31299	82	0.999449	31669	91	0.999449	11630902	0.000000
299479013	3205485	163471	9996.655426	31170	145	0.999666	31520	83	0.999666	11662000	0.000000
299520878	3199929	164212	9997.971667	31140	137	0.999797	31641	93	0.999797	11691811	0.000000
299502710	3197596	163302	9998.769908	31086	136	0.999877	31680	83	0.999877	11722308	0.000000
299566207	3192655	163103	9999.254005	31260	144	0.999925	31712	90	0.999925	11752458	0.000000
299515320	3196461	162974	9999.547588	31390	136	0.999955	31680	97	0.999955	11783479	0.000000
299565671	3191013	162475	9999.725632	30991	169	0.999973	31714	72	0.999973	11813850	0.000000
299565319	3192165	162982	9999.833608	30979	144	0.999983	31470	70	0.999983	11843893	0.000000
299553152	3194378	162883	9999.899091	31278	127	0.999990	31538	99	0.999990	11874386	0.000000
299586465	3187053	162856	9999.938803	31309	137	0.999994	31416	98	0.999994	11904792	0.000000
299589599	3187497	162020	9999.962887	31537	158	0.999996	31553	101	0.999996	11934716	0.000000
299572579	3194595	162851	9999.977493	31134	143	0.999998	31621	76	0.999998	11965039	0.000000
299524253	3196972	162907	9999.986350	31394	127	0.999999	31787	94	0.999999	11995423	0.000000
299550312	3193522	162901	9999.991722	31231	175	0.999999	31620	52	0.999999	12025489	0.000000
299538261	3191125	163188	9999.994980	31362	130	0.999999	31497	89	0.999999	12055490	0.000000
299543030	3194168	163118	9999.996955	31225	131	1.000000	31574	71	1.000000	12085317	0.000000
299550618	3193195	162845	9999.998154	31086	169	1.000000	31610	89	1.000000	12115407	0.000000
299551359	3197156	163613	9999.998880	31306	128	1.000000	31354	76	1.000000	12145262	0.000000
299554244	3198356	162987	9999.999321	31173	144	1.000000	31607	88	1.000000	12175618	0.000000
299524171	3202832	162573	9999.999588	31258	138	1.000000	31392	85	1.000000	12205547	0.000000
299594155	3186666	162224	9999.999750	31194	137	1.000000	31550	120	1.000000	12235307	0.000000
299577993	3189018	162813	9999.999849	31172	136	1.000000	31538	98	1.000000	12265116	0.000000
299552462	3195739	163856	9999.999908	31425	162	1.000000	31726	86	1.000000	12294529	0.000000
299506982	3198638	163214	9999.999944	31339	116	1.000000	31432	98	1.000000	12324516	0.000000
299589261	3185200	163196	9999.999966	31084	143	1.000000	31274	96	1.000000	12354055	0.000000
299544578	3192694	162373	9999.999980	31321	122	1.000000	31326	87	1.000000	12383408	-1.#IND00
299583484	3182998	161779	9999.999988	31308	124	1.000000	31433	79	1.000000	12412881	0.008000
299584181	3184537	162441	9999.999992	31272	115	1.000000	31531	128	1.000000	12442152	-0.001539
299590454	3190158	163007	9999.999995	31477	103	1.000000	31588	101	1.000000	12471169	0.006201
299605248	3183731	163269	9999.999997	31312	138	1.000000	31542	84	1.000000	12500752	0.003794
299568541	3198061	162114	9999.999998	31280	163	1.000000	31607	83	1.000000	12530036	0.002954
299508352	3206665	163103	9999.999999	31054	154	1.000000	31422	77	1.000000	12559754	0.003035
299573403	3190021	162432	9999.999999	31153	149	1.000000	31337	72	1.000000	12588951	0.000334
299559332	3186522	162776	10000.000000	31455	116	1.000000	31467	71	1.000000	12617922	0.001208
299638277	3180633	162351	10000.000000	31129	133	1.000000	31646	76	1.000000	12646937	0.002258
299585568	3193430	162494	10000.000000	31263	125	1.000000	31433	95	1.000000	12676033	0.002565
299532073	3201314	162749	10000.000000	31315	133	1.000000	31497	84	1.000000	12704870	0.001382
299545414	3196752	162938	10000.000000	31256	137	1.000000	31787	76	1.000000	12733799	0.000311
299537391	3201010	162663	10000.000000	31090	133	1.000000	31420	101	1.000000	12762582	0.000166
299549133	3185935	162594	10000.000000	31124	130	1.000000	31596	88	1.000000	12791659	0.000803
299546054	3192419	163070	10000.000000	31475	143	1.000000	31596	85	1.000000	12820744	0.002474
299552450	3192135	162479	10000.000000	31148	126	1.000000	31401	74	1.000000	12849538	0.002378
299597962	3187367	162465	10000.000000	31124	151	1.000000	31333	103	1.000000	12878453	0.001931
299562196	3194170	162847	10000.000000	31257	130	1.000000	31510	75	1.000000	12906529	0.002765
299585536	3188323	163114	10000.000000	31384	106	1.000000	31745	112	1.000000	12934600	0.002665
299548938	3196665	163377	10000.000000	31326	136	1.000000	31534	99	1.000000	12963361	0.002172
299618641	3181478	162010	10000.000000	31184	130	1.000000	31390	104	1.000000	12992041	0.002053
299616702	3189899	161871	10000.000000	31329	94	1.000000	31587	96	1.000000	13021160	0.002020
299641777	3179816	162542	10000.000000	31323	139	1.000000	31493	103	1.000000	13049567	0.002337
299585093	3191526	163370	10000.000000	31344	99	1.000000	31453	75	1.000000	13077637	0.002178
299566905	3190787	162801	10000.000000	31295	96	1.000000	31663	103	1.000000	13105863	0.001861
299532313	3198889	162493	10000.000000	31422	93	1.000000	31500	95	1.000000	13134491	0.002269
299597049	3187299	163330	10000.000000	31284	121	1.000000	31773	84	1.000000	13162585	0.003052
299549634	3196677	163008	10000.000000	31293	136	1.000000	31723	91	1.000000	13190858	0.002812
299551690	3190258	162870	10000.000000	31185	122	1.000000	31781	88	1.000000	13219395	0.000177
299539393	3199694	162847	10000.000000	30996	146	1.000000	31510	91	1.000000	13247916	0.000537
299563388	3186920	162556	10000.000000	31290	107	1.000000	31593	82	1.000000	13276004	0.000738
299611227	3185583	162995	10000.000000	31236	90	1.000000	31521	91	1.000000	13303863	0.000774
299520413	3196670	162909	10000.000000	31206	166	1.000000	31582	86	1.000000	13331956	0.000540
299544241	3196458	163139	10000.000000	31400	138	1.000000	31440	91	1.000000	13360238	0.000162
299576945	3183804	162623	10000.000000	31440	120	1.000000	31405	74	1.000000	13388173	-0.002126
299559202	3189063	163230	10000.000000	31172	125	1.000000	31393	79	1.000000	13416849	-0.001659
299629815	3185012	162497	10000.000000	31357	127	1.000000	31654	100	1.000000	13444526	-0.001750
299554650	3199624	162963	10000.000000	31286	166	1.000000	31755	98	1.000000	13472367	-0.001848
299560785	3188606	163455	10000.000000	31237	169	1.000000	31642	103	1.000000	13500547	-0.002007
299614682	3182026	162609	10000.000000	31203	115	1.000000	31676	75	1.000000	13528466	-0.001134
299550425	3195804	162971	10000.000000	31458	124	1.000000	31420	91	1.000000	13556203	-0.001221
299567326	3193676	162809	10000.000000	31258	119	1.000000	31661	89	1.000000	13584202	-0.001939
299585929	3189968	163333	10000.000000	31251	116	1.000000	31338	71	1.000000	13611952	-0.002466
299570257	3195325	162230	10000.000000	31354	144	1.000000	31471	103	1.000000	13639544	-0.003288
299530005	3201350	163519	10000.000000	31258	141	1.000000	31513	85	1.000000	13667614	-0.003604
299549572	3191510	163035	10000.000000	31422	137	1.000000	31644	87	1.000000	13695466	-0.003692
299583502	3191198	162677	10000.000000	31300	115	1.000000	31770	104	1.000000	13723172	-0.003299
299576173	3194626	163220	10000.000000	31278	126	1.000000	31684	116	1.000000	13750789	-0.004577
299565363	3184563	162198	10000.000000	31137	146	1.000000	31514	95	1.000000	13778032	-0.004454
299571769	3188096	162983	10000.000000	31308	175	1.000000	31407	92	1.000000	13805973	-0.004439
299650370	3177924	163238	10000.000000	31093	154	1.000000	31321	99	1.000000	13833396	-0.004792
299549844	3199138	163448	10000.000000	31216	126	1.000000	31340	91	1.000000	13861047	-0.004721
299561729	3184877	162847	10000.000000	31408	89	1.000000	31481	74	1.000000	13888992	-0.004486
299547442	3191985	162891	10000.000000	31412	100	1.000000	31465	105	1.000000	13915810	-0.004333
299619538	3181541	161992	10000.000000	31215	181	1.000000	31458	96	1.000000	13942925	-0.004243
299608551	3197356	162848	10000.000000	31150	150	1.000000	31479	75	1.000000	13969962	-0.004348
299532604	3192048	163209	10000.000000	31187	120	1.000000	31468	85	1.000000	13997054	-0.004265
299565806	3181059	162626	10000.000000	31373	173	1.000000	31363	78	1.000000	14023883	-0.004255
299606054	3191537	162659	10000.000000	31217	160	1.000000	31633	84	1.000000	14051371	-0.004361
npatches	nstrain	runtime	dt	init_x	init_y	init_y_blood	init_z	init_S	beta0	beta1	beta2	beta3	mean_beta	B	d	delta	delta_blood	b[0]	mut	m	CTL	c	g	epsilon	k	het	lambda	rho	omega	x_max	patch.dyna	DELTA	A	VA
10000	1	100.000000	0.001000	21900	9499	5000000	0.001000	10000000	14.801866	10.348913	18.205387	14.684310	14	800000000	0.010000	1.000000	1.000000	80000	0.000050	0.004800	0	0.500000	0.000000	2.500000	15.000000	0.500000	0.001000	0.001000	0.010000	31872	0	10.000000	7.000000	1.000000
sus	inf	inf_blood	z	x[0]	y[0][0]	z[0]	x[1]	y[1][0]	z[1]	S[0]	synchrony
219000000	94990000	5000000	10.000000	21900	9499	0.001000	21900	9499	0.001000	10000000	0.000000
117077679	78763797	4186463	3941.516320	10808	8143	0.394152	13722	7111	0.394152	10639545	0.000000
217753616	19499832	1013819	6325.803353	20876	2200	0.632580	24729	1378	0.632580	10889198	0.000000
261909942	9388586	485257	7771.765723	25896	950	0.777177	29412	510	0.777177	11020045	0.000000
283054433	5519347	284045	8648.676577	28061	577	0.864868	30463	238	0.864868	11095341	0.000000
294041691	3730431	192235	9180.483393	29483	351	0.918048	31190	120	0.918048	11141996	0.000000
299945791	2844414	146097	9503.000201	30420	282	0.950300	31617	83	0.950300	11173080	0.000000
303239978	2350301	120541	9698.592075	30727	156	0.969859	31553	36	0.969859	11195988	0.000000
305242237	2063243	105362	9817.209710	30963	163	0.981721	31383	83	0.981721	11213352	0.000000
306378445	1901316	96808	9889.145947	31230	119	0.988915	31680	66	0.988915	11228043	0.000000
307069176	1805033	92159	9932.772025	31274	111	0.993277	31551	61	0.993277	11240121	0.000000
307475770	1748822	89096	9959.229270	31325	69	0.995923	31746	47	0.995923	11251745	0.000000
307776994	1699327	86863	9975.274394	31338	95	0.997527	31748	64	0.997527	11262492	0.000000
307928430	1691815	86501	9985.005037	31178	105	0.998501	31670	48	0.998501	11272665	0.000000
308023082	1668840	85197	9990.906233	31097	121	0.999091	31859	52	0.999091	11282829	0.000000
308064422	1667611	85269	9994.485041	31390	87	0.999449	31909	44	0.999449	11292651	0.000000
308113141	1660551	84605	9996.655426	31341	113	0.999666	31624	57	0.999666	11302422	0.000000
308079611	1666263	84619	9997.971667	31241	114	0.999797	31669	52	0.999797	11311823	0.000000
308107828	1654492	83915	9998.769908	31320	113	0.999877	31538	43	0.999877	11321573	0.000000
308185721	1648034	84194	9999.254005	31206	67	0.999925	31650	38	0.999925	11330904	0.000000
308167009	1652370	84046	9999.547588	31422	94	0.999955	31884	58	0.999955	11340510	0.000000
308120281	1656556	84435	9999.725632	30977	97	0.999973	31673	49	0.999973	11349765	0.000000
308110904	1656488	84763	9999.833608	31233	109	0.999983	31557	46	0.999983	11359569	0.000000
308138262	1652505	84521	9999.899091	31309	75	0.999990	31586	53	0.999990	11369298	0.000000
308143415	1648836	84023	9999.938803	31107	118	0.999994	31723	42	0.999994	11378764	0.000000
308171715	1647277	84113	9999.962887	31216	82	0.999996	31597	39	0.999996	11388033	0.000000
308112558	1662828	84316	9999.977493	31232	94	0.999998	31589	54	0.999998	11397583	0.000000
308098254	1653774	84467	9999.986350	31216	84	0.999999	31547	69	0.999999	11407180	0.000000
308158734	1654072	84469	9999.991722	31356	128	0.999999	31426	44	0.999999	11416397	0.000000
308162825	1643764	83935	9999.994980	31401	59	0.999999	31742	39	0.999999	11425868	0.000000
308148847	1650842	83999	9999.996955	31388	81	1.000000	31379	37	1.000000	11435185	0.000000
308135138	1656545	85053	9999.998154	31135	128	1.000000	31564	60	1.000000	11444531	0.000000
308131345	1658918	84454	9999.998880	31232	87	1.000000	31795	54	1.000000	11453801	0.000000
308108226	1663202	85200	9999.999321	31273	139	1.000000	31627	57	1.000000	11463448	0.000000
308132268	1651931	84176	9999.999588	31270	109	1.000000	31412	64	1.000000	11473064	0.000000
308129720	1651699	84167	9999.999750	31249	88	1.000000	31722	40	1.000000	11482604	0.000000
308168477	1645028	83761	9999.999849	31070	140	1.000000	31708	39	1.000000	11491763	0.000000
308185638	1646464	84299	9999.999908	31377	106	1.000000	31735	47	1.000000	11500824	0.000000
308151022	1655633	84232	9999.999944	31197	77	1.000000	31499	58	1.000000	11510288	0.000000
308123046	1653784	84548	9999.999966	31469	98	1.000000	31524	47	1.000000	11519754	0.000000
308122184	1668453	85415	9999.999980	31026	118	1.000000	31688	45	1.000000	11529372	-1.#IND00
308089478	1656537	84494	9999.999988	31427	94	1.000000	31476	62	1.000000	11538834	-1.#IND00
308138727	1652055	84572	9999.999992	31236	124	1.000000	31804	44	1.000000	11548152	0.000397
308154692	1646295	83951	9999.999995	31312	117	1.000000	31789	53	1.000000	11557491	-0.004306
308103601	1660707	84639	9999.999997	31178	111	1.000000	31527	73	1.000000	11566538	-0.003250
308151504	1646454	83851	9999.999998	31259	119	1.000000	31573	38	1.000000	11575664	-0.002961
308154217	1652650	84120	9999.999999	31377	101	1.000000	31648	53	1.000000	11584985	-0.002109
308166319	1647865	84117	9999.999999	31426	101	1.000000	31843	59	1.000000	11593759	-0.002461
308130279	1649110	84397	10000.000000	31214	107	1.000000	31763	42	1.000000	11602710	0.002600
308148467	1648818	84735	10000.000000	31227	128	1.000000	31456	46	1.000000	11611995	0.002463
308120334	1660097	84981	10000.000000	31024	125	1.000000	31689	65	1.000000	11621297	0.002905
308127723	1649538	84671	10000.000000	31144	89	1.000000	31732	37	1.000000	11630295	0.002589
308145773	1655946	84100	10000.000000	31313	100	1.000000	31607	67	1.000000	11639443	-0.000204
308127116	1656244	84006	10000.000000	31113	106	1.000000	31723	36	1.000000	11648798	0.003122
308139724	1648028	84151	10000.000000	31512	124	1.000000	31556	71	1.000000	11657910	-0.000745
308149372	1650463	84441	10000.000000	31335	117	1.000000	31936	55	1.000000	11667031	-0.000542
308172396	1650365	84476	10000.000000	31345	104	1.000000	31836	35	1.000000	11675791	-0.000340
308157724	1653026	84392	10000.000000	31190	125	1.000000	31575	41	1.000000	11685248	-0.000427
308161476	1647677	84025	10000.000000	31226	83	1.000000	32023	47	1.000000	11694385	-0.000473
308178150	1647587	83991	10000.000000	31281	94	1.000000	31781	35	1.000000	11703318	-0.000654
308143705	1655640	84394	10000.000000	31388	98	1.000000	31687	51	1.000000	11712300	-0.001768
308132813	1657855	84544	10000.000000	31236	139	1.000000	31791	57	1.000000	11721374	-0.001921
308176333	1645964	83356	10000.000000	31086	110	1.000000	31728	43	1.000000	11730217	-0.001967
308128698	1656511	84467	10000.000000	31348	65	1.000000	31596	54	1.000000	11739005	-0.001093
308081838	1656214	84735	10000.000000	31258	105	1.000000	31591	43	1.000000	11748159	-0.001386
308158729	1650569	84165	10000.000000	31519	95	1.000000	31715	68	1.000000	11756804	-0.002012
308139616	1655149	84412	10000.000000	31144	119	1.000000	31649	58	1.000000	11765504	-0.003776
308108240	1655363	84698	10000.000000	31189	103	1.000000	31869	34	1.000000	11774080	-0.003304
308154897	1652932	84420	10000.000000	31379	85	1.000000	31516	42	1.000000	11782991	-0.003010
308152890	1651874	84494	10000.000000	31061	120	1.000000	31840	42	1.000000	11791812	-0.002725
308154351	1659311	84267	10000.000000	31124	101	1.000000	31872	43	1.000000	11800361	-0.002265
308137744	1653437	84419	10000.000000	31225	120	1.000000	31534	45	1.000000	11809314	-0.002517
308178099	1648787	84325	10000.000000	31171	89	1.000000	31546	57	1.000000	11817934	-0.002534
308141155	1654466	84255	10000.000000	31302	105	1.000000	31620	43	1.000000	11826816	-0.002658
308158416	1647998	83995	10000.000000	31058	122	1.000000	31468	73	1.000000	11835377	-0.002471
308148057	1656400	84309	10000.000000	31468	100	1.000000	31516	69	1.000000	11844511	-0.002855
308151924	1650150	84301	10000.000000	31402	112	1.000000	31849	38	1.000000	11852983	-0.003303
308166222	1649286	84207	10000.000000	31335	101	1.000000	31670	38	1.000000	11861484	-0.003588
308141086	1658758	84202	10000.000000	31212	123	1.000000	31685	61	1.000000	11870264	-0.003777
308181601	1646269	83813	10000.000000	31369	105	1.000000	31776	57	1.000000	11878849	-0.002631
308156285	1658754	84922	10000.000000	31386	130	1.000000	31658	57	1.000000	11887390	-0.002601
308106398	1662363	84585	10000.000000	31012	124	1.000000	31589	54	1.000000	11896100	-0.002760
308087002	1662584	85033	10000.000000	31303	95	1.000000	31608	50	1.000000	11904589	-0.002425
308126526	1651443	83962	10000.000000	31458	62	1.000000	31547	63	1.000000	11912850	-0.002797
308190441	1638102	83473	10000.000000	31504	90	1.000000	31425	55	1.000000	11921681	-0.000431
308148366	1654876	84304	10000.000000	31315	98	1.000000	31579	40	1.000000	11930206	-0.002941
308153512	1647556	84290	10000.000000	31532	84	1.000000	31600	59	1.000000	11938921	-0.003737
308137469	1654802	84460	10000.000000	31283	139	1.000000	31698	58	1.000000	11947595	-0.003724
308116751	1651419	84188	10000.000000	31259	89	1.000000	31427	56	1.000000	11956311	-0.003971
308138132	1656654	84177	10000.000000	31073	124	1.000000	31744	59	1.000000	11964845	-0.003958
308133364	1654866	84155	10000.000000	31316	64	1.000000	31623	48	1.000000	11973703	-0.003722
308148547	1651166	84042	10000.000000	31256	127	1.000000	31582	57	1.000000	11982133	-0.003162
308140783	1654496	84709	10000.000000	31007	149	1.000000	31588	58	1.000000	11990772	-0.002817
308149287	1654605	84300	10000.000000	31238	117	1.000000	31673	59	1.000000	11999382	-0.002532
308155562	1647040	84146	10000.000000	31364	118	1.000000	31757	46	1.000000	12007774	-0.002775
308138572	1653900	83964	10000.000000	31303	98	1.000000	31674	61	1.000000	12016024	-0.002933
308157286	1652921	84531	10000.000000	31343	89	1.000000	31716	43	1.000000	12024768	-0.002930
308163848	1649799	84518	10000.000000	31476	102	1.000000	31705	62	1.000000	12033290	-0.002656
308220214	1640559	84108	10000.000000	31474	109	1.000000	31592	42	1.000000	12041490	-0.002882
308188706	1648053	83928	10000.000000	31143	110	1.000000	31506	32	1.000000	12049794	-0.002785
npatches	nstrain	runtime	dt	init_x	init_y	init_y_blood	init_z	init_S	beta0	beta1	beta2	beta3	mean_beta	B	d	delta	delta_blood	b[0]	mut	m	CTL	c	g	epsilon	k	het	lambda	rho	omega	x_max	patch.dyna	DELTA	A	VA
10000	1	100.000000	0.001000	21900	9499	5000000	0.001000	10000000	15.501063	14.247959	20.717258	15.274339	14	800000000	0.010000	1.000000	1.000000	80000	0.000050	0.004800	0	0.500000	0.000000	2.500000	16.000000	0.500000	0.001000	0.001000	0.010000	31872	0	10.000000	7.000000	1.000000
sus	inf	inf_blood	z	x[0]	y[0][0]	z[0]	x[1]	y[1][0]	z[1]	S[0]	synchrony
219000000	94990000	5000000	10.000000	21900	9499	0.001000	21900	9499	0.001000	10000000	0.000000
122573338	70424826	3754806	3941.516320	11024	7347	0.394152	11610	7231	0.394152	10629468	0.000000
227054385	16052812	836451	6325.803353	21555	1836	0.632580	22472	1540	0.632580	10855296	0.000000
271064453	7142811	370089	7771.765723	26476	835	0.777177	27702	594	0.777177	10962004	0.000000
291403298	3811512	197149	8648.676577	29453	284	0.864868	29404	330	0.864868	11016152	0.000000
301607040	2345164	120001	9180.483393	30542	221	0.918048	30780	155	0.918048	11043806	0.000000
306872171	1623438	83574	9503.000201	30807	131	0.950300	30998	70	0.950300	11058064	0.000000
309785411	1233382	63725	9698.592075	31331	95	0.969859	31398	79	0.969859	11064365	0.000000
311540464	1007461	51669	9817.207530	31289	58	0.981721	31591	52	0.981721	11065864	0.000000
312557355	872681	44672	9889.135233	31532	39	0.988915	31582	34	0.988915	11064999	0.000000
313163419	794438	40576	9932.687235	31370	50	0.993277	31592	35	0.993277	11062393	0.000000
313523281	750355	38110	9959.119337	31437	68	0.995923	31541	36	0.995923	11058865	0.000000
313796411	713592	36290	9974.881568	31379	37	0.997527	31297	47	0.997527	11054198	0.000000
314013476	686158	35500	9984.536603	31427	73	0.998501	31567	36	0.998501	11048934	0.000000
314084172	678347	34611	9989.910103	31789	39	0.999091	31746	28	0.999091	11044094	0.000000
314106989	679417	34858	9993.281260	31524	9	0.999449	31690	17	0.999449	11038977	0.000000
314143376	672214	34376	9995.446581	31730	48	0.999666	31708	24	0.999666	11034102	0.000000
314167558	670429	34124	9996.728401	31803	43	0.999797	31714	35	0.999797	11028932	0.000000
314167522	667573	34064	9997.446634	31549	43	0.999877	31823	20	0.999877	11023910	0.000000
314179726	664729	34009	9997.795172	31533	56	0.999925	31934	26	0.999925	11018590	0.000000
314181484	665301	34124	9997.892188	31331	43	0.999955	31695	55	0.999955	11013509	0.000000
314218115	662238	33815	9997.792557	31567	36	0.999973	31691	26	0.999973	11008275	0.000000
314285294	657026	33602	9997.737870	31439	22	0.999983	31832	26	0.999983	11002766	0.000000
314247347	658321	33845	9997.583975	31548	33	0.999990	31645	33	0.999990	10997509	0.000000
314241006	660578	33497	9997.549530	31485	30	0.999994	31632	19	0.999994	10991794	0.000000
314231664	658488	33563	9997.624983	31774	37	0.999996	31654	42	0.999996	10986618	0.000000
314219043	665203	34140	9997.779194	31675	67	0.999998	31875	12	0.999998	10981586	0.000000
314220259	661687	34021	9997.822047	31561	21	0.999999	31649	35	0.999999	10976504	0.000000
314208900	659794	33952	9997.694149	31812	54	0.999999	31380	29	0.999999	10971359	0.000000
314203987	658993	33590	9997.226849	31320	46	0.999999	31653	40	0.999999	10966200	0.000000
314234417	662691	33795	9997.342705	31411	40	1.000000	31736	19	1.000000	10960920	0.000000
314258854	657754	33269	9997.592986	31596	28	1.000000	31991	27	1.000000	10955708	0.000000
314266701	656949	33413	9997.446268	31631	43	1.000000	31546	18	1.000000	10950547	0.000000
314251354	657976	33432	9997.897564	31420	12	1.000000	31579	42	1.000000	10945765	0.000000
314221089	661241	33991	9997.760798	31685	32	1.000000	31558	30	1.000000	10940560	0.000000
314214134	664057	33716	9997.584172	31698	61	1.000000	31824	35	1.000000	10935380	0.000000
314239769	657798	33550	9997.956077	31497	59	1.000000	31726	26	1.000000	10930126	0.000000
314245632	659224	33143	9997.741343	31695	38	1.000000	31651	26	1.000000	10924766	0.000000
314215218	660327	33887	9997.718626	31618	54	1.000000	31712	44	1.000000	10919559	0.000000
314252874	657810	33724	9997.912280	31558	32	1.000000	31754	26	1.000000	10914465	0.000000
314236606	666528	33693	9997.838079	31497	38	1.000000	31564	31	1.000000	10909502	-1.#IND00
314174516	666774	34266	9998.111204	31840	33	1.000000	31483	18	1.000000	10904263	-1.#IND00
314225249	667549	34044	9997.868822	31545	38	1.000000	31777	23	1.000000	10899440	-1.#IND00
314197363	663676	33895	9997.734650	31818	42	1.000000	31576	37	1.000000	10894429	-0.010088
314196411	663543	33774	9997.685612	31799	34	1.000000	31925	41	1.000000	10889649	-0.006696
314174284	667341	33727	9997.868796	31732	50	1.000000	31721	32	1.000000	10884781	0.000820
314208300	660816	33693	9997.657518	31581	52	1.000000	31928	19	1.000000	10880166	0.005194
314183021	672487	34168	9997.551784	31567	37	1.000000	31664	45	1.000000	10875384	0.004683
314187536	664497	33795	9997.672727	31400	25	1.000000	31639	27	1.000000	10870535	0.008235
314196232	663131	33589	9997.783888	31641	47	1.000000	31815	42	1.000000	10865481	0.006590
314186475	666504	33774	9998.037493	31412	21	1.000000	31659	32	1.000000	10860438	0.006304
314202495	663777	33830	9997.928459	31482	17	1.000000	31483	52	1.000000	10855620	0.005831
314172218	667715	34381	9997.617237	31751	19	1.000000	31726	21	1.000000	10850508	0.005181
314194414	661512	34242	9997.474867	31636	23	1.000000	31795	14	1.000000	10845472	0.004062
314273778	653931	33107	9997.680372	31515	50	1.000000	31699	19	1.000000	10840300	0.004334
314226591	665004	33641	9997.898997	31403	36	1.000000	31560	26	1.000000	10835488	0.003272
314185902	667408	34013	9997.908377	31624	28	1.000000	31833	18	1.000000	10830662	0.000289
314206423	659790	33588	9997.887251	31579	41	1.000000	31639	26	1.000000	10825981	0.000104
314234832	658271	33317	9997.530524	31903	42	1.000000	31845	44	1.000000	10821232	-0.000016
314241092	658229	33515	9997.613471	31369	72	1.000000	31837	51	1.000000	10816175	0.003006
314254001	660474	33684	9997.520876	31645	42	1.000000	31853	48	1.000000	10811166	0.005280
314220637	662789	34204	9997.620171	31892	41	1.000000	31744	28	1.000000	10806542	0.005894
314263128	657250	33501	9997.480794	31700	33	1.000000	31649	61	1.000000	10801356	0.006496
314223499	665027	34005	9997.898717	31678	44	1.000000	31485	25	1.000000	10796396	0.006098
314217886	661247	33245	9998.014838	31860	25	1.000000	31761	10	1.000000	10791407	0.006382
314200518	661573	33367	9997.957638	31547	67	1.000000	31693	29	1.000000	10786466	0.005705
314193557	665865	33937	9997.861826	31677	30	1.000000	31860	18	1.000000	10781480	0.005264
314230667	662565	33699	9997.926808	31543	33	1.000000	31747	25	1.000000	10776803	0.004781
314229115	659836	33836	9997.774321	31553	24	1.000000	31778	35	1.000000	10772014	0.005467
314197128	665104	33955	9997.791990	31744	43	1.000000	31688	28	1.000000	10767154	0.005138
314189272	665956	34057	9997.829443	31688	26	1.000000	31767	28	1.000000	10762384	0.004557
314173133	664974	33860	9998.128220	31550	26	1.000000	31485	33	1.000000	10757376	0.003710
314200261	669557	33840	9997.802880	31626	47	1.000000	31853	32	1.000000	10752679	0.003032
314177145	665209	33894	9997.885959	31560	42	1.000000	31666	20	1.000000	10748258	0.002626
314199655	664039	33791	9997.904235	31572	38	1.000000	31585	32	1.000000	10743435	0.002910
314208616	665559	34001	9997.886016	31800	49	1.000000	31755	20	1.000000	10738735	0.002653
314236049	659035	33639	9998.059558	31570	42	1.000000	31760	45	1.000000	10733686	0.001754
314227020	662394	33990	9997.982012	31311	32	1.000000	31442	53	1.000000	10728927	0.001727
314210583	665725	33792	9997.899948	31499	36	1.000000	31655	23	1.000000	10723951	0.001720
314163779	666774	34071	9997.903455	31565	31	1.000000	31568	22	1.000000	10719384	0.001646
314189609	666328	33657	9997.872059	31515	59	1.000000	31744	24	1.000000	10714426	0.001368
314188064	666535	34003	9997.451317	31648	48	1.000000	31900	49	1.000000	10709822	0.001644
314180777	664845	34024	9997.446656	31502	48	1.000000	31754	11	1.000000	10705219	0.001244
314200658	665199	34010	9997.533284	31497	22	1.000000	31793	33	1.000000	10700460	0.001391
314179023	666489	34018	9997.993001	31706	24	1.000000	31714	22	1.000000	10695451	0.001666
314218209	658263	33445	9997.900103	31661	46	1.000000	31557	44	1.000000	10690723	0.002562
314256843	659152	33346	9997.580473	31643	32	1.000000	31526	61	1.000000	10686067	0.001392
314236623	664183	34058	9997.450299	31847	24	1.000000	31779	28	1.000000	10681297	0.001051
314198004	667761	33996	9997.370278	31567	38	1.000000	31909	30	1.000000	10676525	0.001409
314221933	662412	33735	9997.362159	31788	53	1.000000	31677	29	1.000000	10671761	0.001540
314225136	661495	33828	9997.758869	31572	34	1.000000	31680	44	1.000000	10666909	0.001539
314229087	664365	33696	9997.680873	31460	69	1.000000	31944	29	1.000000	10662537	0.001581
314260724	660311	33850	9997.957099	31545	25	1.000000	31706	23	1.000000	10657831	0.001510
314244832	658861	34038	9997.907117	31711	33	1.000000	31820	23	1.000000	10653354	0.001546
314236671	658926	33594	9997.721163	31507	35	1.000000	31862	30	1.000000	10648908	0.001538
314240739	660383	33550	9997.602012	31589	76	1.000000	31809	23	1.000000	10644227	0.001581
314230761	665478	34044	9997.793609	31626	26	1.000000	31736	25	1.000000	10639523	0.001658
314226278	659976	33801	9997.743125	31650	26	1.000000	31613	18	1.000000	10634917	0.001455
314241507	660344	33577	9997.581442	31805	29	1.000000	31413	30	1.000000	10630063	0.001262
314235658	658678	33755	9997.881349	31683	43	1.000000	31675	49	1.000000	10625345	0.001170
npatches	nstrain	runtime	dt	init_x	init_y	init_y_blood	init_z	init_S	beta0	beta1	beta2	beta3	mean_beta	B	d	delta	delta_blood	b[0]	mut	m	CTL	c	g	epsilon	k	het	lambda	rho	omega	x_max	patch.dyna	DELTA	A	VA
10000	1	100.000000	0.001000	21900	9499	5000000	0.001000	10000000	7.377401	11.639221	13.340076	12.597494	14	800000000	0.010000	1.000000	1.000000	80000	0.000050	0.004800	0	0.500000	0.000000	2.500000	17.000000	0.500000	0.001000	0.001000	0.010000	31872	0	10.000000	7.000000	1.000000
sus	inf	inf_blood	z	x[0]	y[0][0]	z[0]	x[1]	y[1][0]	z[1]	S[0]	synchrony
219000000	94990000	5000000	10.000000	21900	9499	0.001000	21900	9499	0.001000	10000000	0.000000
129488622	62360204	3332727	3941.516320	17812	4690	0.394152	14007	5760	0.394152	10614997	0.000000
237790125	12719210	663488	6325.803353	28455	562	0.632580	25546	958	0.632580	10812763	0.000000
280874088	5077412	263615	7771.765723	30748	151	0.777177	30078	246	0.777177	10894437	0.000000
299479939	2394996	123602	8648.676577	31698	77	0.864868	31632	99	0.864868	10928327	0.000000
308243617	1261318	65368	9180.483393	31805	24	0.918048	31572	38	0.918048	10939485	0.000000
312580947	737960	37977	9502.983061	31831	20	0.950300	31842	19	0.950300	10939090	0.000000
314832075	473452	24331	9694.919469	31909	6	0.965227	31770	18	0.969859	10932626	0.000000
316038500	334002	17212	9750.950847	31883	3	0.978912	31839	7	0.981721	10923075	0.000000
316765328	249405	12806	9585.224867	31779	3	0.796954	31853	8	0.988915	10911755	0.000000
317162302	206558	10784	9211.237774	31796	11	0.829619	31962	2	0.696163	10899336	0.000000
317354033	195694	9730	8923.793447	31681	10	0.803790	31713	12	0.696887	10886626	0.000000
317356999	202601	10294	8821.920582	31842	7	0.760744	31852	5	0.816176	10873598	0.000000
317302018	214367	10774	8856.949969	31942	3	0.808234	31918	7	0.851773	10860924	0.000000
317287606	207317	10709	8904.931881	31761	8	0.869907	31884	27	0.878502	10848242	0.000000
317374481	198496	10195	8858.155347	31994	1	0.662743	31842	8	0.926317	10835470	0.000000
317377569	197332	9914	8807.891869	31806	3	0.695309	31870	6	0.792128	10822320	0.000000
317403759	196767	10079	8795.082300	32038	5	0.815219	31766	8	0.873935	10809380	0.000000
317350777	202382	10297	8811.647110	31820	4	0.722787	31752	8	0.914644	10796751	0.000000
317387006	200297	10103	8828.153072	31842	5	0.829954	31910	3	0.906930	10783933	0.000000
317378312	195409	9978	8796.746834	32103	6	0.884340	31772	8	0.943557	10771127	0.000000
317371296	208855	10797	8804.802236	31813	10	0.579094	31757	11	0.709216	10758406	0.000000
317294252	207357	10432	8877.036140	31661	5	0.744740	31780	3	0.823653	10746168	0.000000
317324109	203918	10401	8881.163113	31971	1	0.815195	31768	8	0.886781	10733634	0.000000
317338478	201891	10498	8863.823187	31987	3	0.839167	31744	4	0.926792	10720949	0.000000
317321297	203855	10295	8862.076684	31963	3	0.755166	31927	5	0.826968	10708240	0.000000
317348027	198316	10192	8838.698018	31929	8	0.775507	31666	4	0.895064	10695651	0.000000
317390864	196640	10245	8795.362209	31924	8	0.788185	31934	14	0.934804	10682907	0.000000
317374661	202456	10249	8807.219718	31784	2	0.816691	31943	9	0.812756	10670331	0.000000
317355897	201588	10232	8819.219808	31852	4	0.841964	31974	5	0.886445	10657799	0.000000
317362151	199622	10274	8826.226544	31835	6	0.843056	31696	4	0.861608	10645239	0.000000
317351209	200576	10412	8811.498176	31939	2	0.783698	31809	8	0.867461	10632593	0.000000
317350243	206734	10488	8827.438470	31835	7	0.735834	31861	8	0.881320	10620061	0.000000
317330042	208168	10701	8874.905099	31584	5	0.779132	31786	12	0.859797	10607691	0.000000
317326824	207178	10432	8869.886226	31693	28	0.614948	31750	5	0.802382	10595335	0.000000
317339245	200379	10138	8855.581741	31775	5	0.766484	31690	6	0.862281	10582999	0.000000
317399133	195123	10079	8823.747109	31641	5	0.728603	31901	6	0.916479	10570462	0.000000
317374995	204734	10373	8800.180081	31839	3	0.724993	31955	7	0.863569	10557996	0.000000
317313455	211701	10713	8849.308058	31754	3	0.833221	31885	16	0.757190	10545700	0.000000
317319743	204300	10432	8883.427273	31684	5	0.760157	31867	2	0.842825	10533709	0.000000
317361559	198528	9900	8835.837983	31752	3	0.743411	31674	17	0.817739	10521072	-1.#IND00
317362832	199450	10064	8803.538194	31746	5	0.624451	31621	0	0.813727	10508440	-1.#IND00
317351342	203294	10562	8822.075110	32009	7	0.665741	31871	10	0.780397	10496023	-1.#IND00
317340954	207974	10569	8858.145986	31686	8	0.781776	31883	2	0.866821	10483838	-1.#IND00
317320151	204122	10318	8859.822048	31944	5	0.806617	31809	6	0.563096	10471505	0.002460
317382824	196859	9836	8849.245458	31952	8	0.669926	31795	6	0.735037	10459224	0.001092
317407082	193780	9789	8780.895084	31662	4	0.721397	31540	10	0.839312	10446931	-0.004451
317350829	207539	10470	8794.044942	31819	4	0.737760	31782	10	0.902550	10434485	-0.003015
317310822	207223	10447	8859.690381	31953	4	0.835817	31808	1	0.803573	10422583	0.001533
317344573	201305	10248	8868.886450	31927	2	0.634542	31926	11	0.839318	10410384	0.006330
317368633	200708	10088	8844.504200	31870	5	0.753730	31825	8	0.902554	10398120	0.005885
317340908	205293	10512	8829.833041	31965	7	0.796348	31745	5	0.935311	10385795	0.005148
317307179	207084	10519	8851.525060	31788	5	0.876494	31756	3	0.940492	10373946	0.008211
317350534	201364	10352	8866.874608	31984	3	0.474937	31834	12	0.881125	10361960	0.007581
317382059	201802	10150	8823.136767	31918	20	0.681573	31836	13	0.927907	10349768	0.005773
317314699	206016	10641	8844.385642	31732	1	0.739266	31959	3	0.894573	10337834	0.005238
317353816	199484	10177	8847.405333	32146	4	0.652434	32076	4	0.859792	10326044	0.004231
317354908	201228	10201	8824.903037	31962	8	0.767735	31848	4	0.903600	10314139	0.001605
317337929	207366	10508	8864.930026	31821	5	0.746421	31505	22	0.771251	10302131	0.002821
317329071	200838	10229	8857.859180	31771	9	0.780691	31578	14	0.757533	10290098	0.002889
317375051	199003	10044	8813.237478	31855	3	0.866999	31902	6	0.852954	10278429	0.001983
317344683	202452	10267	8824.557992	31996	5	0.844557	31946	3	0.679526	10266493	0.001591
317329972	202870	10378	8837.893218	31998	1	0.874394	31829	8	0.805647	10254481	0.001851
317361796	201803	10339	8833.542972	31938	8	0.676492	31859	13	0.882134	10242547	0.001700
317363088	200932	9984	8821.981175	31840	5	0.694177	31780	3	0.819143	10230428	0.000871
317355324	202457	10345	8830.296193	31871	5	0.578567	31664	39	0.688844	10218700	0.002049
317335739	204421	10513	8843.476263	31919	8	0.688104	31799	7	0.748355	10207049	0.001854
317322417	205697	10339	8857.721151	31828	4	0.667457	31763	5	0.760735	10195349	0.001941
317352710	199733	10014	8853.939318	31763	6	0.669844	31747	2	0.786499	10183344	0.001983
317360451	202854	10273	8839.717253	31754	4	0.799775	31761	14	0.870522	10171764	0.002406
317366819	199998	10024	8820.103562	31843	6	0.589994	32017	3	0.840990	10160130	0.002275
317369799	199321	10266	8796.005036	31961	0	0.681179	31675	10	0.903568	10148269	0.002218
317336231	208408	10710	8829.459813	32001	4	0.745537	31800	13	0.793899	10136377	0.002475
317301326	207059	10461	8872.156458	31776	4	0.738355	31915	4	0.875009	10124610	0.002166
317308191	202068	10283	8868.839775	31695	9	0.676247	31898	2	0.868188	10112756	0.002148
317344954	199443	10276	8822.375382	31953	10	0.803659	31915	12	0.912194	10101081	0.002287
317352880	204644	10410	8821.777341	31888	6	0.880928	31873	5	0.946749	10089296	0.002188
317330196	203748	10414	8856.204504	31888	1	0.815317	31888	6	0.967706	10077628	0.002896
317335742	203063	10280	8845.669526	32090	4	0.754690	31924	3	0.870227	10065926	0.003271
317361293	195957	10147	8834.478777	31901	5	0.703333	31726	4	0.911564	10054308	0.003124
317393390	196580	9963	8793.408142	31828	3	0.820085	31811	5	0.809857	10042634	0.003602
317362188	206737	10382	8803.902799	31877	2	0.769329	32040	6	0.827394	10031145	0.003471
317286842	207675	10703	8849.961362	31695	11	0.786931	31783	12	0.895323	10019505	0.003400
317324173	206669	10536	8873.056306	31730	1	0.870783	31967	7	0.827447	10008073	0.003552
317377483	194399	10042	8820.365826	31695	3	0.755338	31888	5	0.895355	9996671	0.003477
317355338	202885	10219	8802.235904	31737	5	0.734183	31924	3	0.936537	9985174	0.003438
317380370	200487	10158	8811.282287	31980	10	0.800496	31789	4	0.933632	9973644	0.003486
317348851	204133	10607	8835.258015	31764	4	0.834037	31945	6	0.858409	9962233	0.003473
317313763	208134	10912	8876.983365	31883	10	0.701878	31668	28	0.801315	9950910	0.003830
317321031	206079	10445	8872.515330	31808	13	0.597248	31857	8	0.879506	9939717	0.003884
317348208	204772	10386	8867.884134	31695	4	0.720510	31936	9	0.837423	9928447	0.003432
317330452	205745	10350	8870.848688	31706	7	0.721597	32011	18	0.881070	9917064	0.003267
317341295	202548	10406	8864.208980	31861	4	0.714781	31891	7	0.921832	9905555	0.002685
317323642	206706	10359	8872.209580	31570	10	0.827028	31775	7	0.895801	9894153	0.003029
317313071	201536	10227	8871.362640	31978	3	0.859443	31631	3	0.936808	9882768	0.003020
317344671	205184	10509	8846.411332	31984	0	0.617275	31764	6	0.936939	9871504	0.003018
317317094	204602	10430	8869.481992	31751	8	0.686746	31928	9	0.776971	9860472	0.003067
317347559	198841	10029	8843.102493	31762	4	0.779807	31753	19	0.707339	9849028	0.002877
317375364	201507	10378	8823.751205	31784	10	0.709851	31722	8	0.703105	9837708	0.002926
317361058	202440	10167	8818.356570	31719	10	0.808202	31608	16	0.819947	9826525	0.002860
npatches	nstrain	runtime	dt	init_x	init_y	init_y_blood	init_z	init_S	beta0	beta1	beta2	beta3	mean_beta	B	d	delta	delta_blood	b[0]	mut	m	CTL	c	g	epsilon	k	het	lambda	rho	omega	x_max	patch.dyna	DELTA	A	VA
10000	1	100.000000	0.001000	21900	9499	5000000	0.001000	10000000	8.177616	14.370598	19.417039	11.126922	14	800000000	0.010000	1.000000	1.000000	80000	0.000050	0.004800	0	0.500000	0.000000	2.500000	18.000000	0.500000	0.001000	0.001000	0.010000	31872	0	10.000000	7.000000	1.000000
sus	inf	inf_blood	z	x[0]	y[0][0]	z[0]	x[1]	y[1][0]	z[1]	S[0]	synchrony
219000000	94990000	5000000	10.000000	21900	9499	0.001000	21900	9499	0.001000	10000000	0.000000
134430238	55922129	2998855	3941.516320	17546	4662	0.394152	12918	5641	0.394152	10606095	0.000000
245358644	10446064	546045	6325.803353	28630	417	0.632580	24487	986	0.632580	10785094	0.000000
287642655	3729637	193780	7771.765723	31191	120	0.777177	29171	293	0.777177	10849512	0.000000
304933802	1501528	78174	8648.676577	32064	36	0.864868	31233	64	0.864868	10868859	0.000000
312404514	658294	33955	9180.418873	32042	17	0.918048	31501	33	0.918048	10869019	0.000000
315755401	302733	15794	9458.822995	31677	8	0.950300	31984	14	0.950300	10860701	0.000000
317256206	158774	8298	8925.720716	31835	5	0.852151	31815	4	0.969859	10848142	0.000000
317822540	122789	6171	7870.863982	31815	2	0.718210	31823	5	0.697709	10833974	0.000000
317648614	202085	10215	7880.247605	31978	4	0.689670	31996	4	0.650346	10820177	0.000000
317101689	259751	13409	8528.239712	32009	6	0.717447	31837	6	0.787951	10808170	0.000000
317443946	156486	8156	8639.333656	31884	9	0.828644	31787	13	0.871402	10795652	0.000000
317868155	119452	6082	7798.731926	31878	2	0.608805	31783	4	0.706324	10781585	0.000000
317595048	224831	11307	7903.768830	31955	7	0.726971	31769	6	0.723396	10767936	0.000000
316861843	290018	15079	8608.012912	32054	12	0.805381	31855	25	0.832252	10756026	0.000000
317328968	161857	8281	8752.437322	31756	5	0.881972	32033	5	0.898269	10743880	0.000000
317897895	110250	5603	7788.476870	31649	1	0.613620	31803	2	0.896042	10729735	0.000000
317552093	245446	12336	7806.070031	31802	2	0.547053	31717	14	0.679043	10716256	0.000000
316534648	352550	18134	8615.236751	31705	10	0.653486	31715	10	0.805354	10705326	0.000000
317049977	195145	9875	8951.322358	31859	10	0.789855	31591	3	0.881956	10693653	0.000000
317809324	110986	5820	8010.931890	31619	6	0.674940	31996	4	0.724662	10680209	0.000000
317759217	190620	9612	7669.411465	31822	6	0.599182	31753	26	0.693798	10666459	0.000000
316821770	330089	16963	8446.104979	31929	4	0.756922	31795	25	0.814302	10654958	0.000000
317011010	207599	10738	8892.819656	31833	0	0.713598	31805	2	0.843007	10643602	0.000000
317725701	114598	5904	8171.424418	31840	8	0.614015	31871	4	0.656940	10630132	0.000000
317846462	159535	7934	7564.150873	32121	9	0.604932	31914	23	0.791950	10616367	0.000000
316909048	342644	17576	8323.609924	32051	13	0.655048	31851	6	0.866720	10604771	0.000000
316771951	251635	13043	8902.646697	31825	4	0.710927	31622	3	0.919172	10593975	0.000000
317550996	131800	6800	8531.279320	31895	1	0.678726	31840	0	0.784998	10581086	0.000000
317900998	125949	6329	7620.528999	31606	4	0.753895	31936	16	0.760618	10567075	0.000000
317240695	300683	15169	8101.834213	32004	5	0.808189	31718	9	0.826248	10554666	0.000000
316688915	290954	14986	8788.342532	31985	6	0.868483	31743	21	0.894627	10544108	0.000000
317400315	147679	7742	8746.426805	31876	9	0.570551	31874	23	0.936096	10532086	0.000000
317887160	119587	6113	7712.469205	31775	2	0.599677	31878	3	0.831100	10518360	0.000000
317410689	260884	13145	7997.071375	31754	4	0.601786	31694	23	0.822748	10505481	0.000000
316802138	288859	14992	8708.376904	31802	4	0.758501	31902	7	0.892505	10494315	0.000000
317347183	156621	8017	8751.664114	31880	3	0.804900	31768	4	0.879561	10482246	0.000000
317897990	113194	5781	7757.381433	31697	1	0.726586	31810	5	0.833038	10468805	0.000000
317554719	241395	12120	7853.709088	31906	3	0.670068	31873	3	0.898745	10455722	0.000000
316696747	321328	16770	8624.997300	31786	4	0.778461	31674	8	0.925112	10445032	0.000000
317171126	181216	9371	8887.255797	31908	2	0.865647	31581	9	0.954584	10433527	-1.#IND00
317799010	115267	5901	7995.439404	31924	2	0.608094	31562	2	0.972457	10420432	-1.#IND00
317726953	188951	9519	7718.197926	32098	17	0.601576	31914	1	0.744482	10406911	0.081957
316963989	305840	15646	8460.376208	31973	15	0.758374	31768	17	0.803533	10395789	0.188855
317122806	196829	10098	8840.085355	32053	6	0.791022	31933	15	0.880852	10384738	0.177157
317780271	116430	6055	8101.646648	32110	2	0.698121	31784	8	0.819031	10371797	0.187718
317821291	167568	8337	7624.369747	31811	4	0.372835	31666	6	0.705928	10358050	0.157506
316815739	348980	17683	8373.667804	31815	8	0.619653	31761	9	0.821658	10346855	0.218354
316815399	239356	12392	8916.570944	31914	9	0.769337	31757	12	0.891844	10336553	0.194724
317643043	120627	6250	8376.210037	31913	1	0.667539	31768	16	0.934408	10323935	0.200351
317903123	138972	6808	7550.316398	32171	7	0.652865	31823	6	0.855089	10310570	0.197443
317065032	315605	15872	8202.840378	31945	15	0.748013	31712	15	0.891382	10298635	0.219518
316800797	253883	13100	8830.345424	31715	14	0.847181	31591	21	0.934128	10288432	0.203288
317575266	127805	6695	8510.317446	31750	8	0.907322	31712	9	0.960052	10276055	0.216430
317934895	130351	6531	7540.802740	31958	4	0.762859	31596	12	0.762297	10262733	0.206195
317130008	328197	16657	8130.092297	31808	7	0.667527	32187	10	0.812357	10250881	0.217255
316639128	288617	15014	8821.910508	32147	15	0.754277	31880	8	0.886203	10241040	0.218347
317408683	144497	7447	8708.713855	32048	3	0.787721	32031	11	0.785594	10229253	0.216198
317939928	114957	5745	7631.920347	31871	0	0.478170	31940	3	0.869973	10215752	0.221883
317400785	280810	14273	7932.467970	31845	18	0.662221	32140	10	0.796221	10203252	0.206430
316435635	349302	17835	8707.420103	31792	3	0.790444	31884	12	0.876417	10194051	0.212624
317134768	178773	9266	8927.273030	31653	5	0.847610	31851	9	0.925053	10183005	0.208019
317846741	110553	5638	7903.537290	31874	2	0.629428	31838	7	0.954548	10170091	0.207792
317713096	200978	10077	7712.481085	31963	7	0.586861	31820	10	0.933193	10157104	0.197464
316701662	350667	17810	8507.900418	31632	3	0.739389	31694	14	0.940346	10146649	0.204316
316958681	211242	10898	8942.842296	32041	7	0.826244	31795	8	0.963823	10136124	0.200464
317737406	115353	5886	8165.220535	31959	8	0.648956	31664	24	0.978060	10123638	0.209221
317856946	164290	8288	7557.358895	31565	6	0.643324	31727	0	0.890314	10110578	0.204803
316796098	361037	18170	8326.953080	31821	6	0.766198	31815	16	0.842273	10099914	0.210288
316727334	256495	13184	8912.080943	31591	7	0.858210	31830	5	0.904345	10090466	0.205339
317541060	132291	6692	8536.499185	31837	4	0.834835	31758	4	0.902157	10078404	0.208411
317906993	127752	6369	7559.445014	31912	3	0.710113	31945	5	0.870432	10065099	0.208593
317187872	312618	15611	8087.382254	31779	6	0.754781	32004	9	0.921423	10053489	0.205699
316524323	315446	16313	8800.486233	31952	5	0.796909	31913	5	0.952346	10044157	0.202694
317309806	159045	8235	8820.988475	31731	2	0.822683	31850	5	0.814122	10032941	0.201514
317896616	110193	5480	7737.609851	31748	7	0.694606	31716	5	0.579889	10019953	0.207462
317600343	231949	11886	7795.175371	31962	6	0.632185	31847	25	0.745222	10007611	0.199960
316583529	352337	18293	8600.909826	32024	12	0.776937	31671	23	0.845488	9997887	0.203210
316993219	201024	10423	8963.910188	32047	9	0.864722	31722	7	0.906296	9987640	0.201239
317776570	110418	5789	8065.748886	31680	6	0.635894	31878	1	0.385915	9975277	0.206212
317797258	186774	9407	7604.767685	31653	6	0.565677	31480	62	0.617154	9962447	0.200336
316635874	377239	19095	8428.370248	31529	8	0.736603	31833	44	0.767821	9952233	0.201783
316775384	242688	12693	8960.536096	31779	5	0.840261	31900	1	0.823594	9942712	0.199105
317634752	125417	6609	8427.285157	31872	2	0.636428	31926	3	0.873139	9930566	0.203487
317896348	134843	6786	7561.211631	31942	2	0.643193	31663	25	0.686618	9917569	0.201599
317156835	308719	15613	8159.149192	31862	21	0.608699	31805	8	0.809948	9906177	0.201119
316794722	268964	13763	8813.076261	31858	10	0.762694	32045	10	0.884742	9896520	0.198820
317454306	142883	7440	8658.774174	31824	6	0.672797	31950	6	0.930101	9885042	0.200514
317932850	113161	5759	7630.848953	31832	9	0.770043	31929	9	0.810059	9872241	0.202481
317472542	264542	13320	7864.733060	31956	6	0.860541	31987	17	0.884809	9860046	0.199757
316475321	349101	18015	8660.347296	31773	3	0.839290	31834	17	0.930142	9850826	0.204569
317087304	187052	9669	8938.573839	32063	2	0.729474	31850	8	0.957634	9840441	0.204313
317820038	109667	5584	7973.339370	31910	3	0.592747	31915	5	0.558761	9827966	0.202613
317736326	194881	9679	7638.801491	32020	11	0.650991	31823	49	0.659514	9815712	0.197041
316642704	365354	18554	8456.855123	31753	7	0.760230	31855	20	0.793511	9806243	0.197282
316842773	229808	11785	8951.819022	31977	10	0.854590	31794	28	0.874774	9796637	0.195411
317649528	122395	6272	8362.765173	31902	5	0.713033	31753	7	0.924056	9784766	0.198022
317904519	142390	7148	7557.359850	31810	3	0.606080	31787	12	0.866223	9772159	0.197461
317061934	324089	16535	8210.001084	31945	7	0.746718	31759	18	0.828827	9760985	0.196651
316747543	263820	13481	8845.362345	31883	3	0.807617	31741	8	0.896191	9751535	0.193942
npatches	nstrain	runtime	dt	init_x	init_y	init_y_blood	init_z	init_S	beta0	beta1	beta2	beta3	mean_beta	B	d	delta	delta_blood	b[0]	mut	m	CTL	c	g	epsilon	k	het	lambda	rho	omega	x_max	patch.dyna	DELTA	A	VA
10000	1	100.000000	0.001000	21900	9499	5000000	0.001000	10000000	19.539820	14.327304	18.186798	7.613723	14	800000000	0.010000	1.000000	1.000000	80000	0.000050	0.004800	0	0.500000	0.000000	2.500000	19.000000	0.500000	0.001000	0.001000	0.010000	31872	0	10.000000	7.000000	1.000000
sus	inf	inf_blood	z	x[0]	y[0][0]	z[0]	x[1]	y[1][0]	z[1]	S[0]	synchrony
219000000	94990000	5000000	10.000000	21900	9499	0.001000	21900	9499	0.001000	10000000	0.000000
140390029	49763984	2676175	3941.516320	10779	6045	0.394152	13327	5093	0.394152	10593987	0.000000
253631964	8282877	433154	6325.803353	21135	1555	0.632580	25062	832	0.632580	10750679	0.000000
294356770	2568443	133863	7771.765723	26587	570	0.777177	29757	229	0.777177	10797311	0.000000
309633150	831957	43908	8648.676577	29654	195	0.864868	31187	69	0.864868	10805102	0.000000
315507261	272520	14282	9125.067236	30860	89	0.918048	31753	21	0.918048	10797211	0.000000
317574138	101846	5270	8003.040103	31323	14	0.950300	31704	8	0.635298	10783760	0.000000
318029337	125914	6261	6819.858186	31735	12	0.969859	31682	36	0.555664	10769326	0.000000
316743287	428410	21862	7810.310429	31698	57	0.965707	31780	24	0.730530	10757124	0.000000
316422161	273548	14160	8640.658544	31855	21	0.979203	31700	24	0.836579	10747443	0.000000
317744301	86515	4469	7865.325263	31701	17	0.987388	31803	4	0.900892	10734452	0.000000
318015489	160015	7906	6571.259401	31648	15	0.992351	31824	18	0.574762	10719845	0.000000
315091065	787597	40134	7833.456217	31818	45	0.995361	31435	87	0.742112	10711384	0.000000
315164272	398906	20584	8683.904775	31692	32	0.997187	31639	41	0.843603	10705308	0.000000
317337832	112564	5893	8440.880997	31952	18	0.890885	31832	8	0.905152	10693108	0.000000
318093848	99206	4860	6618.632192	31785	1	0.762560	31744	3	0.895306	10678533	0.000000
316407253	578623	29483	7559.758022	31236	105	0.791764	31687	12	0.851327	10667235	0.000000
315102424	476081	24995	8519.561325	30447	145	0.873714	31662	27	0.909837	10661251	0.000000
317046714	142799	7475	8723.327449	31599	27	0.923413	31826	1	0.881786	10650358	0.000000
318084404	81036	4187	6743.353041	31818	26	0.953554	31814	2	0.871803	10635943	0.000000
317030992	458451	22566	7289.221226	31803	16	0.971832	32004	22	0.856233	10623068	0.000000
314751958	591344	30626	8355.095422	31647	54	0.982918	31624	31	0.912812	10617224	0.000000
316632314	188751	9990	8855.530437	31450	52	0.989640	31838	2	0.947124	10607169	0.000000
317976516	76174	3988	7100.898254	31574	1	0.969208	31725	7	0.588954	10592992	0.000000
317526987	321024	15536	7029.479772	31594	74	0.659143	31677	5	0.679118	10579203	0.000000
314905362	644176	33071	8193.565806	30155	336	0.793286	31516	23	0.805400	10572459	0.000000
316294123	233317	12344	8849.797373	29992	190	0.874637	31829	5	0.881984	10563359	0.000000
317859682	79908	4137	7505.749928	30925	53	0.923973	31858	0	0.469309	10549811	0.000000
317876477	210431	10297	6811.527095	31647	49	0.953893	31473	107	0.467113	10535770	0.000000
315248294	666843	34203	8026.904442	31473	79	0.972038	31088	157	0.676828	10527830	0.000000
315953968	289960	15318	8785.675985	31724	39	0.983042	31616	17	0.804011	10520347	0.000000
317700592	86126	4492	7892.012600	31676	10	0.989716	31890	1	0.554152	10507499	0.000000
318022893	163271	7917	6599.227990	31690	36	0.993763	31743	17	0.723757	10493073	0.000000
315316258	731893	37137	7852.541484	31631	19	0.996218	31825	25	0.832471	10484761	0.000000
315400147	370175	19480	8694.292695	31572	34	0.997706	31792	19	0.898401	10478513	0.000000
317411617	105963	5460	8312.041822	31558	2	0.964574	31975	3	0.875405	10466354	0.000000
318104098	106159	5144	6569.181565	31791	9	0.802251	31924	8	0.584833	10452224	0.000000
316227273	605978	30259	7605.120949	31762	44	0.880074	31753	35	0.748220	10441537	0.000000
315167139	454526	23676	8546.789263	31262	64	0.927270	31653	25	0.847307	10435744	0.000000
317120703	136705	7078	8663.244586	31283	48	0.955893	31794	8	0.907399	10424496	0.000000
[truncated: 163 more rows]
