# Supplementary material for: Large Variations in HIV-1 Viral Load Explained by Shifting-Mosaic Metapopulation Dynamics
Source: PLoS Biol. 2016 Oct 5;14(10):e1002567. doi: 10.1371/journal.pbio.1002567 (PMC5051940; doi:10.1371/journal.pbio.1002567)
Supplement: S1 Data — Each file gives the output from the simulations indicated by the filename: low migration (ms1, db432); high migration (ms1, db1); very high migration (ms10, db1); number of patches (np); reservoir (storage); no reservoir (nostorage); CTL immigration model (CTLimmig); CTL proliferation model (CTLprolif); β¯ (beta1, beta2, …). Within each file, there are 21 simulations for (k = 0,1,..,20), and data is output each day. For measures of synchrony, the final entry should be used. See Methods and S1 Simulation Code for further details. (ZIP) [file pbio.1002567.s002.zip › S1_Data/ms1_np10000_storage_noPD_CTLimmig_db1_beta15.tsv]

npatches	nstrain	runtime	dt	init_x	init_y	init_y_blood	init_z	init_S	beta0	beta1	beta2	beta3	mean_beta	B	d	delta	delta_blood	b[0]	mut	m	CTL	c	g	epsilon	k	het	lambda	rho	omega	x_max	patch.dyna	DELTA	A	VA
10000	1	100.000000	0.001000	21900	9499	5000000	0.001000	10000000	10.369803	9.063519	18.623222	22.124856	15	800000000	0.010000	1.000000	1.000000	80000	0.000050	0.004800	0	0.500000	0.000000	2.500000	0.000000	0.500000	0.001000	0.001000	0.010000	31872	0	10.000000	7.000000	1.000000
sus	inf	inf_blood	z	x[0]	y[0][0]	z[0]	x[1]	y[1][0]	z[1]	S[0]	synchrony
219000000	94990000	5000000	10.000000	21900	9499	0.001000	21900	9499	0.001000	10000000	0.000000
33199199	510752481	25858989	3941.516320	4208	50904	0.394152	4840	49982	0.394152	10807814	0.000000
27235942	627910518	31964307	6325.803353	3487	62299	0.632580	3925	61659	0.632580	11522488	0.000000
25484103	673336778	34322384	7771.765723	3271	67035	0.777177	3689	66623	0.777177	12240510	0.000000
24875357	690879635	35233102	8648.676577	3242	68673	0.864868	3606	68699	0.864868	12957832	0.000000
24641483	697692584	35579941	9180.483393	3196	69330	0.918048	3564	69229	0.918048	13676225	0.000000
24552724	700301121	35726566	9503.000201	3138	70051	0.950300	3663	69388	0.950300	14394458	0.000000
24523228	701315647	35772447	9698.592075	3155	69255	0.969859	3599	69159	0.969859	15111047	0.000000
24507900	701707436	35796274	9817.209710	3119	69494	0.981721	3522	69618	0.981721	15826089	0.000000
24503988	701841479	35813688	9889.145947	3143	69846	0.988915	3659	69151	0.988915	16539248	0.000000
24507766	701905680	35807075	9932.772025	3173	69954	0.993277	3568	69512	0.993277	17253285	0.000000
24499407	701921954	35810469	9959.229270	3162	70305	0.995923	3618	69498	0.995923	17964961	0.000000
24496976	701967922	35806854	9975.274394	3107	70121	0.997527	3677	69129	0.997527	18674600	0.000000
24498682	701977089	35813930	9985.005037	3187	69783	0.998501	3597	69134	0.998501	19385054	0.000000
24499601	701973610	35811857	9990.906233	3196	69366	0.999091	3572	69552	0.999091	20093412	0.000000
24498374	701941939	35806499	9994.485041	3209	69879	0.999449	3586	69702	0.999449	20803539	0.000000
24500963	701943240	35807461	9996.655426	3228	69273	0.999666	3566	69865	0.999666	21510448	0.000000
24497497	701955016	35813334	9997.971667	3229	69208	0.999797	3614	69021	0.999797	22215762	0.000000
24496278	701959722	35824171	9998.769908	3216	69207	0.999877	3550	69298	0.999877	22920335	0.000000
24497417	701983692	35802367	9999.254005	3165	69654	0.999925	3494	69886	0.999925	23623561	0.000000
24494511	701941671	35811203	9999.547588	3124	69934	0.999955	3578	69372	0.999955	24327450	0.000000
24490120	701968564	35804064	9999.725632	3101	70044	0.999973	3561	69197	0.999973	25028473	0.000000
24497111	701950488	35812047	9999.833608	3226	69660	0.999983	3579	69912	0.999983	25728798	0.000000
24493435	701981112	35808896	9999.899091	3217	69862	0.999990	3612	68987	0.999990	26428094	0.000000
24501145	701946355	35823904	9999.938803	3218	69564	0.999994	3587	69552	0.999994	27126878	0.000000
24496021	701957432	35813619	9999.962887	3166	69654	0.999996	3578	69392	0.999996	27823805	0.000000
24497560	701967107	35814013	9999.977493	3194	69716	0.999998	3544	69296	0.999998	28519784	0.000000
24498254	701977219	35808906	9999.986350	3175	69470	0.999999	3690	69344	0.999999	29214435	0.000000
24498929	701948376	35814481	9999.991722	3224	69605	0.999999	3633	69725	0.999999	29909548	0.000000
24497548	701956588	35817113	9999.994980	3174	69745	0.999999	3653	69326	0.999999	30602243	0.000000
24499417	701983812	35816641	9999.996955	3204	69880	1.000000	3656	69109	1.000000	31294054	0.000000
24502084	701983470	35813232	9999.998154	3199	69570	1.000000	3578	69508	1.000000	31986142	0.000000
24494901	702005204	35813964	9999.998880	3219	69580	1.000000	3577	69606	1.000000	32676790	0.000000
24498038	701988727	35818865	9999.999321	3190	69512	1.000000	3598	69478	1.000000	33365532	0.000000
24499950	701994157	35822362	9999.999588	3141	69681	1.000000	3607	69393	1.000000	34054003	0.000000
24497976	701948100	35815193	9999.999750	3124	69883	1.000000	3532	69685	1.000000	34741593	0.000000
24496247	701956625	35808264	9999.999849	3141	69576	1.000000	3589	69157	1.000000	35427962	0.000000
24498055	701952582	35809538	9999.999908	3106	69624	1.000000	3662	69451	1.000000	36112752	0.000000
24500344	701951511	35812689	9999.999944	3238	69524	1.000000	3588	69537	1.000000	36796205	0.000000
24498746	701960001	35805776	9999.999966	3189	69570	1.000000	3543	69288	1.000000	37478178	0.000000
24502102	701936277	35810071	9999.999980	3193	69899	1.000000	3636	69032	1.000000	38160083	-1.#IND00
24503157	701913672	35816614	9999.999988	3180	69603	1.000000	3579	69482	1.000000	38841346	0.009600
24498392	701946988	35815281	9999.999992	3185	69654	1.000000	3714	69046	1.000000	39521392	-0.014572
24504858	701937726	35812886	9999.999995	3165	69690	1.000000	3602	69501	1.000000	40201032	-0.006093
24512460	701926903	35818431	9999.999997	3272	69685	1.000000	3624	69219	1.000000	40879600	-0.002273
24498683	701921675	35819409	9999.999998	3107	69707	1.000000	3679	68828	1.000000	41555311	0.000722
24503910	701954956	35812204	9999.999999	3176	69700	1.000000	3560	68740	1.000000	42231712	-0.002314
24506138	701942651	35813486	9999.999999	3170	69370	1.000000	3600	69459	1.000000	42906562	-0.000057
24497368	701976569	35810915	10000.000000	3140	69680	1.000000	3663	69102	1.000000	43580285	-0.001894
24498240	701946027	35820100	10000.000000	3223	69714	1.000000	3554	69307	1.000000	44253902	0.003051
24497794	701975809	35806477	10000.000000	3215	69584	1.000000	3664	69110	1.000000	44925634	0.000850
24498492	701974732	35815393	10000.000000	3226	69698	1.000000	3694	69531	1.000000	45595020	0.001080
24502953	701994178	35806244	10000.000000	3125	69563	1.000000	3505	69756	1.000000	46264068	0.001249
24494544	701980649	35822002	10000.000000	3226	69523	1.000000	3588	69632	1.000000	46932599	-0.001050
24499131	701948251	35809223	10000.000000	3124	69926	1.000000	3691	69170	1.000000	47599016	0.001892
24501606	701949269	35818150	10000.000000	3157	69930	1.000000	3583	69573	1.000000	48264746	0.005549
24503409	701934483	35815442	10000.000000	3086	69995	1.000000	3676	69512	1.000000	48930973	0.006728
24498544	701940145	35818710	10000.000000	3116	69802	1.000000	3680	69193	1.000000	49595449	0.001230
24501479	701963746	35810489	10000.000000	3163	69705	1.000000	3624	69272	1.000000	50256657	-0.001336
24495994	701959734	35822025	10000.000000	3249	69811	1.000000	3571	69264	1.000000	50919112	-0.000522
24488646	701953340	35829556	10000.000000	3128	69762	1.000000	3633	69435	1.000000	51580550	0.003619
24496664	701956742	35817092	10000.000000	3133	69691	1.000000	3548	69362	1.000000	52240237	0.003588
24499056	701937248	35813463	10000.000000	3144	69824	1.000000	3678	69335	1.000000	52898116	0.003544
24498718	701962175	35817220	10000.000000	3183	69372	1.000000	3627	69352	1.000000	53557358	0.004570
24498193	701948844	35806846	10000.000000	3200	69478	1.000000	3547	69402	1.000000	54214931	0.004462
24502855	701955866	35825178	10000.000000	3183	69710	1.000000	3618	69107	1.000000	54869997	0.006304
24499159	701927532	35811814	10000.000000	3207	69204	1.000000	3639	69502	1.000000	55525327	0.005499
24497653	701951706	35814640	10000.000000	3216	69624	1.000000	3676	69228	1.000000	56179625	0.006331
24503927	701966456	35811591	10000.000000	3189	69576	1.000000	3564	69456	1.000000	56834466	0.004427
24503620	701929471	35823377	10000.000000	3151	69707	1.000000	3553	69303	1.000000	57486776	0.005289
24507775	701885954	35817768	10000.000000	3067	70145	1.000000	3617	68998	1.000000	58136994	0.005072
24502138	701958438	35808442	10000.000000	3184	69920	1.000000	3646	69513	1.000000	58788587	0.005174
24508575	701927553	35803985	10000.000000	3217	69323	1.000000	3661	69296	1.000000	59437634	0.004948
24498452	701928452	35821917	10000.000000	3181	69817	1.000000	3614	69250	1.000000	60084058	0.004854
24500547	701943482	35812494	10000.000000	3227	69232	1.000000	3577	69598	1.000000	60732596	0.004804
24497272	701977953	35818809	10000.000000	3114	69690	1.000000	3543	69725	1.000000	61380397	0.004302
24495283	701975639	35817470	10000.000000	3093	69808	1.000000	3582	69391	1.000000	62027207	0.003830
24496326	701979217	35816772	10000.000000	3160	69863	1.000000	3531	69516	1.000000	62671739	0.003397
24496832	701933250	35822467	10000.000000	3152	69749	1.000000	3605	69684	1.000000	63315723	0.003987
24495417	701939373	35810927	10000.000000	3098	69967	1.000000	3625	69386	1.000000	63958064	0.004270
24500929	701947302	35816312	10000.000000	3131	69664	1.000000	3615	69091	1.000000	64600133	0.004409
24505706	701974531	35805822	10000.000000	3178	70070	1.000000	3673	69250	1.000000	65242306	0.004391
24502215	701951298	35812224	10000.000000	3116	69581	1.000000	3579	69795	1.000000	65884813	0.003351
24493203	701977176	35814063	10000.000000	3129	69878	1.000000	3536	69855	1.000000	66523872	0.003732
24499451	701953286	35820602	10000.000000	3147	69808	1.000000	3697	69111	1.000000	67160078	0.003292
24507515	701948206	35819168	10000.000000	3160	69594	1.000000	3627	69383	1.000000	67797238	0.003209
24504103	701943331	35814779	10000.000000	3203	69948	1.000000	3637	69570	1.000000	68433403	0.003256
24500688	701954724	35812282	10000.000000	3193	69127	1.000000	3587	68933	1.000000	69067894	0.002729
24498382	701972829	35810880	10000.000000	3157	69934	1.000000	3504	68998	1.000000	69702239	0.002387
24497441	701955061	35823541	10000.000000	3184	69704	1.000000	3666	69430	1.000000	70334915	0.002359
24500036	701937797	35819594	10000.000000	3213	69789	1.000000	3528	69683	1.000000	70966640	0.001617
24506909	701915185	35816450	10000.000000	3197	69569	1.000000	3585	69556	1.000000	71598572	0.000753
24498901	701972542	35810650	10000.000000	3122	69921	1.000000	3634	69354	1.000000	72228895	0.000650
24496458	702004007	35814132	10000.000000	3166	69610	1.000000	3596	69567	1.000000	72859978	0.000754
24500148	701959063	35815000	10000.000000	3141	69109	1.000000	3563	69209	1.000000	73489144	0.001146
24498970	701975023	35805690	10000.000000	3179	69792	1.000000	3651	69205	1.000000	74116346	0.001324
24507368	701963380	35815432	10000.000000	3194	69586	1.000000	3590	69510	1.000000	74742039	0.001098
24493665	702007727	35812592	10000.000000	3171	69233	1.000000	3538	69364	1.000000	75365988	0.001060
24495631	701955339	35816101	10000.000000	3158	69464	1.000000	3584	69266	1.000000	75991194	0.000575
24500703	701938769	35810601	10000.000000	3196	69858	1.000000	3605	69472	1.000000	76615160	0.000067
npatches	nstrain	runtime	dt	init_x	init_y	init_y_blood	init_z	init_S	beta0	beta1	beta2	beta3	mean_beta	B	d	delta	delta_blood	b[0]	mut	m	CTL	c	g	epsilon	k	het	lambda	rho	omega	x_max	patch.dyna	DELTA	A	VA
10000	1	100.000000	0.001000	21900	9499	5000000	0.001000	10000000	13.923931	7.546044	9.140073	8.108086	15	800000000	0.010000	1.000000	1.000000	80000	0.000050	0.004800	0	0.500000	0.000000	2.500000	1.000000	0.500000	0.001000	0.001000	0.010000	31872	0	10.000000	7.000000	1.000000
sus	inf	inf_blood	z	x[0]	y[0][0]	z[0]	x[1]	y[1][0]	z[1]	S[0]	synchrony
219000000	94990000	5000000	10.000000	21900	9499	0.001000	21900	9499	0.001000	10000000	0.000000
36968585	445825864	22673038	3941.516320	3667	44786	0.394152	6465	42842	0.394152	10801847	0.000000
36790890	442412551	22602625	6325.803353	3599	44141	0.632580	6407	42454	0.632580	11494622	0.000000
40002709	401658894	20522614	7771.765723	4026	40100	0.777177	6965	38068	0.777177	12178136	0.000000
42769361	372306729	19015602	8648.676577	4228	37346	0.864868	7222	35568	0.864868	12851642	0.000000
44592555	355151589	18133507	9180.483393	4490	35677	0.918048	7692	33800	0.918048	13520926	0.000000
45691993	345424599	17635817	9503.000201	4569	34183	0.950300	7787	32712	0.950300	14185346	0.000000
46343332	339890827	17347265	9698.592075	4671	34046	0.969859	7901	32185	0.969859	14846435	0.000000
46742373	336627663	17173624	9817.209710	4639	33697	0.981721	7969	31933	0.981721	15506275	0.000000
46985568	334688013	17078336	9889.145947	4628	33503	0.988915	8022	31393	0.988915	16164693	0.000000
47119346	333532535	17016847	9932.772025	4790	33227	0.993277	8146	31169	0.993277	16820438	0.000000
47213403	332816692	16985504	9959.229270	4705	33226	0.995923	8038	31491	0.995923	17477643	0.000000
47263217	332415546	16965514	9975.274394	4648	33371	0.997527	7930	31557	0.997527	18132174	0.000000
47287473	332190319	16948092	9985.005037	4647	33208	0.998501	7958	31690	0.998501	18783730	0.000000
47308448	332033277	16931128	9990.906233	4696	33195	0.999091	8084	31602	0.999091	19436541	0.000000
47328074	331957815	16929768	9994.485041	4712	33403	0.999449	8170	31149	0.999449	20087252	0.000000
47331388	331882999	16930633	9996.655426	4725	33133	0.999666	8008	31339	0.999666	20736143	0.000000
47330952	331835958	16927519	9997.971667	4647	33251	0.999797	8094	31386	0.999797	21386282	0.000000
47338338	331788376	16930319	9998.769908	4728	32942	0.999877	8012	31423	0.999877	22034396	0.000000
47337540	331791791	16931012	9999.254005	4591	33277	0.999925	8161	31220	0.999925	22681808	0.000000
47333849	331798626	16926533	9999.547588	4770	33101	0.999955	8162	31271	0.999955	23329872	0.000000
47325428	331824058	16920429	9999.725632	4789	33235	0.999973	8070	31221	0.999973	23974776	0.000000
47335239	331805832	16930101	9999.833608	4689	33401	0.999983	8189	31237	0.999983	24618519	0.000000
47341554	331779827	16929662	9999.899091	4738	33277	0.999990	8053	31169	0.999990	25261614	0.000000
47343422	331762163	16934989	9999.938803	4612	33102	0.999994	7983	31220	0.999994	25904044	0.000000
47338521	331794994	16925834	9999.962887	4729	32917	0.999996	7950	31544	0.999996	26545008	0.000000
47341154	331764926	16932827	9999.977493	4676	33260	0.999998	8114	31202	0.999998	27185768	0.000000
47340303	331791422	16925581	9999.986350	4644	33178	0.999999	8151	31062	0.999999	27825265	0.000000
47346092	331782981	16931571	9999.991722	4733	33230	0.999999	8125	31304	0.999999	28464127	0.000000
47349569	331789050	16925689	9999.994980	4673	33351	0.999999	7991	31438	0.999999	29100948	0.000000
47342757	331781901	16935283	9999.996955	4726	32958	1.000000	8077	31285	1.000000	29737799	0.000000
47337485	331806394	16918578	9999.998154	4631	33450	1.000000	8067	31367	1.000000	30373744	0.000000
47343558	331756076	16921913	9999.998880	4745	33211	1.000000	8071	31313	1.000000	31008372	0.000000
47343299	331756984	16931011	9999.999321	4746	33005	1.000000	8019	31179	1.000000	31641475	0.000000
47342217	331776067	16927118	9999.999588	4714	33478	1.000000	8110	31008	1.000000	32275256	0.000000
47334400	331801632	16921906	9999.999750	4706	33219	1.000000	8066	31326	1.000000	32907350	0.000000
47351113	331758451	16923313	9999.999849	4710	33033	1.000000	8106	31258	1.000000	33537943	0.000000
47332948	331782498	16923958	9999.999908	4778	32996	1.000000	8051	31276	1.000000	34170464	0.000000
47338631	331790131	16923499	9999.999944	4699	33141	1.000000	7985	31484	1.000000	34799899	0.000000
47340698	331786816	16928829	9999.999966	4659	33175	1.000000	8024	31375	1.000000	35428646	0.000000
47331974	331788127	16923104	9999.999980	4631	33566	1.000000	7973	31264	1.000000	36056768	-1.#IND00
47339703	331789217	16925419	9999.999988	4697	33298	1.000000	8062	31210	1.000000	36684460	0.100800
47339877	331799945	16928671	9999.999992	4735	32959	1.000000	8064	31132	1.000000	37310641	0.054039
47328579	331805318	16925974	9999.999995	4678	32995	1.000000	8095	30963	1.000000	37935972	0.044094
47332815	331804116	16929581	9999.999997	4674	33146	1.000000	8089	31380	1.000000	38562495	0.028363
47350232	331767145	16923264	9999.999998	4772	32953	1.000000	7986	31763	1.000000	39185453	0.021484
47326061	331799757	16924102	9999.999999	4717	32884	1.000000	8019	31254	1.000000	39808567	0.015029
47340842	331783345	16930456	9999.999999	4723	33040	1.000000	8005	31716	1.000000	40430399	0.011757
47335760	331791318	16931628	10000.000000	4745	33256	1.000000	8072	31327	1.000000	41050717	0.011100
47342442	331778052	16927672	10000.000000	4671	33277	1.000000	8087	31266	1.000000	41669362	0.008122
47333638	331805801	16925464	10000.000000	4708	32866	1.000000	8050	31543	1.000000	42288436	0.006269
47333232	331781517	16928665	10000.000000	4634	33304	1.000000	8035	31401	1.000000	42907819	0.003944
47346676	331759693	16935016	10000.000000	4778	33116	1.000000	8147	30898	1.000000	43524769	0.002424
47329098	331783116	16926307	10000.000000	4587	33259	1.000000	8011	31229	1.000000	44138143	0.003911
47343992	331779772	16928933	10000.000000	4699	33362	1.000000	8099	31242	1.000000	44752217	0.003161
47348805	331766213	16933823	10000.000000	4723	33173	1.000000	8109	31276	1.000000	45364581	0.002755
47338371	331785413	16932671	10000.000000	4700	33412	1.000000	8054	31563	1.000000	45977328	0.003707
47342964	331772991	16935225	10000.000000	4656	33174	1.000000	8060	31288	1.000000	46589223	0.005408
47348522	331755913	16932620	10000.000000	4637	33237	1.000000	8148	31041	1.000000	47199830	0.004891
47342668	331772872	16928100	10000.000000	4800	33163	1.000000	8187	31245	1.000000	47810264	0.007353
47331736	331788112	16926121	10000.000000	4665	33315	1.000000	8090	31214	1.000000	48419636	0.009498
47342660	331775538	16925800	10000.000000	4707	33114	1.000000	8127	31206	1.000000	49026364	0.006516
47331391	331783049	16935088	10000.000000	4676	33288	1.000000	8055	31181	1.000000	49633693	0.006037
47337442	331780950	16925387	10000.000000	4785	33078	1.000000	8176	30971	1.000000	50240764	0.006266
47349955	331754528	16928956	10000.000000	4722	33028	1.000000	8158	31407	1.000000	50845976	0.006022
47339035	331788079	16932992	10000.000000	4768	33231	1.000000	8047	31553	1.000000	51450765	0.005658
47339725	331782905	16930256	10000.000000	4735	33095	1.000000	8071	31253	1.000000	52055508	0.005595
47333244	331823227	16922081	10000.000000	4769	33327	1.000000	8093	30967	1.000000	52657728	0.004449
47328916	331797587	16926328	10000.000000	4678	33123	1.000000	8087	31519	1.000000	53260276	0.003515
47342497	331782037	16928184	10000.000000	4721	33098	1.000000	8147	31207	1.000000	53861265	0.003268
47349847	331763674	16925145	10000.000000	4683	33354	1.000000	8184	30832	1.000000	54460975	0.002994
47334585	331768855	16926708	10000.000000	4697	33424	1.000000	8074	31246	1.000000	55061614	0.002731
47336684	331796654	16924355	10000.000000	4712	32996	1.000000	8019	31493	1.000000	55659225	0.002661
47340064	331785574	16930030	10000.000000	4762	33109	1.000000	8025	31510	1.000000	56257506	0.002879
47346267	331773090	16927618	10000.000000	4565	33476	1.000000	7966	31544	1.000000	56856094	0.002713
47340324	331768199	16923429	10000.000000	4718	33212	1.000000	8080	31255	1.000000	57451024	0.002795
47337744	331764704	16930191	10000.000000	4690	33407	1.000000	8073	31393	1.000000	58046061	0.002838
47329926	331805971	16930191	10000.000000	4646	33324	1.000000	8082	31270	1.000000	58639075	0.002694
47344368	331765165	16924734	10000.000000	4634	33145	1.000000	8186	31310	1.000000	59232155	0.002383
47347093	331764749	16936254	10000.000000	4588	33653	1.000000	8031	31587	1.000000	59826392	0.002287
47340529	331769850	16935047	10000.000000	4643	33471	1.000000	8082	31018	1.000000	60417967	0.002052
47335347	331787217	16935871	10000.000000	4661	33141	1.000000	8046	31252	1.000000	61007487	0.001914
47342270	331769377	16929448	10000.000000	4777	33007	1.000000	8063	31167	1.000000	61596858	0.002010
47343718	331796248	16929534	10000.000000	4656	33234	1.000000	8082	31207	1.000000	62184730	0.002061
47334564	331797321	16930840	10000.000000	4678	33462	1.000000	8013	31189	1.000000	62771316	0.002077
47340924	331784312	16940002	10000.000000	4735	33259	1.000000	8136	31335	1.000000	63355950	0.002004
47331712	331814187	16934735	10000.000000	4755	33011	1.000000	8114	31129	1.000000	63941072	0.002203
47334606	331784356	16931332	10000.000000	4826	32844	1.000000	8159	31397	1.000000	64524625	0.002335
47339154	331770178	16921266	10000.000000	4711	32960	1.000000	8170	30917	1.000000	65109480	0.002910
47345456	331788615	16929217	10000.000000	4808	33028	1.000000	8097	31394	1.000000	65692529	0.002338
47332957	331795651	16926150	10000.000000	4702	33319	1.000000	8204	31410	1.000000	66273456	0.002280
47340304	331797524	16921342	10000.000000	4742	33185	1.000000	8184	31050	1.000000	66855211	0.002178
47330688	331827947	16939398	10000.000000	4634	33433	1.000000	8278	31269	1.000000	67434263	0.002456
47335472	331794961	16929220	10000.000000	4647	33272	1.000000	7894	31310	1.000000	68014235	0.002024
47335242	331794079	16928126	10000.000000	4604	33182	1.000000	7958	31490	1.000000	68592724	0.002069
47337042	331778428	16927143	10000.000000	4640	33385	1.000000	7905	31648	1.000000	69170655	0.002132
47336781	331803290	16933290	10000.000000	4789	33289	1.000000	8113	31267	1.000000	69747669	0.002186
47339894	331793012	16928967	10000.000000	4750	32833	1.000000	8006	31300	1.000000	70324380	0.002168
47335057	331796222	16925233	10000.000000	4674	33146	1.000000	8129	31549	1.000000	70899453	0.002088
47345032	331800575	16924191	10000.000000	4602	33370	1.000000	8059	31077	1.000000	71474231	0.002036
npatches	nstrain	runtime	dt	init_x	init_y	init_y_blood	init_z	init_S	beta0	beta1	beta2	beta3	mean_beta	B	d	delta	delta_blood	b[0]	mut	m	CTL	c	g	epsilon	k	het	lambda	rho	omega	x_max	patch.dyna	DELTA	A	VA
10000	1	100.000000	0.001000	21900	9499	5000000	0.001000	10000000	14.364746	17.391444	19.273139	10.901463	15	800000000	0.010000	1.000000	1.000000	80000	0.000050	0.004800	0	0.500000	0.000000	2.500000	2.000000	0.500000	0.001000	0.001000	0.010000	31872	0	10.000000	7.000000	1.000000
sus	inf	inf_blood	z	x[0]	y[0][0]	z[0]	x[1]	y[1][0]	z[1]	S[0]	synchrony
219000000	94990000	5000000	10.000000	21900	9499	0.001000	21900	9499	0.001000	10000000	0.000000
41482030	389311612	19884346	3941.516320	4061	39105	0.394152	3344	39242	0.394152	10789377	0.000000
48114334	322627099	16547341	6325.803353	4642	32492	0.632580	3945	32619	0.632580	11455189	0.000000
56690019	265611695	13593656	7771.765723	5526	26410	0.777177	4603	26953	0.777177	12097604	0.000000
62380816	237007746	12117929	8648.676577	5924	23767	0.864868	5115	24123	0.864868	12722883	0.000000
65727343	222598767	11370418	9180.483393	6262	22422	0.918048	5378	22918	0.918048	13339344	0.000000
67656787	214859818	10974575	9503.000201	6425	21719	0.950300	5370	22468	0.950300	13950064	0.000000
68828632	210389681	10737498	9698.592075	6702	20994	0.969859	5622	21634	0.969859	14556817	0.000000
69537279	207775847	10600068	9817.209710	6694	21096	0.981721	5545	21622	0.981721	15161360	0.000000
69957993	206246857	10524658	9889.145947	6704	20755	0.988915	5673	21159	0.988915	15762431	0.000000
70195003	205333640	10473727	9932.772025	6743	20556	0.993277	5705	21127	0.993277	16362962	0.000000
70366712	204768288	10448116	9959.229270	6740	20749	0.995923	5689	21151	0.995923	16960847	0.000000
70456178	204436134	10425792	9975.274394	6789	20617	0.997527	5665	21201	0.997527	17556626	0.000000
70522456	204223084	10421665	9985.005037	6741	20662	0.998501	5578	21036	0.998501	18154558	0.000000
70567341	204098373	10415205	9990.906233	6666	20718	0.999091	5763	21015	0.999091	18749844	0.000000
70565384	204040425	10409208	9994.485041	6789	20555	0.999449	5758	21052	0.999449	19344050	0.000000
70586161	203984855	10407641	9996.655426	6791	20559	0.999666	5716	20913	0.999666	19936528	0.000000
70600028	203958248	10404700	9997.971667	6849	20519	0.999797	5636	21186	0.999797	20528130	0.000000
70606015	203928943	10404617	9998.769908	6907	20671	0.999877	5787	20849	0.999877	21118924	0.000000
70602758	203932685	10407397	9999.254005	6787	20609	0.999925	5724	21014	0.999925	21709374	0.000000
70597414	203933801	10403625	9999.547588	6953	20273	0.999955	5767	20867	0.999955	22298666	0.000000
70600050	203912819	10408506	9999.725632	6625	20493	0.999973	5831	20749	0.999973	22889816	0.000000
70614576	203918024	10400711	9999.833608	6761	20628	0.999983	5710	20896	0.999983	23479236	0.000000
70602767	203935703	10404096	9999.899091	6872	20383	0.999990	5635	20922	0.999990	24065775	0.000000
70601038	203919923	10408438	9999.938803	6735	20487	0.999994	5694	21162	0.999994	24653373	0.000000
70608156	203907668	10403260	9999.962887	6827	20611	0.999996	5666	21175	0.999996	25239537	0.000000
70619674	203911328	10403699	9999.977493	6961	20169	0.999998	5717	20893	0.999998	25824620	0.000000
70599270	203931172	10402410	9999.986350	6751	20704	0.999999	5716	21149	0.999999	26407960	0.000000
70591454	203924572	10405694	9999.991722	6927	20300	0.999999	5695	20976	0.999999	26990571	0.000000
70611683	203903093	10401481	9999.994980	6689	20429	0.999999	5733	21041	0.999999	27573736	0.000000
70614929	203919233	10402405	9999.996955	6714	20434	1.000000	5644	21100	1.000000	28153888	0.000000
70604592	203922815	10396089	9999.998154	6871	20259	1.000000	5606	21202	1.000000	28733444	0.000000
70606995	203917333	10398757	9999.998880	6855	20367	1.000000	5759	20858	1.000000	29312602	0.000000
70602510	203923996	10405780	9999.999321	6795	20275	1.000000	5779	20962	1.000000	29890549	0.000000
70611136	203902154	10401813	9999.999588	6807	20549	1.000000	5673	21030	1.000000	30467712	0.000000
70604848	203915697	10402355	9999.999750	6770	20642	1.000000	5751	21092	1.000000	31044032	0.000000
70604459	203924423	10407735	9999.999849	6729	20351	1.000000	5675	21162	1.000000	31619184	0.000000
70606546	203916935	10407650	9999.999908	6787	20774	1.000000	5693	20819	1.000000	32193632	0.000000
70603465	203921017	10408226	9999.999944	6763	20343	1.000000	5774	21012	1.000000	32767455	0.000000
70594763	203939520	10405469	9999.999966	6817	20626	1.000000	5751	20793	1.000000	33338689	0.000000
70591815	203930433	10403059	9999.999980	6897	20326	1.000000	5709	20914	1.000000	33911600	-1.#IND00
70596067	203929530	10403780	9999.999988	6700	20607	1.000000	5814	20840	1.000000	34482656	0.011200
70603005	203936938	10397633	9999.999992	6807	20443	1.000000	5682	21129	1.000000	35051985	0.008816
70610805	203905168	10399783	9999.999995	6852	20530	1.000000	5681	20991	1.000000	35622164	0.009696
70615716	203920448	10400601	9999.999997	6735	20775	1.000000	5712	20799	1.000000	36190905	-0.000033
70606971	203937192	10402538	9999.999998	6804	20353	1.000000	5586	21455	1.000000	36757862	0.005364
70596344	203956073	10402064	9999.999999	6760	20805	1.000000	5823	20786	1.000000	37325649	0.008389
70593158	203916669	10403613	9999.999999	6798	20569	1.000000	5818	21000	1.000000	37893633	0.009912
70601471	203909820	10400587	10000.000000	6681	20663	1.000000	5749	20979	1.000000	38459474	0.009438
70605291	203905617	10405708	10000.000000	6843	20464	1.000000	5819	21022	1.000000	39024328	0.008991
70600513	203949230	10399109	10000.000000	6814	20531	1.000000	5695	20982	1.000000	39587355	0.013837
70614307	203924920	10400390	10000.000000	6817	20599	1.000000	5781	20963	1.000000	40150535	0.012369
70603146	203916380	10403762	10000.000000	6856	20511	1.000000	5695	20913	1.000000	40713840	0.011401
70603579	203916058	10404302	10000.000000	6899	20406	1.000000	5783	21003	1.000000	41275491	0.010653
70605200	203920774	10407989	10000.000000	6836	20421	1.000000	5696	21225	1.000000	41836228	0.009915
70598132	203927942	10402762	10000.000000	6911	20442	1.000000	5783	20695	1.000000	42395853	0.009063
70591531	203928582	10401222	10000.000000	6747	20656	1.000000	5655	20857	1.000000	42954622	0.007357
70602370	203931362	10403461	10000.000000	6880	20620	1.000000	5671	21145	1.000000	43512929	0.002592
70591612	203937920	10405267	10000.000000	6806	20578	1.000000	5658	21161	1.000000	44069464	0.005369
70593054	203943966	10401609	10000.000000	6736	20499	1.000000	5736	20937	1.000000	44626495	0.005429
70614322	203900386	10402872	10000.000000	6840	20344	1.000000	5764	20933	1.000000	45183807	0.005099
70607895	203904109	10403370	10000.000000	6876	20450	1.000000	5662	20768	1.000000	45738300	0.005421
70606579	203909813	10406666	10000.000000	6781	20647	1.000000	5667	20927	1.000000	46291776	0.005083
70595771	203911716	10409517	10000.000000	6779	20663	1.000000	5757	20865	1.000000	46845183	0.002735
70607915	203917214	10401344	10000.000000	6884	20629	1.000000	5798	20713	1.000000	47396910	0.003353
70610695	203907593	10400566	10000.000000	6732	20710	1.000000	5738	20670	1.000000	47948633	0.001062
70605287	203893353	10399370	10000.000000	6868	20591	1.000000	5775	21064	1.000000	48499711	0.000912
70604090	203915607	10402481	10000.000000	6812	20375	1.000000	5728	20904	1.000000	49049484	-0.002692
70613668	203908325	10402236	10000.000000	6743	20559	1.000000	5789	20899	1.000000	49598786	-0.002220
70612985	203908524	10408749	10000.000000	7007	20224	1.000000	5712	21130	1.000000	50146430	-0.002235
70599924	203921383	10406695	10000.000000	6740	20467	1.000000	5690	21008	1.000000	50693775	-0.002134
70606366	203914266	10402798	10000.000000	6842	20529	1.000000	5704	20868	1.000000	51239528	-0.001004
70608551	203914784	10402974	10000.000000	6856	20359	1.000000	5606	21244	1.000000	51785851	-0.002060
70601205	203910806	10399878	10000.000000	6872	20375	1.000000	5665	21157	1.000000	52331930	-0.002395
70602414	203907528	10410223	10000.000000	6861	20634	1.000000	5681	21121	1.000000	52876372	-0.002308
70595644	203949806	10408051	10000.000000	6822	20515	1.000000	5665	21062	1.000000	53419885	-0.002700
70600476	203927575	10401850	10000.000000	6851	20491	1.000000	5728	21015	1.000000	53962593	-0.002294
70597094	203909534	10401003	10000.000000	6887	20561	1.000000	5693	21083	1.000000	54504579	-0.002056
70606399	203918566	10400931	10000.000000	6863	20371	1.000000	5779	21023	1.000000	55044456	-0.001733
70608835	203925182	10399366	10000.000000	6855	20285	1.000000	5829	20786	1.000000	55583912	-0.001031
70596599	203919478	10403048	10000.000000	6776	20506	1.000000	5720	21008	1.000000	56124465	-0.001216
70607538	203921911	10402121	10000.000000	6825	20581	1.000000	5792	20904	1.000000	56662997	-0.001481
70602013	203922882	10402439	10000.000000	6855	20331	1.000000	5694	21020	1.000000	57201208	-0.001529
70598332	203918493	10401884	10000.000000	6879	20397	1.000000	5674	21177	1.000000	57736423	-0.002488
70593750	203933976	10402215	10000.000000	6748	20677	1.000000	5692	20962	1.000000	58272149	-0.002537
70601705	203909027	10397873	10000.000000	6692	20513	1.000000	5841	20981	1.000000	58807154	-0.002134
70598079	203942168	10403995	10000.000000	6881	20198	1.000000	5757	20813	1.000000	59340911	-0.002746
70610495	203911246	10405283	10000.000000	6721	20507	1.000000	5781	20916	1.000000	59872654	-0.002729
70610492	203906496	10405129	10000.000000	6695	20556	1.000000	5673	20928	1.000000	60404997	-0.002411
70624458	203901638	10400553	10000.000000	6792	20453	1.000000	5769	20880	1.000000	60936153	-0.002809
70600226	203925171	10400476	10000.000000	6766	20660	1.000000	5771	20746	1.000000	61465235	-0.002818
70610787	203923900	10399440	10000.000000	6746	20540	1.000000	5719	21044	1.000000	61995351	-0.002925
70602549	203921768	10409948	10000.000000	6788	20419	1.000000	5817	20976	1.000000	62524471	-0.003328
70605927	203916107	10406373	10000.000000	6786	20611	1.000000	5661	21132	1.000000	63054088	-0.003175
70611768	203919731	10401545	10000.000000	6879	20380	1.000000	5782	21029	1.000000	63580628	-0.003030
70613506	203920714	10406072	10000.000000	6745	20415	1.000000	5748	21048	1.000000	64108196	-0.003390
70598891	203917098	10407758	10000.000000	6910	20485	1.000000	5689	21008	1.000000	64633413	-0.003435
70601875	203907143	10403842	10000.000000	6856	20390	1.000000	5678	21048	1.000000	65159310	-0.004048
70617503	203910747	10405467	10000.000000	6798	20564	1.000000	5721	20996	1.000000	65684627	-0.003994
70608429	203902602	10401378	10000.000000	6904	20548	1.000000	5770	21020	1.000000	66207905	-0.003573
npatches	nstrain	runtime	dt	init_x	init_y	init_y_blood	init_z	init_S	beta0	beta1	beta2	beta3	mean_beta	B	d	delta	delta_blood	b[0]	mut	m	CTL	c	g	epsilon	k	het	lambda	rho	omega	x_max	patch.dyna	DELTA	A	VA
10000	1	100.000000	0.001000	21900	9499	5000000	0.001000	10000000	10.411003	8.679831	13.272754	10.737300	15	800000000	0.010000	1.000000	1.000000	80000	0.000050	0.004800	0	0.500000	0.000000	2.500000	3.000000	0.500000	0.001000	0.001000	0.010000	31872	0	10.000000	7.000000	1.000000
sus	inf	inf_blood	z	x[0]	y[0][0]	z[0]	x[1]	y[1][0]	z[1]	S[0]	synchrony
219000000	94990000	5000000	10.000000	21900	9499	0.001000	21900	9499	0.001000	10000000	0.000000
45794949	341538163	17504093	3941.516320	5953	33347	0.394152	6777	32916	0.394152	10782788	0.000000
59932510	243163984	12496184	6325.803353	7642	23322	0.632580	8876	23152	0.632580	11419862	0.000000
73462282	189175737	9684632	7771.765723	9394	18031	0.777177	10845	17343	0.777177	12019400	0.000000
81490105	166022760	8489817	8648.676577	10348	15776	0.864868	12062	14883	0.864868	12597493	0.000000
86113040	154640352	7893550	9180.483393	10837	14706	0.918048	12785	13863	0.918048	13163670	0.000000
88820342	148456774	7576727	9503.000201	11280	13989	0.950300	12879	13058	0.950300	13720919	0.000000
90461246	144894063	7393499	9698.592075	11538	13606	0.969859	13314	12668	0.969859	14272503	0.000000
91451105	142837610	7286868	9817.209710	11552	13414	0.981721	13537	12867	0.981721	14822137	0.000000
92045678	141609732	7222132	9889.145947	11665	13402	0.988915	13558	12314	0.988915	15368039	0.000000
92400725	140852564	7191546	9932.772025	11789	13335	0.993277	13811	12304	0.993277	15913270	0.000000
92618434	140435418	7165759	9959.229270	11765	13029	0.995923	13505	12498	0.995923	16456367	0.000000
92774666	140145073	7154946	9975.274394	11886	13056	0.997527	13804	12123	0.997527	16997959	0.000000
92830397	140001102	7147634	9985.005037	12101	12820	0.998501	13628	12208	0.998501	17539712	0.000000
92884105	139886232	7132960	9990.906233	11806	13133	0.999091	13424	12581	0.999091	18079939	0.000000
92921334	139815634	7133823	9994.485041	11659	13216	0.999449	13655	12328	0.999449	18619859	0.000000
92929577	139792815	7135524	9996.655426	11761	13203	0.999666	13593	12451	0.999666	19159118	0.000000
92945151	139775994	7134885	9997.971667	11865	12868	0.999797	13691	12405	0.999797	19695179	0.000000
92958815	139752508	7130440	9998.769908	12079	12862	0.999877	13568	12328	0.999877	20230816	0.000000
92954136	139766222	7129131	9999.254005	11825	12952	0.999925	13589	12320	0.999925	20765870	0.000000
92957364	139741902	7128715	9999.547588	11893	12912	0.999955	13568	12307	0.999955	21300392	0.000000
92953522	139762745	7127257	9999.725632	11936	12758	0.999973	13695	12383	0.999973	21834422	0.000000
92962499	139744411	7124520	9999.833608	11816	12960	0.999983	13687	12438	0.999983	22367618	0.000000
92959178	139747880	7132958	9999.899091	11895	12823	0.999990	13589	12271	0.999990	22899757	0.000000
92951176	139749212	7133369	9999.938803	11747	12977	0.999994	13673	12450	0.999994	23432213	0.000000
92956798	139734892	7131001	9999.962887	11716	13169	0.999996	13677	12279	0.999996	23962454	0.000000
92952837	139758387	7126624	9999.977493	11933	12859	0.999998	13457	12448	0.999998	24493157	0.000000
92952398	139733550	7135076	9999.986350	11636	13113	0.999999	13693	12334	0.999999	25021235	0.000000
92964294	139757620	7127785	9999.991722	11807	13091	0.999999	13595	12287	0.999999	25550346	0.000000
92953220	139746223	7128874	9999.994980	11740	13123	0.999999	13540	12409	0.999999	26078794	0.000000
92949789	139753467	7132383	9999.996955	11921	12864	1.000000	13708	12133	1.000000	26606422	0.000000
92968009	139731696	7128918	9999.998154	11708	13085	1.000000	13700	12268	1.000000	27132829	0.000000
92959715	139744756	7130911	9999.998880	11998	12894	1.000000	13759	12407	1.000000	27659165	0.000000
92953487	139780149	7127692	9999.999321	12016	12906	1.000000	13719	12110	1.000000	28183260	0.000000
92968589	139726476	7129469	9999.999588	11907	12951	1.000000	13706	12101	1.000000	28706520	0.000000
92954002	139745405	7128373	9999.999750	11661	13104	1.000000	13563	12473	1.000000	29230907	0.000000
92953952	139748981	7130219	9999.999849	11816	12972	1.000000	13612	12391	1.000000	29752457	0.000000
92949997	139749051	7122399	9999.999908	11930	12831	1.000000	13588	12400	1.000000	30274043	0.000000
92967060	139735086	7129545	9999.999944	11805	12989	1.000000	13619	12180	1.000000	30795126	0.000000
92962743	139744537	7130253	9999.999966	11819	12925	1.000000	13562	12301	1.000000	31315423	0.000000
92982914	139740373	7126396	9999.999980	11789	13087	1.000000	13713	12044	1.000000	31835647	-1.#IND00
92973221	139735701	7131946	9999.999988	11847	12882	1.000000	13765	12177	1.000000	32355975	-1.#IND00
92950983	139748914	7129057	9999.999992	11890	12932	1.000000	13452	12458	1.000000	32874279	0.002526
92964886	139718033	7129974	9999.999995	11999	12802	1.000000	13642	12178	1.000000	33390856	0.003856
92953993	139738282	7132451	9999.999997	11687	13042	1.000000	13678	12304	1.000000	33907452	-0.004582
92968654	139760788	7129019	9999.999998	11906	13042	1.000000	13775	12448	1.000000	34422495	-0.003581
92958243	139739517	7130127	9999.999999	11756	13045	1.000000	13732	12199	1.000000	34935857	0.000946
92951779	139739998	7131409	9999.999999	11676	13238	1.000000	13777	12269	1.000000	35449921	-0.000017
92948290	139760247	7132184	10000.000000	12094	12639	1.000000	13714	12290	1.000000	35961382	0.001979
92964403	139743996	7129153	10000.000000	11862	13008	1.000000	13658	12342	1.000000	36474276	0.002609
92961012	139744112	7130688	10000.000000	11789	12988	1.000000	13505	12399	1.000000	36985039	-0.000870
92957685	139743239	7127341	10000.000000	12024	12688	1.000000	13663	12364	1.000000	37495994	-0.000471
92959484	139735667	7130569	10000.000000	11923	12900	1.000000	13878	12126	1.000000	38006786	0.000021
92966057	139746204	7130020	10000.000000	11691	13094	1.000000	13706	12085	1.000000	38515852	-0.002082
92949698	139766772	7128899	10000.000000	11931	12943	1.000000	13635	12272	1.000000	39023433	-0.000297
92973870	139734287	7127755	10000.000000	12090	12678	1.000000	13568	12433	1.000000	39531064	-0.000242
92948947	139757734	7130185	10000.000000	11934	13053	1.000000	13695	12313	1.000000	40037954	0.000208
92952534	139758527	7125598	10000.000000	11954	13005	1.000000	13650	12286	1.000000	40544524	0.000313
92952137	139754746	7131422	10000.000000	11903	12983	1.000000	13574	12503	1.000000	41049780	0.000943
92970797	139738045	7130953	10000.000000	11819	12859	1.000000	13594	12391	1.000000	41554195	0.000779
92953929	139735328	7127303	10000.000000	11944	12808	1.000000	13710	12155	1.000000	42058648	-0.000123
92961888	139742423	7129383	10000.000000	11884	12927	1.000000	13749	12232	1.000000	42561904	0.000297
92963031	139724764	7122296	10000.000000	11973	12860	1.000000	13835	12152	1.000000	43063816	0.001509
92969142	139744859	7125146	10000.000000	11884	12957	1.000000	13766	12176	1.000000	43565479	0.001739
92951293	139749050	7126767	10000.000000	12006	12853	1.000000	13758	12327	1.000000	44067000	0.001654
92953994	139768989	7130559	10000.000000	11845	13055	1.000000	13832	12121	1.000000	44567700	0.001640
92945471	139745934	7130516	10000.000000	11890	13005	1.000000	13673	12466	1.000000	45068001	0.002344
92958547	139742713	7130770	10000.000000	11726	13085	1.000000	13723	12079	1.000000	45566820	0.003121
92952093	139746327	7128890	10000.000000	11949	12873	1.000000	13698	12281	1.000000	46064184	0.003093
92938322	139760824	7128276	10000.000000	11897	13141	1.000000	13780	12077	1.000000	46561429	0.002329
92978880	139717204	7128669	10000.000000	11959	12949	1.000000	13806	12240	1.000000	47057995	0.002299
92942830	139763669	7129214	10000.000000	11948	12820	1.000000	13628	12417	1.000000	47553855	0.000274
92949401	139744803	7127530	10000.000000	11871	13017	1.000000	13908	12118	1.000000	48048593	0.000048
92971326	139731838	7129264	10000.000000	11898	12799	1.000000	13426	12452	1.000000	48543136	-0.001166
92952586	139747470	7134251	10000.000000	11552	13192	1.000000	13777	12200	1.000000	49036837	-0.001380
92962189	139742548	7130480	10000.000000	11811	13032	1.000000	13627	12105	1.000000	49530114	-0.002759
92961375	139755104	7130353	10000.000000	11633	13081	1.000000	13610	12289	1.000000	50021599	-0.002660
92965116	139732053	7126453	10000.000000	11781	13205	1.000000	13575	12472	1.000000	50512253	-0.002601
92962140	139743369	7130068	10000.000000	11892	12794	1.000000	13678	12112	1.000000	51002797	-0.002459
92951686	139756987	7131723	10000.000000	11895	12739	1.000000	13480	12191	1.000000	51491991	-0.002448
92964413	139726808	7130840	10000.000000	11845	13061	1.000000	13546	12295	1.000000	51980732	-0.002379
92949797	139762788	7129318	10000.000000	11943	12876	1.000000	13560	12406	1.000000	52469738	-0.002236
92952049	139750261	7127461	10000.000000	11843	12907	1.000000	13331	12525	1.000000	52956866	-0.002480
92961546	139729262	7129569	10000.000000	11972	12695	1.000000	13572	12289	1.000000	53443148	-0.002646
92952709	139737011	7123524	10000.000000	11826	13117	1.000000	13568	12168	1.000000	53928880	-0.002727
92958960	139741248	7132827	10000.000000	11745	13230	1.000000	13813	12268	1.000000	54414287	-0.002243
92965931	139759939	7128554	10000.000000	11895	13021	1.000000	13611	12500	1.000000	54900427	-0.002103
92952971	139742780	7130388	10000.000000	11897	13054	1.000000	13567	12295	1.000000	55385594	-0.002091
92959595	139729505	7132700	10000.000000	11970	13006	1.000000	13714	12341	1.000000	55868897	-0.002078
92965761	139753457	7127215	10000.000000	11839	13136	1.000000	13684	12318	1.000000	56350189	-0.002107
92972833	139735308	7128802	10000.000000	11860	12959	1.000000	13868	12294	1.000000	56832405	-0.002012
92966326	139739316	7132008	10000.000000	12025	12993	1.000000	13818	12184	1.000000	57314067	-0.001998
92953161	139746201	7125959	10000.000000	11736	12972	1.000000	13504	12245	1.000000	57794975	-0.002099
92946243	139753899	7127079	10000.000000	11648	13349	1.000000	13723	12249	1.000000	58274704	-0.002542
92954581	139756151	7127581	10000.000000	11768	12903	1.000000	13767	12348	1.000000	58753671	-0.001766
92965424	139743765	7130788	10000.000000	11902	13021	1.000000	13549	12218	1.000000	59232664	-0.001666
92948792	139764728	7133853	10000.000000	11804	13097	1.000000	13818	12245	1.000000	59710962	-0.001623
92950652	139752595	7132536	10000.000000	11916	13055	1.000000	13760	12400	1.000000	60188226	-0.001675
92964637	139736926	7132473	10000.000000	11746	12895	1.000000	13667	12075	1.000000	60664206	-0.000822
92960631	139756390	7123695	10000.000000	11952	12986	1.000000	13807	12115	1.000000	61139109	-0.001217
npatches	nstrain	runtime	dt	init_x	init_y	init_y_blood	init_z	init_S	beta0	beta1	beta2	beta3	mean_beta	B	d	delta	delta_blood	b[0]	mut	m	CTL	c	g	epsilon	k	het	lambda	rho	omega	x_max	patch.dyna	DELTA	A	VA
10000	1	100.000000	0.001000	21900	9499	5000000	0.001000	10000000	18.677908	18.359236	18.392334	22.273184	15	800000000	0.010000	1.000000	1.000000	80000	0.000050	0.004800	0	0.500000	0.000000	2.500000	4.000000	0.500000	0.001000	0.001000	0.010000	31872	0	10.000000	7.000000	1.000000
sus	inf	inf_blood	z	x[0]	y[0][0]	z[0]	x[1]	y[1][0]	z[1]	S[0]	synchrony
219000000	94990000	5000000	10.000000	21900	9499	0.001000	21900	9499	0.001000	10000000	0.000000
50567366	300031629	15434330	3941.516320	3847	30793	0.394152	3962	30457	0.394152	10773889	0.000000
72679743	187914728	9670634	6325.803353	5538	19609	0.632580	5651	19670	0.632580	11381897	0.000000
90719892	141177438	7235396	7771.765723	6967	14997	0.777177	7124	14931	0.777177	11939876	0.000000
100858674	122389631	6259286	8648.676577	7725	13360	0.864868	7884	13006	0.864868	12470637	0.000000
106715519	113103013	5776097	9180.483393	8182	12219	0.918048	8375	12183	0.918048	12985931	0.000000
110184186	108038961	5519963	9503.000201	8428	11802	0.950300	8758	11482	0.950300	13488776	0.000000
112276707	105132018	5365478	9698.592075	8693	11318	0.969859	8801	11480	0.969859	13985094	0.000000
113572886	103404851	5276061	9817.209710	8722	11155	0.981721	8918	10845	0.981721	14478929	0.000000
114301839	102442694	5227523	9889.145947	8730	11200	0.988915	8860	11009	0.988915	14969716	0.000000
114777758	101795688	5197032	9932.772025	8911	11002	0.993277	9081	10980	0.993277	15458277	0.000000
115055873	101464364	5174996	9959.229270	8871	11179	0.995923	9024	10901	0.995923	15946021	0.000000
115224437	101224569	5164186	9975.274394	8960	11131	0.997527	9130	10821	0.997527	16431034	0.000000
115310239	101095542	5161016	9985.005037	8891	11126	0.998501	9054	11045	0.998501	16916729	0.000000
115392554	100995197	5150445	9990.906233	8838	11156	0.999091	9063	10980	0.999091	17400588	0.000000
115427670	100967078	5154814	9994.485041	8874	10882	0.999449	9037	10938	0.999449	17885857	0.000000
115488244	100929465	5145768	9996.655426	8964	10715	0.999666	9067	10908	0.999666	18368446	0.000000
115482643	100911496	5144342	9997.971667	9021	10889	0.999797	8931	11009	0.999797	18850465	0.000000
115500519	100908537	5148273	9998.769908	8940	10994	0.999877	9044	11035	0.999877	19330866	0.000000
115468008	100901461	5153386	9999.254005	8882	11061	0.999925	9210	10856	0.999925	19811211	0.000000
115483551	100898029	5150414	9999.547588	8948	10891	0.999955	9151	10751	0.999955	20290766	0.000000
115486184	100898536	5145988	9999.725632	8964	10987	0.999973	9020	10916	0.999973	20770947	0.000000
115507169	100886209	5147128	9999.833608	8780	11011	0.999983	9075	10984	0.999983	21250117	0.000000
115482530	100882855	5148696	9999.899091	8895	11042	0.999990	9309	10896	0.999990	21729162	0.000000
115511857	100872924	5145244	9999.938803	8956	10985	0.999994	8991	10989	0.999994	22205965	0.000000
115491023	100888373	5146044	9999.962887	9048	10863	0.999996	9160	10989	0.999996	22681283	0.000000
115516662	100882547	5148466	9999.977493	8840	11141	0.999998	9204	10819	0.999998	23156638	0.000000
115513736	100873640	5149459	9999.986350	8960	10798	0.999999	9103	10900	0.999999	23630828	0.000000
115474925	100909597	5147954	9999.991722	8965	10924	0.999999	9046	11018	0.999999	24105127	0.000000
115487603	100901669	5142839	9999.994980	8970	10897	0.999999	9139	10852	0.999999	24578217	0.000000
115483086	100883273	5149355	9999.996955	8897	10825	1.000000	9169	10967	1.000000	25051578	0.000000
115478820	100907672	5149574	9999.998154	9045	11009	1.000000	9221	10790	1.000000	25524576	0.000000
115490144	100897566	5148065	9999.998880	8933	11069	1.000000	9226	10733	1.000000	25995716	0.000000
115492767	100888855	5148115	9999.999321	9124	10871	1.000000	9192	10787	1.000000	26465834	0.000000
115481123	100894311	5148433	9999.999588	8997	10992	1.000000	9032	10747	1.000000	26935735	0.000000
115505494	100868375	5146823	9999.999750	8947	10892	1.000000	9205	10988	1.000000	27405886	0.000000
115485761	100896349	5147887	9999.999849	8925	10975	1.000000	9177	10690	1.000000	27873946	0.000000
115499996	100886736	5147846	9999.999908	9032	10722	1.000000	9164	10953	1.000000	28343127	0.000000
115512297	100863620	5151502	9999.999944	8764	11110	1.000000	9042	11081	1.000000	28810461	0.000000
115508065	100883271	5146019	9999.999966	9088	10900	1.000000	9007	10859	1.000000	29277044	0.000000
115467258	100905006	5151361	9999.999980	9104	10828	1.000000	9144	10962	1.000000	29743952	-1.#IND00
115495711	100880311	5150803	9999.999988	8997	11103	1.000000	9046	10947	1.000000	30210412	0.001600
115477497	100904435	5147946	9999.999992	9068	10890	1.000000	9096	10818	1.000000	30674755	-0.000917
115498901	100894290	5147076	9999.999995	9117	10779	1.000000	9021	10938	1.000000	31137383	-0.000979
115486590	100885317	5147671	9999.999997	9030	10736	1.000000	9142	10965	1.000000	31600641	0.006326
115511698	100897333	5147861	9999.999998	8843	11084	1.000000	9089	10964	1.000000	32063828	0.000961
115475379	100912792	5146264	9999.999999	8967	11105	1.000000	9081	10987	1.000000	32527567	-0.003012
115489501	100888619	5143512	9999.999999	9036	10907	1.000000	8941	11038	1.000000	32988264	-0.005101
115491024	100876278	5147526	10000.000000	9027	10840	1.000000	9100	10902	1.000000	33449430	-0.003933
115494579	100904998	5147516	10000.000000	8930	10866	1.000000	9121	10887	1.000000	33909483	-0.001018
115493496	100889295	5144414	10000.000000	9076	10897	1.000000	9013	10967	1.000000	34368996	0.000409
115498936	100875193	5146411	10000.000000	9022	11063	1.000000	9004	10946	1.000000	34827835	0.000117
115489931	100888655	5150079	10000.000000	9086	10859	1.000000	9035	10904	1.000000	35286069	0.000439
115478759	100897082	5145293	10000.000000	8902	11024	1.000000	9048	10974	1.000000	35743686	-0.000272
115503698	100893014	5148789	10000.000000	9027	11060	1.000000	9210	10635	1.000000	36200539	-0.000465
115489901	100893082	5143942	10000.000000	8859	11131	1.000000	9033	11046	1.000000	36657533	-0.000571
115488552	100907705	5143417	10000.000000	8905	10849	1.000000	9093	10750	1.000000	37113407	-0.000145
115496639	100895681	5147631	10000.000000	8955	11071	1.000000	9140	10871	1.000000	37567167	0.000105
115463759	100900650	5146486	10000.000000	8931	10946	1.000000	9128	10887	1.000000	38021642	0.000619
115510752	100871836	5146415	10000.000000	9128	10739	1.000000	9064	10836	1.000000	38474543	0.000652
115477434	100893970	5146222	10000.000000	9070	10903	1.000000	9064	11035	1.000000	38927440	-0.000016
115469668	100927662	5148983	10000.000000	9097	10700	1.000000	9032	11068	1.000000	39378707	0.000261
115481488	100893133	5150143	10000.000000	8808	11094	1.000000	8920	11147	1.000000	39830518	0.000621
115495219	100889718	5144779	10000.000000	8965	10932	1.000000	8948	11018	1.000000	40279990	0.000114
115474956	100902015	5147623	10000.000000	8977	10965	1.000000	8908	10910	1.000000	40730211	0.000441
115483571	100872449	5147649	10000.000000	8919	11071	1.000000	9217	10829	1.000000	41179212	0.000735
115485836	100895401	5148286	10000.000000	8728	11360	1.000000	9118	10955	1.000000	41626710	0.000544
115478214	100894714	5148778	10000.000000	8896	11049	1.000000	9082	10952	1.000000	42073614	0.000651
115493940	100896419	5146388	10000.000000	8782	11084	1.000000	9119	10996	1.000000	42519987	0.000418
115489791	100902501	5144396	10000.000000	9044	10898	1.000000	9257	10885	1.000000	42966832	0.000864
115485770	100894320	5149478	10000.000000	8997	10765	1.000000	9120	10967	1.000000	43411425	0.000272
115487875	100888357	5150509	10000.000000	8905	11010	1.000000	9056	11225	1.000000	43856392	0.000216
115491994	100892085	5147605	10000.000000	9005	10742	1.000000	9166	10738	1.000000	44300191	0.000453
115485798	100884224	5145874	10000.000000	8898	11049	1.000000	9132	10833	1.000000	44743673	0.000308
115478686	100903500	5149035	10000.000000	8805	11183	1.000000	9077	10907	1.000000	45187139	0.000327
115479761	100897074	5149617	10000.000000	9125	10790	1.000000	9091	10925	1.000000	45630290	0.000349
115469635	100906284	5149015	10000.000000	9152	10825	1.000000	9068	11085	1.000000	46071741	0.000287
115498310	100874278	5151230	10000.000000	8724	11155	1.000000	9200	10913	1.000000	46511860	0.000476
115493300	100905113	5146650	10000.000000	8901	11000	1.000000	9113	10795	1.000000	46951832	0.000255
115492690	100898491	5148180	10000.000000	8974	11016	1.000000	9184	10786	1.000000	47391507	0.000307
115489528	100892690	5149585	10000.000000	9052	10855	1.000000	8874	11081	1.000000	47831081	0.000880
115501050	100872523	5148808	10000.000000	8882	11047	1.000000	9200	10668	1.000000	48268946	0.000893
115498368	100882452	5147062	10000.000000	9055	10668	1.000000	9110	10794	1.000000	48706597	0.000890
115469275	100905403	5149105	10000.000000	8887	11073	1.000000	9140	10892	1.000000	49144019	0.000936
115485768	100897318	5144350	10000.000000	8882	10944	1.000000	9099	10686	1.000000	49580125	0.001050
115485024	100886530	5149708	10000.000000	8941	10941	1.000000	9112	11021	1.000000	50017029	0.001151
115481342	100883374	5146698	10000.000000	9064	10804	1.000000	9225	10732	1.000000	50451990	0.001659
115457264	100921434	5145581	10000.000000	8926	11140	1.000000	9238	10775	1.000000	50887169	0.001534
115487802	100896684	5148872	10000.000000	8807	11175	1.000000	9068	10794	1.000000	51320298	0.001495
115479718	100918671	5151229	10000.000000	8981	11070	1.000000	8978	10921	1.000000	51754305	0.001730
115504763	100870642	5147045	10000.000000	8714	11122	1.000000	9094	10962	1.000000	52186642	0.001718
115485840	100899954	5148478	10000.000000	8840	11170	1.000000	9070	10983	1.000000	52617179	0.001709
115496828	100900952	5145779	10000.000000	8981	10990	1.000000	9255	10633	1.000000	53048131	0.001835
115484138	100901770	5145526	10000.000000	8979	11156	1.000000	9220	10766	1.000000	53479066	0.002985
115499627	100868937	5147362	10000.000000	9087	10789	1.000000	9060	10932	1.000000	53909067	0.002637
115488219	100887024	5147322	10000.000000	8997	10837	1.000000	8968	10974	1.000000	54337861	0.002586
115515043	100883832	5149224	10000.000000	9056	10852	1.000000	9241	10891	1.000000	54765757	0.002686
115491865	100882105	5149449	10000.000000	8868	10951	1.000000	8981	11053	1.000000	55193310	0.003969
115485658	100875462	5146461	10000.000000	8789	11141	1.000000	8949	10960	1.000000	55620823	0.003914
115476978	100905442	5150083	10000.000000	8956	11058	1.000000	9183	10814	1.000000	56047095	0.003797
npatches	nstrain	runtime	dt	init_x	init_y	init_y_blood	init_z	init_S	beta0	beta1	beta2	beta3	mean_beta	B	d	delta	delta_blood	b[0]	mut	m	CTL	c	g	epsilon	k	het	lambda	rho	omega	x_max	patch.dyna	DELTA	A	VA
10000	1	100.000000	0.001000	21900	9499	5000000	0.001000	10000000	15.959670	16.144071	8.826503	14.915809	15	800000000	0.010000	1.000000	1.000000	80000	0.000050	0.004800	0	0.500000	0.000000	2.500000	5.000000	0.500000	0.001000	0.001000	0.010000	31872	0	10.000000	7.000000	1.000000
sus	inf	inf_blood	z	x[0]	y[0][0]	z[0]	x[1]	y[1][0]	z[1]	S[0]	synchrony
219000000	94990000	5000000	10.000000	21900	9499	0.001000	21900	9499	0.001000	10000000	0.000000
55552587	264175616	13645624	3941.516320	4855	26798	0.394152	4806	26840	0.394152	10764285	0.000000
85792625	148323717	7644233	6325.803353	7549	15343	0.632580	7591	15174	0.632580	11340444	0.000000
107834539	108714967	5567816	7771.765723	9558	11338	0.777177	9660	11292	0.777177	11856110	0.000000
119942431	93091635	4765194	8648.676577	10853	9564	0.864868	10534	9865	0.864868	12339198	0.000000
126969027	85331988	4355995	9180.483393	11344	9091	0.918048	11193	9243	0.918048	12803302	0.000000
131162965	81073368	4136973	9503.000201	11631	8473	0.950300	11790	8553	0.950300	13254430	0.000000
133696193	78636706	4012661	9698.592075	12296	8233	0.969859	11813	8295	0.969859	13697775	0.000000
135276411	77175199	3941094	9817.209710	12263	8079	0.981721	12105	8125	0.981721	14138072	0.000000
136161444	76341125	3894112	9889.145947	12270	8035	0.988915	12318	7977	0.988915	14574398	0.000000
136742595	75814352	3869556	9932.772025	12295	7982	0.993277	12198	8127	0.993277	15009492	0.000000
137054590	75541215	3853189	9959.229270	12325	7910	0.995923	12374	8014	0.995923	15442466	0.000000
137286882	75346314	3844683	9975.274394	12135	7934	0.997527	12266	8063	0.997527	15875004	0.000000
137385517	75216701	3837766	9985.005037	12571	7746	0.998501	12132	8029	0.998501	16306597	0.000000
137475746	75159138	3832594	9990.906233	12369	7923	0.999091	12289	7990	0.999091	16736594	0.000000
137509747	75117355	3832759	9994.485041	12385	7841	0.999449	12196	8080	0.999449	17165467	0.000000
137506111	75126824	3831977	9996.655426	12474	7738	0.999666	12343	7878	0.999666	17594369	0.000000
137555166	75092323	3829476	9997.971667	12219	8095	0.999797	11979	8093	0.999797	18022157	0.000000
137583007	75057519	3826950	9998.769908	12287	7831	0.999877	12073	8189	0.999877	18448956	0.000000
137562813	75090472	3833443	9999.254005	12248	7933	0.999925	12326	7982	0.999925	18875403	0.000000
137559665	75090951	3830727	9999.547588	12379	7835	0.999955	12098	8072	0.999955	19302426	0.000000
137570305	75079331	3831477	9999.725632	12254	7899	0.999973	12058	7945	0.999973	19728680	0.000000
137584460	75060406	3830386	9999.833608	12401	8113	0.999983	12314	7880	0.999983	20153946	0.000000
137586226	75060470	3832530	9999.899091	12498	7802	0.999990	12177	7902	0.999990	20578441	0.000000
137601241	75042141	3830710	9999.938803	12279	7958	0.999994	12109	8171	0.999994	21001554	0.000000
137582895	75064092	3829326	9999.962887	12205	8124	0.999996	12200	7968	0.999996	21424141	0.000000
137588557	75057550	3832152	9999.977493	12290	7927	0.999998	12084	8052	0.999998	21845841	0.000000
137588880	75069153	3829529	9999.986350	12283	8215	0.999999	12353	7771	0.999999	22267566	0.000000
137587546	75068348	3830966	9999.991722	12282	8143	0.999999	12247	7991	0.999999	22687177	0.000000
137591542	75062649	3829526	9999.994980	12488	7775	0.999999	12329	7982	0.999999	23107927	0.000000
137573460	75074298	3829146	9999.996955	12482	7948	1.000000	12087	8029	1.000000	23527034	0.000000
137581234	75069816	3830019	9999.998154	12058	8085	1.000000	12145	7980	1.000000	23946047	0.000000
137574016	75068894	3832210	9999.998880	12300	7986	1.000000	12277	7915	1.000000	24363594	0.000000
137585330	75058193	3828109	9999.999321	12338	7926	1.000000	12224	8063	1.000000	24781316	0.000000
137588485	75075482	3829722	9999.999588	12514	7811	1.000000	12357	7757	1.000000	25197248	0.000000
137588193	75081535	3829549	9999.999750	12257	8207	1.000000	12293	7957	1.000000	25613021	0.000000
137594438	75065610	3833484	9999.999849	12142	7920	1.000000	12279	7877	1.000000	26029309	0.000000
137597372	75058962	3833553	9999.999908	12391	7800	1.000000	12191	7775	1.000000	26443621	0.000000
137553919	75083957	3831462	9999.999944	12337	7822	1.000000	12367	7880	1.000000	26858000	0.000000
137583673	75069612	3832244	9999.999966	12439	7737	1.000000	12276	7890	1.000000	27271826	0.000000
137567550	75074771	3829081	9999.999980	12379	7978	1.000000	12192	7826	1.000000	27686146	-1.#IND00
137588181	75038333	3829001	9999.999988	12409	7978	1.000000	12168	8177	1.000000	28097605	0.011200
137600920	75068395	3828994	9999.999992	12429	7939	1.000000	12263	7932	1.000000	28510799	-0.037990
137577803	75083206	3829834	9999.999995	12574	7911	1.000000	12341	8126	1.000000	28922687	-0.025109
137586141	75075410	3830289	9999.999997	12345	7698	1.000000	12143	8139	1.000000	29332405	-0.016467
137579922	75080080	3827732	9999.999998	12700	7876	1.000000	12279	8057	1.000000	29742468	-0.008760
137588656	75055685	3832001	9999.999999	12377	7885	1.000000	12250	7839	1.000000	30152701	-0.008765
137561814	75075991	3833659	9999.999999	12449	7793	1.000000	12235	8056	1.000000	30561320	-0.006804
137592223	75048792	3827929	10000.000000	12260	7940	1.000000	12233	7867	1.000000	30971002	-0.006582
137590987	75069670	3827019	10000.000000	12360	7927	1.000000	12204	7993	1.000000	31378525	-0.003905
137587694	75060575	3826783	10000.000000	12263	8124	1.000000	12205	7917	1.000000	31786117	-0.007632
137552213	75083658	3832543	10000.000000	12327	7888	1.000000	12287	7996	1.000000	32192496	-0.010426
137600389	75036328	3831543	10000.000000	12340	7928	1.000000	12454	7965	1.000000	32598519	-0.009918
137595594	75075918	3831958	10000.000000	12384	7990	1.000000	12137	8110	1.000000	33003785	-0.009135
137593861	75063102	3827381	10000.000000	12239	8082	1.000000	12346	7842	1.000000	33408437	-0.008551
137580369	75078219	3830021	10000.000000	12447	7807	1.000000	12160	8051	1.000000	33811859	-0.008445
137607153	75063861	3831095	10000.000000	12295	7854	1.000000	12221	8007	1.000000	34216210	-0.009509
137581359	75073913	3831963	10000.000000	12549	7807	1.000000	12165	8038	1.000000	34617093	-0.009676
137574620	75069244	3829783	10000.000000	12243	7939	1.000000	12335	7999	1.000000	35019573	-0.012072
137604395	75057577	3828172	10000.000000	12484	7839	1.000000	12258	7921	1.000000	35420640	-0.012249
137582530	75051813	3826967	10000.000000	12269	8016	1.000000	12376	7897	1.000000	35821464	-0.011896
137584759	75078320	3826655	10000.000000	12368	7815	1.000000	12386	7749	1.000000	36221959	-0.010635
137569725	75077191	3831172	10000.000000	12148	7994	1.000000	12328	7788	1.000000	36622713	-0.009103
137583766	75057185	3831902	10000.000000	12240	7975	1.000000	12269	7872	1.000000	37022337	-0.008072
137598106	75054072	3829082	10000.000000	12478	7969	1.000000	12349	7951	1.000000	37422201	-0.007889
137584300	75060847	3829405	10000.000000	12420	7885	1.000000	12178	7959	1.000000	37819021	-0.007899
137606319	75041934	3826931	10000.000000	12103	8253	1.000000	12150	7792	1.000000	38215872	-0.007961
137588282	75060994	3829535	10000.000000	12220	8072	1.000000	12265	7928	1.000000	38612825	-0.007121
137595276	75036999	3829019	10000.000000	12217	8063	1.000000	11956	8105	1.000000	39009267	-0.008652
137593567	75057876	3828705	10000.000000	12214	8040	1.000000	12064	8094	1.000000	39406386	-0.008117
137573896	75074758	3832081	10000.000000	12457	7632	1.000000	12149	8071	1.000000	39801511	-0.007688
137593290	75054475	3827889	10000.000000	12189	8263	1.000000	12402	8015	1.000000	40197355	-0.007563
137604975	75050338	3829841	10000.000000	12384	7664	1.000000	12208	7738	1.000000	40591763	-0.007682
137587070	75060986	3827892	10000.000000	12265	7912	1.000000	12067	7978	1.000000	40985561	-0.008024
137582250	75048194	3827931	10000.000000	12335	8108	1.000000	12375	7819	1.000000	41377898	-0.007472
137588450	75071165	3830302	10000.000000	12504	7835	1.000000	12108	8006	1.000000	41769911	-0.007476
137572529	75062256	3831665	10000.000000	12528	7660	1.000000	12181	7968	1.000000	42160979	-0.007643
137584556	75064808	3831929	10000.000000	12344	7903	1.000000	12507	7825	1.000000	42551615	-0.007547
137573721	75054815	3829460	10000.000000	12635	7724	1.000000	12555	7647	1.000000	42942114	-0.007181
137565543	75087245	3833728	10000.000000	12549	7620	1.000000	11958	8137	1.000000	43330656	-0.007007
137577060	75085061	3829185	10000.000000	12451	7768	1.000000	12253	8000	1.000000	43720694	-0.006813
137600028	75061505	3828436	10000.000000	12305	7943	1.000000	11985	8044	1.000000	44107819	-0.006455
137578155	75045584	3829767	10000.000000	12235	8069	1.000000	12389	7885	1.000000	44496598	-0.005729
137578208	75079075	3832424	10000.000000	12428	7990	1.000000	12222	8027	1.000000	44885084	-0.005828
137574336	75066186	3829891	10000.000000	12292	8034	1.000000	12215	7970	1.000000	45271692	-0.005779
137586685	75057516	3830425	10000.000000	12208	8118	1.000000	12135	7983	1.000000	45657186	-0.005597
137569410	75070599	3829941	10000.000000	12301	8050	1.000000	12376	7826	1.000000	46043870	-0.005479
137553003	75084466	3833827	10000.000000	12114	8169	1.000000	12389	7963	1.000000	46429964	-0.005001
137586267	75069285	3829509	10000.000000	12101	7898	1.000000	12267	7977	1.000000	46815910	-0.005749
137580693	75064733	3832603	10000.000000	12350	7839	1.000000	12158	8039	1.000000	47200430	-0.005928
137581317	75055231	3832260	10000.000000	12356	7820	1.000000	12375	7985	1.000000	47583043	-0.006273
137561781	75080423	3828721	10000.000000	12246	7735	1.000000	12190	8115	1.000000	47965888	-0.005488
137603846	75039832	3833296	10000.000000	12260	7955	1.000000	12000	8100	1.000000	48349541	-0.005079
137583854	75052508	3832285	10000.000000	12364	7933	1.000000	12336	8009	1.000000	48731432	-0.005599
137590520	75054959	3829791	10000.000000	12487	7844	1.000000	12424	7837	1.000000	49112906	-0.005496
137593617	75058004	3831055	10000.000000	12237	7944	1.000000	12088	8094	1.000000	49493794	-0.005419
137573407	75071760	3832369	10000.000000	12360	8110	1.000000	12126	8292	1.000000	49875050	-0.005501
137573093	75064485	3828626	10000.000000	12063	8139	1.000000	12288	7920	1.000000	50253382	-0.004732
137604764	75053153	3831042	10000.000000	12427	7805	1.000000	12193	8021	1.000000	50632405	-0.004479
137587861	75056952	3828979	10000.000000	12324	8053	1.000000	12332	7928	1.000000	51010961	-0.004318
npatches	nstrain	runtime	dt	init_x	init_y	init_y_blood	init_z	init_S	beta0	beta1	beta2	beta3	mean_beta	B	d	delta	delta_blood	b[0]	mut	m	CTL	c	g	epsilon	k	het	lambda	rho	omega	x_max	patch.dyna	DELTA	A	VA
10000	1	100.000000	0.001000	21900	9499	5000000	0.001000	10000000	19.180799	12.802659	15.104524	12.380434	15	800000000	0.010000	1.000000	1.000000	80000	0.000050	0.004800	0	0.500000	0.000000	2.500000	6.000000	0.500000	0.001000	0.001000	0.010000	31872	0	10.000000	7.000000	1.000000
sus	inf	inf_blood	z	x[0]	y[0][0]	z[0]	x[1]	y[1][0]	z[1]	S[0]	synchrony
219000000	94990000	5000000	10.000000	21900	9499	0.001000	21900	9499	0.001000	10000000	0.000000
60581378	233240800	12080289	3941.516320	4540	24183	0.394152	6583	23012	0.394152	10754703	0.000000
98917674	119132449	6140913	6325.803353	7558	12866	0.632580	10746	11557	0.632580	11300310	0.000000
124484571	85553427	4389309	7771.765723	9577	9488	0.777177	13393	8464	0.777177	11773819	0.000000
138416355	72296163	3696307	8648.676577	10876	8012	0.864868	15129	6828	0.864868	12211011	0.000000
146575995	65628383	3352873	9180.483393	11292	7489	0.918048	15884	6144	0.918048	12625356	0.000000
151513952	61949959	3163989	9503.000201	11615	7249	0.950300	16487	5877	0.950300	13025753	0.000000
154408513	59900754	3056143	9698.592075	11781	7028	0.969859	16698	5551	0.969859	13419177	0.000000
156213301	58644840	2993591	9817.209710	11968	6875	0.981721	16568	5608	0.981721	13807427	0.000000
157298775	57915955	2952043	9889.145947	12329	6801	0.988915	16889	5608	0.988915	14191913	0.000000
157956615	57470074	2933683	9932.772025	12206	6721	0.993277	17036	5437	0.993277	14573935	0.000000
158344266	57207781	2920221	9959.229270	12445	6657	0.995923	16909	5386	0.995923	14953569	0.000000
158567154	57065425	2914577	9975.274394	12263	6717	0.997527	17018	5327	0.997527	15332147	0.000000
158723929	56977975	2910263	9985.005037	12199	6652	0.998501	17427	5187	0.998501	15710962	0.000000
158791893	56923216	2903781	9990.906233	12441	6357	0.999091	17294	5212	0.999091	16088468	0.000000
158881184	56891507	2902068	9994.485041	12286	6642	0.999449	17148	5432	0.999449	16464864	0.000000
158910820	56843768	2899933	9996.655426	12291	6603	0.999666	17125	5302	0.999666	16840434	0.000000
158919990	56841442	2901272	9997.971667	12391	6426	0.999797	17336	5343	0.999797	17214799	0.000000
158920562	56844387	2897889	9998.769908	12496	6703	0.999877	17106	5445	0.999877	17590082	0.000000
158940211	56825889	2899139	9999.254005	12197	6863	0.999925	17102	5443	0.999925	17962831	0.000000
158976096	56795378	2897067	9999.547588	12342	6699	0.999955	17093	5381	0.999955	18336176	0.000000
158965762	56814549	2896894	9999.725632	12417	6563	0.999973	17160	5380	0.999973	18710574	0.000000
158917720	56848556	2897590	9999.833608	12432	6485	0.999983	17106	5427	0.999983	19083877	0.000000
158952331	56825001	2902870	9999.899091	12369	6544	0.999990	17362	5120	0.999990	19455272	0.000000
158920376	56827248	2898545	9999.938803	12432	6587	0.999994	17550	5178	0.999994	19826829	0.000000
158934709	56813839	2897874	9999.962887	12195	6750	0.999996	17182	5472	0.999996	20199307	0.000000
158940490	56819405	2898988	9999.977493	12294	6711	0.999998	16936	5557	0.999998	20570396	0.000000
158949037	56819319	2899421	9999.986350	12195	6667	0.999999	16944	5539	0.999999	20940237	0.000000
158945695	56828108	2896925	9999.991722	12069	6673	0.999999	17146	5313	0.999999	21309522	0.000000
158924567	56836885	2901656	9999.994980	12445	6477	0.999999	17311	5314	0.999999	21678394	0.000000
158947901	56834955	2900622	9999.996955	12489	6612	1.000000	17457	5170	1.000000	22045624	0.000000
158949988	56808704	2900462	9999.998154	12172	6724	1.000000	16979	5379	1.000000	22413238	0.000000
158957536	56821397	2897314	9999.998880	12371	6735	1.000000	17123	5369	1.000000	22780279	0.000000
158920644	56835318	2897675	9999.999321	12337	6658	1.000000	17234	5319	1.000000	23146116	0.000000
158934074	56822790	2897627	9999.999588	12401	6841	1.000000	16959	5356	1.000000	23511068	0.000000
158937296	56829848	2899926	9999.999750	12106	6690	1.000000	17182	5349	1.000000	23875710	0.000000
158938473	56821634	2901176	9999.999849	12255	6691	1.000000	17139	5291	1.000000	24240144	0.000000
158907067	56836627	2897939	9999.999908	12324	6639	1.000000	17087	5384	1.000000	24604541	0.000000
158962014	56808976	2898397	9999.999944	12249	6667	1.000000	17167	5470	1.000000	24968190	0.000000
158935419	56827381	2899596	9999.999966	12314	6534	1.000000	17080	5434	1.000000	25330816	0.000000
158978660	56804202	2896680	9999.999980	12329	6583	1.000000	17020	5394	1.000000	25694406	-1.#IND00
158941230	56823562	2900762	9999.999988	12222	6607	1.000000	17303	5229	1.000000	26056141	0.028800
158918395	56829142	2897659	9999.999992	12258	6702	1.000000	17052	5421	1.000000	26418150	0.008849
158929096	56828532	2897896	9999.999995	12377	6552	1.000000	17156	5459	1.000000	26779701	-0.000845
158941256	56820629	2900412	9999.999997	12304	6689	1.000000	17158	5191	1.000000	27140139	-0.002937
158926321	56831342	2900474	9999.999998	12378	6585	1.000000	17153	5262	1.000000	27499703	-0.001064
158933209	56834830	2899528	9999.999999	12582	6440	1.000000	17242	5198	1.000000	27859471	-0.002722
158920273	56834830	2897895	9999.999999	12486	6348	1.000000	17419	5221	1.000000	28218047	-0.000298
158940754	56818788	2898114	10000.000000	12222	6468	1.000000	17188	5430	1.000000	28577282	0.000022
158916771	56833942	2901050	10000.000000	12195	6668	1.000000	17159	5261	1.000000	28935191	-0.000525
158938223	56821757	2899320	10000.000000	12358	6572	1.000000	16956	5528	1.000000	29294039	0.000299
158929263	56822416	2900766	10000.000000	12237	6813	1.000000	17103	5352	1.000000	29650362	0.001735
158943006	56816820	2898729	10000.000000	12462	6467	1.000000	17189	5441	1.000000	30006814	0.001922
158941160	56804106	2899340	10000.000000	12371	6617	1.000000	17088	5354	1.000000	30362941	0.000950
158924554	56816905	2899782	10000.000000	12302	6691	1.000000	16952	5385	1.000000	30717917	0.001724
158923129	56829350	2897979	10000.000000	12390	6836	1.000000	17135	5485	1.000000	31072302	0.000875
158925732	56826039	2901698	10000.000000	12283	6520	1.000000	17123	5387	1.000000	31426024	0.000011
158933329	56824154	2899092	10000.000000	12377	6537	1.000000	17061	5374	1.000000	31779214	0.002290
158950812	56803412	2897822	10000.000000	12236	6433	1.000000	17205	5308	1.000000	32133234	0.002567
158954613	56831440	2902873	10000.000000	12191	6807	1.000000	17101	5347	1.000000	32485059	0.002928
158958626	56806846	2897580	10000.000000	12302	6630	1.000000	17365	5268	1.000000	32836491	0.002959
158933193	56810716	2901405	10000.000000	12294	6693	1.000000	17154	5377	1.000000	33187198	0.003357
158941167	56794473	2899970	10000.000000	12225	6535	1.000000	17249	5229	1.000000	33537525	0.000808
158910333	56843792	2900316	10000.000000	12382	6698	1.000000	17292	5148	1.000000	33887545	0.000934
158956631	56817409	2899723	10000.000000	12191	6752	1.000000	17204	5272	1.000000	34237919	0.000621
158931235	56826619	2898142	10000.000000	12289	6629	1.000000	17073	5356	1.000000	34587950	0.001995
158943491	56822466	2902850	10000.000000	12277	6580	1.000000	17284	5384	1.000000	34937615	0.002668
158926282	56837110	2901299	10000.000000	12454	6625	1.000000	17160	5440	1.000000	35286477	0.001772
158938740	56832465	2897447	10000.000000	12485	6452	1.000000	17343	5414	1.000000	35634491	0.001584
158954816	56829130	2898977	10000.000000	12371	6638	1.000000	17269	5195	1.000000	35981478	0.001620
158944834	56818805	2900308	10000.000000	12390	6367	1.000000	17152	5280	1.000000	36328540	0.001278
158951951	56814431	2898671	10000.000000	12289	6650	1.000000	17336	5181	1.000000	36674186	0.002169
158919879	56818403	2899318	10000.000000	12402	6540	1.000000	17117	5244	1.000000	37021136	0.001425
158949324	56822153	2898321	10000.000000	12401	6445	1.000000	17304	5332	1.000000	37365812	0.000875
158938826	56823893	2898898	10000.000000	12348	6696	1.000000	16883	5573	1.000000	37710822	0.001272
158944999	56818126	2899662	10000.000000	12197	6774	1.000000	17122	5195	1.000000	38054480	0.001184
158930578	56830198	2902097	10000.000000	12426	6763	1.000000	17366	5267	1.000000	38397961	0.000407
158938578	56828153	2899533	10000.000000	12491	6430	1.000000	17268	5150	1.000000	38740056	0.000681
158946771	56830564	2898635	10000.000000	12430	6640	1.000000	17142	5260	1.000000	39082896	0.000558
158915347	56828586	2899809	10000.000000	12284	6673	1.000000	16956	5660	1.000000	39425330	0.000758
158928610	56835028	2898126	10000.000000	12441	6719	1.000000	17051	5480	1.000000	39766548	0.000794
158928481	56817512	2900910	10000.000000	12331	6668	1.000000	17358	5469	1.000000	40108174	0.000636
158934106	56843078	2899093	10000.000000	12160	6770	1.000000	17078	5389	1.000000	40448992	0.000365
158935252	56814933	2898698	10000.000000	12226	6617	1.000000	16953	5418	1.000000	40789790	0.000121
158925255	56836785	2897973	10000.000000	12367	6578	1.000000	16822	5508	1.000000	41128676	0.000054
158914031	56825955	2902164	10000.000000	12271	6644	1.000000	17386	5122	1.000000	41467401	0.000555
158928851	56830490	2901263	10000.000000	12277	6745	1.000000	17068	5565	1.000000	41807206	0.000641
158943887	56829906	2898963	10000.000000	12431	6743	1.000000	17436	5024	1.000000	42145692	0.000676
158948130	56811472	2899042	10000.000000	12296	6508	1.000000	17067	5480	1.000000	42483336	0.000702
158933328	56814350	2896497	10000.000000	12525	6498	1.000000	17386	5337	1.000000	42820913	0.001039
158960062	56823873	2897280	10000.000000	12273	6466	1.000000	16932	5417	1.000000	43157019	0.000771
158944426	56817556	2901668	10000.000000	12478	6629	1.000000	17278	5104	1.000000	43494056	0.001252
158914047	56834903	2900501	10000.000000	12414	6679	1.000000	16966	5378	1.000000	43829648	0.001113
158966561	56807066	2900603	10000.000000	12263	6727	1.000000	17238	5280	1.000000	44165173	0.001475
158938407	56825368	2898760	10000.000000	12256	6583	1.000000	17164	5489	1.000000	44499489	0.001544
158956296	56816135	2896316	10000.000000	12398	6589	1.000000	17205	5229	1.000000	44833601	0.001473
158917981	56844118	2897901	10000.000000	12551	6465	1.000000	16873	5560	1.000000	45167382	0.001041
158976304	56800133	2899346	10000.000000	12314	6701	1.000000	17020	5281	1.000000	45500713	0.000970
158931778	56828434	2898185	10000.000000	12352	6604	1.000000	16738	5326	1.000000	45833672	0.001274
158947050	56834039	2896367	10000.000000	12482	6481	1.000000	17109	5319	1.000000	46165390	0.001434
npatches	nstrain	runtime	dt	init_x	init_y	init_y_blood	init_z	init_S	beta0	beta1	beta2	beta3	mean_beta	B	d	delta	delta_blood	b[0]	mut	m	CTL	c	g	epsilon	k	het	lambda	rho	omega	x_max	patch.dyna	DELTA	A	VA
10000	1	100.000000	0.001000	21900	9499	5000000	0.001000	10000000	13.162621	9.417800	13.476220	15.326573	15	800000000	0.010000	1.000000	1.000000	80000	0.000050	0.004800	0	0.500000	0.000000	2.500000	7.000000	0.500000	0.001000	0.001000	0.010000	31872	0	10.000000	7.000000	1.000000
sus	inf	inf_blood	z	x[0]	y[0][0]	z[0]	x[1]	y[1][0]	z[1]	S[0]	synchrony
219000000	94990000	5000000	10.000000	21900	9499	0.001000	21900	9499	0.001000	10000000	0.000000
65930349	206218867	10717511	3941.516320	6870	20353	0.394152	9019	19449	0.394152	10745100	0.000000
112224080	96840115	4994109	6325.803353	11742	9686	0.632580	15033	8338	0.632580	11257126	0.000000
141067364	68134923	3496192	7771.765723	15050	6612	0.777177	18648	5585	0.777177	11687996	0.000000
156734850	56658462	2899895	8648.676577	16607	5423	0.864868	20727	4379	0.864868	12079973	0.000000
165977831	50872339	2598997	9180.483393	17583	4753	0.918048	21883	3644	0.918048	12446423	0.000000
171474293	47710272	2436914	9503.000201	18251	4421	0.950300	22303	3564	0.950300	12797858	0.000000
174834410	45863125	2343177	9698.592075	18413	4254	0.969859	22898	3331	0.969859	13139122	0.000000
176776108	44832757	2291716	9817.209710	18608	4279	0.981721	22980	3312	0.981721	13476084	0.000000
177991588	44212949	2252674	9889.145947	18908	4178	0.988915	23370	3087	0.988915	13809755	0.000000
178700371	43839006	2236568	9932.772025	19037	4127	0.993277	23439	3002	0.993277	14140903	0.000000
179144168	43605872	2225455	9959.229270	19140	4056	0.995923	23401	3005	0.995923	14469346	0.000000
179423131	43470860	2218127	9975.274394	18890	4200	0.997527	23771	2977	0.997527	14796998	0.000000
179584548	43392058	2213869	9985.005037	19081	4218	0.998501	23258	3019	0.998501	15123196	0.000000
179703929	43328497	2211162	9990.906233	19252	4078	0.999091	23356	3076	0.999091	15449258	0.000000
179740414	43298035	2207531	9994.485041	19277	4089	0.999449	23576	3060	0.999449	15774749	0.000000
179797167	43255092	2207222	9996.655426	18803	4203	0.999666	23562	2950	0.999666	16099559	0.000000
179797253	43270790	2207137	9997.971667	19319	3920	0.999797	23625	2907	0.999797	16423240	0.000000
179854466	43263435	2207981	9998.769908	19047	4049	0.999877	23408	3014	0.999877	16747968	0.000000
179817499	43264339	2206529	9999.254005	19283	3976	0.999925	23698	3072	0.999925	17071810	0.000000
179804762	43269322	2208960	9999.547588	19228	4022	0.999955	23577	2973	0.999955	17393875	0.000000
179844311	43266162	2207239	9999.725632	19475	4028	0.999973	23622	2869	0.999973	17715129	0.000000
179801596	43269440	2207567	9999.833608	18865	4201	0.999983	23413	3115	0.999983	18036956	0.000000
179835881	43274549	2207716	9999.899091	19378	3971	0.999990	23404	3049	0.999990	18357962	0.000000
179841333	43256151	2207662	9999.938803	19370	3910	0.999994	23511	2990	0.999994	18679169	0.000000
179826817	43257666	2206290	9999.962887	19013	4003	0.999996	23861	3025	0.999996	19000354	0.000000
179837858	43256472	2206034	9999.977493	19256	4041	0.999998	23566	2920	0.999998	19319051	0.000000
179827399	43254227	2208530	9999.986350	18965	4136	0.999999	23659	2931	0.999999	19638405	0.000000
179850283	43264487	2206045	9999.991722	19119	3986	0.999999	23669	2979	0.999999	19957629	0.000000
179847098	43258788	2203453	9999.994980	19147	4120	0.999999	23774	2973	0.999999	20276699	0.000000
179850463	43244290	2205709	9999.996955	19321	4052	1.000000	23597	2923	1.000000	20594528	0.000000
179857030	43238134	2206456	9999.998154	19118	4055	1.000000	23524	3031	1.000000	20911665	0.000000
179833292	43260713	2205832	9999.998880	19014	4021	1.000000	23496	3016	1.000000	21229066	0.000000
179860584	43249875	2207145	9999.999321	19205	3893	1.000000	23637	2927	1.000000	21545110	0.000000
179874536	43228872	2206162	9999.999588	19300	4102	1.000000	23494	3046	1.000000	21861660	0.000000
179870993	43241506	2205183	9999.999750	19234	3964	1.000000	23427	3032	1.000000	22177845	0.000000
179840982	43268793	2207652	9999.999849	19121	4019	1.000000	23487	3135	1.000000	22493200	0.000000
179824981	43255742	2207215	9999.999908	18890	4209	1.000000	23533	2910	1.000000	22808018	0.000000
179818634	43262563	2205462	9999.999944	19144	4033	1.000000	23445	3052	1.000000	23121236	0.000000
179851304	43234898	2206500	9999.999966	19103	4005	1.000000	23447	3046	1.000000	23435026	0.000000
179812788	43273621	2207601	9999.999980	19309	3961	1.000000	23604	2884	1.000000	23747937	-1.#IND00
179838891	43249856	2205080	9999.999988	19253	3987	1.000000	23599	2979	1.000000	24059677	0.032000
179834436	43258466	2206209	9999.999992	19458	3915	1.000000	23381	2979	1.000000	24372832	0.021786
179833318	43268502	2205651	9999.999995	18898	4032	1.000000	23278	2940	1.000000	24684103	0.017738
179857105	43244706	2204117	9999.999997	18976	4123	1.000000	23600	2982	1.000000	24996114	0.006485
179838470	43251358	2206548	9999.999998	19257	4023	1.000000	23362	2892	1.000000	25306869	0.006062
179808087	43251734	2208607	9999.999999	19268	3941	1.000000	23626	2944	1.000000	25618650	0.007465
179832932	43270616	2205962	9999.999999	19093	4059	1.000000	23852	2866	1.000000	25929142	0.005390
179853819	43246579	2205177	10000.000000	19278	4151	1.000000	23711	3031	1.000000	26238142	0.006431
179857413	43256037	2206720	10000.000000	19043	4135	1.000000	23619	2984	1.000000	26548253	0.007550
179866094	43249169	2208276	10000.000000	19026	4127	1.000000	23800	2917	1.000000	26856668	0.004166
179797673	43278245	2209163	10000.000000	19210	4024	1.000000	23591	2888	1.000000	27164683	-0.000662
179861955	43254393	2207433	10000.000000	19215	3961	1.000000	23540	3047	1.000000	27471859	-0.001130
179855222	43258984	2208091	10000.000000	19068	3952	1.000000	23390	3124	1.000000	27778436	0.000426
179854358	43248766	2207887	10000.000000	19254	4018	1.000000	23635	3027	1.000000	28084775	-0.000242
179843132	43260815	2209259	10000.000000	19348	4071	1.000000	23594	2929	1.000000	28391029	0.000761
179856385	43265030	2208152	10000.000000	19217	4109	1.000000	23456	3005	1.000000	28696298	0.001340
179857046	43251234	2206447	10000.000000	18957	4010	1.000000	23613	3033	1.000000	29001353	0.000882
179809113	43273658	2206459	10000.000000	19173	4073	1.000000	23195	3074	1.000000	29306147	0.000437
179851201	43253412	2207249	10000.000000	19131	4179	1.000000	23514	3053	1.000000	29611058	0.000108
179796151	43274904	2208508	10000.000000	19395	4096	1.000000	23678	2832	1.000000	29914702	-0.001288
179850218	43257379	2207432	10000.000000	19160	4047	1.000000	23576	2861	1.000000	30218225	-0.001302
179841402	43256342	2207440	10000.000000	18998	4211	1.000000	23622	2985	1.000000	30520783	-0.001931
179853214	43254308	2204253	10000.000000	19066	4065	1.000000	23504	2873	1.000000	30823683	-0.000763
179844615	43253705	2207507	10000.000000	19277	4059	1.000000	23753	2998	1.000000	31126184	-0.000623
179853551	43241827	2208377	10000.000000	19044	3984	1.000000	23679	2891	1.000000	31427153	-0.001178
179869096	43243933	2204439	10000.000000	19022	4127	1.000000	23353	3120	1.000000	31728210	-0.001260
179817997	43258784	2207182	10000.000000	19246	3984	1.000000	23554	3011	1.000000	32029890	-0.002033
179849511	43254009	2207472	10000.000000	19085	4028	1.000000	23856	2911	1.000000	32330521	-0.002327
179859910	43256816	2206228	10000.000000	19269	4027	1.000000	23422	3032	1.000000	32628635	-0.002006
179840287	43254299	2204930	10000.000000	19141	3902	1.000000	23703	3123	1.000000	32927657	0.000204
179828036	43261505	2209459	10000.000000	18983	4140	1.000000	23583	2998	1.000000	33225863	0.000086
179854430	43231611	2204351	10000.000000	19295	4162	1.000000	23636	2952	1.000000	33523717	0.000855
179826940	43260324	2204653	10000.000000	18799	4155	1.000000	23577	2965	1.000000	33821545	0.000843
179840932	43247495	2209610	10000.000000	19172	3985	1.000000	23679	3066	1.000000	34119349	0.000748
179879352	43240316	2205168	10000.000000	19386	3919	1.000000	23467	3000	1.000000	34414548	0.000547
179830507	43268771	2206522	10000.000000	18915	4156	1.000000	23417	3144	1.000000	34710402	0.000716
179848239	43256214	2206116	10000.000000	19209	4048	1.000000	23784	2963	1.000000	35006848	0.000431
179824872	43258327	2209013	10000.000000	19143	3969	1.000000	23427	3136	1.000000	35302926	0.000369
179830272	43261006	2210930	10000.000000	19041	4124	1.000000	23588	2989	1.000000	35598224	0.000722
179790272	43279077	2207305	10000.000000	18859	4034	1.000000	23604	2959	1.000000	35893028	0.000306
179875301	43240309	2206064	10000.000000	18906	3974	1.000000	23405	2992	1.000000	36187611	0.000970
179833417	43253281	2207596	10000.000000	19248	4004	1.000000	23512	2961	1.000000	36482543	0.001215
179857017	43250227	2205907	10000.000000	18924	4007	1.000000	23802	2984	1.000000	36776358	0.001594
179864086	43229387	2206430	10000.000000	18677	4305	1.000000	23466	3085	1.000000	37070264	0.001245
179855511	43266073	2205123	10000.000000	19222	3989	1.000000	23790	2927	1.000000	37363109	0.001334
179856028	43250847	2205321	10000.000000	19099	4055	1.000000	23972	2821	1.000000	37655066	0.001447
179852491	43259652	2207438	10000.000000	19049	4127	1.000000	23752	2922	1.000000	37946393	0.001433
179845727	43257299	2206503	10000.000000	19071	4045	1.000000	23636	3010	1.000000	38237966	0.001272
179828926	43264567	2205426	10000.000000	19073	3907	1.000000	23756	2917	1.000000	38529259	0.001234
179831200	43250200	2208071	10000.000000	19326	3979	1.000000	23526	3019	1.000000	38820281	0.001916
179824439	43264228	2205903	10000.000000	18970	4193	1.000000	23639	3091	1.000000	39110139	0.001957
179867619	43253834	2207427	10000.000000	19476	4062	1.000000	23806	2896	1.000000	39399814	0.001885
179849293	43229287	2205618	10000.000000	19070	3993	1.000000	23722	2911	1.000000	39689005	0.001507
179836440	43255782	2205184	10000.000000	19110	3991	1.000000	23612	3052	1.000000	39977152	0.001598
179836483	43270836	2206677	10000.000000	18979	4062	1.000000	23537	2896	1.000000	40265204	0.001613
179838281	43264038	2203675	10000.000000	19001	4152	1.000000	23502	3100	1.000000	40554159	0.001825
179837938	43256128	2207404	10000.000000	19170	4040	1.000000	23515	2892	1.000000	40841688	0.001660
179875839	43237518	2207743	10000.000000	19183	4086	1.000000	23514	2976	1.000000	41128888	0.001616
179820121	43244079	2207052	10000.000000	19260	4005	1.000000	23576	2900	1.000000	41416198	0.001559
npatches	nstrain	runtime	dt	init_x	init_y	init_y_blood	init_z	init_S	beta0	beta1	beta2	beta3	mean_beta	B	d	delta	delta_blood	b[0]	mut	m	CTL	c	g	epsilon	k	het	lambda	rho	omega	x_max	patch.dyna	DELTA	A	VA
10000	1	100.000000	0.001000	21900	9499	5000000	0.001000	10000000	9.797127	14.858579	12.255481	13.437811	15	800000000	0.010000	1.000000	1.000000	80000	0.000050	0.004800	0	0.500000	0.000000	2.500000	8.000000	0.500000	0.001000	0.001000	0.010000	31872	0	10.000000	7.000000	1.000000
sus	inf	inf_blood	z	x[0]	y[0][0]	z[0]	x[1]	y[1][0]	z[1]	S[0]	synchrony
219000000	94990000	5000000	10.000000	21900	9499	0.001000	21900	9499	0.001000	10000000	0.000000
71103245	182922413	9529581	3941.516320	9362	17276	0.394152	6778	18332	0.394152	10735275	0.000000
124890205	79746434	4118942	6325.803353	16098	6930	0.632580	11981	8211	0.632580	11216772	0.000000
156435690	54987321	2823460	7771.765723	20214	4319	0.777177	15145	5683	0.777177	11611520	0.000000
173669724	44916151	2300222	8648.676577	22232	3267	0.864868	16980	4567	0.864868	11961102	0.000000
183775297	39835974	2037793	9180.483393	23291	2836	0.918048	17872	4161	0.918048	12282373	0.000000
189834596	37061604	1895593	9503.000201	24564	2545	0.950300	18520	3794	0.950300	12588622	0.000000
193405227	35496945	1811263	9698.592075	24599	2499	0.969859	19162	3596	0.969859	12884417	0.000000
195565954	34561653	1763179	9817.209710	25035	2366	0.981721	19047	3645	0.981721	13175275	0.000000
196876578	34036166	1734005	9889.145947	25110	2142	0.988915	19203	3560	0.988915	13460301	0.000000
197650159	33692237	1720244	9932.772025	25061	2164	0.993277	19543	3354	0.993277	13743268	0.000000
198145475	33498397	1710469	9959.229270	25326	2173	0.995923	19395	3602	0.995923	14025727	0.000000
198457430	33363713	1701370	9975.274394	25149	2147	0.997527	19362	3394	0.997527	14306300	0.000000
198589112	33318516	1700552	9985.005037	25169	2122	0.998501	19583	3641	0.998501	14586163	0.000000
198730096	33260831	1697324	9990.906233	24828	2222	0.999091	19206	3511	0.999091	14865218	0.000000
198789284	33238614	1694521	9994.485041	25235	2218	0.999449	19413	3514	0.999449	15144250	0.000000
198825023	33223510	1695214	9996.655426	25132	2086	0.999666	19717	3288	0.999666	15422944	0.000000
198872766	33207298	1694966	9997.971667	25341	2054	0.999797	19358	3564	0.999797	15699611	0.000000
198864123	33196927	1691216	9998.769908	25294	2243	0.999877	19440	3418	0.999877	15976136	0.000000
198854514	33208645	1691721	9999.254005	25331	2178	0.999925	19562	3346	0.999925	16252864	0.000000
198911898	33183560	1692654	9999.547588	25185	2205	0.999955	19973	3214	0.999955	16528968	0.000000
198877977	33203637	1691965	9999.725632	25091	2217	0.999973	19306	3417	0.999973	16805070	0.000000
198906542	33188717	1693289	9999.833608	25387	2071	0.999983	19636	3389	0.999983	17079909	0.000000
198879517	33197647	1694522	9999.899091	25207	2202	0.999990	19424	3386	0.999990	17354842	0.000000
198879357	33216207	1695778	9999.938803	25144	2130	0.999994	19439	3353	0.999994	17629531	0.000000
198869899	33210026	1693101	9999.962887	25312	2147	0.999996	19387	3374	0.999996	17904679	0.000000
198867120	33199442	1692877	9999.977493	25180	2191	0.999998	19567	3414	0.999998	18178408	0.000000
198875203	33208608	1694443	9999.986350	25252	2157	0.999999	19482	3460	0.999999	18452561	0.000000
198859589	33210246	1694846	9999.991722	25197	2181	0.999999	19699	3473	0.999999	18726691	0.000000
198848080	33215735	1695076	9999.994980	25411	2137	0.999999	19505	3361	0.999999	18999339	0.000000
198853662	33218063	1697272	9999.996955	25265	2147	1.000000	19519	3475	1.000000	19270827	0.000000
198902972	33180947	1693487	9999.998154	25215	2171	1.000000	19620	3382	1.000000	19543046	0.000000
198874184	33208094	1691226	9999.998880	25165	2215	1.000000	19442	3650	1.000000	19813728	0.000000
198856154	33206531	1693568	9999.999321	24830	2198	1.000000	20113	3202	1.000000	20084058	0.000000
198907572	33181686	1695002	9999.999588	25090	2161	1.000000	19461	3414	1.000000	20354260	0.000000
198853878	33203649	1693146	9999.999750	25159	2229	1.000000	19603	3391	1.000000	20624150	0.000000
198921261	33189865	1693983	9999.999849	25326	2286	1.000000	19489	3380	1.000000	20893725	0.000000
198856950	33215322	1696516	9999.999908	25146	2113	1.000000	19716	3389	1.000000	21163929	0.000000
198866676	33218210	1696760	9999.999944	25161	2250	1.000000	19545	3507	1.000000	21433231	0.000000
198884650	33197943	1694461	9999.999966	25266	2172	1.000000	19283	3490	1.000000	21701014	0.000000
198861372	33208792	1692664	9999.999980	25372	2153	1.000000	19754	3329	1.000000	21969608	-1.#IND00
198853518	33209233	1694019	9999.999988	25339	2107	1.000000	19448	3523	1.000000	22237104	0.000000
198867302	33209770	1694305	9999.999992	25339	2007	1.000000	19803	3340	1.000000	22504046	-0.003925
198869041	33212105	1696077	9999.999995	25246	2108	1.000000	19726	3405	1.000000	22771560	-0.002242
198876524	33196880	1697291	9999.999997	25303	2152	1.000000	19706	3485	1.000000	23037102	0.005173
198864887	33209149	1694636	9999.999998	25182	2135	1.000000	19346	3486	1.000000	23302457	0.002785
198898152	33185768	1693820	9999.999999	25351	2133	1.000000	19622	3382	1.000000	23568141	0.001780
198865430	33228421	1691895	9999.999999	25361	2124	1.000000	19552	3344	1.000000	23832688	-0.005417
198874317	33189738	1694196	10000.000000	25238	2162	1.000000	19432	3542	1.000000	24097363	-0.004546
198877229	33200752	1693345	10000.000000	25174	2209	1.000000	19483	3286	1.000000	24362102	-0.003916
198837499	33220339	1694590	10000.000000	25160	2207	1.000000	19556	3427	1.000000	24626347	-0.003745
198877007	33195663	1692843	10000.000000	25380	1978	1.000000	19493	3380	1.000000	24890545	-0.004247
198870540	33208594	1696183	10000.000000	25420	2104	1.000000	19210	3544	1.000000	25154467	-0.004661
198866026	33191105	1692961	10000.000000	25298	2122	1.000000	19346	3377	1.000000	25417635	-0.004349
198866459	33203551	1692440	10000.000000	25243	2058	1.000000	19590	3182	1.000000	25678564	-0.003344
198864192	33219644	1696164	10000.000000	24979	2110	1.000000	19487	3422	1.000000	25941114	-0.002949
198879678	33201899	1694467	10000.000000	25040	2153	1.000000	19594	3386	1.000000	26203563	-0.002527
198841073	33209054	1693670	10000.000000	25167	2204	1.000000	19498	3434	1.000000	26464460	-0.002505
198880367	33201430	1693920	10000.000000	25071	2201	1.000000	19679	3318	1.000000	26724973	-0.004321
198904757	33186943	1692434	10000.000000	25252	2175	1.000000	19391	3348	1.000000	26984842	-0.003840
198867875	33212663	1695646	10000.000000	25181	2178	1.000000	19571	3414	1.000000	27245456	-0.003467
198880568	33199533	1694450	10000.000000	25126	2217	1.000000	19372	3382	1.000000	27504078	-0.002884
198890455	33188539	1691153	10000.000000	25342	2064	1.000000	19524	3397	1.000000	27763049	-0.002641
198890740	33181083	1695881	10000.000000	25120	2110	1.000000	19264	3515	1.000000	28022385	-0.002721
198906547	33188223	1693903	10000.000000	25178	2253	1.000000	19707	3235	1.000000	28280984	-0.002178
198879550	33207866	1694852	10000.000000	25083	2174	1.000000	19631	3278	1.000000	28539640	-0.001827
198895928	33212530	1692571	10000.000000	25129	2123	1.000000	19736	3305	1.000000	28797831	-0.000758
198895008	33187535	1692512	10000.000000	25495	2142	1.000000	20042	3279	1.000000	29055633	-0.000800
198856953	33218791	1694215	10000.000000	25329	2073	1.000000	19475	3359	1.000000	29313328	-0.002725
198831767	33215827	1696397	10000.000000	25129	2202	1.000000	19593	3299	1.000000	29570360	-0.001926
198837409	33222404	1695537	10000.000000	25226	2162	1.000000	19640	3491	1.000000	29826566	-0.002433
198907713	33191474	1693892	10000.000000	25092	2101	1.000000	19566	3434	1.000000	30082560	-0.002900
198876614	33191846	1693773	10000.000000	25193	2224	1.000000	19701	3412	1.000000	30338003	-0.002515
198882510	33183637	1695473	10000.000000	25180	2104	1.000000	19461	3460	1.000000	30593147	-0.002023
198870815	33195935	1695048	10000.000000	24991	2263	1.000000	19638	3449	1.000000	30848577	-0.002566
198902880	33191858	1693276	10000.000000	25098	2195	1.000000	19730	3262	1.000000	31103580	-0.002283
198878439	33192328	1693135	10000.000000	25433	2203	1.000000	19335	3438	1.000000	31357622	-0.001662
198855945	33209108	1693613	10000.000000	25505	2237	1.000000	19441	3426	1.000000	31610444	-0.001396
198851457	33213817	1693256	10000.000000	25301	2121	1.000000	19455	3446	1.000000	31863703	-0.000678
198838471	33217690	1691692	10000.000000	25331	2133	1.000000	19607	3354	1.000000	32117280	-0.001135
198870840	33198979	1694631	10000.000000	25106	2323	1.000000	19448	3316	1.000000	32369360	-0.000435
198860850	33207805	1695913	10000.000000	25163	2208	1.000000	19650	3279	1.000000	32621921	-0.000774
198878383	33203414	1690698	10000.000000	25145	2127	1.000000	19545	3380	1.000000	32872344	-0.000624
198917697	33188800	1693319	10000.000000	25208	2140	1.000000	19260	3611	1.000000	33123780	-0.000621
198836016	33221104	1692479	10000.000000	25163	2048	1.000000	19578	3316	1.000000	33375165	-0.001369
198900727	33199861	1694702	10000.000000	25168	2223	1.000000	19320	3391	1.000000	33625527	-0.001288
198912891	33183109	1692323	10000.000000	25286	2218	1.000000	19488	3509	1.000000	33875977	-0.001762
198890338	33193223	1692689	10000.000000	25254	2114	1.000000	19836	3372	1.000000	34124425	-0.001838
198891959	33204743	1694723	10000.000000	25485	2098	1.000000	19283	3461	1.000000	34373630	-0.001838
198880823	33205403	1695731	10000.000000	25168	2194	1.000000	19414	3465	1.000000	34622626	-0.001862
198875664	33213113	1696652	10000.000000	25080	2213	1.000000	19694	3234	1.000000	34870619	-0.001017
198843764	33218681	1695563	10000.000000	25086	2271	1.000000	19275	3611	1.000000	35119556	-0.000316
198891805	33193691	1696078	10000.000000	24826	2266	1.000000	19607	3394	1.000000	35366140	0.000121
198899583	33176175	1695509	10000.000000	24992	2194	1.000000	19609	3334	1.000000	35613662	-0.000300
198882401	33209699	1693208	10000.000000	25304	2043	1.000000	19778	3424	1.000000	35859144	-0.000390
198856210	33209079	1693251	10000.000000	25192	2165	1.000000	19771	3286	1.000000	36106044	-0.000390
198888970	33204379	1693241	10000.000000	25554	2150	1.000000	19672	3400	1.000000	36351715	-0.000418
198856385	33222579	1694236	10000.000000	25236	2173	1.000000	19496	3479	1.000000	36597590	0.001266
198884325	33208050	1693837	10000.000000	25397	2100	1.000000	19642	3407	1.000000	36844487	0.001107
198863596	33202168	1695204	10000.000000	25227	2221	1.000000	19638	3347	1.000000	37090463	0.000774
npatches	nstrain	runtime	dt	init_x	init_y	init_y_blood	init_z	init_S	beta0	beta1	beta2	beta3	mean_beta	B	d	delta	delta_blood	b[0]	mut	m	CTL	c	g	epsilon	k	het	lambda	rho	omega	x_max	patch.dyna	DELTA	A	VA
10000	1	100.000000	0.001000	21900	9499	5000000	0.001000	10000000	14.857585	12.394117	9.851028	22.439719	15	800000000	0.010000	1.000000	1.000000	80000	0.000050	0.004800	0	0.500000	0.000000	2.500000	9.000000	0.500000	0.001000	0.001000	0.010000	31872	0	10.000000	7.000000	1.000000
sus	inf	inf_blood	z	x[0]	y[0][0]	z[0]	x[1]	y[1][0]	z[1]	S[0]	synchrony
219000000	94990000	5000000	10.000000	21900	9499	0.001000	21900	9499	0.001000	10000000	0.000000
76811620	162233398	8484424	3941.516320	7214	16597	0.394152	8477	15849	0.394152	10724952	0.000000
138074993	65890246	3399159	6325.803353	13237	6726	0.632580	15178	6104	0.632580	11174061	0.000000
172361725	44262175	2273245	7771.765723	17053	4484	0.777177	18895	4148	0.777177	11529093	0.000000
190969639	35396665	1811573	8648.676577	18585	3731	0.864868	21236	3132	0.864868	11834612	0.000000
201892759	30927974	1579351	9180.483393	20075	3157	0.918048	22201	2680	0.918048	12111693	0.000000
208349140	28502737	1455131	9503.000201	20627	2905	0.950300	23532	2267	0.950300	12371233	0.000000
212172946	27119864	1385789	9698.592075	20840	2691	0.969859	23835	2219	0.969859	12620319	0.000000
214498927	26323509	1342608	9817.209710	21186	2627	0.981721	24008	2121	0.981721	12863243	0.000000
215931622	25840234	1317211	9889.145947	21431	2547	0.988915	24207	1953	0.988915	13101938	0.000000
216716407	25572992	1303218	9932.772025	21106	2675	0.993277	24256	2026	0.993277	13338681	0.000000
217241877	25371305	1296804	9959.229270	21266	2574	0.995923	23984	2029	0.995923	13574508	0.000000
217566543	25263371	1289199	9975.274394	21572	2668	0.997527	24248	2072	0.997527	13807953	0.000000
217728698	25220216	1286813	9985.005037	21416	2605	0.998501	24059	2148	0.998501	14040614	0.000000
217857590	25191062	1284732	9990.906233	21632	2653	0.999091	24350	2075	0.999091	14271432	0.000000
217909075	25157582	1283516	9994.485041	21479	2617	0.999449	24550	2019	0.999449	14503056	0.000000
217966542	25132335	1280624	9996.655426	21730	2515	0.999666	24423	1982	0.999666	14734370	0.000000
217984501	25135199	1281116	9997.971667	21506	2630	0.999797	24211	1995	0.999797	14964815	0.000000
217966550	25143012	1284667	9998.769908	21191	2569	0.999877	24593	2014	0.999877	15195099	0.000000
217971145	25139993	1282271	9999.254005	21740	2609	0.999925	24056	2014	0.999925	15424576	0.000000
217968499	25136695	1284604	9999.547588	21697	2471	0.999955	24232	2083	0.999955	15654192	0.000000
218028458	25111080	1280824	9999.725632	21292	2658	0.999973	24417	1947	0.999973	15883867	0.000000
218021216	25121082	1280418	9999.833608	21385	2708	0.999983	24181	2047	0.999983	16112177	0.000000
218030038	25127657	1283479	9999.899091	21345	2645	0.999990	24404	2070	0.999990	16339786	0.000000
218029762	25123484	1283369	9999.938803	21617	2500	0.999994	24153	2139	0.999994	16568448	0.000000
218004648	25134583	1284560	9999.962887	21655	2570	0.999996	24244	2041	0.999996	16796023	0.000000
218027623	25124439	1281882	9999.977493	22083	2484	0.999998	24220	1991	0.999998	17023632	0.000000
217981518	25134468	1282381	9999.986350	21535	2663	0.999999	24260	2132	0.999999	17250926	0.000000
217990874	25122824	1280718	9999.991722	21418	2556	0.999999	24580	1859	0.999999	17477440	0.000000
218010784	25127204	1282311	9999.994980	21742	2573	0.999999	23983	2173	0.999999	17703522	0.000000
218055496	25113467	1279718	9999.996955	22002	2427	1.000000	24058	2005	1.000000	17930182	0.000000
218037714	25120457	1283336	9999.998154	21467	2514	1.000000	24598	1923	1.000000	18155882	0.000000
217987029	25131977	1282419	9999.998880	21789	2571	1.000000	24560	1831	1.000000	18381057	0.000000
218008233	25129255	1282696	9999.999321	21610	2544	1.000000	24342	1942	1.000000	18605841	0.000000
218043849	25113352	1282540	9999.999588	21639	2489	1.000000	24278	2149	1.000000	18829813	0.000000
218007722	25141144	1282044	9999.999750	21805	2540	1.000000	24445	1914	1.000000	19054730	0.000000
217990077	25134160	1282595	9999.999849	21953	2453	1.000000	24164	2048	1.000000	19278325	0.000000
217986616	25119569	1280763	9999.999908	21386	2680	1.000000	24042	2069	1.000000	19501705	0.000000
218045199	25129009	1282131	9999.999944	21862	2328	1.000000	24429	1885	1.000000	19724929	0.000000
218032736	25107145	1280822	9999.999966	21357	2635	1.000000	24453	1905	1.000000	19947971	0.000000
218006274	25129570	1282429	9999.999980	21456	2546	1.000000	24342	1952	1.000000	20170079	-1.#IND00
218025240	25125923	1281268	9999.999988	21772	2565	1.000000	24473	1945	1.000000	20393079	0.064000
218012921	25132146	1281619	9999.999992	21537	2506	1.000000	24455	2056	1.000000	20616561	-0.004693
217996960	25128184	1282774	9999.999995	21644	2521	1.000000	24343	2003	1.000000	20838756	0.008235
218012075	25124419	1281374	9999.999997	21768	2627	1.000000	24538	1849	1.000000	21060440	0.004190
218034423	25128018	1282487	9999.999998	21571	2728	1.000000	24253	2103	1.000000	21280344	0.003724
218037965	25120073	1281698	9999.999999	21709	2549	1.000000	23931	2007	1.000000	21501235	0.003532
218016961	25112132	1281568	9999.999999	21776	2599	1.000000	24353	2035	1.000000	21721691	0.001637
217992047	25143886	1281511	10000.000000	21608	2547	1.000000	24550	1847	1.000000	21941677	0.002363
218018788	25127503	1282420	10000.000000	21837	2407	1.000000	24147	2031	1.000000	22162182	0.002064
217976660	25129944	1281315	10000.000000	21652	2703	1.000000	24296	2023	1.000000	22382937	0.002292
218023961	25117847	1282255	10000.000000	21659	2571	1.000000	24088	2020	1.000000	22601624	0.001477
218014599	25123487	1282255	10000.000000	21451	2532	1.000000	24339	2067	1.000000	22821628	0.000408
218018384	25119260	1282521	10000.000000	21446	2654	1.000000	24390	1911	1.000000	23039674	-0.000197
218039319	25125930	1281766	10000.000000	21535	2559	1.000000	24220	1985	1.000000	23258337	0.000184
218018804	25133570	1283261	10000.000000	21384	2679	1.000000	24587	2002	1.000000	23475287	0.000054
218044624	25128745	1281418	10000.000000	21655	2588	1.000000	24226	1991	1.000000	23692436	0.001313
218053265	25103278	1281618	10000.000000	21559	2481	1.000000	24309	2002	1.000000	23910166	0.001005
218003310	25140110	1281104	10000.000000	21309	2691	1.000000	24583	1849	1.000000	24127454	0.001108
218010550	25126687	1284755	10000.000000	21503	2590	1.000000	24662	2085	1.000000	24343622	0.000694
218026403	25125119	1282727	10000.000000	21728	2606	1.000000	24297	1956	1.000000	24558823	0.000377
218001344	25131225	1282651	10000.000000	21941	2456	1.000000	24453	1916	1.000000	24775186	0.000325
218037627	25125894	1282685	10000.000000	21567	2628	1.000000	24411	2000	1.000000	24990384	0.001716
218040972	25109051	1282243	10000.000000	21514	2645	1.000000	24401	2007	1.000000	25205931	0.002320
217996572	25131909	1284485	10000.000000	21411	2562	1.000000	24314	2009	1.000000	25420682	0.003117
218025340	25116476	1281504	10000.000000	21872	2531	1.000000	24100	2137	1.000000	25634782	0.004441
218071827	25116515	1280648	10000.000000	21684	2563	1.000000	24240	2051	1.000000	25849088	0.004209
217997990	25135072	1283345	10000.000000	21720	2512	1.000000	24317	2056	1.000000	26063943	0.004321
218057064	25117439	1283416	10000.000000	21612	2603	1.000000	24273	1992	1.000000	26277843	0.005273
218007986	25123453	1284116	10000.000000	21621	2541	1.000000	24487	1942	1.000000	26490871	0.005469
218040386	25131705	1282320	10000.000000	21794	2628	1.000000	24166	1953	1.000000	26703746	0.004332
218029890	25113758	1279693	10000.000000	21762	2582	1.000000	24050	2017	1.000000	26916491	0.003838
217990847	25126066	1283699	10000.000000	21577	2633	1.000000	24135	2092	1.000000	27129079	0.003851
218019716	25120271	1282873	10000.000000	21508	2444	1.000000	24342	2071	1.000000	27340852	0.004504
218046903	25117152	1281613	10000.000000	21794	2438	1.000000	24163	2031	1.000000	27551447	0.004420
218020215	25124174	1281534	10000.000000	21751	2440	1.000000	24230	2080	1.000000	27762560	0.003963
217997238	25128029	1284013	10000.000000	21473	2588	1.000000	24277	2128	1.000000	27972884	0.004275
218029225	25126831	1280628	10000.000000	21684	2559	1.000000	24432	1974	1.000000	28182828	0.004229
218017291	25135703	1280988	10000.000000	21484	2456	1.000000	24045	2001	1.000000	28392948	0.003951
218055227	25107570	1282468	10000.000000	21676	2631	1.000000	24328	1960	1.000000	28603238	0.003674
218066760	25102503	1280423	10000.000000	21647	2472	1.000000	24284	1915	1.000000	28812269	0.002361
218000553	25141100	1282498	10000.000000	21751	2417	1.000000	24421	1959	1.000000	29021803	0.002030
218070507	25100605	1279390	10000.000000	21590	2597	1.000000	24107	2067	1.000000	29231107	0.001516
218006967	25120728	1281783	10000.000000	21788	2371	1.000000	24314	1960	1.000000	29439692	0.001368
218020927	25124303	1279872	10000.000000	21450	2633	1.000000	24191	1975	1.000000	29647937	0.000766
218030758	25129532	1280383	10000.000000	21585	2558	1.000000	24473	1845	1.000000	29856087	0.000636
218007351	25134117	1281143	10000.000000	21454	2420	1.000000	24390	1966	1.000000	30063071	0.000515
218031192	25122156	1280700	10000.000000	21642	2575	1.000000	24413	1990	1.000000	30270165	0.000623
218026881	25124019	1282801	10000.000000	21452	2636	1.000000	24283	1970	1.000000	30477782	0.000653
218023459	25140588	1280073	10000.000000	21537	2424	1.000000	24339	2092	1.000000	30684542	0.000423
218021086	25116574	1280785	10000.000000	21608	2440	1.000000	24417	1918	1.000000	30892031	0.000349
218023823	25126048	1284084	10000.000000	21749	2598	1.000000	24299	2074	1.000000	31099101	0.001765
218004323	25131485	1281649	10000.000000	21834	2436	1.000000	24479	1998	1.000000	31304105	0.002550
217983701	25155997	1283903	10000.000000	21445	2583	1.000000	24213	1983	1.000000	31510643	0.002451
218042606	25122301	1283352	10000.000000	21342	2592	1.000000	24453	1902	1.000000	31716255	0.002398
218016959	25132810	1283034	10000.000000	21698	2541	1.000000	24635	1926	1.000000	31921070	0.002561
217996567	25128523	1281766	10000.000000	21624	2410	1.000000	24113	2024	1.000000	32125379	0.002663
217996894	25143288	1282335	10000.000000	21760	2437	1.000000	24285	1956	1.000000	32329696	0.002608
218006287	25125107	1282145	10000.000000	21559	2533	1.000000	24443	2007	1.000000	32534050	0.003278
218065946	25111557	1278666	10000.000000	21354	2557	1.000000	24078	2171	1.000000	32737940	0.003572
npatches	nstrain	runtime	dt	init_x	init_y	init_y_blood	init_z	init_S	beta0	beta1	beta2	beta3	mean_beta	B	d	delta	delta_blood	b[0]	mut	m	CTL	c	g	epsilon	k	het	lambda	rho	omega	x_max	patch.dyna	DELTA	A	VA
10000	1	100.000000	0.001000	21900	9499	5000000	0.001000	10000000	14.822583	16.406541	15.303606	13.101136	15	800000000	0.010000	1.000000	1.000000	80000	0.000050	0.004800	0	0.500000	0.000000	2.500000	10.000000	0.500000	0.001000	0.001000	0.010000	31872	0	10.000000	7.000000	1.000000
sus	inf	inf_blood	z	x[0]	y[0][0]	z[0]	x[1]	y[1][0]	z[1]	S[0]	synchrony
219000000	94990000	5000000	10.000000	21900	9499	0.001000	21900	9499	0.001000	10000000	0.000000
82215764	144359434	7570391	3941.516320	7885	14464	0.394152	7184	15012	0.394152	10715059	0.000000
150349551	54914693	2836742	6325.803353	14764	5648	0.632580	13584	5987	0.632580	11135031	0.000000
186844948	35900819	1841236	7771.765723	18341	3624	0.777177	16911	3939	0.777177	11454519	0.000000
206656270	28023715	1433607	8648.676577	20853	2618	0.864868	18900	3275	0.864868	11720327	0.000000
218192166	24073119	1229589	9180.483393	21678	2490	0.918048	19956	2763	0.918048	11957257	0.000000
224919850	21965432	1120639	9503.000201	22233	2247	0.950300	20857	2502	0.950300	12175362	0.000000
228941015	20757414	1060653	9698.592075	22809	2120	0.969859	21082	2420	0.969859	12383685	0.000000
231396088	20029538	1021607	9817.209710	23181	1918	0.981721	21622	2144	0.981721	12583476	0.000000
232843655	19610191	999775	9889.145947	23618	1817	0.988915	21748	2416	0.988915	12779902	0.000000
233715600	19357270	987236	9932.772025	23844	1827	0.993277	22213	2156	0.993277	12973591	0.000000
234202406	19231271	980910	9959.229270	23429	1907	0.995923	22186	2078	0.995923	13166525	0.000000
234538362	19132936	976514	9975.274394	23442	1850	0.997527	22057	2187	0.997527	13357630	0.000000
234755450	19075580	973856	9985.005037	23764	1897	0.998501	21827	2178	0.998501	13547799	0.000000
234884579	19032372	971008	9990.906233	23012	2150	0.999091	22099	2218	0.999091	13737083	0.000000
234917981	19013891	969782	9994.485041	23894	1794	0.999449	21979	2184	0.999449	13926858	0.000000
234977129	19000990	970610	9996.655426	23532	1830	0.999666	22135	2033	0.999666	14116439	0.000000
235016469	19002825	969270	9997.971667	23738	1970	0.999797	22427	2091	0.999797	14305853	0.000000
235000314	19002516	967976	9998.769908	23667	1941	0.999877	21917	2176	0.999877	14493406	0.000000
235003780	18997467	969405	9999.254005	23659	1896	0.999925	22394	2183	0.999925	14681158	0.000000
235010862	18987718	970220	9999.547588	23735	1963	0.999955	22195	1991	0.999955	14868623	0.000000
235016601	19006479	968934	9999.725632	23700	1882	0.999973	21978	2174	0.999973	15056720	0.000000
234985187	19007557	969739	9999.833608	23831	1721	0.999983	22211	2183	0.999983	15243888	0.000000
235053249	18977358	968618	9999.899091	23535	1820	0.999990	22323	2002	0.999990	15431280	0.000000
235037372	18986571	967252	9999.938803	24202	1775	0.999994	21934	2340	0.999994	15618154	0.000000
235055377	18989229	969183	9999.962887	23517	1914	0.999996	22700	2045	0.999996	15804721	0.000000
235047464	18975218	968974	9999.977493	23596	1944	0.999998	22021	2087	0.999998	15991393	0.000000
235092362	18983302	968673	9999.986350	23732	1754	0.999999	22019	2183	0.999999	16176360	0.000000
235056843	18994532	968593	9999.991722	23642	1913	0.999999	21921	2272	0.999999	16361656	0.000000
235045619	18993717	969006	9999.994980	23564	1915	0.999999	21959	2367	0.999999	16546616	0.000000
235025050	18999979	969782	9999.996955	23561	1847	1.000000	21935	2124	1.000000	16731833	0.000000
235066575	18992399	969913	9999.998154	23643	1804	1.000000	22158	2103	1.000000	16916463	0.000000
235059106	18983179	971043	9999.998880	23671	1820	1.000000	21813	2258	1.000000	17100912	0.000000
234989531	19002201	968825	9999.999321	23798	1777	1.000000	21862	2144	1.000000	17285100	0.000000
235037518	18992081	967509	9999.999588	23735	1787	1.000000	21992	2186	1.000000	17468409	0.000000
235125244	18961650	968485	9999.999750	23465	1862	1.000000	22067	2167	1.000000	17652257	0.000000
235018274	18990124	968554	9999.999849	23947	1797	1.000000	22344	2141	1.000000	17836239	0.000000
235052649	18972462	967944	9999.999908	23768	1913	1.000000	21854	2239	1.000000	18019630	0.000000
235061275	18973582	967977	9999.999944	23792	1868	1.000000	21874	2347	1.000000	18202074	0.000000
235097674	18967706	967164	9999.999966	23691	1933	1.000000	22263	2223	1.000000	18385820	0.000000
235058187	19004668	969930	9999.999980	23781	1879	1.000000	22217	2125	1.000000	18567947	-1.#IND00
235025602	18990960	966736	9999.999988	23799	1759	1.000000	22172	2169	1.000000	18749431	0.009600
235071555	18961503	967255	9999.999992	23938	1848	1.000000	22420	2082	1.000000	18931261	-0.010500
235076421	18979976	969428	9999.999995	23819	1832	1.000000	21903	2289	1.000000	19112328	-0.014959
235039933	18993537	969386	9999.999997	23616	1840	1.000000	21977	2171	1.000000	19293400	-0.007612
235061468	18987497	969472	9999.999998	24212	1680	1.000000	22257	2092	1.000000	19474366	-0.003974
235033908	18983872	968898	9999.999999	23637	1951	1.000000	21936	2174	1.000000	19654475	-0.002479
235041768	18989401	967878	9999.999999	23912	1872	1.000000	22387	2030	1.000000	19835321	-0.001730
235021544	18995157	969622	10000.000000	23818	1964	1.000000	22146	2187	1.000000	20014723	-0.003302
235061000	18983018	966821	10000.000000	23952	1802	1.000000	22200	2194	1.000000	20194413	-0.001486
235031603	19000317	968067	10000.000000	23797	1932	1.000000	22061	2014	1.000000	20374132	0.003990
235097546	18978291	968112	10000.000000	24017	1756	1.000000	21786	2393	1.000000	20553137	0.003050
235016036	18989007	967719	10000.000000	23777	1847	1.000000	21944	2230	1.000000	20731652	0.002799
235025580	18988533	969362	10000.000000	23894	1883	1.000000	22106	2117	1.000000	20909825	0.002257
235048814	18983528	968447	10000.000000	23670	1921	1.000000	21991	2099	1.000000	21088440	0.002171
235025789	18985425	967461	10000.000000	23832	1810	1.000000	22035	2245	1.000000	21267338	0.002636
235067588	18979795	969488	10000.000000	23399	1935	1.000000	22448	2123	1.000000	21444684	0.000276
235045683	19000995	969956	10000.000000	23558	1951	1.000000	21689	2213	1.000000	21622546	-0.001000
235041159	18986529	968819	10000.000000	23681	1926	1.000000	22409	2101	1.000000	21800123	-0.000933
235048659	19000318	968805	10000.000000	23602	1880	1.000000	22479	2074	1.000000	21977859	-0.001031
235050844	18991340	966472	10000.000000	23900	1846	1.000000	22054	2194	1.000000	22154360	-0.001374
235010906	18994505	968560	10000.000000	23434	1962	1.000000	22204	1979	1.000000	22331253	-0.001449
235066106	18985108	969642	10000.000000	23675	1784	1.000000	22364	2084	1.000000	22508009	-0.001728
235035878	18988796	969329	10000.000000	23710	1738	1.000000	22364	2047	1.000000	22684533	-0.004623
235009955	19004086	969793	10000.000000	23766	1848	1.000000	22019	2251	1.000000	22861118	-0.004399
235039683	18994622	969295	10000.000000	23416	1991	1.000000	22011	2214	1.000000	23037179	-0.003226
235021953	18992414	968815	10000.000000	23682	1902	1.000000	21888	2169	1.000000	23213777	-0.002446
235055753	18976389	967045	10000.000000	23854	1894	1.000000	22244	2064	1.000000	23388506	-0.002352
235051366	18988566	969143	10000.000000	23576	1878	1.000000	22313	2019	1.000000	23562654	0.000077
235033262	18998605	967352	10000.000000	23688	1920	1.000000	22016	2245	1.000000	23737393	-0.000122
235066712	18982500	969650	10000.000000	23525	1950	1.000000	21884	2228	1.000000	23911438	-0.000228
235063877	18981606	967690	10000.000000	23823	1921	1.000000	22000	2221	1.000000	24085764	-0.001424
235079814	18989061	968769	10000.000000	23918	1860	1.000000	22303	2107	1.000000	24259126	-0.001324
234984775	19001243	969586	10000.000000	23660	1898	1.000000	21931	2063	1.000000	24432425	-0.001155
235058343	18964834	967154	10000.000000	23354	1975	1.000000	21956	2223	1.000000	24606440	-0.001600
235000039	18991454	968144	10000.000000	23657	1898	1.000000	22010	2196	1.000000	24779379	-0.001744
235044849	18997820	970832	10000.000000	23487	1838	1.000000	22155	2214	1.000000	24951502	-0.000780
235017259	18980303	968407	10000.000000	23576	1825	1.000000	22039	2123	1.000000	25124361	-0.001474
235048575	18983130	966752	10000.000000	23718	1810	1.000000	22049	2204	1.000000	25296413	-0.002018
235024665	18983803	968776	10000.000000	23979	1899	1.000000	21988	2209	1.000000	25467994	-0.002363
235054999	18985886	968351	10000.000000	23661	1948	1.000000	21949	2198	1.000000	25639616	-0.002250
235039704	18992565	969312	10000.000000	23776	1829	1.000000	22316	2113	1.000000	25810673	-0.002076
235007733	18996573	970581	10000.000000	23748	1876	1.000000	22084	2060	1.000000	25982246	-0.002171
235070048	18984281	968618	10000.000000	24029	1782	1.000000	22143	2156	1.000000	26153324	-0.000625
235045348	18989056	968654	10000.000000	23364	1824	1.000000	22063	2211	1.000000	26323337	-0.000624
235051473	18984418	968553	10000.000000	23465	2024	1.000000	21958	2137	1.000000	26494269	-0.000732
235024471	18990127	969786	10000.000000	23294	2038	1.000000	21835	2125	1.000000	26665142	-0.000489
235066714	18983961	969687	10000.000000	23704	1719	1.000000	22322	2115	1.000000	26834207	-0.000273
235085052	18974917	968054	10000.000000	23681	1980	1.000000	22088	2210	1.000000	27003542	-0.000397
235044691	18988032	967350	10000.000000	23688	1899	1.000000	22067	2270	1.000000	27172526	-0.001628
235002875	19004570	969766	10000.000000	23671	1751	1.000000	22053	2177	1.000000	27341513	-0.001021
235025751	18994355	968567	10000.000000	23587	1953	1.000000	22272	2059	1.000000	27511012	-0.000490
235090270	18971727	968128	10000.000000	23321	1809	1.000000	22183	1951	1.000000	27680089	-0.000323
235042639	18986970	969478	10000.000000	23894	1932	1.000000	21978	2225	1.000000	27847531	-0.000373
235040906	19001362	968465	10000.000000	24003	1770	1.000000	22261	2104	1.000000	28016137	-0.000085
235052260	18985834	967725	10000.000000	23651	1857	1.000000	21859	2240	1.000000	28184440	-0.000176
234996567	18998046	969719	10000.000000	23646	1875	1.000000	22585	2069	1.000000	28352279	-0.000204
235042859	18991928	967670	10000.000000	24093	1865	1.000000	22144	2048	1.000000	28520004	-0.000349
235069107	18985053	968554	10000.000000	23692	1942	1.000000	21540	2323	1.000000	28687612	-0.000422
235023226	18991336	968555	10000.000000	23502	1989	1.000000	21966	2064	1.000000	28853854	-0.000221
npatches	nstrain	runtime	dt	init_x	init_y	init_y_blood	init_z	init_S	beta0	beta1	beta2	beta3	mean_beta	B	d	delta	delta_blood	b[0]	mut	m	CTL	c	g	epsilon	k	het	lambda	rho	omega	x_max	patch.dyna	DELTA	A	VA
10000	1	100.000000	0.001000	21900	9499	5000000	0.001000	10000000	21.180104	12.055803	8.187304	13.747646	15	800000000	0.010000	1.000000	1.000000	80000	0.000050	0.004800	0	0.500000	0.000000	2.500000	11.000000	0.500000	0.001000	0.001000	0.010000	31872	0	10.000000	7.000000	1.000000
sus	inf	inf_blood	z	x[0]	y[0][0]	z[0]	x[1]	y[1][0]	z[1]	S[0]	synchrony
219000000	94990000	5000000	10.000000	21900	9499	0.001000	21900	9499	0.001000	10000000	0.000000
88088133	128418053	6752721	3941.516320	6347	13659	0.394152	9821	12379	0.394152	10702653	0.000000
162916701	45707578	2364481	6325.803353	12144	5621	0.632580	18238	3966	0.632580	11089797	0.000000
201466533	28891229	1486231	7771.765723	14775	3932	0.777177	22295	2547	0.777177	11371434	0.000000
222210213	21921499	1122606	8648.676577	17150	3086	0.864868	24976	1737	0.864868	11598082	0.000000
234103814	18464108	944126	9180.483393	17903	2925	0.918048	26460	1232	0.918048	11794650	0.000000
241046292	16595688	850551	9503.000201	18397	2747	0.950300	27070	1120	0.950300	11973039	0.000000
245138402	15547638	794310	9698.592075	18940	2614	0.969859	27316	1103	0.969859	12140051	0.000000
247547108	14945899	763868	9817.209710	19323	2439	0.981721	27919	928	0.981721	12301242	0.000000
249010216	14586998	743848	9889.145947	19377	2448	0.988915	27705	962	0.988915	12458739	0.000000
249921025	14361446	733794	9932.772025	19831	2225	0.993277	27908	825	0.993277	12612393	0.000000
250408665	14250457	727603	9959.229270	19563	2314	0.995923	27925	944	0.995923	12765261	0.000000
250754195	14156024	720241	9975.274394	19670	2380	0.997527	28218	849	0.997527	12916101	0.000000
250932742	14106464	720140	9985.005037	19781	2190	0.998501	28441	899	0.998501	13067117	0.000000
251052922	14087695	716944	9990.906233	19211	2475	0.999091	28372	892	0.999091	13216645	0.000000
251154033	14069019	718373	9994.485041	19802	2346	0.999449	28099	880	0.999449	13365631	0.000000
251169361	14070436	719630	9996.655426	19484	2364	0.999666	28199	910	0.999666	13515199	0.000000
251244448	14037722	717931	9997.971667	19944	2266	0.999797	28300	808	0.999797	13664573	0.000000
251231245	14052234	717621	9998.769908	19596	2378	0.999877	28244	837	0.999877	13813533	0.000000
251319188	14014676	713245	9999.254005	19815	2547	0.999925	27843	899	0.999925	13961134	0.000000
251284151	14023161	714729	9999.547588	19621	2224	0.999955	28393	865	0.999955	14109791	0.000000
251206168	14051057	716520	9999.725632	19678	2449	0.999973	28200	918	0.999973	14256803	0.000000
251250949	14032775	716378	9999.833608	19718	2208	0.999983	27941	868	0.999983	14405537	0.000000
251231412	14046934	717263	9999.899091	19582	2450	0.999990	27830	913	0.999990	14552245	0.000000
251266981	14033718	715840	9999.938803	19563	2297	0.999994	27925	957	0.999994	14699705	0.000000
251247008	14043236	717431	9999.962887	19725	2345	0.999996	28113	878	0.999996	14847161	0.000000
251257152	14037423	714149	9999.977493	19474	2418	0.999998	28004	869	0.999998	14993366	0.000000
251246924	14044030	718085	9999.986350	19636	2229	0.999999	28210	876	0.999999	15140016	0.000000
251239656	14046395	717080	9999.991722	19690	2410	0.999999	28309	838	0.999999	15286766	0.000000
251278147	14027978	715506	9999.994980	19787	2241	0.999999	27758	902	0.999999	15433669	0.000000
251244329	14049510	717931	9999.996955	19640	2277	1.000000	28205	872	1.000000	15579614	0.000000
251239103	14036988	716794	9999.998154	19311	2544	1.000000	28446	909	1.000000	15725572	0.000000
251249183	14047400	716016	9999.998880	19583	2346	1.000000	27844	897	1.000000	15870550	0.000000
251294620	14020122	714692	9999.999321	19663	2378	1.000000	28211	774	1.000000	16016238	0.000000
251297324	14031886	714626	9999.999588	19970	2341	1.000000	28319	872	1.000000	16161494	0.000000
251249836	14042500	716349	9999.999750	19530	2292	1.000000	27925	913	1.000000	16306043	0.000000
251270409	14031054	716623	9999.999849	19550	2327	1.000000	28469	813	1.000000	16450725	0.000000
251224458	14056193	717776	9999.999908	19695	2380	1.000000	28219	869	1.000000	16595303	0.000000
251288955	14032403	715494	9999.999944	19533	2301	1.000000	27863	974	1.000000	16740298	0.000000
251264307	14043861	716894	9999.999966	19346	2382	1.000000	28327	861	1.000000	16883798	0.000000
251298649	14025886	715560	9999.999980	19777	2300	1.000000	28396	811	1.000000	17027740	-1.#IND00
251285552	14042023	715601	9999.999988	19489	2386	1.000000	28356	911	1.000000	17171528	0.024000
251247620	14031878	716299	9999.999992	19706	2331	1.000000	28270	860	1.000000	17315251	0.006004
251281885	14030445	716768	9999.999995	19386	2368	1.000000	28231	946	1.000000	17458649	-0.001824
251251511	14030007	715249	9999.999997	19344	2486	1.000000	28416	806	1.000000	17601534	-0.002107
251251325	14044290	717438	9999.999998	19363	2426	1.000000	28095	869	1.000000	17744897	-0.002396
251303364	14037730	716585	9999.999999	18919	2583	1.000000	28273	949	1.000000	17888041	0.000010
251239008	14042076	714883	9999.999999	19962	2299	1.000000	28058	869	1.000000	18030568	-0.001081
251301738	14026115	715905	10000.000000	19493	2294	1.000000	28300	786	1.000000	18172715	0.000292
251291961	14014387	715084	10000.000000	19561	2401	1.000000	28398	935	1.000000	18314481	0.001333
251221302	14050435	716566	10000.000000	19792	2300	1.000000	27955	937	1.000000	18456411	0.000851
251300146	14021099	716129	10000.000000	19420	2420	1.000000	27842	882	1.000000	18597796	0.001226
251226119	14047753	716035	10000.000000	19510	2388	1.000000	28399	928	1.000000	18738859	0.001210
251226035	14048061	716608	10000.000000	19531	2449	1.000000	28278	885	1.000000	18879810	0.002845
251282693	14033665	716533	10000.000000	19856	2235	1.000000	28215	850	1.000000	19020881	0.002891
251265481	14037983	716670	10000.000000	19157	2489	1.000000	27957	891	1.000000	19161514	0.002949
251275206	14027185	715127	10000.000000	19714	2422	1.000000	28068	893	1.000000	19301944	0.002338
251251231	14042810	718108	10000.000000	19482	2429	1.000000	27968	988	1.000000	19441783	0.003526
251277125	14035462	716413	10000.000000	19360	2610	1.000000	28015	929	1.000000	19581741	0.001857
251299871	14022012	714286	10000.000000	19653	2456	1.000000	28241	801	1.000000	19721802	0.002756
251275663	14043709	716920	10000.000000	20123	2340	1.000000	28321	819	1.000000	19861351	0.003071
251289641	14032394	716761	10000.000000	19548	2429	1.000000	28232	893	1.000000	20001539	0.002942
251286983	14033827	716540	10000.000000	19828	2260	1.000000	28006	861	1.000000	20141216	0.001555
251240068	14041926	717444	10000.000000	19853	2460	1.000000	28075	858	1.000000	20280388	0.001892
251236240	14050589	715804	10000.000000	19950	2289	1.000000	28368	817	1.000000	20419086	0.001091
251234982	14053500	714863	10000.000000	19391	2311	1.000000	28392	908	1.000000	20558084	0.001177
251225299	14044902	715306	10000.000000	19418	2411	1.000000	28330	824	1.000000	20696915	0.001260
251280519	14030016	715885	10000.000000	19444	2342	1.000000	28327	865	1.000000	20835806	0.000925
251238741	14047046	717188	10000.000000	19851	2370	1.000000	28016	897	1.000000	20974330	0.000633
251252710	14041907	716567	10000.000000	19978	2186	1.000000	28203	828	1.000000	21111655	0.000655
251267463	14042851	715868	10000.000000	19789	2286	1.000000	28183	879	1.000000	21249878	0.001362
251280840	14031516	716193	10000.000000	19331	2512	1.000000	28044	830	1.000000	21388785	-0.000135
251253618	14057295	716692	10000.000000	19495	2386	1.000000	28434	945	1.000000	21526020	-0.000314
251268908	14025258	715746	10000.000000	19799	2266	1.000000	27793	972	1.000000	21662381	-0.000347
251219024	14039496	716768	10000.000000	19790	2407	1.000000	27994	900	1.000000	21798974	-0.000281
251279337	14037890	716889	10000.000000	19619	2427	1.000000	28216	843	1.000000	21935804	0.000038
251270677	14041518	715537	10000.000000	19772	2370	1.000000	28095	887	1.000000	22072584	0.000407
251269361	14041668	715845	10000.000000	19526	2310	1.000000	27889	898	1.000000	22208263	0.000298
251257736	14032213	714947	10000.000000	19426	2406	1.000000	27879	828	1.000000	22344192	0.000362
251264298	14027303	716860	10000.000000	19777	2483	1.000000	28170	855	1.000000	22479816	0.000798
251236860	14045199	715886	10000.000000	19811	2338	1.000000	27978	899	1.000000	22615881	0.000415
251263295	14036177	715702	10000.000000	19904	2264	1.000000	28228	851	1.000000	22751327	0.000661
251250913	14044770	716089	10000.000000	19601	2445	1.000000	28028	867	1.000000	22886217	0.000673
251257587	14041509	716763	10000.000000	19848	2278	1.000000	28276	912	1.000000	23021312	0.000789
251276616	14029403	714167	10000.000000	19710	2283	1.000000	28296	819	1.000000	23155758	0.000649
251284037	14042803	716050	10000.000000	19508	2294	1.000000	27813	1035	1.000000	23289001	0.000992
251251215	14046377	716202	10000.000000	20036	2227	1.000000	28176	874	1.000000	23423044	-0.000083
251294742	14025686	716984	10000.000000	19946	2250	1.000000	27984	910	1.000000	23555851	-0.000139
251229551	14045329	717836	10000.000000	19607	2450	1.000000	27638	1031	1.000000	23689748	-0.000833
251262067	14044555	716646	10000.000000	20065	2347	1.000000	28390	875	1.000000	23823769	-0.000712
251245251	14051679	717157	10000.000000	19524	2382	1.000000	28025	917	1.000000	23956939	-0.000210
251278519	14037233	716207	10000.000000	19680	2369	1.000000	27862	981	1.000000	24089946	0.000736
251245141	14041301	715404	10000.000000	19159	2588	1.000000	28262	761	1.000000	24222578	0.001443
251242327	14042010	716219	10000.000000	19778	2233	1.000000	28126	866	1.000000	24356083	0.001414
251252829	14041838	716019	10000.000000	19735	2313	1.000000	28156	887	1.000000	24488875	0.001523
251220764	14054281	718137	10000.000000	19737	2331	1.000000	27937	924	1.000000	24622005	0.001726
251244732	14042944	716533	10000.000000	19718	2286	1.000000	28117	851	1.000000	24754322	0.002179
251280605	14024777	715829	10000.000000	19650	2332	1.000000	27944	889	1.000000	24886904	0.001354
251330519	14003945	714401	10000.000000	19565	2441	1.000000	28403	806	1.000000	25018893	0.001507
251294735	14035683	717468	10000.000000	19428	2379	1.000000	27809	895	1.000000	25151159	0.001599
npatches	nstrain	runtime	dt	init_x	init_y	init_y_blood	init_z	init_S	beta0	beta1	beta2	beta3	mean_beta	B	d	delta	delta_blood	b[0]	mut	m	CTL	c	g	epsilon	k	het	lambda	rho	omega	x_max	patch.dyna	DELTA	A	VA
10000	1	100.000000	0.001000	21900	9499	5000000	0.001000	10000000	14.431406	16.435690	16.405475	9.614685	15	800000000	0.010000	1.000000	1.000000	80000	0.000050	0.004800	0	0.500000	0.000000	2.500000	12.000000	0.500000	0.001000	0.001000	0.010000	31872	0	10.000000	7.000000	1.000000
sus	inf	inf_blood	z	x[0]	y[0][0]	z[0]	x[1]	y[1][0]	z[1]	S[0]	synchrony
219000000	94990000	5000000	10.000000	21900	9499	0.001000	21900	9499	0.001000	10000000	0.000000
93683137	114554894	6038426	3941.516320	9140	11695	0.394152	8346	11845	0.394152	10690497	0.000000
174518453	38293359	1979978	6325.803353	17400	3951	0.632580	16112	4193	0.632580	11048714	0.000000
214669227	23326816	1198892	7771.765723	21972	2228	0.777177	19893	2516	0.777177	11297494	0.000000
236084062	17131510	878195	8648.676577	24242	1581	0.864868	22289	2050	0.864868	11489724	0.000000
248187241	14091107	722383	9180.483393	25625	1249	0.918048	23579	1698	0.918048	11650580	0.000000
255132782	12483028	639267	9503.000201	26545	1057	0.950300	24411	1368	0.950300	11794135	0.000000
259254994	11574272	591948	9698.592075	27088	888	0.969859	24613	1382	0.969859	11926923	0.000000
261685715	11027355	562615	9817.209710	27571	878	0.981721	25483	1253	0.981721	12052181	0.000000
263175626	10725598	548025	9889.145947	27650	805	0.988915	25466	1094	0.988915	12173069	0.000000
264035556	10526630	536026	9932.772025	27615	773	0.993277	25988	1040	0.993277	12292449	0.000000
264580905	10425240	532937	9959.229270	27209	918	0.995923	25669	1245	0.995923	12409738	0.000000
264894074	10343076	527548	9975.274394	27574	851	0.997527	25437	1219	0.997527	12526589	0.000000
265092697	10307689	526429	9985.005037	27616	907	0.998501	25778	1173	0.998501	12642457	0.000000
265171502	10288710	525282	9990.906233	27767	850	0.999091	25789	1152	0.999091	12757006	0.000000
265284839	10263306	524224	9994.485041	27481	744	0.999449	25988	1069	0.999449	12871923	0.000000
265269019	10286162	524280	9996.655426	27574	917	0.999666	25777	1233	0.999666	12986998	0.000000
265294131	10260304	523854	9997.971667	27614	842	0.999797	25578	1159	0.999797	13101949	0.000000
265373996	10265757	523002	9998.769908	27822	794	0.999877	25881	1068	0.999877	13216378	0.000000
265334883	10249668	523363	9999.254005	27481	888	0.999925	25612	1085	0.999925	13330105	0.000000
265319552	10259382	523515	9999.547588	27448	824	0.999955	25893	1045	0.999955	13443953	0.000000
265334474	10243965	522213	9999.725632	27534	775	0.999973	26006	1054	0.999973	13557792	0.000000
265303357	10263024	523095	9999.833608	27422	881	0.999983	25555	1234	0.999983	13671608	0.000000
265382500	10249980	523652	9999.899091	28026	747	0.999990	25836	1089	0.999990	13784010	0.000000
265297327	10271634	523140	9999.938803	27387	925	0.999994	25891	1103	0.999994	13897383	0.000000
265387120	10256777	523065	9999.962887	27447	795	0.999996	25653	1288	0.999996	14010163	0.000000
265326870	10259589	523020	9999.977493	27483	853	0.999998	26009	1078	0.999998	14122242	0.000000
265368572	10243273	521545	9999.986350	28051	757	0.999999	25623	1267	0.999999	14235449	0.000000
265357783	10268206	522237	9999.991722	27737	881	0.999999	25567	1224	0.999999	14347985	0.000000
265366519	10259353	521882	9999.994980	27476	842	0.999999	25837	1110	0.999999	14460404	0.000000
265348655	10256277	522778	9999.996955	27428	930	1.000000	25814	1085	1.000000	14572715	0.000000
265393597	10247926	521420	9999.998154	27603	829	1.000000	25637	1138	1.000000	14684460	0.000000
265307558	10262723	524232	9999.998880	27884	867	1.000000	25443	1184	1.000000	14796051	0.000000
265365378	10255112	522479	9999.999321	27797	911	1.000000	26070	1188	1.000000	14908118	0.000000
265372652	10245265	523121	9999.999588	27617	834	1.000000	25832	1174	1.000000	15020312	0.000000
265415939	10242523	524402	9999.999750	27436	825	1.000000	26080	1098	1.000000	15130703	0.000000
265405383	10235743	521724	9999.999849	27689	819	1.000000	25798	1058	1.000000	15242107	0.000000
265381443	10249552	522930	9999.999908	27754	807	1.000000	25793	1109	1.000000	15353103	0.000000
265376952	10241593	524030	9999.999944	27758	798	1.000000	25930	1091	1.000000	15463332	0.000000
265352088	10253966	522958	9999.999966	27832	883	1.000000	26018	1075	1.000000	15573782	0.000000
265374520	10242675	522329	9999.999980	27691	860	1.000000	25696	1254	1.000000	15683640	-1.#IND00
265370240	10258845	523420	9999.999988	27770	852	1.000000	25710	1157	1.000000	15794324	-0.004800
265324542	10264594	523394	9999.999992	27969	870	1.000000	25623	1217	1.000000	15904540	0.028493
265374428	10247555	522014	9999.999995	27605	810	1.000000	25674	1127	1.000000	16014399	0.009718
265393435	10246203	522609	9999.999997	28078	748	1.000000	25762	1117	1.000000	16124468	-0.001211
265371848	10242575	524316	9999.999998	27568	874	1.000000	26016	1059	1.000000	16233739	-0.000162
265344216	10259162	523406	9999.999999	27359	938	1.000000	25776	1151	1.000000	16344006	0.000462
265364665	10254181	522406	9999.999999	27800	756	1.000000	26251	991	1.000000	16452553	0.005024
265353002	10262237	523045	10000.000000	27522	804	1.000000	25812	1081	1.000000	16561818	0.001988
265352629	10250360	523178	10000.000000	28056	787	1.000000	25445	1210	1.000000	16671381	0.001123
265356751	10256480	523730	10000.000000	27837	851	1.000000	25680	1105	1.000000	16779863	-0.000902
265401477	10240850	522114	10000.000000	27676	855	1.000000	25798	1061	1.000000	16889077	-0.000523
265391180	10249663	522893	10000.000000	27185	836	1.000000	25846	1153	1.000000	16997947	-0.000583
265350617	10251164	523757	10000.000000	27589	833	1.000000	25874	1170	1.000000	17106141	0.001100
265390900	10251990	523118	10000.000000	27482	908	1.000000	25718	1096	1.000000	17214010	0.001912
265368984	10263353	523422	10000.000000	27792	809	1.000000	26009	1086	1.000000	17321598	0.001122
265372742	10243943	521156	10000.000000	27755	905	1.000000	25829	1103	1.000000	17429837	0.001289
265380426	10241304	522226	10000.000000	27727	771	1.000000	25968	1178	1.000000	17537898	0.001112
265345581	10271982	522973	10000.000000	27699	939	1.000000	25705	1092	1.000000	17645578	0.000907
265361355	10252329	523856	10000.000000	27560	860	1.000000	26311	1180	1.000000	17752616	0.000739
265360539	10259103	524015	10000.000000	27926	838	1.000000	26070	1095	1.000000	17859475	0.000818
265351446	10243234	523667	10000.000000	27379	872	1.000000	25702	1051	1.000000	17966319	0.001001
265399150	10247103	522326	10000.000000	27606	779	1.000000	26003	1174	1.000000	18073545	0.002026
265386149	10248661	523084	10000.000000	27461	870	1.000000	25693	1104	1.000000	18180587	0.001952
265327431	10265004	524330	10000.000000	27759	817	1.000000	25414	1241	1.000000	18287751	0.001624
265372257	10247523	520660	10000.000000	27853	796	1.000000	25746	1203	1.000000	18394132	0.002146
265360041	10265732	524634	10000.000000	27607	847	1.000000	25830	1232	1.000000	18500564	0.002673
265406189	10240024	523182	10000.000000	27851	808	1.000000	25827	1119	1.000000	18606751	0.002602
265346798	10248226	522517	10000.000000	27783	841	1.000000	25765	1243	1.000000	18712749	0.001480
265365796	10242162	522718	10000.000000	27574	788	1.000000	25956	1076	1.000000	18817980	0.001066
265326235	10262318	524273	10000.000000	27425	863	1.000000	25339	1258	1.000000	18922778	0.001498
265323079	10254533	524259	10000.000000	27488	892	1.000000	25699	1078	1.000000	19028027	0.002664
265324779	10269043	524483	10000.000000	27785	766	1.000000	25854	1191	1.000000	19133045	0.002503
265354328	10242141	523255	10000.000000	27794	771	1.000000	25790	1133	1.000000	19238112	0.003310
265376860	10254068	524747	10000.000000	27639	925	1.000000	25934	1039	1.000000	19342690	0.002890
265346598	10254919	523304	10000.000000	27469	898	1.000000	25643	1288	1.000000	19447695	0.003146
265363013	10264123	523755	10000.000000	27873	733	1.000000	25913	1118	1.000000	19552833	0.002801
265378657	10247677	522731	10000.000000	27644	765	1.000000	25754	1262	1.000000	19658133	0.003001
265355599	10260924	523562	10000.000000	27752	909	1.000000	25885	1080	1.000000	19762729	0.002887
265356852	10249683	522536	10000.000000	27303	884	1.000000	25864	1220	1.000000	19866654	0.002669
265322016	10260419	524256	10000.000000	27534	890	1.000000	25858	1154	1.000000	19970907	0.002573
265393160	10244495	522617	10000.000000	27443	970	1.000000	25487	1162	1.000000	20074789	0.002467
265350809	10250197	523684	10000.000000	27327	896	1.000000	25810	1220	1.000000	20178477	0.001720
265388111	10251574	522209	10000.000000	27582	822	1.000000	25712	1129	1.000000	20281431	0.001987
265341431	10256515	523596	10000.000000	27743	903	1.000000	26154	1160	1.000000	20384474	0.001443
265399535	10249547	522480	10000.000000	27717	849	1.000000	25831	1077	1.000000	20487650	0.001641
265339268	10255771	522809	10000.000000	27448	892	1.000000	25704	1110	1.000000	20590559	0.001896
265382477	10247844	522318	10000.000000	27582	766	1.000000	25620	1196	1.000000	20693255	0.001576
265366267	10244185	522372	10000.000000	27732	921	1.000000	25588	1124	1.000000	20796689	0.001455
265374628	10247386	522689	10000.000000	27733	811	1.000000	26061	1100	1.000000	20899291	0.001233
265341322	10245123	523101	10000.000000	27420	930	1.000000	26394	1044	1.000000	21001620	0.001817
265370586	10255556	523537	10000.000000	27922	865	1.000000	25694	1170	1.000000	21104100	0.001781
265396704	10241878	522322	10000.000000	27422	820	1.000000	25280	1188	1.000000	21206412	0.001585
265359848	10256718	523464	10000.000000	27782	843	1.000000	25613	1228	1.000000	21308497	0.001963
265377198	10237128	523123	10000.000000	27554	805	1.000000	25685	1207	1.000000	21410467	0.001955
265368212	10255202	523686	10000.000000	27590	882	1.000000	25717	1199	1.000000	21511963	0.001622
265363645	10254554	522851	10000.000000	27265	887	1.000000	25821	1147	1.000000	21613154	0.001764
265405651	10246129	522493	10000.000000	27865	826	1.000000	25796	1007	1.000000	21714900	0.001416
265342556	10241086	522308	10000.000000	27533	938	1.000000	25901	1128	1.000000	21816703	0.001463
265400089	10245155	522644	10000.000000	27897	834	1.000000	25697	1168	1.000000	21917014	0.001217
npatches	nstrain	runtime	dt	init_x	init_y	init_y_blood	init_z	init_S	beta0	beta1	beta2	beta3	mean_beta	B	d	delta	delta_blood	b[0]	mut	m	CTL	c	g	epsilon	k	het	lambda	rho	omega	x_max	patch.dyna	DELTA	A	VA
10000	1	100.000000	0.001000	21900	9499	5000000	0.001000	10000000	17.157498	14.361341	12.997909	13.597490	15	800000000	0.010000	1.000000	1.000000	80000	0.000050	0.004800	0	0.500000	0.000000	2.500000	13.000000	0.500000	0.001000	0.001000	0.010000	31872	0	10.000000	7.000000	1.000000
sus	inf	inf_blood	z	x[0]	y[0][0]	z[0]	x[1]	y[1][0]	z[1]	S[0]	synchrony
219000000	94990000	5000000	10.000000	21900	9499	0.001000	21900	9499	0.001000	10000000	0.000000
99414039	102243544	5400036	3941.516320	8506	10908	0.394152	9844	10293	0.394152	10681852	0.000000
186021227	31982836	1655129	6325.803353	16440	3801	0.632580	18939	3079	0.632580	11011238	0.000000
227587587	18654115	960255	7771.765723	20966	2084	0.777177	23099	1729	0.777177	11227679	0.000000
249450291	13140927	675228	8648.676577	23290	1564	0.864868	25658	1185	0.864868	11388254	0.000000
261556493	10496640	537635	9180.483393	24585	1274	0.918048	26967	888	0.918048	11515749	0.000000
268456170	9103990	466179	9503.000201	25906	1094	0.950300	27830	763	0.950300	11625089	0.000000
272455680	8317797	424783	9698.592075	26262	935	0.969859	28389	630	0.969859	11724840	0.000000
274837847	7865124	402330	9817.209710	26440	980	0.981721	28681	650	0.981721	11818185	0.000000
276279801	7587465	386892	9889.145947	27016	888	0.988915	28720	610	0.988915	11907154	0.000000
277160542	7420173	378359	9932.772025	26339	883	0.993277	28975	537	0.993277	11993217	0.000000
277699879	7329478	374606	9959.229270	26685	787	0.995923	29044	570	0.995923	12078030	0.000000
277947610	7284072	371582	9975.274394	26613	1014	0.997527	28849	571	0.997527	12162495	0.000000
278064438	7264076	371113	9985.005037	27083	776	0.998501	29245	529	0.998501	12246262	0.000000
278282025	7215464	368800	9990.906233	26489	977	0.999091	29422	479	0.999091	12329182	0.000000
278360512	7210881	367375	9994.485041	27104	788	0.999449	29273	532	0.999449	12412559	0.000000
278388524	7198078	367737	9996.655426	27141	845	0.999666	29031	572	0.999666	12495112	0.000000
278385626	7193062	367335	9997.971667	26786	909	0.999797	29102	469	0.999797	12577334	0.000000
278424547	7197626	367715	9998.769908	26913	776	0.999877	29052	519	0.999877	12659734	0.000000
278413020	7188890	367046	9999.254005	26863	801	0.999925	29397	494	0.999925	12741819	0.000000
278441210	7190812	367182	9999.547588	26934	789	0.999955	28969	577	0.999955	12823759	0.000000
278399442	7185140	367646	9999.725632	27124	882	0.999973	29133	512	0.999973	12905230	0.000000
278420456	7200186	367140	9999.833608	26710	917	0.999983	29324	477	0.999983	12986951	0.000000
278470231	7180880	366587	9999.899091	26712	871	0.999990	29186	535	0.999990	13068441	0.000000
278451209	7187317	366791	9999.938803	27018	838	0.999994	29330	496	0.999994	13149538	0.000000
278458569	7187715	366657	9999.962887	27034	847	0.999996	29369	456	0.999996	13230394	0.000000
278494113	7171272	366197	9999.977493	26877	927	0.999998	29170	509	0.999998	13311673	0.000000
278471002	7194224	367503	9999.986350	27088	801	0.999999	29530	506	0.999999	13392688	0.000000
278414957	7192372	367215	9999.991722	26681	804	0.999999	29388	461	0.999999	13473656	0.000000
278390251	7197205	366461	9999.994980	26644	843	0.999999	29391	504	0.999999	13554219	0.000000
278407476	7199469	367693	9999.996955	26462	799	1.000000	29380	465	1.000000	13635139	0.000000
278390546	7194300	367020	9999.998154	26709	880	1.000000	29185	467	1.000000	13715696	0.000000
278443387	7180403	366458	9999.998880	26895	849	1.000000	29119	560	1.000000	13796440	0.000000
278415068	7201529	367347	9999.999321	27036	882	1.000000	29140	522	1.000000	13876438	0.000000
278449842	7182257	367212	9999.999588	26728	808	1.000000	29087	480	1.000000	13956718	0.000000
278449429	7186228	366331	9999.999750	26736	839	1.000000	29126	490	1.000000	14036333	0.000000
278403751	7203015	367641	9999.999849	26921	792	1.000000	29194	572	1.000000	14116180	0.000000
278449622	7175174	367137	9999.999908	27472	768	1.000000	28830	521	1.000000	14196434	0.000000
278492367	7173470	367170	9999.999944	26817	934	1.000000	29191	483	1.000000	14276230	0.000000
278408066	7204164	367813	9999.999966	27290	829	1.000000	29427	550	1.000000	14356266	0.000000
278450406	7175251	365781	9999.999980	26504	976	1.000000	28907	564	1.000000	14435932	-1.#IND00
278455451	7186194	367838	9999.999988	27113	850	1.000000	29028	534	1.000000	14514894	0.003200
278383477	7194807	367417	9999.999992	26685	921	1.000000	28938	576	1.000000	14593805	0.005080
278434743	7189413	367157	9999.999995	27365	760	1.000000	29003	519	1.000000	14673040	0.013679
278428164	7195838	367084	9999.999997	26564	1052	1.000000	28915	524	1.000000	14752116	0.013016
278414721	7190208	366549	9999.999998	26675	788	1.000000	28933	560	1.000000	14831171	0.010665
278445464	7199692	367576	9999.999999	26974	767	1.000000	29327	542	1.000000	14909708	0.010264
278423812	7190951	367036	9999.999999	26904	857	1.000000	28675	556	1.000000	14988171	0.010805
278463792	7188709	366008	10000.000000	26799	868	1.000000	29042	536	1.000000	15065915	0.008195
278427319	7192119	367315	10000.000000	27060	809	1.000000	29143	471	1.000000	15144354	0.004525
278384330	7199236	366997	10000.000000	27339	794	1.000000	29154	456	1.000000	15222865	0.003775
278430002	7193655	366750	10000.000000	26780	821	1.000000	29034	561	1.000000	15301195	0.002999
278456707	7181125	365897	10000.000000	27104	828	1.000000	29197	488	1.000000	15379571	0.002591
278424259	7197632	366947	10000.000000	27239	849	1.000000	28995	543	1.000000	15456918	0.002332
278438756	7189767	367308	10000.000000	26821	971	1.000000	28662	597	1.000000	15535035	0.001458
278446285	7192366	367487	10000.000000	26977	924	1.000000	29197	475	1.000000	15612529	0.000975
278446128	7189493	365181	10000.000000	27309	803	1.000000	28921	540	1.000000	15689651	-0.000039
278445840	7184049	367767	10000.000000	27162	736	1.000000	29204	520	1.000000	15766747	0.001123
278427250	7187394	367157	10000.000000	27200	839	1.000000	29489	524	1.000000	15844426	0.000832
278443146	7180786	365953	10000.000000	26797	961	1.000000	29356	484	1.000000	15921178	0.000092
278471526	7187409	367356	10000.000000	27013	916	1.000000	29212	503	1.000000	15998197	-0.000456
278446245	7183884	367171	10000.000000	27149	824	1.000000	29215	464	1.000000	16075486	-0.000640
278464931	7177267	365705	10000.000000	26977	834	1.000000	29058	526	1.000000	16152131	-0.002580
278419578	7190920	366846	10000.000000	27057	914	1.000000	29110	578	1.000000	16228947	-0.003008
278479359	7178854	365701	10000.000000	26695	914	1.000000	29153	522	1.000000	16305125	-0.003114
278451186	7191850	367542	10000.000000	26807	900	1.000000	29172	497	1.000000	16381981	-0.001998
278449166	7188871	367536	10000.000000	27061	807	1.000000	29332	448	1.000000	16458535	-0.005163
278438099	7199077	367739	10000.000000	27093	808	1.000000	29258	466	1.000000	16534627	-0.005102
278487241	7171883	366115	10000.000000	26967	877	1.000000	29357	572	1.000000	16610393	-0.004928
278427399	7198579	367824	10000.000000	27241	850	1.000000	29459	436	1.000000	16687045	-0.005314
278392389	7207720	367330	10000.000000	26951	839	1.000000	28982	562	1.000000	16762977	-0.005025
278471558	7179744	366302	10000.000000	26950	851	1.000000	29542	501	1.000000	16838991	-0.005016
278472254	7198001	367639	10000.000000	26807	860	1.000000	29313	504	1.000000	16914787	-0.005007
278404818	7194468	366683	10000.000000	27141	770	1.000000	29149	503	1.000000	16990325	-0.005265
278433402	7186901	366154	10000.000000	26743	914	1.000000	29188	545	1.000000	17065927	-0.005225
278436684	7198758	365790	10000.000000	26845	960	1.000000	29062	567	1.000000	17141918	-0.004714
278462101	7184672	366950	10000.000000	26872	793	1.000000	29075	621	1.000000	17217314	-0.004679
278397754	7193824	367498	10000.000000	26877	836	1.000000	28771	587	1.000000	17293202	-0.005023
278444769	7186419	366424	10000.000000	27355	814	1.000000	29109	483	1.000000	17367697	-0.004682
278480578	7183959	366074	10000.000000	26641	916	1.000000	28936	576	1.000000	17442391	-0.003203
278463558	7190320	366876	10000.000000	26992	829	1.000000	29123	519	1.000000	17517203	-0.003098
278390831	7205265	367467	10000.000000	26979	856	1.000000	29070	556	1.000000	17592619	-0.001926
278462768	7171096	365165	10000.000000	26466	825	1.000000	29102	564	1.000000	17667082	-0.002134
278418831	7188672	368350	10000.000000	26576	922	1.000000	28999	521	1.000000	17741867	-0.002087
278440213	7192060	367099	10000.000000	26876	874	1.000000	29282	489	1.000000	17816543	-0.002441
278393550	7194879	367035	10000.000000	26899	978	1.000000	29095	471	1.000000	17891413	-0.002431
278461018	7178740	366739	10000.000000	26726	897	1.000000	29054	497	1.000000	17965805	-0.002575
278453627	7186128	368682	10000.000000	26639	955	1.000000	29026	546	1.000000	18039952	-0.002448
278413747	7194500	367360	10000.000000	26757	847	1.000000	29224	539	1.000000	18113820	-0.002321
278410680	7196096	367236	10000.000000	26298	986	1.000000	29260	447	1.000000	18187464	-0.002245
278471515	7185242	367067	10000.000000	26888	891	1.000000	29158	572	1.000000	18260598	-0.001951
278448215	7176997	366689	10000.000000	27151	786	1.000000	29386	525	1.000000	18334184	-0.002372
278432324	7198494	367445	10000.000000	26860	792	1.000000	29178	460	1.000000	18407278	-0.002416
278370164	7201299	366500	10000.000000	27042	825	1.000000	29331	438	1.000000	18480788	-0.002305
278464869	7179186	365680	10000.000000	27539	663	1.000000	29291	484	1.000000	18553730	-0.001897
278444903	7190466	367045	10000.000000	27021	828	1.000000	28828	551	1.000000	18627382	-0.001711
278452294	7185735	367622	10000.000000	26526	800	1.000000	29316	533	1.000000	18700734	-0.001399
278480268	7176855	366819	10000.000000	27347	825	1.000000	28805	540	1.000000	18773472	-0.001519
278417724	7193673	367109	10000.000000	27109	865	1.000000	29456	431	1.000000	18846512	-0.001626
278421655	7188189	367439	10000.000000	26782	832	1.000000	29469	543	1.000000	18920210	-0.001638
npatches	nstrain	runtime	dt	init_x	init_y	init_y_blood	init_z	init_S	beta0	beta1	beta2	beta3	mean_beta	B	d	delta	delta_blood	b[0]	mut	m	CTL	c	g	epsilon	k	het	lambda	rho	omega	x_max	patch.dyna	DELTA	A	VA
10000	1	100.000000	0.001000	21900	9499	5000000	0.001000	10000000	11.477486	19.741514	22.049846	10.579530	15	800000000	0.010000	1.000000	1.000000	80000	0.000050	0.004800	0	0.500000	0.000000	2.500000	14.000000	0.500000	0.001000	0.001000	0.010000	31872	0	10.000000	7.000000	1.000000
sus	inf	inf_blood	z	x[0]	y[0][0]	z[0]	x[1]	y[1][0]	z[1]	S[0]	synchrony
219000000	94990000	5000000	10.000000	21900	9499	0.001000	21900	9499	0.001000	10000000	0.000000
105333428	91256806	4834334	3941.516320	12196	8598	0.394152	8068	10106	0.394152	10669591	0.000000
197172078	26664687	1381122	6325.803353	22524	2000	0.632580	16250	3404	0.632580	10971435	0.000000
239634608	14795742	760393	7771.765723	26920	890	0.777177	20111	2000	0.777177	11157950	0.000000
261471652	9970865	512044	8648.676577	29437	491	0.864868	22069	1629	0.864868	11287533	0.000000
273342141	7671723	393686	9180.483393	30003	356	0.918048	23726	1381	0.918048	11385775	0.000000
280064958	6466203	331353	9503.000201	30570	331	0.950300	24834	1081	0.950300	11466559	0.000000
283861927	5809100	297893	9698.592075	30811	211	0.969859	25498	962	0.969859	11537440	0.000000
286157238	5429760	277258	9817.209710	30694	224	0.981721	25878	1022	0.981721	11602216	0.000000
287450487	5209957	266523	9889.145947	30999	206	0.988915	25995	964	0.988915	11663661	0.000000
288281143	5068689	258132	9932.772025	31091	194	0.993277	25568	965	0.993277	11723352	0.000000
288767069	4984701	254363	9959.229270	31011	164	0.995923	25853	970	0.995923	11781113	0.000000
289044809	4936569	252440	9975.274394	31135	177	0.997527	25637	873	0.997527	11837828	0.000000
289233860	4916456	251128	9985.005037	31069	173	0.998501	26328	947	0.998501	11893741	0.000000
289266530	4899995	249578	9990.906233	30913	169	0.999091	26131	827	0.999091	11949311	0.000000
289492045	4870589	248356	9994.485041	31200	168	0.999449	26079	892	0.999449	12004677	0.000000
289502879	4874010	248262	9996.655426	31106	191	0.999666	25935	909	0.999666	12059686	0.000000
289437671	4880883	249466	9997.971667	31179	182	0.999797	26406	866	0.999797	12115325	0.000000
289428957	4871431	249025	9998.769908	30941	194	0.999877	25875	952	0.999877	12170971	0.000000
289512825	4865790	249010	9999.254005	30982	198	0.999925	25945	814	0.999925	12226655	0.000000
289511082	4869638	249321	9999.547588	31096	208	0.999955	26221	877	0.999955	12281789	0.000000
289544011	4862759	247727	9999.725632	31123	211	0.999973	26226	896	0.999973	12335984	0.000000
289575372	4859141	247735	9999.833608	30940	142	0.999983	26326	878	0.999983	12390602	0.000000
289522016	4870257	247672	9999.899091	30964	184	0.999990	26167	903	0.999990	12445235	0.000000
289459986	4883863	249141	9999.938803	30862	186	0.999994	26230	905	0.999994	12499645	0.000000
289496698	4869236	247917	9999.962887	31196	192	0.999996	25420	1131	0.999996	12554340	0.000000
289464623	4863751	248013	9999.977493	31192	158	0.999998	25631	1019	0.999998	12608919	0.000000
289498450	4863321	247518	9999.986350	31302	189	0.999999	25885	913	0.999999	12662943	0.000000
289539303	4853688	248150	9999.991722	31071	195	0.999999	25857	857	0.999999	12717236	0.000000
289547201	4855208	247571	9999.994980	31241	188	0.999999	25860	814	0.999999	12771672	0.000000
289544744	4866643	248673	9999.996955	31238	221	1.000000	25551	989	1.000000	12825717	0.000000
289494833	4868851	248782	9999.998154	31159	191	1.000000	26657	888	1.000000	12879697	0.000000
289521593	4866490	247658	9999.998880	30779	163	1.000000	25925	936	1.000000	12934386	0.000000
289485991	4864999	247989	9999.999321	30990	202	1.000000	26445	837	1.000000	12988203	0.000000
289505608	4865176	248049	9999.999588	31049	191	1.000000	26037	859	1.000000	13042287	0.000000
289527207	4863144	247687	9999.999750	31329	195	1.000000	25903	912	1.000000	13096410	0.000000
289523482	4861286	247894	9999.999849	31440	165	1.000000	26259	832	1.000000	13150004	0.000000
289530058	4866500	248404	9999.999908	31114	137	1.000000	25905	1035	1.000000	13203550	0.000000
289527675	4871100	249276	9999.999944	31000	204	1.000000	25769	1034	1.000000	13257522	0.000000
289546850	4848406	248083	9999.999966	30876	213	1.000000	26678	815	1.000000	13310698	0.000000
289552862	4858668	248506	9999.999980	31097	228	1.000000	26796	808	1.000000	13363898	-1.#IND00
289549822	4867812	248069	9999.999988	31018	168	1.000000	25871	1067	1.000000	13417479	0.001600
289516313	4860294	248247	9999.999992	30821	213	1.000000	26078	1007	1.000000	13470842	0.012460
289533529	4857186	248053	9999.999995	30971	199	1.000000	26285	976	1.000000	13523202	0.005150
289518907	4871356	249209	9999.999997	30697	190	1.000000	25850	924	1.000000	13575958	-0.001070
289560238	4864293	248449	9999.999998	31011	184	1.000000	26075	855	1.000000	13628976	0.002853
289490414	4871730	249560	9999.999999	30841	173	1.000000	26156	946	1.000000	13682007	-0.002222
289567953	4858029	247256	9999.999999	30824	197	1.000000	26491	939	1.000000	13734771	-0.002815
289504033	4870718	248250	10000.000000	31106	179	1.000000	26283	865	1.000000	13787410	-0.003075
289494380	4871002	249064	10000.000000	31060	182	1.000000	25886	990	1.000000	13839593	-0.003332
289537456	4854961	247814	10000.000000	30948	209	1.000000	26232	923	1.000000	13892279	-0.006213
289542190	4856655	248210	10000.000000	30886	173	1.000000	25951	974	1.000000	13944373	-0.008310
289529395	4857581	247811	10000.000000	30889	188	1.000000	26393	843	1.000000	13997058	-0.008347
289524674	4866699	247947	10000.000000	31156	169	1.000000	25988	999	1.000000	14049600	-0.009835
289490211	4863242	248452	10000.000000	30994	214	1.000000	26319	816	1.000000	14102103	-0.009631
289554947	4857583	247698	10000.000000	30892	174	1.000000	25880	968	1.000000	14154605	-0.011187
289503451	4862867	247926	10000.000000	31029	134	1.000000	26627	832	1.000000	14206754	-0.010992
289542638	4873613	247741	10000.000000	31273	178	1.000000	26492	886	1.000000	14258771	-0.010685
289522590	4865906	247527	10000.000000	30871	219	1.000000	25787	901	1.000000	14310239	-0.010430
289513215	4864267	248088	10000.000000	31196	202	1.000000	26073	863	1.000000	14362047	-0.010968
289564510	4860962	247504	10000.000000	31048	190	1.000000	26338	777	1.000000	14413733	-0.010564
289512486	4875842	248662	10000.000000	31066	186	1.000000	25981	892	1.000000	14465053	-0.009912
289536421	4864361	249313	10000.000000	30978	194	1.000000	26865	803	1.000000	14516701	-0.009275
289502737	4858163	248491	10000.000000	31132	192	1.000000	26583	835	1.000000	14568201	-0.008005
289528082	4866758	247629	10000.000000	31011	171	1.000000	25484	1018	1.000000	14619838	-0.008239
289516067	4870641	248254	10000.000000	31043	197	1.000000	26024	898	1.000000	14671178	-0.008915
289544946	4852985	247266	10000.000000	31072	219	1.000000	25631	994	1.000000	14722478	-0.007802
289540514	4869856	248882	10000.000000	31017	197	1.000000	26127	864	1.000000	14773397	-0.007789
289526254	4861246	248408	10000.000000	31141	171	1.000000	26107	1014	1.000000	14824670	-0.008419
289541303	4858741	248997	10000.000000	31125	166	1.000000	26248	772	1.000000	14875584	-0.007951
289490397	4874411	249364	10000.000000	31145	198	1.000000	26458	821	1.000000	14926772	-0.007553
289553101	4855516	247035	10000.000000	30876	221	1.000000	25490	955	1.000000	14977675	-0.007540
289593568	4857346	246985	10000.000000	30989	152	1.000000	26406	921	1.000000	15028453	-0.006806
289507627	4860796	247086	10000.000000	31180	178	1.000000	26045	1021	1.000000	15079310	-0.006791
289510841	4865224	248203	10000.000000	31117	198	1.000000	26023	990	1.000000	15130278	-0.005012
289521956	4870947	248879	10000.000000	30945	208	1.000000	26387	705	1.000000	15180418	-0.005284
289464045	4869347	248153	10000.000000	31143	192	1.000000	26463	794	1.000000	15230666	-0.006004
289495692	4865143	248828	10000.000000	30750	194	1.000000	26519	837	1.000000	15280833	-0.005930
289529873	4864587	248629	10000.000000	30860	177	1.000000	26072	910	1.000000	15331008	-0.005858
289559394	4850279	247044	10000.000000	31031	172	1.000000	26415	934	1.000000	15381285	-0.006091
289576634	4861456	247945	10000.000000	30862	168	1.000000	26078	911	1.000000	15431396	-0.006139
289499640	4869817	248096	10000.000000	30872	225	1.000000	26085	781	1.000000	15481629	-0.006006
289544508	4861047	247528	10000.000000	31093	185	1.000000	26175	952	1.000000	15531328	-0.006704
289547933	4862815	248625	10000.000000	31119	180	1.000000	26570	781	1.000000	15581413	-0.006272
289529161	4857942	248041	10000.000000	30810	228	1.000000	26690	745	1.000000	15631230	-0.006254
289528174	4860975	247906	10000.000000	30988	179	1.000000	26366	868	1.000000	15681268	-0.006187
289535809	4860364	247538	10000.000000	31052	193	1.000000	26451	874	1.000000	15730512	-0.006484
289528693	4861898	247649	10000.000000	31022	203	1.000000	26289	968	1.000000	15780283	-0.007032
289497121	4875307	248521	10000.000000	30880	208	1.000000	25901	834	1.000000	15829689	-0.006836
289506432	4859562	247896	10000.000000	31018	196	1.000000	25550	1064	1.000000	15879704	-0.006703
289519468	4850791	248292	10000.000000	31226	202	1.000000	26024	856	1.000000	15928955	-0.006972
289499752	4870018	248457	10000.000000	31034	214	1.000000	25722	870	1.000000	15978323	-0.006964
289533168	4851831	247141	10000.000000	31245	190	1.000000	26467	859	1.000000	16027152	-0.005934
289531901	4872588	248830	10000.000000	30957	222	1.000000	26026	871	1.000000	16076153	-0.004762
289503172	4866302	247622	10000.000000	31053	195	1.000000	26265	862	1.000000	16125665	-0.005003
289515989	4861833	248238	10000.000000	30934	191	1.000000	26180	803	1.000000	16174320	-0.004786
289514256	4874174	248937	10000.000000	30910	205	1.000000	26864	749	1.000000	16223057	-0.004913
289564262	4856833	248194	10000.000000	30786	174	1.000000	26202	945	1.000000	16271996	-0.005615
289536298	4855463	247189	10000.000000	30936	169	1.000000	25987	944	1.000000	16320895	-0.005427
289550474	4859190	247513	10000.000000	30919	174	1.000000	25655	1077	1.000000	16369551	-0.005214
npatches	nstrain	runtime	dt	init_x	init_y	init_y_blood	init_z	init_S	beta0	beta1	beta2	beta3	mean_beta	B	d	delta	delta_blood	b[0]	mut	m	CTL	c	g	epsilon	k	het	lambda	rho	omega	x_max	patch.dyna	DELTA	A	VA
10000	1	100.000000	0.001000	21900	9499	5000000	0.001000	10000000	14.859547	18.685374	20.206054	12.789906	15	800000000	0.010000	1.000000	1.000000	80000	0.000050	0.004800	0	0.500000	0.000000	2.500000	15.000000	0.500000	0.001000	0.001000	0.010000	31872	0	10.000000	7.000000	1.000000
sus	inf	inf_blood	z	x[0]	y[0][0]	z[0]	x[1]	y[1][0]	z[1]	S[0]	synchrony
219000000	94990000	5000000	10.000000	21900	9499	0.001000	21900	9499	0.001000	10000000	0.000000
111166153	81514229	4331050	3941.516320	10532	8243	0.394152	9048	8755	0.394152	10658744	0.000000
207676184	22205348	1153301	6325.803353	20456	2290	0.632580	17667	2878	0.632580	10933483	0.000000
250705186	11637354	600517	7771.765723	25259	1213	0.777177	22352	1562	0.777177	11091376	0.000000
272352423	7401335	379802	8648.676577	28020	572	0.864868	24281	1216	0.864868	11193892	0.000000
283879185	5434058	279120	9180.483393	29466	413	0.918048	26849	716	0.918048	11265672	0.000000
290176250	4416324	226392	9503.000201	30358	229	0.950300	27080	647	0.950300	11321075	0.000000
293813425	3850305	196875	9698.592075	30323	232	0.969859	27785	561	0.969859	11366890	0.000000
296121475	3511757	178963	9817.209710	30685	275	0.981721	28557	474	0.981721	11407146	0.000000
297254107	3338656	170655	9889.145947	30664	157	0.988915	28852	550	0.988915	11443623	0.000000
298038986	3223595	164508	9932.772025	31113	209	0.993277	28673	443	0.993277	11477934	0.000000
298521248	3153163	161252	9959.229270	30818	239	0.995923	28413	579	0.995923	11511124	0.000000
298820328	3101881	159079	9975.274394	30579	221	0.997527	28979	441	0.997527	11543836	0.000000
299000784	3077279	156843	9985.005037	30864	173	0.998501	28775	398	0.998501	11575916	0.000000
299063546	3074863	156557	9990.906233	30652	199	0.999091	27954	589	0.999091	11608061	0.000000
299097786	3066749	157030	9994.485041	30943	178	0.999449	28645	388	0.999449	11639576	0.000000
299108562	3055390	157108	9996.655426	30878	186	0.999666	28480	515	0.999666	11671550	0.000000
299177932	3052997	156354	9997.971667	30765	148	0.999797	28928	471	0.999797	11702962	0.000000
299126074	3064377	155912	9998.769908	30728	201	0.999877	28450	487	0.999877	11734692	0.000000
299143009	3053435	156555	9999.254005	31030	124	0.999925	28584	494	0.999925	11766442	0.000000
299250544	3038660	154809	9999.547588	30963	150	0.999955	28555	469	0.999955	11798080	0.000000
299224684	3043193	155446	9999.725632	30822	169	0.999973	28550	507	0.999973	11829738	0.000000
299212419	3049938	156017	9999.833608	30749	223	0.999983	29205	386	0.999983	11860742	0.000000
299159106	3056779	156224	9999.899091	31219	192	0.999990	28669	426	0.999990	11891711	0.000000
299236187	3036051	155320	9999.938803	30605	237	0.999994	29007	434	0.999994	11922677	0.000000
299251427	3039935	155431	9999.962887	30891	187	0.999996	29143	413	0.999996	11953607	0.000000
299210196	3055340	155843	9999.977493	30762	165	0.999998	28730	504	0.999998	11984044	0.000000
299223809	3055411	155629	9999.986350	30974	168	0.999999	29031	454	0.999999	12015041	0.000000
299230485	3041817	155357	9999.991722	30662	205	0.999999	29127	392	0.999999	12046142	0.000000
299253808	3040781	154806	9999.994980	30980	115	0.999999	29260	399	0.999999	12077188	0.000000
299293237	3039448	154892	9999.996955	31068	192	1.000000	28815	486	1.000000	12107955	0.000000
299293520	3044190	156377	9999.998154	30913	165	1.000000	29072	416	1.000000	12139324	0.000000
299209945	3047757	155918	9999.998880	30795	169	1.000000	29047	454	1.000000	12169805	0.000000
299291710	3041626	155244	9999.999321	30855	221	1.000000	28547	433	1.000000	12200563	0.000000
299197657	3052524	156274	9999.999588	30689	193	1.000000	29016	432	1.000000	12231400	0.000000
299224336	3043712	154645	9999.999750	30998	154	1.000000	29081	429	1.000000	12261898	0.000000
299224580	3041460	155790	9999.999849	30757	193	1.000000	29537	412	1.000000	12292514	0.000000
299241807	3048448	155095	9999.999908	31099	186	1.000000	28620	459	1.000000	12323324	0.000000
299184659	3054350	156023	9999.999944	31007	174	1.000000	29079	360	1.000000	12353873	0.000000
299243323	3045467	155063	9999.999966	31043	172	1.000000	28767	522	1.000000	12383894	0.000000
299202754	3049873	155725	9999.999980	30806	212	1.000000	28569	396	1.000000	12414299	-1.#IND00
299222078	3040800	155950	9999.999988	30948	184	1.000000	28524	506	1.000000	12444484	-1.#IND00
299244027	3041090	154947	9999.999992	30880	169	1.000000	28679	455	1.000000	12474486	0.028893
299216669	3053411	155444	9999.999995	31039	141	1.000000	28515	527	1.000000	12504780	0.014117
299249570	3041745	155206	9999.999997	31192	167	1.000000	29316	389	1.000000	12535015	0.016619
299229554	3048487	156274	9999.999998	30667	229	1.000000	29022	473	1.000000	12565278	0.012971
299228411	3044712	155367	9999.999999	30891	200	1.000000	28519	507	1.000000	12595443	0.009298
299216998	3040085	154874	9999.999999	30883	187	1.000000	28793	466	1.000000	12625630	0.010508
299276626	3040098	155683	10000.000000	30717	203	1.000000	29365	330	1.000000	12655770	0.011916
299218111	3049537	155894	10000.000000	30948	217	1.000000	28701	529	1.000000	12685912	0.011316
299251017	3040990	155545	10000.000000	30405	210	1.000000	28836	420	1.000000	12715612	0.006697
299243961	3041290	154293	10000.000000	30523	192	1.000000	28599	511	1.000000	12745880	0.005987
299278243	3035321	154360	10000.000000	30629	155	1.000000	28954	432	1.000000	12775189	0.001448
299269308	3046012	155152	10000.000000	31011	155	1.000000	28423	522	1.000000	12805067	0.004196
299145057	3051851	156632	10000.000000	30982	144	1.000000	28583	424	1.000000	12834589	0.004286
299261273	3028722	154695	10000.000000	30896	161	1.000000	29042	448	1.000000	12864122	0.006537
299249620	3052014	155950	10000.000000	31034	162	1.000000	29076	451	1.000000	12894005	0.006589
299233603	3048201	155544	10000.000000	30877	183	1.000000	28608	523	1.000000	12924168	0.006898
299279347	3036022	154652	10000.000000	30909	208	1.000000	28840	339	1.000000	12953400	0.005794
299204281	3043302	154779	10000.000000	30490	211	1.000000	28445	557	1.000000	12982976	0.004904
299185361	3046363	155930	10000.000000	30704	173	1.000000	28829	475	1.000000	13012696	0.004150
299260057	3039767	155087	10000.000000	30705	188	1.000000	28466	490	1.000000	13042154	0.001670
299197162	3057064	156163	10000.000000	30997	161	1.000000	28590	506	1.000000	13071493	0.001715
299231745	3039168	155261	10000.000000	30654	175	1.000000	28922	435	1.000000	13101105	0.001773
299299243	3032034	155108	10000.000000	30676	198	1.000000	28558	461	1.000000	13130259	0.001698
299248312	3041078	155070	10000.000000	30910	190	1.000000	29454	429	1.000000	13159501	0.001542
299238421	3043379	155270	10000.000000	30767	243	1.000000	28821	475	1.000000	13188227	0.002520
299219994	3054010	156466	10000.000000	30663	149	1.000000	28277	579	1.000000	13217518	0.002480
299237342	3042468	155012	10000.000000	30722	183	1.000000	29154	388	1.000000	13246279	0.002838
299251454	3045283	155209	10000.000000	30818	153	1.000000	28197	551	1.000000	13275103	0.002539
299191058	3049594	155950	10000.000000	30967	200	1.000000	28825	446	1.000000	13304318	0.003087
299216363	3038330	155103	10000.000000	30845	128	1.000000	28842	466	1.000000	13333124	0.002730
299266895	3035139	154238	10000.000000	30905	163	1.000000	28308	514	1.000000	13362039	0.001328
299246785	3055214	156086	10000.000000	30842	207	1.000000	28864	393	1.000000	13390942	0.001187
299185931	3047501	156329	10000.000000	30934	201	1.000000	28712	510	1.000000	13419973	0.001150
299240282	3040178	154733	10000.000000	31099	153	1.000000	29199	343	1.000000	13448847	0.001281
299227377	3048990	155880	10000.000000	30746	221	1.000000	28594	454	1.000000	13477379	0.001222
299184826	3051466	155557	10000.000000	30688	172	1.000000	28706	511	1.000000	13505990	0.001223
299234820	3051814	156212	10000.000000	30970	143	1.000000	28928	387	1.000000	13534695	0.001445
299166737	3059278	155895	10000.000000	30950	179	1.000000	28570	483	1.000000	13563283	0.002069
299201728	3050709	156035	10000.000000	30988	144	1.000000	28435	564	1.000000	13592091	0.002164
299233821	3049167	155856	10000.000000	30742	201	1.000000	28180	544	1.000000	13620723	0.003061
299278377	3043095	155455	10000.000000	30694	175	1.000000	29150	356	1.000000	13649268	0.003333
299257345	3044872	155490	10000.000000	31089	144	1.000000	28722	475	1.000000	13677780	0.003254
299267519	3042330	155291	10000.000000	30898	175	1.000000	28858	382	1.000000	13706033	0.003076
299183466	3058313	156320	10000.000000	31010	156	1.000000	28331	553	1.000000	13734857	0.002977
299187839	3046595	155659	10000.000000	31009	156	1.000000	29185	397	1.000000	13762879	0.002968
299235472	3047936	155112	10000.000000	30928	170	1.000000	28924	499	1.000000	13791282	0.002835
299195459	3052010	155609	10000.000000	31156	156	1.000000	28285	485	1.000000	13819237	0.002812
299268674	3043383	155328	10000.000000	30771	182	1.000000	28867	529	1.000000	13847298	0.002625
299230869	3035857	155756	10000.000000	30975	164	1.000000	28751	371	1.000000	13875910	0.003126
299253917	3042948	155039	10000.000000	30827	129	1.000000	28437	547	1.000000	13904121	0.003606
299230139	3043866	154801	10000.000000	30889	188	1.000000	28942	447	1.000000	13932338	0.003054
299241973	3041405	154834	10000.000000	31017	180	1.000000	28765	441	1.000000	13960184	0.003120
299213133	3050303	154850	10000.000000	30994	168	1.000000	28676	454	1.000000	13988147	0.003013
299218931	3048618	156029	10000.000000	30945	220	1.000000	29053	452	1.000000	14016443	0.003033
299237019	3046103	156104	10000.000000	30589	147	1.000000	28344	557	1.000000	14044327	0.003392
299183789	3063216	155742	10000.000000	30795	171	1.000000	28318	521	1.000000	14072172	0.003352
299249047	3040697	154221	10000.000000	30551	195	1.000000	28935	483	1.000000	14100192	0.002508
299207409	3047041	155489	10000.000000	30718	154	1.000000	28590	444	1.000000	14127889	0.002610
npatches	nstrain	runtime	dt	init_x	init_y	init_y_blood	init_z	init_S	beta0	beta1	beta2	beta3	mean_beta	B	d	delta	delta_blood	b[0]	mut	m	CTL	c	g	epsilon	k	het	lambda	rho	omega	x_max	patch.dyna	DELTA	A	VA
10000	1	100.000000	0.001000	21900	9499	5000000	0.001000	10000000	20.519161	13.373214	10.759621	7.577202	15	800000000	0.010000	1.000000	1.000000	80000	0.000050	0.004800	0	0.500000	0.000000	2.500000	16.000000	0.500000	0.001000	0.001000	0.010000	31872	0	10.000000	7.000000	1.000000
sus	inf	inf_blood	z	x[0]	y[0][0]	z[0]	x[1]	y[1][0]	z[1]	S[0]	synchrony
219000000	94990000	5000000	10.000000	21900	9499	0.001000	21900	9499	0.001000	10000000	0.000000
116666255	73023298	3888126	3941.516320	9071	8133	0.394152	12084	7381	0.394152	10648391	0.000000
217191887	18543815	962178	6325.803353	17317	2844	0.632580	22858	1575	0.632580	10898251	0.000000
260316383	9156231	473324	7771.765723	21766	1577	0.777177	27853	595	0.777177	11031959	0.000000
281329427	5472103	282094	8648.676577	24396	1101	0.864868	29880	328	0.864868	11111372	0.000000
292289249	3781080	193762	9180.483393	25707	880	0.918048	30599	198	0.918048	11162331	0.000000
298179206	2940899	151266	9503.000201	26715	718	0.950300	30975	145	0.950300	11197806	0.000000
301538394	2469748	126546	9698.592075	27478	663	0.969859	31198	106	0.969859	11224992	0.000000
303505556	2204443	113114	9817.209710	28283	435	0.981721	31248	112	0.981721	11246641	0.000000
304648023	2050164	104768	9889.145947	28651	507	0.988915	31621	67	0.988915	11265103	0.000000
305364155	1953240	99210	9932.772025	28151	446	0.993277	31640	71	0.993277	11282150	0.000000
305724196	1905044	97359	9959.229270	28908	389	0.995923	31670	60	0.995923	11297385	0.000000
305972466	1861603	95538	9975.274394	28873	425	0.997527	31345	69	0.997527	11312671	0.000000
306130424	1848241	94827	9985.005037	29035	317	0.998501	31515	51	0.998501	11327306	0.000000
306226925	1840980	93760	9990.906233	29189	383	0.999091	31392	85	0.999091	11341649	0.000000
306317370	1822859	92942	9994.485041	28243	534	0.999449	31594	61	0.999449	11355969	0.000000
306285835	1827298	92533	9996.655426	28829	429	0.999666	31530	82	0.999666	11370601	0.000000
306367376	1820351	92857	9997.971667	28914	352	0.999797	31403	95	0.999797	11384731	0.000000
306294110	1827572	93271	9998.769908	29246	378	0.999877	31456	72	0.999877	11398929	0.000000
306362988	1812134	92910	9999.254005	28037	566	0.999925	31473	59	0.999925	11412783	0.000000
306376277	1823326	92739	9999.547588	28530	483	0.999955	31567	66	0.999955	11426408	0.000000
306327981	1826667	93557	9999.725632	29138	490	0.999973	31585	67	0.999973	11440434	0.000000
306326616	1820126	92470	9999.833608	28356	579	0.999983	31426	57	0.999983	11454291	0.000000
306414037	1804781	92777	9999.899091	27973	515	0.999990	31637	68	0.999990	11468126	0.000000
306414978	1807308	92540	9999.938803	28689	454	0.999994	31567	79	0.999994	11481667	0.000000
306383363	1811022	92978	9999.962887	29137	369	0.999996	31799	60	0.999996	11495606	0.000000
306425704	1804630	92173	9999.977493	28630	495	0.999998	31663	69	0.999998	11508714	0.000000
306461020	1801890	91756	9999.986350	28480	491	0.999999	31596	73	0.999999	11522293	0.000000
306385687	1818121	92594	9999.991722	28523	469	0.999999	31481	99	0.999999	11536196	0.000000
306358145	1816771	93088	9999.994980	29001	379	0.999999	31600	55	0.999999	11549961	0.000000
306306899	1822422	93501	9999.996955	28567	479	1.000000	31745	85	1.000000	11563834	0.000000
306296324	1829891	93663	9999.998154	28452	463	1.000000	31656	54	1.000000	11577527	0.000000
306317871	1820116	93036	9999.998880	28642	513	1.000000	31606	80	1.000000	11591571	0.000000
306425109	1803256	92222	9999.999321	28225	478	1.000000	31367	78	1.000000	11604988	0.000000
306388891	1813903	93048	9999.999588	28154	475	1.000000	31549	47	1.000000	11618379	0.000000
306392217	1816211	92338	9999.999750	28919	391	1.000000	31600	64	1.000000	11632243	0.000000
306390253	1818817	92758	9999.999849	28280	509	1.000000	31552	63	1.000000	11645466	0.000000
306439829	1807469	91902	9999.999908	28732	397	1.000000	31755	70	1.000000	11659250	0.000000
306358171	1817460	92959	9999.999944	28880	464	1.000000	31581	83	1.000000	11673312	0.000000
306425390	1808782	92602	9999.999966	29095	353	1.000000	31566	66	1.000000	11687012	0.000000
306378322	1817458	93212	9999.999980	29070	390	1.000000	31596	49	1.000000	11700343	-1.#IND00
306373135	1820585	92658	9999.999988	28648	379	1.000000	31351	82	1.000000	11713660	-1.#IND00
306383836	1817847	92719	9999.999992	28938	486	1.000000	31623	73	1.000000	11727101	0.003725
306389276	1813421	92377	9999.999995	28756	379	1.000000	31550	74	1.000000	11740250	-0.003777
306409071	1807394	92354	9999.999997	28694	429	1.000000	31309	70	1.000000	11753575	-0.000801
306389659	1818111	92610	9999.999998	29021	382	1.000000	31807	50	1.000000	11766942	-0.000148
306373026	1814235	92774	9999.999999	28483	457	1.000000	31494	67	1.000000	11780273	-0.002233
306380664	1816847	92953	9999.999999	29329	314	1.000000	31289	60	1.000000	11793704	-0.006940
306391834	1816404	92594	10000.000000	29606	309	1.000000	31478	75	1.000000	11807399	-0.005696
306421291	1813114	92136	10000.000000	28856	399	1.000000	31462	86	1.000000	11820836	-0.003735
306356045	1816348	92651	10000.000000	29017	469	1.000000	31407	67	1.000000	11834452	-0.006431
306428195	1810338	92211	10000.000000	28928	380	1.000000	31265	65	1.000000	11847960	-0.005499
306394495	1810918	92900	10000.000000	28913	459	1.000000	31236	71	1.000000	11861421	-0.005226
306353124	1825976	92872	10000.000000	28473	337	1.000000	31740	63	1.000000	11874804	-0.005108
306370226	1816532	93082	10000.000000	28854	446	1.000000	31601	46	1.000000	11887997	-0.004200
306343443	1816261	92483	10000.000000	28968	368	1.000000	31476	74	1.000000	11901245	-0.004548
306392467	1813466	92967	10000.000000	28434	444	1.000000	31457	56	1.000000	11913983	-0.004463
306347727	1821087	92641	10000.000000	28541	356	1.000000	31497	91	1.000000	11926846	-0.005349
306332808	1820848	92745	10000.000000	28619	428	1.000000	31415	69	1.000000	11939629	-0.002686
306383551	1817224	92440	10000.000000	28643	400	1.000000	31256	98	1.000000	11953001	-0.004880
306373898	1815936	93001	10000.000000	28602	545	1.000000	31245	105	1.000000	11965922	-0.004971
306370000	1823715	92144	10000.000000	28875	361	1.000000	31390	89	1.000000	11978915	-0.004730
306365514	1818073	92843	10000.000000	28533	470	1.000000	31474	48	1.000000	11992191	-0.004218
306387097	1817239	92612	10000.000000	28932	387	1.000000	31347	44	1.000000	12005234	-0.003810
306376875	1817254	92940	10000.000000	28750	433	1.000000	31418	60	1.000000	12017819	-0.002191
306367172	1815408	93004	10000.000000	28219	482	1.000000	31481	69	1.000000	12031067	-0.000240
306377386	1817310	92666	10000.000000	28584	435	1.000000	31487	77	1.000000	12044345	-0.000785
306420078	1806105	92004	10000.000000	28107	459	1.000000	31480	76	1.000000	12056944	-0.000957
306415224	1817307	92866	10000.000000	28798	393	1.000000	31580	68	1.000000	12069828	-0.000539
306389404	1817324	92305	10000.000000	28782	407	1.000000	31437	86	1.000000	12082769	-0.000646
306413218	1812556	92353	10000.000000	28689	411	1.000000	31434	72	1.000000	12094991	-0.001139
306400996	1809248	92390	10000.000000	28774	417	1.000000	31309	78	1.000000	12107385	-0.001757
306403872	1810435	91878	10000.000000	29251	334	1.000000	31519	85	1.000000	12119979	-0.000842
306408417	1807178	92807	10000.000000	29052	457	1.000000	31628	83	1.000000	12132705	-0.000548
306400669	1811142	92714	10000.000000	27693	574	1.000000	31608	73	1.000000	12145101	-0.000626
306419896	1806418	92075	10000.000000	28445	522	1.000000	31460	79	1.000000	12157769	0.000180
306427135	1813336	92784	10000.000000	28710	414	1.000000	31462	46	1.000000	12170548	0.000123
306402491	1814711	93210	10000.000000	28261	492	1.000000	31565	64	1.000000	12183108	0.000188
306430776	1812835	92094	10000.000000	29000	408	1.000000	31451	60	1.000000	12196006	0.001420
306428595	1812000	92522	10000.000000	28596	492	1.000000	31667	41	1.000000	12208521	0.001934
306418549	1810143	91955	10000.000000	28381	453	1.000000	31738	57	1.000000	12220677	0.001036
306398652	1810937	91600	10000.000000	28859	403	1.000000	31636	85	1.000000	12233791	0.001085
306377777	1825098	93089	10000.000000	29245	329	1.000000	31385	65	1.000000	12246568	0.000959
306336968	1821419	93385	10000.000000	29074	426	1.000000	31399	61	1.000000	12259237	0.000214
306370999	1815324	92008	10000.000000	28670	499	1.000000	31422	76	1.000000	12272004	0.000265
306360885	1816148	92682	10000.000000	28194	442	1.000000	31678	88	1.000000	12284265	-0.000034
306355049	1819215	92916	10000.000000	28610	371	1.000000	31556	83	1.000000	12296874	-0.000045
306433712	1802041	92229	10000.000000	28947	453	1.000000	31334	57	1.000000	12309408	0.000024
306382989	1814892	92600	10000.000000	28544	460	1.000000	31538	67	1.000000	12321451	0.000050
306409449	1809442	92208	10000.000000	28577	473	1.000000	31490	60	1.000000	12333798	0.000087
306401048	1808976	92352	10000.000000	28579	445	1.000000	31562	83	1.000000	12346272	-0.000013
306401037	1812715	93154	10000.000000	28852	350	1.000000	31641	112	1.000000	12358543	0.000315
306348500	1815335	92676	10000.000000	28618	536	1.000000	31771	87	1.000000	12371367	0.000746
306389215	1813640	93032	10000.000000	28867	402	1.000000	31266	53	1.000000	12383672	0.000753
306375259	1817489	92373	10000.000000	29033	337	1.000000	31395	59	1.000000	12396542	0.000704
306418492	1805109	91931	10000.000000	29255	425	1.000000	31414	70	1.000000	12409158	0.000651
306363256	1820296	92582	10000.000000	28762	433	1.000000	31275	57	1.000000	12421581	0.000951
306434836	1809373	91938	10000.000000	28110	548	1.000000	31562	48	1.000000	12434145	0.001342
306416141	1809991	92215	10000.000000	28872	374	1.000000	31671	52	1.000000	12446139	0.001047
306403052	1811160	93026	10000.000000	28565	395	1.000000	31577	51	1.000000	12458413	0.001291
npatches	nstrain	runtime	dt	init_x	init_y	init_y_blood	init_z	init_S	beta0	beta1	beta2	beta3	mean_beta	B	d	delta	delta_blood	b[0]	mut	m	CTL	c	g	epsilon	k	het	lambda	rho	omega	x_max	patch.dyna	DELTA	A	VA
10000	1	100.000000	0.001000	21900	9499	5000000	0.001000	10000000	8.265652	12.139757	13.599087	11.889455	15	800000000	0.010000	1.000000	1.000000	80000	0.000050	0.004800	0	0.500000	0.000000	2.500000	17.000000	0.500000	0.001000	0.001000	0.010000	31872	0	10.000000	7.000000	1.000000
sus	inf	inf_blood	z	x[0]	y[0][0]	z[0]	x[1]	y[1][0]	z[1]	S[0]	synchrony
219000000	94990000	5000000	10.000000	21900	9499	0.001000	21900	9499	0.001000	10000000	0.000000
122385900	65326898	3484006	3941.516320	16839	5067	0.394152	13559	6130	0.394152	10637401	0.000000
226706083	15309817	797262	6325.803353	28079	675	0.632580	25176	1074	0.632580	10862268	0.000000
269844130	6949959	359255	7771.765723	30799	187	0.777177	29187	376	0.777177	10971911	0.000000
290097212	3804554	196041	8648.676577	31324	108	0.864868	30949	181	0.864868	11029378	0.000000
300293915	2404481	123801	9180.483393	31442	52	0.918048	31214	91	0.918048	11060007	0.000000
305564423	1726972	89025	9503.000201	31682	47	0.950300	31828	58	0.950300	11076913	0.000000
308534245	1346254	68399	9698.592075	31829	39	0.969859	31539	35	0.969859	11086805	0.000000
310231138	1135378	57837	9817.209710	31684	15	0.981721	31609	53	0.981721	11091811	0.000000
311272503	1004277	51293	9889.145947	31660	15	0.988915	31548	23	0.988915	11093816	0.000000
311925656	921389	47168	9932.755899	31685	21	0.993277	31749	18	0.993277	11094440	0.000000
312319863	877133	45010	9959.102025	31880	19	0.995923	31761	37	0.995923	11094321	0.000000
312524900	853269	43347	9975.176318	31685	19	0.997527	31790	30	0.997527	11093265	0.000000
312670583	839220	42663	9984.930224	31809	24	0.998501	31803	20	0.998501	11091675	0.000000
312726696	831203	42224	9990.772524	31582	21	0.999091	31723	23	0.999091	11090160	0.000000
312775007	826573	42490	9994.288444	31730	14	0.999449	31894	20	0.999449	11088372	0.000000
312812855	824893	41844	9996.457537	31539	10	0.999666	31764	25	0.999666	11086887	0.000000
312827860	822824	41992	9997.772411	31826	15	0.999797	31793	14	0.999797	11085359	0.000000
312793897	827063	42105	9998.589573	31935	13	0.999877	31921	22	0.999877	11084023	0.000000
312809902	814794	41708	9998.979312	31901	19	0.999925	31664	16	0.999925	11082482	0.000000
312855840	816418	41363	9999.051974	31828	24	0.999955	31955	19	0.999955	11080265	0.000000
312835612	818281	41657	9999.325686	31764	21	0.999973	31616	24	0.999973	11078435	0.000000
312856354	810139	41079	9999.405952	31947	24	0.999983	31683	18	0.999983	11076541	0.000000
312849000	816190	41529	9999.387639	31756	19	0.999990	31804	21	0.999990	11074281	0.000000
312862790	810549	41790	9999.512621	31732	9	0.999994	31873	18	0.999994	11072263	0.000000
312908697	812808	41263	9999.593698	31658	28	0.999996	31714	41	0.999996	11070154	0.000000
312856948	815936	41682	9999.516255	31810	15	0.999998	31589	15	0.999998	11068111	0.000000
312883154	811245	41198	9999.501643	31666	8	0.999999	31775	23	0.999999	11065837	0.000000
312815623	818956	42057	9999.547393	31793	16	0.999999	31808	19	0.999999	11063907	0.000000
312845859	817450	41690	9999.548180	31784	14	0.999999	31730	28	0.999999	11062102	0.000000
312809835	822179	41832	9999.606761	32019	13	1.000000	31696	15	1.000000	11059794	0.000000
312819620	817503	41750	9999.673499	31867	21	1.000000	31981	17	1.000000	11057989	0.000000
312851960	816145	41343	9999.692983	31804	11	1.000000	31843	20	1.000000	11056081	0.000000
312827632	817639	41460	9999.689416	31781	22	1.000000	31640	23	1.000000	11054216	0.000000
312856778	812244	41520	9999.600234	31927	16	1.000000	31618	15	1.000000	11052494	0.000000
312893735	811188	41321	9999.589082	31786	14	1.000000	31675	36	1.000000	11050535	0.000000
312887681	812423	41062	9999.528581	31634	15	1.000000	31678	30	1.000000	11048343	0.000000
312828837	822159	41681	9999.604183	31525	19	1.000000	31543	29	1.000000	11046354	0.000000
312813603	815419	41781	9999.631553	31952	13	1.000000	31662	21	1.000000	11044488	0.000000
312824911	816393	41411	9999.491177	31971	12	1.000000	31698	17	1.000000	11042635	0.000000
312855089	812691	41707	9999.492818	31816	12	1.000000	31788	17	1.000000	11040904	-1.#IND00
312899193	806476	40959	9999.546096	31808	16	1.000000	31580	24	1.000000	11038592	0.012000
312842439	818909	41958	9999.588306	31737	7	1.000000	31591	22	1.000000	11036824	0.017901
312798862	823193	41521	9999.495455	31819	17	1.000000	31698	21	1.000000	11034896	0.022265
312855552	809498	41154	9999.668433	31834	15	1.000000	31694	29	1.000000	11032685	0.016089
312867109	813054	41648	9999.718474	31972	24	1.000000	31692	21	1.000000	11030926	0.009737
312906158	805261	41365	9999.688758	31900	19	1.000000	31830	22	1.000000	11028719	0.004389
312917902	811249	41302	9999.617127	31943	20	1.000000	31730	14	1.000000	11026602	0.005498
312788668	826192	42356	9999.609655	31887	16	1.000000	31695	27	1.000000	11024968	0.006402
312827164	817553	41718	9999.591838	31553	11	1.000000	31879	28	1.000000	11023403	0.003609
312888290	805535	41141	9999.543050	31825	22	1.000000	31586	18	1.000000	11021557	0.002935
312919973	811986	41184	9999.538390	31657	18	1.000000	31651	35	1.000000	11019762	0.002630
312855884	809550	41190	9999.525433	31681	15	1.000000	31758	18	1.000000	11017768	0.005130
312866068	812298	41537	9999.576775	31848	13	1.000000	31456	27	1.000000	11016096	0.005930
312854442	817399	41726	9999.624682	31890	22	1.000000	31830	23	1.000000	11014512	0.005713
312855359	818828	41847	9999.546442	31803	10	1.000000	31710	26	1.000000	11012695	0.003344
312877534	811939	41369	9999.666378	31782	13	1.000000	31825	21	1.000000	11010951	0.003043
312911680	802851	41159	9999.589060	31781	12	1.000000	31725	39	1.000000	11009060	0.002202
312885740	813903	41679	9999.701064	31781	15	1.000000	31841	36	1.000000	11007427	0.002903
312826264	815121	41580	9999.733013	31720	25	1.000000	31665	26	1.000000	11005881	0.002742
312860082	814804	41604	9999.634381	31682	25	1.000000	31659	22	1.000000	11004143	0.003480
312881400	812285	41490	9999.609003	31605	14	1.000000	31956	18	1.000000	11002069	0.003481
312852408	817958	41384	9999.682962	31855	21	1.000000	32057	21	1.000000	11000068	0.003146
312899444	809163	41327	9999.649720	31836	14	1.000000	31744	19	1.000000	10998147	0.002851
312839851	822119	42028	9999.692598	31924	19	1.000000	31857	18	1.000000	10996664	0.002943
312789260	817439	41570	9999.709617	31905	30	1.000000	31503	28	1.000000	10994750	0.002893
312864145	812003	41517	9999.757678	31795	17	1.000000	31669	28	1.000000	10993260	0.002885
312823178	819437	41820	9999.699487	31644	20	1.000000	31867	16	1.000000	10991750	0.002833
312825009	819934	42150	9999.638282	31862	14	1.000000	31925	19	1.000000	10990185	0.002785
312819527	815028	41599	9999.705778	31739	12	1.000000	31834	21	1.000000	10988677	0.002616
312840826	812997	41452	9999.708384	31983	19	1.000000	31887	23	1.000000	10986587	0.002504
312873676	807352	41161	9999.684554	31504	21	1.000000	31748	28	1.000000	10984748	0.001212
312878403	810768	41621	9999.541411	31978	24	1.000000	31504	21	1.000000	10983017	0.000685
312830366	815493	41582	9999.623618	31855	7	1.000000	31719	30	1.000000	10981308	0.000691
312825695	824009	42082	9999.611014	31755	13	1.000000	31949	18	1.000000	10979555	0.000760
312857328	818647	41493	9999.630086	31900	16	1.000000	31578	18	1.000000	10977880	0.000957
312851831	813003	41258	9999.655651	31719	25	1.000000	31703	28	1.000000	10976554	0.001161
312919309	806083	41467	9999.527986	31882	19	1.000000	31529	34	1.000000	10975097	-0.001344
312910893	811505	41274	9999.591058	31938	11	1.000000	31975	19	1.000000	10973035	-0.001222
312892796	810099	41436	9999.494267	31644	14	1.000000	31814	25	1.000000	10971063	-0.001356
312896872	808294	41167	9999.474219	31898	18	1.000000	31821	23	1.000000	10969130	-0.001304
312891799	813240	41299	9999.424240	31899	17	1.000000	31726	18	1.000000	10966975	-0.001516
312885483	815746	41833	9999.506462	31815	16	1.000000	31730	22	1.000000	10964979	-0.001508
312854679	820409	41894	9999.479272	31806	14	1.000000	31608	28	1.000000	10963367	-0.002045
312829914	820062	41873	9999.618358	31751	12	1.000000	31649	11	1.000000	10961579	-0.001778
312827734	820385	41945	9999.504787	31789	14	1.000000	31920	19	1.000000	10960108	-0.002151
312852537	813523	41505	9999.613424	31685	15	1.000000	31818	23	1.000000	10958471	-0.002072
312884325	812990	41480	9999.614048	31924	9	1.000000	31895	28	1.000000	10956844	-0.002060
312906302	802001	40951	9999.559584	31761	14	1.000000	31939	28	1.000000	10955110	-0.001829
312862330	822203	41703	9999.702456	31883	10	1.000000	31461	27	1.000000	10953492	-0.001724
312875444	808965	41197	9999.737124	31864	18	1.000000	31541	27	1.000000	10951906	-0.001740
312853432	816459	41727	9999.794566	31892	11	1.000000	31798	26	1.000000	10950392	-0.001868
312854990	807042	41168	9999.792729	31889	14	1.000000	31546	22	1.000000	10948706	-0.001754
312856721	821084	42051	9999.783369	31835	27	1.000000	31842	14	1.000000	10947300	-0.001514
312871644	810474	41240	9999.821014	31799	13	1.000000	32217	15	1.000000	10945730	-0.001396
312893396	807400	41586	9999.780047	31660	5	1.000000	31733	15	1.000000	10943944	-0.001405
312889934	810836	41285	9999.764306	31743	23	1.000000	31679	18	1.000000	10941950	-0.001396
312891674	808543	41159	9999.728497	31772	23	1.000000	31451	36	1.000000	10940486	-0.001570
312911792	805324	41032	9999.621694	31750	18	1.000000	31805	21	1.000000	10939001	-0.001304
312864588	821015	41676	9999.706445	32053	22	1.000000	31639	20	1.000000	10937580	-0.001164
npatches	nstrain	runtime	dt	init_x	init_y	init_y_blood	init_z	init_S	beta0	beta1	beta2	beta3	mean_beta	B	d	delta	delta_blood	b[0]	mut	m	CTL	c	g	epsilon	k	het	lambda	rho	omega	x_max	patch.dyna	DELTA	A	VA
10000	1	100.000000	0.001000	21900	9499	5000000	0.001000	10000000	8.570439	18.099946	8.096827	15.487769	15	800000000	0.010000	1.000000	1.000000	80000	0.000050	0.004800	0	0.500000	0.000000	2.500000	18.000000	0.500000	0.001000	0.001000	0.010000	31872	0	10.000000	7.000000	1.000000
sus	inf	inf_blood	z	x[0]	y[0][0]	z[0]	x[1]	y[1][0]	z[1]	S[0]	synchrony
219000000	94990000	5000000	10.000000	21900	9499	0.001000	21900	9499	0.001000	10000000	0.000000
128749963	58170883	3113209	3941.516320	17062	4532	0.394152	11089	6201	0.394152	10624254	0.000000
236540881	12392595	645966	6325.803353	28165	535	0.632580	21150	1711	0.632580	10824917	0.000000
278959080	5117077	265298	7771.765723	30873	196	0.777177	25951	708	0.777177	10911688	0.000000
297751901	2504335	129740	8648.676577	31486	69	0.864868	29350	267	0.864868	10949057	0.000000
306716736	1411295	72332	9180.483393	31772	22	0.918048	30210	202	0.918048	10963538	0.000000
311186054	887158	45343	9503.000201	32090	24	0.950300	31106	96	0.950300	10966551	0.000000
313583693	612813	31434	9698.110127	31881	20	0.969859	31382	40	0.969859	10963154	0.000000
314960860	460030	23471	9802.457677	31882	5	0.981721	31717	46	0.981721	10956746	0.000000
315715898	376534	19339	9817.515307	31823	12	0.988915	31753	12	0.988915	10948103	0.000000
316202448	319565	16449	9732.684803	31613	0	0.951848	31742	12	0.993277	10938278	0.000000
316472998	290326	14777	9602.282739	31547	10	0.875600	31939	18	0.995923	10927533	0.000000
316637769	277395	14263	9477.479405	31934	7	0.810790	31810	6	0.997527	10916398	0.000000
316652665	272005	13872	9397.966274	31917	2	0.690456	31912	12	0.998501	10905212	0.000000
316711715	267712	13698	9348.993441	32012	6	0.812275	31556	18	0.999091	10893828	0.000000
316728713	266801	13626	9319.672467	31850	8	0.800425	31741	24	0.999449	10882353	0.000000
316714512	270406	13996	9311.021737	31859	2	0.842710	31679	12	0.999666	10871122	0.000000
316737423	264887	13370	9313.227060	31914	5	0.894761	31705	8	0.999797	10859807	0.000000
316730871	268032	13779	9313.242404	31929	5	0.936177	31812	21	0.999877	10848588	0.000000
316731832	269278	13736	9306.715746	31806	7	0.767186	31819	18	0.999925	10837148	0.000000
316765255	263837	13429	9306.081419	31595	6	0.806178	31886	25	0.999955	10825880	0.000000
316760479	261262	13214	9305.377914	32030	6	0.874821	31973	14	0.999973	10814397	0.000000
316797625	259604	13285	9283.432200	31940	3	0.924084	31533	51	0.999983	10803156	0.000000
316791774	261703	13355	9265.086549	31924	6	0.940537	31784	13	0.999990	10791836	0.000000
316764938	269229	13735	9278.525151	31981	11	0.963939	31618	7	0.999994	10780929	0.000000
316737082	269877	13886	9301.703825	31913	7	0.978130	31846	14	0.999996	10769800	0.000000
316686794	273282	13883	9318.154015	31874	5	0.854623	31878	42	0.999998	10758760	0.000000
316707606	270186	13795	9336.079891	31860	4	0.911836	31734	7	0.999999	10747701	0.000000
316727544	269174	13585	9319.935277	31832	7	0.822226	31688	5	0.999999	10736656	0.000000
316747236	262137	13321	9313.520905	31860	4	0.798713	31873	6	0.999999	10725544	0.000000
316774288	261374	13360	9282.650360	32120	9	0.833546	31915	13	0.956552	10714300	0.000000
316758621	263974	13440	9282.186444	32054	2	0.809336	31796	7	0.973650	10702744	0.000000
316773195	265247	13565	9287.470595	31835	5	0.813455	31737	3	0.984020	10691808	0.000000
316757138	267566	13652	9298.698266	31823	13	0.886869	31471	37	0.990309	10680540	0.000000
316761822	267755	13873	9306.559723	32015	2	0.931391	32017	3	0.994123	10669736	0.000000
316756857	263931	13527	9294.759989	31915	9	0.850464	31896	19	0.910487	10658780	0.000000
316785365	261819	13473	9286.957966	31654	11	0.753894	31755	43	0.945715	10647735	0.000000
316772784	261475	13464	9276.208020	31923	6	0.715466	31632	15	0.967078	10636652	0.000000
316801452	264757	13292	9273.390408	32074	2	0.827443	31765	12	0.980035	10625656	0.000000
316798207	257100	13400	9274.875017	31766	5	0.829742	31838	19	0.981719	10614687	0.000000
316827598	260094	13205	9271.670515	31681	5	0.883256	31831	17	0.988914	10603409	-1.#IND00
316796936	262577	13419	9277.177309	31823	2	0.786172	31749	17	0.991121	10592389	-1.#IND00
316796341	262685	13344	9279.295827	31894	7	0.820053	31674	35	0.994615	10581285	-0.015319
316744982	269541	13627	9297.555263	31797	9	0.890870	31696	31	0.996734	10570238	0.006878
316740453	268080	13670	9307.238256	31815	18	0.735441	32012	8	0.998020	10559463	0.005179
316748332	264814	13611	9301.642971	31929	10	0.833637	31919	27	0.998799	10548725	0.000376
316736732	269227	13808	9312.713744	31957	10	0.857032	31734	35	0.999272	10537784	0.003769
316724519	265696	13595	9311.466190	31698	5	0.852463	31873	21	0.999558	10527034	0.000377
316752106	265322	13732	9304.493543	31689	7	0.802670	31801	4	0.999732	10516251	0.001458
316780787	262025	13678	9305.216913	31815	7	0.850518	31612	7	0.999838	10505184	-0.000899
316809377	261475	13192	9276.167715	31832	7	0.909346	31629	40	0.999901	10494366	-0.002743
316782422	259494	12870	9274.488851	31769	8	0.722935	31707	17	0.999940	10483333	-0.004219
316795055	262112	13418	9275.091509	31775	6	0.831973	31827	17	0.964722	10472646	-0.004285
316807755	261546	13381	9275.355133	31651	9	0.878168	31842	6	0.978605	10461807	-0.005445
316744210	272178	13735	9286.839758	31892	6	0.868145	31912	24	0.987025	10451153	-0.006019
316725949	267043	13677	9310.930881	31924	10	0.909537	31961	9	0.992131	10440364	-0.006883
316745047	263050	13614	9303.883146	31839	5	0.798554	31756	24	0.995228	10429789	-0.006099
316759794	266881	13818	9297.767423	31753	3	0.847826	31857	34	0.997106	10418831	-0.006567
316759288	266252	13766	9299.992061	32092	5	0.811755	31597	17	0.998245	10407968	-0.006100
316757402	262583	13442	9291.746335	31976	4	0.885838	31427	28	0.998936	10397136	-0.005582
316809123	259518	13203	9274.427889	31869	2	0.753820	31546	24	0.999355	10386492	-0.005713
316815767	262728	13539	9263.866682	31871	8	0.834772	31842	24	0.999609	10375668	-0.005162
316787491	259984	13420	9270.310723	31971	5	0.871282	31766	9	0.999763	10364747	-0.005245
316779704	260276	13158	9270.121288	31862	3	0.845647	31823	15	0.999856	10353864	-0.003246
316773830	266050	13443	9268.480699	31804	9	0.864890	31882	12	0.970543	10343166	-0.002577
316711634	269812	13565	9286.420057	31854	11	0.918062	31814	34	0.982136	10332432	-0.002577
316733360	267235	13714	9305.881110	31782	4	0.920664	31734	39	0.989166	10321808	-0.002156
316730751	267039	13692	9297.348988	31874	10	0.754756	31743	16	0.993430	10311396	-0.001950
316772799	265432	13515	9298.958710	31907	5	0.851270	31825	44	0.996015	10300990	-0.002201
316754804	265275	13632	9302.154479	31707	4	0.753585	31632	18	0.997584	10290389	-0.002002
316753903	263346	13437	9285.763502	31978	5	0.850560	31596	13	0.998535	10279755	-0.001703
316793297	261527	13015	9279.292779	32099	4	0.752551	31785	4	0.958980	10269346	-0.001652
316780452	262785	13341	9276.541047	31718	9	0.849933	31829	11	0.975123	10258752	-0.001381
316756157	270240	13861	9298.596633	31759	6	0.743638	31665	27	0.984914	10248368	-0.001131
316741489	265163	13612	9310.159510	31735	4	0.844528	31774	20	0.990851	10237906	-0.000469
316794880	262988	13557	9296.321530	31693	6	0.836092	31507	10	0.994451	10227357	-0.000629
316778247	262285	13206	9286.719207	32027	4	0.900597	31696	25	0.996635	10216595	-0.000869
316763294	267857	13539	9272.547758	31921	10	0.939717	31755	12	0.997959	10206211	-0.001366
316745532	265202	13741	9299.562463	31893	4	0.779966	31605	11	0.998762	10195947	-0.001345
316772105	261908	13408	9285.803530	31918	13	0.832586	31844	10	0.999249	10185619	-0.001050
316736128	268302	13733	9294.900603	31850	9	0.808645	31744	8	0.999545	10175264	-0.000606
316740848	267299	13587	9293.269409	31839	13	0.797335	31843	20	0.999724	10164891	0.000237
316752872	263003	13315	9294.549386	31756	6	0.877093	31714	19	0.999833	10154468	0.000204
316802732	259544	13201	9269.397293	31963	1	0.780305	31656	29	0.861389	10144051	0.000498
316766196	269171	13758	9280.007025	31756	8	0.808749	31615	21	0.915939	10133713	-0.000518
316742395	269665	13904	9311.299420	31899	6	0.884015	31723	24	0.949021	10123619	-0.000248
316741956	269952	13928	9322.818760	31788	4	0.838710	31603	29	0.969083	10113454	0.000155
316724925	268812	13663	9324.835949	31676	12	0.655174	31632	7	0.981250	10103461	0.000311
316740943	266487	13467	9317.486280	31856	2	0.790879	31773	34	0.881608	10093386	0.000279
316768911	262269	13581	9298.433973	31942	17	0.843458	31545	33	0.928201	10083149	0.000022
316782154	266408	13584	9292.801896	31864	11	0.884023	31449	52	0.956457	10072956	0.000118
316745065	266472	13402	9291.674207	31897	9	0.884707	31601	27	0.973593	10062824	-0.000768
316744460	266754	13616	9289.286530	32023	15	0.616846	31568	8	0.983985	10052789	-0.000772
316753554	269683	13758	9300.425000	31837	2	0.719186	31438	22	0.990288	10042661	-0.000544
316735071	267231	13740	9308.212939	31844	5	0.829699	31759	4	0.974711	10032586	-0.000447
316745302	264813	13494	9307.414189	32076	8	0.821437	31766	38	0.909940	10022393	-0.000435
316770143	262851	13622	9287.864629	31857	5	0.865287	31754	14	0.945382	10012139	-0.000375
316756099	269471	13686	9296.005662	31993	6	0.918303	31823	4	0.962384	10002060	-0.000432
316712997	267734	13693	9304.914380	31685	5	0.805854	31467	47	0.816773	9992051	-0.000767
316783266	262157	13424	9293.168100	31955	9	0.869386	31659	10	0.888881	9981864	-0.000751
npatches	nstrain	runtime	dt	init_x	init_y	init_y_blood	init_z	init_S	beta0	beta1	beta2	beta3	mean_beta	B	d	delta	delta_blood	b[0]	mut	m	CTL	c	g	epsilon	k	het	lambda	rho	omega	x_max	patch.dyna	DELTA	A	VA
10000	1	100.000000	0.001000	21900	9499	5000000	0.001000	10000000	12.820743	20.779667	10.618963	11.906297	15	800000000	0.010000	1.000000	1.000000	80000	0.000050	0.004800	0	0.500000	0.000000	2.500000	19.000000	0.500000	0.001000	0.001000	0.010000	31872	0	10.000000	7.000000	1.000000
sus	inf	inf_blood	z	x[0]	y[0][0]	z[0]	x[1]	y[1][0]	z[1]	S[0]	synchrony
219000000	94990000	5000000	10.000000	21900	9499	0.001000	21900	9499	0.001000	10000000	0.000000
133912057	52215415	2798011	3941.516320	14373	4902	0.394152	10234	6305	0.394152	10614014	0.000000
244013221	10272700	535996	6325.803353	26103	749	0.632580	20212	1768	0.632580	10794571	0.000000
285560093	3865422	200664	7771.765723	30263	180	0.777177	25035	739	0.777177	10863780	0.000000
303097050	1670098	86606	8648.676577	31151	42	0.864868	27841	424	0.864868	10888132	0.000000
310948711	801578	41218	9180.464732	31691	28	0.918048	30109	194	0.918048	10892079	0.000000
314662486	421965	21759	9491.208152	31902	10	0.950300	30597	118	0.950300	10886503	0.000000
316435382	239105	12439	9408.340678	31966	2	0.902858	31342	34	0.969859	10876318	0.000000
317323133	159067	8235	8693.907247	31951	5	0.914584	31676	15	0.914176	10863787	0.000000
317585275	157881	7984	8122.197506	31958	2	0.800407	31560	49	0.947952	10850314	0.000000
317317644	219243	11269	8302.800634	31810	4	0.878956	31296	77	0.968435	10837551	0.000000
317169119	214188	11198	8635.186553	31738	7	0.911362	31147	82	0.980857	10825325	0.000000
317403972	166514	8523	8513.294879	31916	9	0.942428	31269	49	0.988391	10812254	0.000000
317648725	153488	7556	8115.432643	31762	9	0.584786	31628	13	0.992960	10798808	0.000000
317361965	221640	11244	8260.035022	31743	12	0.748192	31820	9	0.995730	10785819	0.000000
317069150	224985	11699	8660.889047	31796	8	0.847290	31699	27	0.997411	10774010	0.000000
317381866	165428	8452	8582.977955	31546	14	0.750658	31625	29	0.998430	10761377	0.000000
317594772	153249	7785	8128.196428	31919	2	0.808846	31756	13	0.999048	10747770	0.000000
317369488	216546	10824	8272.166284	32243	13	0.709169	31657	38	0.990077	10734944	0.000000
317067525	228016	11795	8662.899778	31919	8	0.823624	31205	59	0.993982	10723161	0.000000
317384842	166783	8485	8600.722422	32070	3	0.865492	31182	105	0.996350	10710714	0.000000
317631810	151919	7830	8129.740114	31817	0	0.537940	31595	28	0.997787	10697508	0.000000
317415278	208139	10434	8210.698436	31716	8	0.684282	31879	32	0.998658	10684750	0.000000
317087825	234086	11979	8622.297010	31586	25	0.808531	31316	70	0.999186	10672853	0.000000
317333426	169794	8828	8611.167835	31971	6	0.857873	30961	62	0.999506	10660629	0.000000
317581914	158542	8036	8203.881885	31888	7	0.505117	31661	11	0.999701	10647578	0.000000
317351328	216326	10931	8311.100240	31656	27	0.699876	31633	14	0.999818	10635085	0.000000
317178171	203073	10355	8614.032066	31733	9	0.817988	31829	8	0.960048	10623000	0.000000
317451443	161616	8277	8443.179611	31755	5	0.798289	31822	20	0.975771	10610241	0.000000
317554761	167267	8364	8183.915236	31914	6	0.738684	31498	39	0.985306	10597249	0.000000
317355387	206958	10596	8340.389934	32020	10	0.748935	31509	56	0.991089	10584685	0.000000
317254920	197242	9986	8557.682935	31912	5	0.748645	31521	9	0.994596	10572431	0.000000
317498679	155355	7998	8392.622114	31525	12	0.767739	31847	2	0.942425	10559670	0.000000
317632305	157289	7985	8063.667056	31746	11	0.630729	31796	24	0.931898	10546450	0.000000
317306825	227853	11525	8325.673630	31701	14	0.776054	31608	66	0.958699	10533958	0.000000
317148686	211463	10867	8664.914270	31788	4	0.864187	31480	22	0.974953	10522315	0.000000
317455836	155787	7944	8455.455541	31688	7	0.820194	31591	33	0.984810	10509894	0.000000
317637819	160511	8143	8086.536231	31785	6	0.890956	31381	32	0.990788	10496892	0.000000
317264937	230639	11752	8351.264047	31595	4	0.849978	31480	5	0.994413	10484610	0.000000
317126730	213955	10903	8691.658646	31885	7	0.805637	31481	50	0.996612	10472975	0.000000
[truncated: 163 more rows]
