# Supplementary material for: Large Variations in HIV-1 Viral Load Explained by Shifting-Mosaic Metapopulation Dynamics
Source: PLoS Biol. 2016 Oct 5;14(10):e1002567. doi: 10.1371/journal.pbio.1002567 (PMC5051940; doi:10.1371/journal.pbio.1002567)
Supplement: S1 Data — Each file gives the output from the simulations indicated by the filename: low migration (ms1, db432); high migration (ms1, db1); very high migration (ms10, db1); number of patches (np); reservoir (storage); no reservoir (nostorage); CTL immigration model (CTLimmig); CTL proliferation model (CTLprolif); β¯ (beta1, beta2, …). Within each file, there are 21 simulations for (k = 0,1,..,20), and data is output each day. For measures of synchrony, the final entry should be used. See Methods and S1 Simulation Code for further details. (ZIP) [file pbio.1002567.s002.zip › S1_Data/ms1_np10000_storage_noPD_CTLimmig_db1_beta16.tsv]

npatches	nstrain	runtime	dt	init_x	init_y	init_y_blood	init_z	init_S	beta0	beta1	beta2	beta3	mean_beta	B	d	delta	delta_blood	b[0]	mut	m	CTL	c	g	epsilon	k	het	lambda	rho	omega	x_max	patch.dyna	DELTA	A	VA
10000	1	100.000000	0.001000	21900	9499	5000000	0.001000	10000000	8.042892	21.856259	22.069574	17.373684	16	800000000	0.010000	1.000000	1.000000	80000	0.000050	0.004800	0	0.500000	0.000000	2.500000	0.000000	0.500000	0.001000	0.001000	0.010000	31872	0	10.000000	7.000000	1.000000
sus	inf	inf_blood	z	x[0]	y[0][0]	z[0]	x[1]	y[1][0]	z[1]	S[0]	synchrony
219000000	94990000	5000000	10.000000	21900	9499	0.001000	21900	9499	0.001000	10000000	0.000000
30969589	516016121	26130185	3941.516320	5469	49867	0.394152	2142	52377	0.394152	10819236	0.000000
25462621	632533153	32196957	6325.803353	4340	62239	0.632580	1741	63931	0.632580	11537759	0.000000
23850968	677499496	34541915	7771.765723	4240	66576	0.777177	1622	68145	0.777177	12260163	0.000000
23282081	694812546	35429748	8648.676577	4043	68364	0.864868	1551	69822	0.864868	12981906	0.000000
23067198	701498694	35788646	9180.483393	4060	68777	0.918048	1544	70741	0.918048	13703162	0.000000
22984975	704081690	35911384	9503.000201	3914	69500	0.950300	1581	71033	0.950300	14424050	0.000000
22950345	705061089	35976133	9698.592075	3963	69404	0.969859	1564	71219	0.969859	15143544	0.000000
22947169	705417078	35992355	9817.209710	4018	69501	0.981721	1543	71293	0.981721	15863067	0.000000
22947187	705571397	35988353	9889.145947	4031	69048	0.988915	1539	71158	0.988915	16581685	0.000000
22937682	705644402	35983752	9932.772025	3955	69459	0.993277	1537	71040	0.993277	17298991	0.000000
22938050	705633496	36003413	9959.229270	4023	69456	0.995923	1543	71115	0.995923	18015567	0.000000
22940336	705685538	36008385	9975.274394	4017	69253	0.997527	1529	71560	0.997527	18731212	0.000000
22941078	705682996	36012484	9985.005037	3997	69663	0.998501	1601	70919	0.998501	19443286	0.000000
22938826	705663773	36009480	9990.906233	4136	68840	0.999091	1570	71035	0.999091	20155868	0.000000
22938427	705691146	36004801	9994.485041	4044	69210	0.999449	1517	71214	0.999449	20865885	0.000000
22937581	705681844	36000613	9996.655426	4032	69192	0.999666	1575	71262	0.999666	21576566	0.000000
22936712	705706731	35998093	9997.971667	3943	69287	0.999797	1559	71025	0.999797	22285037	0.000000
22933642	705704230	36010581	9998.769908	4108	68957	0.999877	1563	71594	0.999877	22992925	0.000000
22939579	705691192	36000304	9999.254005	3972	69286	0.999925	1561	71192	0.999925	23700274	0.000000
22943492	705665350	36010635	9999.547588	3996	69129	0.999955	1511	71178	0.999955	24406788	0.000000
22937101	705639813	36014776	9999.725632	3956	69480	0.999973	1595	71320	0.999973	25112120	0.000000
22940404	705658764	36000991	9999.833608	3977	69474	0.999983	1530	71281	0.999983	25816654	0.000000
22943373	705647365	36008353	9999.899091	3978	69396	0.999990	1600	70782	0.999990	26519600	0.000000
22935491	705676911	35996505	9999.938803	4023	68941	0.999994	1536	70805	0.999994	27221624	0.000000
22947171	705669639	36001489	9999.962887	4024	68977	0.999996	1568	70979	0.999996	27923575	0.000000
22941911	705652369	36002044	9999.977493	3956	69840	0.999998	1559	71173	0.999998	28623470	0.000000
22936053	705648316	36004090	9999.986350	4028	69226	0.999999	1572	71395	0.999999	29322909	0.000000
22949054	705650282	36006688	9999.991722	3989	69305	0.999999	1614	70531	0.999999	30020441	0.000000
22934817	705700014	36001316	9999.994980	3998	69396	0.999999	1545	70711	0.999999	30717245	0.000000
22933875	705681424	36005171	9999.996955	4052	69419	1.000000	1561	71526	1.000000	31413495	0.000000
22938128	705711552	35994756	9999.998154	4014	69489	1.000000	1546	71197	1.000000	32107275	0.000000
22940898	705667233	36010203	9999.998880	3977	69418	1.000000	1573	71044	1.000000	32800368	0.000000
22943471	705655405	36010371	9999.999321	3962	69558	1.000000	1544	70910	1.000000	33493524	0.000000
22943972	705654526	36006622	9999.999588	4048	69653	1.000000	1535	70534	1.000000	34185967	0.000000
22938853	705657755	35999444	9999.999750	4027	69229	1.000000	1531	71077	1.000000	34876157	0.000000
22935521	705656820	36012080	9999.999849	4013	69356	1.000000	1602	70952	1.000000	35564719	0.000000
22937248	705690620	35998274	9999.999908	4057	69197	1.000000	1553	70556	1.000000	36253899	0.000000
22934765	705710900	36002849	9999.999944	4076	68843	1.000000	1551	71153	1.000000	36940290	0.000000
22936918	705686331	36012374	9999.999966	4043	69784	1.000000	1577	70855	1.000000	37626515	0.000000
22938395	705674623	36011841	9999.999980	4030	69657	1.000000	1542	71250	1.000000	38312719	-1.#IND00
22938153	705686938	35998879	9999.999988	3977	69584	1.000000	1557	71130	1.000000	38998227	0.000000
22937357	705673707	36011914	9999.999992	3984	69356	1.000000	1569	71098	1.000000	39683481	0.002242
22938291	705683570	36000755	9999.999995	3945	69196	1.000000	1561	71298	1.000000	40365569	-0.000929
22937897	705701133	36003935	9999.999997	3975	69290	1.000000	1540	71241	1.000000	41045455	0.011021
22936001	705681987	36008751	9999.999998	3990	69217	1.000000	1569	71361	1.000000	41724850	0.010048
22942605	705669987	35996574	9999.999999	4087	69171	1.000000	1571	70912	1.000000	42404717	0.006136
22942951	705694815	36008050	9999.999999	4065	69271	1.000000	1545	71139	1.000000	43082311	0.006866
22937666	705661243	35999216	10000.000000	4019	69164	1.000000	1569	70864	1.000000	43759104	0.005719
22940536	705691590	36005055	10000.000000	3916	69609	1.000000	1581	70737	1.000000	44434432	0.007920
22941120	705700220	36004476	10000.000000	3996	69279	1.000000	1594	71195	1.000000	45109567	0.003993
22935374	705663897	35995852	10000.000000	4069	69491	1.000000	1555	71052	1.000000	45782872	0.002880
22939847	705672120	36006053	10000.000000	4143	69434	1.000000	1521	71534	1.000000	46456084	0.003293
22934848	705678897	36004879	10000.000000	4007	69198	1.000000	1601	70728	1.000000	47127923	0.003099
22935123	705699409	35999754	10000.000000	3925	69605	1.000000	1551	71250	1.000000	47800959	0.003031
22934620	705661306	36008307	10000.000000	3913	69471	1.000000	1538	71029	1.000000	48471522	0.003323
22936605	705674377	35996234	10000.000000	4090	69499	1.000000	1575	70893	1.000000	49139892	0.004276
22933121	705683451	35999678	10000.000000	3949	69900	1.000000	1534	71092	1.000000	49807645	0.004361
22936103	705693708	36003280	10000.000000	3971	69358	1.000000	1590	70867	1.000000	50473757	0.003603
22940641	705711283	36005246	10000.000000	3945	69753	1.000000	1587	71016	1.000000	51140091	0.002857
22931641	705706313	36001710	10000.000000	4016	68950	1.000000	1596	70787	1.000000	51805769	0.003702
22936665	705682903	35996933	10000.000000	4042	68888	1.000000	1592	70872	1.000000	52470744	0.002845
22947349	705635964	36013095	10000.000000	4008	69152	1.000000	1525	71282	1.000000	53135355	0.002407
22942498	705648763	36010951	10000.000000	4015	69256	1.000000	1588	70632	1.000000	53798722	0.001960
22938774	705655201	35996631	10000.000000	3984	69582	1.000000	1615	70764	1.000000	54459908	0.001832
22937686	705658107	35992211	10000.000000	4017	69691	1.000000	1596	70722	1.000000	55120187	0.002105
22936679	705691094	36004010	10000.000000	4050	69570	1.000000	1570	71109	1.000000	55778738	0.000879
22938698	705657761	36004197	10000.000000	3964	69436	1.000000	1585	71052	1.000000	56436251	0.001621
22935313	705674745	36015262	10000.000000	4035	69414	1.000000	1532	71568	1.000000	57094112	0.001343
22933091	705712024	36001741	10000.000000	4054	69582	1.000000	1596	71339	1.000000	57750016	0.001388
22937215	705712312	36000596	10000.000000	3973	69810	1.000000	1547	71460	1.000000	58404347	0.001513
22941638	705650176	36002658	10000.000000	4024	69297	1.000000	1557	71322	1.000000	59060235	0.001246
22937746	705668716	36008477	10000.000000	4021	69233	1.000000	1614	70844	1.000000	59713437	0.000171
22938247	705683624	35998943	10000.000000	3996	69081	1.000000	1568	70764	1.000000	60365718	0.000125
22942444	705662399	35998448	10000.000000	4035	69201	1.000000	1572	71124	1.000000	61017289	0.000023
22935724	705649342	36004855	10000.000000	4001	69282	1.000000	1559	70739	1.000000	61666532	-0.000012
22940420	705678154	36000859	10000.000000	4007	69430	1.000000	1547	70849	1.000000	62314988	0.000083
22936579	705695512	36002863	10000.000000	4063	69273	1.000000	1577	70865	1.000000	62963088	-0.000026
22933717	705718110	36000127	10000.000000	4084	69100	1.000000	1586	71690	1.000000	63610941	-0.000224
22940514	705690728	36004518	10000.000000	4071	69414	1.000000	1602	71266	1.000000	64257381	0.000185
22938998	705697675	35998204	10000.000000	3983	69601	1.000000	1574	70934	1.000000	64903174	0.000039
22933609	705661990	36008655	10000.000000	4005	69916	1.000000	1540	70929	1.000000	65548130	0.001166
22933243	705682478	36005044	10000.000000	3933	69288	1.000000	1571	71048	1.000000	66191268	0.001161
22939657	705674431	36002678	10000.000000	4011	69154	1.000000	1562	71077	1.000000	66833256	0.002641
22938813	705701723	35996742	10000.000000	3979	69084	1.000000	1585	70891	1.000000	67475109	0.002682
22935442	705704194	36014057	10000.000000	4008	69713	1.000000	1605	71056	1.000000	68115466	0.002262
22938128	705684247	36002492	10000.000000	4008	69022	1.000000	1606	71021	1.000000	68756903	0.002256
22939885	705670687	36004212	10000.000000	3947	69218	1.000000	1515	71014	1.000000	69396055	0.002292
22940544	705682839	36001170	10000.000000	3957	69092	1.000000	1563	71377	1.000000	70032924	0.002737
22936621	705676015	36007954	10000.000000	4034	69474	1.000000	1596	70716	1.000000	70670732	0.002381
22945441	705682281	36005761	10000.000000	3943	69009	1.000000	1625	71094	1.000000	71307792	0.002744
22940485	705696540	36000995	10000.000000	4032	69034	1.000000	1528	71362	1.000000	71940853	0.002362
22938994	705682671	35998159	10000.000000	3992	69387	1.000000	1570	70990	1.000000	72574635	0.002314
22937717	705696547	35998215	10000.000000	4018	69314	1.000000	1538	71034	1.000000	73207391	0.001650
22935811	705694706	35997266	10000.000000	3987	69279	1.000000	1556	71197	1.000000	73838248	0.001619
22938974	705691415	36005277	10000.000000	3979	69503	1.000000	1584	71129	1.000000	74470221	0.001815
22939632	705670391	36010083	10000.000000	4063	69146	1.000000	1527	71039	1.000000	75099988	0.001557
22942481	705661643	36005007	10000.000000	4010	69633	1.000000	1519	71382	1.000000	75728927	0.001020
22945805	705660520	36007596	10000.000000	4047	69091	1.000000	1535	71380	1.000000	76357886	0.001065
22937207	705674418	36002488	10000.000000	3969	69168	1.000000	1579	71405	1.000000	76985073	0.000790
npatches	nstrain	runtime	dt	init_x	init_y	init_y_blood	init_z	init_S	beta0	beta1	beta2	beta3	mean_beta	B	d	delta	delta_blood	b[0]	mut	m	CTL	c	g	epsilon	k	het	lambda	rho	omega	x_max	patch.dyna	DELTA	A	VA
10000	1	100.000000	0.001000	21900	9499	5000000	0.001000	10000000	13.446809	9.560338	22.458995	9.849559	16	800000000	0.010000	1.000000	1.000000	80000	0.000050	0.004800	0	0.500000	0.000000	2.500000	1.000000	0.500000	0.001000	0.001000	0.010000	31872	0	10.000000	7.000000	1.000000
sus	inf	inf_blood	z	x[0]	y[0][0]	z[0]	x[1]	y[1][0]	z[1]	S[0]	synchrony
219000000	94990000	5000000	10.000000	21900	9499	0.001000	21900	9499	0.001000	10000000	0.000000
34804359	450037305	22885320	3941.516320	3769	45021	0.394152	5137	44083	0.394152	10810981	0.000000
34710082	445860752	22787769	6325.803353	3656	44627	0.632580	5031	43649	0.632580	11508840	0.000000
37765792	404860533	20688417	7771.765723	4104	40297	0.777177	5650	39344	0.777177	12197923	0.000000
40396506	375419808	19175803	8648.676577	4361	37345	0.864868	6002	36578	0.864868	12879093	0.000000
42099807	358359886	18291693	9180.483393	4643	35655	0.918048	6256	34387	0.918048	13553715	0.000000
43140469	348657403	17794310	9503.000201	4601	34830	0.950300	6216	33884	0.950300	14224277	0.000000
43763190	343115650	17515241	9698.592075	4683	34222	0.969859	6449	32986	0.969859	14891936	0.000000
44125783	339855675	17345406	9817.209710	4735	33701	0.981721	6474	32491	0.981721	15558204	0.000000
44355478	337937160	17242922	9889.145947	4755	33686	0.988915	6551	32657	0.988915	16223254	0.000000
44478258	336792217	17186422	9932.772025	4736	33672	0.993277	6619	32380	0.993277	16886343	0.000000
44549476	336089079	17143104	9959.229270	4864	33522	0.995923	6515	32451	0.995923	17549062	0.000000
44619774	335654195	17129504	9975.274394	4755	33492	0.997527	6558	32567	0.997527	18209551	0.000000
44643614	335424543	17113417	9985.005037	4945	33258	0.998501	6533	32482	0.998501	18870058	0.000000
44651331	335277244	17108261	9990.906233	4804	33327	0.999091	6459	32426	0.999091	19528387	0.000000
44673110	335177368	17090800	9994.485041	4863	33470	0.999449	6562	32427	0.999449	20185411	0.000000
44671221	335097905	17096669	9996.655426	4839	33340	0.999666	6524	32263	0.999666	20843846	0.000000
44676106	335094398	17092005	9997.971667	4922	33016	0.999797	6518	32402	0.999797	21500267	0.000000
44683039	335041799	17100619	9998.769908	4827	33177	0.999877	6580	32395	0.999877	22156097	0.000000
44680598	335048504	17094574	9999.254005	4838	33070	0.999925	6563	32342	0.999925	22810588	0.000000
44682638	335034764	17089886	9999.547588	4803	33300	0.999955	6650	32286	0.999955	23464400	0.000000
44691099	335012513	17097601	9999.725632	4874	33469	0.999973	6590	32275	0.999973	24116757	0.000000
44681812	335019715	17095817	9999.833608	4767	33472	0.999983	6552	32283	0.999983	24769203	0.000000
44688598	335014284	17099863	9999.899091	4970	33302	0.999990	6588	32412	0.999990	25420023	0.000000
44685513	335022361	17098663	9999.938803	4887	33552	0.999994	6539	32440	0.999994	26068352	0.000000
44674228	335029114	17096368	9999.962887	4962	33078	0.999996	6400	32514	0.999996	26716140	0.000000
44671360	335048822	17094086	9999.977493	4794	33367	0.999998	6479	32076	0.999998	27362302	0.000000
44685423	335049608	17093785	9999.986350	4843	33216	0.999999	6427	32712	0.999999	28009432	0.000000
44683435	335028415	17087748	9999.991722	4796	33479	0.999999	6567	32167	0.999999	28654476	0.000000
44687032	335020752	17091189	9999.994980	4813	33185	0.999999	6540	32318	0.999999	29298052	0.000000
44682391	335066187	17088176	9999.996955	4775	33142	1.000000	6553	32291	1.000000	29939936	0.000000
44683137	335051346	17089536	9999.998154	4907	33239	1.000000	6659	32677	1.000000	30583886	0.000000
44673985	335041895	17091516	9999.998880	4818	33315	1.000000	6518	32361	1.000000	31224683	0.000000
44685656	335048020	17092914	9999.999321	4856	32981	1.000000	6598	32187	1.000000	31864543	0.000000
44675713	335036218	17091846	9999.999588	4970	32940	1.000000	6544	32706	1.000000	32503560	0.000000
44693824	335002948	17090973	9999.999750	4884	33536	1.000000	6562	32326	1.000000	33141803	0.000000
44682322	335044016	17088449	9999.999849	4780	33316	1.000000	6555	32399	1.000000	33780333	0.000000
44686797	335055468	17094529	9999.999908	4837	33549	1.000000	6474	32637	1.000000	34418608	0.000000
44693324	335011691	17094202	9999.999944	4754	33352	1.000000	6505	32601	1.000000	35054540	0.000000
44688573	335036451	17100227	9999.999966	4809	33284	1.000000	6589	32078	1.000000	35688434	0.000000
44684804	335041705	17094010	9999.999980	4915	33198	1.000000	6605	32145	1.000000	36321505	-1.#IND00
44690068	335008508	17097830	9999.999988	4911	33309	1.000000	6408	32370	1.000000	36954582	0.014400
44681203	335038511	17094016	9999.999992	4865	33267	1.000000	6554	32499	1.000000	37587624	0.015099
44681999	335042325	17089058	9999.999995	4821	33290	1.000000	6477	32573	1.000000	38219570	0.019166
44684668	335026749	17093570	9999.999997	4921	33282	1.000000	6487	32280	1.000000	38849156	0.013100
44677182	335035342	17094458	9999.999998	4843	33364	1.000000	6510	32322	1.000000	39479250	0.005917
44689503	335004275	17092499	9999.999999	4737	33491	1.000000	6554	32586	1.000000	40108330	0.007216
44688904	335029461	17092901	9999.999999	4862	33182	1.000000	6576	32421	1.000000	40735861	0.006987
44676568	335051188	17096297	10000.000000	4866	33366	1.000000	6526	32321	1.000000	41364407	0.007651
44683482	335044644	17083844	10000.000000	4832	33407	1.000000	6579	32373	1.000000	41989464	0.008073
44679767	335059023	17093161	10000.000000	4778	33050	1.000000	6528	32258	1.000000	42612454	0.007493
44678632	335030813	17094065	10000.000000	4691	33641	1.000000	6641	32103	1.000000	43238307	0.007522
44681495	335038822	17094178	10000.000000	4828	33136	1.000000	6529	32573	1.000000	43861578	0.006632
44680669	335062007	17091023	10000.000000	4854	33270	1.000000	6567	32183	1.000000	44483971	0.006179
44685999	335020289	17093375	10000.000000	4854	33303	1.000000	6517	32365	1.000000	45104507	0.006654
44685077	335027424	17092137	10000.000000	4830	33396	1.000000	6467	32580	1.000000	45724224	0.007099
44677874	335042351	17095949	10000.000000	4821	33316	1.000000	6489	32369	1.000000	46341649	0.005663
44689787	335026541	17096293	10000.000000	4836	33509	1.000000	6576	32334	1.000000	46958814	0.005474
44682337	335037488	17094079	10000.000000	4828	33312	1.000000	6587	32423	1.000000	47574542	0.005009
44676697	335041374	17089648	10000.000000	4969	33068	1.000000	6546	31923	1.000000	48190883	0.004675
44681855	335021790	17093633	10000.000000	4873	33293	1.000000	6509	32511	1.000000	48806318	0.004425
44674484	335052276	17094765	10000.000000	4889	32976	1.000000	6671	32144	1.000000	49419188	0.004944
44687605	335006033	17096791	10000.000000	4838	33259	1.000000	6557	32291	1.000000	50032890	0.004692
44676646	335038253	17096840	10000.000000	4794	33442	1.000000	6581	32129	1.000000	50646786	0.005328
44689968	335029231	17093321	10000.000000	4878	33119	1.000000	6516	32266	1.000000	51258444	0.005139
44690179	335032779	17086733	10000.000000	4947	33281	1.000000	6569	32321	1.000000	51868874	0.005045
44678526	335016027	17097475	10000.000000	4859	32957	1.000000	6499	32206	1.000000	52478238	0.005284
44681171	335066796	17085948	10000.000000	4804	33215	1.000000	6614	32251	1.000000	53088162	0.007339
44676782	335018615	17094519	10000.000000	4830	33186	1.000000	6529	32711	1.000000	53694747	0.007138
44667745	335071990	17097871	10000.000000	4864	33067	1.000000	6590	32744	1.000000	54302349	0.006915
44691707	335015147	17095476	10000.000000	4716	33556	1.000000	6572	32512	1.000000	54908250	0.005945
44683399	335004939	17097642	10000.000000	4796	33577	1.000000	6461	32532	1.000000	55513246	0.005969
44686791	335025836	17094757	10000.000000	4728	33564	1.000000	6507	32257	1.000000	56116860	0.005703
44681529	335038912	17097508	10000.000000	4773	33550	1.000000	6636	32146	1.000000	56718531	0.005470
44677325	335055283	17089671	10000.000000	4866	33303	1.000000	6538	32267	1.000000	57322153	0.005360
44692283	335020514	17084946	10000.000000	4861	33217	1.000000	6529	32245	1.000000	57923551	0.005234
44688705	334998833	17099806	10000.000000	4759	33292	1.000000	6465	32666	1.000000	58522713	0.005484
44680723	335018341	17095315	10000.000000	4821	33301	1.000000	6439	32649	1.000000	59122335	0.005271
44691939	335022303	17093865	10000.000000	4859	33263	1.000000	6535	32259	1.000000	59719681	0.005125
44686063	335023035	17092246	10000.000000	4910	33011	1.000000	6532	32566	1.000000	60316657	0.005470
44682585	335026502	17092182	10000.000000	4819	33131	1.000000	6722	32147	1.000000	60913262	0.006429
44686534	335043324	17085982	10000.000000	4822	33574	1.000000	6499	32301	1.000000	61508775	0.005551
44679807	335057892	17093851	10000.000000	4798	33269	1.000000	6553	32726	1.000000	62104033	0.005511
44683089	335032845	17095710	10000.000000	4841	33323	1.000000	6541	32395	1.000000	62697353	0.005236
44683403	335020496	17094502	10000.000000	4856	33361	1.000000	6656	32445	1.000000	63291139	0.005388
44695831	335031552	17092040	10000.000000	4832	33187	1.000000	6655	31888	1.000000	63883911	0.006072
44692366	334998941	17090382	10000.000000	4881	33127	1.000000	6495	32449	1.000000	64476000	0.005874
44701665	335015159	17096614	10000.000000	4952	33206	1.000000	6483	32092	1.000000	65067163	0.005755
44687246	335019799	17091747	10000.000000	4836	33006	1.000000	6592	31849	1.000000	65656790	0.005617
44682452	335021097	17084698	10000.000000	4873	33064	1.000000	6563	32295	1.000000	66246158	0.005488
44674086	335041557	17086474	10000.000000	4808	33547	1.000000	6492	32382	1.000000	66832794	0.005471
44693259	335030326	17096033	10000.000000	4856	33163	1.000000	6498	32488	1.000000	67419477	0.005334
44685971	335030924	17094807	10000.000000	4912	33058	1.000000	6650	32313	1.000000	68005946	0.004906
44689668	335019277	17090035	10000.000000	4882	33335	1.000000	6611	32411	1.000000	68591655	0.004892
44681260	335041014	17091033	10000.000000	4789	33258	1.000000	6561	32111	1.000000	69174232	0.004857
44684841	335029039	17091630	10000.000000	4910	33367	1.000000	6545	32378	1.000000	69758790	0.004740
44676287	335041146	17083388	10000.000000	4825	33405	1.000000	6596	32636	1.000000	70341044	0.005124
44680971	335046725	17089585	10000.000000	4796	33179	1.000000	6624	32216	1.000000	70922237	0.005120
44679405	335042233	17096600	10000.000000	4754	33590	1.000000	6488	32568	1.000000	71502203	0.005217
44681585	335037741	17093119	10000.000000	4775	33551	1.000000	6666	32450	1.000000	72081507	0.004743
npatches	nstrain	runtime	dt	init_x	init_y	init_y_blood	init_z	init_S	beta0	beta1	beta2	beta3	mean_beta	B	d	delta	delta_blood	b[0]	mut	m	CTL	c	g	epsilon	k	het	lambda	rho	omega	x_max	patch.dyna	DELTA	A	VA
10000	1	100.000000	0.001000	21900	9499	5000000	0.001000	10000000	16.483989	8.960892	13.829390	19.198394	16	800000000	0.010000	1.000000	1.000000	80000	0.000050	0.004800	0	0.500000	0.000000	2.500000	2.000000	0.500000	0.001000	0.001000	0.010000	31872	0	10.000000	7.000000	1.000000
sus	inf	inf_blood	z	x[0]	y[0][0]	z[0]	x[1]	y[1][0]	z[1]	S[0]	synchrony
219000000	94990000	5000000	10.000000	21900	9499	0.001000	21900	9499	0.001000	10000000	0.000000
38862770	393617350	20103687	3941.516320	3557	39479	0.394152	6088	38114	0.394152	10802947	0.000000
45214640	326097093	16714831	6325.803353	4120	32575	0.632580	7048	31214	0.632580	11474836	0.000000
53278769	269049337	13773535	7771.765723	4784	27077	0.777177	8213	25637	0.777177	12123680	0.000000
58594361	240511809	12291153	8648.676577	5202	24361	0.864868	8940	22751	0.864868	12759128	0.000000
61723402	226141011	11546273	9180.483393	5646	23062	0.918048	9413	21169	0.918048	13384284	0.000000
63550513	218362465	11145924	9503.000201	5659	22301	0.950300	9786	20182	0.950300	14005466	0.000000
64636400	213934820	10924572	9698.592075	5825	21515	0.969859	9952	19550	0.969859	14620359	0.000000
65294544	211323941	10787530	9817.209710	6021	21076	0.981721	10032	19453	0.981721	15234269	0.000000
65691126	209792961	10703593	9889.145947	5915	21178	0.988915	10206	19445	0.988915	15847119	0.000000
65938542	208849132	10652110	9932.772025	5909	21313	0.993277	9925	19559	0.993277	16457838	0.000000
66089665	208300360	10627748	9959.229270	5957	21168	0.995923	10184	19489	0.995923	17068341	0.000000
66160802	207987264	10611909	9975.274394	6018	20797	0.997527	10342	18998	0.997527	17676107	0.000000
66229594	207757168	10599233	9985.005037	5970	20947	0.998501	10081	19121	0.998501	18282875	0.000000
66263712	207629642	10588610	9990.906233	5934	21187	0.999091	10068	19263	0.999091	18888856	0.000000
66278036	207550374	10590274	9994.485041	6037	20997	0.999449	9995	19069	0.999449	19494010	0.000000
66283673	207506811	10588480	9996.655426	6075	21098	0.999666	10157	19329	0.999666	20097564	0.000000
66299313	207468268	10582203	9997.971667	6145	20736	0.999797	10292	18882	0.999797	20700303	0.000000
66292014	207492116	10584981	9998.769908	5953	21181	0.999877	10005	19255	0.999877	21302648	0.000000
66298310	207460332	10581782	9999.254005	5982	21090	0.999925	10045	19102	0.999925	21904284	0.000000
66305091	207461078	10581745	9999.547588	5978	21248	0.999955	10221	18925	0.999955	22504745	0.000000
66296344	207473939	10582942	9999.725632	5982	20915	0.999973	10176	18942	0.999973	23104702	0.000000
66298046	207463531	10585192	9999.833608	5975	20879	0.999983	10134	19021	0.999983	23702782	0.000000
66295849	207459253	10588971	9999.899091	6006	21314	0.999990	10257	19269	0.999990	24299090	0.000000
66305320	207481283	10582310	9999.938803	5974	20873	0.999994	10064	19301	0.999994	24896394	0.000000
66298644	207450368	10589093	9999.962887	5910	21279	0.999996	10218	19141	0.999996	25491817	0.000000
66293020	207488933	10580629	9999.977493	6079	20938	0.999998	10230	19337	0.999998	26087366	0.000000
66299781	207485915	10583904	9999.986350	6161	20758	0.999999	10066	19143	0.999999	26681304	0.000000
66299306	207428918	10586857	9999.991722	5959	21083	0.999999	10187	19109	0.999999	27275621	0.000000
66308088	207425548	10580013	9999.994980	5854	21402	0.999999	10122	19052	0.999999	27868578	0.000000
66318772	207441950	10585597	9999.996955	5999	20961	1.000000	10094	19204	1.000000	28458700	0.000000
66310084	207461507	10585865	9999.998154	5967	20898	1.000000	10313	18954	1.000000	29048893	0.000000
66295026	207454360	10586259	9999.998880	5978	20968	1.000000	10115	19213	1.000000	29637726	0.000000
66306079	207452370	10576914	9999.999321	5927	21236	1.000000	10149	19057	1.000000	30227313	0.000000
66305123	207451685	10582580	9999.999588	6024	21102	1.000000	10202	19190	1.000000	30816422	0.000000
66289697	207479353	10582910	9999.999750	5923	21262	1.000000	10096	19398	1.000000	31404360	0.000000
66298200	207469701	10583180	9999.999849	6039	20975	1.000000	10067	19270	1.000000	31991355	0.000000
66295515	207495238	10580011	9999.999908	5915	21231	1.000000	10254	19032	1.000000	32577159	0.000000
66309539	207464082	10580079	9999.999944	5983	21171	1.000000	10196	18894	1.000000	33162080	0.000000
66301435	207460589	10581641	9999.999966	5925	21201	1.000000	10113	19082	1.000000	33745722	0.000000
66315034	207431376	10582440	9999.999980	6039	20966	1.000000	10120	19144	1.000000	34328507	-1.#IND00
66295419	207462164	10591490	9999.999988	6102	20790	1.000000	10302	19014	1.000000	34909386	0.000000
66306783	207471523	10574984	9999.999992	5926	20983	1.000000	10083	19361	1.000000	35489975	0.010917
66306341	207446830	10580116	9999.999995	5994	20909	1.000000	10184	19153	1.000000	36071159	0.009051
66303007	207458151	10581320	9999.999997	6128	21070	1.000000	10120	19134	1.000000	36651953	0.012890
66290535	207482922	10581489	9999.999998	5911	21129	1.000000	9970	19216	1.000000	37230867	0.013122
66300585	207458370	10582909	9999.999999	5937	21018	1.000000	10114	19284	1.000000	37809409	0.009668
66312041	207448774	10582355	9999.999999	5988	20765	1.000000	9995	19378	1.000000	38385702	0.013223
66312254	207452625	10588219	10000.000000	6001	20827	1.000000	10144	19034	1.000000	38961911	0.011342
66303908	207447118	10586393	10000.000000	5897	21020	1.000000	10170	18933	1.000000	39536214	0.012045
66297507	207457128	10586691	10000.000000	5974	21043	1.000000	10038	19210	1.000000	40110276	0.012867
66310376	207422471	10588276	10000.000000	5910	21087	1.000000	10063	19259	1.000000	40683825	0.009494
66303458	207451776	10581664	10000.000000	5980	21071	1.000000	10062	19258	1.000000	41256422	0.007860
66310993	207444220	10576503	10000.000000	5954	21213	1.000000	10200	19097	1.000000	41827905	0.008357
66301229	207471648	10585409	10000.000000	6030	20897	1.000000	10129	18927	1.000000	42397810	0.009239
66305393	207440484	10585193	10000.000000	5942	20761	1.000000	10230	19103	1.000000	42966375	0.008953
66304738	207464817	10586781	10000.000000	5967	21007	1.000000	10176	18914	1.000000	43535272	0.008739
66310055	207455003	10584087	10000.000000	6052	20936	1.000000	10129	19205	1.000000	44103027	0.007812
66303298	207467524	10584463	10000.000000	6006	20648	1.000000	10233	19267	1.000000	44669561	0.007672
66315458	207458365	10578814	10000.000000	5983	21036	1.000000	10173	18928	1.000000	45236488	0.008277
66293606	207477537	10580322	10000.000000	6085	20900	1.000000	10087	19329	1.000000	45801971	0.009587
66297260	207461058	10587643	10000.000000	5838	21212	1.000000	10121	18898	1.000000	46365154	0.009892
66306432	207454041	10589704	10000.000000	6116	20856	1.000000	10111	19098	1.000000	46929536	0.009886
66308388	207437964	10583731	10000.000000	5968	21042	1.000000	10239	18997	1.000000	47492746	0.009636
66291309	207461243	10584414	10000.000000	6021	21115	1.000000	10197	19098	1.000000	48052968	0.008742
66300743	207458590	10583517	10000.000000	5990	20860	1.000000	10259	19051	1.000000	48615244	0.008370
66301836	207466390	10582183	10000.000000	5950	21051	1.000000	10130	19258	1.000000	49174586	0.007235
66304419	207443313	10582850	10000.000000	5938	21129	1.000000	10210	19007	1.000000	49732849	0.008042
66298423	207455127	10584809	10000.000000	5971	21005	1.000000	10158	18955	1.000000	50291928	0.006478
66305057	207452795	10583983	10000.000000	5921	20875	1.000000	10134	19477	1.000000	50849837	0.004695
66302990	207463118	10581246	10000.000000	5963	21164	1.000000	10097	19250	1.000000	51406276	0.004595
66305650	207457256	10582388	10000.000000	6043	21071	1.000000	10108	19220	1.000000	51961783	0.004517
66299063	207461577	10582609	10000.000000	5989	21032	1.000000	10205	19025	1.000000	52516982	0.004723
66307094	207453469	10580577	10000.000000	5914	20965	1.000000	10062	19088	1.000000	53071018	0.003844
66305466	207458913	10575430	10000.000000	6031	21120	1.000000	10088	19199	1.000000	53622617	0.003725
66306696	207447012	10573310	10000.000000	6024	21044	1.000000	10188	19079	1.000000	54174566	0.003792
66311000	207445094	10584445	10000.000000	6055	20902	1.000000	10089	19179	1.000000	54725314	0.003087
66297989	207440466	10587779	10000.000000	6057	21024	1.000000	10068	19271	1.000000	55278172	0.002476
66309971	207443644	10578968	10000.000000	5928	21243	1.000000	10128	18854	1.000000	55829851	0.002640
66302456	207459418	10583132	10000.000000	5997	21081	1.000000	10182	18975	1.000000	56379563	0.001822
66289631	207479017	10581089	10000.000000	5906	21042	1.000000	10134	18932	1.000000	56927942	0.002001
66302544	207461836	10590980	10000.000000	6022	21038	1.000000	9992	19231	1.000000	57475959	0.000985
66295314	207466979	10583255	10000.000000	5925	21396	1.000000	10156	19140	1.000000	58024581	0.001879
66302885	207459889	10589537	10000.000000	5848	21204	1.000000	10289	19192	1.000000	58571373	0.001860
66293133	207457568	10587845	10000.000000	6002	20961	1.000000	10014	19311	1.000000	59115638	0.001855
66300631	207460520	10582281	10000.000000	5915	21070	1.000000	10219	19084	1.000000	59660016	0.001581
66303726	207455200	10581607	10000.000000	6030	20992	1.000000	10247	19266	1.000000	60202079	0.001521
66295233	207457207	10584469	10000.000000	5937	21282	1.000000	10201	19129	1.000000	60744459	0.002261
66303587	207456454	10585009	10000.000000	6004	20732	1.000000	10238	19191	1.000000	61285904	0.002308
66303934	207442865	10586762	10000.000000	5992	21094	1.000000	10051	19118	1.000000	61827634	0.002119
66310901	207437871	10585313	10000.000000	5931	21038	1.000000	10049	19354	1.000000	62368474	0.002663
66296402	207462192	10585959	10000.000000	5854	21244	1.000000	10167	19193	1.000000	62908058	0.002866
66302508	207442194	10583274	10000.000000	5947	20932	1.000000	10255	19234	1.000000	63446157	0.002864
66315188	207439738	10581120	10000.000000	5960	20959	1.000000	10078	19255	1.000000	63983911	0.002529
66308937	207438014	10580827	10000.000000	6060	20785	1.000000	10136	18994	1.000000	64522869	0.002320
66298655	207469605	10585477	10000.000000	5872	21007	1.000000	10112	18984	1.000000	65058729	0.002277
66296162	207468454	10591268	10000.000000	5945	21171	1.000000	10283	18931	1.000000	65596687	0.002356
66306462	207457798	10584159	10000.000000	6042	21004	1.000000	10227	19031	1.000000	66130678	0.002391
66305567	207466265	10584259	10000.000000	5912	20904	1.000000	10135	19151	1.000000	66665251	0.002355
66309941	207451116	10588297	10000.000000	6004	20978	1.000000	10217	18989	1.000000	67198221	0.002300
npatches	nstrain	runtime	dt	init_x	init_y	init_y_blood	init_z	init_S	beta0	beta1	beta2	beta3	mean_beta	B	d	delta	delta_blood	b[0]	mut	m	CTL	c	g	epsilon	k	het	lambda	rho	omega	x_max	patch.dyna	DELTA	A	VA
10000	1	100.000000	0.001000	21900	9499	5000000	0.001000	10000000	12.284442	10.578229	22.910579	18.576617	16	800000000	0.010000	1.000000	1.000000	80000	0.000050	0.004800	0	0.500000	0.000000	2.500000	3.000000	0.500000	0.001000	0.001000	0.010000	31872	0	10.000000	7.000000	1.000000
sus	inf	inf_blood	z	x[0]	y[0][0]	z[0]	x[1]	y[1][0]	z[1]	S[0]	synchrony
219000000	94990000	5000000	10.000000	21900	9499	0.001000	21900	9499	0.001000	10000000	0.000000
43096304	345268696	17696455	3941.516320	5045	34145	0.394152	5619	34004	0.394152	10795105	0.000000
56562117	246348841	12653691	6325.803353	6629	24293	0.632580	7499	23721	0.632580	11441399	0.000000
69321160	192426908	9860480	7771.765723	8137	18722	0.777177	9208	18105	0.777177	12051699	0.000000
76860355	169291634	8656798	8648.676577	9108	16289	0.864868	9975	16011	0.864868	12640284	0.000000
81190532	157942190	8070252	9180.483393	9472	15384	0.918048	10852	14745	0.918048	13217892	0.000000
83751964	151732390	7743599	9503.000201	9851	14497	0.950300	10980	13993	0.950300	13787409	0.000000
85286889	148210440	7563766	9698.592075	9969	14208	0.969859	11200	13946	0.969859	14351712	0.000000
86246821	146100346	7453843	9817.209710	10058	13940	0.981721	11390	13506	0.981721	14913300	0.000000
86774987	144897965	7395173	9889.145947	9999	14083	0.988915	11472	13478	0.988915	15472927	0.000000
87116631	144168816	7354795	9932.772025	10280	13518	0.993277	11616	13275	0.993277	16030946	0.000000
87323572	143710438	7335006	9959.229270	10171	13842	0.995923	11567	13438	0.995923	16586346	0.000000
87453208	143447353	7318386	9975.274394	10309	13661	0.997527	11739	13211	0.997527	17141900	0.000000
87521784	143281201	7305502	9985.005037	10440	13754	0.998501	11458	13407	0.998501	17697054	0.000000
87558482	143198309	7306591	9990.906233	10296	13765	0.999091	11601	13380	0.999091	18251910	0.000000
87596360	143118510	7302656	9994.485041	10124	13883	0.999449	11748	13091	0.999449	18805040	0.000000
87620379	143061768	7299584	9996.655426	10147	13579	0.999666	11526	13251	0.999666	19355885	0.000000
87631525	143065441	7298097	9997.971667	10115	13792	0.999797	11571	13284	0.999797	19906728	0.000000
87642927	143045437	7300350	9998.769908	10173	13800	0.999877	11698	13073	0.999877	20456697	0.000000
87630056	143035327	7299029	9999.254005	10206	13867	0.999925	11611	13133	0.999925	21006535	0.000000
87637097	143053512	7299815	9999.547588	10108	14015	0.999955	11589	13198	0.999955	21553876	0.000000
87637142	143055793	7297160	9999.725632	10332	13880	0.999973	11535	13535	0.999973	22100494	0.000000
87644883	143039821	7301619	9999.833608	10313	13784	0.999983	11504	13235	0.999983	22647099	0.000000
87642066	143049037	7296674	9999.899091	10293	13897	0.999990	11628	13243	0.999990	23193413	0.000000
87642575	143047192	7296832	9999.938803	10235	13790	0.999994	11680	13290	0.999994	23739444	0.000000
87663286	143000918	7293564	9999.962887	10520	13458	0.999996	11595	13195	0.999996	24284033	0.000000
87648270	143035688	7296757	9999.977493	10108	13819	0.999998	11771	13071	0.999998	24827855	0.000000
87656411	143022766	7292868	9999.986350	10106	13923	0.999999	11769	13275	0.999999	25370113	0.000000
87643047	143018704	7300186	9999.991722	10212	13659	0.999999	11604	13149	0.999999	25911090	0.000000
87648489	143006181	7299619	9999.994980	10306	13622	0.999999	11788	12827	0.999999	26450629	0.000000
87650134	143031313	7296343	9999.996955	10181	13745	1.000000	11734	13261	1.000000	26990324	0.000000
87641141	143032480	7298916	9999.998154	10029	13920	1.000000	11577	13385	1.000000	27528830	0.000000
87638397	143030920	7302840	9999.998880	10300	13910	1.000000	11602	13216	1.000000	28066492	0.000000
87636113	143043967	7300984	9999.999321	10342	13647	1.000000	11705	13280	1.000000	28604642	0.000000
87652397	143010769	7299475	9999.999588	10277	13683	1.000000	11692	13251	1.000000	29141113	0.000000
87652034	143014862	7301680	9999.999750	10180	13715	1.000000	11454	13355	1.000000	29676209	0.000000
87629820	143043885	7297517	9999.999849	10489	13601	1.000000	11659	12981	1.000000	30211473	0.000000
87642975	143044588	7294663	9999.999908	10278	13677	1.000000	11627	13256	1.000000	30747861	0.000000
87643754	143016248	7300430	9999.999944	10309	13741	1.000000	11532	13081	1.000000	31282269	0.000000
87628690	143049465	7302617	9999.999966	10285	13628	1.000000	11709	13078	1.000000	31812807	0.000000
87641610	143033800	7300445	9999.999980	10272	13673	1.000000	11643	13216	1.000000	32344445	-1.#IND00
87645643	143045110	7297029	9999.999988	10282	13680	1.000000	11502	13221	1.000000	32876972	0.000000
87641855	143044326	7295788	9999.999992	10373	13580	1.000000	11429	13300	1.000000	33407065	-0.006582
87646090	143036613	7303480	9999.999995	10224	13610	1.000000	11627	13121	1.000000	33938085	-0.003903
87637416	143035526	7295518	9999.999997	10197	13898	1.000000	11572	13311	1.000000	34466435	-0.005997
87648635	143037622	7300223	9999.999998	10242	13783	1.000000	11406	13397	1.000000	34995197	-0.010245
87618516	143060920	7296525	9999.999999	10354	13651	1.000000	11643	13279	1.000000	35520781	-0.006958
87634712	143048302	7296716	9999.999999	10103	13734	1.000000	11654	13000	1.000000	36048916	-0.004690
87642670	143045516	7295915	10000.000000	10062	13904	1.000000	11663	13082	1.000000	36574165	-0.004425
87636239	143040896	7299965	10000.000000	10220	13791	1.000000	11540	13248	1.000000	37100533	-0.004263
87637753	143046298	7295466	10000.000000	10341	13736	1.000000	11670	13329	1.000000	37624470	-0.003188
87635847	143052967	7295037	10000.000000	10154	13730	1.000000	11665	13152	1.000000	38147756	-0.003102
87648908	143051155	7295850	10000.000000	10414	13374	1.000000	11540	13305	1.000000	38672368	-0.001960
87656332	143040878	7297090	10000.000000	10252	13742	1.000000	11633	13237	1.000000	39193864	-0.001538
87639845	143019589	7293235	10000.000000	10191	13568	1.000000	11498	13310	1.000000	39714495	-0.004490
87652950	143025557	7296270	10000.000000	10275	13765	1.000000	11556	13309	1.000000	40233807	-0.004329
87626991	143048609	7297021	10000.000000	10368	13599	1.000000	11755	13078	1.000000	40753498	-0.003907
87649113	143031549	7299130	10000.000000	10180	13614	1.000000	11668	13205	1.000000	41271273	-0.003280
87638957	143018008	7297858	10000.000000	10383	13412	1.000000	11655	13406	1.000000	41788107	-0.003048
87642991	143029478	7297028	10000.000000	10343	13652	1.000000	11624	13171	1.000000	42303959	-0.002938
87635214	143045102	7297938	10000.000000	10190	13848	1.000000	11617	13360	1.000000	42820116	0.000102
87646870	143045020	7296092	10000.000000	10291	13524	1.000000	11565	13057	1.000000	43335160	-0.000057
87628845	143033311	7299304	10000.000000	10239	13895	1.000000	11524	13206	1.000000	43849728	-0.000756
87634942	143040697	7299400	10000.000000	10237	13581	1.000000	11647	13126	1.000000	44362080	-0.000730
87635418	143060002	7297314	10000.000000	10208	13887	1.000000	11702	13030	1.000000	44875046	-0.000305
87630474	143054037	7297582	10000.000000	10166	13844	1.000000	11523	13353	1.000000	45387789	-0.000957
87652372	143034241	7299711	10000.000000	10276	13599	1.000000	11488	13273	1.000000	45899829	-0.001284
87646315	143040706	7293526	10000.000000	10359	13698	1.000000	11602	13356	1.000000	46411079	-0.001307
87638945	143042510	7299478	10000.000000	10178	13771	1.000000	11552	13405	1.000000	46921234	-0.001163
87639206	143035634	7296722	10000.000000	10226	13885	1.000000	11456	13537	1.000000	47430533	-0.001260
87643159	143015306	7293358	10000.000000	10413	13611	1.000000	11675	13115	1.000000	47939688	-0.001209
87641293	143021035	7305334	10000.000000	10271	13769	1.000000	11518	13431	1.000000	48446009	-0.001739
87640694	143029483	7299145	10000.000000	10284	13709	1.000000	11606	13306	1.000000	48952466	-0.001621
87634084	143051626	7301407	10000.000000	10288	13657	1.000000	11478	13374	1.000000	49458519	-0.001537
87632159	143026869	7299971	10000.000000	10122	13834	1.000000	11643	13297	1.000000	49963688	-0.000688
87646415	143053618	7296918	10000.000000	10376	13641	1.000000	11578	13384	1.000000	50468743	-0.000820
87640130	143019897	7301716	10000.000000	10110	13793	1.000000	11598	13029	1.000000	50972158	-0.000553
87646344	143024390	7299081	10000.000000	10239	13748	1.000000	11524	13195	1.000000	51475955	-0.000939
87631391	143042901	7297003	10000.000000	10470	13481	1.000000	11594	13110	1.000000	51978878	-0.002124
87642207	143034687	7296389	10000.000000	10276	13676	1.000000	11612	13339	1.000000	52481009	-0.001938
87628253	143052802	7297771	10000.000000	10317	13901	1.000000	11598	13116	1.000000	52982941	-0.001853
87632084	143030425	7294718	10000.000000	10205	13856	1.000000	11918	12967	1.000000	53483890	-0.000716
87650072	143024555	7295479	10000.000000	10330	13646	1.000000	11515	13269	1.000000	53982735	-0.000567
87627306	143053205	7300807	10000.000000	10318	13602	1.000000	11711	13086	1.000000	54482513	-0.000672
87621665	143071169	7303388	10000.000000	10285	13634	1.000000	11664	13074	1.000000	54980170	-0.000605
87636206	143048286	7296695	10000.000000	10237	13888	1.000000	11679	13243	1.000000	55477190	-0.000741
87640500	143035077	7298416	10000.000000	10282	13871	1.000000	11863	12923	1.000000	55973683	-0.000699
87641620	143040482	7299581	10000.000000	10299	13725	1.000000	11574	13348	1.000000	56470977	-0.000737
87647847	143014699	7304023	10000.000000	10190	13760	1.000000	11699	13018	1.000000	56966082	-0.000364
87644817	143043158	7300481	10000.000000	10152	13615	1.000000	11492	13378	1.000000	57460468	-0.000562
87646779	143052581	7291847	10000.000000	10195	13662	1.000000	11475	13358	1.000000	57953531	0.000090
87639035	143044413	7299900	10000.000000	10199	13710	1.000000	11625	13187	1.000000	58444001	0.000126
87638258	143030608	7296999	10000.000000	10208	13794	1.000000	11607	13249	1.000000	58937486	-0.000544
87648268	143023791	7299941	10000.000000	10284	13855	1.000000	11672	13072	1.000000	59428365	-0.000942
87631528	143031270	7303728	10000.000000	10216	13609	1.000000	11699	13269	1.000000	59919167	-0.000900
87661216	143016862	7300324	10000.000000	10314	13600	1.000000	11611	13349	1.000000	60406983	-0.000597
87638014	143022543	7299198	10000.000000	10376	13760	1.000000	11582	13413	1.000000	60896125	-0.000795
87645701	143023833	7295016	10000.000000	10124	13964	1.000000	11584	13188	1.000000	61384470	-0.000613
87633509	143049166	7292563	10000.000000	10301	13540	1.000000	11622	13076	1.000000	61872079	-0.000538
87641185	143036519	7296267	10000.000000	10241	13881	1.000000	11459	13546	1.000000	62357673	-0.000551
npatches	nstrain	runtime	dt	init_x	init_y	init_y_blood	init_z	init_S	beta0	beta1	beta2	beta3	mean_beta	B	d	delta	delta_blood	b[0]	mut	m	CTL	c	g	epsilon	k	het	lambda	rho	omega	x_max	patch.dyna	DELTA	A	VA
10000	1	100.000000	0.001000	21900	9499	5000000	0.001000	10000000	19.078495	19.952701	10.418569	9.575904	16	800000000	0.010000	1.000000	1.000000	80000	0.000050	0.004800	0	0.500000	0.000000	2.500000	4.000000	0.500000	0.001000	0.001000	0.010000	31872	0	10.000000	7.000000	1.000000
sus	inf	inf_blood	z	x[0]	y[0][0]	z[0]	x[1]	y[1][0]	z[1]	S[0]	synchrony
219000000	94990000	5000000	10.000000	21900	9499	0.001000	21900	9499	0.001000	10000000	0.000000
47626276	303583384	15615604	3941.516320	3784	30616	0.394152	3577	31002	0.394152	10785442	0.000000
68622442	191088164	9831000	6325.803353	5428	19640	0.632580	5204	19844	0.632580	11403236	0.000000
85600954	144430426	7397244	7771.765723	6828	15295	0.777177	6543	15143	0.777177	11972316	0.000000
95120099	125683895	6423243	8648.676577	7641	13230	0.864868	7352	13502	0.864868	12516264	0.000000
100599312	116423444	5947938	9180.483393	8061	12351	0.918048	7680	12406	0.918048	13045929	0.000000
103883327	111308537	5680622	9503.000201	8419	11619	0.950300	7948	11934	0.950300	13566135	0.000000
105868167	108398986	5530371	9698.592075	8668	11461	0.969859	8098	11672	0.969859	14080954	0.000000
107048710	106726622	5450057	9817.209710	8522	11364	0.981721	8156	11674	0.981721	14590610	0.000000
107763053	105702223	5392640	9889.145947	8634	11383	0.988915	8202	11484	0.988915	15097220	0.000000
108194242	105115680	5364110	9932.772025	8623	11349	0.993277	8436	11317	0.993277	15602621	0.000000
108480648	104712207	5342959	9959.229270	8502	11335	0.995923	8341	11177	0.995923	16106557	0.000000
108632906	104497862	5331388	9975.274394	8601	11337	0.997527	8292	11272	0.997527	16609689	0.000000
108718187	104379707	5322892	9985.005037	8791	11061	0.998501	8236	11402	0.998501	17110280	0.000000
108781075	104301922	5320454	9990.906233	8637	11178	0.999091	8367	11186	0.999091	17610310	0.000000
108823371	104241357	5320065	9994.485041	8812	10991	0.999449	8446	11033	0.999449	18108666	0.000000
108844295	104237475	5315237	9996.655426	8838	11117	0.999666	8238	11382	0.999666	18606497	0.000000
108856277	104197618	5319989	9997.971667	8791	11160	0.999797	8516	11064	0.999797	19105200	0.000000
108878586	104190741	5317380	9998.769908	8748	11273	0.999877	8374	11239	0.999877	19602620	0.000000
108862472	104191801	5317718	9999.254005	8688	11087	0.999925	8520	10999	0.999925	20100720	0.000000
108882338	104187497	5316402	9999.547588	8759	10999	0.999955	8340	11288	0.999955	20596443	0.000000
108869650	104187005	5312672	9999.725632	8752	10956	0.999973	8457	11238	0.999973	21092114	0.000000
108856073	104201196	5314766	9999.833608	8720	11207	0.999983	8442	11202	0.999983	21587182	0.000000
108893793	104155128	5314997	9999.899091	8841	10934	0.999990	8437	11303	0.999990	22081034	0.000000
108882094	104168858	5311674	9999.938803	8736	11408	0.999994	8318	11347	0.999994	22574166	0.000000
108878086	104173499	5316436	9999.962887	8698	11114	0.999996	8108	11426	0.999996	23066527	0.000000
108887879	104172855	5312209	9999.977493	8843	11114	0.999998	8001	11701	0.999998	23558745	0.000000
108859127	104185376	5318035	9999.986350	8638	11238	0.999999	8532	11090	0.999999	24050048	0.000000
108892318	104154899	5314299	9999.991722	8578	11166	0.999999	8307	11272	0.999999	24540770	0.000000
108875570	104180542	5314527	9999.994980	8716	11107	0.999999	8418	11103	0.999999	25029300	0.000000
108876181	104170213	5316861	9999.996955	8750	11019	1.000000	8497	11159	1.000000	25516898	0.000000
108874059	104166486	5316531	9999.998154	8538	11464	1.000000	8377	11253	1.000000	26005610	0.000000
108872212	104180971	5315643	9999.998880	8785	11083	1.000000	8339	11132	1.000000	26492674	0.000000
108885101	104183670	5319620	9999.999321	8623	11196	1.000000	8250	11247	1.000000	26978925	0.000000
108885200	104171995	5314990	9999.999588	8697	11239	1.000000	8366	11354	1.000000	27465034	0.000000
108869065	104179765	5312710	9999.999750	8604	11236	1.000000	8323	11444	1.000000	27949473	0.000000
108876969	104173978	5314643	9999.999849	8624	11280	1.000000	8363	11437	1.000000	28433401	0.000000
108859451	104199698	5318694	9999.999908	8724	11244	1.000000	8301	11309	1.000000	28917411	0.000000
108875618	104190939	5309830	9999.999944	8606	11209	1.000000	8435	11136	1.000000	29399866	0.000000
108880837	104144596	5314972	9999.999966	8780	11265	1.000000	8451	11150	1.000000	29881733	0.000000
108865997	104186477	5315259	9999.999980	8749	11118	1.000000	8371	11209	1.000000	30364974	-1.#IND00
108895506	104162858	5315501	9999.999988	8719	10895	1.000000	8348	11244	1.000000	30844962	-1.#IND00
108873252	104188408	5313529	9999.999992	8827	10946	1.000000	8310	11325	1.000000	31324722	0.004255
108876263	104183444	5317523	9999.999995	8647	11262	1.000000	8226	11418	1.000000	31805173	0.002519
108879452	104168004	5311084	9999.999997	8662	11030	1.000000	8479	11358	1.000000	32283345	0.006325
108859854	104191362	5316450	9999.999998	8613	11298	1.000000	8318	11221	1.000000	32760807	0.005451
108861106	104193490	5312881	9999.999999	8808	11100	1.000000	8378	11352	1.000000	33237637	0.003994
108862824	104192168	5316223	9999.999999	8636	11105	1.000000	8378	11232	1.000000	33714224	0.004410
108868318	104178339	5311004	10000.000000	8579	11352	1.000000	8319	11388	1.000000	34189321	0.005606
108875986	104178282	5315980	10000.000000	8797	11057	1.000000	8308	11253	1.000000	34664870	0.003291
108870572	104182639	5312599	10000.000000	8818	10954	1.000000	8199	11203	1.000000	35139404	0.008170
108884654	104168170	5314917	10000.000000	8633	11228	1.000000	8440	11158	1.000000	35612642	0.007574
108880886	104178390	5315740	10000.000000	8712	11129	1.000000	8429	11132	1.000000	36085522	0.005247
108879771	104183944	5312004	10000.000000	8727	11283	1.000000	8342	11108	1.000000	36558616	0.004243
108876632	104161050	5313901	10000.000000	8754	11030	1.000000	8540	11090	1.000000	37028826	0.005072
108873651	104190371	5316188	10000.000000	8683	11177	1.000000	8505	11189	1.000000	37499939	0.002000
108859209	104185942	5311458	10000.000000	8624	11226	1.000000	8355	11186	1.000000	37971289	0.001900
108877313	104193855	5314449	10000.000000	8740	11348	1.000000	8293	11294	1.000000	38440646	0.000658
108869439	104187213	5313683	10000.000000	8605	11137	1.000000	8058	11382	1.000000	38909062	0.000047
108870931	104190424	5317545	10000.000000	8710	11065	1.000000	8459	11449	1.000000	39377334	0.000254
108861829	104191970	5311004	10000.000000	8590	11130	1.000000	8451	11235	1.000000	39845301	0.000796
108860850	104184138	5315983	10000.000000	8769	11101	1.000000	8412	11318	1.000000	40310664	0.002683
108880613	104169976	5312659	10000.000000	8549	11276	1.000000	8243	11400	1.000000	40775934	0.003084
108871238	104182854	5315053	10000.000000	8672	11278	1.000000	8205	11541	1.000000	41240783	0.002967
108871926	104168801	5313570	10000.000000	8471	11257	1.000000	8283	11383	1.000000	41704031	0.002405
108896848	104158930	5312710	10000.000000	8762	11162	1.000000	8417	11325	1.000000	42168048	0.001964
108869984	104184883	5315793	10000.000000	8685	11231	1.000000	8337	11253	1.000000	42631956	0.001964
108887179	104172505	5310855	10000.000000	8802	11254	1.000000	8355	11367	1.000000	43095068	0.001517
108881045	104168292	5314774	10000.000000	8713	11265	1.000000	8345	11169	1.000000	43556372	0.001150
108873830	104184323	5314461	10000.000000	8649	11366	1.000000	8183	11303	1.000000	44018176	0.001110
108885999	104163038	5309427	10000.000000	8782	11205	1.000000	8305	11361	1.000000	44478386	0.001190
108881522	104150530	5318645	10000.000000	8712	11260	1.000000	8376	11203	1.000000	44937837	0.000135
108876890	104161343	5314387	10000.000000	8901	11010	1.000000	8229	11357	1.000000	45397620	-0.001036
108871962	104188870	5314038	10000.000000	8764	11130	1.000000	8352	11096	1.000000	45855063	-0.000995
108867510	104170126	5316172	10000.000000	8734	11191	1.000000	8251	11254	1.000000	46313722	-0.001444
108885771	104169392	5310432	10000.000000	8743	11333	1.000000	8467	11149	1.000000	46770047	-0.001198
108861943	104192145	5316012	10000.000000	8614	11191	1.000000	8394	11169	1.000000	47225970	-0.001180
108875612	104172589	5315167	10000.000000	8718	11122	1.000000	8377	11250	1.000000	47681728	-0.001980
108869535	104179577	5314430	10000.000000	8755	10991	1.000000	8330	11303	1.000000	48137389	-0.001861
108877380	104179218	5317491	10000.000000	8853	11086	1.000000	8462	11048	1.000000	48590742	-0.001911
108874306	104186693	5318034	10000.000000	8889	11000	1.000000	8467	11069	1.000000	49044711	-0.001854
108870366	104176176	5314038	10000.000000	8679	11031	1.000000	8550	10877	1.000000	49497849	-0.001562
108898160	104162853	5311846	10000.000000	8956	10889	1.000000	8460	11132	1.000000	49950512	-0.001595
108875758	104190283	5320621	10000.000000	8666	11197	1.000000	8560	11116	1.000000	50402403	-0.002330
108876720	104164466	5316960	10000.000000	8715	11444	1.000000	8318	11073	1.000000	50853519	-0.002179
108892727	104168976	5316621	10000.000000	8760	11014	1.000000	8480	11194	1.000000	51305015	-0.002965
108861797	104184994	5319596	10000.000000	8697	11018	1.000000	8428	11168	1.000000	51754783	-0.002700
108861983	104188213	5316766	10000.000000	8574	11369	1.000000	8460	11193	1.000000	52203262	-0.003511
108861556	104172651	5314903	10000.000000	8771	11228	1.000000	8454	11227	1.000000	52650215	-0.003558
108878229	104184380	5316337	10000.000000	8782	11232	1.000000	8294	11318	1.000000	53097053	-0.003669
108849308	104203195	5318079	10000.000000	8770	10985	1.000000	8467	11198	1.000000	53543353	-0.003895
108890951	104164766	5313550	10000.000000	8829	10966	1.000000	8342	11331	1.000000	53989550	-0.002961
108891007	104169619	5313385	10000.000000	8645	11182	1.000000	8279	11348	1.000000	54435275	-0.002881
108876554	104173091	5314203	10000.000000	8755	11051	1.000000	8188	11339	1.000000	54879241	-0.002697
108853471	104194789	5315329	10000.000000	8708	11013	1.000000	8275	11527	1.000000	55323836	-0.002405
108880213	104180851	5314606	10000.000000	8522	11233	1.000000	8371	11282	1.000000	55766164	-0.002863
108889182	104162708	5312426	10000.000000	8706	11132	1.000000	8401	11331	1.000000	56207662	-0.002884
108870243	104185903	5313111	10000.000000	8906	11089	1.000000	8339	11411	1.000000	56649824	-0.003253
108883944	104162732	5310423	10000.000000	8767	11102	1.000000	8384	11140	1.000000	57091226	-0.003017
108870006	104166225	5313156	10000.000000	8630	11163	1.000000	8282	11367	1.000000	57532722	-0.003090
npatches	nstrain	runtime	dt	init_x	init_y	init_y_blood	init_z	init_S	beta0	beta1	beta2	beta3	mean_beta	B	d	delta	delta_blood	b[0]	mut	m	CTL	c	g	epsilon	k	het	lambda	rho	omega	x_max	patch.dyna	DELTA	A	VA
10000	1	100.000000	0.001000	21900	9499	5000000	0.001000	10000000	22.730232	10.503623	20.434275	14.148219	16	800000000	0.010000	1.000000	1.000000	80000	0.000050	0.004800	0	0.500000	0.000000	2.500000	5.000000	0.500000	0.001000	0.001000	0.010000	31872	0	10.000000	7.000000	1.000000
sus	inf	inf_blood	z	x[0]	y[0][0]	z[0]	x[1]	y[1][0]	z[1]	S[0]	synchrony
219000000	94990000	5000000	10.000000	21900	9499	0.001000	21900	9499	0.001000	10000000	0.000000
51983814	267961947	13834088	3941.516320	3539	27651	0.394152	7081	25599	0.394152	10778731	0.000000
80513168	151865731	7814206	6325.803353	5494	16324	0.632580	10673	14149	0.632580	11368639	0.000000
101091809	112369295	5755161	7771.765723	7025	12272	0.777177	13196	9892	0.777177	11899910	0.000000
112392374	96751089	4947274	8648.676577	7786	10734	0.864868	15139	8333	0.864868	12402110	0.000000
118970279	88930094	4545109	9180.483393	8113	10281	0.918048	15760	7651	0.918048	12886283	0.000000
122929735	84659716	4325994	9503.000201	8438	9701	0.950300	16096	7314	0.950300	13359515	0.000000
125266200	82258979	4195941	9698.592075	8628	9288	0.969859	16500	6959	0.969859	13825508	0.000000
126728198	80798442	4124919	9817.209710	8899	9152	0.981721	16751	6896	0.981721	14285955	0.000000
127601382	79937420	4079362	9889.145947	8729	9288	0.988915	16771	6865	0.988915	14743817	0.000000
128105168	79451338	4055726	9932.772025	8976	9075	0.993277	16819	6573	0.993277	15199580	0.000000
128439035	79121265	4035751	9959.229270	8998	9068	0.995923	16712	6730	0.995923	15654706	0.000000
128614906	78940192	4027089	9975.274394	8908	9196	0.997527	16957	6588	0.997527	16108680	0.000000
128732194	78832209	4023269	9985.005037	8835	9102	0.998501	17043	6621	0.998501	16561280	0.000000
128818476	78732451	4015193	9990.906233	8842	9217	0.999091	17007	6590	0.999091	17011828	0.000000
128849824	78716980	4016674	9994.485041	8750	9272	0.999449	17144	6354	0.999449	17462714	0.000000
128879464	78680573	4014637	9996.655426	9033	9045	0.999666	16768	6845	0.999666	17912738	0.000000
128881054	78684546	4014421	9997.971667	9003	8905	0.999797	16965	6695	0.999797	18361444	0.000000
128923771	78648702	4011444	9998.769908	8923	9206	0.999877	17005	6703	0.999877	18810257	0.000000
128889217	78686322	4017068	9999.254005	8818	9201	0.999925	17135	6445	0.999925	19257991	0.000000
128901874	78672496	4012332	9999.547588	9014	8967	0.999955	17039	6683	0.999955	19704839	0.000000
128913010	78674737	4011553	9999.725632	8949	8902	0.999973	17202	6805	0.999973	20151325	0.000000
128909900	78645633	4013446	9999.833608	8914	9082	0.999983	16954	6538	0.999983	20597538	0.000000
128901224	78667862	4008861	9999.899091	8929	8989	0.999990	17142	6649	0.999990	21042919	0.000000
128917038	78670525	4010617	9999.938803	8854	9166	0.999994	16890	6781	0.999994	21486631	0.000000
128903908	78672408	4015212	9999.962887	9009	9140	0.999996	17184	6576	0.999996	21931295	0.000000
128924533	78649512	4011614	9999.977493	8833	9166	0.999998	17219	6614	0.999998	22373607	0.000000
128927147	78649219	4010923	9999.986350	8936	8950	0.999999	17096	6624	0.999999	22815524	0.000000
128917930	78661847	4013277	9999.991722	8941	8919	0.999999	16990	6524	0.999999	23257508	0.000000
128907104	78675164	4016678	9999.994980	8988	9025	0.999999	16991	6715	0.999999	23697704	0.000000
128918408	78657170	4012239	9999.996955	8879	9103	1.000000	17084	6511	1.000000	24137807	0.000000
128922235	78653836	4014420	9999.998154	8986	8868	1.000000	16763	6790	1.000000	24578806	0.000000
128911947	78646339	4011213	9999.998880	8957	8943	1.000000	17091	6582	1.000000	25017193	0.000000
128930177	78660695	4012359	9999.999321	8957	9010	1.000000	16868	6606	1.000000	25455165	0.000000
128921268	78660601	4015714	9999.999588	8900	8949	1.000000	17410	6442	1.000000	25892716	0.000000
128924409	78652073	4016916	9999.999750	8752	9198	1.000000	16874	6667	1.000000	26330247	0.000000
128919110	78650385	4011167	9999.999849	8853	9096	1.000000	17169	6721	1.000000	26765455	0.000000
128926721	78649754	4011078	9999.999908	9075	9046	1.000000	17006	6656	1.000000	27199822	0.000000
128904298	78656947	4013475	9999.999944	8831	9033	1.000000	17220	6473	1.000000	27635913	0.000000
128952971	78620406	4012157	9999.999966	8980	9038	1.000000	17017	6749	1.000000	28070500	0.000000
128912228	78655359	4014149	9999.999980	8762	9211	1.000000	17072	6721	1.000000	28504727	-1.#IND00
128902283	78659039	4012589	9999.999988	8900	9092	1.000000	16938	6637	1.000000	28938810	-0.044800
128934150	78633404	4015137	9999.999992	9136	8903	1.000000	17102	6614	1.000000	29370403	-0.018370
128916343	78645781	4013141	9999.999995	9081	8984	1.000000	17062	6647	1.000000	29803185	-0.021102
128920047	78660325	4014467	9999.999997	8863	9073	1.000000	16935	6704	1.000000	30234514	-0.018339
128923831	78651655	4014644	9999.999998	8991	9021	1.000000	16975	6714	1.000000	30664964	-0.010898
128935057	78638831	4009406	9999.999999	8839	9096	1.000000	17283	6503	1.000000	31094449	-0.007626
128915574	78665846	4011936	9999.999999	8990	9032	1.000000	17120	6626	1.000000	31523332	-0.006433
128900314	78671442	4010302	10000.000000	8996	8998	1.000000	16900	6713	1.000000	31951381	-0.002688
128936491	78660538	4011270	10000.000000	8975	8831	1.000000	16973	6591	1.000000	32378811	-0.002552
128930732	78631160	4010396	10000.000000	8920	9106	1.000000	17049	6663	1.000000	32806153	-0.002944
128909524	78649065	4012898	10000.000000	8951	9046	1.000000	17192	6646	1.000000	33234973	-0.003415
128929002	78648339	4010517	10000.000000	9076	8921	1.000000	17006	6698	1.000000	33660459	-0.003077
128920680	78645430	4014086	10000.000000	8848	9181	1.000000	16991	6791	1.000000	34086596	-0.002626
128930822	78635637	4013574	10000.000000	8902	9075	1.000000	16956	6702	1.000000	34511067	-0.001776
128919072	78644522	4016095	10000.000000	9239	8956	1.000000	17024	6745	1.000000	34934355	-0.001116
128912533	78671610	4012772	10000.000000	9004	9121	1.000000	17109	6457	1.000000	35358892	-0.002021
128919429	78651326	4015836	10000.000000	8886	9153	1.000000	17165	6569	1.000000	35780624	-0.002681
128920766	78657075	4010682	10000.000000	8765	9180	1.000000	16839	6674	1.000000	36202501	-0.003199
128916256	78660295	4012183	10000.000000	8986	8925	1.000000	16946	6577	1.000000	36625270	-0.002768
128909584	78654826	4015029	10000.000000	9083	8947	1.000000	17396	6629	1.000000	37046353	-0.002772
128914383	78678708	4015252	10000.000000	9030	8873	1.000000	16876	6580	1.000000	37466003	-0.002738
128910438	78655616	4008718	10000.000000	8952	8887	1.000000	17066	6460	1.000000	37887199	-0.002465
128944315	78636914	4014979	10000.000000	8820	9096	1.000000	16679	6766	1.000000	38307201	-0.002593
128902107	78662437	4010745	10000.000000	8975	8961	1.000000	16865	6960	1.000000	38725716	-0.000912
128941139	78644691	4012284	10000.000000	8897	9090	1.000000	17154	6429	1.000000	39144132	-0.000294
128902914	78667263	4013555	10000.000000	8916	8973	1.000000	17021	6546	1.000000	39561259	0.002592
128914784	78657656	4016088	10000.000000	8965	9073	1.000000	16898	6640	1.000000	39978734	0.002576
128908445	78652076	4014951	10000.000000	9050	8815	1.000000	17175	6597	1.000000	40394421	0.002262
128924392	78663941	4012429	10000.000000	8950	9137	1.000000	16934	6739	1.000000	40810055	0.001518
128915281	78652397	4014997	10000.000000	8962	8972	1.000000	16950	6675	1.000000	41224911	0.001887
128929621	78647226	4014430	10000.000000	9036	9045	1.000000	16930	6696	1.000000	41638910	0.003010
128925838	78634382	4014064	10000.000000	8972	8957	1.000000	17040	6566	1.000000	42052040	0.003461
128919748	78642215	4011717	10000.000000	8636	9359	1.000000	16900	6643	1.000000	42464943	0.003324
128929731	78648904	4010956	10000.000000	8886	9034	1.000000	17089	6418	1.000000	42877528	0.001937
128935232	78643674	4011847	10000.000000	9003	8998	1.000000	16856	6780	1.000000	43290110	0.002064
128917478	78653611	4013394	10000.000000	9085	8899	1.000000	17019	6471	1.000000	43701351	0.001875
128912034	78662974	4014373	10000.000000	8885	9046	1.000000	16803	6792	1.000000	44112869	0.002204
128937828	78643365	4010749	10000.000000	8893	9207	1.000000	16859	6754	1.000000	44521542	0.002734
128931225	78647611	4011953	10000.000000	9008	8941	1.000000	17178	6626	1.000000	44930240	0.003065
128912077	78633122	4011231	10000.000000	8893	9044	1.000000	17081	6679	1.000000	45338622	0.003506
128920586	78662313	4012621	10000.000000	9051	9063	1.000000	16874	6647	1.000000	45746954	0.003360
128898875	78667462	4015860	10000.000000	8844	9033	1.000000	16963	6653	1.000000	46153247	0.003652
128920851	78639345	4013514	10000.000000	8867	8918	1.000000	16930	6691	1.000000	46561975	0.003601
128876069	78659066	4014815	10000.000000	8833	8993	1.000000	16879	6642	1.000000	46968358	0.003482
128926329	78652860	4016692	10000.000000	8831	9346	1.000000	17200	6432	1.000000	47374132	0.003384
128907590	78652230	4014397	10000.000000	8958	9191	1.000000	16908	6486	1.000000	47778408	0.004262
128912168	78654063	4011860	10000.000000	8978	9032	1.000000	17265	6462	1.000000	48182627	0.004097
128899458	78655297	4015709	10000.000000	8907	8857	1.000000	16882	6568	1.000000	48587799	0.004502
128917524	78656344	4015435	10000.000000	8825	9144	1.000000	17232	6454	1.000000	48992583	0.004548
128914502	78665666	4016231	10000.000000	8936	9070	1.000000	17007	6587	1.000000	49396339	0.004465
128911957	78661835	4016590	10000.000000	8895	9035	1.000000	17048	6616	1.000000	49798884	0.004523
128922510	78652454	4012232	10000.000000	8908	9065	1.000000	17001	6733	1.000000	50199954	0.004294
128921232	78638287	4011987	10000.000000	8864	8985	1.000000	16988	6735	1.000000	50600483	0.004192
128902410	78659344	4015298	10000.000000	8930	8978	1.000000	17299	6604	1.000000	51001865	0.004496
128928095	78653011	4012852	10000.000000	8899	9205	1.000000	16808	6738	1.000000	51401125	0.004596
128908078	78653749	4016158	10000.000000	9043	8933	1.000000	16971	6619	1.000000	51798481	0.003396
128920135	78639516	4015019	10000.000000	8914	9249	1.000000	17171	6447	1.000000	52195711	0.003109
128937160	78640196	4011049	10000.000000	8901	9138	1.000000	16878	6693	1.000000	52593068	0.002106
128901970	78678898	4013685	10000.000000	9085	8722	1.000000	16892	6724	1.000000	52991189	0.002182
npatches	nstrain	runtime	dt	init_x	init_y	init_y_blood	init_z	init_S	beta0	beta1	beta2	beta3	mean_beta	B	d	delta	delta_blood	b[0]	mut	m	CTL	c	g	epsilon	k	het	lambda	rho	omega	x_max	patch.dyna	DELTA	A	VA
10000	1	100.000000	0.001000	21900	9499	5000000	0.001000	10000000	22.970063	17.405379	21.207802	18.843979	16	800000000	0.010000	1.000000	1.000000	80000	0.000050	0.004800	0	0.500000	0.000000	2.500000	6.000000	0.500000	0.001000	0.001000	0.010000	31872	0	10.000000	7.000000	1.000000
sus	inf	inf_blood	z	x[0]	y[0][0]	z[0]	x[1]	y[1][0]	z[1]	S[0]	synchrony
219000000	94990000	5000000	10.000000	21900	9499	0.001000	21900	9499	0.001000	10000000	0.000000
57259079	236374364	12242836	3941.516320	3865	24513	0.394152	5029	23905	0.394152	10768241	0.000000
93672456	122205557	6299504	6325.803353	6422	13257	0.632580	8150	12754	0.632580	11326803	0.000000
117731114	88735877	4548018	7771.765723	8091	10061	0.777177	10322	9549	0.777177	11816348	0.000000
130901005	75410182	3856961	8648.676577	9008	8545	0.864868	11596	8042	0.864868	12270738	0.000000
138618241	68720095	3512068	9180.483393	9644	8070	0.918048	12082	7428	0.918048	12705138	0.000000
143218382	65071956	3322792	9503.000201	9932	7647	0.950300	12259	7162	0.950300	13126401	0.000000
146001945	62973820	3214663	9698.592075	9969	7631	0.969859	12856	6941	0.969859	13539662	0.000000
147710864	61728906	3149302	9817.209710	10345	7195	0.981721	13015	6500	0.981721	13948883	0.000000
148717074	61000382	3113136	9889.145947	10291	7210	0.988915	12832	6683	0.988915	14356620	0.000000
149317561	60580389	3095142	9932.772025	10368	7245	0.993277	13113	6654	0.993277	14759735	0.000000
149679076	60331212	3081339	9959.229270	10307	7150	0.995923	13296	6338	0.995923	15160483	0.000000
149930445	60150504	3069267	9975.274394	10367	7186	0.997527	13365	6484	0.997527	15560816	0.000000
150054012	60053912	3062459	9985.005037	10241	7164	0.998501	13143	6595	0.998501	15961529	0.000000
150146151	59997474	3062023	9990.906233	10448	7092	0.999091	13270	6445	0.999091	16359412	0.000000
150186766	59965334	3056918	9994.485041	10353	7172	0.999449	13122	6561	0.999449	16756720	0.000000
150236635	59926293	3055655	9996.655426	10303	7206	0.999666	13192	6618	0.999666	17153956	0.000000
150259881	59923210	3055357	9997.971667	10398	7189	0.999797	13133	6583	0.999797	17551076	0.000000
150240958	59931333	3059498	9998.769908	10286	7175	0.999877	13269	6575	0.999877	17946977	0.000000
150273441	59904067	3057360	9999.254005	10477	7079	0.999925	13177	6493	0.999925	18343188	0.000000
150252448	59917283	3059027	9999.547588	10307	7345	0.999955	13274	6549	0.999955	18737549	0.000000
150274565	59905290	3059481	9999.725632	10583	7173	0.999973	13288	6370	0.999973	19131219	0.000000
150275275	59905243	3056118	9999.833608	10365	7150	0.999983	13227	6365	0.999983	19524823	0.000000
150285590	59907582	3056112	9999.899091	10227	7351	0.999990	13109	6575	0.999990	19918143	0.000000
150270684	59899386	3056693	9999.938803	10363	7355	0.999994	13428	6502	0.999994	20312149	0.000000
150269826	59913771	3056623	9999.962887	10166	7273	0.999996	13170	6575	0.999996	20703378	0.000000
150255529	59913081	3056855	9999.977493	10334	7192	0.999998	13333	6372	0.999998	21094979	0.000000
150293041	59893193	3056080	9999.986350	10435	7309	0.999999	13323	6410	0.999999	21486737	0.000000
150292406	59897414	3056536	9999.991722	10360	7233	0.999999	13149	6618	0.999999	21877140	0.000000
150256746	59903655	3061218	9999.994980	10480	7061	0.999999	13412	6441	0.999999	22268316	0.000000
150253861	59922646	3057909	9999.996955	10404	7187	1.000000	13192	6543	1.000000	22657574	0.000000
150272092	59911445	3055599	9999.998154	10412	7100	1.000000	13301	6486	1.000000	23046450	0.000000
150243979	59919984	3058047	9999.998880	10418	7261	1.000000	13346	6343	1.000000	23434898	0.000000
150293381	59878264	3057681	9999.999321	10313	7260	1.000000	13171	6420	1.000000	23821984	0.000000
150259827	59898929	3055507	9999.999588	10483	7301	1.000000	13093	6585	1.000000	24208041	0.000000
150294910	59895071	3055800	9999.999750	10333	7203	1.000000	13258	6334	1.000000	24594612	0.000000
150274305	59915905	3060455	9999.999849	10409	7070	1.000000	13199	6493	1.000000	24980471	0.000000
150286617	59899820	3055605	9999.999908	10310	7304	1.000000	13099	6619	1.000000	25365451	0.000000
150247553	59910401	3055452	9999.999944	10356	7215	1.000000	13266	6572	1.000000	25750639	0.000000
150286820	59898875	3055077	9999.999966	10472	7124	1.000000	13429	6387	1.000000	26134613	0.000000
150263322	59892400	3061184	9999.999980	10438	7178	1.000000	13390	6234	1.000000	26518595	-1.#IND00
150282029	59901658	3055365	9999.999988	10275	7246	1.000000	13111	6572	1.000000	26901664	-0.004800
150277509	59908584	3058098	9999.999992	10383	7100	1.000000	13030	6643	1.000000	27284037	-0.011825
150295415	59909550	3054589	9999.999995	10410	7102	1.000000	13245	6500	1.000000	27665012	0.019410
150276049	59911921	3055776	9999.999997	10348	7242	1.000000	13209	6410	1.000000	28045047	0.022508
150259049	59916152	3054345	9999.999998	10639	7072	1.000000	13514	6367	1.000000	28426454	0.018136
150267238	59903366	3055437	9999.999999	10440	7249	1.000000	13379	6378	1.000000	28807069	0.016306
150314387	59892150	3053483	9999.999999	10424	7180	1.000000	13322	6336	1.000000	29186326	0.016164
150250240	59921903	3055024	10000.000000	10287	7252	1.000000	13063	6425	1.000000	29564488	0.006082
150291565	59898782	3057347	10000.000000	10432	7179	1.000000	13243	6525	1.000000	29943291	0.006876
150284483	59892428	3054898	10000.000000	10327	7289	1.000000	13342	6339	1.000000	30320316	0.006254
150309483	59900543	3053432	10000.000000	10337	7188	1.000000	13032	6516	1.000000	30698382	0.002317
150256031	59930360	3053852	10000.000000	10416	7154	1.000000	13342	6369	1.000000	31076066	-0.000474
150265167	59908458	3055786	10000.000000	10200	7430	1.000000	13286	6499	1.000000	31452888	-0.006898
150269565	59895769	3058893	10000.000000	10436	7283	1.000000	13306	6353	1.000000	31828582	-0.005511
150232303	59921748	3056273	10000.000000	10378	7284	1.000000	13351	6312	1.000000	32203656	-0.005823
150277974	59898363	3056111	10000.000000	10238	7289	1.000000	13252	6368	1.000000	32577356	-0.005720
150280358	59905558	3057847	10000.000000	10328	7161	1.000000	13102	6300	1.000000	32951319	-0.005289
150237489	59927964	3053808	10000.000000	10412	7186	1.000000	13289	6478	1.000000	33325242	-0.004173
150280959	59902431	3055584	10000.000000	10378	7218	1.000000	13354	6470	1.000000	33698283	-0.004151
150265153	59906822	3058008	10000.000000	10474	7152	1.000000	13574	6210	1.000000	34070596	-0.005627
150249318	59928633	3054931	10000.000000	10318	7205	1.000000	13168	6428	1.000000	34441529	-0.004781
150264210	59917954	3055274	10000.000000	10354	7221	1.000000	13361	6467	1.000000	34813425	-0.005204
150282859	59905671	3054154	10000.000000	10529	7211	1.000000	13160	6490	1.000000	35184655	-0.004217
150259897	59909283	3057203	10000.000000	10401	7074	1.000000	13205	6558	1.000000	35555679	-0.004254
150276975	59906703	3057537	10000.000000	10281	7429	1.000000	13361	6408	1.000000	35925634	-0.005426
150284012	59884906	3054392	10000.000000	10453	7247	1.000000	13047	6579	1.000000	36293591	-0.005692
150277682	59912695	3056087	10000.000000	10258	7291	1.000000	13269	6396	1.000000	36661648	-0.006320
150278386	59896368	3056945	10000.000000	10333	7118	1.000000	13050	6562	1.000000	37028425	-0.006233
150280831	59899896	3058196	10000.000000	10491	7124	1.000000	13487	6339	1.000000	37395789	-0.005611
150260880	59917298	3054570	10000.000000	10225	7343	1.000000	13399	6467	1.000000	37761531	-0.006283
150284041	59893854	3054805	10000.000000	10551	7125	1.000000	13358	6351	1.000000	38127676	-0.005873
150289928	59890754	3053874	10000.000000	10438	7149	1.000000	13106	6368	1.000000	38492913	-0.004835
150263326	59898590	3055081	10000.000000	10501	7134	1.000000	13193	6485	1.000000	38858463	-0.004630
150252242	59920715	3056664	10000.000000	10282	7398	1.000000	13127	6515	1.000000	39223204	-0.004777
150293109	59896787	3057044	10000.000000	10397	7263	1.000000	13295	6450	1.000000	39586324	-0.004695
150248176	59903901	3057776	10000.000000	10360	7285	1.000000	13186	6552	1.000000	39949687	-0.004555
150267597	59911422	3057353	10000.000000	10264	7214	1.000000	13103	6712	1.000000	40312907	-0.004531
150298427	59896738	3056126	10000.000000	10292	7306	1.000000	13349	6469	1.000000	40674720	-0.004276
150282397	59902974	3055520	10000.000000	10438	7126	1.000000	13306	6552	1.000000	41037560	-0.003201
150266743	59911634	3055127	10000.000000	10267	7388	1.000000	13344	6407	1.000000	41398294	-0.003579
150307326	59894089	3057262	10000.000000	10413	7114	1.000000	13195	6378	1.000000	41758737	-0.003500
150291516	59897623	3052769	10000.000000	10165	7268	1.000000	13118	6475	1.000000	42118354	-0.003526
150288366	59893997	3056895	10000.000000	10445	7184	1.000000	13046	6501	1.000000	42477396	-0.003521
150285213	59901807	3056292	10000.000000	10487	7012	1.000000	13308	6453	1.000000	42835648	-0.004969
150253278	59922195	3056306	10000.000000	10346	7447	1.000000	12987	6564	1.000000	43194745	-0.004877
150262360	59897456	3056971	10000.000000	10431	7359	1.000000	12837	6684	1.000000	43552140	-0.004483
150293501	59886492	3054900	10000.000000	10307	7307	1.000000	13401	6452	1.000000	43910716	-0.003986
150264938	59916829	3056391	10000.000000	10488	7208	1.000000	13069	6544	1.000000	44267117	-0.003844
150283172	59914181	3056237	10000.000000	10470	7243	1.000000	13144	6474	1.000000	44624065	-0.003903
150258601	59921139	3059742	10000.000000	10141	7488	1.000000	13162	6451	1.000000	44979121	-0.004102
150242523	59922880	3054711	10000.000000	10239	7421	1.000000	13473	6248	1.000000	45334894	-0.004036
150280419	59894516	3056076	10000.000000	10480	7091	1.000000	13262	6357	1.000000	45689120	-0.003848
150274285	59917076	3056178	10000.000000	10341	7263	1.000000	13065	6465	1.000000	46043661	-0.003721
150268649	59908084	3055653	10000.000000	10366	7343	1.000000	13239	6573	1.000000	46397279	-0.003906
150279117	59905687	3056332	10000.000000	10352	7287	1.000000	13321	6328	1.000000	46750706	-0.003810
150270695	59893977	3055045	10000.000000	10366	7156	1.000000	13157	6478	1.000000	47103020	-0.003622
150285077	59901279	3055358	10000.000000	10337	7301	1.000000	13318	6236	1.000000	47454670	-0.003855
150266324	59896924	3053436	10000.000000	10396	7102	1.000000	13098	6564	1.000000	47805214	-0.003755
150256385	59909034	3056042	10000.000000	10414	7228	1.000000	13144	6552	1.000000	48155704	-0.003758
npatches	nstrain	runtime	dt	init_x	init_y	init_y_blood	init_z	init_S	beta0	beta1	beta2	beta3	mean_beta	B	d	delta	delta_blood	b[0]	mut	m	CTL	c	g	epsilon	k	het	lambda	rho	omega	x_max	patch.dyna	DELTA	A	VA
10000	1	100.000000	0.001000	21900	9499	5000000	0.001000	10000000	15.976124	13.717688	13.554965	13.586045	16	800000000	0.010000	1.000000	1.000000	80000	0.000050	0.004800	0	0.500000	0.000000	2.500000	7.000000	0.500000	0.001000	0.001000	0.010000	31872	0	10.000000	7.000000	1.000000
sus	inf	inf_blood	z	x[0]	y[0][0]	z[0]	x[1]	y[1][0]	z[1]	S[0]	synchrony
219000000	94990000	5000000	10.000000	21900	9499	0.001000	21900	9499	0.001000	10000000	0.000000
62071193	209514603	10885994	3941.516320	5756	21093	0.394152	6607	20748	0.394152	10759033	0.000000
105897733	100149486	5163251	6325.803353	10028	10208	0.632580	11353	9792	0.632580	11287196	0.000000
132919085	71484729	3664949	7771.765723	12597	7235	0.777177	14300	6929	0.777177	11739781	0.000000
147695587	59963861	3066999	8648.676577	14149	6178	0.864868	15948	5683	0.864868	12152359	0.000000
156414207	54138484	2763250	9180.483393	15084	5572	0.918048	16844	5166	0.918048	12542761	0.000000
161620768	50945415	2602681	9503.000201	15526	5369	0.950300	17320	4968	0.950300	12917550	0.000000
164768760	49113553	2511404	9698.592075	15843	4917	0.969859	17603	4724	0.969859	13283974	0.000000
166672816	48046048	2451995	9817.209710	16118	5027	0.981721	17908	4501	0.981721	13646276	0.000000
167814579	47401118	2417784	9889.145947	16065	4927	0.988915	18457	4197	0.988915	14005306	0.000000
168512848	47046415	2402708	9932.772025	15966	5064	0.993277	18246	4286	0.993277	14361164	0.000000
168927584	46791981	2386060	9959.229270	16286	4734	0.995923	18331	4241	0.995923	14714973	0.000000
169169298	46672905	2381735	9975.274394	16271	4969	0.997527	18272	4377	0.997527	15068375	0.000000
169355286	46589811	2377277	9985.005037	15943	4713	0.998501	18234	4442	0.998501	15420692	0.000000
169397804	46554785	2373646	9990.906233	16050	4837	0.999091	18525	4306	0.999091	15772349	0.000000
169487050	46507701	2371903	9994.485041	16186	4913	0.999449	18104	4229	0.999449	16124084	0.000000
169532307	46484532	2370631	9996.655426	16158	4850	0.999666	18283	4388	0.999666	16475084	0.000000
169519101	46477655	2371392	9997.971667	15928	5032	0.999797	18193	4369	0.999797	16825381	0.000000
169539162	46465055	2371732	9998.769908	16313	4865	0.999877	18231	4320	0.999877	17174013	0.000000
169516969	46486584	2374044	9999.254005	16420	4806	0.999925	18320	4264	0.999925	17521951	0.000000
169566713	46461814	2369394	9999.547588	16151	4760	0.999955	18313	4277	0.999955	17869256	0.000000
169557786	46454674	2366874	9999.725632	16274	4764	0.999973	18303	4288	0.999973	18216783	0.000000
169530987	46475969	2368919	9999.833608	15869	5044	0.999983	18163	4323	0.999983	18563390	0.000000
169578425	46442133	2366610	9999.899091	16325	4803	0.999990	18360	4264	0.999990	18909169	0.000000
169539072	46464979	2369487	9999.938803	16427	4866	0.999994	18480	4200	0.999994	19254740	0.000000
169573837	46440389	2372617	9999.962887	16499	4721	0.999996	18164	4340	0.999996	19600564	0.000000
169549596	46456729	2371359	9999.977493	16233	4844	0.999998	18165	4490	0.999998	19945031	0.000000
169583177	46445654	2369100	9999.986350	16226	4850	0.999999	18369	4299	0.999999	20289277	0.000000
169552711	46463496	2369321	9999.991722	16003	4826	0.999999	18293	4459	0.999999	20633186	0.000000
169615890	46443835	2368067	9999.994980	16024	4794	0.999999	18514	4318	0.999999	20976104	0.000000
169565522	46456883	2367992	9999.996955	16304	4905	1.000000	18367	4154	1.000000	21319229	0.000000
169559217	46456732	2371053	9999.998154	16215	4802	1.000000	18055	4346	1.000000	21661378	0.000000
169574520	46448777	2369758	9999.998880	15742	5026	1.000000	18456	4258	1.000000	22002747	0.000000
169586962	46437180	2368387	9999.999321	16583	4686	1.000000	18476	4282	1.000000	22344089	0.000000
169544791	46449252	2369297	9999.999588	16175	4794	1.000000	18156	4482	1.000000	22683653	0.000000
169569306	46464613	2370198	9999.999750	16202	4683	1.000000	18203	4301	1.000000	23023892	0.000000
169545551	46467928	2371406	9999.999849	16209	4843	1.000000	18464	4270	1.000000	23363703	0.000000
169586704	46431471	2368489	9999.999908	16299	4929	1.000000	18186	4390	1.000000	23702221	0.000000
169587458	46439567	2370201	9999.999944	16391	4680	1.000000	18589	4298	1.000000	24040795	0.000000
169574298	46453935	2368814	9999.999966	16338	4850	1.000000	18416	4355	1.000000	24378995	0.000000
169540808	46472087	2372431	9999.999980	16225	4872	1.000000	18166	4423	1.000000	24716557	-1.#IND00
169543545	46463144	2370700	9999.999988	16201	4751	1.000000	18202	4338	1.000000	25054446	0.000000
169583530	46446911	2370406	9999.999992	16367	4811	1.000000	18264	4410	1.000000	25390694	-0.007862
169591001	46442610	2371354	9999.999995	16332	4849	1.000000	18219	4139	1.000000	25727298	-0.002571
169587321	46436497	2371531	9999.999997	16075	4660	1.000000	18163	4413	1.000000	26062233	-0.000943
169571341	46451532	2370846	9999.999998	16303	4645	1.000000	18208	4503	1.000000	26397646	0.000357
169557335	46459655	2368932	9999.999999	16598	4641	1.000000	18385	4379	1.000000	26731430	0.005468
169573987	46432161	2370447	9999.999999	16611	4718	1.000000	18380	4363	1.000000	27065037	0.002728
169589129	46460698	2371017	10000.000000	16351	4815	1.000000	18366	4322	1.000000	27399117	0.000214
169572839	46451133	2366932	10000.000000	16186	4806	1.000000	18141	4328	1.000000	27732816	-0.002208
169589938	46448885	2370273	10000.000000	16441	4786	1.000000	18465	4311	1.000000	28065488	-0.000884
169536830	46475183	2370936	10000.000000	16100	4856	1.000000	18201	4494	1.000000	28397622	-0.002401
169560173	46458805	2371037	10000.000000	16177	4970	1.000000	18422	4127	1.000000	28729376	0.001900
169589832	46434759	2371258	10000.000000	16198	4746	1.000000	18329	4302	1.000000	29060545	0.001915
169553168	46458722	2370054	10000.000000	16381	4758	1.000000	18156	4378	1.000000	29390891	-0.000226
169571943	46463539	2368535	10000.000000	16106	4837	1.000000	18113	4338	1.000000	29720531	-0.000100
169567822	46441125	2369688	10000.000000	16151	4847	1.000000	18344	4297	1.000000	30050894	-0.000366
169585580	46444596	2369508	10000.000000	16222	4874	1.000000	18368	4339	1.000000	30380429	-0.000454
169561312	46431751	2371074	10000.000000	16136	4854	1.000000	18095	4427	1.000000	30709799	-0.000221
169560159	46469803	2371462	10000.000000	16170	4863	1.000000	18304	4348	1.000000	31037617	0.000340
169562533	46435721	2370670	10000.000000	16300	4803	1.000000	18062	4452	1.000000	31366053	0.001028
169560002	46444722	2369697	10000.000000	16010	5044	1.000000	18379	4436	1.000000	31694090	0.000990
169595215	46442912	2370235	10000.000000	16152	4877	1.000000	18391	4380	1.000000	32020160	0.000409
169550306	46472209	2367781	10000.000000	16212	4792	1.000000	18034	4452	1.000000	32347037	0.000382
169580209	46446264	2372653	10000.000000	16234	4746	1.000000	18415	4293	1.000000	32672822	0.000404
169571155	46446928	2370051	10000.000000	16100	4883	1.000000	18388	4283	1.000000	32997714	0.001021
169599149	46427585	2367485	10000.000000	16080	4814	1.000000	18452	4202	1.000000	33322935	0.002207
169548477	46467967	2368707	10000.000000	16197	4917	1.000000	18289	4341	1.000000	33647688	0.002217
169548945	46466008	2370473	10000.000000	16512	4678	1.000000	18447	4342	1.000000	33971958	0.002425
169578583	46454754	2370261	10000.000000	16111	4823	1.000000	18287	4441	1.000000	34295487	0.002562
169564615	46458502	2371973	10000.000000	16384	4637	1.000000	18193	4398	1.000000	34618612	0.002575
169563904	46432830	2367857	10000.000000	16483	4791	1.000000	18209	4297	1.000000	34940797	0.002335
169574499	46449700	2368644	10000.000000	16281	4652	1.000000	18139	4475	1.000000	35262756	0.001969
169554106	46474990	2373354	10000.000000	16377	4669	1.000000	18614	4212	1.000000	35583575	0.002093
169569734	46454295	2369970	10000.000000	16229	4810	1.000000	18051	4423	1.000000	35904286	0.002616
169567171	46466896	2368830	10000.000000	16539	4735	1.000000	18445	4210	1.000000	36225057	0.002608
169596903	46435938	2371021	10000.000000	16135	4915	1.000000	18377	4332	1.000000	36543875	0.003064
169533687	46453860	2369159	10000.000000	16178	4885	1.000000	18220	4497	1.000000	36863569	0.003085
169579589	46450470	2371113	10000.000000	16468	4722	1.000000	18088	4432	1.000000	37181696	0.003617
169543600	46462706	2370960	10000.000000	16276	4937	1.000000	18419	4437	1.000000	37499547	0.003940
169556334	46465268	2368989	10000.000000	16484	4709	1.000000	18415	4427	1.000000	37817344	0.003773
169531930	46472218	2369268	10000.000000	16089	4960	1.000000	18417	4424	1.000000	38134098	0.003758
169579093	46441399	2369297	10000.000000	16037	4915	1.000000	18402	4222	1.000000	38451224	0.003648
169552083	46459567	2369319	10000.000000	16306	4887	1.000000	18205	4463	1.000000	38766756	0.003694
169570884	46472512	2370682	10000.000000	16261	4786	1.000000	18329	4308	1.000000	39083107	0.003626
169600937	46432136	2372164	10000.000000	16277	4947	1.000000	18147	4406	1.000000	39397946	0.003723
169549745	46469084	2368342	10000.000000	15932	4877	1.000000	18424	4268	1.000000	39713212	0.003984
169528031	46484718	2369534	10000.000000	16095	4885	1.000000	18476	4183	1.000000	40027748	0.003494
169580608	46454793	2370578	10000.000000	16348	4890	1.000000	18329	4312	1.000000	40341902	0.003067
169572342	46453281	2370308	10000.000000	16188	4884	1.000000	18410	4286	1.000000	40655917	0.003267
169606314	46442173	2369156	10000.000000	16374	4799	1.000000	18364	4426	1.000000	40969544	0.003242
169597668	46451812	2366937	10000.000000	16192	4830	1.000000	18194	4325	1.000000	41282469	0.003233
169546129	46459586	2370122	10000.000000	16276	4712	1.000000	18175	4321	1.000000	41593296	0.002873
169552224	46455515	2372328	10000.000000	16238	4847	1.000000	18349	4271	1.000000	41905764	0.002761
169570513	46457481	2372328	10000.000000	16097	4836	1.000000	18313	4559	1.000000	42217526	0.001668
169557960	46455724	2369077	10000.000000	16336	4799	1.000000	18339	4450	1.000000	42528215	0.001385
169559319	46454544	2368694	10000.000000	16119	4916	1.000000	18504	4274	1.000000	42838881	0.002030
169557816	46471665	2369561	10000.000000	16093	4898	1.000000	18357	4273	1.000000	43149209	0.001903
169572697	46450419	2368753	10000.000000	16228	4937	1.000000	18542	4162	1.000000	43458000	0.002028
169569397	46455177	2372475	10000.000000	16091	4874	1.000000	18300	4357	1.000000	43767821	0.002017
npatches	nstrain	runtime	dt	init_x	init_y	init_y_blood	init_z	init_S	beta0	beta1	beta2	beta3	mean_beta	B	d	delta	delta_blood	b[0]	mut	m	CTL	c	g	epsilon	k	het	lambda	rho	omega	x_max	patch.dyna	DELTA	A	VA
10000	1	100.000000	0.001000	21900	9499	5000000	0.001000	10000000	17.918119	14.720160	17.841287	11.140518	16	800000000	0.010000	1.000000	1.000000	80000	0.000050	0.004800	0	0.500000	0.000000	2.500000	8.000000	0.500000	0.001000	0.001000	0.010000	31872	0	10.000000	7.000000	1.000000
sus	inf	inf_blood	z	x[0]	y[0][0]	z[0]	x[1]	y[1][0]	z[1]	S[0]	synchrony
219000000	94990000	5000000	10.000000	21900	9499	0.001000	21900	9499	0.001000	10000000	0.000000
67167089	185934796	9686888	3941.516320	5795	19006	0.394152	6851	18229	0.394152	10749828	0.000000
118209794	82896555	4273956	6325.803353	10133	8795	0.632580	11938	8393	0.632580	11247379	0.000000
147952116	58101591	2979338	7771.765723	12754	6466	0.777177	15185	5671	0.777177	11662350	0.000000
164279633	47959134	2455262	8648.676577	14262	5224	0.864868	17131	4610	0.864868	12035682	0.000000
173924646	42832959	2187651	9180.483393	15269	4793	0.918048	18117	4111	0.918048	12382609	0.000000
179685127	40040857	2043333	9503.000201	15782	4551	0.950300	18297	4043	0.950300	12713482	0.000000
183128970	38440359	1961468	9698.592075	15938	4427	0.969859	18992	3819	0.969859	13035468	0.000000
185214462	37499350	1914345	9817.209710	16216	4253	0.981721	18981	3599	0.981721	13350690	0.000000
186484217	36938044	1885204	9889.145947	16493	4228	0.988915	19140	3418	0.988915	13662638	0.000000
187211858	36609705	1867981	9932.772025	16301	4203	0.993277	19276	3530	0.993277	13972265	0.000000
187724204	36394868	1857664	9959.229270	16498	4165	0.995923	19633	3258	0.995923	14279770	0.000000
188013722	36281340	1850860	9975.274394	16552	4027	0.997527	19371	3600	0.997527	14585808	0.000000
188153496	36231797	1847793	9985.005037	16622	4129	0.998501	19187	3436	0.998501	14892001	0.000000
188232700	36183134	1847329	9990.906233	16626	4093	0.999091	19725	3400	0.999091	15197163	0.000000
188282538	36154319	1846174	9994.485041	16417	4106	0.999449	19463	3452	0.999449	15501347	0.000000
188329428	36136045	1842886	9996.655426	16724	4111	0.999666	19358	3543	0.999666	15805716	0.000000
188373167	36113655	1843565	9997.971667	16618	4190	0.999797	19251	3493	0.999797	16108688	0.000000
188380907	36118109	1842667	9998.769908	16537	4072	0.999877	19358	3596	0.999877	16411814	0.000000
188420295	36089800	1840136	9999.254005	16564	4166	0.999925	19356	3617	0.999925	16714349	0.000000
188411274	36102955	1843821	9999.547588	16664	4029	0.999955	19234	3542	0.999955	17015305	0.000000
188365839	36123698	1842455	9999.725632	16718	4121	0.999973	19336	3631	0.999973	17317330	0.000000
188407291	36093360	1841945	9999.833608	16657	4205	0.999983	18976	3678	0.999983	17618125	0.000000
188422448	36093331	1844668	9999.899091	16832	4056	0.999990	19326	3434	0.999990	17919098	0.000000
188383851	36101727	1843040	9999.938803	16618	4155	0.999994	19555	3527	0.999994	18220163	0.000000
188381589	36125340	1841607	9999.962887	16683	4144	0.999996	19488	3424	0.999996	18520761	0.000000
188419466	36100556	1841290	9999.977493	16216	4134	0.999998	19712	3353	0.999998	18819681	0.000000
188407184	36125768	1842040	9999.986350	16850	4062	0.999999	19363	3305	0.999999	19117901	0.000000
188388258	36099802	1842000	9999.991722	16867	3967	0.999999	19231	3493	0.999999	19416140	0.000000
188432411	36090554	1842651	9999.994980	16660	4187	0.999999	19478	3493	0.999999	19713659	0.000000
188408901	36113411	1842741	9999.996955	16527	4146	1.000000	19575	3592	1.000000	20011476	0.000000
188400676	36097087	1839682	9999.998154	16789	4027	1.000000	19122	3656	1.000000	20309254	0.000000
188385456	36110603	1842366	9999.998880	16506	4206	1.000000	19150	3728	1.000000	20605644	0.000000
188396366	36103270	1844427	9999.999321	16414	4259	1.000000	19390	3561	1.000000	20901993	0.000000
188396807	36114019	1844565	9999.999588	16449	4275	1.000000	19705	3440	1.000000	21197088	0.000000
188405299	36097922	1842363	9999.999750	16630	4079	1.000000	19796	3389	1.000000	21491811	0.000000
188417371	36109579	1841367	9999.999849	16518	4246	1.000000	19573	3509	1.000000	21785564	0.000000
188422392	36099842	1839847	9999.999908	16603	4139	1.000000	19719	3433	1.000000	22079256	0.000000
188403390	36092842	1841599	9999.999944	16569	4145	1.000000	19547	3501	1.000000	22374047	0.000000
188373533	36123123	1844577	9999.999966	16473	4207	1.000000	19358	3468	1.000000	22667105	0.000000
188389904	36099416	1841459	9999.999980	16661	3957	1.000000	19164	3542	1.000000	22959728	-1.#IND00
188412670	36109568	1842687	9999.999988	16526	4082	1.000000	19221	3632	1.000000	23252767	-0.078400
188409120	36084203	1842848	9999.999992	16489	4104	1.000000	19321	3525	1.000000	23545280	-0.060870
188405039	36113094	1843825	9999.999995	16822	4042	1.000000	19322	3504	1.000000	23836949	-0.039025
188408267	36122043	1842885	9999.999997	16569	4266	1.000000	19531	3481	1.000000	24128057	-0.031253
188417791	36095224	1843900	9999.999998	16277	4308	1.000000	19364	3522	1.000000	24417716	-0.027347
188424980	36102068	1841694	9999.999999	17009	3763	1.000000	19723	3294	1.000000	24709158	-0.027386
188422079	36101365	1841864	9999.999999	16538	4035	1.000000	19236	3526	1.000000	24999181	-0.024959
188399774	36110602	1839582	10000.000000	16674	4275	1.000000	19338	3597	1.000000	25289039	-0.021554
188393686	36108691	1843031	10000.000000	16626	4083	1.000000	19482	3522	1.000000	25578015	-0.017805
188399089	36094802	1840591	10000.000000	16199	4263	1.000000	19363	3523	1.000000	25867060	-0.003114
188396247	36101830	1841617	10000.000000	16863	4087	1.000000	19355	3383	1.000000	26155791	-0.004289
188371724	36109017	1842860	10000.000000	16566	4129	1.000000	19588	3406	1.000000	26443323	-0.004888
188411770	36096731	1841165	10000.000000	16779	3959	1.000000	19505	3416	1.000000	26731156	-0.004526
188392596	36122861	1841706	10000.000000	16601	4168	1.000000	19558	3544	1.000000	27018021	-0.003906
188393406	36104444	1843259	10000.000000	16764	4077	1.000000	19662	3447	1.000000	27304903	-0.002116
188418779	36106707	1841612	10000.000000	16453	4213	1.000000	19163	3543	1.000000	27590349	-0.004035
188420119	36091140	1841923	10000.000000	16774	3930	1.000000	19468	3430	1.000000	27875771	-0.003612
188396374	36097538	1843406	10000.000000	16489	4143	1.000000	19408	3529	1.000000	28161234	-0.003224
188408402	36104240	1841844	10000.000000	16705	4186	1.000000	19675	3315	1.000000	28445641	-0.002954
188439418	36080765	1838732	10000.000000	16544	4089	1.000000	19575	3316	1.000000	28729244	-0.004321
188404760	36098539	1839541	10000.000000	16486	4100	1.000000	19375	3467	1.000000	29013821	-0.004223
188387988	36117568	1843070	10000.000000	16695	4210	1.000000	19365	3375	1.000000	29297136	-0.003593
188387997	36094070	1841480	10000.000000	16745	4073	1.000000	19239	3487	1.000000	29580787	-0.002923
188377169	36108815	1841236	10000.000000	16591	4156	1.000000	19365	3440	1.000000	29864937	-0.002746
188415791	36107369	1841870	10000.000000	16561	4029	1.000000	19156	3482	1.000000	30146713	-0.002101
188383125	36130543	1843512	10000.000000	16938	3982	1.000000	19278	3660	1.000000	30428579	-0.002446
188407581	36101818	1842117	10000.000000	16443	4064	1.000000	19608	3288	1.000000	30709902	-0.002381
188398033	36101464	1844495	10000.000000	16432	4143	1.000000	19793	3404	1.000000	30991515	-0.002084
188377127	36115985	1844038	10000.000000	16591	3890	1.000000	19404	3524	1.000000	31272509	-0.002666
188410931	36117994	1845743	10000.000000	16352	4042	1.000000	19353	3545	1.000000	31551957	-0.002701
188406671	36096734	1840443	10000.000000	16777	4015	1.000000	19744	3358	1.000000	31831828	-0.003140
188395040	36097052	1841319	10000.000000	16811	3957	1.000000	19482	3444	1.000000	32110936	-0.003841
188377748	36129565	1841359	10000.000000	16756	4014	1.000000	19554	3274	1.000000	32388708	-0.003586
188405045	36094760	1843437	10000.000000	16315	4265	1.000000	19375	3604	1.000000	32667686	-0.003807
188408071	36093800	1838413	10000.000000	16564	4126	1.000000	19687	3411	1.000000	32945263	-0.005277
188433327	36096594	1842765	10000.000000	16391	4235	1.000000	19063	3630	1.000000	33223140	-0.005239
188373457	36112813	1842498	10000.000000	16846	3953	1.000000	19494	3376	1.000000	33499698	-0.005041
188439886	36094722	1840974	10000.000000	16657	3981	1.000000	19327	3311	1.000000	33776176	-0.004725
188404963	36121487	1843398	10000.000000	16736	4126	1.000000	19649	3387	1.000000	34051877	-0.003542
188398001	36097846	1842453	10000.000000	16707	4065	1.000000	19727	3359	1.000000	34326869	-0.003531
188447310	36085762	1838513	10000.000000	16519	4175	1.000000	19235	3489	1.000000	34601601	-0.005132
188405738	36096704	1841047	10000.000000	16501	4214	1.000000	19596	3407	1.000000	34876726	-0.004751
188402543	36099609	1840515	10000.000000	16635	4089	1.000000	19321	3466	1.000000	35151286	-0.004978
188385427	36117205	1846254	10000.000000	16537	4205	1.000000	19443	3481	1.000000	35426092	-0.004223
188406317	36098539	1842906	10000.000000	16803	4040	1.000000	19497	3576	1.000000	35700056	-0.003169
188405171	36100020	1841646	10000.000000	16396	4149	1.000000	19770	3287	1.000000	35973466	-0.003507
188418548	36082950	1840544	10000.000000	16300	4215	1.000000	19425	3577	1.000000	36246349	-0.003530
188387688	36099796	1844463	10000.000000	16740	4080	1.000000	19338	3499	1.000000	36518434	-0.003711
188378793	36117427	1842876	10000.000000	16601	4254	1.000000	19386	3506	1.000000	36790425	-0.004218
188410449	36089967	1841894	10000.000000	16736	3981	1.000000	19274	3472	1.000000	37062122	-0.003705
188390665	36103471	1842029	10000.000000	16511	4170	1.000000	19327	3498	1.000000	37334117	-0.003750
188392425	36101222	1842369	10000.000000	16577	3930	1.000000	19213	3639	1.000000	37604768	-0.003276
188404788	36108875	1842703	10000.000000	16605	4116	1.000000	19187	3513	1.000000	37875903	-0.003196
188405260	36112626	1843159	10000.000000	16640	4247	1.000000	19596	3349	1.000000	38146053	-0.003167
188413447	36092453	1841847	10000.000000	16469	4096	1.000000	19485	3491	1.000000	38414940	-0.003036
188382550	36130218	1841447	10000.000000	16886	3976	1.000000	19548	3356	1.000000	38684011	-0.003024
188439998	36094594	1842100	10000.000000	16686	4127	1.000000	19544	3509	1.000000	38952887	-0.003397
188371428	36103346	1843844	10000.000000	16667	4151	1.000000	19664	3326	1.000000	39221186	-0.003687
188402207	36096278	1843236	10000.000000	16700	4027	1.000000	19361	3430	1.000000	39489120	-0.003722
npatches	nstrain	runtime	dt	init_x	init_y	init_y_blood	init_z	init_S	beta0	beta1	beta2	beta3	mean_beta	B	d	delta	delta_blood	b[0]	mut	m	CTL	c	g	epsilon	k	het	lambda	rho	omega	x_max	patch.dyna	DELTA	A	VA
10000	1	100.000000	0.001000	21900	9499	5000000	0.001000	10000000	14.629851	22.263899	23.334918	23.006111	16	800000000	0.010000	1.000000	1.000000	80000	0.000050	0.004800	0	0.500000	0.000000	2.500000	9.000000	0.500000	0.001000	0.001000	0.010000	31872	0	10.000000	7.000000	1.000000
sus	inf	inf_blood	z	x[0]	y[0][0]	z[0]	x[1]	y[1][0]	z[1]	S[0]	synchrony
219000000	94990000	5000000	10.000000	21900	9499	0.001000	21900	9499	0.001000	10000000	0.000000
72441335	165331195	8642990	3941.516320	7307	16615	0.394152	5141	17434	0.394152	10739870	0.000000
130504365	69102374	3567722	6325.803353	13277	6831	0.632580	9359	8064	0.632580	11206594	0.000000
162769314	47428863	2435944	7771.765723	16848	4617	0.777177	11793	5940	0.777177	11584746	0.000000
180614478	38403143	1965574	8648.676577	18790	3698	0.864868	13067	4929	0.864868	11916399	0.000000
191041695	33888268	1732254	9180.483393	20194	3101	0.918048	13819	4561	0.918048	12220536	0.000000
197246365	31419321	1604205	9503.000201	20227	3103	0.950300	14549	4069	0.950300	12506957	0.000000
200960610	30023407	1532999	9698.592075	20759	2892	0.969859	14770	4120	0.969859	12784644	0.000000
203192015	29196302	1489968	9817.209710	21162	2787	0.981721	15026	4051	0.981721	13056302	0.000000
204523402	28703350	1466434	9889.145947	21547	2608	0.988915	15195	3871	0.988915	13322264	0.000000
205393122	28394208	1450882	9932.772025	21692	2529	0.993277	15217	4039	0.993277	13586931	0.000000
205840260	28254714	1442734	9959.229270	20971	2919	0.995923	15218	4007	0.995923	13849293	0.000000
206151349	28137398	1435247	9975.274394	21461	2747	0.997527	15088	4172	0.997527	14111563	0.000000
206363687	28056254	1432024	9985.005037	21621	2488	0.998501	15135	3955	0.998501	14372144	0.000000
206439690	28031304	1429444	9990.906233	21344	2618	0.999091	15527	3873	0.999091	14631735	0.000000
206494503	28014770	1428803	9994.485041	21231	2701	0.999449	15270	3925	0.999449	14891732	0.000000
206550808	27981571	1425915	9996.655426	21988	2479	0.999666	15371	3984	0.999666	15149202	0.000000
206542296	27997587	1428066	9997.971667	21106	2528	0.999797	15103	3911	0.999797	15407359	0.000000
206586836	27963004	1430058	9998.769908	21020	2830	0.999877	15330	3895	0.999877	15665759	0.000000
206578986	27974791	1427168	9999.254005	21388	2581	0.999925	15406	3870	0.999925	15923529	0.000000
206587756	27977944	1428534	9999.547588	21738	2530	0.999955	15426	3806	0.999955	16181179	0.000000
206604144	27968871	1427057	9999.725632	21723	2596	0.999973	15424	3797	0.999973	16438006	0.000000
206592493	27966598	1425459	9999.833608	21688	2459	0.999983	15614	3880	0.999983	16695029	0.000000
206582857	27971239	1426665	9999.899091	21274	2837	0.999990	15271	4045	0.999990	16950989	0.000000
206624402	27971231	1427208	9999.938803	21611	2624	0.999994	15257	3965	0.999994	17207255	0.000000
206587693	27975316	1428639	9999.962887	21541	2631	0.999996	15505	3870	0.999996	17462172	0.000000
206584110	27995868	1430081	9999.977493	21920	2448	0.999998	15366	3747	0.999998	17717433	0.000000
206615600	27963141	1427456	9999.986350	21517	2504	0.999999	15153	3822	0.999999	17972277	0.000000
206647252	27965003	1428887	9999.991722	21581	2671	0.999999	15206	3996	0.999999	18225718	0.000000
206593075	27961674	1427183	9999.994980	21571	2513	0.999999	15347	3973	0.999999	18480039	0.000000
206624873	27976169	1429324	9999.996955	21594	2737	1.000000	15058	3991	1.000000	18732799	0.000000
206579905	27978289	1427973	9999.998154	21697	2571	1.000000	15370	3764	1.000000	18986066	0.000000
206595037	27977710	1426241	9999.998880	21276	2744	1.000000	15263	3883	1.000000	19238682	0.000000
206596313	27985856	1427564	9999.999321	21423	2629	1.000000	15574	3757	1.000000	19490304	0.000000
206638215	27964340	1425968	9999.999588	21399	2526	1.000000	15224	3823	1.000000	19741840	0.000000
206611951	27957352	1426168	9999.999750	21785	2666	1.000000	15647	3797	1.000000	19992590	0.000000
206585007	27989773	1428175	9999.999849	21537	2461	1.000000	15467	3730	1.000000	20244266	0.000000
206588170	27973908	1428044	9999.999908	21309	2667	1.000000	15220	3991	1.000000	20495781	0.000000
206618531	27963902	1427656	9999.999944	21707	2626	1.000000	15613	3674	1.000000	20746938	0.000000
206588176	27984741	1428751	9999.999966	21393	2745	1.000000	15401	3729	1.000000	20997562	0.000000
206567075	27996738	1429629	9999.999980	21807	2691	1.000000	15292	3939	1.000000	21247113	-1.#IND00
206593151	27969456	1425951	9999.999988	21450	2751	1.000000	15328	3852	1.000000	21495686	0.019200
206620551	27953152	1425237	9999.999992	21881	2541	1.000000	15537	3787	1.000000	21744367	0.001946
206634299	27953940	1426226	9999.999995	21450	2656	1.000000	15254	3884	1.000000	21992468	-0.001462
206562266	27993349	1430013	9999.999997	21441	2604	1.000000	15650	3833	1.000000	22240588	-0.005443
206604131	27979516	1429488	9999.999998	21567	2610	1.000000	15468	3795	1.000000	22488308	-0.001753
206582821	27988857	1430902	9999.999999	21758	2445	1.000000	15450	3860	1.000000	22736193	0.000693
206610859	27958388	1430220	9999.999999	21225	2783	1.000000	15550	3734	1.000000	22983731	0.002255
206634784	27952263	1427314	10000.000000	21685	2515	1.000000	15185	3727	1.000000	23230257	0.003362
206640939	27953767	1427845	10000.000000	21403	2660	1.000000	15249	3816	1.000000	23476407	-0.001112
206615762	27971396	1428151	10000.000000	21640	2553	1.000000	15140	4006	1.000000	23721891	-0.000891
206611663	27981095	1426428	10000.000000	21388	2569	1.000000	15769	3754	1.000000	23966662	-0.001300
206635939	27951290	1426314	10000.000000	21357	2718	1.000000	15522	3974	1.000000	24211707	-0.002227
206600869	27979498	1428969	10000.000000	21344	2697	1.000000	15294	3869	1.000000	24457158	-0.002058
206632187	27959398	1427834	10000.000000	21758	2661	1.000000	15486	3855	1.000000	24701555	-0.004132
206644692	27957312	1428502	10000.000000	21942	2588	1.000000	15243	3860	1.000000	24945662	-0.007162
206599797	27972039	1427558	10000.000000	21747	2593	1.000000	15391	3907	1.000000	25190393	-0.006413
206580039	27976700	1426126	10000.000000	21589	2555	1.000000	15461	3758	1.000000	25434208	-0.005594
206572794	27988140	1429079	10000.000000	21618	2658	1.000000	15579	3733	1.000000	25677797	-0.004733
206609368	27974396	1425233	10000.000000	21466	2697	1.000000	15327	3964	1.000000	25921060	-0.003470
206625894	27958457	1426358	10000.000000	21869	2609	1.000000	15389	3773	1.000000	26163213	-0.003653
206626076	27961541	1425033	10000.000000	21699	2519	1.000000	15525	3743	1.000000	26404616	-0.003224
206619302	27958478	1426608	10000.000000	21452	2828	1.000000	15398	3845	1.000000	26647270	-0.002945
206647432	27960212	1423710	10000.000000	21309	2671	1.000000	15233	3937	1.000000	26889042	-0.003768
206603010	27982287	1428148	10000.000000	21812	2543	1.000000	15258	3907	1.000000	27130323	-0.004201
206599943	27987025	1427876	10000.000000	21494	2657	1.000000	15473	3849	1.000000	27371683	-0.004285
206600529	27966277	1427498	10000.000000	21438	2647	1.000000	15544	3646	1.000000	27611807	-0.006587
206596948	27972897	1427309	10000.000000	21206	2777	1.000000	15242	3741	1.000000	27851750	-0.005972
206605849	27974973	1426429	10000.000000	21698	2636	1.000000	15391	3938	1.000000	28092414	-0.005614
206614640	27952725	1425959	10000.000000	21388	2614	1.000000	15353	3892	1.000000	28331345	-0.005376
206631120	27964666	1428383	10000.000000	21550	2648	1.000000	15145	3901	1.000000	28570902	-0.004837
206621537	27967424	1429356	10000.000000	21592	2586	1.000000	15388	3861	1.000000	28809817	-0.004988
206592683	27968831	1426993	10000.000000	21432	2670	1.000000	15296	3839	1.000000	29048710	-0.004754
206624620	27968183	1427579	10000.000000	21499	2602	1.000000	15199	3918	1.000000	29286957	-0.004524
206594902	27976839	1428923	10000.000000	21622	2563	1.000000	15430	4023	1.000000	29523870	-0.003811
206586893	27985310	1427409	10000.000000	21458	2674	1.000000	15355	3847	1.000000	29761126	-0.003333
206615135	27961634	1426096	10000.000000	21959	2484	1.000000	15518	3798	1.000000	29997695	-0.002373
206622006	27974400	1427379	10000.000000	21348	2704	1.000000	15166	3768	1.000000	30233933	-0.002348
206604685	27968700	1427474	10000.000000	21892	2471	1.000000	15603	3609	1.000000	30469167	-0.002040
206590313	27973071	1429997	10000.000000	21421	2718	1.000000	15327	3956	1.000000	30704886	-0.001940
206599158	27961924	1428241	10000.000000	21285	2749	1.000000	15170	3777	1.000000	30940253	-0.001578
206604531	27967217	1426823	10000.000000	21697	2654	1.000000	15334	3907	1.000000	31174985	-0.001689
206631138	27971208	1425593	10000.000000	21514	2622	1.000000	15294	3923	1.000000	31409999	-0.002334
206589752	27974564	1426935	10000.000000	21494	2533	1.000000	15396	3750	1.000000	31644204	-0.002347
206614092	27957123	1426142	10000.000000	21513	2481	1.000000	15656	3664	1.000000	31878118	-0.002360
206629083	27963631	1426608	10000.000000	21649	2472	1.000000	15337	3867	1.000000	32111918	-0.002749
206642916	27969837	1429175	10000.000000	21342	2721	1.000000	15169	3906	1.000000	32344999	-0.002846
206607853	27970705	1426396	10000.000000	21609	2665	1.000000	15390	3778	1.000000	32578802	-0.003143
206577872	27979430	1428882	10000.000000	21584	2649	1.000000	15361	3777	1.000000	32811759	-0.002897
206617700	27961323	1426764	10000.000000	21855	2415	1.000000	15388	3751	1.000000	33043754	-0.002774
206593958	27993797	1427115	10000.000000	21789	2507	1.000000	15117	4045	1.000000	33275973	-0.002385
206606487	27969167	1425967	10000.000000	21300	2685	1.000000	15187	3948	1.000000	33507018	-0.002524
206605768	27968958	1426089	10000.000000	21247	2768	1.000000	15394	3747	1.000000	33737392	-0.002512
206598885	27981104	1430568	10000.000000	21511	2527	1.000000	15659	3847	1.000000	33967937	-0.002555
206621809	27964320	1427409	10000.000000	21580	2668	1.000000	15542	3694	1.000000	34197991	-0.002386
206610945	27964094	1423880	10000.000000	21378	2620	1.000000	15571	3810	1.000000	34428580	-0.002367
206625620	27967749	1425240	10000.000000	21762	2667	1.000000	15378	3746	1.000000	34657893	-0.002484
206622812	27969932	1426466	10000.000000	21375	2527	1.000000	15424	3850	1.000000	34887528	-0.002405
206589527	27985586	1430533	10000.000000	21433	2580	1.000000	15376	3856	1.000000	35117368	-0.001718
206621686	27972551	1427660	10000.000000	21500	2744	1.000000	15229	3996	1.000000	35345779	-0.001516
npatches	nstrain	runtime	dt	init_x	init_y	init_y_blood	init_z	init_S	beta0	beta1	beta2	beta3	mean_beta	B	d	delta	delta_blood	b[0]	mut	m	CTL	c	g	epsilon	k	het	lambda	rho	omega	x_max	patch.dyna	DELTA	A	VA
10000	1	100.000000	0.001000	21900	9499	5000000	0.001000	10000000	22.902489	9.898543	15.263211	22.422303	16	800000000	0.010000	1.000000	1.000000	80000	0.000050	0.004800	0	0.500000	0.000000	2.500000	10.000000	0.500000	0.001000	0.001000	0.010000	31872	0	10.000000	7.000000	1.000000
sus	inf	inf_blood	z	x[0]	y[0][0]	z[0]	x[1]	y[1][0]	z[1]	S[0]	synchrony
219000000	94990000	5000000	10.000000	21900	9499	0.001000	21900	9499	0.001000	10000000	0.000000
78236653	146970462	7702288	3941.516320	5418	15694	0.394152	10547	13668	0.394152	10727515	0.000000
143230076	57690754	2978854	6325.803353	10312	6834	0.632580	18692	4579	0.632580	11163863	0.000000
177963736	38581110	1976412	7771.765723	12806	5084	0.777177	23311	2506	0.777177	11503565	0.000000
197092419	30546938	1564888	8648.676577	14314	4105	0.864868	25274	1939	0.864868	11794383	0.000000
208187021	26573627	1358292	9180.483393	15152	3801	0.918048	26696	1363	0.918048	12055608	0.000000
214808121	24365752	1243187	9503.000201	15829	3447	0.950300	27524	1268	0.950300	12299675	0.000000
218660677	23172373	1185079	9698.592075	16238	3432	0.969859	27541	1314	0.969859	12532703	0.000000
221010173	22431259	1144341	9817.209710	16133	3359	0.981721	27921	1100	0.981721	12759328	0.000000
222445208	21999481	1122819	9889.145947	16235	3462	0.988915	27780	1234	0.988915	12981427	0.000000
223285091	21743594	1111051	9932.772025	16445	3281	0.993277	28113	1073	0.993277	13201495	0.000000
223832678	21589934	1101691	9959.229270	16389	3311	0.995923	28038	1091	0.995923	13419674	0.000000
224101878	21504346	1097305	9975.274394	16542	3187	0.997527	28234	1115	0.997527	13635438	0.000000
224305986	21445735	1092495	9985.005037	16672	3305	0.998501	28050	1126	0.998501	13851446	0.000000
224419335	21426524	1092067	9990.906233	16310	3294	0.999091	27917	1158	0.999091	14066951	0.000000
224443347	21413855	1091733	9994.485041	16348	3373	0.999449	28078	1040	0.999449	14282406	0.000000
224490597	21386007	1089496	9996.655426	16710	3236	0.999666	27963	1062	0.999666	14498045	0.000000
224578512	21365956	1088520	9997.971667	16108	3352	0.999797	27810	1123	0.999797	14713330	0.000000
224585244	21353321	1089754	9998.769908	16506	3152	0.999877	27809	1109	0.999877	14927012	0.000000
224577349	21349065	1089946	9999.254005	16091	3284	0.999925	28083	1134	0.999925	15141286	0.000000
224562400	21369152	1091038	9999.547588	16599	3317	0.999955	28129	1135	0.999955	15354462	0.000000
224571069	21361527	1089380	9999.725632	16779	3054	0.999973	27877	1120	0.999973	15567730	0.000000
224585605	21346379	1089223	9999.833608	16894	3201	0.999983	27838	1123	0.999983	15780881	0.000000
224545465	21366883	1089547	9999.899091	16502	3226	0.999990	28220	965	0.999990	15992368	0.000000
224599428	21359685	1089746	9999.938803	16689	3085	0.999994	27922	1107	0.999994	16205178	0.000000
224584291	21367044	1088315	9999.962887	16603	3095	0.999996	28284	1068	0.999996	16417597	0.000000
224566540	21360791	1089321	9999.977493	16780	3266	0.999998	28294	1018	0.999998	16628424	0.000000
224572137	21355906	1087249	9999.986350	16595	3138	0.999999	28118	1039	0.999999	16840301	0.000000
224608127	21351509	1091663	9999.991722	16456	3279	0.999999	27996	1072	0.999999	17050868	0.000000
224597508	21354249	1089114	9999.994980	16539	3195	0.999999	27894	1090	0.999999	17261715	0.000000
224552476	21365268	1090433	9999.996955	16483	3326	1.000000	28164	1067	1.000000	17471805	0.000000
224559034	21361456	1089772	9999.998154	16340	3351	1.000000	28210	1152	1.000000	17681343	0.000000
224618310	21364145	1089754	9999.998880	16644	3084	1.000000	28138	1132	1.000000	17890806	0.000000
224591666	21356520	1090076	9999.999321	16506	3361	1.000000	28190	1027	1.000000	18099841	0.000000
224582010	21360816	1091233	9999.999588	16466	3189	1.000000	27922	1107	1.000000	18308431	0.000000
224595555	21343359	1088589	9999.999750	16519	3267	1.000000	28110	1081	1.000000	18517309	0.000000
224578623	21362327	1089471	9999.999849	16617	3293	1.000000	27954	1092	1.000000	18726669	0.000000
224575386	21357883	1091723	9999.999908	16580	3274	1.000000	28389	1050	1.000000	18934345	0.000000
224574397	21361344	1089109	9999.999944	16257	3370	1.000000	28050	1123	1.000000	19142384	0.000000
224591929	21358820	1090470	9999.999966	16554	3304	1.000000	28013	1106	1.000000	19349671	0.000000
224567577	21350520	1091490	9999.999980	16406	3275	1.000000	28074	1042	1.000000	19557030	-1.#IND00
224605205	21359458	1088059	9999.999988	16477	3411	1.000000	28039	1084	1.000000	19763323	-0.004800
224594756	21358316	1089991	9999.999992	16781	3098	1.000000	28069	1128	1.000000	19970163	-0.004534
224589161	21363325	1089991	9999.999995	16458	3161	1.000000	28093	1040	1.000000	20176459	0.007691
224616405	21354339	1090806	9999.999997	16376	3325	1.000000	28326	1108	1.000000	20381810	0.012962
224601619	21371074	1089587	9999.999998	16787	3067	1.000000	28101	1126	1.000000	20587549	0.006386
224550527	21375307	1091466	9999.999999	16613	3129	1.000000	28303	1062	1.000000	20793060	0.022189
224563119	21371919	1091030	9999.999999	16301	3300	1.000000	28087	1115	1.000000	20998245	0.019440
224607999	21350982	1089706	10000.000000	16547	3199	1.000000	27955	1115	1.000000	21203332	0.019082
224596994	21350900	1089998	10000.000000	16619	3301	1.000000	27670	1192	1.000000	21407855	0.016662
224601583	21350336	1090130	10000.000000	16064	3341	1.000000	28079	1105	1.000000	21612394	0.014370
224550437	21371619	1090704	10000.000000	16220	3310	1.000000	27975	1160	1.000000	21815844	0.015056
224557712	21373128	1092032	10000.000000	16278	3233	1.000000	27968	1116	1.000000	22019569	0.014362
224611861	21361084	1087685	10000.000000	16615	3411	1.000000	28100	1136	1.000000	22222568	0.012711
224601285	21364287	1090294	10000.000000	16447	3387	1.000000	27941	1185	1.000000	22424601	0.014375
224576401	21351216	1090050	10000.000000	16735	3269	1.000000	27918	1130	1.000000	22627564	0.012849
224578831	21359519	1088482	10000.000000	16438	3270	1.000000	28102	1078	1.000000	22829861	0.014244
224566068	21372139	1090464	10000.000000	16552	3183	1.000000	28260	1088	1.000000	23032103	0.013373
224598944	21366776	1090892	10000.000000	16446	3302	1.000000	28067	1093	1.000000	23233018	0.013129
224623591	21347518	1089435	10000.000000	16491	3482	1.000000	28098	1061	1.000000	23434226	0.013026
224550518	21374108	1090418	10000.000000	16585	3235	1.000000	28219	1041	1.000000	23635182	0.012989
224635266	21342908	1089065	10000.000000	16248	3411	1.000000	28269	1007	1.000000	23836027	0.012603
224607189	21358417	1088859	10000.000000	16773	3188	1.000000	28249	1046	1.000000	24036024	0.012285
224621996	21354187	1088130	10000.000000	16651	3170	1.000000	27887	1163	1.000000	24236915	0.012067
224588182	21359090	1088662	10000.000000	16663	3179	1.000000	28198	1090	1.000000	24435639	0.011622
224583163	21362392	1090396	10000.000000	16523	3214	1.000000	28063	1063	1.000000	24633943	0.011534
224589334	21359272	1090398	10000.000000	16627	3195	1.000000	27946	1074	1.000000	24833085	0.011789
224594526	21356847	1092151	10000.000000	16576	3107	1.000000	28160	1084	1.000000	25031739	0.010860
224537716	21365269	1089139	10000.000000	16773	3076	1.000000	28405	1050	1.000000	25230596	0.010854
224562419	21366835	1088735	10000.000000	16367	3382	1.000000	27917	1142	1.000000	25428693	0.010390
224623306	21354739	1091110	10000.000000	16650	3445	1.000000	27979	1122	1.000000	25626543	0.010092
224516582	21374460	1090219	10000.000000	16463	3378	1.000000	28033	1059	1.000000	25824769	0.009787
224601482	21360549	1090723	10000.000000	16647	3326	1.000000	27902	1157	1.000000	26021905	0.008956
224582640	21356851	1088764	10000.000000	16562	3144	1.000000	28229	1109	1.000000	26220114	0.008714
224585743	21378021	1091252	10000.000000	16422	3267	1.000000	28362	1017	1.000000	26416433	0.008346
224583557	21360992	1090937	10000.000000	16264	3254	1.000000	28077	1063	1.000000	26613314	0.007714
224578342	21359327	1089423	10000.000000	16775	3158	1.000000	28315	1032	1.000000	26809719	0.007599
224549998	21372107	1089169	10000.000000	16367	3245	1.000000	28089	1079	1.000000	27004953	0.007144
224617041	21350817	1088873	10000.000000	16826	3207	1.000000	28099	1105	1.000000	27200393	0.006976
224543237	21363809	1089930	10000.000000	16733	3300	1.000000	27959	1100	1.000000	27396960	0.006808
224539369	21380180	1091738	10000.000000	16381	3279	1.000000	27914	1107	1.000000	27592455	0.007128
224617848	21351361	1090090	10000.000000	16601	3151	1.000000	28100	1127	1.000000	27788042	0.006600
224547377	21380687	1090130	10000.000000	16679	3256	1.000000	27932	1042	1.000000	27982441	0.006486
224542583	21367372	1090044	10000.000000	16448	3334	1.000000	28040	1082	1.000000	28177172	0.005890
224604477	21354432	1090322	10000.000000	16492	3336	1.000000	27989	1098	1.000000	28370424	0.004352
224588987	21357711	1090546	10000.000000	16529	3237	1.000000	28115	1040	1.000000	28564074	0.003835
224644008	21353945	1087975	10000.000000	16259	3436	1.000000	28075	1106	1.000000	28756883	0.003776
224593961	21365371	1089032	10000.000000	16782	3023	1.000000	28179	1097	1.000000	28949625	0.004032
224589586	21358528	1089437	10000.000000	16509	3256	1.000000	27978	1113	1.000000	29142475	0.003908
224590140	21358104	1090886	10000.000000	16469	3286	1.000000	28202	1172	1.000000	29335585	0.005168
224540198	21381508	1089688	10000.000000	16533	3286	1.000000	28093	1155	1.000000	29527695	0.005297
224600029	21351935	1089088	10000.000000	17170	3136	1.000000	27965	1084	1.000000	29719219	0.006242
224571348	21364566	1090134	10000.000000	16776	3186	1.000000	28146	992	1.000000	29910874	0.006435
224564624	21367833	1091246	10000.000000	16213	3268	1.000000	27642	1155	1.000000	30102337	0.006386
224619121	21354552	1089815	10000.000000	16634	3245	1.000000	28059	1094	1.000000	30293847	0.006095
224614484	21345173	1089236	10000.000000	16174	3403	1.000000	27942	1098	1.000000	30484149	0.005757
224581818	21367389	1090495	10000.000000	16179	3319	1.000000	28132	1023	1.000000	30675319	0.005248
224612299	21356926	1088017	10000.000000	16529	3159	1.000000	27870	1111	1.000000	30865284	0.005019
224581025	21361495	1090903	10000.000000	16683	3133	1.000000	27983	1126	1.000000	31055047	0.004957
224577410	21355385	1089537	10000.000000	16368	3281	1.000000	27933	1080	1.000000	31244347	0.004589
npatches	nstrain	runtime	dt	init_x	init_y	init_y_blood	init_z	init_S	beta0	beta1	beta2	beta3	mean_beta	B	d	delta	delta_blood	b[0]	mut	m	CTL	c	g	epsilon	k	het	lambda	rho	omega	x_max	patch.dyna	DELTA	A	VA
10000	1	100.000000	0.001000	21900	9499	5000000	0.001000	10000000	18.386452	8.505143	11.305200	18.213106	16	800000000	0.010000	1.000000	1.000000	80000	0.000050	0.004800	0	0.500000	0.000000	2.500000	11.000000	0.500000	0.001000	0.001000	0.010000	31872	0	10.000000	7.000000	1.000000
sus	inf	inf_blood	z	x[0]	y[0][0]	z[0]	x[1]	y[1][0]	z[1]	S[0]	synchrony
219000000	94990000	5000000	10.000000	21900	9499	0.001000	21900	9499	0.001000	10000000	0.000000
83054085	131456297	6908575	3941.516320	7084	13572	0.394152	12485	11616	0.394152	10717736	0.000000
153923918	48944239	2528662	6325.803353	13395	5359	0.632580	21849	3152	0.632580	11126817	0.000000
190496864	31898478	1636603	7771.765723	16344	3831	0.777177	25905	1729	0.777177	11436387	0.000000
210587525	24735120	1269896	8648.676577	18732	2949	0.864868	27959	1214	0.864868	11693873	0.000000
222216618	21156259	1082325	9180.483393	19769	2595	0.918048	28718	855	0.918048	11919901	0.000000
229003264	19230811	984518	9503.000201	20717	2333	0.950300	29529	722	0.950300	12128041	0.000000
233073736	18142141	926817	9698.592075	20808	2215	0.969859	29442	714	0.969859	12325790	0.000000
235482483	17511917	893032	9817.209710	21428	2073	0.981721	29644	720	0.981721	12516691	0.000000
236911780	17129425	874823	9889.145947	21599	2154	0.988915	29783	681	0.988915	12702705	0.000000
237876195	16889483	862577	9932.772025	21394	2145	0.993277	29702	610	0.993277	12886589	0.000000
238341688	16755470	855126	9959.229270	21562	1954	0.995923	29927	579	0.995923	13068694	0.000000
238711370	16659264	850143	9975.274394	22117	1828	0.997527	29842	590	0.997527	13249911	0.000000
238910641	16625322	848259	9985.005037	21543	2073	0.998501	29750	619	0.998501	13429385	0.000000
239055575	16588357	845694	9990.906233	21815	1945	0.999091	29944	615	0.999091	13609948	0.000000
239093195	16557987	845016	9994.485041	21931	1815	0.999449	30164	560	0.999449	13789263	0.000000
239125152	16562251	845430	9996.655426	21864	1954	0.999666	29862	613	0.999666	13968669	0.000000
239119932	16569734	844716	9997.971667	21918	2061	0.999797	30076	602	0.999797	14147968	0.000000
239135215	16540309	845335	9998.769908	21871	1940	0.999877	30060	591	0.999877	14325514	0.000000
239177654	16548331	844929	9999.254005	21585	1975	0.999925	29873	599	0.999925	14503066	0.000000
239149842	16557574	843341	9999.547588	21778	2048	0.999955	29852	624	0.999955	14681450	0.000000
239218414	16542153	844187	9999.725632	22094	1857	0.999973	30060	564	0.999973	14858409	0.000000
239177055	16556901	844634	9999.833608	21922	1979	0.999983	29891	622	0.999983	15035982	0.000000
239205425	16548029	844911	9999.899091	21556	2115	0.999990	30040	634	0.999990	15213001	0.000000
239147132	16552449	843349	9999.938803	21518	2043	0.999994	29904	621	0.999994	15390337	0.000000
239163952	16550221	843671	9999.962887	22207	1959	0.999996	30112	580	0.999996	15567439	0.000000
239205011	16543744	844957	9999.977493	21505	2075	0.999998	29778	674	0.999998	15742709	0.000000
239200894	16540262	842874	9999.986350	21422	2086	0.999999	29661	638	0.999999	15918862	0.000000
239163308	16547066	844641	9999.991722	21789	1922	0.999999	29880	654	0.999999	16094274	0.000000
239179302	16541032	844522	9999.994980	21665	2169	0.999999	29518	658	0.999999	16270941	0.000000
239157010	16558220	845172	9999.996955	22118	1956	1.000000	29884	588	1.000000	16445616	0.000000
239179314	16557483	844087	9999.998154	21801	2123	1.000000	29807	622	1.000000	16620598	0.000000
239180617	16555279	844100	9999.998880	21884	2124	1.000000	29627	622	1.000000	16794597	0.000000
239169030	16554545	844441	9999.999321	21601	2119	1.000000	30077	611	1.000000	16969640	0.000000
239178796	16558712	845767	9999.999588	21683	2017	1.000000	30033	622	1.000000	17143764	0.000000
239175117	16558014	846118	9999.999750	21940	1869	1.000000	29801	643	1.000000	17317691	0.000000
239148115	16544085	845016	9999.999849	21603	2077	1.000000	30213	578	1.000000	17491664	0.000000
239177369	16556376	844517	9999.999908	21586	2047	1.000000	29954	651	1.000000	17664463	0.000000
239134814	16550973	843977	9999.999944	22164	2025	1.000000	30027	638	1.000000	17837729	0.000000
239179248	16565367	845364	9999.999966	21544	2206	1.000000	30111	537	1.000000	18010079	0.000000
239150253	16549830	844389	9999.999980	21643	1983	1.000000	30095	517	1.000000	18182884	-1.#IND00
239216912	16548085	845778	9999.999988	21884	1912	1.000000	29964	586	1.000000	18355222	0.024000
239165600	16553435	844147	9999.999992	21369	2174	1.000000	29931	693	1.000000	18526701	0.018875
239136777	16570822	845175	9999.999995	21877	2077	1.000000	29715	626	1.000000	18698258	0.015546
239191019	16544462	845359	9999.999997	21678	2051	1.000000	30051	624	1.000000	18869808	0.010765
239113025	16561332	844153	9999.999998	21604	2162	1.000000	29989	626	1.000000	19041003	0.005526
239198114	16555181	845463	9999.999999	22155	1957	1.000000	29708	582	1.000000	19211758	-0.002712
239181363	16546927	842868	9999.999999	21609	2105	1.000000	30310	581	1.000000	19382820	0.000717
239161097	16557641	844334	10000.000000	22303	1849	1.000000	30011	661	1.000000	19553049	0.001324
239186086	16551512	844150	10000.000000	22120	1978	1.000000	29888	563	1.000000	19723190	0.000623
239174173	16547855	844112	10000.000000	21138	2064	1.000000	29974	587	1.000000	19894439	0.000213
239183826	16547205	843473	10000.000000	21865	1990	1.000000	29815	659	1.000000	20064374	0.000273
239213899	16548715	843790	10000.000000	21920	2019	1.000000	29401	694	1.000000	20234110	0.000217
239146132	16550448	844960	10000.000000	21963	2038	1.000000	29777	650	1.000000	20403480	-0.002231
239148639	16565148	843652	10000.000000	21889	1849	1.000000	29831	648	1.000000	20572056	-0.001236
239171260	16555650	845441	10000.000000	21805	1992	1.000000	30002	601	1.000000	20740264	-0.004372
239230673	16542623	843767	10000.000000	21424	2190	1.000000	29646	592	1.000000	20908392	-0.004309
239157868	16559216	844501	10000.000000	21895	1893	1.000000	29625	638	1.000000	21077085	-0.004130
239178444	16541121	843771	10000.000000	21378	2190	1.000000	29918	608	1.000000	21244627	-0.001494
239177393	16549833	844888	10000.000000	21545	2168	1.000000	29918	562	1.000000	21413313	-0.001547
239180304	16547870	844081	10000.000000	21950	2038	1.000000	30006	627	1.000000	21581203	-0.001439
239146686	16564420	844490	10000.000000	21537	2159	1.000000	29837	605	1.000000	21748990	-0.002623
239161255	16549965	844127	10000.000000	21736	2035	1.000000	30075	594	1.000000	21916012	-0.004831
239200115	16539313	846092	10000.000000	21525	2071	1.000000	29944	677	1.000000	22082362	-0.004719
239164130	16550057	845497	10000.000000	21780	2185	1.000000	29798	654	1.000000	22249066	-0.004161
239185219	16541722	845365	10000.000000	21535	2068	1.000000	29942	593	1.000000	22414980	-0.004171
239159141	16555679	844878	10000.000000	21854	1900	1.000000	30016	630	1.000000	22580577	-0.004287
239162300	16556443	846169	10000.000000	21633	2154	1.000000	29724	620	1.000000	22747003	-0.004283
239188121	16553374	843893	10000.000000	21801	1952	1.000000	29818	574	1.000000	22911846	-0.004348
239185717	16549751	842518	10000.000000	21968	1958	1.000000	29733	630	1.000000	23077828	-0.005127
239254724	16528234	842489	10000.000000	21789	1992	1.000000	30004	592	1.000000	23242657	-0.005085
239155798	16550370	845332	10000.000000	22099	1882	1.000000	29707	607	1.000000	23407569	-0.004819
239186830	16547908	845086	10000.000000	21806	2053	1.000000	29988	660	1.000000	23572770	-0.004732
239206491	16544711	843718	10000.000000	21837	2042	1.000000	29897	595	1.000000	23736355	-0.004313
239202362	16542806	842998	10000.000000	21799	2020	1.000000	29770	656	1.000000	23900184	-0.004127
239210613	16548915	845128	10000.000000	22150	1887	1.000000	29827	578	1.000000	24064535	-0.004227
239192145	16551305	846197	10000.000000	21694	2060	1.000000	29927	616	1.000000	24228828	-0.004016
239115839	16570834	845426	10000.000000	21657	2067	1.000000	29726	646	1.000000	24392383	-0.003640
239191149	16538690	844479	10000.000000	21653	1953	1.000000	30136	619	1.000000	24554912	-0.002952
239176440	16550978	845210	10000.000000	21800	2051	1.000000	29749	655	1.000000	24718031	-0.002681
239168714	16550301	842993	10000.000000	21773	2018	1.000000	29907	647	1.000000	24880891	-0.003096
239199051	16547400	843875	10000.000000	21886	2030	1.000000	29928	554	1.000000	25043135	-0.002978
239223796	16560941	844166	10000.000000	21957	2039	1.000000	29793	647	1.000000	25205961	-0.002519
239215217	16543772	845439	10000.000000	21385	2048	1.000000	29946	632	1.000000	25367833	-0.002886
239166889	16548913	846466	10000.000000	21627	2030	1.000000	29760	606	1.000000	25529556	-0.002808
239157634	16561582	845601	10000.000000	21824	2068	1.000000	30114	649	1.000000	25690573	-0.002596
239193607	16548564	845885	10000.000000	21779	2073	1.000000	30036	596	1.000000	25851386	-0.001778
239181483	16542625	843740	10000.000000	21484	2200	1.000000	29831	578	1.000000	26012279	-0.000942
239184081	16556407	843691	10000.000000	21721	2104	1.000000	29947	637	1.000000	26172199	-0.000378
239171964	16552859	844370	10000.000000	21708	1991	1.000000	29961	601	1.000000	26332901	-0.000292
239195866	16541104	844999	10000.000000	21804	1942	1.000000	30004	583	1.000000	26492655	-0.000362
239163945	16556103	844635	10000.000000	21432	1970	1.000000	29830	606	1.000000	26652435	-0.000365
239204533	16546969	844219	10000.000000	21355	2124	1.000000	29942	653	1.000000	26812132	-0.000253
239131397	16562313	845733	10000.000000	21713	1900	1.000000	29652	572	1.000000	26971448	0.000329
239148154	16570543	844563	10000.000000	21558	2063	1.000000	29738	636	1.000000	27129996	0.000972
239171585	16549284	844569	10000.000000	21961	2000	1.000000	29953	682	1.000000	27288739	0.000490
239188284	16550753	845220	10000.000000	21734	2137	1.000000	29875	623	1.000000	27447609	0.000613
239207060	16552860	843952	10000.000000	21816	1958	1.000000	30046	578	1.000000	27605992	0.000656
239155139	16566714	844660	10000.000000	22052	2051	1.000000	29937	627	1.000000	27764054	0.001261
239179597	16550097	843050	10000.000000	21754	1960	1.000000	29902	620	1.000000	27921857	0.001279
npatches	nstrain	runtime	dt	init_x	init_y	init_y_blood	init_z	init_S	beta0	beta1	beta2	beta3	mean_beta	B	d	delta	delta_blood	b[0]	mut	m	CTL	c	g	epsilon	k	het	lambda	rho	omega	x_max	patch.dyna	DELTA	A	VA
10000	1	100.000000	0.001000	21900	9499	5000000	0.001000	10000000	9.114554	19.244701	13.145498	12.468663	16	800000000	0.010000	1.000000	1.000000	80000	0.000050	0.004800	0	0.500000	0.000000	2.500000	12.000000	0.500000	0.001000	0.001000	0.010000	31872	0	10.000000	7.000000	1.000000
sus	inf	inf_blood	z	x[0]	y[0][0]	z[0]	x[1]	y[1][0]	z[1]	S[0]	synchrony
219000000	94990000	5000000	10.000000	21900	9499	0.001000	21900	9499	0.001000	10000000	0.000000
89256397	117047326	6161605	3941.516320	12740	10222	0.394152	7413	12224	0.394152	10706746	0.000000
166522200	40960509	2116967	6325.803353	22341	2707	0.632580	13755	4941	0.632580	11084972	0.000000
205036426	25755762	1325365	7771.765723	26637	1391	0.777177	17318	3228	0.777177	11357419	0.000000
225935095	19405051	994508	8648.676577	28460	918	0.864868	19623	2564	0.864868	11575333	0.000000
237816329	16263590	831744	9180.483393	29292	692	0.918048	21005	2051	0.918048	11762664	0.000000
244698036	14581171	745919	9503.000201	29958	554	0.950300	21811	1841	0.950300	11931834	0.000000
248784526	13645984	697051	9698.592075	30063	521	0.969859	21693	1929	0.969859	12090247	0.000000
251237660	13076265	666968	9817.209710	30153	566	0.981721	22331	1650	0.981721	12242065	0.000000
252671050	12764109	650579	9889.145947	30136	438	0.988915	22571	1622	0.988915	12389122	0.000000
253561426	12549921	640174	9932.772025	30339	467	0.993277	22215	1717	0.993277	12533659	0.000000
254058767	12469399	636596	9959.229270	30479	368	0.995923	21922	1886	0.995923	12677001	0.000000
254409998	12366371	629991	9975.274394	30417	363	0.997527	23200	1552	0.997527	12819538	0.000000
254515306	12348550	631250	9985.005037	30212	447	0.998501	22890	1561	0.998501	12961129	0.000000
254765221	12298823	627622	9990.906233	30305	488	0.999091	23026	1682	0.999091	13102671	0.000000
254777003	12287026	627908	9994.485041	30359	404	0.999449	22749	1777	0.999449	13242922	0.000000
254783599	12293472	626285	9996.655426	30434	432	0.999666	22345	1859	0.999666	13383323	0.000000
254825186	12293991	628512	9997.971667	30425	438	0.999797	22243	1736	0.999797	13523121	0.000000
254826756	12278201	627326	9998.769908	30325	448	0.999877	22543	1709	0.999877	13663327	0.000000
254843257	12266392	625652	9999.254005	30241	465	0.999925	22388	1646	0.999925	13802771	0.000000
254822485	12276782	625356	9999.547588	30336	415	0.999955	23105	1484	0.999955	13942489	0.000000
254887841	12270691	625271	9999.725632	30285	395	0.999973	23094	1529	0.999973	14081519	0.000000
254826654	12275831	625468	9999.833608	30785	393	0.999983	22401	1785	0.999983	14220966	0.000000
254846523	12282029	627976	9999.899091	30330	490	0.999990	22423	1719	0.999990	14359480	0.000000
254868960	12268095	626284	9999.938803	30342	428	0.999994	22590	1681	0.999994	14497949	0.000000
254859746	12275880	626674	9999.962887	30577	418	0.999996	22703	1773	0.999996	14636182	0.000000
254877919	12268539	625502	9999.977493	30236	489	0.999998	22854	1734	0.999998	14773711	0.000000
254876338	12277988	626302	9999.986350	30220	423	0.999999	22718	1646	0.999999	14911246	0.000000
254976318	12237246	626025	9999.991722	30340	469	0.999999	22590	1700	0.999999	15048422	0.000000
254833526	12275285	625607	9999.994980	30476	417	0.999999	22659	1651	0.999999	15186606	0.000000
254884165	12264513	625062	9999.996955	30446	468	1.000000	23028	1714	1.000000	15323739	0.000000
254885454	12270500	626853	9999.998154	30508	451	1.000000	22679	1719	1.000000	15460603	0.000000
254856395	12275345	626333	9999.998880	30589	435	1.000000	22241	1831	1.000000	15597248	0.000000
254877170	12262286	624483	9999.999321	30526	478	1.000000	22758	1607	1.000000	15733385	0.000000
254857618	12269707	627230	9999.999588	30667	415	1.000000	23047	1559	1.000000	15870190	0.000000
254852658	12261054	626544	9999.999750	30457	440	1.000000	22652	1649	1.000000	16006103	0.000000
254877259	12271043	625356	9999.999849	30424	463	1.000000	22929	1550	1.000000	16143441	0.000000
254901528	12253984	625639	9999.999908	30656	383	1.000000	22613	1650	1.000000	16279242	0.000000
254814047	12270138	626718	9999.999944	30234	430	1.000000	22693	1663	1.000000	16415542	0.000000
254795293	12283865	627982	9999.999966	30280	458	1.000000	22887	1721	1.000000	16551309	0.000000
254887059	12263498	624457	9999.999980	30207	441	1.000000	22605	1625	1.000000	16686407	-1.#IND00
254844037	12271109	626973	9999.999988	30401	372	1.000000	22896	1631	1.000000	16821292	0.000000
254874182	12268927	625637	9999.999992	30340	445	1.000000	22363	1797	1.000000	16957350	-0.002320
254859155	12271604	624858	9999.999995	30419	411	1.000000	22412	1805	1.000000	17091894	0.003125
254867667	12269035	626332	9999.999997	30452	447	1.000000	22471	1747	1.000000	17225903	0.013739
254843072	12261304	625335	9999.999998	30106	494	1.000000	22605	1619	1.000000	17360514	0.010165
254895899	12255330	625322	9999.999999	30275	424	1.000000	23069	1505	1.000000	17494620	0.008267
254838720	12282197	625285	9999.999999	30627	360	1.000000	22461	1771	1.000000	17628783	0.008707
254866747	12275122	625639	10000.000000	30626	426	1.000000	22676	1625	1.000000	17762391	0.009825
254836919	12282671	626164	10000.000000	30140	487	1.000000	22472	1840	1.000000	17896636	0.008107
254860386	12250363	625198	10000.000000	30362	484	1.000000	23061	1470	1.000000	18029508	0.008554
254904788	12262845	626059	10000.000000	30417	482	1.000000	22881	1620	1.000000	18162841	0.008193
254835533	12280411	626243	10000.000000	30597	418	1.000000	22660	1588	1.000000	18295904	0.007566
254855202	12276642	625392	10000.000000	30493	436	1.000000	22442	1736	1.000000	18428605	0.004810
254898305	12258514	626363	10000.000000	30563	419	1.000000	22289	1646	1.000000	18561189	0.003729
254821588	12284276	626259	10000.000000	30056	494	1.000000	22615	1657	1.000000	18693513	0.005209
254832300	12277214	625619	10000.000000	30498	390	1.000000	23102	1611	1.000000	18825388	0.004591
254871533	12259503	625766	10000.000000	30419	416	1.000000	22424	1767	1.000000	18957179	-0.000209
254863389	12274085	626418	10000.000000	30380	400	1.000000	22554	1669	1.000000	19089208	-0.001610
254857996	12277269	626046	10000.000000	30438	461	1.000000	22730	1681	1.000000	19220905	-0.002015
254845877	12268923	625957	10000.000000	30104	417	1.000000	22874	1636	1.000000	19352496	-0.002565
254876027	12272060	625015	10000.000000	30353	437	1.000000	22551	1773	1.000000	19484535	-0.002475
254855472	12267117	624889	10000.000000	30236	458	1.000000	22586	1707	1.000000	19615318	-0.002669
254925035	12251887	625522	10000.000000	30213	477	1.000000	22343	1688	1.000000	19745491	-0.002103
254855068	12271143	625996	10000.000000	30504	395	1.000000	22666	1645	1.000000	19876869	-0.003168
254871911	12267947	626116	10000.000000	30337	495	1.000000	22504	1659	1.000000	20006548	-0.001944
254858675	12268352	626665	10000.000000	30110	439	1.000000	22739	1733	1.000000	20136449	-0.002405
254870988	12259279	626960	10000.000000	30437	446	1.000000	23146	1597	1.000000	20266868	-0.002237
254864380	12271036	625574	10000.000000	30498	395	1.000000	22582	1755	1.000000	20396501	-0.002031
254865517	12275328	626335	10000.000000	30337	473	1.000000	22790	1613	1.000000	20526112	-0.001599
254875524	12264241	625857	10000.000000	30464	447	1.000000	22650	1860	1.000000	20654749	-0.001830
254885495	12273278	626867	10000.000000	30551	390	1.000000	22377	1826	1.000000	20783635	-0.003176
254816647	12279965	626892	10000.000000	30212	477	1.000000	23297	1598	1.000000	20912758	-0.003053
254912121	12256758	626354	10000.000000	30273	396	1.000000	22532	1881	1.000000	21041822	-0.002812
254884672	12260808	625131	10000.000000	30240	471	1.000000	22616	1644	1.000000	21170132	-0.002778
254880400	12265813	625549	10000.000000	30313	437	1.000000	22775	1726	1.000000	21298610	-0.001212
254878527	12269555	626874	10000.000000	30706	420	1.000000	22567	1535	1.000000	21426323	-0.001410
254869861	12264788	625052	10000.000000	30436	410	1.000000	22924	1781	1.000000	21554230	-0.001458
254856915	12276550	625939	10000.000000	30446	454	1.000000	23068	1680	1.000000	21682526	-0.001395
254851855	12269657	626118	10000.000000	30361	467	1.000000	22771	1781	1.000000	21810489	-0.001165
254901478	12259793	625485	10000.000000	30523	439	1.000000	22803	1579	1.000000	21936970	-0.000972
254866109	12274472	626363	10000.000000	30361	441	1.000000	22935	1708	1.000000	22064153	-0.001217
254875814	12257923	626260	10000.000000	30236	443	1.000000	22946	1604	1.000000	22191145	-0.000971
254822655	12280354	626021	10000.000000	30511	443	1.000000	22600	1594	1.000000	22318186	-0.001463
254916478	12257934	626025	10000.000000	30348	454	1.000000	22994	1550	1.000000	22444296	-0.001405
254868134	12272232	626343	10000.000000	30498	397	1.000000	22529	1727	1.000000	22571442	-0.001269
254869262	12273232	624852	10000.000000	30407	446	1.000000	22776	1583	1.000000	22697343	-0.001282
254851261	12281443	627441	10000.000000	30450	442	1.000000	22628	1753	1.000000	22823623	-0.001181
254855293	12279548	624715	10000.000000	30293	387	1.000000	22583	1793	1.000000	22949709	-0.001111
254862040	12280216	627957	10000.000000	30139	490	1.000000	22303	1639	1.000000	23075618	-0.000780
254869807	12265549	625459	10000.000000	30297	417	1.000000	22523	1664	1.000000	23201106	-0.000514
254866407	12276526	626031	10000.000000	30058	437	1.000000	22473	1703	1.000000	23326918	-0.001169
254860694	12263133	625857	10000.000000	30303	410	1.000000	22840	1707	1.000000	23452373	-0.001338
254894926	12265551	625217	10000.000000	30468	471	1.000000	22959	1636	1.000000	23577266	-0.000737
254882759	12261407	625887	10000.000000	30465	461	1.000000	22908	1641	1.000000	23702181	-0.000816
254813403	12281229	627533	10000.000000	30282	449	1.000000	22461	1715	1.000000	23826392	-0.000226
254900325	12253912	626087	10000.000000	30638	459	1.000000	22784	1638	1.000000	23951245	-0.000411
254875113	12268457	625991	10000.000000	30276	493	1.000000	22968	1600	1.000000	24075660	-0.000471
254859912	12258501	624737	10000.000000	30644	443	1.000000	22616	1610	1.000000	24199901	-0.000347
254828377	12282369	626507	10000.000000	30445	451	1.000000	22892	1663	1.000000	24324011	-0.000588
npatches	nstrain	runtime	dt	init_x	init_y	init_y_blood	init_z	init_S	beta0	beta1	beta2	beta3	mean_beta	B	d	delta	delta_blood	b[0]	mut	m	CTL	c	g	epsilon	k	het	lambda	rho	omega	x_max	patch.dyna	DELTA	A	VA
10000	1	100.000000	0.001000	21900	9499	5000000	0.001000	10000000	10.249826	11.273680	15.606339	16.183844	16	800000000	0.010000	1.000000	1.000000	80000	0.000050	0.004800	0	0.500000	0.000000	2.500000	13.000000	0.500000	0.001000	0.001000	0.010000	31872	0	10.000000	7.000000	1.000000
sus	inf	inf_blood	z	x[0]	y[0][0]	z[0]	x[1]	y[1][0]	z[1]	S[0]	synchrony
219000000	94990000	5000000	10.000000	21900	9499	0.001000	21900	9499	0.001000	10000000	0.000000
94188875	105017359	5542020	3941.516320	12418	9298	0.394152	11664	9718	0.394152	10698940	0.000000
176506710	34927382	1808442	6325.803353	22502	2374	0.632580	21411	2614	0.632580	11050456	0.000000
216263824	21280695	1094501	7771.765723	26619	1245	0.777177	25992	1317	0.777177	11294797	0.000000
237647711	15575569	798588	8648.676577	28588	804	0.864868	27873	845	0.864868	11483559	0.000000
249713025	12803832	656082	9180.483393	29469	583	0.918048	29065	640	0.918048	11640671	0.000000
256635370	11306924	579180	9503.000201	29951	406	0.950300	29570	494	0.950300	11779852	0.000000
260704031	10471297	535342	9698.592075	30392	394	0.969859	29830	465	0.969859	11907531	0.000000
263155955	9980019	508408	9817.209710	30257	359	0.981721	30015	515	0.981721	12028834	0.000000
264572992	9680697	494087	9889.145947	30381	401	0.988915	29910	407	0.988915	12146269	0.000000
265402444	9549828	486553	9932.772025	30373	416	0.993277	29941	469	0.993277	12262114	0.000000
265972526	9428726	482054	9959.229270	30516	307	0.995923	30266	425	0.995923	12376122	0.000000
266267874	9366996	476765	9975.274394	30420	334	0.997527	30000	368	0.997527	12488846	0.000000
266486236	9325557	477707	9985.005037	30624	345	0.998501	30098	400	0.998501	12601175	0.000000
266595324	9306289	475569	9990.906233	30636	373	0.999091	30255	419	0.999091	12713112	0.000000
266710037	9287563	474610	9994.485041	30523	363	0.999449	30101	441	0.999449	12824708	0.000000
266730186	9284608	473742	9996.655426	30760	395	0.999666	30224	406	0.999666	12936076	0.000000
266771976	9269954	471951	9997.971667	30683	335	0.999797	30245	397	0.999797	13046816	0.000000
266755963	9277050	472834	9998.769908	30698	334	0.999877	30426	383	0.999877	13157843	0.000000
266814417	9268868	472329	9999.254005	30605	339	0.999925	30333	368	0.999925	13267845	0.000000
266785044	9274947	472546	9999.547588	30776	315	0.999955	30294	402	0.999955	13379189	0.000000
266771602	9283372	473149	9999.725632	30506	386	0.999973	30414	451	0.999973	13489413	0.000000
266815403	9256125	473649	9999.833608	30634	349	0.999983	30440	376	0.999983	13599319	0.000000
266792348	9274388	473849	9999.899091	30508	324	0.999990	30329	385	0.999990	13709335	0.000000
266801734	9267459	472306	9999.938803	30708	341	0.999994	30244	433	0.999994	13818630	0.000000
266793478	9281331	472976	9999.962887	30624	325	0.999996	30113	384	0.999996	13927301	0.000000
266788026	9265536	472949	9999.977493	30473	281	0.999998	30334	403	0.999998	14036342	0.000000
266787547	9276804	472887	9999.986350	30594	329	0.999999	30163	381	0.999999	14146214	0.000000
266792637	9262899	472685	9999.991722	30484	374	0.999999	29922	408	0.999999	14255343	0.000000
266790795	9273991	472577	9999.994980	30592	297	0.999999	30138	408	0.999999	14364192	0.000000
266800062	9259602	471622	9999.996955	30674	281	1.000000	30102	397	1.000000	14472662	0.000000
266776391	9266356	472279	9999.998154	30555	359	1.000000	30273	372	1.000000	14581420	0.000000
266737545	9285989	473580	9999.998880	30595	311	1.000000	30174	426	1.000000	14690698	0.000000
266780327	9271025	473263	9999.999321	30617	355	1.000000	30483	350	1.000000	14798646	0.000000
266759351	9276587	474485	9999.999588	30492	319	1.000000	30277	330	1.000000	14906238	0.000000
266778477	9270232	473414	9999.999750	30443	423	1.000000	30349	369	1.000000	15014505	0.000000
266753882	9285892	474125	9999.999849	30630	318	1.000000	30313	331	1.000000	15121868	0.000000
266818089	9259360	470831	9999.999908	30479	335	1.000000	30160	349	1.000000	15229455	0.000000
266773081	9273070	473472	9999.999944	30821	306	1.000000	30341	339	1.000000	15337341	0.000000
266779883	9272936	472658	9999.999966	30184	381	1.000000	30323	389	1.000000	15444525	0.000000
266808624	9253390	473827	9999.999980	30480	333	1.000000	30151	408	1.000000	15551381	-1.#IND00
266753317	9285154	474514	9999.999988	30632	350	1.000000	30350	354	1.000000	15658770	-1.#IND00
266742991	9279342	473644	9999.999992	30422	327	1.000000	29970	463	1.000000	15765337	-0.000273
266814652	9267459	472182	9999.999995	30633	351	1.000000	30282	368	1.000000	15871626	0.000839
266791558	9260873	473200	9999.999997	30664	361	1.000000	30219	387	1.000000	15977811	-0.000759
266810308	9270014	473650	9999.999998	30540	338	1.000000	30195	368	1.000000	16084448	-0.001512
266758101	9282271	471867	9999.999999	30540	320	1.000000	30335	439	1.000000	16190758	-0.000991
266762394	9269069	474114	9999.999999	30675	304	1.000000	30182	352	1.000000	16296379	-0.001444
266776919	9278282	473313	10000.000000	30531	356	1.000000	30115	453	1.000000	16402891	0.002280
266790220	9276115	473692	10000.000000	30659	281	1.000000	30215	384	1.000000	16509014	0.001964
266841359	9256406	472215	10000.000000	30330	327	1.000000	30209	391	1.000000	16614711	0.001339
266833030	9249854	472353	10000.000000	30581	366	1.000000	30186	387	1.000000	16719724	-0.002762
266840738	9242850	472593	10000.000000	30436	362	1.000000	30069	417	1.000000	16824945	-0.002392
266805516	9258653	471847	10000.000000	30729	359	1.000000	30416	352	1.000000	16930297	-0.002803
266814039	9258121	471945	10000.000000	30711	368	1.000000	30243	349	1.000000	17035147	-0.003302
266759985	9282793	473436	10000.000000	30618	346	1.000000	30445	383	1.000000	17139162	-0.003197
266763265	9278258	472775	10000.000000	30391	326	1.000000	30411	416	1.000000	17243409	-0.005262
266845000	9262653	472731	10000.000000	30436	325	1.000000	30334	342	1.000000	17348217	-0.004918
266788992	9269882	472555	10000.000000	30496	357	1.000000	30189	364	1.000000	17452729	-0.003722
266727766	9272482	473376	10000.000000	30666	367	1.000000	30306	336	1.000000	17556894	-0.003355
266790956	9273133	473418	10000.000000	30715	339	1.000000	30103	401	1.000000	17661131	-0.002168
266775499	9260568	472750	10000.000000	30368	341	1.000000	30294	381	1.000000	17765530	-0.002064
266760549	9266343	471906	10000.000000	30609	325	1.000000	30364	404	1.000000	17869571	-0.002865
266776755	9263405	472977	10000.000000	30520	311	1.000000	30181	425	1.000000	17972928	-0.003274
266797386	9276662	472890	10000.000000	30442	327	1.000000	30126	360	1.000000	18075007	-0.002889
266835820	9262511	473247	10000.000000	30618	333	1.000000	30151	383	1.000000	18177094	-0.002765
266776052	9268861	472517	10000.000000	30691	362	1.000000	30218	383	1.000000	18280320	-0.002735
266836835	9246740	471770	10000.000000	30788	328	1.000000	30147	388	1.000000	18382947	-0.001848
266805383	9265806	473272	10000.000000	30586	339	1.000000	30079	459	1.000000	18486051	-0.001243
266778236	9271449	471925	10000.000000	30508	291	1.000000	30186	391	1.000000	18589026	-0.001297
266772451	9269156	472692	10000.000000	30801	319	1.000000	30253	425	1.000000	18691450	-0.001168
266776419	9277363	473879	10000.000000	30626	385	1.000000	30329	349	1.000000	18793384	-0.000486
266735012	9287675	474511	10000.000000	30433	349	1.000000	30202	432	1.000000	18896164	-0.000958
266804820	9260299	472007	10000.000000	30377	400	1.000000	30304	434	1.000000	18998963	-0.001142
266786428	9275393	472820	10000.000000	30566	311	1.000000	30163	415	1.000000	19100147	-0.000937
266757518	9271211	472873	10000.000000	30474	345	1.000000	30366	371	1.000000	19201606	-0.000604
266741886	9267819	473678	10000.000000	30665	340	1.000000	30176	402	1.000000	19303393	-0.000939
266823438	9267391	473946	10000.000000	30798	326	1.000000	30051	415	1.000000	19403828	-0.001310
266803712	9260325	471758	10000.000000	30779	319	1.000000	30102	420	1.000000	19505503	-0.001353
266787096	9265275	473459	10000.000000	30383	379	1.000000	30043	458	1.000000	19606528	-0.001178
266778728	9260551	473072	10000.000000	30432	322	1.000000	30322	380	1.000000	19707972	-0.001159
266762929	9272311	472858	10000.000000	30672	345	1.000000	30361	395	1.000000	19808560	-0.001007
266808671	9260132	471785	10000.000000	30682	376	1.000000	30094	427	1.000000	19908098	-0.001787
266783499	9275544	473632	10000.000000	30529	329	1.000000	30332	378	1.000000	20008896	-0.001403
266789347	9259644	471854	10000.000000	30536	295	1.000000	30077	457	1.000000	20109688	-0.002022
266825322	9253259	471817	10000.000000	30489	329	1.000000	30392	362	1.000000	20210544	-0.001974
266778882	9267244	473081	10000.000000	30374	280	1.000000	29983	381	1.000000	20310570	-0.002115
266782459	9272296	473402	10000.000000	30515	331	1.000000	30290	373	1.000000	20410275	-0.001879
266803802	9258193	471748	10000.000000	30723	337	1.000000	30374	378	1.000000	20509953	-0.002183
266790533	9279417	472300	10000.000000	30478	332	1.000000	30166	391	1.000000	20609792	-0.002039
266800277	9256111	472807	10000.000000	30600	359	1.000000	29998	432	1.000000	20709076	-0.001890
266777609	9278078	472130	10000.000000	30488	327	1.000000	30130	347	1.000000	20808974	-0.001615
266805368	9263795	472156	10000.000000	30671	316	1.000000	30268	428	1.000000	20908083	-0.001662
266821081	9269551	473100	10000.000000	30561	333	1.000000	30287	394	1.000000	21006610	-0.001678
266789152	9269612	473688	10000.000000	30527	339	1.000000	30150	388	1.000000	21105684	-0.001917
266774042	9270474	472918	10000.000000	30699	336	1.000000	30198	456	1.000000	21204746	-0.001881
266789062	9262401	472832	10000.000000	30315	394	1.000000	29988	406	1.000000	21302998	-0.001837
266783019	9271769	472667	10000.000000	30547	309	1.000000	30135	397	1.000000	21401302	-0.001975
266775986	9270376	473422	10000.000000	30547	376	1.000000	30355	366	1.000000	21499395	-0.001628
266805471	9263530	471915	10000.000000	30375	390	1.000000	30212	380	1.000000	21597579	-0.001640
npatches	nstrain	runtime	dt	init_x	init_y	init_y_blood	init_z	init_S	beta0	beta1	beta2	beta3	mean_beta	B	d	delta	delta_blood	b[0]	mut	m	CTL	c	g	epsilon	k	het	lambda	rho	omega	x_max	patch.dyna	DELTA	A	VA
10000	1	100.000000	0.001000	21900	9499	5000000	0.001000	10000000	9.262179	11.644459	14.188350	8.231007	16	800000000	0.010000	1.000000	1.000000	80000	0.000050	0.004800	0	0.500000	0.000000	2.500000	14.000000	0.500000	0.001000	0.001000	0.010000	31872	0	10.000000	7.000000	1.000000
sus	inf	inf_blood	z	x[0]	y[0][0]	z[0]	x[1]	y[1][0]	z[1]	S[0]	synchrony
219000000	94990000	5000000	10.000000	21900	9499	0.001000	21900	9499	0.001000	10000000	0.000000
100020553	93898551	4970624	3941.516320	13921	8100	0.394152	12123	8562	0.394152	10686744	0.000000
187685351	29399131	1522784	6325.803353	24160	1747	0.632580	22045	2215	0.632580	11011424	0.000000
228776675	17135858	883467	7771.765723	28441	808	0.777177	26507	1003	0.777177	11223745	0.000000
250536806	12059158	618914	8648.676577	29737	465	0.864868	28556	697	0.864868	11380779	0.000000
262517812	9626193	493484	9180.483393	30572	349	0.918048	29675	433	0.918048	11507089	0.000000
269359625	8339275	425679	9503.000201	30886	280	0.950300	30255	379	0.950300	11614786	0.000000
273316784	7623621	389887	9698.592075	31191	233	0.969859	30154	307	0.969859	11711748	0.000000
275706882	7194436	367130	9817.209710	31082	246	0.981721	30895	271	0.981721	11803322	0.000000
277094059	6944549	354568	9889.145947	31184	199	0.988915	30672	218	0.988915	11890463	0.000000
277947685	6797258	346852	9932.772025	31101	214	0.993277	30703	239	0.993277	11974694	0.000000
278409517	6725821	343536	9959.229270	31213	205	0.995923	30662	326	0.995923	12057490	0.000000
278773655	6648712	339286	9975.274394	31227	203	0.997527	30662	242	0.997527	12140157	0.000000
278884083	6643690	337957	9985.005037	31299	178	0.998501	30533	257	0.998501	12222711	0.000000
279068552	6594707	336015	9990.906233	31325	193	0.999091	30413	215	0.999091	12303963	0.000000
279166739	6592472	335131	9994.485041	31046	197	0.999449	30665	285	0.999449	12384877	0.000000
279188141	6584053	335630	9996.655426	30957	201	0.999666	31008	234	0.999666	12465519	0.000000
279182987	6587781	337032	9997.971667	31106	187	0.999797	30616	317	0.999797	12545379	0.000000
279257294	6579168	334665	9998.769908	31019	220	0.999877	30903	253	0.999877	12625479	0.000000
279170402	6591655	336463	9999.254005	31211	209	0.999925	30818	267	0.999925	12705861	0.000000
279211757	6581660	336738	9999.547588	31071	187	0.999955	31007	281	0.999955	12785810	0.000000
279233735	6570854	335785	9999.725632	31056	211	0.999973	30747	252	0.999973	12864800	0.000000
279269669	6571444	335510	9999.833608	31188	190	0.999983	30592	249	0.999983	12944856	0.000000
279258006	6578587	334945	9999.899091	30997	186	0.999990	30612	301	0.999990	13024803	0.000000
279266866	6569800	334526	9999.938803	31085	216	0.999994	30924	264	0.999994	13105042	0.000000
279285869	6574716	334380	9999.962887	31266	159	0.999996	30707	280	0.999996	13184342	0.000000
279234173	6574267	335402	9999.977493	31310	181	0.999998	30578	273	0.999998	13263401	0.000000
279270538	6571764	335727	9999.986350	30997	241	0.999999	30672	276	0.999999	13342348	0.000000
279201895	6585561	335664	9999.991722	31253	194	0.999999	31001	262	0.999999	13422024	0.000000
279215273	6590617	335734	9999.994980	30956	176	0.999999	30571	237	0.999999	13500455	0.000000
279187562	6595026	336397	9999.996955	31146	183	1.000000	30810	238	1.000000	13578826	0.000000
279245358	6578610	335286	9999.998154	31022	196	1.000000	30700	261	1.000000	13657755	0.000000
279201762	6584265	336370	9999.998880	31417	181	1.000000	30732	262	1.000000	13736452	0.000000
279252629	6576327	335196	9999.999321	31050	237	1.000000	30708	262	1.000000	13814887	0.000000
279247686	6585899	334602	9999.999588	31130	169	1.000000	30692	244	1.000000	13892991	0.000000
279198335	6583293	335938	9999.999750	31275	168	1.000000	30628	232	1.000000	13971816	0.000000
279245893	6580201	335743	9999.999849	31302	205	1.000000	30745	279	1.000000	14049221	0.000000
279183897	6588663	335842	9999.999908	31225	189	1.000000	30728	279	1.000000	14127297	0.000000
279249990	6577570	336110	9999.999944	31062	172	1.000000	30662	251	1.000000	14204952	0.000000
279225307	6584303	335546	9999.999966	31083	178	1.000000	30783	259	1.000000	14282246	0.000000
279255546	6571852	335116	9999.999980	30957	205	1.000000	30679	291	1.000000	14359525	-1.#IND00
279252906	6565703	335697	9999.999988	31014	207	1.000000	30736	212	1.000000	14436775	-0.012800
279236857	6583415	335736	9999.999992	31470	173	1.000000	30575	278	1.000000	14514374	-0.006509
279247108	6570675	335522	9999.999995	31056	202	1.000000	30796	242	1.000000	14591977	0.004045
279213881	6586567	335211	9999.999997	31393	188	1.000000	30791	231	1.000000	14669522	0.006075
279202434	6574596	336979	9999.999998	31071	204	1.000000	30730	261	1.000000	14746778	0.004852
279247245	6582285	336413	9999.999999	31245	170	1.000000	30653	251	1.000000	14823066	0.004449
279234580	6573623	335449	9999.999999	31222	174	1.000000	30656	254	1.000000	14898763	0.006566
279235378	6588530	337291	10000.000000	31069	189	1.000000	30741	247	1.000000	14976026	0.006581
279245612	6565098	335377	10000.000000	31059	197	1.000000	30645	239	1.000000	15052089	0.004854
279219052	6584586	336910	10000.000000	31179	183	1.000000	30597	234	1.000000	15128455	0.000644
279219243	6579055	335750	10000.000000	31011	203	1.000000	30614	269	1.000000	15204964	0.000657
279278558	6569663	335723	10000.000000	31340	181	1.000000	30634	275	1.000000	15281290	0.002354
279203940	6583981	335526	10000.000000	31204	197	1.000000	30767	236	1.000000	15357241	0.004168
279247327	6577695	336034	10000.000000	30988	226	1.000000	30610	269	1.000000	15433481	0.004094
279220794	6583641	335667	10000.000000	31040	220	1.000000	30792	251	1.000000	15509496	0.004708
279287111	6566127	334665	10000.000000	31165	193	1.000000	30872	234	1.000000	15586187	0.004278
279240881	6593721	335589	10000.000000	31096	207	1.000000	30919	218	1.000000	15661703	0.003999
279259445	6570829	335568	10000.000000	31127	208	1.000000	30786	239	1.000000	15737415	0.003913
279227219	6582041	335416	10000.000000	31292	164	1.000000	30688	235	1.000000	15813448	0.003482
279243813	6582192	336097	10000.000000	31294	187	1.000000	30755	285	1.000000	15888779	0.003080
279233361	6579568	335248	10000.000000	31431	174	1.000000	30785	257	1.000000	15963984	0.002706
279227185	6587540	333771	10000.000000	31169	160	1.000000	30341	263	1.000000	16038894	0.003157
279220624	6573945	335952	10000.000000	31111	176	1.000000	30549	316	1.000000	16113906	0.002114
279275428	6571771	335892	10000.000000	31105	187	1.000000	30760	241	1.000000	16189099	0.001962
279270688	6560392	334550	10000.000000	30963	202	1.000000	30618	268	1.000000	16263816	-0.000488
279193165	6593245	336152	10000.000000	31281	202	1.000000	30637	258	1.000000	16338416	0.000888
279192181	6585110	335618	10000.000000	30982	189	1.000000	30797	247	1.000000	16412876	0.002256
279259812	6576937	335221	10000.000000	31191	217	1.000000	30659	207	1.000000	16487377	0.002234
279183459	6593445	335772	10000.000000	31081	173	1.000000	30715	233	1.000000	16562128	0.002368
279278298	6565763	335199	10000.000000	30848	214	1.000000	30566	287	1.000000	16636065	0.002149
279214995	6580543	335708	10000.000000	31308	170	1.000000	30849	275	1.000000	16709730	0.002389
279247232	6578394	336632	10000.000000	31387	153	1.000000	30812	239	1.000000	16783536	0.001375
279197327	6584417	335736	10000.000000	31139	179	1.000000	30722	247	1.000000	16857484	0.000911
279190602	6584611	335731	10000.000000	31439	187	1.000000	30918	277	1.000000	16930997	0.000019
279241449	6579787	336088	10000.000000	31145	231	1.000000	30835	283	1.000000	17004600	0.000148
279193307	6594677	335944	10000.000000	31102	184	1.000000	30701	280	1.000000	17078414	0.000160
279229445	6571560	335599	10000.000000	31406	214	1.000000	30633	268	1.000000	17151896	-0.000278
279213845	6585242	336381	10000.000000	31374	189	1.000000	30661	279	1.000000	17224826	-0.000222
279211335	6586788	336958	10000.000000	31231	207	1.000000	30452	256	1.000000	17297759	0.000324
279259519	6568946	335042	10000.000000	31352	197	1.000000	30906	213	1.000000	17370946	0.000447
279197782	6572171	336088	10000.000000	31172	180	1.000000	30791	253	1.000000	17443923	0.000504
279222065	6581543	335250	10000.000000	31137	211	1.000000	30648	268	1.000000	17516785	0.000985
279235085	6578205	335412	10000.000000	31165	216	1.000000	30672	243	1.000000	17589440	0.001033
279242091	6583284	335767	10000.000000	30989	195	1.000000	30877	197	1.000000	17662652	0.001332
279174276	6582505	336557	10000.000000	31309	182	1.000000	30613	281	1.000000	17735069	0.001206
279233436	6579168	336418	10000.000000	31152	170	1.000000	30632	294	1.000000	17807362	0.001256
279214409	6579907	335520	10000.000000	31256	190	1.000000	30771	267	1.000000	17879600	0.001134
279240549	6581989	335499	10000.000000	31270	189	1.000000	30730	303	1.000000	17952014	0.001063
279248441	6570862	335314	10000.000000	31178	182	1.000000	30834	255	1.000000	18024085	0.001215
279231535	6571724	335207	10000.000000	31074	204	1.000000	30546	255	1.000000	18095828	0.000427
279247812	6571784	335382	10000.000000	31174	170	1.000000	30914	252	1.000000	18167850	0.000382
279191405	6588357	336338	10000.000000	31208	160	1.000000	30867	246	1.000000	18239344	0.000214
279223832	6584783	335218	10000.000000	31116	183	1.000000	30819	243	1.000000	18311616	0.000402
279197825	6580366	335816	10000.000000	31317	180	1.000000	30422	270	1.000000	18383236	0.000353
279237882	6576583	335378	10000.000000	31111	183	1.000000	30831	196	1.000000	18454909	0.000216
279254424	6577784	335974	10000.000000	31273	222	1.000000	30776	239	1.000000	18526197	-0.000032
279252509	6572211	336132	10000.000000	31191	193	1.000000	30812	236	1.000000	18598424	-0.000088
279168647	6592252	336355	10000.000000	31274	171	1.000000	30859	239	1.000000	18669285	-0.000069
279202877	6584002	335403	10000.000000	31364	182	1.000000	30662	279	1.000000	18740460	-0.000000
npatches	nstrain	runtime	dt	init_x	init_y	init_y_blood	init_z	init_S	beta0	beta1	beta2	beta3	mean_beta	B	d	delta	delta_blood	b[0]	mut	m	CTL	c	g	epsilon	k	het	lambda	rho	omega	x_max	patch.dyna	DELTA	A	VA
10000	1	100.000000	0.001000	21900	9499	5000000	0.001000	10000000	21.675190	18.148359	10.375724	21.993199	16	800000000	0.010000	1.000000	1.000000	80000	0.000050	0.004800	0	0.500000	0.000000	2.500000	15.000000	0.500000	0.001000	0.001000	0.010000	31872	0	10.000000	7.000000	1.000000
sus	inf	inf_blood	z	x[0]	y[0][0]	z[0]	x[1]	y[1][0]	z[1]	S[0]	synchrony
219000000	94990000	5000000	10.000000	21900	9499	0.001000	21900	9499	0.001000	10000000	0.000000
105706272	84090949	4463932	3941.516320	8009	9408	0.394152	9154	8872	0.394152	10676647	0.000000
198147132	24775956	1281151	6325.803353	15562	3476	0.632580	17782	2805	0.632580	10974439	0.000000
240057712	13768444	710121	7771.765723	19388	2222	0.777177	22260	1671	0.777177	11159191	0.000000
261772814	9282690	477496	8648.676577	21793	1518	0.864868	25069	1017	0.864868	11288466	0.000000
273571129	7168415	366952	9180.483393	23338	1342	0.918048	26120	847	0.918048	11386028	0.000000
280257988	6036864	308463	9503.000201	24482	1107	0.950300	27347	652	0.950300	11466525	0.000000
284055240	5414662	276318	9698.592075	24675	1080	0.969859	28120	586	0.969859	11537441	0.000000
286297318	5066975	258458	9817.209710	24843	1127	0.981721	27822	652	0.981721	11601927	0.000000
287573013	4865888	248904	9889.145947	24719	1031	0.988915	28361	555	0.988915	11662451	0.000000
288428532	4724445	241562	9932.772025	25041	949	0.993277	28134	518	0.993277	11721401	0.000000
288875957	4661522	237969	9959.229270	25071	1079	0.995923	28146	566	0.995923	11778593	0.000000
289228893	4603725	234719	9975.274394	25570	859	0.997527	28132	568	0.997527	11835499	0.000000
289407403	4571067	232836	9985.005037	25563	1013	0.998501	28784	521	0.998501	11890592	0.000000
289462557	4571034	233061	9990.906233	25528	894	0.999091	28281	544	0.999091	11946421	0.000000
289505636	4562810	233466	9994.485041	25314	1097	0.999449	28425	410	0.999449	12002019	0.000000
289608519	4538759	231867	9996.655426	25610	990	0.999666	29059	522	0.999666	12057244	0.000000
289573836	4564574	232716	9997.971667	26625	706	0.999797	28956	535	0.999797	12111825	0.000000
289575680	4552530	232269	9998.769908	25438	877	0.999877	28212	511	0.999877	12166926	0.000000
289617008	4545363	231305	9999.254005	25565	891	0.999925	28733	459	0.999925	12221895	0.000000
289613943	4544633	232872	9999.547588	25176	1051	0.999955	28259	569	0.999955	12276004	0.000000
289611632	4559456	232021	9999.725632	25388	914	0.999973	28982	455	0.999973	12330350	0.000000
289595200	4549224	232467	9999.833608	25156	996	0.999983	28201	533	0.999983	12384551	0.000000
289618057	4547227	231436	9999.899091	25346	957	0.999990	28718	452	0.999990	12439334	0.000000
289644694	4541121	231502	9999.938803	25246	1005	0.999994	28374	532	0.999994	12493691	0.000000
289613346	4545005	231378	9999.962887	25540	936	0.999996	28405	485	0.999996	12547390	0.000000
289686561	4538884	231425	9999.977493	26048	839	0.999998	28563	477	0.999998	12601090	0.000000
289672254	4534147	231042	9999.986350	25358	929	0.999999	28588	532	0.999999	12655474	0.000000
289638146	4545285	232229	9999.991722	25045	981	0.999999	28329	477	0.999999	12709945	0.000000
289611080	4550230	232849	9999.994980	25862	936	0.999999	28919	521	0.999999	12764207	0.000000
289611838	4549279	232347	9999.996955	25438	927	1.000000	28469	494	1.000000	12817659	0.000000
289605029	4558732	232218	9999.998154	25279	1121	1.000000	28100	656	1.000000	12871160	0.000000
289619966	4548110	232006	9999.998880	24907	1001	1.000000	28354	559	1.000000	12924911	0.000000
289650366	4539492	231921	9999.999321	25527	887	1.000000	28626	521	1.000000	12978480	0.000000
289606897	4553911	232692	9999.999588	24938	928	1.000000	28687	569	1.000000	13031369	0.000000
289621109	4552453	231182	9999.999750	25681	1024	1.000000	28591	542	1.000000	13084299	0.000000
289614633	4555200	232265	9999.999849	25296	926	1.000000	28618	525	1.000000	13137780	0.000000
289686925	4535064	231046	9999.999908	25569	897	1.000000	28466	608	1.000000	13191079	0.000000
289621849	4540069	231808	9999.999944	25657	837	1.000000	28810	515	1.000000	13244709	0.000000
289673439	4544202	231945	9999.999966	25250	935	1.000000	28567	508	1.000000	13297636	0.000000
289673780	4546521	231473	9999.999980	25282	1042	1.000000	28784	557	1.000000	13350539	-1.#IND00
289636771	4547316	231999	9999.999988	25246	952	1.000000	28484	570	1.000000	13403400	-1.#IND00
289625948	4542315	232282	9999.999992	24877	980	1.000000	28867	466	1.000000	13456260	0.035940
289583794	4553123	232223	9999.999995	25497	858	1.000000	28376	535	1.000000	13509579	0.027499
289636117	4550454	231876	9999.999997	25282	1026	1.000000	28681	443	1.000000	13562320	0.022765
289656847	4545840	231205	9999.999998	26270	768	1.000000	29010	489	1.000000	13615373	0.016293
289682086	4537909	231077	9999.999999	24943	1099	1.000000	28560	506	1.000000	13667676	0.017155
289664622	4540459	231618	9999.999999	25568	828	1.000000	29080	521	1.000000	13719884	0.010499
289646328	4542862	232541	10000.000000	25930	804	1.000000	28937	430	1.000000	13772735	0.008811
289621985	4542142	232518	10000.000000	25756	935	1.000000	28641	520	1.000000	13825136	0.008140
289656733	4540352	231025	10000.000000	25662	827	1.000000	28443	552	1.000000	13877724	0.006839
289616985	4544582	231542	10000.000000	25148	1004	1.000000	28739	426	1.000000	13929661	0.007247
289589768	4552739	232338	10000.000000	24918	1015	1.000000	28523	535	1.000000	13981668	0.005442
289656620	4535523	230453	10000.000000	25665	1053	1.000000	28326	429	1.000000	14033781	0.004959
289638160	4549886	232026	10000.000000	24785	1038	1.000000	28642	601	1.000000	14085614	0.005654
289607806	4561290	231866	10000.000000	25582	905	1.000000	28433	503	1.000000	14137232	0.003728
289612131	4549202	231980	10000.000000	25268	812	1.000000	28796	520	1.000000	14188978	0.003436
289637743	4545739	231980	10000.000000	25881	863	1.000000	28319	543	1.000000	14240816	0.000551
289586564	4551545	232815	10000.000000	25266	950	1.000000	28483	435	1.000000	14292964	0.000364
289589020	4544899	231911	10000.000000	25574	918	1.000000	28841	477	1.000000	14345028	-0.000358
289634847	4548768	232017	10000.000000	25849	864	1.000000	28225	548	1.000000	14396131	-0.002301
289597865	4544800	232388	10000.000000	26130	939	1.000000	28599	489	1.000000	14447735	-0.002506
289689992	4535199	231540	10000.000000	25556	947	1.000000	28322	488	1.000000	14499381	-0.002665
289638997	4543299	231814	10000.000000	25615	953	1.000000	28793	409	1.000000	14550239	-0.002272
289644979	4542393	231557	10000.000000	25459	765	1.000000	28505	514	1.000000	14601122	-0.001909
289612991	4548933	231778	10000.000000	25053	1036	1.000000	28540	522	1.000000	14651954	-0.001786
289649398	4541754	231338	10000.000000	25481	798	1.000000	28275	522	1.000000	14702815	-0.001571
289647768	4540759	230618	10000.000000	25480	1008	1.000000	28647	511	1.000000	14753770	-0.002027
289656668	4529793	230363	10000.000000	25441	1005	1.000000	28795	438	1.000000	14804330	-0.001936
289668475	4542023	232770	10000.000000	25148	922	1.000000	28761	472	1.000000	14854790	-0.002686
289633077	4542094	230773	10000.000000	25695	881	1.000000	28458	487	1.000000	14905763	-0.001589
289559379	4548857	231845	10000.000000	25506	870	1.000000	28794	461	1.000000	14956022	-0.001459
289606453	4546204	231995	10000.000000	25503	974	1.000000	28324	514	1.000000	15006761	-0.001309
289673467	4534170	231103	10000.000000	25542	775	1.000000	28273	479	1.000000	15056658	-0.001040
289634354	4547571	232248	10000.000000	25540	853	1.000000	28664	506	1.000000	15106557	-0.001027
289670314	4535973	231791	10000.000000	25648	840	1.000000	28789	421	1.000000	15156824	-0.001467
289609294	4541886	232395	10000.000000	25251	937	1.000000	28627	533	1.000000	15207044	-0.001577
289626943	4546477	232596	10000.000000	25193	963	1.000000	29055	414	1.000000	15257879	-0.001236
289671756	4540302	232041	10000.000000	25454	966	1.000000	28421	522	1.000000	15307961	-0.000891
289614210	4547439	232531	10000.000000	25277	1035	1.000000	28614	568	1.000000	15357770	-0.001762
289582780	4554932	232100	10000.000000	25603	890	1.000000	28493	624	1.000000	15407579	-0.001526
289620254	4545862	231935	10000.000000	25965	852	1.000000	28702	533	1.000000	15457631	-0.001334
289639524	4539644	231500	10000.000000	25243	972	1.000000	28799	439	1.000000	15508112	-0.001319
289664946	4542875	231445	10000.000000	25925	835	1.000000	28834	542	1.000000	15557705	0.000119
289603867	4543918	232031	10000.000000	25501	937	1.000000	28635	495	1.000000	15607500	0.000254
289629217	4543744	231946	10000.000000	25301	852	1.000000	28772	442	1.000000	15656936	0.000842
289600752	4546609	232662	10000.000000	24993	1088	1.000000	28545	493	1.000000	15706783	0.000315
289618231	4547385	232488	10000.000000	25672	854	1.000000	28410	513	1.000000	15756270	0.000315
289671111	4534916	231572	10000.000000	25341	936	1.000000	28528	480	1.000000	15805314	0.001046
289602299	4557414	232197	10000.000000	24979	1123	1.000000	28498	525	1.000000	15854266	0.001169
289623524	4543523	231844	10000.000000	25194	965	1.000000	28591	390	1.000000	15903810	0.001368
289629864	4542020	232161	10000.000000	25313	1005	1.000000	28443	581	1.000000	15953108	0.001351
289663109	4548360	231796	10000.000000	24924	1044	1.000000	28368	596	1.000000	16001838	0.001575
289591412	4545744	231904	10000.000000	25460	967	1.000000	29082	523	1.000000	16051112	0.001494
289612047	4551024	232015	10000.000000	25332	947	1.000000	28437	525	1.000000	16100476	0.001429
289625468	4547683	231131	10000.000000	25491	892	1.000000	28770	519	1.000000	16148720	0.001647
289599324	4545821	231257	10000.000000	25505	949	1.000000	28854	517	1.000000	16197487	0.001627
289627349	4546445	232040	10000.000000	25767	892	1.000000	28468	437	1.000000	16246282	0.001530
289596926	4551762	233188	10000.000000	25361	1018	1.000000	28470	605	1.000000	16295572	0.001557
289679995	4534251	231704	10000.000000	25623	956	1.000000	28407	511	1.000000	16344106	0.001557
npatches	nstrain	runtime	dt	init_x	init_y	init_y_blood	init_z	init_S	beta0	beta1	beta2	beta3	mean_beta	B	d	delta	delta_blood	b[0]	mut	m	CTL	c	g	epsilon	k	het	lambda	rho	omega	x_max	patch.dyna	DELTA	A	VA
10000	1	100.000000	0.001000	21900	9499	5000000	0.001000	10000000	11.270894	10.410326	21.088304	14.039769	16	800000000	0.010000	1.000000	1.000000	80000	0.000050	0.004800	0	0.500000	0.000000	2.500000	16.000000	0.500000	0.001000	0.001000	0.010000	31872	0	10.000000	7.000000	1.000000
sus	inf	inf_blood	z	x[0]	y[0][0]	z[0]	x[1]	y[1][0]	z[1]	S[0]	synchrony
219000000	94990000	5000000	10.000000	21900	9499	0.001000	21900	9499	0.001000	10000000	0.000000
111748671	75193078	4000342	3941.516320	13356	6849	0.394152	13874	6735	0.394152	10665484	0.000000
208719609	20685525	1071686	6325.803353	24676	1283	0.632580	24886	1258	0.632580	10935805	0.000000
251173921	10865967	560819	7771.765723	28717	470	0.777177	29364	519	0.777177	11092512	0.000000
272466608	6953947	357998	8648.676577	30278	325	0.864868	30695	302	0.864868	11195170	0.000000
283771034	5125073	263487	9180.483393	30805	207	0.918048	31204	148	0.918048	11267515	0.000000
290036615	4182958	213511	9503.000201	30946	167	0.950300	31227	158	0.950300	11323273	0.000000
293582048	3666773	187340	9698.592075	31115	112	0.969859	31292	94	0.969859	11370009	0.000000
295613536	3385195	173122	9817.209710	31373	98	0.981721	31519	96	0.981721	11411128	0.000000
296906348	3195029	163722	9889.145947	31522	81	0.988915	31458	65	0.988915	11448999	0.000000
297609327	3093708	158142	9932.772025	31480	107	0.993277	31595	67	0.993277	11485059	0.000000
298067589	3034577	154697	9959.229270	31354	91	0.995923	31470	82	0.995923	11519679	0.000000
298291440	3018818	153888	9975.274394	31627	73	0.997527	31504	64	0.997527	11554195	0.000000
298499226	2964135	151464	9985.005037	31591	81	0.998501	31705	87	0.998501	11587776	0.000000
298611829	2953294	149717	9990.906233	31631	88	0.999091	31503	74	0.999091	11621282	0.000000
298706476	2943511	150153	9994.485041	31539	74	0.999449	31554	72	0.999449	11654135	0.000000
298647082	2955534	151321	9996.655426	31226	74	0.999666	31555	53	0.999666	11686942	0.000000
298653669	2948341	150414	9997.971667	31506	89	0.999797	31431	103	0.999797	11719993	0.000000
298709219	2949280	150124	9998.769908	31481	97	0.999877	31703	74	0.999877	11752617	0.000000
298780236	2934210	149358	9999.254005	31506	71	0.999925	31433	77	0.999925	11784990	0.000000
298733465	2942718	150263	9999.547588	31423	100	0.999955	31467	72	0.999955	11817876	0.000000
298700235	2946968	150645	9999.725632	31745	96	0.999973	31793	46	0.999973	11850404	0.000000
298723193	2938984	149800	9999.833608	31618	109	0.999983	31625	73	0.999983	11882189	0.000000
298840655	2920069	148195	9999.899091	31466	89	0.999990	31685	83	0.999990	11914549	0.000000
298766922	2942542	150480	9999.938803	31671	80	0.999994	31597	80	0.999994	11946875	0.000000
298693182	2949366	149778	9999.962887	31182	74	0.999996	31561	95	0.999996	11978660	0.000000
298739717	2940511	149527	9999.977493	31252	90	0.999998	31266	80	0.999998	12010723	0.000000
298735308	2939998	150282	9999.986350	31645	73	0.999999	31439	67	0.999999	12042466	0.000000
298737938	2938517	149845	9999.991722	31728	82	0.999999	31631	69	0.999999	12074474	0.000000
298723098	2946062	150203	9999.994980	31353	86	0.999999	31267	84	0.999999	12106537	0.000000
298732056	2938045	150271	9999.996955	31376	105	1.000000	31448	71	1.000000	12138330	0.000000
298753322	2942163	150416	9999.998154	31538	78	1.000000	31553	96	1.000000	12170156	0.000000
298771368	2927957	150801	9999.998880	31445	62	1.000000	31415	88	1.000000	12202120	0.000000
298752141	2938241	150217	9999.999321	31322	114	1.000000	31650	74	1.000000	12234073	0.000000
298759663	2934596	149204	9999.999588	31706	95	1.000000	31773	82	1.000000	12265758	0.000000
298708487	2945549	150779	9999.999750	31387	98	1.000000	31691	70	1.000000	12297301	0.000000
298764483	2934511	149567	9999.999849	31329	106	1.000000	31681	70	1.000000	12329031	0.000000
298718516	2940613	150459	9999.999908	31449	75	1.000000	31669	61	1.000000	12360926	0.000000
298725288	2946495	149626	9999.999944	31481	74	1.000000	31550	76	1.000000	12392209	0.000000
298716784	2938598	149711	9999.999966	31436	76	1.000000	31579	61	1.000000	12423412	0.000000
298715786	2942462	150270	9999.999980	31523	74	1.000000	31472	88	1.000000	12455102	-1.#IND00
298732728	2934038	149396	9999.999988	31625	107	1.000000	31576	96	1.000000	12486743	-1.#IND00
298755884	2936532	149759	9999.999992	31578	87	1.000000	31590	71	1.000000	12517459	-0.012203
298719251	2940701	150122	9999.999995	31586	77	1.000000	31578	66	1.000000	12548540	-0.013640
298735992	2938435	150421	9999.999997	31527	78	1.000000	31509	86	1.000000	12579527	-0.030108
298716285	2940908	150501	9999.999998	31474	86	1.000000	31575	58	1.000000	12610580	-0.022318
298738160	2940598	149795	9999.999999	31460	78	1.000000	31630	59	1.000000	12641904	-0.018394
298749413	2937466	149183	9999.999999	31293	110	1.000000	31392	82	1.000000	12673347	-0.017181
298764573	2936859	149973	10000.000000	31422	104	1.000000	31468	65	1.000000	12704116	-0.013916
298742494	2941035	150083	10000.000000	31500	87	1.000000	31367	100	1.000000	12735412	-0.012663
298739968	2931100	149167	10000.000000	31513	84	1.000000	31449	71	1.000000	12766357	-0.010750
298767730	2932389	149678	10000.000000	31475	89	1.000000	31603	83	1.000000	12796775	-0.008780
298712998	2941410	150032	10000.000000	31513	94	1.000000	31445	99	1.000000	12827926	-0.006642
298760883	2944262	149553	10000.000000	31513	59	1.000000	31586	90	1.000000	12859102	-0.006332
298752877	2935670	149960	10000.000000	31768	78	1.000000	31536	100	1.000000	12889816	-0.006496
298767779	2932211	149552	10000.000000	31602	85	1.000000	31712	72	1.000000	12920727	-0.008078
298703723	2945061	150582	10000.000000	31712	69	1.000000	31590	74	1.000000	12951025	-0.007434
298723906	2942872	150569	10000.000000	31735	92	1.000000	31724	83	1.000000	12981298	-0.008208
298734552	2939259	149231	10000.000000	31793	71	1.000000	31652	52	1.000000	13012005	-0.007333
298739676	2933817	149820	10000.000000	31605	71	1.000000	31526	89	1.000000	13042577	-0.007733
298809234	2932872	149895	10000.000000	31382	75	1.000000	31670	103	1.000000	13072914	-0.007426
298736424	2939504	150995	10000.000000	31376	64	1.000000	31615	96	1.000000	13103336	-0.005742
298761329	2932093	149404	10000.000000	31584	69	1.000000	31484	71	1.000000	13134106	-0.004395
298756441	2938202	149803	10000.000000	31274	61	1.000000	31792	72	1.000000	13164716	-0.004184
298747181	2946036	150422	10000.000000	31578	71	1.000000	31380	104	1.000000	13194984	-0.004217
298752950	2929183	149197	10000.000000	31509	90	1.000000	31574	59	1.000000	13225152	-0.003586
298716115	2946074	150558	10000.000000	31614	77	1.000000	31646	87	1.000000	13255312	-0.003245
298768342	2926202	149090	10000.000000	31431	97	1.000000	31725	72	1.000000	13285551	-0.003212
298751591	2943423	150026	10000.000000	31232	114	1.000000	31535	83	1.000000	13315862	-0.003053
298708787	2947040	150449	10000.000000	31211	75	1.000000	31445	96	1.000000	13346245	-0.002700
298727800	2931063	150524	10000.000000	31600	85	1.000000	31567	67	1.000000	13376283	-0.002391
298731894	2943280	149613	10000.000000	31557	107	1.000000	31527	69	1.000000	13406699	-0.003655
298735081	2941984	150355	10000.000000	31459	72	1.000000	31533	79	1.000000	13436746	-0.003204
298670884	2954110	151291	10000.000000	31500	94	1.000000	31535	76	1.000000	13466594	-0.004444
298714519	2938542	150140	10000.000000	31787	83	1.000000	31781	73	1.000000	13497006	-0.004585
298726240	2943308	150453	10000.000000	31458	66	1.000000	31535	82	1.000000	13527101	-0.005440
298738080	2938164	149579	10000.000000	31733	89	1.000000	31356	64	1.000000	13557178	-0.005568
298737211	2943564	150582	10000.000000	31349	79	1.000000	31310	78	1.000000	13586723	-0.005362
298796001	2929665	149952	10000.000000	31397	84	1.000000	31688	76	1.000000	13616292	-0.007810
298715148	2931077	149672	10000.000000	31392	57	1.000000	31699	75	1.000000	13645989	-0.007885
298726803	2934922	150194	10000.000000	31273	69	1.000000	31529	83	1.000000	13675404	-0.007727
298743741	2940762	149793	10000.000000	31453	68	1.000000	31418	86	1.000000	13705267	-0.007666
298719283	2948814	150246	10000.000000	31577	81	1.000000	31599	76	1.000000	13735373	-0.007531
298650269	2953770	150171	10000.000000	31590	88	1.000000	31672	68	1.000000	13765107	-0.007768
298719432	2934282	149333	10000.000000	31530	79	1.000000	31748	66	1.000000	13794473	-0.007742
298720134	2946190	150567	10000.000000	31390	74	1.000000	31521	70	1.000000	13823943	-0.007384
298676388	2945404	150132	10000.000000	31609	93	1.000000	31706	93	1.000000	13853419	-0.007063
298781709	2933952	149916	10000.000000	31403	63	1.000000	31459	63	1.000000	13882941	-0.007918
298718806	2938424	149997	10000.000000	31470	80	1.000000	31333	59	1.000000	13911931	-0.009300
298738815	2933786	149856	10000.000000	31465	91	1.000000	31557	68	1.000000	13941607	-0.009130
298747541	2938194	149237	10000.000000	31415	71	1.000000	31662	88	1.000000	13970890	-0.008676
298700275	2951347	151051	10000.000000	31522	84	1.000000	31714	76	1.000000	14000080	-0.006852
298719156	2931273	149551	10000.000000	31487	82	1.000000	31733	72	1.000000	14029297	-0.006450
298815201	2929806	149745	10000.000000	31652	86	1.000000	31491	83	1.000000	14058257	-0.006455
298752492	2943156	150591	10000.000000	31304	75	1.000000	31536	72	1.000000	14087121	-0.006378
298723231	2940063	150338	10000.000000	31600	92	1.000000	31611	81	1.000000	14116237	-0.006250
298713267	2942383	149633	10000.000000	31655	96	1.000000	31572	84	1.000000	14145507	-0.005984
298792647	2929931	149680	10000.000000	31569	85	1.000000	31428	90	1.000000	14174039	-0.006044
298728121	2941199	149597	10000.000000	31602	91	1.000000	31410	78	1.000000	14202937	-0.006192
298768504	2930362	149317	10000.000000	31736	107	1.000000	31401	82	1.000000	14231726	-0.005985
npatches	nstrain	runtime	dt	init_x	init_y	init_y_blood	init_z	init_S	beta0	beta1	beta2	beta3	mean_beta	B	d	delta	delta_blood	b[0]	mut	m	CTL	c	g	epsilon	k	het	lambda	rho	omega	x_max	patch.dyna	DELTA	A	VA
10000	1	100.000000	0.001000	21900	9499	5000000	0.001000	10000000	9.975943	20.424167	17.499559	19.850111	16	800000000	0.010000	1.000000	1.000000	80000	0.000050	0.004800	0	0.500000	0.000000	2.500000	17.000000	0.500000	0.001000	0.001000	0.010000	31872	0	10.000000	7.000000	1.000000
sus	inf	inf_blood	z	x[0]	y[0][0]	z[0]	x[1]	y[1][0]	z[1]	S[0]	synchrony
219000000	94990000	5000000	10.000000	21900	9499	0.001000	21900	9499	0.001000	10000000	0.000000
116756218	67696565	3607438	3941.516320	15166	5698	0.394152	9370	7472	0.394152	10655127	0.000000
217135454	17595929	913158	6325.803353	26357	901	0.632580	18440	2465	0.632580	10903680	0.000000
259691777	8743984	452704	7771.765723	29909	335	0.777177	22901	1210	0.777177	11039129	0.000000
280661313	5272530	270781	8648.676577	31017	165	0.864868	25336	1013	0.864868	11121007	0.000000
291474175	3707871	190189	9180.483393	31269	102	0.918048	26571	648	0.918048	11173921	0.000000
297367492	2892426	148394	9503.000201	31523	86	0.950300	27980	486	0.950300	11211591	0.000000
300708101	2449740	125927	9698.592075	31740	41	0.969859	27902	485	0.969859	11240046	0.000000
302651629	2201699	112906	9817.209710	31704	51	0.981721	29164	407	0.981721	11263841	0.000000
303821350	2052042	105353	9889.145947	31611	49	0.988915	29398	330	0.988915	11284930	0.000000
304506955	1965681	100651	9932.772025	31718	56	0.993277	29456	396	0.993277	11303924	0.000000
304905193	1909630	97541	9959.229270	31863	23	0.995923	29510	323	0.995923	11321745	0.000000
305150480	1884208	95492	9975.274394	31716	39	0.997527	29844	302	0.997527	11338710	0.000000
305333439	1859764	94564	9985.005037	31549	40	0.998501	29655	312	0.998501	11355520	0.000000
305350978	1862538	94669	9990.906233	31712	48	0.999091	29967	311	0.999091	11371536	0.000000
305365460	1856079	94978	9994.485041	31679	38	0.999449	29388	336	0.999449	11388150	0.000000
305533348	1829887	92970	9996.655426	31567	38	0.999666	29824	234	0.999666	11404140	0.000000
305460817	1845984	94633	9997.971667	32036	66	0.999797	29554	362	0.999797	11420237	0.000000
305513630	1836159	93891	9998.769908	31587	44	0.999877	29338	370	0.999877	11436513	0.000000
305565505	1824288	93046	9999.254005	31732	50	0.999925	29229	372	0.999925	11452395	0.000000
305606408	1823296	93069	9999.547588	31755	38	0.999955	30014	202	0.999955	11467679	0.000000
305612048	1826644	93320	9999.725632	31761	44	0.999973	30012	248	0.999973	11483144	0.000000
305576906	1827025	93441	9999.833608	31893	48	0.999983	29747	251	0.999983	11499116	0.000000
305579191	1827143	93540	9999.899091	31775	47	0.999990	29339	298	0.999990	11514888	0.000000
305526632	1831897	93876	9999.938803	31683	38	0.999994	29448	310	0.999994	11530651	0.000000
305569003	1823887	93192	9999.962887	31655	38	0.999996	29672	298	0.999996	11546638	0.000000
305571757	1830053	93388	9999.977493	31738	51	0.999998	29289	296	0.999998	11562144	0.000000
305571530	1827051	93563	9999.986350	31740	31	0.999999	29741	315	0.999999	11577643	0.000000
305514294	1839306	93799	9999.991722	31872	39	0.999999	29192	386	0.999999	11593506	0.000000
305502694	1829443	93314	9999.994980	31646	34	0.999999	29815	196	0.999999	11609346	0.000000
305562235	1826273	93197	9999.996955	31831	42	1.000000	29386	268	1.000000	11625020	0.000000
305543160	1836360	93649	9999.998154	31928	46	1.000000	29982	205	1.000000	11640829	0.000000
305593767	1825405	93024	9999.998880	31891	44	1.000000	29688	315	1.000000	11656425	0.000000
305563543	1828917	92966	9999.999321	31747	33	1.000000	29468	312	1.000000	11671591	0.000000
305558244	1827540	93216	9999.999588	31638	31	1.000000	29823	310	1.000000	11687125	0.000000
305598621	1824955	93215	9999.999750	31733	38	1.000000	29862	215	1.000000	11702771	0.000000
305600011	1828808	93559	9999.999849	31868	32	1.000000	29422	373	1.000000	11718427	0.000000
305515469	1836243	93278	9999.999908	31639	45	1.000000	29583	308	1.000000	11733741	0.000000
305575736	1824984	93097	9999.999944	31732	51	1.000000	29655	379	1.000000	11749237	0.000000
305584880	1825734	93227	9999.999966	31659	66	1.000000	30068	198	1.000000	11764682	0.000000
305599010	1827640	93456	9999.999980	31498	52	1.000000	30002	238	1.000000	11779868	-1.#IND00
305527804	1836190	93809	9999.999988	31836	46	1.000000	29464	320	1.000000	11795267	0.026400
305546034	1830693	93578	9999.999992	31744	45	1.000000	29251	349	1.000000	11810602	0.010161
305523394	1831909	93512	9999.999995	31507	69	1.000000	29039	333	1.000000	11826217	0.009128
305547600	1827208	93794	9999.999997	31724	52	1.000000	30139	257	1.000000	11841530	0.006656
305543354	1829518	93265	9999.999998	31642	42	1.000000	29886	288	1.000000	11856899	0.003006
305546310	1833962	93584	9999.999999	31748	47	1.000000	29003	296	1.000000	11872061	0.002837
305532542	1833430	92972	9999.999999	31716	46	1.000000	29602	310	1.000000	11887431	0.002549
305577454	1820774	92970	10000.000000	31755	66	1.000000	29796	287	1.000000	11902619	-0.000499
305562413	1824102	93357	10000.000000	31868	41	1.000000	29724	313	1.000000	11917920	0.000433
305583388	1823331	93348	10000.000000	31705	44	1.000000	29751	297	1.000000	11932861	0.000372
305537287	1834546	92962	10000.000000	31673	61	1.000000	29260	407	1.000000	11947944	-0.000307
305537572	1832169	93930	10000.000000	31895	43	1.000000	29661	322	1.000000	11963011	0.000422
305573863	1823913	92746	10000.000000	31652	34	1.000000	29677	263	1.000000	11978183	0.000146
305521943	1837770	93425	10000.000000	31621	43	1.000000	29413	294	1.000000	11993246	0.000800
305468242	1836330	93920	10000.000000	31631	37	1.000000	29036	393	1.000000	12008648	0.002834
305519034	1828199	93271	10000.000000	31807	36	1.000000	29907	239	1.000000	12023459	0.002739
305564823	1833824	93410	10000.000000	31575	51	1.000000	30050	260	1.000000	12038659	0.003492
305547819	1827224	92563	10000.000000	31512	48	1.000000	30177	281	1.000000	12053686	0.002827
305564999	1825453	93152	10000.000000	31586	37	1.000000	30066	232	1.000000	12068313	0.002809
305579504	1827723	93121	10000.000000	31662	38	1.000000	29873	319	1.000000	12083157	0.002061
305580144	1823697	93187	10000.000000	31630	52	1.000000	29500	349	1.000000	12098123	0.002361
305554921	1825222	93343	10000.000000	31720	43	1.000000	29926	252	1.000000	12112884	0.000678
305524327	1833949	93597	10000.000000	31831	56	1.000000	29911	319	1.000000	12127877	0.000367
305566543	1830372	92602	10000.000000	31637	44	1.000000	29636	322	1.000000	12143319	0.000202
305508527	1834940	93060	10000.000000	31627	53	1.000000	29937	317	1.000000	12158176	0.000362
305613400	1819778	92925	10000.000000	31636	34	1.000000	29398	370	1.000000	12172618	0.001954
305599731	1832912	93392	10000.000000	31743	40	1.000000	30279	255	1.000000	12187387	0.002929
305545751	1831343	93739	10000.000000	31748	35	1.000000	29107	369	1.000000	12202140	0.002118
305513652	1828122	93013	10000.000000	31542	53	1.000000	29406	325	1.000000	12217147	0.001944
305589130	1823834	92754	10000.000000	31762	43	1.000000	29561	308	1.000000	12231773	0.001993
305557194	1833166	93358	10000.000000	31560	44	1.000000	28971	413	1.000000	12246574	0.001640
305534249	1828429	92826	10000.000000	31676	44	1.000000	29755	256	1.000000	12261553	0.001223
305530897	1834759	94498	10000.000000	31778	37	1.000000	29835	320	1.000000	12276160	0.001297
305551442	1824607	93166	10000.000000	31940	53	1.000000	29860	285	1.000000	12290876	0.001373
305556335	1835645	93278	10000.000000	31654	63	1.000000	29734	210	1.000000	12305352	0.001119
305545660	1827878	93211	10000.000000	31554	46	1.000000	29589	325	1.000000	12320325	0.001096
305545952	1830433	93938	10000.000000	31610	40	1.000000	29493	259	1.000000	12334658	0.000869
305540098	1827530	93524	10000.000000	31749	37	1.000000	29880	350	1.000000	12349259	0.000759
305578985	1831376	93417	10000.000000	31878	24	1.000000	29351	340	1.000000	12363936	0.000470
305555093	1830216	93451	10000.000000	31755	40	1.000000	29697	287	1.000000	12378422	0.000406
305566229	1827456	93193	10000.000000	31493	56	1.000000	30111	191	1.000000	12392540	0.001605
305546412	1826831	93142	10000.000000	31660	22	1.000000	30193	231	1.000000	12407190	0.001512
305575695	1819370	92857	10000.000000	31731	49	1.000000	29520	311	1.000000	12422189	0.000735
305550951	1833160	93477	10000.000000	31837	48	1.000000	29882	338	1.000000	12436651	0.000527
305577668	1824373	92917	10000.000000	31750	37	1.000000	29483	296	1.000000	12450716	0.000469
305567174	1829632	94024	10000.000000	31841	53	1.000000	29431	302	1.000000	12464933	0.000713
305556542	1828033	93748	10000.000000	31731	44	1.000000	29785	264	1.000000	12479439	0.001626
305567829	1824628	93305	10000.000000	31751	30	1.000000	30207	218	1.000000	12493471	0.001433
305594507	1821414	93173	10000.000000	31957	42	1.000000	29410	331	1.000000	12507638	0.003818
305603964	1826943	92701	10000.000000	31648	41	1.000000	29637	272	1.000000	12521744	0.004542
305550681	1831290	93409	10000.000000	31644	39	1.000000	29511	349	1.000000	12535935	0.005139
305555335	1825144	93553	10000.000000	31778	46	1.000000	29863	333	1.000000	12549817	0.004023
305603229	1822643	92827	10000.000000	31816	33	1.000000	29673	293	1.000000	12563888	0.004068
305484236	1844488	94388	10000.000000	31617	42	1.000000	29506	263	1.000000	12577920	0.004428
305514776	1835744	93701	10000.000000	31696	49	1.000000	30303	199	1.000000	12592301	0.004238
305600944	1823159	92765	10000.000000	31718	37	1.000000	29470	341	1.000000	12606513	0.004207
305538870	1832308	93225	10000.000000	31757	41	1.000000	29627	277	1.000000	12620529	0.004031
305563453	1826161	93513	10000.000000	31707	46	1.000000	29988	252	1.000000	12634557	0.003984
305585557	1829058	92937	10000.000000	31691	31	1.000000	29576	314	1.000000	12648510	0.003980
npatches	nstrain	runtime	dt	init_x	init_y	init_y_blood	init_z	init_S	beta0	beta1	beta2	beta3	mean_beta	B	d	delta	delta_blood	b[0]	mut	m	CTL	c	g	epsilon	k	het	lambda	rho	omega	x_max	patch.dyna	DELTA	A	VA
10000	1	100.000000	0.001000	21900	9499	5000000	0.001000	10000000	11.824819	15.086573	14.407100	22.975737	16	800000000	0.010000	1.000000	1.000000	80000	0.000050	0.004800	0	0.500000	0.000000	2.500000	18.000000	0.500000	0.001000	0.001000	0.010000	31872	0	10.000000	7.000000	1.000000
sus	inf	inf_blood	z	x[0]	y[0][0]	z[0]	x[1]	y[1][0]	z[1]	S[0]	synchrony
219000000	94990000	5000000	10.000000	21900	9499	0.001000	21900	9499	0.001000	10000000	0.000000
122220060	60805711	3245125	3941.516320	14237	5559	0.394152	12298	5911	0.394152	10643566	0.000000
225831449	14777934	768783	6325.803353	25756	939	0.632580	23462	1296	0.632580	10870067	0.000000
268210689	6879379	355845	7771.765723	29682	307	0.777177	27890	507	0.777177	10983825	0.000000
288365580	3861201	199524	8648.676577	30904	133	0.864868	30393	215	0.864868	11045251	0.000000
298550069	2521205	129622	9180.483393	31608	53	0.918048	30815	118	0.918048	11080580	0.000000
303921861	1857379	95020	9503.000201	31799	48	0.950300	31073	88	0.950300	11101875	0.000000
306918097	1489862	76157	9698.592075	31519	33	0.969859	31373	79	0.969859	11115403	0.000000
308664436	1280884	65682	9817.209710	31734	38	0.981721	31369	50	0.981721	11124179	0.000000
309719523	1166931	60007	9889.145947	31677	37	0.988915	31719	40	0.988915	11130261	0.000000
310299608	1097419	56208	9932.772025	31927	20	0.993277	31478	36	0.993277	11134681	0.000000
310641999	1057380	53876	9959.229270	31659	31	0.995923	31800	35	0.995923	11138628	0.000000
310914844	1019040	52431	9975.220995	31912	26	0.997527	31626	25	0.997527	11141474	0.000000
311017618	1011730	51926	9984.972653	31612	28	0.998501	31596	36	0.998501	11144351	0.000000
311161053	991435	50641	9990.884999	31904	39	0.999091	31568	45	0.999091	11146616	0.000000
311250189	978209	50007	9994.472164	31682	23	0.999449	31535	43	0.999449	11148631	0.000000
311262574	985914	50386	9996.634641	31899	22	0.999666	31556	43	0.999666	11150241	0.000000
311269375	980203	49966	9997.926888	31793	20	0.999797	31690	17	0.999797	11152269	0.000000
311219841	987225	50481	9998.620222	31687	20	0.999877	31588	52	0.999877	11154098	0.000000
311272783	974237	49074	9999.148816	31653	32	0.999925	31445	30	0.999925	11155838	0.000000
311297052	976606	49776	9999.470015	31745	31	0.999955	31848	28	0.999955	11157663	0.000000
311293925	986597	50171	9999.637107	31841	21	0.999973	31772	33	0.999973	11159089	0.000000
311271555	981223	49835	9999.734867	31732	38	0.999983	31646	49	0.999983	11161103	0.000000
311292624	981156	50049	9999.797151	31872	34	0.999990	31457	72	0.999990	11163018	0.000000
311297364	981404	50309	9999.853410	31986	18	0.999994	31535	28	0.999994	11164925	0.000000
311304650	969207	49627	9999.871359	32136	29	0.999996	31601	47	0.999996	11166886	0.000000
311349618	969456	49434	9999.918446	31709	34	0.999998	31553	52	0.999998	11168632	0.000000
311322048	978412	49778	9999.940769	31692	29	0.999999	31653	33	0.999999	11170487	0.000000
311289465	978461	49825	9999.939980	31594	37	0.999999	31754	48	0.999999	11172537	0.000000
311231476	985841	50189	9999.938815	31790	18	0.999999	31711	34	0.999999	11174705	0.000000
311286672	976512	49930	9999.949545	31790	31	1.000000	31521	24	1.000000	11176707	0.000000
311271513	982667	50045	9999.969401	31578	13	1.000000	31548	38	1.000000	11178523	0.000000
311264017	976620	49913	9999.961595	31719	15	1.000000	31542	34	1.000000	11180019	0.000000
311307253	977440	49852	9999.968007	31838	16	1.000000	31709	41	1.000000	11181872	0.000000
311284005	979787	49828	9999.968008	31814	12	1.000000	31598	54	1.000000	11183874	0.000000
311276061	982397	50094	9999.980599	31733	23	1.000000	31523	36	1.000000	11186192	0.000000
311272867	973849	50023	9999.945708	31811	33	1.000000	31450	47	1.000000	11188157	0.000000
311327632	980727	50404	9999.965061	31896	48	1.000000	31847	27	1.000000	11190087	0.000000
311322535	972005	49613	9999.943658	31809	34	1.000000	31588	24	1.000000	11191685	0.000000
311320706	976405	49691	9999.952001	31902	26	1.000000	31660	35	1.000000	11193442	0.000000
311269965	982640	49984	9999.970891	31712	15	1.000000	31737	23	1.000000	11195192	-1.#IND00
311245762	980167	50286	9999.982346	31796	25	1.000000	31502	41	1.000000	11197063	0.000000
311272106	982009	49994	9999.946844	31656	28	1.000000	31443	32	1.000000	11199175	0.023625
311274388	977560	49479	9999.945113	31726	26	1.000000	31704	26	1.000000	11201062	0.010712
311314763	980199	50420	9999.931155	31638	23	1.000000	31653	37	1.000000	11203034	0.020758
311262194	976974	49716	9999.943343	31745	24	1.000000	31716	40	1.000000	11204722	0.015735
311310045	974899	49887	9999.950090	31974	18	1.000000	31705	42	1.000000	11206830	0.011597
311301714	980274	49601	9999.933020	31865	21	1.000000	31670	39	1.000000	11208353	0.010645
311295440	976586	49804	9999.954735	31746	24	1.000000	31584	54	1.000000	11210283	0.010236
311311958	978728	49751	9999.901765	31563	26	1.000000	31703	26	1.000000	11212135	0.009427
311256924	983837	50080	9999.930903	31541	34	1.000000	31798	31	1.000000	11214158	0.012022
311274449	980253	49798	9999.944267	31718	33	1.000000	31693	33	1.000000	11216093	0.008770
311325148	970481	49400	9999.951675	31675	21	1.000000	31725	27	1.000000	11217705	0.014729
311314951	973029	49930	9999.944236	31780	14	1.000000	31826	37	1.000000	11219757	0.017261
311273621	982815	50214	9999.966181	31813	32	1.000000	31655	47	1.000000	11221493	0.015443
311299731	975016	49318	9999.906058	31839	26	1.000000	31528	33	1.000000	11223411	0.013348
311308050	974027	49741	9999.943028	31918	28	1.000000	31767	57	1.000000	11224942	0.012535
311286366	983389	50248	9999.965449	31695	32	1.000000	31520	35	1.000000	11226671	0.010938
311271979	981977	50242	9999.979047	31677	28	1.000000	31725	22	1.000000	11228757	0.011368
311290368	971561	49418	9999.973169	31663	30	1.000000	31478	23	1.000000	11230429	0.011326
311336137	978986	50301	9999.966550	31849	38	1.000000	31680	25	1.000000	11231727	0.010350
311258893	982180	49903	9999.948326	31760	25	1.000000	31530	30	1.000000	11233654	0.010202
311299763	976365	50126	9999.923170	31866	28	1.000000	31736	42	1.000000	11235600	0.008613
311301394	981361	50094	9999.930662	31737	24	1.000000	31560	41	1.000000	11237347	0.008193
311269540	982799	50222	9999.957950	31361	37	1.000000	31806	20	1.000000	11239001	0.007571
311297913	980346	50078	9999.972543	31734	16	1.000000	31827	36	1.000000	11240680	0.007516
311237734	983630	50244	9999.976311	31535	35	1.000000	31533	49	1.000000	11242544	0.005950
311255359	975131	49707	9999.959095	31548	24	1.000000	31520	46	1.000000	11244128	0.006148
311325754	977486	49902	9999.975193	31726	33	1.000000	31479	45	1.000000	11245532	0.006350
311293199	972393	49733	9999.984956	31737	24	1.000000	31830	32	1.000000	11247277	0.006191
311272382	980503	50268	9999.952440	31695	17	1.000000	31780	38	1.000000	11249044	0.006038
311290435	975356	49924	9999.919261	31712	11	1.000000	31648	42	1.000000	11250629	0.006489
311287461	980717	50061	9999.876019	31730	33	1.000000	31804	33	1.000000	11252199	0.006551
311322901	974539	49632	9999.870475	32031	23	1.000000	31779	33	1.000000	11253630	0.005179
311282018	982518	50343	9999.908732	31781	30	1.000000	31577	35	1.000000	11255373	0.005070
311258649	980583	49946	9999.879834	31705	24	1.000000	31636	38	1.000000	11257439	0.005223
311264898	982570	50437	9999.902402	31674	13	1.000000	31577	44	1.000000	11259087	0.005464
311258193	982046	50198	9999.902325	31645	25	1.000000	31472	25	1.000000	11260696	0.004189
311296246	975043	50226	9999.932295	31656	32	1.000000	31744	60	1.000000	11262680	0.003998
311346915	970817	49772	9999.931993	31687	31	1.000000	31779	32	1.000000	11264137	0.003760
311267879	977652	49828	9999.945317	31799	27	1.000000	31896	43	1.000000	11265847	0.003730
311242337	985910	50280	9999.957988	32102	27	1.000000	31715	44	1.000000	11267656	0.003987
311209624	985784	50696	9999.965694	31710	28	1.000000	31883	39	1.000000	11269550	0.003867
311280338	978154	49843	9999.961457	31710	26	1.000000	31760	24	1.000000	11271512	0.003720
311275576	973405	49779	9999.876764	31544	10	1.000000	31527	32	1.000000	11273481	0.003874
311297347	979868	50012	9999.873209	31835	37	1.000000	31520	57	1.000000	11275288	0.003851
311299337	975639	49668	9999.914346	31823	31	1.000000	31353	45	1.000000	11277046	0.002953
311297129	977800	49763	9999.910018	31759	42	1.000000	31712	16	1.000000	11278470	0.002660
311247936	986924	50317	9999.940652	31613	12	1.000000	31795	20	1.000000	11279974	0.003382
311262740	981107	50016	9999.894301	31934	19	1.000000	31526	56	1.000000	11281787	0.003296
311260363	983305	49693	9999.918154	31680	30	1.000000	31680	29	1.000000	11283740	0.003221
311275807	977009	49760	9999.848457	31795	25	1.000000	31611	47	1.000000	11285584	0.003124
311331942	971843	49672	9999.899994	31975	17	1.000000	31648	29	1.000000	11286828	0.003264
311342022	969443	49121	9999.911541	31572	25	1.000000	31876	25	1.000000	11288119	0.003589
311326569	978610	50049	9999.927088	31709	25	1.000000	31886	38	1.000000	11289511	0.003708
311278999	983379	49915	9999.955782	31738	18	1.000000	31568	43	1.000000	11291230	0.003516
311298414	973318	49576	9999.945560	31495	19	1.000000	31729	44	1.000000	11292864	0.004211
311307166	978505	49639	9999.946278	31879	10	1.000000	31673	33	1.000000	11294411	0.004144
311274699	975862	49807	9999.923231	31807	23	1.000000	31664	27	1.000000	11296153	0.003931
311293305	974856	50041	9999.893912	31711	21	1.000000	31658	33	1.000000	11297539	0.003791
npatches	nstrain	runtime	dt	init_x	init_y	init_y_blood	init_z	init_S	beta0	beta1	beta2	beta3	mean_beta	B	d	delta	delta_blood	b[0]	mut	m	CTL	c	g	epsilon	k	het	lambda	rho	omega	x_max	patch.dyna	DELTA	A	VA
10000	1	100.000000	0.001000	21900	9499	5000000	0.001000	10000000	10.988833	18.710008	23.896068	8.526110	16	800000000	0.010000	1.000000	1.000000	80000	0.000050	0.004800	0	0.500000	0.000000	2.500000	19.000000	0.500000	0.001000	0.001000	0.010000	31872	0	10.000000	7.000000	1.000000
sus	inf	inf_blood	z	x[0]	y[0][0]	z[0]	x[1]	y[1][0]	z[1]	S[0]	synchrony
219000000	94990000	5000000	10.000000	21900	9499	0.001000	21900	9499	0.001000	10000000	0.000000
127466411	54680301	2928049	3941.516320	15366	4734	0.394152	11134	5902	0.394152	10635597	0.000000
234019804	12348624	643358	6325.803353	27089	636	0.632580	21051	1663	0.632580	10840067	0.000000
276043116	5308579	274660	7771.765723	30575	254	0.777177	26522	676	0.777177	10934297	0.000000
295323716	2710726	139985	8648.676577	31493	101	0.864868	28830	295	0.864868	10978654	0.000000
304633616	1599571	82547	9180.483393	31649	34	0.918048	30573	138	0.918048	10998619	0.000000
309417624	1063838	55004	9503.000201	31825	17	0.950300	31244	81	0.950300	11005727	0.000000
311993905	784015	40452	9698.464925	31752	28	0.969859	31184	51	0.969859	11006585	0.000000
313430987	621391	31885	9815.017390	31910	11	0.981721	31737	26	0.981721	11003545	0.000000
314317129	526622	26764	9878.264009	31894	4	0.988915	31622	36	0.988915	10997987	0.000000
314849118	469464	23950	9895.922096	31942	6	0.993277	31807	17	0.993277	10991189	0.000000
315209597	427629	21787	9889.837459	31911	4	0.995923	31680	22	0.995923	10983547	0.000000
315398662	413286	21042	9868.315368	31876	15	0.997527	31797	17	0.997527	10975438	0.000000
315515240	401020	20415	9842.464351	31759	17	0.998501	31616	41	0.998501	10967239	0.000000
315507657	401581	20594	9826.660155	31962	6	0.999091	31486	28	0.999091	10958686	0.000000
315541885	401628	20556	9813.580825	31798	9	0.991749	31558	30	0.999449	10950247	0.000000
315578571	391277	19944	9802.162791	31931	9	0.994996	31628	23	0.999666	10941564	0.000000
315647444	387653	19668	9791.845884	31781	10	0.847197	31745	19	0.999797	10933037	0.000000
315627601	393851	20118	9780.772289	31970	14	0.891083	31912	10	0.999877	10924343	0.000000
315619489	385404	19454	9778.793737	31747	4	0.933947	31727	32	0.999925	10915681	0.000000
315691847	379632	19225	9768.771695	31772	9	0.959942	31639	26	0.999955	10906793	0.000000
315636875	389337	19931	9769.555467	31802	11	0.900410	31979	16	0.999973	10898298	0.000000
315645594	385445	19651	9772.951815	31894	11	0.851973	31701	23	0.999983	10889704	0.000000
315596810	393332	20020	9772.647801	31796	7	0.910228	31647	38	0.999990	10881394	0.000000
315625103	388523	19662	9774.447487	31806	6	0.945557	31441	27	0.999994	10872810	0.000000
315636916	387440	19947	9772.628018	31786	7	0.966983	31821	19	0.999996	10864267	0.000000
315671437	382566	19631	9770.123323	31726	7	0.979977	31642	10	0.999998	10855755	0.000000
315636299	388990	19847	9766.990653	31855	7	0.987857	31587	36	0.999999	10847226	0.000000
315604556	392599	20012	9773.690769	31841	5	0.954465	31587	23	0.999999	10838645	0.000000
315614249	388097	19901	9775.192510	31848	8	0.932189	31760	12	0.999999	10830081	0.000000
315631667	388894	19940	9774.123311	32020	5	0.951133	31700	44	1.000000	10821492	0.000000
315676269	387146	19824	9769.430392	31672	5	0.925674	31654	21	1.000000	10812941	0.000000
315663910	385860	19902	9766.170033	31886	15	0.886877	31690	24	1.000000	10804147	0.000000
315644010	389503	19616	9762.905429	31781	9	0.931396	31564	14	1.000000	10795607	0.000000
315607592	391449	19957	9771.085473	31879	14	0.958395	31504	17	1.000000	10787500	0.000000
315600780	396500	20180	9769.039987	32083	2	0.921175	31611	14	1.000000	10778967	0.000000
315604571	392173	19974	9778.569326	31560	6	0.952196	31681	27	1.000000	10770567	0.000000
315597133	389269	19836	9778.512379	31983	5	0.940878	31695	23	1.000000	10762211	0.000000
315616930	386323	19883	9780.317808	31800	5	0.964145	31749	14	1.000000	10753885	0.000000
315636204	391436	19833	9775.492690	31865	3	0.978256	31799	39	1.000000	10745598	0.000000
[truncated: 163 more rows]
