# Supplementary material for: Large Variations in HIV-1 Viral Load Explained by Shifting-Mosaic Metapopulation Dynamics
Source: PLoS Biol. 2016 Oct 5;14(10):e1002567. doi: 10.1371/journal.pbio.1002567 (PMC5051940; doi:10.1371/journal.pbio.1002567)
Supplement: S1 Data — Each file gives the output from the simulations indicated by the filename: low migration (ms1, db432); high migration (ms1, db1); very high migration (ms10, db1); number of patches (np); reservoir (storage); no reservoir (nostorage); CTL immigration model (CTLimmig); CTL proliferation model (CTLprolif); β¯ (beta1, beta2, …). Within each file, there are 21 simulations for (k = 0,1,..,20), and data is output each day. For measures of synchrony, the final entry should be used. See Methods and S1 Simulation Code for further details. (ZIP) [file pbio.1002567.s002.zip › S1_Data/ms1_np10000_storage_noPD_CTLimmig_db1_beta17.tsv]

npatches	nstrain	runtime	dt	init_x	init_y	init_y_blood	init_z	init_S	beta0	beta1	beta2	beta3	mean_beta	B	d	delta	delta_blood	b[0]	mut	m	CTL	c	g	epsilon	k	het	lambda	rho	omega	x_max	patch.dyna	DELTA	A	VA
10000	1	100.000000	0.001000	21900	9499	5000000	0.001000	10000000	8.545572	23.222276	23.448922	18.459539	17	800000000	0.010000	1.000000	1.000000	80000	0.000050	0.004800	0	0.500000	0.000000	2.500000	0.000000	0.500000	0.001000	0.001000	0.010000	31872	0	10.000000	7.000000	1.000000
sus	inf	inf_blood	z	x[0]	y[0][0]	z[0]	x[1]	y[1][0]	z[1]	S[0]	synchrony
219000000	94990000	5000000	10.000000	21900	9499	0.001000	21900	9499	0.001000	10000000	0.000000
29057643	520567775	26374943	3941.516320	5127	50507	0.394152	1944	52737	0.394152	10829536	0.000000
23941260	636479621	32384364	6325.803353	4154	62131	0.632580	1649	64290	0.632580	11551636	0.000000
22437576	681054083	34710610	7771.765723	3846	66897	0.777177	1548	68356	0.777177	12276921	0.000000
21913031	698174142	35605096	8648.676577	3948	68283	0.864868	1490	70591	0.864868	13002730	0.000000
21723970	704741548	35948197	9180.483393	3759	69238	0.918048	1458	70871	0.918048	13728903	0.000000
21637838	707303798	36084054	9503.000201	3755	69396	0.950300	1441	71369	0.950300	14453289	0.000000
21614731	708260718	36125055	9698.592075	3814	70040	0.969859	1477	71495	0.969859	15176315	0.000000
21606413	708643013	36164834	9817.209710	3809	69199	0.981721	1451	71579	0.981721	15898719	0.000000
21599018	708782170	36164766	9889.145947	3785	69707	0.988915	1443	71623	0.988915	16620351	0.000000
21595356	708855477	36165059	9932.772025	3790	69388	0.993277	1484	71701	0.993277	17339683	0.000000
21599247	708852944	36161090	9959.229270	3755	70012	0.995923	1487	71541	0.995923	18060771	0.000000
21602103	708865226	36173057	9975.274394	3826	69934	0.997527	1444	71510	0.997527	18779120	0.000000
21595582	708890363	36168322	9985.005037	3764	69986	0.998501	1449	71683	0.998501	19495211	0.000000
21596623	708908497	36150546	9990.906233	3719	70010	0.999091	1475	71733	0.999091	20211575	0.000000
21595014	708863187	36155324	9994.485041	3778	69783	0.999449	1468	71017	0.999449	20927070	0.000000
21595340	708885667	36171369	9996.655426	3774	69774	0.999666	1504	71262	0.999666	21641059	0.000000
21593146	708905450	36157722	9997.971667	3800	69784	0.999797	1464	71460	0.999797	22352853	0.000000
21596045	708921909	36166399	9998.769908	3780	69680	0.999877	1519	71018	0.999877	23064744	0.000000
21597893	708897509	36168400	9999.254005	3733	69687	0.999925	1440	71147	0.999925	23776371	0.000000
21594768	708927868	36171778	9999.547588	3759	70087	0.999955	1526	71238	0.999955	24486360	0.000000
21595107	708875021	36171390	9999.725632	3764	69539	0.999973	1439	71313	0.999973	25194862	0.000000
21593762	708890302	36155028	9999.833608	3782	69657	0.999983	1492	72020	0.999983	25903144	0.000000
21600393	708850955	36167403	9999.899091	3826	69646	0.999990	1479	71145	0.999990	26609331	0.000000
21594391	708886865	36162440	9999.938803	3754	70039	0.999994	1490	70976	0.999994	27314227	0.000000
21595862	708902856	36170169	9999.962887	3838	70018	0.999996	1492	71293	0.999996	28019249	0.000000
21599725	708889991	36161178	9999.977493	3720	70453	0.999998	1514	71781	0.999998	28721368	0.000000
21594480	708889392	36164730	9999.986350	3842	69300	0.999999	1452	71260	0.999999	29424771	0.000000
21596606	708846862	36175458	9999.991722	3721	69662	0.999999	1464	71478	0.999999	30125548	0.000000
21597787	708866926	36161389	9999.994980	3787	69193	0.999999	1458	71541	0.999999	30825832	0.000000
21601571	708860871	36168642	9999.996955	3750	69921	1.000000	1510	71191	1.000000	31523902	0.000000
21594898	708922376	36170491	9999.998154	3779	70131	1.000000	1452	71152	1.000000	32221937	0.000000
21596609	708909707	36170246	9999.998880	3741	69729	1.000000	1476	71345	1.000000	32917889	0.000000
21600897	708879726	36163308	9999.999321	3860	70031	1.000000	1474	71721	1.000000	33613904	0.000000
21595919	708890449	36166620	9999.999588	3743	70169	1.000000	1492	71169	1.000000	34309259	0.000000
21593885	708890152	36158178	9999.999750	3755	69844	1.000000	1511	71202	1.000000	35002308	0.000000
21595757	708867263	36166065	9999.999849	3797	69940	1.000000	1466	71463	1.000000	35693031	0.000000
21599443	708848235	36171829	9999.999908	3750	69933	1.000000	1476	71536	1.000000	36387179	0.000000
21600834	708894941	36169677	9999.999944	3721	69952	1.000000	1443	71646	1.000000	37076733	0.000000
21601968	708889413	36170974	9999.999966	3821	69593	1.000000	1472	71246	1.000000	37767060	0.000000
21597334	708863932	36161981	9999.999980	3781	69796	1.000000	1462	71254	1.000000	38455646	-1.#IND00
21599233	708849621	36166859	9999.999988	3839	70110	1.000000	1466	71452	1.000000	39141798	0.038400
21598499	708897945	36161626	9999.999992	3715	70200	1.000000	1481	71144	1.000000	39830076	-0.001001
21596405	708863629	36157526	9999.999995	3797	69570	1.000000	1423	71481	1.000000	40516189	-0.003624
21597167	708889938	36165823	9999.999997	3815	69550	1.000000	1469	71485	1.000000	41201764	-0.007176
21589324	708880947	36168634	9999.999998	3696	69790	1.000000	1481	71337	1.000000	41884837	-0.002465
21601398	708850043	36166873	9999.999999	3756	69799	1.000000	1469	71482	1.000000	42566301	-0.001511
21596634	708865023	36173483	9999.999999	3770	69722	1.000000	1433	71323	1.000000	43247402	-0.002806
21594204	708874569	36168924	10000.000000	3788	69905	1.000000	1437	70910	1.000000	43928321	-0.003562
21598684	708887284	36169394	10000.000000	3804	69640	1.000000	1527	71325	1.000000	44607020	-0.003417
21602453	708908881	36161086	10000.000000	3803	69600	1.000000	1473	71264	1.000000	45286159	-0.003489
21595930	708906254	36167795	10000.000000	3728	69920	1.000000	1473	71589	1.000000	45962671	-0.003203
21597106	708866625	36171534	10000.000000	3666	70156	1.000000	1386	71590	1.000000	46638871	0.001426
21593520	708868492	36166133	10000.000000	3758	70129	1.000000	1498	71409	1.000000	47313875	0.001490
21598002	708869513	36170876	10000.000000	3777	69650	1.000000	1478	70845	1.000000	47989469	0.002212
21595404	708867909	36158812	10000.000000	3827	69503	1.000000	1445	71437	1.000000	48663065	0.000769
21597706	708840377	36178701	10000.000000	3796	69360	1.000000	1454	71526	1.000000	49336454	0.002223
21597355	708883987	36166427	10000.000000	3804	69543	1.000000	1422	71337	1.000000	50008153	0.002727
21595784	708871349	36160929	10000.000000	3781	69472	1.000000	1508	71146	1.000000	50678760	0.002243
21593984	708881987	36168634	10000.000000	3707	69707	1.000000	1487	71547	1.000000	51348154	0.001106
21597649	708884419	36165071	10000.000000	3699	70015	1.000000	1506	71624	1.000000	52016339	0.001434
21593948	708882792	36158823	10000.000000	3795	69710	1.000000	1485	70912	1.000000	52683238	0.001194
21603553	708869856	36167297	10000.000000	3781	69838	1.000000	1495	71711	1.000000	53350172	0.001915
21596569	708868624	36159007	10000.000000	3695	70111	1.000000	1431	71335	1.000000	54015986	0.001763
21598980	708857691	36174103	10000.000000	3735	69926	1.000000	1472	70886	1.000000	54680191	0.000779
21600997	708851698	36165536	10000.000000	3768	69976	1.000000	1491	71194	1.000000	55341746	-0.000193
21600051	708855884	36170392	10000.000000	3768	69654	1.000000	1501	71460	1.000000	56005266	-0.000258
21596019	708884459	36160061	10000.000000	3735	69796	1.000000	1447	71456	1.000000	56667045	-0.000228
21601130	708867060	36162642	10000.000000	3789	69500	1.000000	1475	71058	1.000000	57327709	-0.001968
21589625	708876023	36166809	10000.000000	3653	69489	1.000000	1462	71638	1.000000	57986295	-0.002001
21595821	708877819	36170995	10000.000000	3780	69891	1.000000	1431	71433	1.000000	58642380	-0.002058
21601979	708865682	36176662	10000.000000	3795	69365	1.000000	1431	71740	1.000000	59301160	-0.002097
21596005	708861467	36164391	10000.000000	3812	69490	1.000000	1440	71689	1.000000	59957323	-0.001962
21599611	708878786	36171542	10000.000000	3745	69582	1.000000	1483	71386	1.000000	60611906	-0.002033
21596814	708869887	36153954	10000.000000	3757	70385	1.000000	1462	71247	1.000000	61266628	-0.002131
21596219	708865168	36159563	10000.000000	3751	69666	1.000000	1564	70713	1.000000	61919140	-0.001429
21594069	708871277	36174579	10000.000000	3827	69596	1.000000	1469	71357	1.000000	62569161	-0.001662
21595950	708866703	36176067	10000.000000	3802	69812	1.000000	1492	71570	1.000000	63220841	-0.001615
21601922	708866145	36164908	10000.000000	3698	70245	1.000000	1473	71698	1.000000	63871324	-0.001731
21594055	708866376	36162246	10000.000000	3791	69854	1.000000	1449	70999	1.000000	64520199	-0.001882
21596725	708857897	36178010	10000.000000	3790	69968	1.000000	1486	71279	1.000000	65168391	-0.001257
21597669	708886044	36169969	10000.000000	3752	69607	1.000000	1497	71052	1.000000	65815867	-0.001637
21598446	708869545	36163302	10000.000000	3784	69788	1.000000	1496	71229	1.000000	66461817	-0.001997
21599406	708867319	36173981	10000.000000	3799	69451	1.000000	1416	71266	1.000000	67107041	-0.001988
21599562	708873123	36158709	10000.000000	3781	69058	1.000000	1487	71418	1.000000	67752029	-0.001795
21602178	708868282	36164158	10000.000000	3792	69792	1.000000	1482	70984	1.000000	68395145	-0.001811
21594054	708899013	36166782	10000.000000	3828	69830	1.000000	1418	71489	1.000000	69038569	-0.001000
21598162	708891134	36166516	10000.000000	3783	69438	1.000000	1454	71266	1.000000	69679460	-0.000880
21600493	708877541	36160547	10000.000000	3767	70088	1.000000	1485	71629	1.000000	70320285	-0.000916
21592605	708888724	36154097	10000.000000	3727	70150	1.000000	1442	71807	1.000000	70960699	-0.000956
21595777	708865871	36172641	10000.000000	3799	69462	1.000000	1415	71499	1.000000	71598860	-0.000984
21600499	708848303	36160534	10000.000000	3755	69738	1.000000	1462	71405	1.000000	72236053	-0.003059
21595850	708866201	36164065	10000.000000	3684	69648	1.000000	1482	71149	1.000000	72872545	-0.003056
21599147	708839495	36155332	10000.000000	3732	69812	1.000000	1482	71288	1.000000	73507280	-0.002870
21601441	708883273	36165724	10000.000000	3739	69872	1.000000	1502	70921	1.000000	74142057	-0.002838
21599863	708868694	36172662	10000.000000	3773	70196	1.000000	1437	71353	1.000000	74775767	-0.002383
21604154	708884236	36167778	10000.000000	3768	69767	1.000000	1445	71873	1.000000	75409546	-0.002089
21597541	708889628	36172303	10000.000000	3710	69643	1.000000	1458	71511	1.000000	76042677	-0.002117
21591910	708894903	36175184	10000.000000	3746	70038	1.000000	1485	71465	1.000000	76673624	-0.002068
21595199	708867653	36169351	10000.000000	3775	69444	1.000000	1398	71720	1.000000	77304771	-0.003049
npatches	nstrain	runtime	dt	init_x	init_y	init_y_blood	init_z	init_S	beta0	beta1	beta2	beta3	mean_beta	B	d	delta	delta_blood	b[0]	mut	m	CTL	c	g	epsilon	k	het	lambda	rho	omega	x_max	patch.dyna	DELTA	A	VA
10000	1	100.000000	0.001000	21900	9499	5000000	0.001000	10000000	23.433607	17.777958	16.454073	14.910507	17	800000000	0.010000	1.000000	1.000000	80000	0.000050	0.004800	0	0.500000	0.000000	2.500000	1.000000	0.500000	0.001000	0.001000	0.010000	31872	0	10.000000	7.000000	1.000000
sus	inf	inf_blood	z	x[0]	y[0][0]	z[0]	x[1]	y[1][0]	z[1]	S[0]	synchrony
219000000	94990000	5000000	10.000000	21900	9499	0.001000	21900	9499	0.001000	10000000	0.000000
32411663	454712740	23138627	3941.516320	2207	46440	0.394152	2830	45758	0.394152	10824482	0.000000
32413686	449667210	22981106	6325.803353	2151	45570	0.632580	2896	45439	0.632580	11528192	0.000000
35304232	408387351	20871093	7771.765723	2457	41615	0.777177	3147	41285	0.777177	12223512	0.000000
37748316	378937343	19352895	8648.676577	2611	38356	0.864868	3362	38038	0.864868	12909533	0.000000
39348985	361896618	18474702	9180.483393	2744	36665	0.918048	3561	36368	0.918048	13590679	0.000000
40302773	352248609	17983358	9503.000201	2754	35833	0.950300	3564	35595	0.950300	14267247	0.000000
40879456	346714778	17689077	9698.592075	2812	35296	0.969859	3648	35075	0.969859	14943231	0.000000
41223337	343449900	17517679	9817.209710	2828	35156	0.981721	3652	34963	0.981721	15616418	0.000000
41432058	341524301	17420418	9889.145947	2839	34716	0.988915	3725	34068	0.988915	16289563	0.000000
41559647	340365804	17366344	9932.772025	2830	34572	0.993277	3766	34128	0.993277	16961255	0.000000
41626368	339678841	17337190	9959.229270	2864	34794	0.995923	3754	34295	0.995923	17631939	0.000000
41680927	339252923	17304253	9975.274394	2892	34599	0.997527	3747	33903	0.997527	18300516	0.000000
41693301	339034977	17294039	9985.005037	2889	34700	0.998501	3693	34038	0.998501	18967203	0.000000
41721862	338852466	17293132	9990.906233	2839	34608	0.999091	3635	34282	0.999091	19633037	0.000000
41729292	338807382	17282814	9994.485041	2849	34903	0.999449	3706	34109	0.999449	20296952	0.000000
41733806	338712201	17286710	9996.655426	2841	34871	0.999666	3717	34249	0.999666	20960996	0.000000
41740503	338674310	17282566	9997.971667	2944	34355	0.999797	3720	34205	0.999797	21624849	0.000000
41742527	338685316	17274018	9998.769908	2824	35034	0.999877	3721	34063	0.999877	22288314	0.000000
41745767	338646602	17281859	9999.254005	2876	34694	0.999925	3796	33966	0.999925	22949781	0.000000
41747473	338630925	17287299	9999.547588	2828	34701	0.999955	3643	34514	0.999955	23609694	0.000000
41742065	338633485	17278751	9999.725632	2839	34740	0.999973	3733	34197	0.999973	24267814	0.000000
41747612	338637067	17271679	9999.833608	2890	34501	0.999983	3658	34210	0.999983	24925212	0.000000
41743090	338644164	17273275	9999.899091	2778	34591	0.999990	3788	33848	0.999990	25580540	0.000000
41752491	338616554	17276673	9999.938803	2854	34364	0.999994	3611	34501	0.999994	26237777	0.000000
41746419	338601942	17277222	9999.962887	2838	34771	0.999996	3722	33828	0.999996	26892489	0.000000
41746507	338591669	17291897	9999.977493	2850	34528	0.999998	3625	34258	0.999998	27544571	0.000000
41745900	338629462	17282155	9999.986350	2860	34534	0.999999	3728	34199	0.999999	28196593	0.000000
41741562	338623771	17279350	9999.991722	2865	34468	0.999999	3726	34018	0.999999	28849877	0.000000
41741464	338626634	17279219	9999.994980	2846	34648	0.999999	3683	34096	0.999999	29500949	0.000000
41744243	338645279	17277411	9999.996955	2904	34541	1.000000	3721	34215	1.000000	30150532	0.000000
41744217	338634477	17278670	9999.998154	2878	34763	1.000000	3656	33968	1.000000	30800049	0.000000
41752519	338619429	17270322	9999.998880	2838	34940	1.000000	3819	33714	1.000000	31447823	0.000000
41749992	338613831	17272514	9999.999321	2913	34544	1.000000	3638	34199	1.000000	32095614	0.000000
41750065	338598287	17279762	9999.999588	2821	34794	1.000000	3694	33932	1.000000	32742336	0.000000
41744797	338590804	17278080	9999.999750	2865	34383	1.000000	3705	34329	1.000000	33388253	0.000000
41749843	338602961	17274198	9999.999849	2894	34503	1.000000	3778	34096	1.000000	34032631	0.000000
41752540	338597389	17279031	9999.999908	2843	34683	1.000000	3781	34123	1.000000	34676530	0.000000
41754351	338611565	17286637	9999.999944	2858	34937	1.000000	3684	34192	1.000000	35319759	0.000000
41754889	338597689	17281803	9999.999966	2832	34751	1.000000	3748	34181	1.000000	35960188	0.000000
41746383	338628511	17272997	9999.999980	2821	34828	1.000000	3740	34151	1.000000	36600240	-1.#IND00
41743039	338636397	17273893	9999.999988	2816	34527	1.000000	3654	34353	1.000000	37240836	0.008000
41736245	338660150	17282174	9999.999992	2814	34859	1.000000	3692	34248	1.000000	37877735	0.004774
41741689	338636489	17273864	9999.999995	2859	34478	1.000000	3660	34519	1.000000	38515568	0.005153
41748490	338623120	17273028	9999.999997	2858	34732	1.000000	3773	34030	1.000000	39151557	0.002361
41746751	338625775	17272726	9999.999998	2915	34618	1.000000	3662	34593	1.000000	39788258	0.005032
41749536	338625553	17276805	9999.999999	2864	34915	1.000000	3689	34520	1.000000	40424160	0.006837
41750650	338609702	17279960	9999.999999	2860	34454	1.000000	3730	34196	1.000000	41058384	0.006180
41745526	338611098	17277495	10000.000000	2867	34210	1.000000	3694	34197	1.000000	41691207	0.005849
41759095	338615169	17271584	10000.000000	2845	34477	1.000000	3670	34248	1.000000	42322767	0.007873
41752366	338603528	17275557	10000.000000	2862	34504	1.000000	3799	33724	1.000000	42954153	0.004889
41742122	338617107	17281585	10000.000000	2793	34556	1.000000	3679	34244	1.000000	43585060	0.003055
41742623	338620652	17285212	10000.000000	2892	34670	1.000000	3673	34107	1.000000	44213898	-0.002366
41748040	338632944	17273848	10000.000000	2795	34697	1.000000	3710	34314	1.000000	44842002	-0.002068
41753941	338624973	17278002	10000.000000	2854	34545	1.000000	3714	34390	1.000000	45468595	-0.000927
41742777	338628910	17281667	10000.000000	2826	34618	1.000000	3780	34047	1.000000	46094406	0.002358
41736285	338643398	17279373	10000.000000	2755	34726	1.000000	3804	34069	1.000000	46720004	0.001906
41751074	338637465	17273966	10000.000000	2933	34562	1.000000	3741	34059	1.000000	47344517	0.001622
41741931	338630328	17276062	10000.000000	2859	34386	1.000000	3712	34217	1.000000	47967457	0.003399
41751168	338616391	17280681	10000.000000	2878	34441	1.000000	3824	33569	1.000000	48591042	0.001533
41744125	338630253	17274417	10000.000000	2813	34395	1.000000	3875	33705	1.000000	49213381	0.001917
41744881	338618334	17276833	10000.000000	2929	34538	1.000000	3696	34181	1.000000	49833697	0.003154
41746562	338627633	17280405	10000.000000	2828	34947	1.000000	3711	33981	1.000000	50452466	0.002789
41743489	338624032	17276980	10000.000000	2759	34590	1.000000	3734	34069	1.000000	51072420	0.003850
41753189	338610112	17277640	10000.000000	2916	34567	1.000000	3810	33877	1.000000	51690371	0.003548
41744655	338634106	17275513	10000.000000	2874	34494	1.000000	3680	34283	1.000000	52306161	0.003479
41743188	338641610	17276821	10000.000000	2950	34304	1.000000	3743	34071	1.000000	52922805	0.003783
41750520	338655189	17278085	10000.000000	2757	34885	1.000000	3764	34030	1.000000	53538221	0.003660
41744009	338637300	17276036	10000.000000	2814	34936	1.000000	3707	34040	1.000000	54154025	0.003523
41745756	338627970	17272239	10000.000000	2856	34615	1.000000	3700	34131	1.000000	54768171	0.003598
41743798	338626894	17274476	10000.000000	2783	34676	1.000000	3707	34303	1.000000	55381836	0.003709
41751446	338634890	17282530	10000.000000	2806	34913	1.000000	3692	34172	1.000000	55994706	0.003684
41739903	338630294	17281793	10000.000000	2817	34858	1.000000	3728	33995	1.000000	56606793	0.004101
41754628	338637909	17273287	10000.000000	2915	34564	1.000000	3720	34153	1.000000	57216330	0.004000
41747111	338616227	17278987	10000.000000	2861	34514	1.000000	3714	34082	1.000000	57824529	0.003991
41742590	338637610	17274437	10000.000000	2879	34652	1.000000	3735	34043	1.000000	58431747	0.004735
41750064	338625864	17273269	10000.000000	2869	34652	1.000000	3649	34396	1.000000	59038099	0.004420
41737536	338631036	17283170	10000.000000	2909	34820	1.000000	3804	33854	1.000000	59644217	0.004301
41748871	338627432	17277830	10000.000000	2873	34502	1.000000	3655	34269	1.000000	60249698	0.003363
41747514	338614255	17273334	10000.000000	2841	34620	1.000000	3743	34410	1.000000	60854471	0.004007
41745611	338645049	17268534	10000.000000	2928	34539	1.000000	3675	34005	1.000000	61457387	0.003861
41753993	338616064	17268322	10000.000000	2923	34674	1.000000	3713	34212	1.000000	62060168	0.003579
41746010	338633310	17276054	10000.000000	2874	34785	1.000000	3722	34046	1.000000	62660851	0.000940
41756947	338598887	17282003	10000.000000	2852	34627	1.000000	3675	34176	1.000000	63262538	0.001501
41750809	338610905	17272752	10000.000000	2882	34426	1.000000	3789	34027	1.000000	63862455	0.001776
41746740	338642412	17270257	10000.000000	2858	34591	1.000000	3763	34093	1.000000	64461538	0.002595
41746024	338634497	17278748	10000.000000	2911	34800	1.000000	3791	34095	1.000000	65058696	0.001667
41742247	338627047	17273356	10000.000000	2842	34646	1.000000	3706	33947	1.000000	65655808	0.001613
41742866	338652250	17280222	10000.000000	2913	34716	1.000000	3679	34058	1.000000	66253601	0.002296
41743485	338633767	17278706	10000.000000	2879	34654	1.000000	3714	34291	1.000000	66848871	0.001171
41752827	338627686	17279136	10000.000000	2906	34503	1.000000	3794	34073	1.000000	67440883	0.001694
41747433	338598933	17285144	10000.000000	2876	34551	1.000000	3733	34357	1.000000	68033484	0.001659
41749220	338628172	17274639	10000.000000	2884	34641	1.000000	3703	34287	1.000000	68625161	0.001482
41742019	338636477	17280614	10000.000000	2903	34272	1.000000	3731	33959	1.000000	69216402	0.001405
41734462	338646576	17279199	10000.000000	2827	34682	1.000000	3710	34002	1.000000	69808283	0.001140
41737457	338646770	17279936	10000.000000	2852	34719	1.000000	3789	33957	1.000000	70397707	0.001050
41746721	338626426	17266916	10000.000000	2864	34638	1.000000	3671	34310	1.000000	70988353	0.000945
41746775	338624871	17279361	10000.000000	2835	34710	1.000000	3728	33953	1.000000	71577491	0.001176
41744444	338613995	17276538	10000.000000	2826	34899	1.000000	3739	34277	1.000000	72164133	0.001218
41749526	338609319	17279986	10000.000000	2852	34741	1.000000	3766	34135	1.000000	72750113	0.001190
npatches	nstrain	runtime	dt	init_x	init_y	init_y_blood	init_z	init_S	beta0	beta1	beta2	beta3	mean_beta	B	d	delta	delta_blood	b[0]	mut	m	CTL	c	g	epsilon	k	het	lambda	rho	omega	x_max	patch.dyna	DELTA	A	VA
10000	1	100.000000	0.001000	21900	9499	5000000	0.001000	10000000	18.911457	17.217542	14.341417	15.966953	17	800000000	0.010000	1.000000	1.000000	80000	0.000050	0.004800	0	0.500000	0.000000	2.500000	2.000000	0.500000	0.001000	0.001000	0.010000	31872	0	10.000000	7.000000	1.000000
sus	inf	inf_blood	z	x[0]	y[0][0]	z[0]	x[1]	y[1][0]	z[1]	S[0]	synchrony
219000000	94990000	5000000	10.000000	21900	9499	0.001000	21900	9499	0.001000	10000000	0.000000
36445345	397556252	20313466	3941.516320	3006	39704	0.394152	3261	39865	0.394152	10815678	0.000000
42507723	329348054	16880145	6325.803353	3591	33329	0.632580	3860	33282	0.632580	11495358	0.000000
50087923	272251518	13934846	7771.765723	4211	27884	0.777177	4540	27456	0.777177	12153586	0.000000
55080568	243788046	12461006	8648.676577	4664	24852	0.864868	4995	24716	0.864868	12797607	0.000000
57991178	229447575	11715396	9180.483393	4947	23361	0.918048	5310	23116	0.918048	13432180	0.000000
59718012	221639333	11317079	9503.000201	5087	22352	0.950300	5473	22641	0.950300	14061647	0.000000
60757113	217208929	11085601	9698.592075	5111	22126	0.969859	5473	22114	0.969859	14688615	0.000000
61353148	214603924	10954218	9817.209710	5159	22021	0.981721	5698	21486	0.981721	15314125	0.000000
61724056	213092827	10872799	9889.145947	5141	21854	0.988915	5663	21582	0.988915	15937689	0.000000
61943878	212150067	10831294	9932.772025	5170	21527	0.993277	5627	21480	0.993277	16557712	0.000000
62093033	211579071	10794857	9959.229270	5240	21706	0.995923	5802	21471	0.995923	17177030	0.000000
62169858	211258806	10775687	9975.274394	5182	21539	0.997527	5788	21205	0.997527	17795677	0.000000
62219354	211054582	10768160	9985.005037	5229	21511	0.998501	5748	21227	0.998501	18411592	0.000000
62241584	210938478	10756909	9990.906233	5181	21518	0.999091	5767	21169	0.999091	19027212	0.000000
62280317	210863342	10758281	9994.485041	5326	21435	0.999449	5647	21293	0.999449	19640640	0.000000
62284995	210808290	10752443	9996.655426	5327	21300	0.999666	5658	21419	0.999666	20254053	0.000000
62287537	210765685	10753431	9997.971667	5391	21432	0.999797	5691	21397	0.999797	20866098	0.000000
62285009	210778980	10756314	9998.769908	5190	21688	0.999877	5700	21465	0.999877	21478267	0.000000
62282815	210793375	10754769	9999.254005	5164	21537	0.999925	5707	21280	0.999925	22090008	0.000000
62291188	210772516	10752081	9999.547588	5093	21684	0.999955	5651	21471	0.999955	22699655	0.000000
62300298	210726958	10748757	9999.725632	5252	21595	0.999973	5602	21361	0.999973	23309610	0.000000
62288710	210764625	10750418	9999.833608	5154	21542	0.999983	5682	21492	0.999983	23917337	0.000000
62288679	210752378	10751096	9999.899091	5206	21580	0.999990	5685	21317	0.999990	24524968	0.000000
62297128	210757906	10757311	9999.938803	5220	21607	0.999994	5697	21219	0.999994	25131630	0.000000
62308926	210737652	10750710	9999.962887	5260	21579	0.999996	5721	21117	0.999996	25738337	0.000000
62281546	210775447	10751633	9999.977493	5229	21566	0.999998	5683	21381	0.999998	26342874	0.000000
62296087	210761306	10750560	9999.986350	5238	21515	0.999999	5673	21473	0.999999	26947670	0.000000
62293702	210764682	10751581	9999.991722	5297	21179	0.999999	5805	20949	0.999999	27549507	0.000000
62291390	210737123	10759271	9999.994980	5260	21468	0.999999	5718	21433	0.999999	28152383	0.000000
62299672	210732656	10754031	9999.996955	5266	21367	1.000000	5610	21483	1.000000	28753323	0.000000
62299256	210757137	10755176	9999.998154	5157	21724	1.000000	5671	21051	1.000000	29353016	0.000000
62308860	210734465	10753695	9999.998880	5306	21400	1.000000	5775	21217	1.000000	29952741	0.000000
62292618	210769557	10750289	9999.999321	5244	21397	1.000000	5697	21199	1.000000	30550805	0.000000
62301741	210754717	10752411	9999.999588	5178	21409	1.000000	5671	21485	1.000000	31148332	0.000000
62291761	210753428	10750885	9999.999750	5207	21607	1.000000	5752	21115	1.000000	31745252	0.000000
62294942	210758613	10751035	9999.999849	5225	21513	1.000000	5746	21253	1.000000	32339967	0.000000
62297687	210743694	10752465	9999.999908	5168	21621	1.000000	5695	21199	1.000000	32935181	0.000000
62283500	210757098	10757010	9999.999944	5191	21657	1.000000	5766	21172	1.000000	33529704	0.000000
62285696	210776681	10749607	9999.999966	5290	21572	1.000000	5688	21309	1.000000	34123110	0.000000
62295466	210729636	10754439	9999.999980	5148	21760	1.000000	5646	21456	1.000000	34714820	-1.#IND00
62310418	210714369	10751409	9999.999988	5204	21746	1.000000	5681	21588	1.000000	35305105	-0.004800
62295918	210739470	10747179	9999.999992	5190	21509	1.000000	5624	21445	1.000000	35896253	0.005136
62308948	210727699	10747192	9999.999995	5189	21527	1.000000	5736	21267	1.000000	36485892	0.012434
62288689	210756531	10754093	9999.999997	5197	21451	1.000000	5610	21376	1.000000	37074464	0.008641
62295334	210744108	10752883	9999.999998	5239	21487	1.000000	5688	21353	1.000000	37663159	0.006428
62301552	210740037	10754509	9999.999999	5189	21557	1.000000	5603	21417	1.000000	38249401	0.004183
62307605	210706428	10748357	9999.999999	5146	21663	1.000000	5700	21090	1.000000	38835480	0.004197
62301270	210751226	10752390	10000.000000	5257	21468	1.000000	5673	21579	1.000000	39420790	0.002063
62285942	210748813	10755287	10000.000000	5117	21694	1.000000	5775	21210	1.000000	40004101	-0.000513
62290905	210745385	10756497	10000.000000	5214	21708	1.000000	5717	21394	1.000000	40585968	0.000232
62293067	210770080	10750298	10000.000000	5253	21347	1.000000	5795	21187	1.000000	41169760	0.001288
62299534	210757615	10757700	10000.000000	5377	21304	1.000000	5601	21551	1.000000	41750641	0.001928
62293812	210741795	10755033	10000.000000	5206	21545	1.000000	5595	21295	1.000000	42331498	0.004582
62283544	210769941	10750827	10000.000000	5264	21503	1.000000	5721	21331	1.000000	42910494	0.002255
62292623	210746799	10754999	10000.000000	5314	21498	1.000000	5799	21229	1.000000	43489610	0.006415
62296596	210750538	10757290	10000.000000	5322	21517	1.000000	5695	21212	1.000000	44068004	0.005361
62289321	210767282	10752866	10000.000000	5321	21550	1.000000	5727	21130	1.000000	44644602	0.007022
62302057	210732868	10755262	10000.000000	5130	21806	1.000000	5808	20987	1.000000	45221412	0.007237
62304662	210732701	10751754	10000.000000	5249	21502	1.000000	5721	21131	1.000000	45796128	0.006741
62293749	210729372	10752011	10000.000000	5196	21512	1.000000	5768	21386	1.000000	46370949	0.006916
62299309	210732165	10759176	10000.000000	5196	21457	1.000000	5598	21196	1.000000	46944111	0.006908
62303337	210744749	10751870	10000.000000	5145	21815	1.000000	5805	21248	1.000000	47516926	0.004892
62290311	210732496	10747315	10000.000000	5228	21664	1.000000	5574	21544	1.000000	48088296	0.004444
62298376	210753002	10755412	10000.000000	5251	21733	1.000000	5798	21333	1.000000	48658129	0.005232
62299156	210714844	10749511	10000.000000	5155	21677	1.000000	5669	21653	1.000000	49227778	0.005121
62295818	210760033	10749954	10000.000000	5214	21508	1.000000	5882	20951	1.000000	49797880	0.005101
62287221	210764367	10755438	10000.000000	5331	21611	1.000000	5761	21198	1.000000	50366578	0.004906
62293026	210743061	10757568	10000.000000	5245	21633	1.000000	5664	21216	1.000000	50934789	0.004546
62289900	210749352	10757860	10000.000000	5176	21538	1.000000	5717	21410	1.000000	51501312	0.005047
62304926	210730793	10749333	10000.000000	5158	21709	1.000000	5658	21596	1.000000	52066103	0.005138
62302460	210744403	10752354	10000.000000	5220	21714	1.000000	5680	21396	1.000000	52631250	0.005445
62296465	210758502	10753338	10000.000000	5171	21540	1.000000	5722	21530	1.000000	53196650	0.004859
62295865	210717627	10748624	10000.000000	5182	21674	1.000000	5715	21096	1.000000	53759506	0.004628
62289407	210739393	10755779	10000.000000	5225	21637	1.000000	5708	21405	1.000000	54323342	0.003545
62283614	210757687	10756450	10000.000000	5121	21737	1.000000	5700	21382	1.000000	54885071	0.003575
62295208	210776634	10745431	10000.000000	5346	21327	1.000000	5740	21260	1.000000	55445753	0.003644
62305697	210744813	10750629	10000.000000	5250	21490	1.000000	5669	21343	1.000000	56006655	0.003529
62292342	210767317	10749558	10000.000000	5397	21465	1.000000	5667	21202	1.000000	56565787	0.003336
62288771	210770183	10753283	10000.000000	5302	21426	1.000000	5826	21239	1.000000	57123759	0.002351
62305895	210725625	10755472	10000.000000	5200	21684	1.000000	5657	21393	1.000000	57680886	0.002155
62296718	210733514	10750659	10000.000000	5254	21534	1.000000	5647	21229	1.000000	58237799	0.002061
62279929	210773489	10754379	10000.000000	5258	21489	1.000000	5686	21320	1.000000	58793204	0.002131
62299062	210749760	10755619	10000.000000	5294	21344	1.000000	5657	21385	1.000000	59347368	0.001346
62295170	210755254	10756609	10000.000000	5268	21651	1.000000	5641	21496	1.000000	59901742	0.000772
62290863	210767013	10754700	10000.000000	5257	21558	1.000000	5766	21314	1.000000	60457784	0.000510
62292225	210763472	10751602	10000.000000	5166	21499	1.000000	5583	21387	1.000000	61010727	0.000415
62291905	210750589	10755592	10000.000000	5258	21519	1.000000	5790	21191	1.000000	61563304	0.001444
62300303	210740681	10745225	10000.000000	5197	21450	1.000000	5650	21436	1.000000	62113630	0.001437
62290157	210779818	10745915	10000.000000	5152	21473	1.000000	5646	21443	1.000000	62663323	0.001842
62290808	210759467	10754735	10000.000000	5196	21412	1.000000	5657	21409	1.000000	63212600	0.001724
62290724	210771271	10753493	10000.000000	5280	21411	1.000000	5789	21088	1.000000	63760547	0.002486
62297233	210744428	10752924	10000.000000	5298	21480	1.000000	5672	21638	1.000000	64309320	0.002331
62304203	210742865	10754676	10000.000000	5357	21334	1.000000	5695	21170	1.000000	64856779	0.002392
62294918	210740869	10753956	10000.000000	5368	21120	1.000000	5790	21203	1.000000	65402400	0.002370
62295193	210762135	10753178	10000.000000	5268	21457	1.000000	5751	21272	1.000000	65947956	0.002112
62305817	210732427	10754328	10000.000000	5152	21506	1.000000	5651	21504	1.000000	66491853	0.002271
62302331	210747442	10751588	10000.000000	5279	21579	1.000000	5563	21313	1.000000	67034219	0.002130
62295737	210753884	10751569	10000.000000	5206	21485	1.000000	5765	21321	1.000000	67576540	0.002141
62300923	210726307	10752245	10000.000000	5272	21812	1.000000	5656	21388	1.000000	68119408	0.002072
npatches	nstrain	runtime	dt	init_x	init_y	init_y_blood	init_z	init_S	beta0	beta1	beta2	beta3	mean_beta	B	d	delta	delta_blood	b[0]	mut	m	CTL	c	g	epsilon	k	het	lambda	rho	omega	x_max	patch.dyna	DELTA	A	VA
10000	1	100.000000	0.001000	21900	9499	5000000	0.001000	10000000	10.657438	8.634036	24.160688	21.583414	17	800000000	0.010000	1.000000	1.000000	80000	0.000050	0.004800	0	0.500000	0.000000	2.500000	3.000000	0.500000	0.001000	0.001000	0.010000	31872	0	10.000000	7.000000	1.000000
sus	inf	inf_blood	z	x[0]	y[0][0]	z[0]	x[1]	y[1][0]	z[1]	S[0]	synchrony
219000000	94990000	5000000	10.000000	21900	9499	0.001000	21900	9499	0.001000	10000000	0.000000
40473321	348944061	17885507	3941.516320	5770	33911	0.394152	6995	33341	0.394152	10807777	0.000000
53248397	249459424	12818301	6325.803353	7379	23978	0.632580	8842	23087	0.632580	11461600	0.000000
65218369	195618440	10017620	7771.765723	8999	18553	0.777177	10725	17503	0.777177	12080479	0.000000
72282556	172548005	8815371	8648.676577	10016	16237	0.864868	11811	15499	0.864868	12682003	0.000000
76361520	161157377	8230803	9180.483393	10722	14856	0.918048	12418	14099	0.918048	13271180	0.000000
78767564	154949567	7913095	9503.000201	11012	14277	0.950300	12900	13318	0.950300	13852692	0.000000
80188543	151459779	7728318	9698.592075	11098	13801	0.969859	13118	13060	0.969859	14430783	0.000000
81071984	149347387	7625530	9817.209710	11105	13825	0.981721	13330	12771	0.981721	15005159	0.000000
81595751	148130784	7559511	9889.145947	11390	13515	0.988915	13550	12711	0.988915	15577523	0.000000
81907633	147404849	7525088	9932.772025	11385	13625	0.993277	13539	12658	0.993277	16148109	0.000000
82108226	146952968	7501166	9959.229270	11381	13709	0.995923	13450	12827	0.995923	16717878	0.000000
82230465	146686510	7481384	9975.274394	11439	13519	0.997527	13487	12730	0.997527	17284602	0.000000
82294033	146529187	7477636	9985.005037	11332	13620	0.998501	13736	12328	0.998501	17851276	0.000000
82319342	146455403	7474716	9990.906233	11280	13710	0.999091	13620	12461	0.999091	18415915	0.000000
82337651	146399355	7467079	9994.485041	11508	13404	0.999449	13257	12844	0.999449	18980272	0.000000
82376043	146346591	7463989	9996.655426	11485	13420	0.999666	13512	12498	0.999666	19545009	0.000000
82375567	146319493	7469360	9997.971667	11496	13265	0.999797	13528	12539	0.999797	20109030	0.000000
82390431	146306794	7465254	9998.769908	11523	13266	0.999877	13680	12416	0.999877	20672575	0.000000
82383448	146310521	7460464	9999.254005	11511	13444	0.999925	13583	12425	0.999925	21233357	0.000000
82392078	146300808	7465019	9999.547588	11601	13372	0.999955	13509	12535	0.999955	21794085	0.000000
82405664	146276535	7455375	9999.725632	11564	13081	0.999973	13689	12346	0.999973	22354555	0.000000
82403452	146257154	7461141	9999.833608	11468	13325	0.999983	13543	12586	0.999983	22913382	0.000000
82392344	146282574	7464550	9999.899091	11348	13516	0.999990	13323	12757	0.999990	23470850	0.000000
82383019	146321568	7465502	9999.938803	11502	13495	0.999994	13595	12619	0.999994	24028654	0.000000
82400230	146285558	7463901	9999.962887	11289	13570	0.999996	13647	12506	0.999996	24587340	0.000000
82386319	146295756	7463058	9999.977493	11519	13408	0.999998	13584	12365	0.999998	25145066	0.000000
82393806	146270809	7463957	9999.986350	11288	13557	0.999999	13549	12518	0.999999	25700010	0.000000
82389531	146255830	7458467	9999.991722	11442	13420	0.999999	13513	12461	0.999999	26253760	0.000000
82405880	146267800	7466939	9999.994980	11401	13614	0.999999	13618	12582	0.999999	26806417	0.000000
82391598	146266931	7468571	9999.996955	11381	13450	1.000000	13501	12635	1.000000	27358891	0.000000
82398796	146277155	7465849	9999.998154	11475	13305	1.000000	13528	12432	1.000000	27910896	0.000000
82383409	146301542	7460970	9999.998880	11600	13388	1.000000	13440	12634	1.000000	28460655	0.000000
82388342	146308233	7463660	9999.999321	11560	13238	1.000000	13602	12501	1.000000	29010215	0.000000
82380935	146301679	7463772	9999.999588	11271	13562	1.000000	13387	12717	1.000000	29559487	0.000000
82407346	146268809	7464449	9999.999750	11434	13267	1.000000	13461	12575	1.000000	30108557	0.000000
82390678	146269025	7463314	9999.999849	11458	13031	1.000000	13443	12666	1.000000	30655961	0.000000
82396369	146269456	7465685	9999.999908	11298	13289	1.000000	13407	12714	1.000000	31203021	0.000000
82383384	146289354	7464554	9999.999944	11493	13201	1.000000	13474	12590	1.000000	31748831	0.000000
82402964	146267291	7468073	9999.999966	11510	13347	1.000000	13433	12622	1.000000	32294234	0.000000
82405261	146276228	7456760	9999.999980	11403	13370	1.000000	13417	12579	1.000000	32838851	-1.#IND00
82407993	146271019	7465265	9999.999988	11495	13400	1.000000	13428	12701	1.000000	33382350	-0.019200
82388102	146309005	7460908	9999.999992	11392	13344	1.000000	13458	12767	1.000000	33925103	-0.018544
82387086	146282998	7461586	9999.999995	11564	13286	1.000000	13647	12371	1.000000	34465887	-0.021179
82394017	146301542	7466143	9999.999997	11523	13334	1.000000	13449	12751	1.000000	35006656	-0.014937
82385826	146286150	7457799	9999.999998	11303	13522	1.000000	13633	12631	1.000000	35547160	-0.015195
82380979	146299279	7467377	9999.999999	11526	13519	1.000000	13489	12450	1.000000	36086336	-0.012712
82392147	146271380	7461071	9999.999999	11335	13692	1.000000	13515	12527	1.000000	36624732	-0.016730
82399762	146279220	7461329	10000.000000	11656	13249	1.000000	13533	12685	1.000000	37161126	-0.012252
82393576	146297687	7461446	10000.000000	11440	13510	1.000000	13698	12599	1.000000	37698327	-0.010591
82392285	146295477	7464748	10000.000000	11442	13447	1.000000	13497	12602	1.000000	38234954	-0.008909
82396153	146289974	7464199	10000.000000	11239	13623	1.000000	13539	12592	1.000000	38769743	-0.009032
82398296	146270099	7464573	10000.000000	11457	13262	1.000000	13221	12778	1.000000	39304009	-0.001849
82395504	146268308	7461147	10000.000000	11471	13487	1.000000	13592	12667	1.000000	39837425	-0.001422
82388318	146284110	7466886	10000.000000	11307	13727	1.000000	13532	12482	1.000000	40369979	-0.000095
82406582	146259429	7463558	10000.000000	11619	13456	1.000000	13424	12627	1.000000	40902623	-0.001274
82393481	146286104	7465356	10000.000000	11431	13352	1.000000	13617	12480	1.000000	41434187	-0.004245
82395277	146298996	7460952	10000.000000	11359	13133	1.000000	13492	12748	1.000000	41964996	-0.004669
82394905	146284299	7462895	10000.000000	11245	13557	1.000000	13483	12723	1.000000	42494579	-0.003767
82390488	146276746	7464215	10000.000000	11349	13489	1.000000	13587	12605	1.000000	43023447	-0.004395
82392111	146300239	7467054	10000.000000	11513	13197	1.000000	13560	12644	1.000000	43551515	-0.004247
82397381	146263599	7465783	10000.000000	11337	13454	1.000000	13556	12588	1.000000	44080322	-0.004055
82383586	146290445	7465257	10000.000000	11417	13458	1.000000	13436	12632	1.000000	44606811	-0.003849
82397155	146270687	7463883	10000.000000	11411	13248	1.000000	13497	12518	1.000000	45133404	-0.003701
82389223	146283671	7463203	10000.000000	11523	13288	1.000000	13324	12717	1.000000	45657667	-0.003971
82390174	146281265	7465271	10000.000000	11462	13381	1.000000	13470	12714	1.000000	46182209	-0.001014
82403936	146275474	7460088	10000.000000	11427	13357	1.000000	13469	12728	1.000000	46706223	-0.000800
82387632	146300361	7465927	10000.000000	11304	13480	1.000000	13737	12493	1.000000	47229886	-0.000663
82391727	146293496	7460436	10000.000000	11450	13400	1.000000	13281	12573	1.000000	47752332	-0.000644
82387516	146286048	7463423	10000.000000	11359	13475	1.000000	13545	12322	1.000000	48275418	-0.000954
82396444	146264174	7466091	10000.000000	11633	13332	1.000000	13353	12698	1.000000	48796598	-0.001918
82396939	146283194	7460875	10000.000000	11373	13497	1.000000	13528	12502	1.000000	49316956	-0.001968
82390812	146283746	7459510	10000.000000	11287	13432	1.000000	13465	12660	1.000000	49835965	-0.002037
82406227	146273576	7461411	10000.000000	11264	13607	1.000000	13502	12786	1.000000	50354194	-0.001646
82387898	146298317	7460494	10000.000000	11524	13415	1.000000	13391	12368	1.000000	50870085	-0.001492
82386681	146282626	7460088	10000.000000	11375	13567	1.000000	13384	12520	1.000000	51386348	-0.002805
82398009	146300714	7462630	10000.000000	11401	13470	1.000000	13463	12597	1.000000	51901939	-0.003275
82396013	146277914	7465492	10000.000000	11491	13349	1.000000	13426	12790	1.000000	52417323	-0.001822
82399672	146281298	7462635	10000.000000	11372	13476	1.000000	13506	12757	1.000000	52933184	-0.001797
82390660	146301268	7458495	10000.000000	11391	13599	1.000000	13294	12727	1.000000	53447714	-0.001841
82386069	146301974	7465405	10000.000000	11323	13537	1.000000	13503	12852	1.000000	53961603	-0.002530
82401045	146273203	7462950	10000.000000	11470	13316	1.000000	13430	12785	1.000000	54471523	-0.002510
82398156	146284952	7461153	10000.000000	11253	13555	1.000000	13568	12480	1.000000	54982357	-0.002331
82410646	146268754	7460581	10000.000000	11418	13421	1.000000	13586	12410	1.000000	55493523	-0.002249
82409779	146277720	7462673	10000.000000	11439	13396	1.000000	13601	12349	1.000000	56002255	-0.002251
82396740	146300042	7462867	10000.000000	11317	13593	1.000000	13523	12556	1.000000	56510720	-0.001988
82393353	146287876	7463580	10000.000000	11481	13261	1.000000	13507	12611	1.000000	57018493	-0.001928
82397022	146286912	7465396	10000.000000	11431	13598	1.000000	13434	12740	1.000000	57525366	-0.002703
82393144	146270396	7472140	10000.000000	11475	13328	1.000000	13601	12451	1.000000	58032560	-0.002539
82393677	146278973	7462866	10000.000000	11326	13375	1.000000	13609	12652	1.000000	58538532	-0.002584
82402003	146271973	7465738	10000.000000	11542	13271	1.000000	13644	12503	1.000000	59043684	-0.002397
82388944	146291305	7460932	10000.000000	11555	13267	1.000000	13433	12630	1.000000	59550125	-0.002479
82397693	146284339	7464624	10000.000000	11460	13378	1.000000	13560	12607	1.000000	60053327	-0.002516
82407445	146281476	7462802	10000.000000	11398	13415	1.000000	13459	12606	1.000000	60555960	-0.002360
82399000	146272313	7465940	10000.000000	11473	13406	1.000000	13502	12611	1.000000	61058986	-0.001912
82394720	146279826	7460850	10000.000000	11341	13455	1.000000	13367	12919	1.000000	61559082	-0.001908
82386202	146292429	7462823	10000.000000	11417	13302	1.000000	13389	12663	1.000000	62061337	-0.001873
82388589	146297172	7463791	10000.000000	11509	13334	1.000000	13436	12672	1.000000	62559052	-0.002057
82385323	146286578	7464606	10000.000000	11373	13616	1.000000	13537	12552	1.000000	63056753	-0.002061
82410378	146262167	7465853	10000.000000	11361	13220	1.000000	13604	12449	1.000000	63554179	-0.002170
npatches	nstrain	runtime	dt	init_x	init_y	init_y_blood	init_z	init_S	beta0	beta1	beta2	beta3	mean_beta	B	d	delta	delta_blood	b[0]	mut	m	CTL	c	g	epsilon	k	het	lambda	rho	omega	x_max	patch.dyna	DELTA	A	VA
10000	1	100.000000	0.001000	21900	9499	5000000	0.001000	10000000	19.981995	12.590546	10.858312	9.181556	17	800000000	0.010000	1.000000	1.000000	80000	0.000050	0.004800	0	0.500000	0.000000	2.500000	4.000000	0.500000	0.001000	0.001000	0.010000	31872	0	10.000000	7.000000	1.000000
sus	inf	inf_blood	z	x[0]	y[0][0]	z[0]	x[1]	y[1][0]	z[1]	S[0]	synchrony
219000000	94990000	5000000	10.000000	21900	9499	0.001000	21900	9499	0.001000	10000000	0.000000
44907502	306830288	15785927	3941.516320	3586	30905	0.394152	5466	30090	0.394152	10798389	0.000000
64862651	194008694	9974883	6325.803353	5152	19916	0.632580	7802	18772	0.632580	11424575	0.000000
80833923	147475379	7553517	7771.765723	6609	15243	0.777177	9728	14147	0.777177	12007470	0.000000
89782821	128749499	6579378	8648.676577	7197	13533	0.864868	10803	12276	0.864868	12565246	0.000000
94940478	119455109	6102823	9180.483393	7583	12640	0.918048	11526	11237	0.918048	13107330	0.000000
98046212	114359316	5837897	9503.000201	7997	12044	0.950300	11777	10607	0.950300	13642076	0.000000
99889266	111476707	5689677	9698.592075	7952	11923	0.969859	12106	10291	0.969859	14171757	0.000000
101012178	109784040	5603510	9817.209710	8214	11334	0.981721	12274	10187	0.981721	14695915	0.000000
101691724	108757907	5549278	9889.145947	8098	11892	0.988915	12347	10101	0.988915	15218931	0.000000
102086283	108166092	5520522	9932.772025	8214	11478	0.993277	12279	10122	0.993277	15740686	0.000000
102346912	107781405	5498162	9959.229270	8291	11240	0.995923	12175	10093	0.995923	16258903	0.000000
102516699	107534195	5489073	9975.274394	8120	11480	0.997527	12324	10092	0.997527	16777034	0.000000
102606436	107426925	5484260	9985.005037	8297	11219	0.998501	12418	9868	0.998501	17294003	0.000000
102648678	107357923	5476381	9990.906233	8500	11311	0.999091	12395	9972	0.999091	17809173	0.000000
102662473	107322607	5477535	9994.485041	8194	11432	0.999449	12487	10095	0.999449	18325247	0.000000
102695752	107277648	5471004	9996.655426	8392	11300	0.999666	12207	10023	0.999666	18840016	0.000000
102700469	107261481	5475391	9997.971667	8342	11191	0.999797	12315	10142	0.999797	19353858	0.000000
102724670	107247446	5474073	9998.769908	8356	11291	0.999877	12463	9827	0.999877	19866475	0.000000
102743821	107215800	5475482	9999.254005	8267	11392	0.999925	12314	9967	0.999925	20378323	0.000000
102716782	107239379	5474306	9999.547588	8263	11385	0.999955	12489	9958	0.999955	20889943	0.000000
102714500	107240619	5473911	9999.725632	8254	11480	0.999973	12444	9956	0.999973	21399006	0.000000
102722896	107252882	5469710	9999.833608	8347	11275	0.999983	12334	9924	0.999983	21908142	0.000000
102746922	107208229	5470682	9999.899091	8297	11428	0.999990	12304	9915	0.999990	22416974	0.000000
102735012	107220470	5470280	9999.938803	8240	11473	0.999994	12216	10287	0.999994	22925230	0.000000
102738311	107209242	5472546	9999.962887	8223	11488	0.999996	12421	10219	0.999996	23431894	0.000000
102735317	107228861	5478912	9999.977493	8131	11556	0.999998	12593	9754	0.999998	23937690	0.000000
102747151	107216829	5470034	9999.986350	8239	11235	0.999999	12213	10031	0.999999	24443852	0.000000
102734972	107235960	5466274	9999.991722	8410	11388	0.999999	12405	9969	0.999999	24948111	0.000000
102726500	107232540	5467894	9999.994980	8268	11350	0.999999	12475	9992	0.999999	25451976	0.000000
102740129	107217631	5468763	9999.996955	8342	11304	1.000000	12357	10113	1.000000	25955399	0.000000
102718271	107244216	5471200	9999.998154	8289	11380	1.000000	12436	9966	1.000000	26458891	0.000000
102745217	107224015	5471210	9999.998880	8167	11489	1.000000	12262	10193	1.000000	26961809	0.000000
102730518	107215526	5475171	9999.999321	8221	11504	1.000000	12267	10245	1.000000	27462841	0.000000
102717624	107247203	5470410	9999.999588	8141	11669	1.000000	12541	9868	1.000000	27963984	0.000000
102727706	107228621	5468519	9999.999750	8492	11056	1.000000	12226	10230	1.000000	28462981	0.000000
102732998	107226058	5466725	9999.999849	8207	11554	1.000000	12546	9887	1.000000	28962058	0.000000
102717852	107234940	5474643	9999.999908	8232	11512	1.000000	12374	10068	1.000000	29460851	0.000000
102715710	107246794	5471744	9999.999944	8253	11486	1.000000	12480	10071	1.000000	29957902	0.000000
102732464	107224776	5471877	9999.999966	8285	11285	1.000000	12427	10082	1.000000	30454975	0.000000
102710188	107247448	5474318	9999.999980	8213	11360	1.000000	12341	10191	1.000000	30950542	-1.#IND00
102763446	107201568	5467537	9999.999988	8334	11219	1.000000	12545	9878	1.000000	31445040	0.008000
102744216	107216242	5471411	9999.999992	8261	11499	1.000000	12375	9883	1.000000	31939524	0.003482
102732069	107241822	5472416	9999.999995	8246	11196	1.000000	12268	9844	1.000000	32432366	0.006948
102747965	107209138	5467104	9999.999997	8310	11269	1.000000	12464	10015	1.000000	32926430	0.005143
102743814	107198986	5469485	9999.999998	8439	11201	1.000000	12454	9788	1.000000	33418965	0.002636
102722082	107230177	5476219	9999.999999	8342	11268	1.000000	12326	10316	1.000000	33910471	0.005393
102731010	107238447	5468015	9999.999999	8296	11323	1.000000	12273	10093	1.000000	34401244	0.001762
102747924	107213805	5467534	10000.000000	8381	11295	1.000000	12293	10164	1.000000	34891684	0.002771
102716514	107245765	5471845	10000.000000	8193	11427	1.000000	12328	10042	1.000000	35380394	0.005958
102731031	107210731	5468918	10000.000000	8321	11249	1.000000	12292	10094	1.000000	35867788	0.000610
102726060	107227195	5469883	10000.000000	8180	11264	1.000000	12369	10014	1.000000	36355445	0.002298
102745501	107204952	5469989	10000.000000	8344	11287	1.000000	12396	10109	1.000000	36842641	0.002001
102735001	107217823	5470475	10000.000000	8250	11496	1.000000	12344	10001	1.000000	37330228	0.004289
102734484	107223937	5469639	10000.000000	8205	11499	1.000000	12252	9982	1.000000	37816691	0.003221
102725544	107241817	5471588	10000.000000	8249	11399	1.000000	12453	9911	1.000000	38301533	0.002630
102751966	107197024	5467619	10000.000000	8230	11587	1.000000	12586	10014	1.000000	38785719	-0.000395
102718948	107245036	5470368	10000.000000	8231	11395	1.000000	12522	9925	1.000000	39268655	-0.000989
102747116	107221816	5472014	10000.000000	8182	11466	1.000000	12292	10093	1.000000	39752825	-0.001141
102734892	107221783	5470570	10000.000000	8310	11214	1.000000	12401	9932	1.000000	40236367	-0.002262
102712387	107250289	5469157	10000.000000	8240	11458	1.000000	12309	9931	1.000000	40717006	-0.001736
102737434	107235096	5471079	10000.000000	8280	11393	1.000000	12427	10014	1.000000	41198331	0.000135
102728804	107221168	5471129	10000.000000	8099	11660	1.000000	12508	9854	1.000000	41677760	-0.000307
102747532	107218020	5471201	10000.000000	8221	11449	1.000000	12540	9880	1.000000	42155927	-0.000239
102762807	107195429	5471189	10000.000000	8331	11341	1.000000	12352	9992	1.000000	42633407	0.000170
102720665	107247973	5472476	10000.000000	8254	11318	1.000000	12342	9944	1.000000	43110862	0.001084
102735873	107229155	5467561	10000.000000	8190	11585	1.000000	12417	9864	1.000000	43587582	0.002543
102724476	107235502	5471919	10000.000000	8111	11635	1.000000	12327	9912	1.000000	44064004	0.002327
102717375	107229303	5472649	10000.000000	8330	11355	1.000000	12296	10136	1.000000	44540230	0.001742
102732031	107238835	5473504	10000.000000	8262	11409	1.000000	12403	10115	1.000000	45014883	0.001275
102733805	107226824	5471910	10000.000000	8205	11443	1.000000	12441	9854	1.000000	45489156	0.001273
102740902	107230682	5471730	10000.000000	8111	11651	1.000000	12429	9842	1.000000	45962828	0.001303
102734236	107221693	5476138	10000.000000	8229	11605	1.000000	12281	10093	1.000000	46434550	0.001838
102719267	107233583	5474310	10000.000000	8347	11464	1.000000	12317	10172	1.000000	46907978	0.001775
102749803	107208333	5472491	10000.000000	8334	11514	1.000000	12493	9887	1.000000	47379525	0.000570
102737202	107217660	5470089	10000.000000	8410	11338	1.000000	12746	9712	1.000000	47850811	0.001071
102730169	107236019	5472933	10000.000000	8249	11479	1.000000	12315	10066	1.000000	48320959	0.001272
102730567	107229312	5473125	10000.000000	8334	11263	1.000000	12443	9811	1.000000	48789881	0.002484
102748714	107216579	5468704	10000.000000	8353	11424	1.000000	12415	10103	1.000000	49261533	0.002308
102733520	107229797	5474369	10000.000000	8200	11497	1.000000	12426	9966	1.000000	49728384	0.002489
102751060	107194961	5471762	10000.000000	8266	11566	1.000000	12362	9998	1.000000	50196859	0.001907
102739774	107222990	5467981	10000.000000	8335	11146	1.000000	12082	10230	1.000000	50662633	0.002296
102733429	107219273	5473564	10000.000000	8290	11302	1.000000	12234	10037	1.000000	51127645	0.002379
102735973	107221184	5473427	10000.000000	8348	11259	1.000000	12420	9962	1.000000	51591750	0.002143
102701858	107250582	5472015	10000.000000	8217	11503	1.000000	12294	10248	1.000000	52056305	0.002228
102744627	107212415	5471159	10000.000000	8268	11492	1.000000	12402	9888	1.000000	52520249	0.001616
102739628	107211646	5472513	10000.000000	8248	11602	1.000000	12488	9860	1.000000	52983038	0.001537
102739130	107220161	5472262	10000.000000	8225	11495	1.000000	12496	9923	1.000000	53446536	0.001583
102723465	107232581	5472641	10000.000000	8249	11356	1.000000	12298	10339	1.000000	53909214	0.002359
102724781	107233479	5472418	10000.000000	8148	11547	1.000000	12237	10120	1.000000	54369299	0.003237
102709613	107254643	5474420	10000.000000	8358	11305	1.000000	12302	10086	1.000000	54829465	0.003254
102732033	107226594	5472518	10000.000000	8321	11312	1.000000	12277	9902	1.000000	55288147	0.003750
102744100	107210492	5472564	10000.000000	8173	11543	1.000000	12474	9967	1.000000	55746827	0.003700
102731797	107224484	5467132	10000.000000	8366	11391	1.000000	12552	9887	1.000000	56206169	0.003800
102740977	107218325	5468654	10000.000000	8437	11293	1.000000	12190	10413	1.000000	56661475	0.003652
102743395	107207535	5472549	10000.000000	8367	11442	1.000000	12340	10051	1.000000	57118750	0.003643
102759018	107182216	5466422	10000.000000	8183	11407	1.000000	12405	9929	1.000000	57575000	0.002990
102741521	107211256	5474300	10000.000000	8374	11182	1.000000	12118	10267	1.000000	58031746	0.002965
102721953	107225097	5467374	10000.000000	8464	11220	1.000000	12459	10122	1.000000	58486794	0.002933
102724059	107225090	5473698	10000.000000	8246	11332	1.000000	12417	10044	1.000000	58939608	0.003004
npatches	nstrain	runtime	dt	init_x	init_y	init_y_blood	init_z	init_S	beta0	beta1	beta2	beta3	mean_beta	B	d	delta	delta_blood	b[0]	mut	m	CTL	c	g	epsilon	k	het	lambda	rho	omega	x_max	patch.dyna	DELTA	A	VA
10000	1	100.000000	0.001000	21900	9499	5000000	0.001000	10000000	20.910163	25.336953	17.602737	20.644752	17	800000000	0.010000	1.000000	1.000000	80000	0.000050	0.004800	0	0.500000	0.000000	2.500000	5.000000	0.500000	0.001000	0.001000	0.010000	31872	0	10.000000	7.000000	1.000000
sus	inf	inf_blood	z	x[0]	y[0][0]	z[0]	x[1]	y[1][0]	z[1]	S[0]	synchrony
219000000	94990000	5000000	10.000000	21900	9499	0.001000	21900	9499	0.001000	10000000	0.000000
49366100	270740590	13973048	3941.516320	3768	27632	0.394152	3254	27637	0.394152	10788626	0.000000
76616058	154453430	7954420	6325.803353	6065	16158	0.632580	4953	16540	0.632580	11387810	0.000000
96070216	115061949	5890464	7771.765723	7293	12434	0.777177	6212	12857	0.777177	11931715	0.000000
106765243	99462412	5090954	8648.676577	8305	10800	0.864868	7006	11164	0.864868	12447646	0.000000
113041996	91628938	4677108	9180.483393	8937	9750	0.918048	7425	10313	0.918048	12946028	0.000000
116789876	87344168	4459099	9503.000201	9176	9547	0.950300	7637	9945	0.950300	13433552	0.000000
119006606	84911791	4336536	9698.592075	9332	9101	0.969859	7779	9816	0.969859	13914722	0.000000
120379962	83470358	4258391	9817.209710	9443	9090	0.981721	7850	9644	0.981721	14392856	0.000000
121209419	82615848	4217802	9889.145947	9343	8972	0.988915	7931	9406	0.988915	14866957	0.000000
121725119	82089767	4189871	9932.772025	9438	8963	0.993277	7862	9524	0.993277	15340641	0.000000
122004686	81803764	4175473	9959.229270	9416	9032	0.995923	7834	9421	0.995923	15810828	0.000000
122188974	81594411	4166208	9975.274394	9372	9232	0.997527	8071	9400	0.997527	16279784	0.000000
122318044	81479479	4155455	9985.005037	9730	8863	0.998501	7966	9519	0.998501	16747714	0.000000
122366740	81424713	4151833	9990.906233	9756	8844	0.999091	7927	9470	0.999091	17214231	0.000000
122400660	81393237	4149288	9994.485041	9465	8987	0.999449	7911	9646	0.999449	17680919	0.000000
122430390	81375699	4155163	9996.655426	9668	8849	0.999666	8029	9385	0.999666	18146808	0.000000
122444425	81346491	4150880	9997.971667	9400	9106	0.999797	7979	9521	0.999797	18612252	0.000000
122453113	81341608	4154611	9998.769908	9582	8944	0.999877	8110	9318	0.999877	19076622	0.000000
122459652	81340918	4147867	9999.254005	9623	8817	0.999925	8064	9384	0.999925	19540094	0.000000
122467581	81334524	4148459	9999.547588	9565	9058	0.999955	7983	9414	0.999955	20003105	0.000000
122464186	81327415	4147718	9999.725632	9489	8999	0.999973	8048	9130	0.999973	20465429	0.000000
122469853	81323340	4151658	9999.833608	9415	9187	0.999983	8169	9076	0.999983	20927729	0.000000
122484885	81297248	4149022	9999.899091	9590	8823	0.999990	8037	9311	0.999990	21390078	0.000000
122450301	81349466	4149665	9999.938803	9550	8899	0.999994	8072	9501	0.999994	21850590	0.000000
122475926	81310247	4149263	9999.962887	9542	9033	0.999996	7948	9251	0.999996	22309320	0.000000
122481544	81314049	4148088	9999.977493	9311	9003	0.999998	7947	9322	0.999998	22768646	0.000000
122485663	81310862	4144980	9999.986350	9743	8742	0.999999	8158	9206	0.999999	23227203	0.000000
122474633	81329712	4150143	9999.991722	9645	8878	0.999999	8037	9448	0.999999	23685776	0.000000
122478894	81323985	4149316	9999.994980	9429	8929	0.999999	7971	9275	0.999999	24141724	0.000000
122478695	81316637	4146793	9999.996955	9549	8919	1.000000	8037	9388	1.000000	24597098	0.000000
122465434	81338059	4147567	9999.998154	9607	8839	1.000000	7971	9419	1.000000	25051797	0.000000
122473833	81334764	4150558	9999.998880	9549	9125	1.000000	7990	9455	1.000000	25505452	0.000000
122473243	81332939	4148755	9999.999321	9559	9043	1.000000	8035	9355	1.000000	25960163	0.000000
122456028	81322857	4150888	9999.999588	9543	8947	1.000000	7964	9351	1.000000	26413025	0.000000
122477186	81321712	4148064	9999.999750	9570	8830	1.000000	7893	9628	1.000000	26865190	0.000000
122466151	81322432	4149006	9999.999849	9485	9210	1.000000	8062	9314	1.000000	27316013	0.000000
122486640	81298781	4150786	9999.999908	9547	8987	1.000000	8081	9340	1.000000	27766706	0.000000
122465427	81319984	4150171	9999.999944	9706	8781	1.000000	7870	9332	1.000000	28217818	0.000000
122463555	81334426	4149492	9999.999966	9547	9072	1.000000	7991	9479	1.000000	28666342	0.000000
122478007	81329184	4147031	9999.999980	9648	8861	1.000000	8059	9415	1.000000	29115272	-1.#IND00
122477734	81317472	4146336	9999.999988	9468	9163	1.000000	7937	9530	1.000000	29565273	-0.000000
122472724	81329055	4150064	9999.999992	9544	9004	1.000000	8131	9338	1.000000	30013255	-0.010067
122472827	81322685	4146578	9999.999995	9478	8897	1.000000	7730	9504	1.000000	30460334	-0.004555
122475849	81318501	4145702	9999.999997	9531	8938	1.000000	8095	9262	1.000000	30905556	0.003279
122475121	81318498	4149656	9999.999998	9554	8992	1.000000	8117	9297	1.000000	31351084	-0.000876
122476997	81318007	4148843	9999.999999	9524	9085	1.000000	7946	9477	1.000000	31797723	0.002203
122470550	81331664	4151249	9999.999999	9674	8794	1.000000	8063	9121	1.000000	32242007	0.002279
122481381	81322279	4147966	10000.000000	9559	9116	1.000000	8063	9371	1.000000	32685858	-0.000722
122468573	81341919	4147631	10000.000000	9784	8726	1.000000	8158	9375	1.000000	33129322	-0.001973
122449213	81339662	4150110	10000.000000	9642	8817	1.000000	7921	9385	1.000000	33571388	-0.001705
122469635	81318412	4149255	10000.000000	9503	8944	1.000000	7960	9357	1.000000	34012244	0.000030
122482132	81310529	4149363	10000.000000	9362	9034	1.000000	8114	9268	1.000000	34453077	0.000948
122484209	81316821	4151078	10000.000000	9572	8974	1.000000	8139	9318	1.000000	34893262	0.000472
122467114	81320028	4151797	10000.000000	9714	8656	1.000000	8142	9236	1.000000	35334300	-0.001849
122497000	81306018	4151025	10000.000000	9516	8831	1.000000	7958	9478	1.000000	35774251	-0.003056
122483837	81326293	4146697	10000.000000	9476	9083	1.000000	8109	9241	1.000000	36214212	-0.002938
122478027	81334136	4147947	10000.000000	9530	8954	1.000000	7900	9415	1.000000	36652003	-0.003565
122471928	81333538	4149582	10000.000000	9481	9180	1.000000	8052	9275	1.000000	37089129	-0.003979
122460718	81333733	4150593	10000.000000	9828	8635	1.000000	7965	9342	1.000000	37527729	-0.002675
122460088	81315462	4146865	10000.000000	9535	9115	1.000000	8148	9246	1.000000	37962558	-0.002083
122476751	81314423	4152378	10000.000000	9634	8968	1.000000	8088	9273	1.000000	38397934	-0.002165
122484697	81312259	4148186	10000.000000	9543	8883	1.000000	8091	9307	1.000000	38832425	-0.002308
122478613	81327898	4147534	10000.000000	9743	8780	1.000000	8013	9363	1.000000	39267065	-0.002600
122468378	81331828	4146500	10000.000000	9425	8974	1.000000	8140	9170	1.000000	39701257	-0.002264
122457839	81329849	4148164	10000.000000	9689	8723	1.000000	7940	9412	1.000000	40133435	-0.002274
122473285	81326775	4151965	10000.000000	9385	9119	1.000000	8070	9424	1.000000	40564016	-0.002715
122485430	81325531	4154229	10000.000000	9488	8920	1.000000	8041	9389	1.000000	40996467	-0.002876
122484576	81321512	4150658	10000.000000	9468	9246	1.000000	7971	9431	1.000000	41427331	-0.003323
122465189	81334382	4150657	10000.000000	9695	8723	1.000000	8287	9158	1.000000	41857262	-0.002944
122451378	81334584	4150774	10000.000000	9484	9055	1.000000	7919	9524	1.000000	42287169	-0.002093
122441715	81337895	4146886	10000.000000	9741	8871	1.000000	8037	9291	1.000000	42716240	-0.001673
122482602	81319083	4150507	10000.000000	9442	9165	1.000000	8189	9256	1.000000	43144809	-0.001521
122466958	81340686	4150609	10000.000000	9356	9108	1.000000	8145	9246	1.000000	43571973	-0.001706
122466735	81326985	4149422	10000.000000	9438	8966	1.000000	8055	9450	1.000000	43998422	-0.001573
122460687	81330588	4151755	10000.000000	9440	8981	1.000000	8122	9342	1.000000	44424882	-0.001547
122509872	81311026	4150201	10000.000000	9588	8897	1.000000	7992	9370	1.000000	44850129	-0.003256
122479523	81317887	4150476	10000.000000	9520	9009	1.000000	8077	9244	1.000000	45275027	-0.002973
122486834	81328465	4149632	10000.000000	9643	8844	1.000000	7969	9298	1.000000	45699466	-0.002502
122460712	81340065	4149761	10000.000000	9678	8924	1.000000	7986	9290	1.000000	46124372	-0.002421
122458970	81340978	4148664	10000.000000	9573	8897	1.000000	7853	9474	1.000000	46547303	-0.003312
122459706	81329187	4147891	10000.000000	9556	8812	1.000000	8073	9386	1.000000	46969935	-0.003148
122476526	81337929	4148596	10000.000000	9604	8726	1.000000	8073	9210	1.000000	47392482	-0.003009
122470251	81330279	4149781	10000.000000	9544	8800	1.000000	8085	9365	1.000000	47813440	-0.002435
122472270	81308964	4151107	10000.000000	9633	8940	1.000000	8187	9267	1.000000	48234566	-0.002446
122476911	81319685	4148214	10000.000000	9583	9001	1.000000	8106	9452	1.000000	48654267	-0.002336
122469211	81335335	4152449	10000.000000	9704	8760	1.000000	7961	9425	1.000000	49074621	-0.002764
122475824	81323395	4147072	10000.000000	9758	8809	1.000000	7936	9592	1.000000	49492692	-0.001875
122505439	81323646	4145737	10000.000000	9578	8998	1.000000	7986	9384	1.000000	49909831	-0.001878
122478147	81322021	4150925	10000.000000	9621	8821	1.000000	8157	9269	1.000000	50326694	-0.001868
122494469	81311856	4146806	10000.000000	9553	9009	1.000000	8039	9429	1.000000	50744870	-0.001841
122457455	81335523	4151615	10000.000000	9409	9133	1.000000	8100	9309	1.000000	51161118	-0.001800
122466060	81325010	4152925	10000.000000	9655	8977	1.000000	7991	9380	1.000000	51576447	-0.001575
122481226	81315642	4148352	10000.000000	9714	8626	1.000000	8172	9028	1.000000	51992604	-0.001473
122452975	81349707	4147814	10000.000000	9670	8928	1.000000	7928	9479	1.000000	52407511	-0.001440
122484108	81317586	4146762	10000.000000	9736	8877	1.000000	8036	9361	1.000000	52821304	-0.001731
122476631	81319429	4147622	10000.000000	9623	8912	1.000000	7918	9349	1.000000	53235013	-0.001841
122502212	81307141	4148757	10000.000000	9519	8940	1.000000	8041	9277	1.000000	53645997	-0.002176
122475482	81317716	4149182	10000.000000	9441	9052	1.000000	8030	9483	1.000000	54059232	-0.000525
122468389	81327678	4150135	10000.000000	9589	8817	1.000000	8131	9346	1.000000	54469582	-0.000803
npatches	nstrain	runtime	dt	init_x	init_y	init_y_blood	init_z	init_S	beta0	beta1	beta2	beta3	mean_beta	B	d	delta	delta_blood	b[0]	mut	m	CTL	c	g	epsilon	k	het	lambda	rho	omega	x_max	patch.dyna	DELTA	A	VA
10000	1	100.000000	0.001000	21900	9499	5000000	0.001000	10000000	13.399217	14.837484	23.636104	8.836132	17	800000000	0.010000	1.000000	1.000000	80000	0.000050	0.004800	0	0.500000	0.000000	2.500000	6.000000	0.500000	0.001000	0.001000	0.010000	31872	0	10.000000	7.000000	1.000000
sus	inf	inf_blood	z	x[0]	y[0][0]	z[0]	x[1]	y[1][0]	z[1]	S[0]	synchrony
219000000	94990000	5000000	10.000000	21900	9499	0.001000	21900	9499	0.001000	10000000	0.000000
53600075	239837871	12421401	3941.516320	6153	23694	0.394152	5669	23873	0.394152	10782885	0.000000
87849398	125623796	6468522	6325.803353	10156	12206	0.632580	9212	12424	0.632580	11354111	0.000000
110301688	92159356	4724863	7771.765723	12890	8620	0.777177	11456	9344	0.777177	11861080	0.000000
122578418	78859624	4033350	8648.676577	14207	7195	0.864868	12987	7778	0.864868	12337520	0.000000
129822351	72150131	3686102	9180.483393	14930	6565	0.918048	13652	7144	0.918048	12792913	0.000000
134164186	68468313	3494589	9503.000201	15561	6341	0.950300	14405	6602	0.950300	13237020	0.000000
136749322	66377296	3389608	9698.592075	15987	5950	0.969859	14390	6355	0.969859	13673618	0.000000
138331366	65149273	3323763	9817.209710	15972	5880	0.981721	14205	6465	0.981721	14106777	0.000000
139319796	64387012	3288298	9889.145947	16175	5826	0.988915	14769	6301	0.988915	14534682	0.000000
139868347	63966914	3261438	9932.772025	16280	5875	0.993277	14813	6138	0.993277	14961239	0.000000
140227563	63695007	3251851	9959.229270	16175	5865	0.995923	15111	6154	0.995923	15387866	0.000000
140434633	63538565	3243527	9975.274394	16594	5574	0.997527	14915	6137	0.997527	15812045	0.000000
140539586	63458028	3237615	9985.005037	16159	5884	0.998501	14848	6390	0.998501	16235070	0.000000
140654500	63371847	3233561	9990.906233	16340	5779	0.999091	15268	6051	0.999091	16657128	0.000000
140651281	63370189	3231077	9994.485041	15914	5917	0.999449	14858	6000	0.999449	17078187	0.000000
140726458	63319832	3229770	9996.655426	15957	6015	0.999666	15003	6082	0.999666	17498703	0.000000
140748031	63289105	3229554	9997.971667	16186	5857	0.999797	14697	6295	0.999797	17920057	0.000000
140723141	63311668	3229553	9998.769908	15997	5895	0.999877	14882	6144	0.999877	18338841	0.000000
140735529	63313170	3229244	9999.254005	16107	5884	0.999925	14920	6127	0.999925	18758195	0.000000
140734859	63305331	3227673	9999.547588	16476	5624	0.999955	14907	5974	0.999955	19175776	0.000000
140747429	63300826	3228341	9999.725632	16033	5821	0.999973	14792	6311	0.999973	19593570	0.000000
140759043	63277753	3231480	9999.833608	16419	5491	0.999983	14806	6100	0.999983	20011499	0.000000
140743669	63284333	3228568	9999.899091	16331	5723	0.999990	14877	6268	0.999990	20427661	0.000000
140754354	63315069	3229255	9999.938803	16136	5875	0.999994	15142	5865	0.999994	20844071	0.000000
140746298	63291586	3228905	9999.962887	16229	5748	0.999996	14884	6221	0.999996	21259140	0.000000
140770337	63274285	3229061	9999.977493	16351	5631	0.999998	14841	6163	0.999998	21673348	0.000000
140763756	63293758	3226967	9999.986350	16196	5867	0.999999	15037	5869	0.999999	22087393	0.000000
140777167	63275508	3228225	9999.991722	16419	5693	0.999999	14834	5993	0.999999	22500370	0.000000
140748063	63284807	3226457	9999.994980	16161	5752	0.999999	14976	6067	0.999999	22912220	0.000000
140781170	63281416	3226332	9999.996955	16259	5671	1.000000	15093	5882	1.000000	23324761	0.000000
140751472	63275821	3227921	9999.998154	16502	5597	1.000000	15152	5884	1.000000	23736611	0.000000
140744167	63289535	3229266	9999.998880	16523	5508	1.000000	14991	6192	1.000000	24148024	0.000000
140750402	63302110	3223494	9999.999321	16226	5606	1.000000	14958	6159	1.000000	24557315	0.000000
140751730	63287196	3225336	9999.999588	16342	5727	1.000000	14674	6249	1.000000	24966556	0.000000
140754868	63282271	3228577	9999.999750	16326	5702	1.000000	15170	6100	1.000000	25375704	0.000000
140743611	63304398	3228320	9999.999849	16086	5934	1.000000	14907	6114	1.000000	25783529	0.000000
140758695	63291294	3230438	9999.999908	16480	5511	1.000000	14848	6202	1.000000	26191664	0.000000
140764776	63282936	3229718	9999.999944	16101	5805	1.000000	14945	6040	1.000000	26599568	0.000000
140766055	63284222	3229212	9999.999966	16170	5898	1.000000	14831	6210	1.000000	27006189	0.000000
140760614	63281701	3230804	9999.999980	16208	5857	1.000000	14931	6145	1.000000	27411424	-1.#IND00
140770992	63284404	3229343	9999.999988	16146	5789	1.000000	14921	6164	1.000000	27818290	0.016000
140764853	63283269	3228010	9999.999992	16265	5635	1.000000	14917	6089	1.000000	28223177	0.008079
140768511	63281306	3226580	9999.999995	15998	5905	1.000000	15031	6114	1.000000	28626987	0.005794
140732664	63287717	3231214	9999.999997	16255	5768	1.000000	14795	6125	1.000000	29030922	0.001121
140746454	63280714	3229039	9999.999998	16278	5441	1.000000	14805	6195	1.000000	29433178	0.002792
140751085	63282088	3227608	9999.999999	16254	5797	1.000000	14778	6145	1.000000	29836107	0.001555
140771722	63272055	3229915	9999.999999	16095	5821	1.000000	14893	6135	1.000000	30238946	0.001541
140748721	63307126	3226878	10000.000000	16401	5681	1.000000	15006	6037	1.000000	30639735	0.004632
140743292	63320078	3229707	10000.000000	16291	5674	1.000000	15127	5989	1.000000	31040731	0.004175
140761873	63284975	3231251	10000.000000	16224	5742	1.000000	14965	6231	1.000000	31441189	0.004466
140764425	63275724	3228444	10000.000000	16027	5743	1.000000	14986	6035	1.000000	31839797	0.002690
140762782	63296241	3225929	10000.000000	16243	5892	1.000000	15071	6023	1.000000	32238473	-0.000232
140765379	63279698	3230410	10000.000000	15966	5771	1.000000	15074	6085	1.000000	32636864	-0.004616
140742764	63297546	3228812	10000.000000	16212	5751	1.000000	15090	5999	1.000000	33034349	-0.004025
140759545	63295776	3231219	10000.000000	16089	5905	1.000000	14825	6172	1.000000	33431281	-0.003703
140782262	63254743	3228274	10000.000000	16019	5938	1.000000	14934	6132	1.000000	33827523	-0.004147
140749512	63281334	3224741	10000.000000	16199	5722	1.000000	14873	6080	1.000000	34223083	-0.004819
140752131	63293022	3229194	10000.000000	16366	5703	1.000000	14866	6172	1.000000	34617723	-0.003610
140771959	63290456	3230252	10000.000000	16111	5669	1.000000	14943	6219	1.000000	35012611	-0.004915
140738159	63295338	3230801	10000.000000	16216	5867	1.000000	14888	6045	1.000000	35406431	-0.004644
140759323	63283469	3229878	10000.000000	16195	5659	1.000000	14943	6065	1.000000	35799192	-0.003440
140755176	63301793	3226833	10000.000000	16038	5798	1.000000	14811	6222	1.000000	36192150	-0.003688
140745870	63303096	3230014	10000.000000	16035	5796	1.000000	14791	6200	1.000000	36585177	-0.003468
140738210	63296817	3228231	10000.000000	16072	5794	1.000000	15013	6050	1.000000	36975979	-0.003511
140774273	63270661	3229508	10000.000000	16426	5732	1.000000	15079	5983	1.000000	37368460	-0.004333
140738512	63305813	3230723	10000.000000	16176	5716	1.000000	15053	6011	1.000000	37759252	-0.004207
140763744	63298825	3229415	10000.000000	15963	6007	1.000000	14812	6162	1.000000	38149909	-0.004748
140767120	63290206	3230026	10000.000000	16393	5525	1.000000	14744	6264	1.000000	38538977	-0.004951
140753044	63296501	3229696	10000.000000	16101	5881	1.000000	14961	6044	1.000000	38927956	-0.004988
140763840	63286712	3230282	10000.000000	16135	5653	1.000000	14870	6200	1.000000	39315381	-0.004747
140765259	63271563	3230959	10000.000000	15996	5727	1.000000	14817	6237	1.000000	39702031	-0.005440
140770229	63277754	3231123	10000.000000	16387	5548	1.000000	14992	6155	1.000000	40088866	-0.005374
140772539	63289949	3228544	10000.000000	16022	6057	1.000000	14949	6052	1.000000	40474683	-0.004673
140745967	63290945	3230733	10000.000000	16380	5808	1.000000	15100	6095	1.000000	40860000	-0.003986
140749550	63301116	3224385	10000.000000	16146	5905	1.000000	14740	6209	1.000000	41245171	-0.003910
140779448	63281492	3229280	10000.000000	16406	5575	1.000000	14845	6199	1.000000	41629579	-0.003001
140738976	63284185	3232444	10000.000000	16003	5959	1.000000	14984	6198	1.000000	42013661	-0.002462
140754258	63300373	3228190	10000.000000	16281	5814	1.000000	15025	6214	1.000000	42396849	-0.002493
140777687	63277758	3227687	10000.000000	16315	5767	1.000000	15086	5926	1.000000	42779681	-0.002460
140763751	63283931	3230532	10000.000000	16028	5752	1.000000	14512	6472	1.000000	43163163	-0.002232
140758585	63284167	3230435	10000.000000	16069	5889	1.000000	15042	5982	1.000000	43545549	-0.001847
140748376	63284366	3228390	10000.000000	16273	5699	1.000000	14960	6091	1.000000	43925647	-0.001302
140786259	63276237	3228585	10000.000000	16351	5519	1.000000	15019	6071	1.000000	44307133	-0.001380
140758817	63278252	3225560	10000.000000	16165	5905	1.000000	15043	6100	1.000000	44686666	-0.001905
140751301	63292525	3227559	10000.000000	16133	5796	1.000000	14811	6132	1.000000	45066567	-0.001744
140782078	63275196	3223808	10000.000000	16227	5838	1.000000	14873	6373	1.000000	45445823	-0.001547
140773497	63285634	3228954	10000.000000	16170	5660	1.000000	14951	6228	1.000000	45823194	-0.001281
140775867	63275149	3227739	10000.000000	16111	5871	1.000000	14844	6193	1.000000	46200396	-0.001314
140754960	63302466	3228674	10000.000000	16266	5678	1.000000	15209	5913	1.000000	46578178	-0.001040
140758136	63299639	3228780	10000.000000	16443	5673	1.000000	14966	6217	1.000000	46954402	-0.000902
140753947	63296623	3227097	10000.000000	16161	5922	1.000000	15274	5884	1.000000	47329899	-0.000681
140749269	63293475	3231397	10000.000000	16222	5544	1.000000	14866	6134	1.000000	47705585	-0.000664
140776025	63288027	3225205	10000.000000	16427	5661	1.000000	14913	6048	1.000000	48080379	-0.000869
140771006	63279555	3232945	10000.000000	15816	5994	1.000000	15142	6016	1.000000	48455658	-0.001038
140755018	63281441	3228706	10000.000000	16159	5720	1.000000	14893	6070	1.000000	48830560	-0.001126
140765963	63304429	3229790	10000.000000	15968	5810	1.000000	15168	5934	1.000000	49204833	-0.001230
140749166	63295951	3230497	10000.000000	16478	5543	1.000000	14787	6053	1.000000	49577573	-0.001155
140768029	63289748	3229564	10000.000000	16179	5817	1.000000	14931	6049	1.000000	49950033	-0.001122
140762393	63300155	3227903	10000.000000	16620	5475	1.000000	15006	5992	1.000000	50321177	-0.001173
npatches	nstrain	runtime	dt	init_x	init_y	init_y_blood	init_z	init_S	beta0	beta1	beta2	beta3	mean_beta	B	d	delta	delta_blood	b[0]	mut	m	CTL	c	g	epsilon	k	het	lambda	rho	omega	x_max	patch.dyna	DELTA	A	VA
10000	1	100.000000	0.001000	21900	9499	5000000	0.001000	10000000	22.192025	8.957367	14.634851	22.138066	17	800000000	0.010000	1.000000	1.000000	80000	0.000050	0.004800	0	0.500000	0.000000	2.500000	7.000000	0.500000	0.001000	0.001000	0.010000	31872	0	10.000000	7.000000	1.000000
sus	inf	inf_blood	z	x[0]	y[0][0]	z[0]	x[1]	y[1][0]	z[1]	S[0]	synchrony
219000000	94990000	5000000	10.000000	21900	9499	0.001000	21900	9499	0.001000	10000000	0.000000
58406534	212620579	11045989	3941.516320	4297	22103	0.394152	9246	19799	0.394152	10773500	0.000000
99774355	103334403	5323422	6325.803353	7531	11030	0.632580	15416	8465	0.632580	11315238	0.000000
125032694	74736170	3831411	7771.765723	9350	8547	0.777177	19193	5593	0.777177	11788166	0.000000
138954227	63137055	3226801	8648.676577	10417	7399	0.864868	21044	4274	0.864868	12223226	0.000000
147196377	57258681	2929871	9180.483393	11130	6622	0.918048	21765	3908	0.918048	12635240	0.000000
152108882	54068896	2762193	9503.000201	11666	6351	0.950300	22737	3581	0.950300	13035089	0.000000
155067723	52244024	2667312	9698.592075	11525	6265	0.969859	22847	3350	0.969859	13425776	0.000000
156878875	51169339	2610134	9817.209710	11694	5962	0.981721	23185	3337	0.981721	13811815	0.000000
157926704	50514834	2581489	9889.145947	11985	6002	0.988915	23396	3271	0.988915	14193537	0.000000
158596601	50138517	2558753	9932.772025	12151	5832	0.993277	23550	3208	0.993277	14573230	0.000000
158982736	49912605	2544355	9959.229270	12256	5753	0.995923	23493	3267	0.995923	14951579	0.000000
159241478	49770055	2541513	9975.274394	12027	6035	0.997527	23721	3169	0.997527	15328592	0.000000
159360702	49704136	2533601	9985.005037	12111	5887	0.998501	23741	3205	0.998501	15705866	0.000000
159467833	49624499	2533867	9990.906233	12067	5994	0.999091	23557	3098	0.999091	16082276	0.000000
159535627	49614893	2529149	9994.485041	12153	5695	0.999449	23724	3220	0.999449	16457684	0.000000
159545596	49594035	2528858	9996.655426	12228	5975	0.999666	23622	3220	0.999666	16833142	0.000000
159579869	49572590	2529600	9997.971667	12387	5806	0.999797	23412	3130	0.999797	17206981	0.000000
159584790	49575834	2528962	9998.769908	12410	5698	0.999877	23342	3145	0.999877	17579582	0.000000
159634087	49553978	2527001	9999.254005	12412	5583	0.999925	23493	3062	0.999925	17951542	0.000000
159583628	49568308	2529211	9999.547588	12053	5981	0.999955	23361	3332	0.999955	18324168	0.000000
159584340	49555768	2530528	9999.725632	12182	5830	0.999973	23718	3085	0.999973	18695232	0.000000
159585646	49563141	2531796	9999.833608	12358	5836	0.999983	23584	3147	0.999983	19065726	0.000000
159648623	49527990	2527277	9999.899091	12063	5771	0.999990	23494	3288	0.999990	19436695	0.000000
159621777	49558412	2527944	9999.938803	12096	6005	0.999994	23328	3202	0.999994	19807268	0.000000
159612114	49558606	2529430	9999.962887	12057	5986	0.999996	23528	3106	0.999996	20177148	0.000000
159616513	49561403	2528864	9999.977493	12066	5875	0.999998	23448	3191	0.999998	20545457	0.000000
159577207	49582928	2529899	9999.986350	12175	5860	0.999999	23573	3234	0.999999	20913639	0.000000
159611081	49554089	2529742	9999.991722	12316	5879	0.999999	23640	3126	0.999999	21280475	0.000000
159601576	49567825	2529207	9999.994980	12207	5890	0.999999	23502	3243	0.999999	21648720	0.000000
159601774	49547647	2528691	9999.996955	12314	5806	1.000000	23495	3209	1.000000	22014340	0.000000
159599988	49556857	2529440	9999.998154	12277	5727	1.000000	23430	3234	1.000000	22379466	0.000000
159601711	49566227	2527910	9999.998880	12004	5991	1.000000	23750	3047	1.000000	22744782	0.000000
159594560	49556951	2528792	9999.999321	11991	6016	1.000000	23677	3147	1.000000	23109488	0.000000
159596144	49573802	2529720	9999.999588	12202	5901	1.000000	23658	3120	1.000000	23474192	0.000000
159619365	49531427	2527962	9999.999750	12058	5883	1.000000	23782	3229	1.000000	23839280	0.000000
159582881	49573664	2531190	9999.999849	12077	5803	1.000000	23039	3303	1.000000	24202329	0.000000
159613602	49569153	2527981	9999.999908	12088	5885	1.000000	23752	3153	1.000000	24564971	0.000000
159598947	49557107	2530203	9999.999944	11907	6018	1.000000	23703	3125	1.000000	24927505	0.000000
159607606	49557923	2528977	9999.999966	11978	6056	1.000000	23406	3164	1.000000	25289683	0.000000
159630627	49556250	2526082	9999.999980	12118	5961	1.000000	23796	3059	1.000000	25652408	-1.#IND00
159621301	49554101	2527777	9999.999988	12170	6020	1.000000	23305	3220	1.000000	26013310	0.017600
159606954	49562841	2529025	9999.999992	12325	5769	1.000000	23343	3245	1.000000	26373009	0.006464
159620983	49544220	2528222	9999.999995	12365	5804	1.000000	23404	3089	1.000000	26732093	0.011630
159603592	49535175	2532131	9999.999997	12314	5880	1.000000	23652	3270	1.000000	27090948	0.006231
159573413	49577383	2527297	9999.999998	12106	5805	1.000000	23696	3049	1.000000	27448032	0.003972
159620099	49559132	2525627	9999.999999	12002	5904	1.000000	23773	2972	1.000000	27805392	0.002638
159648455	49525840	2528442	9999.999999	11937	5917	1.000000	23506	3177	1.000000	28162877	0.001366
159612807	49564837	2528077	10000.000000	12032	5834	1.000000	23746	3013	1.000000	28520085	0.002075
159578820	49582932	2527800	10000.000000	11898	5990	1.000000	23617	3105	1.000000	28877253	0.002244
159589926	49550492	2528713	10000.000000	12101	5887	1.000000	23789	3021	1.000000	29233630	0.002564
159610086	49556878	2527752	10000.000000	12134	5914	1.000000	23386	3255	1.000000	29588998	0.000873
159589153	49574847	2528961	10000.000000	11975	5852	1.000000	23748	3060	1.000000	29942933	0.004322
159581426	49575153	2529076	10000.000000	12068	6123	1.000000	23581	3189	1.000000	30296974	0.005261
159603625	49562097	2530592	10000.000000	12161	5808	1.000000	23394	3010	1.000000	30650868	0.004225
159592460	49572831	2530834	10000.000000	11950	6054	1.000000	23786	3148	1.000000	31003339	0.004148
159578978	49576424	2528043	10000.000000	11928	6060	1.000000	23633	3228	1.000000	31356189	0.004205
159569329	49571959	2529150	10000.000000	12169	5954	1.000000	23325	3040	1.000000	31708810	0.003793
159605568	49556986	2531339	10000.000000	12003	6110	1.000000	23607	3088	1.000000	32061707	0.003661
159612703	49563773	2533062	10000.000000	12076	6072	1.000000	23191	3287	1.000000	32413400	0.003230
159628337	49536487	2528143	10000.000000	12111	5961	1.000000	23632	3201	1.000000	32764449	0.002733
159621484	49545301	2526942	10000.000000	11987	5879	1.000000	23405	3194	1.000000	33113828	0.002156
159604879	49563841	2528533	10000.000000	12176	5708	1.000000	23596	3087	1.000000	33463395	0.002283
159633195	49537624	2526344	10000.000000	11971	6034	1.000000	23547	3186	1.000000	33811578	0.000782
159596175	49566515	2529651	10000.000000	12130	5903	1.000000	23519	3210	1.000000	34158998	0.000328
159578480	49575681	2526696	10000.000000	11984	6003	1.000000	23801	3112	1.000000	34506423	0.000720
159614834	49561221	2529022	10000.000000	12195	5713	1.000000	23430	3235	1.000000	34853902	-0.001396
159582144	49544352	2528656	10000.000000	11850	6112	1.000000	23401	3209	1.000000	35199980	-0.001550
159580480	49556470	2528239	10000.000000	11953	5990	1.000000	23519	3171	1.000000	35546446	-0.002895
159598946	49575414	2529500	10000.000000	12002	6109	1.000000	23677	3068	1.000000	35892535	-0.002919
159622476	49550264	2526650	10000.000000	12043	6036	1.000000	23482	3193	1.000000	36237974	-0.002736
159600439	49546109	2528385	10000.000000	12143	5957	1.000000	23725	3192	1.000000	36582777	-0.002281
159603809	49555078	2529535	10000.000000	12068	5853	1.000000	23372	3256	1.000000	36926926	-0.003957
159587260	49564257	2525393	10000.000000	12112	5865	1.000000	23469	2982	1.000000	37269561	-0.003527
159632613	49559910	2527454	10000.000000	12299	5771	1.000000	23560	2991	1.000000	37611824	-0.003337
159593681	49575211	2528125	10000.000000	12061	5968	1.000000	23530	3113	1.000000	37954711	-0.002923
159605762	49556963	2526680	10000.000000	12320	5731	1.000000	23811	3133	1.000000	38297976	-0.002724
159579153	49573711	2531515	10000.000000	11948	6061	1.000000	23639	3056	1.000000	38639432	-0.001696
159603569	49556602	2527039	10000.000000	12257	5836	1.000000	23342	3233	1.000000	38980635	-0.002247
159598644	49557795	2532080	10000.000000	12215	5931	1.000000	23693	3089	1.000000	39320306	-0.001898
159609667	49540256	2525892	10000.000000	12057	5726	1.000000	23545	3204	1.000000	39660110	-0.002093
159618570	49545150	2529059	10000.000000	12295	5890	1.000000	23905	3087	1.000000	40000048	-0.003190
159580371	49563717	2529739	10000.000000	12100	5948	1.000000	23845	3022	1.000000	40338699	-0.003126
159615958	49550335	2529143	10000.000000	12225	5904	1.000000	23780	3073	1.000000	40677564	-0.003053
159595195	49568782	2529040	10000.000000	12058	5825	1.000000	23415	3126	1.000000	41015975	-0.001331
159603026	49558604	2528609	10000.000000	12204	5858	1.000000	23632	2961	1.000000	41353733	-0.001236
159600115	49567303	2529043	10000.000000	11995	6007	1.000000	23443	3193	1.000000	41690268	-0.001275
159604256	49559515	2529899	10000.000000	12281	5731	1.000000	23899	3093	1.000000	42026400	-0.001346
159562344	49576859	2530523	10000.000000	12090	5953	1.000000	23592	3113	1.000000	42361471	-0.000824
159606383	49553192	2530175	10000.000000	11994	5867	1.000000	23675	3075	1.000000	42696682	-0.001037
159617276	49554154	2528672	10000.000000	12175	5788	1.000000	23566	3178	1.000000	43032043	-0.000392
159616591	49543821	2527504	10000.000000	12070	5942	1.000000	23368	3184	1.000000	43365858	-0.000627
159579264	49568665	2525967	10000.000000	12055	5849	1.000000	23571	3146	1.000000	43698876	-0.000449
159614033	49554089	2525399	10000.000000	12214	5917	1.000000	23700	3056	1.000000	44033302	-0.000502
159600491	49561872	2527052	10000.000000	12043	5887	1.000000	23686	3184	1.000000	44365907	-0.000490
159602349	49529077	2526707	10000.000000	12332	5781	1.000000	23362	3197	1.000000	44697910	-0.000774
159624350	49566315	2526518	10000.000000	12087	5950	1.000000	23786	3155	1.000000	45029550	-0.001172
159596032	49551561	2527346	10000.000000	12223	5894	1.000000	23477	3112	1.000000	45362258	-0.001159
159590165	49578792	2529753	10000.000000	12015	5921	1.000000	23392	3209	1.000000	45693166	-0.000802
159584419	49549149	2528689	10000.000000	12012	5915	1.000000	23577	3179	1.000000	46023383	-0.000914
npatches	nstrain	runtime	dt	init_x	init_y	init_y_blood	init_z	init_S	beta0	beta1	beta2	beta3	mean_beta	B	d	delta	delta_blood	b[0]	mut	m	CTL	c	g	epsilon	k	het	lambda	rho	omega	x_max	patch.dyna	DELTA	A	VA
10000	1	100.000000	0.001000	21900	9499	5000000	0.001000	10000000	13.172170	12.889737	23.833734	16.395363	17	800000000	0.010000	1.000000	1.000000	80000	0.000050	0.004800	0	0.500000	0.000000	2.500000	8.000000	0.500000	0.001000	0.001000	0.010000	31872	0	10.000000	7.000000	1.000000
sus	inf	inf_blood	z	x[0]	y[0][0]	z[0]	x[1]	y[1][0]	z[1]	S[0]	synchrony
219000000	94990000	5000000	10.000000	21900	9499	0.001000	21900	9499	0.001000	10000000	0.000000
63662559	188668434	9828583	3941.516320	7407	18198	0.394152	7470	18242	0.394152	10762931	0.000000
112143295	85741269	4422448	6325.803353	13097	7752	0.632580	13101	8026	0.632580	11274561	0.000000
140253547	60907250	3121007	7771.765723	16300	5525	0.777177	16440	5394	0.777177	11708138	0.000000
155755126	50714591	2591351	8648.676577	18035	4356	0.864868	18582	4271	0.864868	12101362	0.000000
164928064	45575187	2327529	9180.483393	19223	3850	0.918048	19343	3940	0.918048	12470124	0.000000
170437179	42733764	2182737	9503.000201	19857	3599	0.950300	20555	3579	0.950300	12824134	0.000000
173709652	41136876	2099743	9698.592075	20260	3337	0.969859	20400	3265	0.969859	13168851	0.000000
175702738	40183934	2051390	9817.209710	20456	3385	0.981721	20885	3279	0.981721	13508065	0.000000
176919274	39612458	2021941	9889.145947	20359	3498	0.988915	20743	3432	0.988915	13844541	0.000000
177630566	39293758	2004496	9932.772025	20633	3298	0.993277	20570	3355	0.993277	14177079	0.000000
178058735	39082763	1994762	9959.229270	20637	3382	0.995923	20945	3306	0.995923	14508509	0.000000
178338550	38983596	1988323	9975.274394	20751	3276	0.997527	20998	3130	0.997527	14838365	0.000000
178502994	38900300	1983907	9985.005037	20487	3318	0.998501	20846	3235	0.998501	15168585	0.000000
178585433	38864467	1980895	9990.906233	20672	3315	0.999091	21031	3285	0.999091	15497287	0.000000
178647974	38828852	1979013	9994.485041	20570	3287	0.999449	21009	3245	0.999449	15824746	0.000000
178714020	38797881	1977201	9996.655426	20653	3237	0.999666	21342	3231	0.999666	16152521	0.000000
178684682	38801156	1976891	9997.971667	20697	3196	0.999797	20950	3231	0.999797	16479855	0.000000
178718366	38805090	1981057	9998.769908	20606	3292	0.999877	21252	3106	0.999877	16806288	0.000000
178691844	38800766	1977889	9999.254005	20649	3220	0.999925	21002	3039	0.999925	17132823	0.000000
178726667	38791342	1978961	9999.547588	20973	3338	0.999955	21122	3216	0.999955	17458881	0.000000
178731187	38796926	1979125	9999.725632	20922	3248	0.999973	21084	3019	0.999973	17783180	0.000000
178756893	38774890	1975352	9999.833608	20584	3368	0.999983	21197	3303	0.999983	18108082	0.000000
178712207	38804516	1979379	9999.899091	20869	3050	0.999990	21165	3140	0.999990	18431835	0.000000
178756107	38769527	1978130	9999.938803	20573	3450	0.999994	21047	3249	0.999994	18756918	0.000000
178727832	38781575	1980407	9999.962887	20968	3130	0.999996	21515	3013	0.999996	19080247	0.000000
178736533	38772991	1977644	9999.977493	20693	3328	0.999998	21001	3287	0.999998	19403470	0.000000
178768198	38778821	1976923	9999.986350	20716	3148	0.999999	21189	3192	0.999999	19724499	0.000000
178734688	38790224	1977506	9999.991722	20374	3210	0.999999	21014	3276	0.999999	20045630	0.000000
178735645	38790187	1978382	9999.994980	20321	3388	0.999999	21348	3258	0.999999	20366805	0.000000
178746200	38768885	1978693	9999.996955	20709	3234	1.000000	21451	3115	1.000000	20687573	0.000000
178809119	38751846	1976219	9999.998154	20769	3335	1.000000	21016	3153	1.000000	21007372	0.000000
178720347	38790752	1978432	9999.998880	20410	3340	1.000000	21037	3216	1.000000	21327339	0.000000
178724837	38792619	1981510	9999.999321	20981	3214	1.000000	21069	3088	1.000000	21645611	0.000000
178727017	38791567	1980407	9999.999588	20766	3299	1.000000	21115	3159	1.000000	21963664	0.000000
178761797	38774794	1977074	9999.999750	21123	3178	1.000000	20990	3302	1.000000	22282006	0.000000
178735137	38790487	1977534	9999.999849	20742	3190	1.000000	21136	3211	1.000000	22599725	0.000000
178772183	38764261	1976529	9999.999908	20996	3250	1.000000	20927	3342	1.000000	22915969	0.000000
178755016	38776915	1980308	9999.999944	20891	3080	1.000000	21263	3232	1.000000	23231800	0.000000
178746534	38792321	1977622	9999.999966	20552	3089	1.000000	20936	3198	1.000000	23549060	0.000000
178741928	38788521	1979878	9999.999980	20520	3448	1.000000	21033	3166	1.000000	23865381	-1.#IND00
178750021	38777180	1980100	9999.999988	20537	3263	1.000000	21267	3015	1.000000	24180770	-1.#IND00
178759290	38776776	1978554	9999.999992	20601	3301	1.000000	20912	3194	1.000000	24495454	-0.001541
178731272	38786585	1978103	9999.999995	20807	3102	1.000000	21290	3172	1.000000	24809748	-0.006733
178755758	38790508	1979402	9999.999997	20855	3249	1.000000	20842	3196	1.000000	25123267	-0.010947
178763340	38768708	1976725	9999.999998	20685	3223	1.000000	21086	3142	1.000000	25437286	-0.007253
178727274	38791043	1979821	9999.999999	20662	3151	1.000000	20828	3297	1.000000	25750390	-0.003307
178746322	38779149	1978169	9999.999999	20586	3433	1.000000	20879	3249	1.000000	26062766	0.000034
178729246	38789953	1980523	10000.000000	20751	3211	1.000000	21108	3086	1.000000	26375227	0.000189
178773601	38766080	1981243	10000.000000	20888	3202	1.000000	21039	3259	1.000000	26687309	-0.002245
178736428	38778590	1980533	10000.000000	20731	3177	1.000000	20934	3123	1.000000	26998856	-0.001844
178743204	38784788	1977791	10000.000000	21373	2998	1.000000	21150	3197	1.000000	27308645	-0.002527
178763863	38772484	1977754	10000.000000	20777	3289	1.000000	21056	3087	1.000000	27619767	0.002030
178759676	38784303	1981854	10000.000000	20689	3399	1.000000	21302	3026	1.000000	27929825	0.001543
178728628	38779320	1978053	10000.000000	20839	3124	1.000000	20936	3127	1.000000	28240168	0.000671
178729920	38789696	1977760	10000.000000	20631	3343	1.000000	21214	3296	1.000000	28548924	0.001882
178731784	38788167	1977808	10000.000000	21108	3234	1.000000	21287	3117	1.000000	28858204	0.002001
178754902	38787522	1979418	10000.000000	20571	3256	1.000000	20996	3031	1.000000	29166219	0.002050
178741216	38775328	1977498	10000.000000	20597	3299	1.000000	21305	3051	1.000000	29473353	0.002501
178771604	38756647	1977680	10000.000000	20666	3454	1.000000	21142	3175	1.000000	29780568	0.002510
178737001	38779596	1978563	10000.000000	20739	3256	1.000000	21135	3125	1.000000	30087942	0.002348
178750388	38788516	1977041	10000.000000	21024	3236	1.000000	21289	3173	1.000000	30393493	0.001867
178715443	38805042	1978579	10000.000000	20625	3270	1.000000	21370	3201	1.000000	30698864	0.001810
178732669	38787951	1979145	10000.000000	20667	3312	1.000000	21009	3210	1.000000	31005136	0.001827
178767339	38776641	1978260	10000.000000	20880	3103	1.000000	21079	3289	1.000000	31309131	0.001650
178754346	38778418	1979877	10000.000000	20823	3290	1.000000	21033	3316	1.000000	31613201	0.000949
178763115	38755068	1977448	10000.000000	20709	3183	1.000000	20934	3268	1.000000	31917025	0.001283
178760323	38783145	1979371	10000.000000	20897	3241	1.000000	21066	3370	1.000000	32219874	0.001248
178756115	38785134	1976248	10000.000000	20702	3310	1.000000	20967	3226	1.000000	32522436	0.001014
178745895	38781109	1977911	10000.000000	20813	3199	1.000000	21180	3189	1.000000	32824013	0.001605
178749959	38770957	1979275	10000.000000	20732	3257	1.000000	21229	3212	1.000000	33125963	0.001494
178751567	38788320	1980047	10000.000000	20950	3096	1.000000	21076	3170	1.000000	33427752	0.001439
178768112	38755486	1979390	10000.000000	20883	3191	1.000000	20892	3183	1.000000	33728400	0.001543
178753764	38788531	1979120	10000.000000	20730	3162	1.000000	21180	3026	1.000000	34029576	0.001517
178732377	38779703	1980153	10000.000000	20681	3251	1.000000	21090	3238	1.000000	34329111	0.001424
178727313	38790180	1977523	10000.000000	21020	3137	1.000000	21345	3153	1.000000	34628258	0.001700
178757777	38782062	1978172	10000.000000	20860	3257	1.000000	21019	3026	1.000000	34926588	0.002873
178750657	38800133	1978846	10000.000000	20943	3241	1.000000	21241	3291	1.000000	35226398	0.002965
178750655	38781301	1979712	10000.000000	20798	3114	1.000000	20882	3163	1.000000	35523539	0.003239
178735937	38779627	1977305	10000.000000	20617	3381	1.000000	21075	3255	1.000000	35821740	0.003058
178782820	38763638	1977397	10000.000000	21121	3186	1.000000	20780	3225	1.000000	36120035	0.004090
178794771	38757141	1977020	10000.000000	20863	3157	1.000000	21263	3192	1.000000	36417083	0.003967
178745597	38770203	1981222	10000.000000	20611	3310	1.000000	20941	3262	1.000000	36713284	0.004300
178746920	38792144	1978542	10000.000000	20645	3375	1.000000	21007	3422	1.000000	37008738	0.004602
178725622	38786997	1981391	10000.000000	20715	3110	1.000000	21065	3132	1.000000	37304411	0.004842
178769886	38772204	1976607	10000.000000	20712	3271	1.000000	21050	3225	1.000000	37599210	0.005279
178748886	38777896	1980235	10000.000000	20545	3299	1.000000	20866	3263	1.000000	37894719	0.004929
178787145	38768008	1977306	10000.000000	20813	3200	1.000000	21116	3205	1.000000	38189308	0.004741
178738280	38774724	1980631	10000.000000	21055	3037	1.000000	20806	3409	1.000000	38482394	0.004613
178714955	38799473	1975935	10000.000000	20754	3312	1.000000	20975	3308	1.000000	38775283	0.004872
178742850	38780547	1978054	10000.000000	20803	3138	1.000000	21104	3182	1.000000	39068514	0.004801
178787982	38765970	1976293	10000.000000	20471	3361	1.000000	21290	3101	1.000000	39359995	0.004764
178736023	38776991	1978429	10000.000000	20853	3205	1.000000	20983	3265	1.000000	39651011	0.004854
178730752	38793452	1980746	10000.000000	20571	3323	1.000000	21317	3201	1.000000	39942680	0.004228
178775104	38771655	1977449	10000.000000	20810	3269	1.000000	21285	3000	1.000000	40233368	0.004119
178764187	38779691	1977044	10000.000000	21202	3192	1.000000	20954	3051	1.000000	40524531	0.004210
178789161	38764046	1977743	10000.000000	20758	3279	1.000000	21330	3165	1.000000	40815137	0.004312
178759975	38771834	1979739	10000.000000	20981	3220	1.000000	21404	3037	1.000000	41106120	0.004208
178752262	38777079	1980753	10000.000000	20776	3199	1.000000	21266	3085	1.000000	41395077	0.003867
178755750	38769768	1978334	10000.000000	20612	3351	1.000000	21200	3149	1.000000	41683652	0.003839
npatches	nstrain	runtime	dt	init_x	init_y	init_y_blood	init_z	init_S	beta0	beta1	beta2	beta3	mean_beta	B	d	delta	delta_blood	b[0]	mut	m	CTL	c	g	epsilon	k	het	lambda	rho	omega	x_max	patch.dyna	DELTA	A	VA
10000	1	100.000000	0.001000	21900	9499	5000000	0.001000	10000000	12.884530	16.558113	11.806463	24.606549	17	800000000	0.010000	1.000000	1.000000	80000	0.000050	0.004800	0	0.500000	0.000000	2.500000	9.000000	0.500000	0.001000	0.001000	0.010000	31872	0	10.000000	7.000000	1.000000
sus	inf	inf_blood	z	x[0]	y[0][0]	z[0]	x[1]	y[1][0]	z[1]	S[0]	synchrony
219000000	94990000	5000000	10.000000	21900	9499	0.001000	21900	9499	0.001000	10000000	0.000000
68498754	168120316	8782131	3941.516320	8151	16395	0.394152	6526	16953	0.394152	10755071	0.000000
123536367	72070872	3718127	6325.803353	14424	6605	0.632580	12100	7222	0.632580	11239964	0.000000
153962346	50325008	2580923	7771.765723	17987	4523	0.777177	15106	5002	0.777177	11640338	0.000000
170877434	41251064	2110233	8648.676577	20060	3490	0.864868	16591	4263	0.864868	11994830	0.000000
180813012	36690377	1873452	9180.483393	21073	2950	0.918048	17786	3774	0.918048	12324094	0.000000
186779689	34184100	1747036	9503.000201	22032	2723	0.950300	18437	3550	0.950300	12636985	0.000000
190350109	32753296	1670161	9698.592075	22605	2546	0.969859	18992	3292	0.969859	12939747	0.000000
192504617	31919565	1630685	9817.209710	22746	2621	0.981721	18926	3255	0.981721	13236805	0.000000
193796967	31428462	1602956	9889.145947	22677	2443	0.988915	19141	3192	0.988915	13530435	0.000000
194555877	31131893	1587622	9932.772025	22595	2494	0.993277	19226	3171	0.993277	13822082	0.000000
195029516	30946363	1579637	9959.229270	23142	2482	0.995923	19322	3228	0.995923	14110555	0.000000
195313663	30854936	1575608	9975.274394	22972	2388	0.997527	19524	3004	0.997527	14399320	0.000000
195473879	30765034	1570638	9985.005037	23570	2230	0.998501	19239	3123	0.998501	14686445	0.000000
195587875	30757902	1568578	9990.906233	22838	2511	0.999091	19357	3323	0.999091	14973189	0.000000
195701646	30709844	1566660	9994.485041	23410	2233	0.999449	19390	3258	0.999449	15259903	0.000000
195731771	30687602	1566008	9996.655426	23144	2348	0.999666	19265	3170	0.999666	15545850	0.000000
195724641	30688805	1564330	9997.971667	22982	2333	0.999797	19730	2939	0.999797	15829984	0.000000
195716315	30696676	1565106	9998.769908	23121	2382	0.999877	19726	3068	0.999877	16114603	0.000000
195772390	30683215	1562944	9999.254005	22986	2266	0.999925	19372	3089	0.999925	16399253	0.000000
195734655	30682580	1567312	9999.547588	23421	2437	0.999955	19209	3208	0.999955	16683216	0.000000
195754503	30686413	1566183	9999.725632	23059	2470	0.999973	19345	3145	0.999973	16967645	0.000000
195756185	30690672	1566823	9999.833608	23318	2141	0.999983	19391	3240	0.999983	17251282	0.000000
195758838	30675330	1564129	9999.899091	23444	2192	0.999990	19624	3002	0.999990	17533312	0.000000
195766451	30682759	1564736	9999.938803	23516	2328	0.999994	19120	3010	0.999994	17815702	0.000000
195743641	30680952	1566109	9999.962887	23141	2278	0.999996	19296	3106	0.999996	18097649	0.000000
195741850	30698377	1565770	9999.977493	23520	2248	0.999998	19127	3245	0.999998	18378821	0.000000
195778608	30663821	1564116	9999.986350	23139	2286	0.999999	19294	3076	0.999999	18659914	0.000000
195822416	30652634	1562047	9999.991722	23052	2299	0.999999	19701	3104	0.999999	18941063	0.000000
195761569	30683578	1566331	9999.994980	23094	2264	0.999999	19333	3072	0.999999	19221044	0.000000
195749053	30689130	1564418	9999.996955	22917	2510	1.000000	19093	3189	1.000000	19500659	0.000000
195808950	30670853	1565419	9999.998154	23351	2288	1.000000	19546	3252	1.000000	19779349	0.000000
195767977	30665614	1566067	9999.998880	23250	2319	1.000000	19695	3006	1.000000	20057575	0.000000
195737560	30685817	1565192	9999.999321	23124	2398	1.000000	19403	3158	1.000000	20334738	0.000000
195737027	30684902	1563781	9999.999588	23008	2263	1.000000	19267	3132	1.000000	20612380	0.000000
195780149	30661573	1564698	9999.999750	22853	2523	1.000000	19548	3045	1.000000	20889521	0.000000
195769163	30672006	1564390	9999.999849	23150	2334	1.000000	19254	3230	1.000000	21165238	0.000000
195761801	30684980	1565832	9999.999908	22561	2515	1.000000	19172	3203	1.000000	21442894	0.000000
195786657	30665806	1564846	9999.999944	23064	2270	1.000000	19303	3092	1.000000	21719078	0.000000
195747096	30693738	1564723	9999.999966	23191	2291	1.000000	19477	3132	1.000000	21994481	0.000000
195758802	30673055	1562517	9999.999980	23215	2376	1.000000	19657	3126	1.000000	22270372	-1.#IND00
195727237	30700287	1563388	9999.999988	23269	2281	1.000000	19468	2996	1.000000	22545388	-0.014400
195773469	30663965	1562812	9999.999992	23165	2437	1.000000	19477	3080	1.000000	22820451	-0.010140
195776804	30677281	1565076	9999.999995	23021	2220	1.000000	19318	3069	1.000000	23094778	-0.010644
195728167	30684722	1567535	9999.999997	22920	2527	1.000000	19465	3239	1.000000	23368591	-0.007062
195797214	30661658	1565003	9999.999998	22970	2355	1.000000	19398	3059	1.000000	23641879	-0.002649
195771798	30679475	1564211	9999.999999	22978	2385	1.000000	19709	3082	1.000000	23914378	-0.002405
195747935	30682728	1563750	9999.999999	23045	2444	1.000000	19525	2973	1.000000	24187652	-0.000796
195753323	30683087	1564969	10000.000000	23302	2257	1.000000	19571	3219	1.000000	24460065	-0.000866
195786154	30675851	1566151	10000.000000	22910	2430	1.000000	19442	3121	1.000000	24731392	-0.000884
195751933	30673438	1565422	10000.000000	23220	2421	1.000000	19386	3003	1.000000	25002669	-0.000506
195783151	30671770	1564482	10000.000000	23390	2324	1.000000	19397	3119	1.000000	25273704	-0.002306
195776295	30676961	1564096	10000.000000	23224	2347	1.000000	19781	3026	1.000000	25543898	-0.003508
195759734	30676737	1566701	10000.000000	23237	2388	1.000000	19396	3000	1.000000	25813474	-0.002996
195733115	30690417	1566809	10000.000000	23224	2268	1.000000	19399	3160	1.000000	26083112	-0.001826
195771663	30671111	1564070	10000.000000	22880	2381	1.000000	19311	3229	1.000000	26352777	-0.003043
195744226	30685671	1565656	10000.000000	22820	2507	1.000000	19329	3109	1.000000	26622460	-0.003651
195766975	30659020	1562093	10000.000000	23297	2282	1.000000	19458	3257	1.000000	26891507	-0.003827
195743350	30701720	1565316	10000.000000	23080	2342	1.000000	19534	3041	1.000000	27160105	-0.003127
195776435	30676979	1564804	10000.000000	23075	2367	1.000000	19048	3108	1.000000	27428701	-0.002790
195781286	30665322	1562200	10000.000000	23068	2288	1.000000	19330	3138	1.000000	27695557	-0.002670
195753177	30671098	1564472	10000.000000	23244	2417	1.000000	19567	2877	1.000000	27963585	-0.002759
195778605	30672809	1564390	10000.000000	22934	2342	1.000000	19206	3142	1.000000	28229365	-0.002360
195761849	30686972	1564966	10000.000000	23319	2377	1.000000	19859	2963	1.000000	28495453	-0.002183
195756711	30676971	1567606	10000.000000	22985	2414	1.000000	19583	3018	1.000000	28761234	-0.002713
195792300	30672328	1564933	10000.000000	23088	2305	1.000000	19475	2974	1.000000	29025775	-0.001495
195778915	30673232	1567150	10000.000000	23140	2245	1.000000	19279	3144	1.000000	29290457	-0.001030
195784453	30667550	1562751	10000.000000	23032	2399	1.000000	19385	3198	1.000000	29555413	-0.001112
195773473	30677300	1566248	10000.000000	23199	2353	1.000000	19800	2904	1.000000	29820681	-0.001710
195785230	30682425	1564554	10000.000000	23087	2328	1.000000	19698	2984	1.000000	30084881	-0.000506
195730413	30689249	1565648	10000.000000	22980	2372	1.000000	19478	2975	1.000000	30348445	-0.000105
195750213	30671550	1567123	10000.000000	23077	2498	1.000000	19532	3013	1.000000	30610297	-0.001238
195743407	30672854	1565194	10000.000000	23237	2284	1.000000	19333	3033	1.000000	30872508	-0.001308
195774708	30673077	1564035	10000.000000	23153	2254	1.000000	19609	2868	1.000000	31135935	-0.001243
195741659	30684044	1566101	10000.000000	23539	2272	1.000000	19303	3290	1.000000	31398320	-0.001900
195750955	30680521	1563171	10000.000000	22914	2467	1.000000	19350	3139	1.000000	31660262	-0.001839
195758674	30690583	1565527	10000.000000	22843	2440	1.000000	19458	3155	1.000000	31921004	-0.001954
195761497	30673571	1564528	10000.000000	23145	2306	1.000000	19562	3088	1.000000	32180869	-0.001886
195756509	30672874	1566661	10000.000000	23006	2425	1.000000	19378	3036	1.000000	32440062	-0.001240
195785799	30682284	1563121	10000.000000	23089	2420	1.000000	19621	3015	1.000000	32699983	-0.001795
195758129	30693449	1565431	10000.000000	23166	2271	1.000000	19854	2858	1.000000	32958760	-0.001490
195752196	30670743	1565552	10000.000000	23252	2337	1.000000	19361	3115	1.000000	33218031	-0.002175
195774702	30673624	1564776	10000.000000	23088	2424	1.000000	19221	3132	1.000000	33475966	-0.002024
195755216	30680689	1568181	10000.000000	23140	2325	1.000000	19480	3042	1.000000	33734487	-0.001676
195764351	30650066	1562573	10000.000000	23094	2298	1.000000	19338	3118	1.000000	33992584	-0.001083
195760158	30677697	1564654	10000.000000	22862	2428	1.000000	19628	3092	1.000000	34250463	-0.001034
195774688	30682090	1563040	10000.000000	23272	2245	1.000000	19333	3074	1.000000	34506803	-0.001213
195749678	30689156	1564445	10000.000000	23191	2305	1.000000	19325	3103	1.000000	34764433	-0.001390
195753681	30678470	1564582	10000.000000	22946	2473	1.000000	19345	3125	1.000000	35020215	-0.001589
195757636	30678192	1567555	10000.000000	23190	2310	1.000000	19688	2861	1.000000	35276672	-0.000883
195770372	30686239	1564438	10000.000000	22950	2306	1.000000	19384	3087	1.000000	35533095	-0.000054
195777956	30682281	1567615	10000.000000	22961	2468	1.000000	19190	3084	1.000000	35788100	0.000385
195735962	30688845	1566553	10000.000000	23042	2505	1.000000	19438	3090	1.000000	36042579	0.000458
195766664	30667853	1565878	10000.000000	23150	2377	1.000000	19528	3175	1.000000	36296868	0.000686
195785736	30662183	1565905	10000.000000	22869	2443	1.000000	19480	3056	1.000000	36550712	0.000601
195789130	30671800	1565595	10000.000000	22936	2375	1.000000	19583	2777	1.000000	36804790	0.000500
195783698	30669853	1565952	10000.000000	23082	2252	1.000000	19361	3155	1.000000	37057417	0.000339
195770445	30677370	1565213	10000.000000	23347	2224	1.000000	19419	3084	1.000000	37311459	0.001844
195772334	30668338	1563502	10000.000000	22951	2497	1.000000	19453	3015	1.000000	37563747	0.001721
195799691	30679270	1566887	10000.000000	22754	2553	1.000000	19447	3080	1.000000	37815625	0.001752
npatches	nstrain	runtime	dt	init_x	init_y	init_y_blood	init_z	init_S	beta0	beta1	beta2	beta3	mean_beta	B	d	delta	delta_blood	b[0]	mut	m	CTL	c	g	epsilon	k	het	lambda	rho	omega	x_max	patch.dyna	DELTA	A	VA
10000	1	100.000000	0.001000	21900	9499	5000000	0.001000	10000000	16.183687	18.403059	13.884829	12.203863	17	800000000	0.010000	1.000000	1.000000	80000	0.000050	0.004800	0	0.500000	0.000000	2.500000	10.000000	0.500000	0.001000	0.001000	0.010000	31872	0	10.000000	7.000000	1.000000
sus	inf	inf_blood	z	x[0]	y[0][0]	z[0]	x[1]	y[1][0]	z[1]	S[0]	synchrony
219000000	94990000	5000000	10.000000	21900	9499	0.001000	21900	9499	0.001000	10000000	0.000000
74101507	149687806	7835581	3941.516320	7230	14760	0.394152	6535	15309	0.394152	10742814	0.000000
135826826	60600684	3126678	6325.803353	13275	6104	0.632580	12047	6503	0.632580	11197616	0.000000
168676315	41347497	2121138	7771.765723	16751	4234	0.777177	14966	4660	0.777177	11561138	0.000000
186909376	33260615	1701946	8648.676577	18955	3184	0.864868	17090	3741	0.864868	11876618	0.000000
197654296	29173753	1490820	9180.483393	20011	2911	0.918048	17984	3198	0.918048	12163675	0.000000
203943814	26970762	1377816	9503.000201	20627	2654	0.950300	18765	3018	0.950300	12434068	0.000000
207743075	25717174	1314157	9698.592075	21087	2511	0.969859	19184	2829	0.969859	12693833	0.000000
210034503	24961750	1275605	9817.209710	21202	2548	0.981721	19139	2775	0.981721	12947660	0.000000
211391084	24538272	1252966	9889.145947	21379	2319	0.988915	19494	2699	0.988915	13197525	0.000000
212252869	24271599	1239413	9932.772025	21458	2443	0.993277	19149	2796	0.993277	13444940	0.000000
212733429	24105123	1229487	9959.229270	21129	2383	0.995923	19666	2715	0.995923	13690966	0.000000
212980265	24035157	1225612	9975.274394	21697	2412	0.997527	19629	2670	0.997527	13936386	0.000000
213188905	23968632	1223789	9985.005037	21459	2368	0.998501	19802	2652	0.998501	14180696	0.000000
213304256	23956064	1223500	9990.906233	21780	2226	0.999091	19875	2688	0.999091	14424473	0.000000
213363341	23925462	1222735	9994.485041	21751	2378	0.999449	19773	2615	0.999449	14666910	0.000000
213422587	23896933	1218061	9996.655426	22035	2121	0.999666	19692	2690	0.999666	14908967	0.000000
213442942	23880793	1220669	9997.971667	21421	2446	0.999797	19534	2698	0.999797	15150634	0.000000
213466443	23878929	1218934	9998.769908	21309	2278	0.999877	19938	2796	0.999877	15391851	0.000000
213498686	23862308	1216778	9999.254005	21860	2322	0.999925	19982	2595	0.999925	15632188	0.000000
213474119	23894746	1218790	9999.547588	21301	2353	0.999955	19304	2702	0.999955	15873253	0.000000
213493908	23872057	1216902	9999.725632	21962	2289	0.999973	19433	2760	0.999973	16113981	0.000000
213453485	23891320	1219833	9999.833608	21654	2093	0.999983	19489	2778	0.999983	16353682	0.000000
213498932	23891326	1218540	9999.899091	21506	2465	0.999990	19590	2730	0.999990	16593342	0.000000
213476479	23884404	1217849	9999.938803	21932	2373	0.999994	19649	2646	0.999994	16832136	0.000000
213500633	23873180	1217481	9999.962887	21837	2296	0.999996	19936	2553	0.999996	17070777	0.000000
213466234	23896560	1219316	9999.977493	21569	2215	0.999998	19561	2788	0.999998	17309790	0.000000
213512527	23884486	1219362	9999.986350	21836	2207	0.999999	19435	2638	0.999999	17547579	0.000000
213457686	23892610	1218957	9999.991722	21485	2473	0.999999	19299	2825	0.999999	17785481	0.000000
213492067	23868445	1217393	9999.994980	21615	2349	0.999999	19481	2623	0.999999	18023008	0.000000
213496295	23873465	1216447	9999.996955	21343	2430	1.000000	19521	2692	1.000000	18260063	0.000000
213476413	23873991	1218651	9999.998154	21751	2316	1.000000	19645	2741	1.000000	18497267	0.000000
213464823	23878495	1219725	9999.998880	21797	2288	1.000000	19830	2718	1.000000	18733776	0.000000
213504334	23872494	1218728	9999.999321	21615	2344	1.000000	20001	2541	1.000000	18970224	0.000000
213468340	23869095	1218906	9999.999588	21452	2352	1.000000	19577	2680	1.000000	19205517	0.000000
213485271	23880545	1215924	9999.999750	21836	2174	1.000000	19806	2667	1.000000	19440270	0.000000
213526177	23874236	1218621	9999.999849	21771	2205	1.000000	19281	2853	1.000000	19674370	0.000000
213447326	23885907	1219825	9999.999908	21555	2332	1.000000	19489	2685	1.000000	19908904	0.000000
213437774	23896878	1219065	9999.999944	21594	2366	1.000000	20056	2710	1.000000	20143786	0.000000
213512265	23867870	1217877	9999.999966	21819	2377	1.000000	19838	2656	1.000000	20377214	0.000000
213494293	23880766	1216371	9999.999980	21345	2352	1.000000	19687	2649	1.000000	20609808	-1.#IND00
213470859	23870324	1219484	9999.999988	21608	2403	1.000000	19741	2647	1.000000	20843621	0.057600
213500975	23874538	1218568	9999.999992	21653	2464	1.000000	19497	2779	1.000000	21076502	0.020847
213469604	23892015	1218906	9999.999995	21455	2397	1.000000	19532	2666	1.000000	21307419	0.012744
213500998	23879273	1218959	9999.999997	21790	2330	1.000000	20028	2706	1.000000	21539809	0.006196
213494313	23867699	1219973	9999.999998	21464	2359	1.000000	19620	2802	1.000000	21771731	0.002155
213475631	23875019	1217092	9999.999999	21691	2238	1.000000	19851	2543	1.000000	22001457	0.001422
213504800	23883419	1217922	9999.999999	21544	2357	1.000000	19709	2632	1.000000	22233497	-0.000539
213494501	23882004	1218936	10000.000000	21823	2261	1.000000	19438	2790	1.000000	22463941	0.006496
213449963	23886416	1220333	10000.000000	21665	2280	1.000000	19687	2609	1.000000	22694893	0.005180
213491199	23875231	1217308	10000.000000	21657	2205	1.000000	19309	2643	1.000000	22924753	0.003416
213476746	23890950	1218722	10000.000000	21881	2279	1.000000	19917	2629	1.000000	23153565	0.003166
213459645	23892084	1216533	10000.000000	22033	2068	1.000000	19755	2595	1.000000	23383111	0.003950
213467021	23889422	1219916	10000.000000	21953	2233	1.000000	19745	2860	1.000000	23611657	0.003524
213504774	23856878	1219962	10000.000000	21670	2358	1.000000	19826	2729	1.000000	23840568	0.003679
213448771	23884186	1218391	10000.000000	21533	2418	1.000000	19770	2686	1.000000	24068775	0.003073
213449727	23887233	1220201	10000.000000	21877	2277	1.000000	19389	2651	1.000000	24296766	0.001586
213461308	23879316	1219834	10000.000000	21652	2353	1.000000	19681	2723	1.000000	24524794	0.000483
213464149	23876950	1218754	10000.000000	21790	2276	1.000000	19577	2828	1.000000	24751866	0.000889
213492421	23870839	1218551	10000.000000	21762	2270	1.000000	19475	2600	1.000000	24979137	0.001005
213476824	23886117	1218837	10000.000000	21686	2248	1.000000	19488	2692	1.000000	25205614	0.003451
213442122	23896549	1220414	10000.000000	21517	2308	1.000000	19689	2631	1.000000	25431809	0.002021
213443718	23893788	1219289	10000.000000	21670	2357	1.000000	19553	2707	1.000000	25657051	0.001765
213489517	23864634	1219770	10000.000000	21394	2468	1.000000	19615	2737	1.000000	25881914	0.001733
213506624	23872421	1216581	10000.000000	21639	2380	1.000000	19718	2697	1.000000	26106756	0.002099
213500829	23880844	1219523	10000.000000	21991	2195	1.000000	19434	2693	1.000000	26332557	0.001678
213466752	23894434	1219730	10000.000000	21692	2147	1.000000	19897	2671	1.000000	26557825	0.001570
213458412	23885668	1217863	10000.000000	21302	2254	1.000000	19541	2741	1.000000	26781173	0.001618
213479278	23874272	1218137	10000.000000	21917	2301	1.000000	19707	2656	1.000000	27004878	0.001751
213477702	23873229	1219728	10000.000000	21672	2326	1.000000	19694	2586	1.000000	27228819	0.002372
213466900	23878421	1217414	10000.000000	21911	2258	1.000000	19619	2690	1.000000	27451979	0.002010
213464272	23879838	1218721	10000.000000	21599	2347	1.000000	19768	2738	1.000000	27674835	0.001873
213517824	23864406	1217223	10000.000000	21748	2356	1.000000	19731	2561	1.000000	27898243	0.003544
213453571	23893484	1220615	10000.000000	21771	2300	1.000000	19944	2705	1.000000	28120483	0.003912
213482480	23863745	1218202	10000.000000	21565	2376	1.000000	19345	2795	1.000000	28342689	0.003985
213467662	23891886	1218552	10000.000000	21722	2218	1.000000	19488	2709	1.000000	28565086	0.003710
213455110	23890920	1218708	10000.000000	21665	2345	1.000000	19368	2783	1.000000	28786190	0.004200
213533058	23875043	1216541	10000.000000	21793	2240	1.000000	19417	2790	1.000000	29006882	0.003137
213424153	23894962	1219755	10000.000000	21680	2234	1.000000	19905	2653	1.000000	29227340	0.003057
213453525	23897696	1218196	10000.000000	21855	2388	1.000000	19269	2867	1.000000	29448794	0.003359
213481713	23870906	1217598	10000.000000	21623	2428	1.000000	19691	2670	1.000000	29667646	0.003130
213482333	23884723	1220606	10000.000000	21815	2326	1.000000	19946	2745	1.000000	29888186	0.002837
213488533	23870988	1218263	10000.000000	21550	2282	1.000000	19161	2867	1.000000	30107186	0.002808
213445544	23880705	1218266	10000.000000	21468	2537	1.000000	19665	2710	1.000000	30326092	0.002601
213466098	23879713	1219645	10000.000000	21661	2156	1.000000	19196	2874	1.000000	30543912	0.001972
213487047	23869067	1216841	10000.000000	21438	2387	1.000000	19442	2756	1.000000	30762624	0.002277
213485472	23893494	1217498	10000.000000	21576	2281	1.000000	19241	2751	1.000000	30980842	0.003151
213453657	23892981	1219388	10000.000000	21477	2263	1.000000	19877	2599	1.000000	31198954	0.003029
213479711	23883724	1219150	10000.000000	21648	2429	1.000000	19336	2796	1.000000	31417036	0.003017
213504869	23871782	1218752	10000.000000	21842	2174	1.000000	19558	2696	1.000000	31634813	0.002612
213478052	23877197	1218257	10000.000000	21759	2295	1.000000	19423	3058	1.000000	31850994	0.002706
213450814	23895634	1219527	10000.000000	21715	2291	1.000000	19508	2753	1.000000	32068010	0.002630
213514793	23871136	1218582	10000.000000	21423	2318	1.000000	19509	2758	1.000000	32283158	0.002012
213474989	23883748	1218791	10000.000000	21773	2382	1.000000	19683	2709	1.000000	32498268	0.001974
213478496	23884344	1218226	10000.000000	21890	2113	1.000000	19712	2640	1.000000	32713114	0.001833
213459462	23884146	1218715	10000.000000	21855	2430	1.000000	19870	2713	1.000000	32927146	0.002067
213494169	23875361	1217312	10000.000000	21662	2204	1.000000	19609	2705	1.000000	33141405	0.002241
213520956	23879016	1219308	10000.000000	21751	2202	1.000000	19710	2633	1.000000	33355545	0.002195
213457326	23889850	1218296	10000.000000	22147	2203	1.000000	19722	2744	1.000000	33568663	0.002016
213480921	23882620	1217279	10000.000000	21737	2367	1.000000	19346	2906	1.000000	33782374	0.002090
npatches	nstrain	runtime	dt	init_x	init_y	init_y_blood	init_z	init_S	beta0	beta1	beta2	beta3	mean_beta	B	d	delta	delta_blood	b[0]	mut	m	CTL	c	g	epsilon	k	het	lambda	rho	omega	x_max	patch.dyna	DELTA	A	VA
10000	1	100.000000	0.001000	21900	9499	5000000	0.001000	10000000	13.256581	11.129385	15.347890	20.605345	17	800000000	0.010000	1.000000	1.000000	80000	0.000050	0.004800	0	0.500000	0.000000	2.500000	11.000000	0.500000	0.001000	0.001000	0.010000	31872	0	10.000000	7.000000	1.000000
sus	inf	inf_blood	z	x[0]	y[0][0]	z[0]	x[1]	y[1][0]	z[1]	S[0]	synchrony
219000000	94990000	5000000	10.000000	21900	9499	0.001000	21900	9499	0.001000	10000000	0.000000
78870927	134035628	7033239	3941.516320	9241	12627	0.394152	10100	12427	0.394152	10735925	0.000000
146234623	51707684	2670792	6325.803353	16915	4631	0.632580	18832	4007	0.632580	11162798	0.000000
180922712	34525270	1774091	7771.765723	20874	2872	0.777177	23138	2318	0.777177	11495418	0.000000
200208543	27256673	1395551	8648.676577	22892	2220	0.864868	25561	1624	0.864868	11778113	0.000000
211402102	23618651	1206699	9180.483393	24614	1673	0.918048	26649	1335	0.918048	12031125	0.000000
218007240	21652473	1104814	9503.000201	25141	1406	0.950300	27040	1269	0.950300	12266948	0.000000
221899750	20533622	1048477	9698.592075	25516	1504	0.969859	27592	1192	0.969859	12492306	0.000000
224271099	19886871	1014307	9817.209710	25995	1337	0.981721	27664	1135	0.981721	12710775	0.000000
225697544	19492897	994317	9889.145947	26167	1410	0.988915	27835	1009	0.988915	12924893	0.000000
226576627	19249650	982814	9932.772025	25853	1387	0.993277	27757	1046	0.993277	13136316	0.000000
227113014	19112958	974139	9959.229270	26272	1154	0.995923	27842	1029	0.995923	13346234	0.000000
227405183	19040203	971417	9975.274394	26220	1353	0.997527	27831	1054	0.997527	13554997	0.000000
227611766	18961122	968802	9985.005037	26387	1266	0.998501	28021	1009	0.998501	13763031	0.000000
227662228	18961259	967737	9990.906233	26429	1270	0.999091	28250	944	0.999091	13970816	0.000000
227812926	18916096	966562	9994.485041	26217	1309	0.999449	28255	975	0.999449	14177563	0.000000
227829679	18913527	963792	9996.655426	26121	1336	0.999666	27966	994	0.999666	14384818	0.000000
227858618	18897845	965447	9997.971667	26108	1296	0.999797	27807	1057	0.999797	14591358	0.000000
227843788	18917666	964653	9998.769908	26339	1312	0.999877	27894	988	0.999877	14798248	0.000000
227865678	18905026	966442	9999.254005	26166	1277	0.999925	27983	914	0.999925	15004097	0.000000
227884021	18897935	965029	9999.547588	26657	1241	0.999955	27798	1048	0.999955	15209359	0.000000
227834099	18909382	966092	9999.725632	26296	1400	0.999973	27928	996	0.999973	15414526	0.000000
227902413	18898166	963910	9999.833608	26395	1249	0.999983	27998	1044	0.999983	15619296	0.000000
227911398	18897461	964090	9999.899091	26255	1293	0.999990	28025	1001	0.999990	15824226	0.000000
227861601	18906077	965037	9999.938803	26487	1230	0.999994	28116	959	0.999994	16028984	0.000000
227880045	18911738	965277	9999.962887	26197	1323	0.999996	27982	1015	0.999996	16232820	0.000000
227904238	18883435	962962	9999.977493	26163	1351	0.999998	27691	1018	0.999998	16436734	0.000000
227831989	18914153	965675	9999.986350	26067	1251	0.999999	27926	1085	0.999999	16640362	0.000000
227882223	18905567	963069	9999.991722	26346	1181	0.999999	27870	956	0.999999	16844035	0.000000
227896674	18904783	966637	9999.994980	26296	1330	0.999999	27734	954	0.999999	17047001	0.000000
227863797	18914185	963338	9999.996955	26392	1309	1.000000	28102	927	1.000000	17248129	0.000000
227861224	18911187	962920	9999.998154	26486	1227	1.000000	28033	1039	1.000000	17450388	0.000000
227878669	18903726	964319	9999.998880	26073	1360	1.000000	27953	946	1.000000	17652424	0.000000
227925910	18900806	962915	9999.999321	26209	1274	1.000000	28162	948	1.000000	17854510	0.000000
227872108	18902481	962564	9999.999588	26141	1337	1.000000	28074	883	1.000000	18056592	0.000000
227908779	18898270	963107	9999.999750	26215	1216	1.000000	28177	1048	1.000000	18257460	0.000000
227898021	18903579	967399	9999.999849	26250	1314	1.000000	27818	1003	1.000000	18458287	0.000000
227863290	18903467	964762	9999.999908	26116	1253	1.000000	28255	1001	1.000000	18659205	0.000000
227901034	18902000	963503	9999.999944	26577	1166	1.000000	28078	958	1.000000	18858850	0.000000
227884514	18895578	963553	9999.999966	26095	1253	1.000000	27880	1107	1.000000	19058834	0.000000
227893308	18904438	965044	9999.999980	26010	1304	1.000000	28076	958	1.000000	19258207	-1.#IND00
227866689	18897904	963521	9999.999988	26267	1261	1.000000	28297	1060	1.000000	19456676	-0.012800
227839136	18917541	966340	9999.999992	26184	1307	1.000000	27951	1020	1.000000	19655674	-0.015029
227827773	18920570	966506	9999.999995	26250	1309	1.000000	27978	913	1.000000	19854318	-0.018897
227922446	18891336	964965	9999.999997	26430	1216	1.000000	28213	940	1.000000	20051812	-0.013573
227862285	18903190	964205	9999.999998	26160	1297	1.000000	28004	1035	1.000000	20249650	-0.013706
227913416	18887036	963294	9999.999999	26870	1269	1.000000	27863	1052	1.000000	20447055	-0.012146
227874053	18902141	966059	9999.999999	26274	1181	1.000000	28204	985	1.000000	20644204	0.001451
227869968	18904470	965544	10000.000000	26305	1259	1.000000	27798	1032	1.000000	20840364	0.000399
227883509	18904100	963163	10000.000000	26318	1193	1.000000	27953	1001	1.000000	21037674	-0.001201
227903512	18901868	965103	10000.000000	26279	1302	1.000000	27678	1061	1.000000	21234477	-0.000746
227865345	18901738	964326	10000.000000	26278	1326	1.000000	27943	1009	1.000000	21430349	0.001141
227906219	18903937	963436	10000.000000	26019	1328	1.000000	27924	984	1.000000	21625414	0.001618
227862825	18905139	963219	10000.000000	26273	1330	1.000000	27723	970	1.000000	21821225	0.006147
227889826	18898446	965264	10000.000000	26121	1285	1.000000	27776	948	1.000000	22016558	0.005118
227897886	18898735	962620	10000.000000	26189	1279	1.000000	28140	1049	1.000000	22211351	0.004110
227891994	18887250	963814	10000.000000	26592	1221	1.000000	28227	903	1.000000	22406091	0.006265
227901611	18897622	963406	10000.000000	26010	1311	1.000000	27999	958	1.000000	22600330	0.006077
227902684	18902591	964159	10000.000000	26438	1268	1.000000	27770	1057	1.000000	22793949	0.001955
227863284	18907334	965110	10000.000000	26423	1338	1.000000	27914	1010	1.000000	22988283	0.002137
227892952	18899260	963454	10000.000000	26432	1286	1.000000	27807	955	1.000000	23180715	0.002412
227853723	18902155	964253	10000.000000	26350	1284	1.000000	28111	954	1.000000	23374297	0.001858
227916279	18886726	964661	10000.000000	26364	1204	1.000000	28001	912	1.000000	23566567	0.001360
227854626	18911747	963287	10000.000000	26246	1247	1.000000	28227	906	1.000000	23759354	0.001130
227917777	18896827	963731	10000.000000	26140	1348	1.000000	28073	951	1.000000	23951856	0.000746
227891565	18906931	965327	10000.000000	26469	1271	1.000000	28103	989	1.000000	24144860	0.000325
227899920	18896299	963954	10000.000000	25810	1370	1.000000	28168	924	1.000000	24336220	-0.000181
227873917	18899837	965245	10000.000000	25935	1224	1.000000	28188	914	1.000000	24526884	-0.001406
227927565	18881570	963430	10000.000000	26227	1387	1.000000	28102	931	1.000000	24717858	-0.001183
227887962	18901399	963618	10000.000000	26147	1278	1.000000	27991	994	1.000000	24908796	-0.001440
227859394	18906381	963158	10000.000000	26200	1315	1.000000	28043	950	1.000000	25099295	-0.001522
227865645	18906655	965289	10000.000000	26506	1302	1.000000	28268	963	1.000000	25289083	-0.001097
227906654	18904688	965870	10000.000000	26133	1393	1.000000	28071	992	1.000000	25478724	-0.002726
227903905	18903146	964917	10000.000000	26462	1332	1.000000	28010	952	1.000000	25669024	-0.002652
227893119	18894529	964606	10000.000000	26567	1195	1.000000	28123	979	1.000000	25857681	-0.002491
227880045	18903176	965426	10000.000000	26026	1357	1.000000	27862	1056	1.000000	26046715	-0.003235
227895516	18909875	965708	10000.000000	26125	1262	1.000000	28312	894	1.000000	26235686	-0.002904
227865877	18902973	962558	10000.000000	26585	1242	1.000000	28008	1008	1.000000	26424100	-0.002931
227912107	18898371	963473	10000.000000	25965	1331	1.000000	28034	997	1.000000	26612607	-0.002918
227851719	18913833	965661	10000.000000	25947	1264	1.000000	28108	945	1.000000	26800223	-0.003604
227898957	18907748	964438	10000.000000	26288	1261	1.000000	28131	985	1.000000	26989054	-0.003778
227841780	18912106	965604	10000.000000	26186	1444	1.000000	28283	923	1.000000	27177413	-0.002876
227919859	18903244	965381	10000.000000	26387	1312	1.000000	27848	1079	1.000000	27363838	-0.002730
227832602	18924367	965933	10000.000000	26104	1344	1.000000	28066	908	1.000000	27551146	-0.002770
227897799	18898734	963655	10000.000000	26316	1304	1.000000	27940	905	1.000000	27737933	-0.002032
227893899	18879812	961833	10000.000000	26462	1222	1.000000	27812	1076	1.000000	27924026	-0.001790
227868806	18907584	961718	10000.000000	26061	1371	1.000000	28231	1042	1.000000	28110303	-0.001459
227900000	18894514	962689	10000.000000	26012	1400	1.000000	27731	1004	1.000000	28296546	-0.001259
227881325	18891911	965603	10000.000000	26250	1315	1.000000	28038	883	1.000000	28481740	0.000260
227853299	18904358	964649	10000.000000	25976	1354	1.000000	28202	1014	1.000000	28666888	0.001121
227914899	18892324	963211	10000.000000	26163	1321	1.000000	28139	922	1.000000	28851094	0.001057
227919137	18895526	964054	10000.000000	26389	1277	1.000000	28011	958	1.000000	29035738	0.001526
227889880	18891116	964141	10000.000000	26405	1261	1.000000	27837	1115	1.000000	29220925	0.001571
227870701	18902449	965721	10000.000000	26029	1289	1.000000	27703	1105	1.000000	29404358	0.001471
227878805	18906350	962659	10000.000000	26102	1376	1.000000	28325	980	1.000000	29588455	0.001457
227873520	18914650	965244	10000.000000	26664	1190	1.000000	28106	978	1.000000	29771860	0.001406
227830085	18909957	965680	10000.000000	26277	1216	1.000000	28040	961	1.000000	29955297	0.001432
227898036	18912799	964505	10000.000000	26173	1330	1.000000	28229	1035	1.000000	30137089	0.001355
227926893	18880236	964342	10000.000000	26265	1262	1.000000	28119	984	1.000000	30319910	0.001652
227909335	18887797	963813	10000.000000	26425	1272	1.000000	27804	1138	1.000000	30502124	0.001819
npatches	nstrain	runtime	dt	init_x	init_y	init_y_blood	init_z	init_S	beta0	beta1	beta2	beta3	mean_beta	B	d	delta	delta_blood	b[0]	mut	m	CTL	c	g	epsilon	k	het	lambda	rho	omega	x_max	patch.dyna	DELTA	A	VA
10000	1	100.000000	0.001000	21900	9499	5000000	0.001000	10000000	23.648521	24.990304	19.276832	18.350602	17	800000000	0.010000	1.000000	1.000000	80000	0.000050	0.004800	0	0.500000	0.000000	2.500000	12.000000	0.500000	0.001000	0.001000	0.010000	31872	0	10.000000	7.000000	1.000000
sus	inf	inf_blood	z	x[0]	y[0][0]	z[0]	x[1]	y[1][0]	z[1]	S[0]	synchrony
219000000	94990000	5000000	10.000000	21900	9499	0.001000	21900	9499	0.001000	10000000	0.000000
84481199	119794812	6305094	3941.516320	6061	12899	0.394152	5797	13012	0.394152	10724144	0.000000
157824031	43849333	2263103	6325.803353	11895	5266	0.632580	11442	5443	0.632580	11123142	0.000000
194460387	28448398	1460332	7771.765723	14567	3809	0.777177	13767	4156	0.777177	11422379	0.000000
214731479	21896712	1122113	8648.676577	16324	3109	0.864868	15463	3233	0.864868	11668879	0.000000
226312877	18688204	954878	9180.483393	16854	2954	0.918048	16723	2855	0.918048	11886306	0.000000
233140621	16929169	865402	9503.000201	17456	2778	0.950300	16968	2760	0.950300	12083578	0.000000
237138555	15944480	814436	9698.592075	18132	2577	0.969859	18055	2360	0.969859	12270866	0.000000
239593748	15363199	784451	9817.209710	18497	2501	0.981721	17453	2575	0.981721	12451308	0.000000
241059816	15005852	766180	9889.145947	18476	2350	0.988915	17680	2564	0.988915	12627812	0.000000
241881283	14823905	755874	9932.772025	18462	2496	0.993277	17640	2579	0.993277	12800994	0.000000
242396823	14687724	748671	9959.229270	18902	2270	0.995923	17908	2525	0.995923	12973793	0.000000
242732434	14613740	744948	9975.274394	18855	2398	0.997527	18060	2603	0.997527	13145154	0.000000
242857042	14600698	744907	9985.005037	18687	2476	0.998501	18159	2534	0.998501	13315606	0.000000
243056610	14550004	741901	9990.906233	19194	2372	0.999091	18240	2370	0.999091	13485678	0.000000
243105370	14524003	741698	9994.485041	18910	2290	0.999449	17857	2466	0.999449	13655190	0.000000
243181378	14525495	741460	9996.655426	18914	2176	0.999666	18059	2418	0.999666	13824751	0.000000
243180259	14511299	741329	9997.971667	18988	2364	0.999797	17956	2557	0.999797	13992852	0.000000
243181830	14525904	741956	9998.769908	18908	2355	0.999877	18084	2557	0.999877	14160875	0.000000
243183955	14515149	741503	9999.254005	19041	2345	0.999925	17622	2411	0.999925	14329742	0.000000
243182022	14513751	740455	9999.547588	19121	2322	0.999955	17814	2455	0.999955	14497690	0.000000
243154152	14528551	740281	9999.725632	18558	2451	0.999973	17658	2439	0.999973	14665171	0.000000
243226584	14516140	741438	9999.833608	18853	2295	0.999983	17987	2478	0.999983	14832784	0.000000
243229198	14501426	740341	9999.899091	19012	2354	0.999990	18103	2449	0.999990	15000676	0.000000
243225377	14501263	739522	9999.938803	18942	2277	0.999994	18142	2477	0.999994	15166968	0.000000
243214548	14509272	742213	9999.962887	18725	2275	0.999996	18144	2382	0.999996	15334472	0.000000
243207051	14512938	742521	9999.977493	18864	2396	0.999998	17743	2527	0.999998	15500910	0.000000
243268917	14491495	739342	9999.986350	18886	2362	0.999999	17961	2607	0.999999	15667685	0.000000
243212371	14507602	739837	9999.991722	18543	2498	0.999999	17623	2709	0.999999	15833677	0.000000
243208940	14510258	739933	9999.994980	18982	2092	0.999999	17804	2552	0.999999	15999609	0.000000
243238112	14507406	740316	9999.996955	18589	2477	1.000000	17940	2500	1.000000	16164787	0.000000
243253201	14512021	740171	9999.998154	18134	2397	1.000000	17992	2314	1.000000	16329976	0.000000
243202136	14505789	740116	9999.998880	18537	2545	1.000000	17562	2632	1.000000	16495536	0.000000
243219812	14505328	739611	9999.999321	19058	2302	1.000000	18312	2608	1.000000	16660290	0.000000
243232534	14505493	739433	9999.999588	18650	2386	1.000000	17604	2596	1.000000	16824925	0.000000
243122993	14527320	740847	9999.999750	19030	2283	1.000000	17730	2556	1.000000	16988758	0.000000
243250576	14494505	740515	9999.999849	18921	2372	1.000000	18114	2337	1.000000	17152883	0.000000
243195480	14499604	739801	9999.999908	19038	2346	1.000000	18287	2472	1.000000	17316502	0.000000
243190846	14512754	740023	9999.999944	18817	2193	1.000000	17992	2518	1.000000	17480231	0.000000
243205576	14513680	740665	9999.999966	18692	2288	1.000000	17519	2553	1.000000	17643519	0.000000
243210178	14509984	740176	9999.999980	18925	2128	1.000000	17903	2450	1.000000	17806464	-1.#IND00
243268652	14496315	739461	9999.999988	18920	2315	1.000000	17891	2383	1.000000	17968888	-1.#IND00
243180501	14525294	742626	9999.999992	18851	2271	1.000000	18115	2427	1.000000	18131219	0.004357
243240651	14497557	740698	9999.999995	19038	2401	1.000000	18324	2390	1.000000	18293201	-0.000804
243188358	14517877	740787	9999.999997	19051	2285	1.000000	18300	2465	1.000000	18456117	-0.002042
243215387	14501113	740311	9999.999998	18597	2424	1.000000	18373	2383	1.000000	18617012	0.001968
243172975	14505593	741375	9999.999999	19213	2243	1.000000	17884	2507	1.000000	18778790	0.001072
243207262	14501925	740250	9999.999999	18696	2364	1.000000	18253	2409	1.000000	18940067	-0.000692
243202188	14506516	740495	10000.000000	18728	2214	1.000000	17881	2564	1.000000	19101111	-0.001040
243179254	14522160	740057	10000.000000	18970	2365	1.000000	18281	2368	1.000000	19262776	-0.003714
243207277	14517242	740672	10000.000000	18888	2343	1.000000	18088	2301	1.000000	19423787	0.002828
243173681	14511570	740351	10000.000000	18477	2422	1.000000	17996	2418	1.000000	19584401	0.002927
243224812	14515618	741572	10000.000000	19042	2243	1.000000	17854	2650	1.000000	19744720	0.003479
243188519	14513209	740168	10000.000000	18590	2410	1.000000	18001	2320	1.000000	19904684	0.002402
243218814	14506033	739979	10000.000000	18905	2442	1.000000	17894	2402	1.000000	20063505	0.003617
243224583	14507263	740849	10000.000000	18904	2364	1.000000	17843	2460	1.000000	20222409	0.004916
243247732	14499759	739367	10000.000000	18775	2378	1.000000	17923	2508	1.000000	20381468	0.005191
243216955	14495152	738783	10000.000000	18747	2304	1.000000	17834	2606	1.000000	20540321	0.005641
243228897	14500791	739828	10000.000000	18545	2394	1.000000	17690	2731	1.000000	20698844	0.005446
243208503	14511001	740289	10000.000000	19111	2263	1.000000	18041	2482	1.000000	20857171	0.005499
243175201	14526691	738931	10000.000000	18725	2333	1.000000	17992	2413	1.000000	21015094	0.005198
243203297	14505197	740577	10000.000000	18623	2384	1.000000	17494	2508	1.000000	21173217	0.004913
243191463	14526474	741943	10000.000000	19162	2409	1.000000	17872	2490	1.000000	21330808	0.005287
243231988	14516294	740317	10000.000000	18783	2252	1.000000	17772	2584	1.000000	21487806	0.004187
243231429	14497264	739410	10000.000000	18772	2278	1.000000	17936	2395	1.000000	21644826	0.004317
243217273	14505841	740727	10000.000000	18546	2615	1.000000	18284	2344	1.000000	21801890	0.004543
243239688	14496646	738631	10000.000000	19042	2237	1.000000	17954	2541	1.000000	21958368	0.002818
243188936	14511796	741161	10000.000000	19314	2250	1.000000	17780	2633	1.000000	22114115	0.002304
243199622	14520935	740296	10000.000000	18796	2248	1.000000	17827	2495	1.000000	22271035	0.002262
243203651	14509782	740135	10000.000000	18690	2220	1.000000	17840	2382	1.000000	22427295	0.002371
243192981	14505347	740698	10000.000000	18689	2321	1.000000	18140	2470	1.000000	22583504	0.002239
243208543	14500768	739616	10000.000000	18723	2409	1.000000	17846	2498	1.000000	22738264	0.001573
243195685	14512913	739190	10000.000000	18621	2459	1.000000	17555	2820	1.000000	22893806	0.000337
243198834	14510122	738754	10000.000000	18852	2273	1.000000	17747	2612	1.000000	23048145	0.000288
243283894	14474792	739550	10000.000000	18943	2339	1.000000	17894	2582	1.000000	23202817	0.000668
243188955	14499040	738213	10000.000000	18803	2359	1.000000	18047	2544	1.000000	23357613	0.001489
243191082	14503742	739835	10000.000000	18620	2407	1.000000	18201	2493	1.000000	23511974	0.002219
243236463	14513008	740151	10000.000000	18915	2289	1.000000	17736	2539	1.000000	23665881	0.002239
243212695	14519151	739543	10000.000000	18357	2596	1.000000	17597	2576	1.000000	23819742	0.001466
243231993	14499028	740547	10000.000000	18519	2447	1.000000	18084	2524	1.000000	23973403	0.001028
243226936	14498270	739908	10000.000000	19188	2290	1.000000	17790	2585	1.000000	24126990	0.001155
243197378	14506337	739283	10000.000000	18922	2230	1.000000	18352	2359	1.000000	24279567	0.001443
243226888	14505721	738690	10000.000000	18622	2247	1.000000	17440	2570	1.000000	24432207	0.000408
243171333	14511096	740049	10000.000000	18853	2383	1.000000	18188	2340	1.000000	24585012	0.000387
243199598	14508379	739917	10000.000000	18817	2302	1.000000	18195	2344	1.000000	24738033	-0.000666
243219159	14510206	740077	10000.000000	19024	2414	1.000000	17862	2493	1.000000	24890503	-0.001124
243237816	14516335	740549	10000.000000	19236	2223	1.000000	17540	2480	1.000000	25042948	-0.000467
243186967	14517071	741994	10000.000000	18997	2414	1.000000	17922	2595	1.000000	25194126	-0.000027
243209006	14505321	738945	10000.000000	19327	2220	1.000000	17531	2483	1.000000	25345880	0.000011
243239445	14502519	740541	10000.000000	18798	2395	1.000000	17976	2529	1.000000	25497394	-0.000028
243224650	14506511	741435	10000.000000	18691	2401	1.000000	17923	2585	1.000000	25649289	0.000262
243218077	14513461	740906	10000.000000	18871	2276	1.000000	17794	2452	1.000000	25799096	-0.000022
243264532	14495527	739733	10000.000000	18523	2438	1.000000	17794	2539	1.000000	25949802	0.000802
243199398	14511984	740493	10000.000000	18823	2240	1.000000	18216	2546	1.000000	26101384	0.001470
243243968	14505427	738734	10000.000000	18587	2481	1.000000	18359	2434	1.000000	26251559	0.001818
243187961	14505064	741146	10000.000000	18800	2383	1.000000	17929	2535	1.000000	26401708	0.000448
243235269	14506776	738480	10000.000000	18677	2456	1.000000	17639	2684	1.000000	26552009	0.000172
243199512	14505774	740523	10000.000000	19111	2247	1.000000	17900	2504	1.000000	26702107	0.000315
243210689	14496927	739808	10000.000000	18982	2237	1.000000	17902	2609	1.000000	26852039	0.000356
243168005	14526525	741208	10000.000000	18912	2247	1.000000	18483	2728	1.000000	27001250	0.000312
npatches	nstrain	runtime	dt	init_x	init_y	init_y_blood	init_z	init_S	beta0	beta1	beta2	beta3	mean_beta	B	d	delta	delta_blood	b[0]	mut	m	CTL	c	g	epsilon	k	het	lambda	rho	omega	x_max	patch.dyna	DELTA	A	VA
10000	1	100.000000	0.001000	21900	9499	5000000	0.001000	10000000	12.145378	22.466407	16.604121	20.847802	17	800000000	0.010000	1.000000	1.000000	80000	0.000050	0.004800	0	0.500000	0.000000	2.500000	13.000000	0.500000	0.001000	0.001000	0.010000	31872	0	10.000000	7.000000	1.000000
sus	inf	inf_blood	z	x[0]	y[0][0]	z[0]	x[1]	y[1][0]	z[1]	S[0]	synchrony
219000000	94990000	5000000	10.000000	21900	9499	0.001000	21900	9499	0.001000	10000000	0.000000
89983675	107269461	5661974	3941.516320	10993	10106	0.394152	6968	11369	0.394152	10712953	0.000000
168761429	37325668	1929413	6325.803353	20453	2717	0.632580	13204	4409	0.632580	11084632	0.000000
206979575	23465497	1206674	7771.765723	24887	1556	0.777177	15978	3334	0.777177	11352901	0.000000
227908872	17602391	901455	8648.676577	26935	994	0.864868	18373	2521	0.864868	11566345	0.000000
239800058	14710876	753394	9180.483393	28254	757	0.918048	19570	2174	0.918048	11748869	0.000000
246619755	13203987	676224	9503.000201	28755	718	0.950300	20470	2070	0.950300	11913400	0.000000
250655388	12327977	630659	9698.592075	28889	610	0.969859	21265	1693	0.969859	12066698	0.000000
253131430	11811340	603493	9817.209710	29207	588	0.981721	20851	1763	0.981721	12213102	0.000000
254480870	11513179	588229	9889.145947	29392	565	0.988915	20975	1806	0.988915	12356123	0.000000
255391393	11340175	578827	9932.772025	29439	500	0.993277	20925	1854	0.993277	12496744	0.000000
255931039	11230469	571392	9959.229270	29547	445	0.995923	21276	1855	0.995923	12635754	0.000000
256233600	11162102	568387	9975.274394	29710	485	0.997527	21240	1857	0.997527	12773805	0.000000
256425809	11128637	567356	9985.005037	29406	504	0.998501	21486	1701	0.998501	12911135	0.000000
256556062	11098604	566465	9990.906233	29500	485	0.999091	21380	1615	0.999091	13048126	0.000000
256586017	11098140	565675	9994.485041	29423	579	0.999449	21391	1667	0.999449	13183974	0.000000
256671290	11079924	564956	9996.655426	29417	528	0.999666	21280	1751	0.999666	13319296	0.000000
256698085	11063358	564705	9997.971667	29441	530	0.999797	21383	1762	0.999797	13454880	0.000000
256715053	11070004	565203	9998.769908	29441	554	0.999877	20918	1753	0.999877	13590558	0.000000
256741811	11072025	564342	9999.254005	29368	494	0.999925	21190	1707	0.999925	13725997	0.000000
256703777	11073353	564484	9999.547588	29717	483	0.999955	21240	1860	0.999955	13861819	0.000000
256727586	11065544	564749	9999.725632	29669	546	0.999973	21399	1701	0.999973	13996362	0.000000
256732968	11057725	564893	9999.833608	29496	514	0.999983	21466	1750	0.999983	14131258	0.000000
256708681	11056589	565431	9999.899091	29704	528	0.999990	21688	1736	0.999990	14265381	0.000000
256740557	11064202	564782	9999.938803	29652	482	0.999994	21212	1678	0.999994	14399442	0.000000
256642701	11081397	565240	9999.962887	29638	479	0.999996	21377	1813	0.999996	14532682	0.000000
256738307	11063662	564718	9999.977493	29586	539	0.999998	20900	1876	0.999998	14665866	0.000000
256680599	11070963	564784	9999.986350	29367	549	0.999999	21237	1817	0.999999	14799440	0.000000
256769899	11050141	563674	9999.991722	29393	548	0.999999	21102	1848	0.999999	14932670	0.000000
256747234	11058303	563935	9999.994980	29250	521	0.999999	21131	1844	0.999999	15065784	0.000000
256759633	11055199	564443	9999.996955	29627	502	1.000000	21374	1596	1.000000	15198143	0.000000
256778198	11045987	564268	9999.998154	29621	531	1.000000	21419	1785	1.000000	15330728	0.000000
256716891	11077672	565970	9999.998880	29430	545	1.000000	21300	1768	1.000000	15463430	0.000000
256745893	11061797	565997	9999.999321	29525	489	1.000000	21512	1726	1.000000	15595676	0.000000
256748535	11055178	563924	9999.999588	29785	506	1.000000	21076	1838	1.000000	15727703	0.000000
256748043	11062041	566019	9999.999750	29544	503	1.000000	20613	1952	1.000000	15859340	0.000000
256712646	11071195	565002	9999.999849	29618	517	1.000000	21405	1644	1.000000	15990806	0.000000
256706396	11068870	565673	9999.999908	29358	529	1.000000	21312	1763	1.000000	16122456	0.000000
256700626	11052330	565717	9999.999944	29561	474	1.000000	21522	1777	1.000000	16254668	0.000000
256731907	11074745	565967	9999.999966	29793	500	1.000000	21667	1655	1.000000	16385185	0.000000
256727268	11064056	564078	9999.999980	29508	504	1.000000	21360	1816	1.000000	16515966	-1.#IND00
256702751	11069324	565248	9999.999988	29592	496	1.000000	21081	1827	1.000000	16646028	0.001600
256721656	11056393	564390	9999.999992	29642	540	1.000000	21287	1722	1.000000	16776736	0.009402
256726062	11072183	564172	9999.999995	29339	545	1.000000	21271	1862	1.000000	16907305	0.007205
256797880	11054308	563778	9999.999997	29490	584	1.000000	21604	1789	1.000000	17037874	0.005019
256781577	11062009	564479	9999.999998	29582	571	1.000000	20882	1887	1.000000	17167555	-0.000760
256729132	11075240	564234	9999.999999	29566	550	1.000000	21165	1898	1.000000	17297844	0.000689
256697536	11065970	565131	9999.999999	29304	545	1.000000	21569	1586	1.000000	17428184	0.000573
256770382	11041766	564801	10000.000000	29415	541	1.000000	21235	1615	1.000000	17557411	-0.000475
256693728	11074192	565171	10000.000000	29485	540	1.000000	21282	1743	1.000000	17686625	-0.001699
256721971	11062437	563915	10000.000000	29399	516	1.000000	21113	1771	1.000000	17814867	-0.006381
256733252	11073345	565134	10000.000000	29616	476	1.000000	21542	1666	1.000000	17943713	-0.005781
256719196	11064222	563855	10000.000000	29692	502	1.000000	21135	1827	1.000000	18072501	-0.004531
256705409	11062433	564359	10000.000000	29526	495	1.000000	20906	1833	1.000000	18200901	-0.004905
256693783	11073090	564615	10000.000000	29500	510	1.000000	21345	1815	1.000000	18328545	-0.004408
256750924	11062684	563903	10000.000000	29750	499	1.000000	21159	1643	1.000000	18456158	-0.003523
256723676	11059740	563856	10000.000000	29595	445	1.000000	21013	1782	1.000000	18583431	-0.002387
256798688	11062348	565228	10000.000000	29633	437	1.000000	21522	1782	1.000000	18711007	-0.002651
256729391	11056832	564714	10000.000000	29731	468	1.000000	21637	1655	1.000000	18838234	-0.002373
256726327	11058413	565640	10000.000000	29578	490	1.000000	21394	1722	1.000000	18966446	-0.001958
256743338	11049165	563876	10000.000000	29496	586	1.000000	21210	1936	1.000000	19093380	-0.001786
256742759	11063280	566213	10000.000000	29520	478	1.000000	21495	1724	1.000000	19219527	-0.003099
256717827	11067680	564046	10000.000000	29889	497	1.000000	21451	1704	1.000000	19346106	-0.001778
256753499	11064138	563145	10000.000000	29327	568	1.000000	21248	1790	1.000000	19473026	-0.002297
256720561	11057693	564729	10000.000000	29528	510	1.000000	21182	1780	1.000000	19598926	-0.003040
256699997	11079641	566381	10000.000000	29585	512	1.000000	21549	1775	1.000000	19725114	-0.002627
256699672	11080196	565711	10000.000000	29851	447	1.000000	21320	1688	1.000000	19850383	-0.002434
256652570	11071240	565464	10000.000000	29360	468	1.000000	21103	1791	1.000000	19976357	-0.002613
256776924	11060286	565572	10000.000000	29656	493	1.000000	21504	1739	1.000000	20101868	-0.003422
256727750	11064907	564967	10000.000000	29429	570	1.000000	21011	1737	1.000000	20227053	-0.003139
256761913	11055498	563910	10000.000000	29489	539	1.000000	21376	1747	1.000000	20351662	-0.003931
256743185	11063708	565243	10000.000000	29485	465	1.000000	21519	1832	1.000000	20476970	-0.003290
256733627	11070850	564800	10000.000000	29523	573	1.000000	21647	1759	1.000000	20601147	-0.002945
256731897	11062899	565254	10000.000000	29757	438	1.000000	21165	1743	1.000000	20725603	-0.003334
256763310	11059762	564819	10000.000000	29492	502	1.000000	21483	1701	1.000000	20849504	-0.003208
256721237	11072232	564507	10000.000000	29206	494	1.000000	20969	1923	1.000000	20973911	-0.002659
256774915	11052871	563173	10000.000000	29558	509	1.000000	20927	2034	1.000000	21097696	-0.002628
256733670	11061629	564424	10000.000000	29458	491	1.000000	21088	1788	1.000000	21221276	-0.003297
256744951	11067275	563817	10000.000000	29348	506	1.000000	21217	1853	1.000000	21344400	-0.002674
256705555	11062599	565827	10000.000000	29589	564	1.000000	21366	1701	1.000000	21467637	-0.002650
256740588	11056680	563857	10000.000000	29459	553	1.000000	20638	2005	1.000000	21591004	-0.002544
256711358	11072293	563441	10000.000000	29598	516	1.000000	20933	1841	1.000000	21713480	-0.002228
256707480	11068241	564898	10000.000000	29489	477	1.000000	21352	1703	1.000000	21837184	-0.001541
256707449	11057799	565389	10000.000000	29298	510	1.000000	21569	1601	1.000000	21960083	-0.001312
256691333	11068915	564496	10000.000000	29672	450	1.000000	21316	1824	1.000000	22082903	-0.001122
256723341	11073283	564007	10000.000000	29233	446	1.000000	20756	1769	1.000000	22204693	-0.001568
256732768	11061620	562664	10000.000000	29109	582	1.000000	21224	1747	1.000000	22326835	-0.001565
256704704	11069934	565300	10000.000000	29576	455	1.000000	21381	1778	1.000000	22448305	-0.001760
256748783	11049666	564897	10000.000000	29755	515	1.000000	21194	1774	1.000000	22570273	-0.001669
256682043	11066954	564261	10000.000000	29721	517	1.000000	21321	1859	1.000000	22691714	-0.000991
256755143	11059140	564678	10000.000000	29090	546	1.000000	21364	1799	1.000000	22813728	-0.002218
256757098	11066975	563765	10000.000000	29645	511	1.000000	21030	1906	1.000000	22934833	-0.002074
256707771	11060519	563429	10000.000000	29401	537	1.000000	21855	1641	1.000000	23056342	-0.002205
256665873	11062674	565320	10000.000000	29497	494	1.000000	21227	1878	1.000000	23177224	-0.002426
256750062	11062404	564543	10000.000000	29614	485	1.000000	21436	1804	1.000000	23297810	-0.002105
256699650	11075537	563436	10000.000000	29521	496	1.000000	21791	1737	1.000000	23418412	-0.002022
256705958	11074000	565196	10000.000000	29344	522	1.000000	21279	1812	1.000000	23538226	-0.002102
256673233	11072791	565421	10000.000000	29634	494	1.000000	21257	1775	1.000000	23658523	-0.002215
256750450	11067922	564558	10000.000000	29407	443	1.000000	21302	1842	1.000000	23778829	-0.001851
256727459	11061666	565466	10000.000000	29476	527	1.000000	20764	1926	1.000000	23899579	-0.002003
npatches	nstrain	runtime	dt	init_x	init_y	init_y_blood	init_z	init_S	beta0	beta1	beta2	beta3	mean_beta	B	d	delta	delta_blood	b[0]	mut	m	CTL	c	g	epsilon	k	het	lambda	rho	omega	x_max	patch.dyna	DELTA	A	VA
10000	1	100.000000	0.001000	21900	9499	5000000	0.001000	10000000	21.483905	10.679503	11.347133	15.927009	17	800000000	0.010000	1.000000	1.000000	80000	0.000050	0.004800	0	0.500000	0.000000	2.500000	14.000000	0.500000	0.001000	0.001000	0.010000	31872	0	10.000000	7.000000	1.000000
sus	inf	inf_blood	z	x[0]	y[0][0]	z[0]	x[1]	y[1][0]	z[1]	S[0]	synchrony
219000000	94990000	5000000	10.000000	21900	9499	0.001000	21900	9499	0.001000	10000000	0.000000
95191029	96317519	5092781	3941.516320	7446	10481	0.394152	12408	8765	0.394152	10703872	0.000000
178756906	31976223	1654051	6325.803353	14652	3870	0.632580	22901	2045	0.632580	11050228	0.000000
218234886	19425278	999864	7771.765723	17784	2686	0.777177	26939	1017	0.777177	11289171	0.000000
239608163	14155320	726690	8648.676577	20120	1908	0.864868	28970	600	0.864868	11473482	0.000000
251524746	11617466	594338	9180.483393	21817	1673	0.918048	30021	475	0.918048	11627294	0.000000
258415422	10251780	524133	9503.000201	22485	1400	0.950300	30464	372	0.950300	11761949	0.000000
262419572	9488634	484203	9698.592075	22694	1466	0.969859	30382	356	0.969859	11885855	0.000000
264797989	9042785	461105	9817.209710	22948	1539	0.981721	30705	304	0.981721	12004118	0.000000
266221346	8775025	447796	9889.145947	23329	1317	0.988915	30620	267	0.988915	12118420	0.000000
267011132	8643758	441571	9932.772025	23258	1245	0.993277	30652	278	0.993277	12230168	0.000000
267549230	8538414	435088	9959.229270	23388	1224	0.995923	30692	289	0.995923	12340655	0.000000
267898972	8473598	432083	9975.274394	23566	1352	0.997527	30648	333	0.997527	12450199	0.000000
268106371	8436546	429954	9985.005037	23893	1311	0.998501	30700	304	0.998501	12558613	0.000000
268142634	8437514	430664	9990.906233	23771	1304	0.999091	30691	320	0.999091	12666834	0.000000
268300420	8400030	428195	9994.485041	23013	1465	0.999449	30896	290	0.999449	12774403	0.000000
268321792	8394575	429045	9996.655426	23620	1313	0.999666	30702	306	0.999666	12881186	0.000000
268313381	8407732	428973	9997.971667	24029	1194	0.999797	31003	317	0.999797	12988617	0.000000
268312699	8399578	428154	9998.769908	23403	1393	0.999877	30502	315	0.999877	13095093	0.000000
268368663	8388766	428604	9999.254005	23957	1331	0.999925	30918	314	0.999925	13202001	0.000000
268391839	8391601	429592	9999.547588	23664	1336	0.999955	30520	341	0.999955	13308771	0.000000
268355693	8390183	427988	9999.725632	23932	1275	0.999973	30502	329	0.999973	13415035	0.000000
268364956	8393139	428223	9999.833608	23673	1262	0.999983	30560	315	0.999983	13520574	0.000000
268372507	8391741	427778	9999.899091	23339	1308	0.999990	30853	339	0.999990	13626098	0.000000
268334090	8394633	428776	9999.938803	23517	1323	0.999994	30603	288	0.999994	13732050	0.000000
268361918	8404033	428977	9999.962887	23572	1275	0.999996	30509	279	0.999996	13837176	0.000000
268402006	8378649	426725	9999.977493	23585	1429	0.999998	30738	263	0.999998	13942640	0.000000
268371606	8388757	428162	9999.986350	23624	1401	0.999999	30948	266	0.999999	14048227	0.000000
268361928	8380793	426551	9999.991722	23564	1317	0.999999	30596	278	0.999999	14153240	0.000000
268365795	8391617	429747	9999.994980	24051	1223	0.999999	30714	265	0.999999	14258448	0.000000
268386151	8395821	427796	9999.996955	24454	1211	1.000000	30555	229	1.000000	14363365	0.000000
268374555	8384828	426973	9999.998154	23603	1246	1.000000	30609	311	1.000000	14468269	0.000000
268341276	8403165	428860	9999.998880	23278	1473	1.000000	30686	315	1.000000	14573102	0.000000
268372794	8380858	427288	9999.999321	23476	1267	1.000000	30433	334	1.000000	14677149	0.000000
268394586	8383558	428883	9999.999588	24021	1185	1.000000	30531	302	1.000000	14781278	0.000000
268349670	8407225	427756	9999.999750	23650	1235	1.000000	30799	287	1.000000	14885399	0.000000
268349016	8389458	428075	9999.999849	22919	1382	1.000000	30823	298	1.000000	14989433	0.000000
268341383	8394677	429653	9999.999908	23963	1192	1.000000	30705	279	1.000000	15093183	0.000000
268306597	8398128	428326	9999.999944	24027	1174	1.000000	30685	231	1.000000	15196782	0.000000
268378166	8392528	428557	9999.999966	23358	1454	1.000000	30822	223	1.000000	15299566	0.000000
268376223	8384331	427077	9999.999980	23874	1369	1.000000	30715	281	1.000000	15403177	-1.#IND00
268371141	8393075	428456	9999.999988	23553	1310	1.000000	30619	257	1.000000	15506846	-0.009600
268371359	8387435	428031	9999.999992	24011	1282	1.000000	30769	285	1.000000	15610012	0.003188
268361592	8393468	429160	9999.999995	23523	1271	1.000000	30663	271	1.000000	15713415	0.000304
268388085	8395767	428081	9999.999997	23132	1316	1.000000	30744	291	1.000000	15816170	-0.003941
268358165	8388178	428537	9999.999998	24052	1306	1.000000	30713	281	1.000000	15918680	-0.005087
268318763	8395786	427931	9999.999999	23710	1358	1.000000	30613	268	1.000000	16021355	-0.005542
268381419	8387905	428642	9999.999999	23630	1354	1.000000	30824	269	1.000000	16123774	-0.002188
268336092	8400840	429528	10000.000000	23766	1274	1.000000	30784	284	1.000000	16225856	-0.002319
268370435	8386518	428523	10000.000000	24211	1129	1.000000	30676	282	1.000000	16328110	-0.002004
268354509	8396631	429449	10000.000000	23585	1144	1.000000	30759	281	1.000000	16429973	-0.005463
268370893	8381638	427045	10000.000000	23264	1428	1.000000	30690	324	1.000000	16531354	-0.003888
268401461	8377001	426380	10000.000000	23735	1248	1.000000	30561	311	1.000000	16632695	-0.004647
268386589	8395228	427428	10000.000000	23856	1294	1.000000	30883	273	1.000000	16733460	-0.003001
268378244	8383939	426585	10000.000000	23515	1361	1.000000	30611	280	1.000000	16835055	-0.004344
268348516	8385589	427180	10000.000000	23938	1266	1.000000	30923	270	1.000000	16936192	-0.003544
268402475	8386826	428338	10000.000000	23533	1280	1.000000	30617	246	1.000000	17036306	-0.003549
268387543	8375633	427637	10000.000000	23451	1345	1.000000	30916	275	1.000000	17137143	-0.002486
268358630	8391487	428510	10000.000000	23749	1342	1.000000	30626	305	1.000000	17237754	-0.002238
268335722	8396310	427532	10000.000000	23790	1262	1.000000	30727	312	1.000000	17338148	-0.001677
268343309	8395768	429743	10000.000000	23524	1403	1.000000	30686	261	1.000000	17438040	-0.000859
268312568	8408237	428951	10000.000000	24093	1302	1.000000	30685	270	1.000000	17538935	-0.000688
268347584	8383139	428858	10000.000000	23896	1257	1.000000	30909	289	1.000000	17638836	-0.001634
268346774	8395302	427771	10000.000000	23274	1420	1.000000	30672	291	1.000000	17738724	-0.001442
268363387	8385163	429311	10000.000000	23790	1343	1.000000	30702	281	1.000000	17838571	-0.001405
268377118	8389684	427902	10000.000000	23566	1315	1.000000	30635	323	1.000000	17938237	-0.001882
268332823	8392924	427944	10000.000000	23657	1380	1.000000	30821	308	1.000000	18037619	-0.001816
268394512	8376257	428781	10000.000000	23639	1313	1.000000	30771	284	1.000000	18137250	-0.001743
268400086	8389979	427502	10000.000000	23257	1369	1.000000	30589	332	1.000000	18235788	-0.001325
268369405	8388116	428581	10000.000000	23155	1416	1.000000	30682	300	1.000000	18334576	-0.001884
268380078	8390624	428690	10000.000000	23629	1299	1.000000	30767	227	1.000000	18433393	-0.001562
268388481	8388728	427780	10000.000000	23415	1346	1.000000	30791	263	1.000000	18532592	-0.000975
268320076	8396825	427682	10000.000000	24449	1182	1.000000	31011	249	1.000000	18631144	-0.000992
268348803	8389244	427873	10000.000000	23591	1268	1.000000	30749	262	1.000000	18729317	-0.000883
268359913	8390515	427386	10000.000000	23539	1366	1.000000	30698	289	1.000000	18827429	-0.000026
268326492	8390762	427357	10000.000000	23991	1282	1.000000	30458	277	1.000000	18925476	-0.000944
268340962	8390761	428029	10000.000000	23252	1317	1.000000	30585	277	1.000000	19023325	-0.001224
268416936	8390202	428261	10000.000000	23653	1241	1.000000	30916	262	1.000000	19120851	-0.001253
268341969	8382829	428583	10000.000000	23683	1297	1.000000	30600	293	1.000000	19218443	-0.001166
268414980	8380384	428318	10000.000000	24059	1295	1.000000	30482	324	1.000000	19316250	-0.000721
268320387	8397380	428463	10000.000000	23484	1343	1.000000	30740	280	1.000000	19413774	-0.000400
268360134	8382311	428331	10000.000000	23618	1349	1.000000	30905	260	1.000000	19511000	-0.000959
268352370	8383814	428498	10000.000000	23479	1397	1.000000	30904	230	1.000000	19608418	-0.000732
268378921	8379999	429311	10000.000000	23694	1286	1.000000	30813	269	1.000000	19705058	-0.000433
268372905	8389731	429069	10000.000000	23725	1320	1.000000	30675	274	1.000000	19801420	-0.000076
268367897	8391943	428673	10000.000000	23432	1300	1.000000	31049	241	1.000000	19897880	-0.000131
268345506	8387679	427986	10000.000000	23948	1257	1.000000	30586	290	1.000000	19995237	0.000049
268370249	8396535	430066	10000.000000	23411	1463	1.000000	30835	280	1.000000	20091648	-0.000022
268386089	8377315	427602	10000.000000	24037	1349	1.000000	30775	257	1.000000	20187576	0.000623
268371660	8396605	427873	10000.000000	23899	1221	1.000000	30903	254	1.000000	20283792	-0.000465
268371685	8377353	427387	10000.000000	24081	1256	1.000000	30813	269	1.000000	20379572	-0.000442
268341240	8398741	427546	10000.000000	23350	1419	1.000000	30702	269	1.000000	20476222	-0.000642
268321691	8400821	428270	10000.000000	24397	1189	1.000000	30774	283	1.000000	20571510	-0.000349
268326640	8400255	428550	10000.000000	23575	1427	1.000000	30417	268	1.000000	20666743	-0.000429
268360462	8390572	428785	10000.000000	23749	1410	1.000000	30552	309	1.000000	20762294	-0.000320
268386782	8386753	427636	10000.000000	23420	1353	1.000000	30893	295	1.000000	20856458	-0.000354
268352951	8391229	428122	10000.000000	24255	1194	1.000000	30666	263	1.000000	20950974	-0.000098
268331504	8395506	428416	10000.000000	23275	1259	1.000000	30823	289	1.000000	21046303	-0.000247
268367878	8379003	427457	10000.000000	23557	1271	1.000000	30786	229	1.000000	21141146	-0.000327
268377116	8397527	428894	10000.000000	23621	1373	1.000000	30585	303	1.000000	21235003	-0.000780
npatches	nstrain	runtime	dt	init_x	init_y	init_y_blood	init_z	init_S	beta0	beta1	beta2	beta3	mean_beta	B	d	delta	delta_blood	b[0]	mut	m	CTL	c	g	epsilon	k	het	lambda	rho	omega	x_max	patch.dyna	DELTA	A	VA
10000	1	100.000000	0.001000	21900	9499	5000000	0.001000	10000000	18.185835	11.893670	20.933047	8.550211	17	800000000	0.010000	1.000000	1.000000	80000	0.000050	0.004800	0	0.500000	0.000000	2.500000	15.000000	0.500000	0.001000	0.001000	0.010000	31872	0	10.000000	7.000000	1.000000
sus	inf	inf_blood	z	x[0]	y[0][0]	z[0]	x[1]	y[1][0]	z[1]	S[0]	synchrony
219000000	94990000	5000000	10.000000	21900	9499	0.001000	21900	9499	0.001000	10000000	0.000000
100744654	86436524	4581938	3941.516320	9067	8913	0.394152	12412	7910	0.394152	10693032	0.000000
189068133	27232707	1407802	6325.803353	17389	3024	0.632580	22518	1903	0.632580	11013027	0.000000
229606583	15896883	818162	7771.765723	22062	1716	0.777177	27282	932	0.777177	11225238	0.000000
251160270	11202620	575143	8648.676577	24579	1255	0.864868	28856	572	0.864868	11381332	0.000000
263049750	8932218	458871	9180.483393	26368	913	0.918048	29922	400	0.918048	11505936	0.000000
269834663	7729124	396625	9503.000201	26015	893	0.950300	30265	296	0.950300	11613074	0.000000
273756908	7080433	361272	9698.592075	27412	706	0.969859	30595	261	0.969859	11708606	0.000000
276041233	6686602	341474	9817.209710	27800	600	0.981721	30651	244	0.981721	11798296	0.000000
277462502	6470354	330220	9889.145947	27545	679	0.988915	30809	210	0.988915	11884176	0.000000
278247814	6326952	322936	9932.772025	27684	693	0.993277	30754	276	0.993277	11968210	0.000000
278736472	6253269	318441	9959.229270	28408	561	0.995923	30952	238	0.995923	12050495	0.000000
279079099	6195460	316172	9975.274394	28127	648	0.997527	30803	267	0.997527	12132165	0.000000
279286423	6161538	313863	9985.005037	27910	589	0.998501	30804	210	0.998501	12213236	0.000000
279425424	6140252	313237	9990.906233	28499	455	0.999091	30879	217	0.999091	12293515	0.000000
279389378	6145678	313427	9994.485041	27905	690	0.999449	30763	224	0.999449	12373539	0.000000
279529036	6126810	312323	9996.655426	27919	625	0.999666	31174	196	0.999666	12453764	0.000000
279480794	6130789	313206	9997.971667	28009	576	0.999797	30887	211	0.999797	12533949	0.000000
279490865	6131261	312728	9998.769908	28267	587	0.999877	30730	231	0.999877	12613614	0.000000
279537658	6113795	311790	9999.254005	27394	607	0.999925	31059	200	0.999925	12692836	0.000000
279542726	6120892	311765	9999.547588	28220	546	0.999955	30974	225	0.999955	12772315	0.000000
279536049	6126545	311326	9999.725632	28024	618	0.999973	31113	203	0.999973	12851820	0.000000
279568622	6115140	312505	9999.833608	27866	646	0.999983	31046	204	0.999983	12931675	0.000000
279534158	6127522	312822	9999.899091	27492	730	0.999990	30962	205	0.999990	13011174	0.000000
279568973	6112033	312186	9999.938803	28042	573	0.999994	30783	220	0.999994	13090325	0.000000
279524623	6126995	312867	9999.962887	28152	647	0.999996	30702	199	0.999996	13168915	0.000000
279483312	6123451	312550	9999.977493	27575	703	0.999998	31061	235	0.999998	13247501	0.000000
279535948	6124606	311563	9999.986350	27939	728	0.999999	30845	236	0.999999	13325790	0.000000
279499697	6130812	312436	9999.991722	27907	586	0.999999	30902	173	0.999999	13403998	0.000000
279527898	6122814	312768	9999.994980	27836	626	0.999999	31042	225	0.999999	13483223	0.000000
279499231	6126781	311879	9999.996955	27974	606	1.000000	30909	197	1.000000	13560863	0.000000
279492617	6132691	311771	9999.998154	27776	545	1.000000	31038	259	1.000000	13638468	0.000000
279502219	6130068	312465	9999.998880	28287	437	1.000000	30798	213	1.000000	13716496	0.000000
279516255	6117508	311675	9999.999321	28025	582	1.000000	31088	196	1.000000	13793923	0.000000
279562034	6128181	312448	9999.999588	27824	638	1.000000	30864	249	1.000000	13871593	0.000000
279561130	6113359	311678	9999.999750	27716	670	1.000000	30803	199	1.000000	13948952	0.000000
279563795	6113008	311996	9999.999849	27849	609	1.000000	31161	192	1.000000	14026767	0.000000
279503597	6126908	313965	9999.999908	28113	645	1.000000	30796	223	1.000000	14103898	0.000000
279530075	6111567	311985	9999.999944	28196	578	1.000000	30987	198	1.000000	14180570	0.000000
279567346	6123675	312418	9999.999966	28377	622	1.000000	30794	228	1.000000	14257334	0.000000
279523321	6136689	313153	9999.999980	28527	531	1.000000	30879	203	1.000000	14334400	-1.#IND00
279525097	6120646	311743	9999.999988	27970	601	1.000000	30873	224	1.000000	14411475	-1.#IND00
279586821	6120150	311042	9999.999992	28251	646	1.000000	30774	205	1.000000	14487946	0.009529
279542452	6120767	314139	9999.999995	28334	692	1.000000	30744	200	1.000000	14564210	0.000353
279547032	6122384	312483	9999.999997	28173	627	1.000000	30930	214	1.000000	14640489	-0.002274
279570389	6119515	312036	9999.999998	28696	513	1.000000	30724	214	1.000000	14717222	0.007081
279544549	6124941	311969	9999.999999	28172	558	1.000000	30898	193	1.000000	14793349	0.008033
279569804	6119236	312446	9999.999999	27771	710	1.000000	31103	206	1.000000	14869626	0.007490
279509033	6121210	313340	10000.000000	28079	542	1.000000	30907	242	1.000000	14945595	0.004935
279522851	6120486	312268	10000.000000	27927	610	1.000000	31059	188	1.000000	15021810	0.001067
279571369	6111704	311752	10000.000000	28562	552	1.000000	31052	221	1.000000	15097432	-0.004477
279524550	6135699	312833	10000.000000	28131	555	1.000000	30900	223	1.000000	15173337	-0.001429
279517291	6129834	312212	10000.000000	27938	585	1.000000	31091	219	1.000000	15248832	-0.001006
279526055	6118287	311903	10000.000000	28199	665	1.000000	30737	223	1.000000	15324145	-0.002155
279501532	6115906	312760	10000.000000	27564	665	1.000000	30742	202	1.000000	15400015	-0.002403
279557583	6113248	312121	10000.000000	27946	581	1.000000	30822	234	1.000000	15474954	-0.001631
279493696	6131578	312690	10000.000000	28184	606	1.000000	30986	225	1.000000	15550774	0.002036
279547425	6125188	312640	10000.000000	28507	500	1.000000	30834	252	1.000000	15625830	0.001478
279536775	6124880	312679	10000.000000	28018	548	1.000000	30908	206	1.000000	15700955	-0.000181
279551844	6116171	311652	10000.000000	28049	634	1.000000	30670	220	1.000000	15775575	-0.000379
279538395	6126017	311805	10000.000000	28253	591	1.000000	30880	234	1.000000	15850113	-0.000535
279556725	6112273	312813	10000.000000	28085	631	1.000000	31005	243	1.000000	15924597	0.001076
279517782	6129146	311904	10000.000000	28112	541	1.000000	30829	242	1.000000	15998909	0.000828
279558156	6115090	312224	10000.000000	28116	642	1.000000	31001	187	1.000000	16072843	0.000914
279536638	6123907	312486	10000.000000	28054	539	1.000000	30645	199	1.000000	16147211	0.000556
279538749	6119496	312677	10000.000000	28085	687	1.000000	30752	185	1.000000	16221252	0.000786
279479997	6133413	312804	10000.000000	28004	628	1.000000	30893	232	1.000000	16295209	0.000756
279583529	6111908	311616	10000.000000	28134	591	1.000000	30833	221	1.000000	16369030	0.000611
279503629	6130576	313403	10000.000000	28433	514	1.000000	31195	210	1.000000	16443757	0.000483
279562109	6114693	311805	10000.000000	28262	610	1.000000	30823	258	1.000000	16517028	-0.001344
279501773	6129232	313099	10000.000000	27879	658	1.000000	30689	264	1.000000	16590184	-0.001279
279507395	6136244	313561	10000.000000	28122	610	1.000000	31073	203	1.000000	16663796	-0.001873
279514441	6120115	313042	10000.000000	28133	637	1.000000	30860	224	1.000000	16737246	-0.001872
279541188	6124410	312575	10000.000000	28338	622	1.000000	30831	173	1.000000	16810356	-0.002258
279533265	6123796	312266	10000.000000	27805	672	1.000000	30825	182	1.000000	16883492	-0.002158
279527498	6118897	313349	10000.000000	27980	596	1.000000	30674	189	1.000000	16956534	-0.001736
279530130	6131343	311689	10000.000000	28492	513	1.000000	30981	228	1.000000	17029444	-0.001607
279510428	6115611	312275	10000.000000	28141	548	1.000000	31042	185	1.000000	17102465	-0.001501
279558498	6122648	311178	10000.000000	28372	476	1.000000	30953	211	1.000000	17174956	-0.000976
279561310	6119145	312678	10000.000000	27960	649	1.000000	31117	177	1.000000	17246736	-0.001046
279535572	6123944	313245	10000.000000	28010	544	1.000000	30627	213	1.000000	17318860	-0.001075
279544060	6122142	312369	10000.000000	27954	585	1.000000	30902	219	1.000000	17391339	-0.000905
279510215	6130925	312350	10000.000000	27827	672	1.000000	30838	196	1.000000	17463554	-0.000931
279514562	6129950	312871	10000.000000	28304	547	1.000000	30869	196	1.000000	17536103	-0.000821
279503768	6136537	313148	10000.000000	28102	533	1.000000	30991	206	1.000000	17607542	-0.000908
279544445	6120010	312400	10000.000000	27784	614	1.000000	30835	223	1.000000	17680050	-0.000949
279584799	6111098	311508	10000.000000	28261	501	1.000000	30968	199	1.000000	17751070	-0.000843
279601499	6119026	312501	10000.000000	27880	655	1.000000	30779	274	1.000000	17823140	-0.000939
279557461	6116585	313005	10000.000000	27745	661	1.000000	30918	224	1.000000	17894967	-0.001443
279590550	6117546	312252	10000.000000	28382	613	1.000000	30803	216	1.000000	17965917	-0.001486
279562843	6120036	312998	10000.000000	27897	646	1.000000	30873	249	1.000000	18036914	-0.002123
279585721	6117531	311545	10000.000000	28405	530	1.000000	30881	224	1.000000	18108459	-0.000682
279523270	6125930	311822	10000.000000	28260	581	1.000000	30985	195	1.000000	18179521	-0.000642
279539041	6112605	313101	10000.000000	27803	617	1.000000	30925	163	1.000000	18250847	-0.000344
279511451	6125492	311946	10000.000000	27998	661	1.000000	30805	220	1.000000	18321697	-0.000487
279562295	6123596	312011	10000.000000	28273	456	1.000000	30885	219	1.000000	18392675	-0.000869
279571829	6120369	312392	10000.000000	28128	595	1.000000	30672	228	1.000000	18463596	-0.000041
279543727	6111631	312228	10000.000000	28224	561	1.000000	30909	239	1.000000	18534180	-0.000339
279513324	6129150	314200	10000.000000	28222	609	1.000000	30806	224	1.000000	18604410	-0.000638
279506499	6130743	311280	10000.000000	28142	562	1.000000	31009	225	1.000000	18674772	-0.000673
npatches	nstrain	runtime	dt	init_x	init_y	init_y_blood	init_z	init_S	beta0	beta1	beta2	beta3	mean_beta	B	d	delta	delta_blood	b[0]	mut	m	CTL	c	g	epsilon	k	het	lambda	rho	omega	x_max	patch.dyna	DELTA	A	VA
10000	1	100.000000	0.001000	21900	9499	5000000	0.001000	10000000	18.112142	19.100643	14.002166	17.324276	17	800000000	0.010000	1.000000	1.000000	80000	0.000050	0.004800	0	0.500000	0.000000	2.500000	16.000000	0.500000	0.001000	0.001000	0.010000	31872	0	10.000000	7.000000	1.000000
sus	inf	inf_blood	z	x[0]	y[0][0]	z[0]	x[1]	y[1][0]	z[1]	S[0]	synchrony
219000000	94990000	5000000	10.000000	21900	9499	0.001000	21900	9499	0.001000	10000000	0.000000
106010028	77783333	4132430	3941.516320	9760	8125	0.394152	9357	8164	0.394152	10682224	0.000000
198523568	23265794	1204244	6325.803353	18738	2543	0.632580	18026	2542	0.632580	10977024	0.000000
239858114	13009734	669781	7771.765723	23098	1451	0.777177	22855	1470	0.777177	11162007	0.000000
261458512	8792939	452355	8648.676577	25711	904	0.864868	25299	883	0.864868	11291970	0.000000
273205720	6795974	348238	9180.483393	27060	650	0.918048	26280	842	0.918048	11390632	0.000000
279722173	5766629	294758	9503.000201	28423	558	0.950300	27168	645	0.950300	11472067	0.000000
283586489	5167628	264202	9698.592075	28489	447	0.969859	28134	514	0.969859	11543902	0.000000
285808442	4836025	246389	9817.209710	29129	426	0.981721	28098	577	0.981721	11609894	0.000000
287153432	4638192	236549	9889.145947	28903	403	0.988915	28103	568	0.988915	11671631	0.000000
287928908	4525897	230829	9932.772025	29609	303	0.993277	28520	420	0.993277	11731642	0.000000
288372083	4457444	226986	9959.229270	28962	464	0.995923	28786	431	0.995923	11790835	0.000000
288691599	4412414	224758	9975.274394	29213	416	0.997527	28483	404	0.997527	11848318	0.000000
288832138	4396781	223229	9985.005037	29389	378	0.998501	28788	425	0.998501	11905257	0.000000
288951756	4386188	223318	9990.906233	29748	395	0.999091	28461	553	0.999091	11962325	0.000000
289021831	4373642	222762	9994.485041	29358	365	0.999449	28690	458	0.999449	12018827	0.000000
289144166	4348022	221469	9996.655426	29688	380	0.999666	29082	437	0.999666	12074646	0.000000
289128027	4352398	222242	9997.971667	29615	390	0.999797	28577	452	0.999797	12130888	0.000000
289138129	4347160	221477	9998.769908	29007	448	0.999877	28766	426	0.999877	12187423	0.000000
289080905	4368615	222281	9999.254005	29677	326	0.999925	28758	479	0.999925	12242760	0.000000
289102775	4355007	222681	9999.547588	29085	373	0.999955	28461	464	0.999955	12298743	0.000000
289120684	4355228	222406	9999.725632	29676	290	0.999973	28803	469	0.999973	12354396	0.000000
289090866	4352993	222791	9999.833608	29429	412	0.999983	28709	464	0.999983	12410751	0.000000
289153120	4347165	221148	9999.899091	29110	392	0.999990	28764	435	0.999990	12466575	0.000000
289105103	4366006	222785	9999.938803	29112	428	0.999994	27907	557	0.999994	12521533	0.000000
289095105	4347753	221803	9999.962887	29180	371	0.999996	28391	478	0.999996	12576910	0.000000
289116191	4360605	221415	9999.977493	29340	414	0.999998	28944	374	0.999998	12631844	0.000000
289056547	4367148	222870	9999.986350	29469	428	0.999999	28812	427	0.999999	12687266	0.000000
289156827	4334689	221831	9999.991722	29326	376	0.999999	28877	453	0.999999	12742514	0.000000
289114173	4356218	223160	9999.994980	29343	356	0.999999	28550	525	0.999999	12797358	0.000000
289133020	4349358	221644	9999.996955	29577	350	1.000000	28532	533	1.000000	12852141	0.000000
289116243	4360043	222288	9999.998154	29522	289	1.000000	28465	479	1.000000	12907008	0.000000
289108931	4360591	222159	9999.998880	29321	369	1.000000	28833	471	1.000000	12961854	0.000000
289105586	4346110	221090	9999.999321	29583	352	1.000000	28472	509	1.000000	13016531	0.000000
289119382	4355859	222372	9999.999588	29384	356	1.000000	28831	438	1.000000	13071089	0.000000
289092347	4362187	222716	9999.999750	29624	352	1.000000	28651	407	1.000000	13126012	0.000000
289131440	4361298	222557	9999.999849	29499	355	1.000000	28699	486	1.000000	13180748	0.000000
289089580	4355636	222813	9999.999908	29487	403	1.000000	28791	499	1.000000	13235238	0.000000
289154108	4355345	222419	9999.999944	29201	395	1.000000	28654	467	1.000000	13289342	0.000000
289119501	4349004	222471	9999.999966	29530	340	1.000000	28746	511	1.000000	13343117	0.000000
289111411	4354004	222696	9999.999980	29437	348	1.000000	28694	458	1.000000	13397799	-1.#IND00
289159908	4347328	221440	9999.999988	28981	434	1.000000	29015	457	1.000000	13451481	0.014400
289098304	4354853	222045	9999.999992	29895	310	1.000000	28864	385	1.000000	13506187	-0.023868
289154987	4350390	223408	9999.999995	29378	431	1.000000	28720	467	1.000000	13560105	-0.003921
289072740	4359813	222056	9999.999997	28884	350	1.000000	28785	454	1.000000	13613883	0.003267
289137816	4355745	221794	9999.999998	29459	348	1.000000	28669	558	1.000000	13668105	-0.001467
289123343	4351876	222548	9999.999999	29594	395	1.000000	28936	466	1.000000	13721732	0.000418
289097223	4349215	222226	9999.999999	29454	327	1.000000	28766	386	1.000000	13775792	0.001205
289112535	4363590	222413	10000.000000	29002	423	1.000000	28642	474	1.000000	13829088	0.000072
289087308	4359501	223024	10000.000000	29646	394	1.000000	28569	394	1.000000	13882724	0.002497
289123180	4348945	221829	10000.000000	29304	438	1.000000	28465	456	1.000000	13936242	0.001039
289065661	4363749	224170	10000.000000	29502	360	1.000000	28751	478	1.000000	13989487	0.000321
289072473	4355794	222811	10000.000000	29323	396	1.000000	28492	518	1.000000	14042675	0.000534
289112464	4352321	222679	10000.000000	29277	380	1.000000	28848	387	1.000000	14096103	0.001232
289109715	4359898	222288	10000.000000	29188	442	1.000000	29171	413	1.000000	14148667	0.000984
289062643	4359297	222220	10000.000000	29469	350	1.000000	28951	524	1.000000	14201621	0.001562
289125745	4358868	222205	10000.000000	29556	362	1.000000	28528	483	1.000000	14254403	0.001235
289071747	4356567	222714	10000.000000	29424	310	1.000000	28524	545	1.000000	14307420	-0.000278
289129330	4349209	222629	10000.000000	29999	282	1.000000	28641	431	1.000000	14360465	-0.000320
289065824	4364185	222039	10000.000000	29158	404	1.000000	28449	565	1.000000	14413405	-0.002150
289184205	4338013	221475	10000.000000	29706	317	1.000000	28743	494	1.000000	14466292	-0.000930
289120798	4357642	222278	10000.000000	29335	376	1.000000	28061	487	1.000000	14518622	-0.000153
289144835	4346188	221605	10000.000000	29849	329	1.000000	29069	388	1.000000	14571324	-0.000050
289133809	4361788	222567	10000.000000	29392	310	1.000000	29131	375	1.000000	14623428	-0.000114
289105887	4354541	221578	10000.000000	29428	385	1.000000	29218	380	1.000000	14675972	-0.000200
289156415	4349416	222547	10000.000000	29366	324	1.000000	28506	518	1.000000	14728254	-0.000448
289048295	4361629	222298	10000.000000	29029	421	1.000000	28731	450	1.000000	14780996	0.000855
289080008	4356341	222338	10000.000000	29002	385	1.000000	28819	479	1.000000	14832857	0.001678
289071776	4365500	221953	10000.000000	29507	356	1.000000	28939	374	1.000000	14885251	0.002367
289058186	4362455	223002	10000.000000	29334	381	1.000000	28667	466	1.000000	14936794	0.002060
289150518	4350507	222539	10000.000000	29484	397	1.000000	29038	505	1.000000	14988570	0.002444
289053907	4364206	223084	10000.000000	29634	310	1.000000	29126	406	1.000000	15041067	0.002613
289097283	4360754	222146	10000.000000	29388	422	1.000000	28580	376	1.000000	15093080	0.002046
289134442	4348449	222208	10000.000000	29453	325	1.000000	29058	401	1.000000	15144331	0.002166
289093639	4356756	222672	10000.000000	29626	346	1.000000	28418	568	1.000000	15196496	0.001964
289112310	4350258	222350	10000.000000	29349	409	1.000000	29121	367	1.000000	15248235	0.002044
289112376	4357703	221947	10000.000000	29586	327	1.000000	28654	515	1.000000	15300007	0.001910
289130431	4352283	221880	10000.000000	29317	397	1.000000	28171	493	1.000000	15351417	0.002440
289109296	4354693	221528	10000.000000	29447	338	1.000000	28911	413	1.000000	15402746	0.002669
289113569	4350252	222432	10000.000000	29282	419	1.000000	28962	398	1.000000	15453444	0.002284
289114546	4356167	222117	10000.000000	29401	336	1.000000	28821	486	1.000000	15504617	0.001779
289138029	4344300	222398	10000.000000	29351	368	1.000000	28869	483	1.000000	15555419	0.001198
289202795	4348790	222640	10000.000000	29153	422	1.000000	28531	439	1.000000	15606190	-0.000942
289057975	4363777	222899	10000.000000	29361	409	1.000000	28745	377	1.000000	15657276	-0.000387
289072976	4366364	222273	10000.000000	29333	390	1.000000	28763	437	1.000000	15707777	-0.000631
289127009	4342741	221778	10000.000000	29716	304	1.000000	29210	379	1.000000	15758341	-0.000435
289100134	4354667	222600	10000.000000	29726	391	1.000000	28821	386	1.000000	15809164	-0.000155
289187709	4334468	222010	10000.000000	29483	357	1.000000	28769	441	1.000000	15859938	-0.000410
289062805	4370123	222694	10000.000000	29752	308	1.000000	28547	453	1.000000	15910658	-0.000405
289108541	4340332	221337	10000.000000	29130	441	1.000000	28416	594	1.000000	15961268	-0.000063
289150880	4351954	220943	10000.000000	29617	339	1.000000	28960	415	1.000000	16010941	-0.000163
289093449	4355769	222159	10000.000000	29575	269	1.000000	28575	532	1.000000	16061150	-0.000330
289109258	4348802	221620	10000.000000	29217	389	1.000000	28278	471	1.000000	16111613	-0.000189
289025434	4366413	222803	10000.000000	29156	337	1.000000	29359	362	1.000000	16161754	-0.000418
289131202	4353497	221710	10000.000000	29527	326	1.000000	29005	409	1.000000	16211807	-0.000528
289113554	4348486	221400	10000.000000	29407	373	1.000000	28441	552	1.000000	16262369	-0.001013
289179711	4351941	221736	10000.000000	28981	450	1.000000	28596	518	1.000000	16312221	-0.001126
289039437	4369076	223613	10000.000000	29468	331	1.000000	28473	565	1.000000	16362012	-0.000830
289088356	4358957	222265	10000.000000	29574	393	1.000000	28585	508	1.000000	16411734	-0.000874
289117547	4355662	222749	10000.000000	28950	446	1.000000	28217	590	1.000000	16461704	-0.000910
npatches	nstrain	runtime	dt	init_x	init_y	init_y_blood	init_z	init_S	beta0	beta1	beta2	beta3	mean_beta	B	d	delta	delta_blood	b[0]	mut	m	CTL	c	g	epsilon	k	het	lambda	rho	omega	x_max	patch.dyna	DELTA	A	VA
10000	1	100.000000	0.001000	21900	9499	5000000	0.001000	10000000	14.861040	14.116139	23.435277	15.508655	17	800000000	0.010000	1.000000	1.000000	80000	0.000050	0.004800	0	0.500000	0.000000	2.500000	17.000000	0.500000	0.001000	0.001000	0.010000	31872	0	10.000000	7.000000	1.000000
sus	inf	inf_blood	z	x[0]	y[0][0]	z[0]	x[1]	y[1][0]	z[1]	S[0]	synchrony
219000000	94990000	5000000	10.000000	21900	9499	0.001000	21900	9499	0.001000	10000000	0.000000
111764344	69850815	3716100	3941.516320	11788	6775	0.394152	12315	6493	0.394152	10672265	0.000000
208404783	19666219	1020587	6325.803353	22482	1578	0.632580	22941	1483	0.632580	10943161	0.000000
250206551	10416170	537741	7771.765723	26605	795	0.777177	27237	653	0.777177	11103372	0.000000
271538498	6716437	344851	8648.676577	29132	380	0.864868	29346	391	0.864868	11207944	0.000000
282724828	4998026	255586	9180.483393	30332	282	0.918048	30571	261	0.918048	11283033	0.000000
288996519	4112219	210653	9503.000201	30558	189	0.950300	30877	160	0.950300	11341299	0.000000
292559745	3609733	184329	9698.592075	31012	180	0.969859	31065	113	0.969859	11390643	0.000000
294601813	3333534	170727	9817.209710	30750	147	0.981721	31259	123	0.981721	11434489	0.000000
295825996	3159482	161520	9889.145947	31066	160	0.988915	31117	142	0.988915	11474831	0.000000
296574090	3067164	157171	9932.772025	30934	139	0.993277	31416	102	0.993277	11513573	0.000000
297021899	3011693	154073	9959.229270	31101	129	0.995923	31163	131	0.995923	11550558	0.000000
297335851	2969580	151980	9975.274394	31029	125	0.997527	31217	116	0.997527	11587139	0.000000
297427151	2959253	151375	9985.005037	31382	128	0.998501	31069	135	0.998501	11622636	0.000000
297566379	2932507	151081	9990.906233	31093	121	0.999091	31205	108	0.999091	11658161	0.000000
297670469	2925879	148919	9994.485041	31212	109	0.999449	30888	117	0.999449	11693869	0.000000
297666072	2924634	149867	9996.655426	31387	125	0.999666	31327	69	0.999666	11729007	0.000000
297700540	2921448	149064	9997.971667	31330	108	0.999797	31463	95	0.999797	11764179	0.000000
297689869	2922863	149228	9998.769908	31092	132	0.999877	31417	98	0.999877	11799429	0.000000
297690516	2919807	149379	9999.254005	31191	125	0.999925	31226	90	0.999925	11834818	0.000000
297665854	2921225	148682	9999.547588	31216	109	0.999955	31424	100	0.999955	11870070	0.000000
297692031	2919631	148808	9999.725632	31287	100	0.999973	31395	109	0.999973	11904751	0.000000
297737576	2920508	148253	9999.833608	31344	119	0.999983	31249	104	0.999983	11939645	0.000000
297696264	2914520	148581	9999.899091	30840	141	0.999990	31337	103	0.999990	11974235	0.000000
297665972	2928343	148965	9999.938803	31326	117	0.999994	31452	118	0.999994	12008757	0.000000
297688458	2914285	148937	9999.962887	31351	123	0.999996	31188	101	0.999996	12043599	0.000000
297666583	2936466	150351	9999.977493	30949	111	0.999998	31063	135	0.999998	12078189	0.000000
297705437	2914524	148838	9999.986350	31177	110	0.999999	31335	107	0.999999	12112819	0.000000
297743255	2913290	149501	9999.991722	31186	108	0.999999	31304	98	0.999999	12147008	0.000000
297699367	2924977	149612	9999.994980	31324	125	0.999999	31308	69	0.999999	12181467	0.000000
297662715	2926918	149395	9999.996955	31072	92	1.000000	31322	79	1.000000	12215971	0.000000
297707981	2918105	148709	9999.998154	31119	164	1.000000	31323	137	1.000000	12250217	0.000000
297770102	2909008	148539	9999.998880	31042	166	1.000000	31352	130	1.000000	12284744	0.000000
297719742	2919310	149033	9999.999321	31254	125	1.000000	31362	136	1.000000	12318950	0.000000
297699787	2921779	148733	9999.999588	31097	121	1.000000	31220	133	1.000000	12353419	0.000000
297711489	2921150	148574	9999.999750	31123	105	1.000000	31359	121	1.000000	12387915	0.000000
297727566	2912438	148939	9999.999849	31244	123	1.000000	31503	102	1.000000	12422109	0.000000
297714610	2917681	148609	9999.999908	30963	102	1.000000	31247	89	1.000000	12456371	0.000000
297719809	2917073	149479	9999.999944	31493	118	1.000000	31473	101	1.000000	12490066	0.000000
297706821	2916695	149409	9999.999966	31110	105	1.000000	31289	116	1.000000	12524498	0.000000
297717532	2917967	148408	9999.999980	31264	108	1.000000	31196	145	1.000000	12558237	-1.#IND00
297733862	2914063	148870	9999.999988	31469	107	1.000000	31374	105	1.000000	12591933	-0.000000
297699958	2922681	149418	9999.999992	31297	119	1.000000	31457	88	1.000000	12626050	0.018706
297712589	2909431	148675	9999.999995	31058	133	1.000000	31332	101	1.000000	12659771	0.012768
297682828	2923061	149561	9999.999997	31233	135	1.000000	31047	81	1.000000	12693342	0.006876
297683300	2927518	148923	9999.999998	31347	128	1.000000	31348	115	1.000000	12727131	0.007769
297709459	2929246	149555	9999.999999	31419	111	1.000000	31461	99	1.000000	12760950	0.004384
297686310	2922841	149456	9999.999999	31144	103	1.000000	31247	63	1.000000	12794554	0.004591
297721647	2917363	148771	10000.000000	31072	120	1.000000	31190	128	1.000000	12827913	0.006833
297715365	2922123	148911	10000.000000	31501	127	1.000000	31264	110	1.000000	12861719	0.007091
297699041	2919562	149892	10000.000000	31352	113	1.000000	31309	90	1.000000	12895098	0.007010
297695791	2919477	148906	10000.000000	31325	106	1.000000	31479	117	1.000000	12927728	0.004712
297699492	2923263	148526	10000.000000	31316	80	1.000000	31310	134	1.000000	12961333	0.010217
297682594	2918950	149481	10000.000000	31261	112	1.000000	31148	99	1.000000	12994374	0.009120
297699499	2920438	149296	10000.000000	31131	113	1.000000	31247	123	1.000000	13027639	0.007943
297718653	2918634	149452	10000.000000	31129	128	1.000000	31277	109	1.000000	13060889	0.007730
297679796	2916381	149133	10000.000000	30974	110	1.000000	31444	110	1.000000	13094410	0.008842
297732835	2917340	148792	10000.000000	31088	91	1.000000	31385	90	1.000000	13127642	0.008200
297700846	2918126	148775	10000.000000	31209	102	1.000000	31111	128	1.000000	13161098	0.008509
297724068	2915897	149190	10000.000000	30990	161	1.000000	31164	101	1.000000	13194416	0.007371
297752047	2915048	149463	10000.000000	31294	131	1.000000	31376	113	1.000000	13227472	0.007944
297753756	2909065	148319	10000.000000	31340	101	1.000000	31148	103	1.000000	13260168	0.006543
297756898	2914238	148464	10000.000000	31545	99	1.000000	31325	111	1.000000	13292641	0.006569
297722781	2918800	148450	10000.000000	31210	143	1.000000	31144	113	1.000000	13325595	0.006035
297759397	2915809	149222	10000.000000	31198	122	1.000000	31085	115	1.000000	13358406	0.006424
297707696	2917274	149161	10000.000000	31171	116	1.000000	31346	90	1.000000	13390930	0.006387
297730368	2915814	148765	10000.000000	31093	82	1.000000	31285	100	1.000000	13423378	0.008713
297685559	2923057	149244	10000.000000	31256	117	1.000000	31201	109	1.000000	13455953	0.008555
297697992	2918237	149693	10000.000000	31209	108	1.000000	31402	117	1.000000	13488656	0.008377
297741411	2912157	148846	10000.000000	31241	95	1.000000	31400	109	1.000000	13520878	0.008373
297722651	2919360	148852	10000.000000	31245	127	1.000000	31311	96	1.000000	13553262	0.008507
297778033	2902689	149019	10000.000000	31440	110	1.000000	31059	100	1.000000	13585795	0.007039
297749936	2914979	149073	10000.000000	31114	134	1.000000	31173	101	1.000000	13618266	0.006910
297685989	2921360	148965	10000.000000	31286	117	1.000000	31239	102	1.000000	13650265	0.006496
297783263	2906886	147782	10000.000000	31347	89	1.000000	31555	98	1.000000	13682210	0.005726
297721604	2915541	148476	10000.000000	31266	104	1.000000	31461	97	1.000000	13714417	0.005621
297714681	2927467	149787	10000.000000	30998	122	1.000000	31244	94	1.000000	13746565	0.005892
297667272	2920963	149276	10000.000000	31331	77	1.000000	31173	135	1.000000	13778782	0.005840
297710761	2928265	149532	10000.000000	31412	98	1.000000	31381	116	1.000000	13810159	0.005213
297729147	2910482	147797	10000.000000	31189	76	1.000000	30982	131	1.000000	13842111	0.005153
297767529	2915638	148394	10000.000000	31175	112	1.000000	31095	95	1.000000	13873568	0.004897
297670894	2918298	149421	10000.000000	31344	122	1.000000	31126	110	1.000000	13905384	0.004858
297727252	2919717	149144	10000.000000	31319	137	1.000000	31158	112	1.000000	13937969	0.004590
297695593	2917547	148782	10000.000000	31520	68	1.000000	31134	124	1.000000	13970136	0.003600
297719505	2914443	149047	10000.000000	31195	101	1.000000	31190	109	1.000000	14001836	0.003605
297701929	2921481	149026	10000.000000	31316	76	1.000000	31132	70	1.000000	14033226	0.003881
297680997	2921237	148668	10000.000000	31243	124	1.000000	31202	99	1.000000	14065192	0.003721
297701990	2924907	148474	10000.000000	31024	134	1.000000	31449	87	1.000000	14096633	0.003733
297698073	2917200	148599	10000.000000	31050	108	1.000000	31219	80	1.000000	14128177	0.003389
297710080	2914372	149798	10000.000000	31301	141	1.000000	31172	145	1.000000	14159477	0.003380
297754192	2926557	149450	10000.000000	31340	115	1.000000	31159	118	1.000000	14190985	0.003828
297719615	2911169	148286	10000.000000	31181	117	1.000000	31586	97	1.000000	14222299	0.003951
297693793	2922838	149151	10000.000000	31189	84	1.000000	31229	107	1.000000	14253644	0.003338
297737067	2916345	148355	10000.000000	31119	105	1.000000	31233	139	1.000000	14285241	0.003200
297696228	2920630	149074	10000.000000	31100	110	1.000000	31299	99	1.000000	14316996	0.002939
297726129	2913740	148172	10000.000000	31065	134	1.000000	31043	139	1.000000	14348047	0.003077
297691785	2923538	149743	10000.000000	31228	121	1.000000	31109	113	1.000000	14379054	0.002715
297638141	2929903	149423	10000.000000	31162	109	1.000000	31279	79	1.000000	14409932	0.002659
297605515	2928302	149728	10000.000000	31167	121	1.000000	31254	84	1.000000	14440841	0.003014
297743202	2919781	149072	10000.000000	31082	114	1.000000	31365	112	1.000000	14471521	0.003048
npatches	nstrain	runtime	dt	init_x	init_y	init_y_blood	init_z	init_S	beta0	beta1	beta2	beta3	mean_beta	B	d	delta	delta_blood	b[0]	mut	m	CTL	c	g	epsilon	k	het	lambda	rho	omega	x_max	patch.dyna	DELTA	A	VA
10000	1	100.000000	0.001000	21900	9499	5000000	0.001000	10000000	17.757658	19.102834	14.620274	23.403428	17	800000000	0.010000	1.000000	1.000000	80000	0.000050	0.004800	0	0.500000	0.000000	2.500000	18.000000	0.500000	0.001000	0.001000	0.010000	31872	0	10.000000	7.000000	1.000000
sus	inf	inf_blood	z	x[0]	y[0][0]	z[0]	x[1]	y[1][0]	z[1]	S[0]	synchrony
219000000	94990000	5000000	10.000000	21900	9499	0.001000	21900	9499	0.001000	10000000	0.000000
117004103	62937024	3356947	3941.516320	10897	6641	0.394152	10310	6731	0.394152	10661617	0.000000
217044537	16728565	870117	6325.803353	21061	1651	0.632580	19809	1925	0.632580	10909770	0.000000
259075857	8377180	432602	7771.765723	25742	836	0.777177	25307	795	0.777177	11047850	0.000000
279935452	5112330	263366	8648.676577	28307	406	0.864868	27388	630	0.864868	11131109	0.000000
290673487	3637202	185748	9180.483393	29736	250	0.918048	28908	385	0.918048	11186258	0.000000
296510842	2857774	146391	9503.000201	30648	195	0.950300	29657	300	0.950300	11226251	0.000000
299777901	2460854	125175	9698.592075	30263	205	0.969859	30195	257	0.969859	11257134	0.000000
301763648	2201072	113097	9817.209710	30938	96	0.981721	30675	178	0.981721	11283104	0.000000
302911689	2063752	105107	9889.145947	30972	134	0.988915	30375	197	0.988915	11306099	0.000000
303504640	1994560	102062	9932.772025	31226	103	0.993277	30491	259	0.993277	11327584	0.000000
303932286	1941567	99090	9959.229270	30929	114	0.995923	30655	158	0.995923	11347463	0.000000
304155093	1915644	97046	9975.274394	30996	110	0.997527	30642	170	0.997527	11366536	0.000000
304383156	1875212	95704	9985.005037	31080	124	0.998501	30718	183	0.998501	11385415	0.000000
304506507	1875590	95113	9990.906233	31097	93	0.999091	30745	123	0.999091	11404089	0.000000
304509544	1862425	94964	9994.485041	30999	93	0.999449	30638	129	0.999449	11422477	0.000000
304558189	1867431	94892	9996.655426	30922	110	0.999666	30998	158	0.999666	11440764	0.000000
304623181	1848410	93868	9997.971667	31147	117	0.999797	30842	105	0.999797	11458903	0.000000
304509836	1873681	95938	9998.769908	31072	125	0.999877	30962	131	0.999877	11477446	0.000000
304618846	1852782	94371	9999.254005	31306	134	0.999925	31086	138	0.999925	11495467	0.000000
304616199	1858263	94984	9999.547588	31194	149	0.999955	30782	215	0.999955	11513529	0.000000
304591166	1865563	94621	9999.725632	31254	96	0.999973	30635	126	0.999973	11531711	0.000000
304587818	1858087	95418	9999.833608	31204	76	0.999983	30820	183	0.999983	11550299	0.000000
304571293	1861242	94633	9999.899091	31129	78	0.999990	30501	152	0.999990	11568474	0.000000
304570935	1867031	94718	9999.938803	31002	115	0.999994	30975	133	0.999994	11586680	0.000000
304606957	1855173	94902	9999.962887	31142	94	0.999996	30472	198	0.999996	11604842	0.000000
304630711	1855948	94043	9999.977493	31188	101	0.999998	30554	194	0.999998	11622945	0.000000
304633092	1858855	95004	9999.986350	31241	90	0.999999	30664	112	0.999999	11641263	0.000000
304574094	1858067	94825	9999.991722	31239	103	0.999999	30707	164	0.999999	11659518	0.000000
304594945	1860527	94761	9999.994980	30978	133	0.999999	31114	114	0.999999	11677723	0.000000
304655073	1854730	94768	9999.996955	31081	96	1.000000	30853	138	1.000000	11695858	0.000000
304614849	1856557	94804	9999.998154	31282	128	1.000000	30806	147	1.000000	11713787	0.000000
304659235	1844589	93792	9999.998880	30997	115	1.000000	31017	131	1.000000	11731250	0.000000
304581929	1866926	94736	9999.999321	30966	145	1.000000	30845	127	1.000000	11749282	0.000000
304619527	1860251	94932	9999.999588	31037	82	1.000000	31133	114	1.000000	11767236	0.000000
304582412	1867418	95455	9999.999750	31189	120	1.000000	30698	177	1.000000	11784971	0.000000
304523174	1870893	95312	9999.999849	31430	71	1.000000	30899	159	1.000000	11802649	0.000000
304553306	1858368	94693	9999.999908	30745	124	1.000000	30657	138	1.000000	11820456	0.000000
304539212	1860283	95662	9999.999944	30952	108	1.000000	30890	144	1.000000	11838131	0.000000
304642098	1851093	94378	9999.999966	30740	134	1.000000	30719	191	1.000000	11855429	0.000000
304602047	1862993	95202	9999.999980	31220	88	1.000000	30569	154	1.000000	11873293	-1.#IND00
304562392	1863160	95580	9999.999988	31063	138	1.000000	31084	115	1.000000	11891128	-1.#IND00
304597708	1854731	94700	9999.999992	30966	109	1.000000	30912	115	1.000000	11908920	-0.002825
304622212	1859137	94396	9999.999995	30934	129	1.000000	30370	197	1.000000	11925869	-0.004783
304591735	1857907	95235	9999.999997	31027	132	1.000000	30504	120	1.000000	11943487	-0.007308
304612446	1855295	95050	9999.999998	31251	115	1.000000	30688	155	1.000000	11960849	-0.003534
304582803	1865207	95140	9999.999999	30896	151	1.000000	30750	170	1.000000	11978639	-0.009333
304604915	1852152	95079	9999.999999	30850	140	1.000000	30628	142	1.000000	11996188	-0.009521
304602139	1854043	94643	10000.000000	31300	81	1.000000	31173	175	1.000000	12014053	-0.009907
304561908	1861926	94963	10000.000000	31052	94	1.000000	31122	106	1.000000	12031272	-0.009617
304601727	1863284	94665	10000.000000	31403	85	1.000000	30679	165	1.000000	12048781	-0.007809
304583939	1860922	95398	10000.000000	30899	140	1.000000	30871	183	1.000000	12066367	-0.003293
304584844	1865536	94886	10000.000000	31076	115	1.000000	31213	87	1.000000	12083836	-0.007804
304587890	1859387	94618	10000.000000	30961	106	1.000000	30936	127	1.000000	12101608	-0.006443
304615461	1853424	94494	10000.000000	31186	108	1.000000	30766	183	1.000000	12118897	-0.006222
304621839	1858010	94790	10000.000000	30943	118	1.000000	30781	194	1.000000	12136045	-0.006089
304596455	1866721	95099	10000.000000	31121	108	1.000000	30757	144	1.000000	12153567	-0.009145
304614956	1861349	94684	10000.000000	31308	104	1.000000	30912	139	1.000000	12171203	-0.003546
304598486	1858046	94956	10000.000000	31239	87	1.000000	31000	115	1.000000	12188469	-0.003741
304629907	1862549	94974	10000.000000	31177	80	1.000000	30706	189	1.000000	12205638	-0.003725
304631306	1852519	94527	10000.000000	31048	102	1.000000	30605	152	1.000000	12222805	-0.003785
304582191	1867371	95442	10000.000000	31060	109	1.000000	30703	211	1.000000	12239528	-0.002749
304542982	1861924	94766	10000.000000	31010	101	1.000000	30511	125	1.000000	12256611	-0.002328
304571648	1868429	95049	10000.000000	31195	92	1.000000	30800	133	1.000000	12273372	-0.002787
304561085	1860249	95394	10000.000000	31461	90	1.000000	31417	114	1.000000	12289839	-0.002581
304588803	1855051	94695	10000.000000	31214	91	1.000000	30936	131	1.000000	12306436	-0.003244
304588428	1867207	95437	10000.000000	31146	76	1.000000	30876	135	1.000000	12323002	-0.003140
304562141	1860214	95475	10000.000000	31047	96	1.000000	30977	162	1.000000	12340023	-0.002916
304563276	1868406	95166	10000.000000	31121	77	1.000000	30746	172	1.000000	12357246	-0.002525
304556716	1863948	94895	10000.000000	31416	79	1.000000	30486	180	1.000000	12373795	-0.002835
304593890	1858935	94439	10000.000000	31047	118	1.000000	30794	116	1.000000	12390561	-0.001421
304643524	1853488	94633	10000.000000	31075	126	1.000000	31111	133	1.000000	12407562	-0.001309
304634721	1853259	93936	10000.000000	31223	93	1.000000	30703	133	1.000000	12423921	-0.001380
304594147	1863311	95002	10000.000000	30932	98	1.000000	30425	154	1.000000	12440820	-0.001460
304591890	1853438	94397	10000.000000	31346	61	1.000000	30744	131	1.000000	12457804	-0.000683
304667270	1854999	94477	10000.000000	31366	84	1.000000	31006	128	1.000000	12474519	-0.001072
304568115	1867552	95439	10000.000000	30984	71	1.000000	30662	192	1.000000	12491753	-0.001308
304575805	1857759	95050	10000.000000	30999	123	1.000000	30790	134	1.000000	12508436	-0.001345
304631460	1856206	94742	10000.000000	30975	138	1.000000	30724	196	1.000000	12524828	-0.001486
304559163	1859300	95330	10000.000000	31423	81	1.000000	30506	155	1.000000	12541572	-0.001507
304566962	1862128	95142	10000.000000	31146	136	1.000000	31230	113	1.000000	12557991	-0.001678
304565036	1861299	95722	10000.000000	31173	122	1.000000	31122	122	1.000000	12574851	-0.001887
304612905	1861362	95373	10000.000000	30900	168	1.000000	30811	148	1.000000	12591308	-0.001947
304611590	1857346	95094	10000.000000	30787	115	1.000000	30888	133	1.000000	12607647	-0.001803
304628906	1859370	95426	10000.000000	31415	90	1.000000	30704	146	1.000000	12624293	-0.002132
304616025	1858271	95019	10000.000000	31118	111	1.000000	30766	145	1.000000	12640488	-0.001531
304600720	1854606	95019	10000.000000	31121	87	1.000000	31168	100	1.000000	12656836	-0.001673
304612805	1857767	94525	10000.000000	31164	96	1.000000	31099	129	1.000000	12673072	-0.001370
304601223	1860090	94920	10000.000000	30897	124	1.000000	31235	97	1.000000	12689555	-0.001493
304542728	1864829	94828	10000.000000	31181	101	1.000000	30664	168	1.000000	12706248	-0.001554
304611457	1857828	94781	10000.000000	30865	146	1.000000	30671	135	1.000000	12722535	-0.001382
304589108	1857668	94693	10000.000000	31165	93	1.000000	30783	103	1.000000	12739005	-0.001022
304622837	1853809	94924	10000.000000	31002	104	1.000000	30934	138	1.000000	12754946	-0.000810
304611516	1856724	95285	10000.000000	30983	122	1.000000	30723	144	1.000000	12770987	-0.001226
304565716	1862957	94834	10000.000000	31186	107	1.000000	30822	164	1.000000	12787097	-0.000483
304607521	1869824	94855	10000.000000	30955	135	1.000000	30310	198	1.000000	12803381	-0.000465
304597046	1854441	95198	10000.000000	30943	154	1.000000	30931	120	1.000000	12819745	-0.000498
304576930	1862552	95429	10000.000000	31098	140	1.000000	30979	152	1.000000	12836155	-0.000755
304591288	1859506	95282	10000.000000	31195	111	1.000000	30612	155	1.000000	12852519	-0.000400
304559098	1866464	94820	10000.000000	31001	86	1.000000	30939	123	1.000000	12868757	-0.000178
npatches	nstrain	runtime	dt	init_x	init_y	init_y_blood	init_z	init_S	beta0	beta1	beta2	beta3	mean_beta	B	d	delta	delta_blood	b[0]	mut	m	CTL	c	g	epsilon	k	het	lambda	rho	omega	x_max	patch.dyna	DELTA	A	VA
10000	1	100.000000	0.001000	21900	9499	5000000	0.001000	10000000	14.230410	18.585898	11.028334	22.867018	17	800000000	0.010000	1.000000	1.000000	80000	0.000050	0.004800	0	0.500000	0.000000	2.500000	19.000000	0.500000	0.001000	0.001000	0.010000	31872	0	10.000000	7.000000	1.000000
sus	inf	inf_blood	z	x[0]	y[0][0]	z[0]	x[1]	y[1][0]	z[1]	S[0]	synchrony
219000000	94990000	5000000	10.000000	21900	9499	0.001000	21900	9499	0.001000	10000000	0.000000
122308886	56680484	3027938	3941.516320	13295	5249	0.394152	10943	6074	0.394152	10651519	0.000000
225278951	14204941	737722	6325.803353	24369	1117	0.632580	21403	1632	0.632580	10876480	0.000000
267220494	6680116	345392	7771.765723	28819	466	0.777177	26106	675	0.777177	10993998	0.000000
287322268	3820935	196741	8648.676577	30519	173	0.864868	28366	383	0.864868	11058298	0.000000
297433676	2549299	130585	9180.483393	31282	115	0.918048	30185	201	0.918048	11096600	0.000000
302914265	1897756	96584	9503.000201	31477	75	0.950300	30649	138	0.950300	11120440	0.000000
305881731	1549865	79398	9698.592075	31520	46	0.969859	30851	122	0.969859	11136044	0.000000
307586068	1363214	70053	9817.209710	31738	36	0.981721	31248	81	0.981721	11147579	0.000000
308663173	1232656	63107	9889.145947	31765	34	0.988915	31150	93	0.988915	11156049	0.000000
309306604	1166123	59543	9932.772025	31853	42	0.993277	31333	72	0.993277	11162647	0.000000
309594896	1131913	57906	9959.229270	31790	27	0.995923	31322	62	0.995923	11168883	0.000000
309854706	1103160	56020	9975.274394	31723	36	0.997527	31299	59	0.997527	11174395	0.000000
309977871	1089076	55767	9984.991241	31742	22	0.998501	31646	72	0.998501	11179676	0.000000
310076288	1083263	55219	9990.897866	31718	42	0.999091	31353	48	0.999091	11184839	0.000000
310130504	1077022	55063	9994.476650	31907	37	0.999449	31266	67	0.999449	11189485	0.000000
310157473	1071778	54717	9996.637070	31741	31	0.999666	31565	63	0.999666	11193947	0.000000
310139039	1077298	55105	9997.929256	31660	30	0.999797	31276	65	0.999797	11198481	0.000000
310110304	1076849	55212	9998.742550	31455	27	0.999877	31458	48	0.999877	11203320	0.000000
310186986	1070312	54271	9999.231168	31674	27	0.999925	31427	62	0.999925	11207843	0.000000
310225905	1063643	54105	9999.524420	31808	37	0.999955	31558	48	0.999955	11212391	0.000000
310143248	1068927	54305	9999.711582	31886	28	0.999973	31385	62	0.999973	11216714	0.000000
310172455	1066640	54620	9999.786470	31702	45	0.999983	31402	50	0.999983	11221160	0.000000
310195052	1064248	54111	9999.861909	31777	30	0.999990	31534	55	0.999990	11225709	0.000000
310239069	1067240	54004	9999.880549	31722	19	0.999994	31429	50	0.999994	11230271	0.000000
310218874	1065178	54028	9999.904089	31711	38	0.999996	31401	62	0.999996	11234877	0.000000
310165284	1072323	54955	9999.941834	31535	20	0.999998	31497	72	0.999998	11239701	0.000000
310130396	1075326	54471	9999.940371	31501	33	0.999999	31307	66	0.999999	11244351	0.000000
310196328	1064233	54539	9999.945518	31534	28	0.999999	31454	62	0.999999	11248910	0.000000
310257816	1061571	53720	9999.962754	31557	28	0.999999	31252	81	0.999999	11253162	0.000000
310216965	1062646	54483	9999.977412	31504	40	1.000000	31128	66	1.000000	11257550	0.000000
310246891	1059197	54118	9999.986301	31754	30	1.000000	31197	84	1.000000	11261942	0.000000
310219100	1065038	54059	9999.976604	31642	37	1.000000	31613	60	1.000000	11266520	0.000000
310238803	1064496	54467	9999.983615	31557	46	1.000000	31436	35	1.000000	11270816	0.000000
310199209	1060843	54383	9999.973765	31588	35	1.000000	31514	42	1.000000	11275202	0.000000
310256749	1058960	54110	9999.979500	31688	31	1.000000	31572	35	1.000000	11279400	0.000000
310252783	1061393	54213	9999.987568	31874	22	1.000000	31425	33	1.000000	11283846	0.000000
310236522	1062984	54236	9999.959783	31723	34	1.000000	31552	58	1.000000	11288412	0.000000
310211955	1063852	54283	9999.975610	31469	43	1.000000	31224	55	1.000000	11292967	0.000000
310235268	1062895	54140	9999.969038	31835	37	1.000000	31202	79	1.000000	11297119	0.000000
[truncated: 163 more rows]
