# Supplementary material for: Large Variations in HIV-1 Viral Load Explained by Shifting-Mosaic Metapopulation Dynamics
Source: PLoS Biol. 2016 Oct 5;14(10):e1002567. doi: 10.1371/journal.pbio.1002567 (PMC5051940; doi:10.1371/journal.pbio.1002567)
Supplement: S1 Data — Each file gives the output from the simulations indicated by the filename: low migration (ms1, db432); high migration (ms1, db1); very high migration (ms10, db1); number of patches (np); reservoir (storage); no reservoir (nostorage); CTL immigration model (CTLimmig); CTL proliferation model (CTLprolif); β¯ (beta1, beta2, …). Within each file, there are 21 simulations for (k = 0,1,..,20), and data is output each day. For measures of synchrony, the final entry should be used. See Methods and S1 Simulation Code for further details. (ZIP) [file pbio.1002567.s002.zip › S1_Data/ms1_np10000_storage_noPD_CTLimmig_db1_beta18.tsv]

npatches	nstrain	runtime	dt	init_x	init_y	init_y_blood	init_z	init_S	beta0	beta1	beta2	beta3	mean_beta	B	d	delta	delta_blood	b[0]	mut	m	CTL	c	g	epsilon	k	het	lambda	rho	omega	x_max	patch.dyna	DELTA	A	VA
10000	1	100.000000	0.001000	21900	9499	5000000	0.001000	10000000	26.000182	26.200103	25.770386	15.732342	18	800000000	0.010000	1.000000	1.000000	80000	0.000050	0.004800	0	0.500000	0.000000	2.500000	0.000000	0.500000	0.001000	0.001000	0.010000	31872	0	10.000000	7.000000	1.000000
sus	inf	inf_blood	z	x[0]	y[0][0]	z[0]	x[1]	y[1][0]	z[1]	S[0]	synchrony
219000000	94990000	5000000	10.000000	21900	9499	0.001000	21900	9499	0.001000	10000000	0.000000
27562082	524182750	26555243	3941.516320	1761	53047	0.394152	1684	53203	0.394152	10836913	0.000000
22747164	639550265	32554245	6325.803353	1430	64954	0.632580	1478	64197	0.632580	11563615	0.000000
21330577	683881838	34870876	7771.765723	1366	69176	0.777177	1315	68742	0.777177	12291425	0.000000
20834937	700847526	35742592	8648.676577	1355	70405	0.864868	1304	70484	0.864868	13019708	0.000000
20651622	707342114	36083370	9180.483393	1373	70856	0.918048	1279	71564	0.918048	13747965	0.000000
20583424	709846489	36216713	9503.000201	1298	71391	0.950300	1274	71424	0.950300	14475674	0.000000
20555463	710838884	36258808	9698.592075	1363	71555	0.969859	1320	71482	0.969859	15201035	0.000000
20543909	711207448	36278286	9817.209710	1331	72099	0.981721	1325	71858	0.981721	15925646	0.000000
20533706	711312128	36307584	9889.145947	1310	71785	0.988915	1328	71409	0.988915	16650169	0.000000
20536645	711394005	36294868	9932.772025	1299	71444	0.993277	1336	71514	0.993277	17369898	0.000000
20536966	711399226	36295439	9959.229270	1316	71279	0.995923	1324	71479	0.995923	18092846	0.000000
20531882	711421346	36297105	9975.274394	1301	71293	0.997527	1274	71619	0.997527	18813370	0.000000
20537020	711375878	36289036	9985.005037	1304	71414	0.998501	1325	71808	0.998501	19532566	0.000000
20533214	711370346	36302719	9990.906233	1298	71853	0.999091	1331	71787	0.999091	20250875	0.000000
20534733	711389378	36305075	9994.485041	1302	72053	0.999449	1291	71889	0.999449	20967696	0.000000
20537897	711404426	36288783	9996.655426	1294	71446	0.999666	1227	71938	0.999666	21684502	0.000000
20540262	711423491	36302042	9997.971667	1304	71739	0.999797	1290	71905	0.999797	22398583	0.000000
20533500	711430036	36289692	9998.769908	1311	72059	0.999877	1316	71437	0.999877	23113466	0.000000
20533543	711386512	36301674	9999.254005	1336	71504	0.999925	1272	71956	0.999925	23828271	0.000000
20537014	711433753	36283478	9999.547588	1282	71415	0.999955	1322	71392	0.999955	24540844	0.000000
20532749	711365681	36300674	9999.725632	1357	71496	0.999973	1273	71974	0.999973	25251987	0.000000
20531613	711399217	36290493	9999.833608	1301	71533	0.999983	1329	72107	0.999983	25961968	0.000000
20537664	711375264	36286597	9999.899091	1297	71919	0.999990	1289	72106	0.999990	26671484	0.000000
20535192	711412476	36304505	9999.938803	1294	71942	0.999994	1343	71955	0.999994	27380108	0.000000
20542740	711392248	36298007	9999.962887	1282	71501	0.999996	1287	72018	0.999996	28087101	0.000000
20535251	711384609	36293788	9999.977493	1358	71655	0.999998	1312	71379	0.999998	28793366	0.000000
20533777	711380979	36290975	9999.986350	1310	71450	0.999999	1329	71457	0.999999	29497215	0.000000
20529236	711378533	36300529	9999.991722	1350	71552	0.999999	1305	71890	0.999999	30201691	0.000000
20538841	711402877	36299718	9999.994980	1329	71594	0.999999	1314	72037	0.999999	30903274	0.000000
20540885	711396361	36289952	9999.996955	1325	71505	1.000000	1337	71661	1.000000	31605361	0.000000
20536513	711401534	36302340	9999.998154	1308	71688	1.000000	1295	72237	1.000000	32305318	0.000000
20536952	711395072	36300278	9999.998880	1310	71561	1.000000	1253	71735	1.000000	33005847	0.000000
20533035	711391346	36292241	9999.999321	1324	72107	1.000000	1370	71417	1.000000	33702796	0.000000
20533853	711371980	36298340	9999.999588	1295	72209	1.000000	1328	71514	1.000000	34400622	0.000000
20531168	711383622	36296579	9999.999750	1344	72068	1.000000	1331	71740	1.000000	35097498	0.000000
20542137	711388153	36289096	9999.999849	1300	71855	1.000000	1312	71814	1.000000	35794156	0.000000
20532705	711393365	36294352	9999.999908	1352	71558	1.000000	1262	71734	1.000000	36487499	0.000000
20540708	711381861	36288887	9999.999944	1335	71415	1.000000	1314	71568	1.000000	37180958	0.000000
20542339	711410835	36292973	9999.999966	1343	71596	1.000000	1312	71668	1.000000	37873909	0.000000
20532877	711417273	36301060	9999.999980	1321	71833	1.000000	1329	71717	1.000000	38566279	-1.#IND00
20533913	711418627	36292607	9999.999988	1335	71786	1.000000	1281	71858	1.000000	39256728	-0.032000
20536001	711408343	36299693	9999.999992	1312	71613	1.000000	1305	72116	1.000000	39946885	-0.022392
20528369	711417973	36303015	9999.999995	1277	71844	1.000000	1297	71653	1.000000	40635941	-0.028329
20536759	711416976	36292541	9999.999997	1309	71492	1.000000	1315	71460	1.000000	41324089	-0.023567
20535955	711414829	36295949	9999.999998	1316	71452	1.000000	1305	71874	1.000000	42010969	-0.010884
20538908	711376041	36287416	9999.999999	1296	71778	1.000000	1288	71562	1.000000	42695139	-0.012902
20536577	711394370	36294642	9999.999999	1330	71458	1.000000	1306	71547	1.000000	43379150	-0.009300
20533702	711435138	36298662	10000.000000	1335	72012	1.000000	1333	71456	1.000000	44062964	-0.010428
20539844	711427111	36302563	10000.000000	1308	71473	1.000000	1326	71663	1.000000	44745063	-0.006218
20541444	711418270	36303144	10000.000000	1282	71441	1.000000	1326	71848	1.000000	45426631	-0.007946
20539153	711396253	36299816	10000.000000	1318	71733	1.000000	1315	71653	1.000000	46106137	-0.007159
20538439	711411225	36296328	10000.000000	1315	71650	1.000000	1326	71584	1.000000	46785183	-0.006921
20536294	711400419	36298956	10000.000000	1282	71294	1.000000	1274	71789	1.000000	47461478	-0.007026
20534687	711421078	36288504	10000.000000	1278	71862	1.000000	1275	71543	1.000000	48139496	-0.007525
20533619	711417025	36299808	10000.000000	1277	71797	1.000000	1340	71656	1.000000	48814068	-0.007362
20542308	711396374	36293948	10000.000000	1360	71578	1.000000	1361	71557	1.000000	49490268	-0.005951
20532424	711400964	36284490	10000.000000	1351	71477	1.000000	1322	71651	1.000000	50163007	-0.007382
20533666	711434361	36292805	10000.000000	1278	72340	1.000000	1262	71618	1.000000	50835301	-0.006718
20537973	711426178	36308094	10000.000000	1336	71720	1.000000	1310	71559	1.000000	51506494	-0.005554
20529773	711459000	36298880	10000.000000	1294	71625	1.000000	1321	71722	1.000000	52176001	-0.003496
20528224	711468510	36294119	10000.000000	1275	71610	1.000000	1312	71061	1.000000	52846064	-0.003838
20529427	711402476	36301281	10000.000000	1315	71942	1.000000	1268	71905	1.000000	53516049	-0.003509
20540070	711423853	36296975	10000.000000	1297	71941	1.000000	1316	71745	1.000000	54184253	-0.003219
20532241	711450207	36294335	10000.000000	1348	71658	1.000000	1260	71779	1.000000	54851542	-0.000150
20535223	711439752	36296390	10000.000000	1304	71797	1.000000	1300	71440	1.000000	55516825	-0.000867
20534630	711412913	36299540	10000.000000	1338	71737	1.000000	1302	71509	1.000000	56180567	-0.000716
20536787	711397325	36292921	10000.000000	1302	71853	1.000000	1298	71335	1.000000	56844751	-0.001482
20533484	711429560	36291930	10000.000000	1274	71296	1.000000	1289	72211	1.000000	57507781	-0.001546
20537452	711393383	36298892	10000.000000	1331	71491	1.000000	1308	71696	1.000000	58169152	-0.001357
20533911	711415260	36304733	10000.000000	1320	71335	1.000000	1311	71917	1.000000	58831090	-0.000516
20540790	711432915	36289034	10000.000000	1312	71758	1.000000	1321	71505	1.000000	59490541	-0.001240
20536037	711398393	36291807	10000.000000	1330	71425	1.000000	1273	71529	1.000000	60150998	-0.001269
20534361	711426796	36291132	10000.000000	1301	71533	1.000000	1355	71376	1.000000	60807866	-0.001251
20536209	711411077	36286360	10000.000000	1344	71792	1.000000	1284	71643	1.000000	61464482	-0.001333
20536313	711390534	36298086	10000.000000	1288	71691	1.000000	1314	71685	1.000000	62119802	-0.001316
20537166	711370966	36314324	10000.000000	1366	71848	1.000000	1289	71405	1.000000	62775154	-0.001179
20534691	711420859	36299979	10000.000000	1314	71975	1.000000	1330	71601	1.000000	63430280	-0.001215
20530749	711453521	36300195	10000.000000	1318	71506	1.000000	1305	71684	1.000000	64082133	-0.001306
20535866	711456731	36304816	10000.000000	1312	71690	1.000000	1322	71460	1.000000	64733845	-0.001357
20532154	711436227	36286357	10000.000000	1298	72177	1.000000	1277	71881	1.000000	65384412	-0.001231
20535986	711389372	36297796	10000.000000	1283	71491	1.000000	1326	71662	1.000000	66033469	-0.000534
20536864	711366521	36299587	10000.000000	1344	71623	1.000000	1358	71560	1.000000	66681952	-0.001240
20533253	711397007	36289855	10000.000000	1305	71813	1.000000	1280	71791	1.000000	67330138	-0.001070
20532749	711403931	36305148	10000.000000	1310	71641	1.000000	1329	71719	1.000000	67977643	-0.000465
20536013	711387705	36301043	10000.000000	1333	71739	1.000000	1275	71638	1.000000	68623656	0.000087
20530027	711435744	36291383	10000.000000	1309	71843	1.000000	1342	71075	1.000000	69268792	0.000035
20532258	711418193	36293146	10000.000000	1296	71332	1.000000	1330	71554	1.000000	69913833	-0.000347
20538193	711380717	36298979	10000.000000	1266	71495	1.000000	1273	71857	1.000000	70556785	-0.000419
20535485	711401144	36288916	10000.000000	1291	71974	1.000000	1270	71728	1.000000	71200518	-0.000610
20538298	711410147	36296263	10000.000000	1302	71442	1.000000	1301	71318	1.000000	71842614	-0.000936
20530253	711428194	36288910	10000.000000	1328	71725	1.000000	1309	71760	1.000000	72483544	-0.000401
20534808	711401797	36302593	10000.000000	1275	71819	1.000000	1309	71740	1.000000	73121706	-0.000607
20533036	711398016	36302472	10000.000000	1345	71230	1.000000	1308	71883	1.000000	73760170	-0.000785
20539388	711417658	36296505	10000.000000	1310	71861	1.000000	1295	71420	1.000000	74397148	-0.001150
20537525	711383152	36301989	10000.000000	1318	71850	1.000000	1271	71641	1.000000	75034244	-0.000984
20528482	711424871	36289763	10000.000000	1347	71768	1.000000	1263	72037	1.000000	75669272	-0.001083
20539257	711417977	36288219	10000.000000	1317	71420	1.000000	1294	71911	1.000000	76303217	-0.000769
20535618	711403470	36297307	10000.000000	1260	71694	1.000000	1258	71905	1.000000	76937660	-0.000604
20537134	711420192	36294656	10000.000000	1292	71773	1.000000	1308	71641	1.000000	77570955	-0.000834
npatches	nstrain	runtime	dt	init_x	init_y	init_y_blood	init_z	init_S	beta0	beta1	beta2	beta3	mean_beta	B	d	delta	delta_blood	b[0]	mut	m	CTL	c	g	epsilon	k	het	lambda	rho	omega	x_max	patch.dyna	DELTA	A	VA
10000	1	100.000000	0.001000	21900	9499	5000000	0.001000	10000000	25.025148	9.178713	12.156812	9.480025	18	800000000	0.010000	1.000000	1.000000	80000	0.000050	0.004800	0	0.500000	0.000000	2.500000	1.000000	0.500000	0.001000	0.001000	0.010000	31872	0	10.000000	7.000000	1.000000
sus	inf	inf_blood	z	x[0]	y[0][0]	z[0]	x[1]	y[1][0]	z[1]	S[0]	synchrony
219000000	94990000	5000000	10.000000	21900	9499	0.001000	21900	9499	0.001000	10000000	0.000000
30772284	457963054	23298243	3941.516320	2009	46902	0.394152	5275	44394	0.394152	10830547	0.000000
30823847	452325460	23114755	6325.803353	2098	45847	0.632580	5240	43875	0.632580	11537893	0.000000
33576895	410884041	21005955	7771.765723	2209	41659	0.777177	5564	39802	0.777177	12236617	0.000000
35904734	381428422	19483688	8648.676577	2476	38550	0.864868	6105	36655	0.864868	12927125	0.000000
37423941	364368353	18596207	9180.483393	2508	37246	0.918048	6345	35030	0.918048	13613429	0.000000
38334617	354731055	18105962	9503.000201	2661	36026	0.950300	6471	33862	0.950300	14296932	0.000000
38885140	349181522	17825383	9698.592075	2637	35515	0.969859	6565	33694	0.969859	14977316	0.000000
39205721	345953191	17653323	9817.209710	2589	35662	0.981721	6756	32887	0.981721	15655725	0.000000
39416542	343999828	17551460	9889.145947	2577	35267	0.988915	6674	32629	0.988915	16333248	0.000000
39522497	342852152	17498815	9932.772025	2615	35137	0.993277	6711	32427	0.993277	17008640	0.000000
39599891	342167900	17462711	9959.229270	2727	34562	0.995923	6847	32452	0.995923	17683120	0.000000
39653126	341744135	17432663	9975.274394	2608	34680	0.997527	6561	32868	0.997527	18355887	0.000000
39674134	341491090	17426951	9985.005037	2670	34803	0.998501	6686	32659	0.998501	19028013	0.000000
39685774	341352329	17418232	9990.906233	2675	34484	0.999091	6669	32849	0.999091	19700774	0.000000
39690973	341269089	17413099	9994.485041	2679	34795	0.999449	6750	32666	0.999449	20370857	0.000000
39697514	341210978	17400751	9996.655426	2673	34930	0.999666	6662	32871	0.999666	21041960	0.000000
39691996	341198169	17408377	9997.971667	2655	34818	0.999797	6732	32470	0.999797	21710488	0.000000
39704735	341151141	17412976	9998.769908	2694	35070	0.999877	6621	32439	0.999877	22377068	0.000000
39705592	341161494	17405178	9999.254005	2736	34775	0.999925	6743	32797	0.999925	23044071	0.000000
39706918	341140969	17410897	9999.547588	2667	34931	0.999955	6710	32673	0.999955	23708248	0.000000
39711425	341113278	17402376	9999.725632	2656	35015	0.999973	6713	32302	0.999973	24371798	0.000000
39705945	341152550	17402045	9999.833608	2734	34765	0.999983	6609	32812	0.999983	25036167	0.000000
39706122	341115530	17406085	9999.899091	2704	35018	0.999990	6663	32638	0.999990	25698375	0.000000
39713945	341127264	17401234	9999.938803	2719	34708	0.999994	6790	32660	0.999994	26360178	0.000000
39708523	341132337	17398667	9999.962887	2697	34602	0.999996	6598	32974	0.999996	27020314	0.000000
39712276	341122321	17399874	9999.977493	2659	34767	0.999998	6642	32635	0.999998	27679828	0.000000
39707423	341143471	17408129	9999.986350	2751	34688	0.999999	6718	32534	0.999999	28337084	0.000000
39699537	341131301	17406389	9999.991722	2609	34696	0.999999	6768	32863	0.999999	28994718	0.000000
39713750	341096337	17406414	9999.994980	2638	34778	0.999999	6813	32656	0.999999	29649018	0.000000
39712719	341107071	17399292	9999.996955	2701	34821	1.000000	6761	32380	1.000000	30303941	0.000000
39710788	341089186	17410014	9999.998154	2714	34900	1.000000	6691	32475	1.000000	30958793	0.000000
39701068	341103161	17407598	9999.998880	2684	34794	1.000000	6647	32629	1.000000	31611837	0.000000
39713958	341096315	17404779	9999.999321	2682	34775	1.000000	6594	32615	1.000000	32264349	0.000000
39714049	341097847	17403658	9999.999588	2685	34886	1.000000	6740	32701	1.000000	32915042	0.000000
39702802	341103404	17402711	9999.999750	2687	34827	1.000000	6788	32822	1.000000	33565523	0.000000
39706631	341126247	17405131	9999.999849	2693	34848	1.000000	6738	32685	1.000000	34215350	0.000000
39709251	341122057	17403835	9999.999908	2759	34942	1.000000	6693	32432	1.000000	34862738	0.000000
39705069	341113202	17413393	9999.999944	2648	34874	1.000000	6687	32474	1.000000	35510620	0.000000
39713566	341133368	17398478	9999.999966	2657	34955	1.000000	6718	32410	1.000000	36156647	0.000000
39708707	341107797	17401173	9999.999980	2687	34771	1.000000	6682	32578	1.000000	36801453	-1.#IND00
39701683	341118884	17409935	9999.999988	2693	34537	1.000000	6849	32517	1.000000	37445163	-0.000000
39704233	341130304	17409073	9999.999992	2702	34517	1.000000	6707	32702	1.000000	38089597	0.003521
39713205	341096396	17407439	9999.999995	2750	34681	1.000000	6694	32758	1.000000	38732434	-0.002286
39711440	341127088	17407342	9999.999997	2670	34994	1.000000	6767	32397	1.000000	39373134	-0.001384
39716814	341125323	17398531	9999.999998	2650	35110	1.000000	6656	32640	1.000000	40012909	0.003823
39691056	341148824	17399231	9999.999999	2742	34662	1.000000	6831	32715	1.000000	40653894	0.001994
39706912	341125660	17406559	9999.999999	2646	35109	1.000000	6664	32602	1.000000	41292742	0.002075
39713030	341126374	17409962	10000.000000	2641	34859	1.000000	6756	32423	1.000000	41930155	0.001245
39698772	341129044	17405582	10000.000000	2743	34632	1.000000	6682	32554	1.000000	42566953	-0.001445
39711545	341092935	17400955	10000.000000	2700	34778	1.000000	6629	32878	1.000000	43203571	0.000399
39704799	341090534	17406276	10000.000000	2656	35108	1.000000	6678	32804	1.000000	43839566	0.000441
39712270	341114243	17399029	10000.000000	2674	34837	1.000000	6736	32337	1.000000	44473767	0.000571
39703482	341125231	17399946	10000.000000	2710	34650	1.000000	6706	32516	1.000000	45106071	0.001494
39716529	341083975	17402553	10000.000000	2676	34753	1.000000	6648	32459	1.000000	45738850	0.001316
39712319	341098995	17394512	10000.000000	2674	34820	1.000000	6735	32690	1.000000	46370562	-0.000044
39707847	341127108	17404848	10000.000000	2726	34792	1.000000	6783	32627	1.000000	47002001	-0.000003
39705507	341123434	17393185	10000.000000	2661	35004	1.000000	6742	32638	1.000000	47631611	0.000037
39709730	341113838	17408530	10000.000000	2678	34488	1.000000	6761	32504	1.000000	48259560	-0.000500
39713801	341117435	17403767	10000.000000	2722	34579	1.000000	6752	32463	1.000000	48887166	-0.001250
39705489	341090136	17401112	10000.000000	2708	34701	1.000000	6604	32681	1.000000	49513698	-0.001512
39704581	341151189	17408177	10000.000000	2675	34953	1.000000	6722	32444	1.000000	50138872	-0.001369
39707427	341123745	17410271	10000.000000	2708	34865	1.000000	6721	32652	1.000000	50763729	-0.001551
39709130	341095659	17402179	10000.000000	2697	34743	1.000000	6780	32524	1.000000	51387376	0.000073
39718685	341082543	17399838	10000.000000	2607	34824	1.000000	6826	32191	1.000000	52011491	0.000921
39704366	341115412	17402399	10000.000000	2710	34496	1.000000	6800	32372	1.000000	52634120	0.000196
39697025	341123365	17409459	10000.000000	2724	35038	1.000000	6714	32973	1.000000	53253824	0.000831
39709245	341114453	17411212	10000.000000	2715	34596	1.000000	6859	32395	1.000000	53875135	0.000627
39708468	341115626	17405853	10000.000000	2609	35169	1.000000	6701	32741	1.000000	54494491	0.000824
39715571	341121570	17404907	10000.000000	2678	34879	1.000000	6688	32783	1.000000	55112430	-0.000199
39715091	341087093	17401853	10000.000000	2668	34889	1.000000	6726	32519	1.000000	55728065	-0.000148
39706811	341103181	17398613	10000.000000	2679	34890	1.000000	6726	32515	1.000000	56345062	-0.000328
39714632	341118886	17402005	10000.000000	2657	34725	1.000000	6646	32584	1.000000	56961046	0.000435
39713023	341071457	17407088	10000.000000	2699	34553	1.000000	6791	32241	1.000000	57575800	0.001575
39704718	341132787	17404580	10000.000000	2660	35175	1.000000	6700	32445	1.000000	58189058	0.000981
39713223	341125594	17406049	10000.000000	2669	34972	1.000000	6611	32769	1.000000	58802386	0.000856
39711178	341097271	17410066	10000.000000	2705	34799	1.000000	6673	32940	1.000000	59414566	0.001186
39708581	341139198	17405553	10000.000000	2650	34943	1.000000	6790	32509	1.000000	60026025	0.000845
39709810	341120749	17398868	10000.000000	2690	35010	1.000000	6726	32833	1.000000	60635724	-0.000022
39705440	341141380	17409922	10000.000000	2690	34818	1.000000	6685	32623	1.000000	61243421	-0.000644
39702150	341119069	17399332	10000.000000	2591	35095	1.000000	6719	32801	1.000000	61851282	-0.000161
39711326	341114572	17399196	10000.000000	2618	34891	1.000000	6727	32637	1.000000	62457412	-0.000676
39715380	341099859	17401688	10000.000000	2707	34948	1.000000	6742	32529	1.000000	63063866	-0.000200
39701976	341134045	17404155	10000.000000	2657	34564	1.000000	6688	32592	1.000000	63669242	-0.000445
39707730	341095814	17406652	10000.000000	2680	34509	1.000000	6780	32619	1.000000	64273205	-0.000326
39711040	341113282	17404690	10000.000000	2650	34677	1.000000	6648	32923	1.000000	64875385	0.000756
39708890	341109384	17406497	10000.000000	2699	34787	1.000000	6742	32621	1.000000	65477850	0.000919
39710671	341083997	17407265	10000.000000	2662	35118	1.000000	6680	32699	1.000000	66080290	0.001118
39711276	341094753	17402966	10000.000000	2694	35088	1.000000	6703	32729	1.000000	66681115	0.000590
39704005	341126360	17403802	10000.000000	2614	34930	1.000000	6607	32643	1.000000	67280822	0.001039
39717680	341092152	17399025	10000.000000	2681	34891	1.000000	6738	32629	1.000000	67880687	0.001357
39712237	341104591	17404483	10000.000000	2712	34413	1.000000	6676	32537	1.000000	68478130	0.001287
39701354	341128631	17402454	10000.000000	2744	34863	1.000000	6685	32729	1.000000	69075494	0.001855
39706431	341122019	17406020	10000.000000	2645	34935	1.000000	6674	32593	1.000000	69672596	0.002275
39709569	341091695	17406624	10000.000000	2656	34923	1.000000	6666	32475	1.000000	70267162	0.002257
39705157	341111856	17407277	10000.000000	2718	34756	1.000000	6676	32593	1.000000	70862271	0.002348
39708259	341137084	17409697	10000.000000	2719	34738	1.000000	6867	32368	1.000000	71456941	0.001823
39712425	341117197	17402272	10000.000000	2635	35049	1.000000	6768	32521	1.000000	72050144	0.001832
39715470	341082140	17402015	10000.000000	2674	34795	1.000000	6700	32767	1.000000	72643131	0.001771
39707150	341111131	17399391	10000.000000	2659	34674	1.000000	6718	32600	1.000000	73231795	0.001827
npatches	nstrain	runtime	dt	init_x	init_y	init_y_blood	init_z	init_S	beta0	beta1	beta2	beta3	mean_beta	B	d	delta	delta_blood	b[0]	mut	m	CTL	c	g	epsilon	k	het	lambda	rho	omega	x_max	patch.dyna	DELTA	A	VA
10000	1	100.000000	0.001000	21900	9499	5000000	0.001000	10000000	25.881327	16.731992	10.247924	9.503979	18	800000000	0.010000	1.000000	1.000000	80000	0.000050	0.004800	0	0.500000	0.000000	2.500000	2.000000	0.500000	0.001000	0.001000	0.010000	31872	0	10.000000	7.000000	1.000000
sus	inf	inf_blood	z	x[0]	y[0][0]	z[0]	x[1]	y[1][0]	z[1]	S[0]	synchrony
219000000	94990000	5000000	10.000000	21900	9499	0.001000	21900	9499	0.001000	10000000	0.000000
34404268	400957674	20476287	3941.516320	2251	40844	0.394152	3365	39988	0.394152	10825227	0.000000
40225584	332103293	17018921	6325.803353	2620	34072	0.632580	3973	33358	0.632580	11510163	0.000000
47412013	274940011	14070752	7771.765723	3176	28274	0.777177	4697	27680	0.777177	12173992	0.000000
52120418	246514317	12598779	8648.676577	3394	25512	0.864868	5081	24449	0.864868	12826163	0.000000
54871017	232174156	11863278	9180.483393	3687	23914	0.918048	5442	23422	0.918048	13468521	0.000000
56510177	224383391	11452322	9503.000201	3819	23405	0.950300	5580	22366	0.950300	14105319	0.000000
57460963	219968322	11227643	9698.592075	3845	22763	0.969859	5727	21780	0.969859	14739966	0.000000
58032801	217396109	11097963	9817.209710	3904	22700	0.981721	5642	22197	0.981721	15373510	0.000000
58396827	215835761	11019702	9889.145947	3846	22583	0.988915	5831	21315	0.988915	16002147	0.000000
58596976	214919340	10966726	9932.772025	3862	22332	0.993277	5745	21506	0.993277	16630929	0.000000
58724703	214382896	10937014	9959.229270	3853	22416	0.995923	5737	21626	0.995923	17259652	0.000000
58815544	214044054	10920082	9975.274394	3855	22249	0.997527	5800	21384	0.997527	17885278	0.000000
58858991	213818736	10912188	9985.005037	3946	22237	0.998501	5824	21449	0.998501	18509595	0.000000
58889082	213704597	10904079	9990.906233	3969	22007	0.999091	5924	21305	0.999091	19134456	0.000000
58899403	213639341	10899474	9994.485041	3881	22401	0.999449	5853	21437	0.999449	19754921	0.000000
58912158	213584523	10894611	9996.655426	3890	22243	0.999666	5843	21595	0.999666	20378296	0.000000
58905426	213563723	10901600	9997.971667	3900	22170	0.999797	5783	21546	0.999797	20999558	0.000000
58919363	213560812	10896543	9998.769908	3880	22346	0.999877	5745	21366	0.999877	21619140	0.000000
58917758	213572384	10896269	9999.254005	3840	22406	0.999925	5812	21446	0.999925	22238725	0.000000
58924842	213517584	10889012	9999.547588	3910	22071	0.999955	5884	21158	0.999955	22856664	0.000000
58923942	213528294	10896069	9999.725632	3841	22365	0.999973	5877	21306	0.999973	23474449	0.000000
58924048	213515733	10893540	9999.833608	3843	22229	0.999983	5825	21345	0.999983	24090366	0.000000
58929552	213507500	10889631	9999.899091	3908	22525	0.999990	5868	21164	0.999990	24706294	0.000000
58925361	213506166	10891690	9999.938803	3814	22421	0.999994	5702	21363	0.999994	25321183	0.000000
58930268	213519592	10888843	9999.962887	3896	22375	0.999996	5814	21489	0.999996	25934831	0.000000
58938443	213510458	10890072	9999.977493	3967	22116	0.999998	5765	21502	0.999998	26548324	0.000000
58914741	213530775	10896194	9999.986350	3895	22274	0.999999	5793	21497	0.999999	27161119	0.000000
58929437	213512703	10898288	9999.991722	3838	22392	0.999999	5845	21341	0.999999	27772227	0.000000
58945297	213510366	10885025	9999.994980	3888	22043	0.999999	5788	21454	0.999999	28380564	0.000000
58927974	213518313	10892215	9999.996955	3950	22224	1.000000	5817	21295	1.000000	28988982	0.000000
58935834	213511750	10892277	9999.998154	3907	22271	1.000000	5880	21124	1.000000	29597605	0.000000
58915924	213527948	10895543	9999.998880	3791	22610	1.000000	5754	21650	1.000000	30203618	0.000000
58932317	213496123	10891306	9999.999321	3820	22394	1.000000	5810	21313	1.000000	30810957	0.000000
58936451	213503750	10887962	9999.999588	3882	22370	1.000000	5892	21174	1.000000	31417162	0.000000
58937843	213498075	10891842	9999.999750	3992	22026	1.000000	5872	21424	1.000000	32022098	0.000000
58922061	213502451	10895355	9999.999849	3917	22226	1.000000	5986	21195	1.000000	32625920	0.000000
58933237	213519652	10891987	9999.999908	3822	22238	1.000000	5790	21490	1.000000	33227704	0.000000
58926996	213515223	10895995	9999.999944	3870	22221	1.000000	5850	21616	1.000000	33827593	0.000000
58927695	213520994	10890859	9999.999966	3900	22194	1.000000	5813	21241	1.000000	34430210	0.000000
58930509	213512896	10895277	9999.999980	3867	22342	1.000000	5678	21622	1.000000	35029963	-1.#IND00
58921301	213513465	10895905	9999.999988	3910	22112	1.000000	5844	21479	1.000000	35627895	-0.009600
58941359	213479334	10896008	9999.999992	3859	22349	1.000000	5840	21388	1.000000	36226787	0.014217
58937680	213507876	10892946	9999.999995	3808	22371	1.000000	5794	21244	1.000000	36824391	0.006843
58924328	213541401	10891266	9999.999997	3846	22208	1.000000	5924	21405	1.000000	37420523	0.008033
58914997	213530550	10890226	9999.999998	3933	22319	1.000000	5780	21256	1.000000	38017181	0.009816
58923673	213516114	10889935	9999.999999	3852	22108	1.000000	5678	21671	1.000000	38613341	0.009766
58921978	213527103	10895018	9999.999999	3871	22265	1.000000	5823	21419	1.000000	39207027	0.007556
58926521	213505461	10893108	10000.000000	3846	22384	1.000000	5833	21327	1.000000	39801647	0.005348
58927283	213497344	10899115	10000.000000	3852	22210	1.000000	5785	21693	1.000000	40394196	0.004466
58920402	213505009	10891454	10000.000000	3956	22017	1.000000	5866	21309	1.000000	40984539	0.003715
58916285	213534906	10893584	10000.000000	3853	21996	1.000000	5816	21494	1.000000	41572958	0.003077
58923932	213518307	10894563	10000.000000	3882	22422	1.000000	5854	21468	1.000000	42163254	-0.000743
58932774	213483888	10893036	10000.000000	3898	22394	1.000000	5880	21265	1.000000	42751034	-0.003955
58923498	213526057	10888017	10000.000000	3841	22305	1.000000	5829	21100	1.000000	43339061	-0.003576
58942036	213513373	10896188	10000.000000	3841	22355	1.000000	5762	21602	1.000000	43925959	-0.003604
58925316	213525459	10888574	10000.000000	3761	22422	1.000000	5775	21622	1.000000	44511291	-0.002631
58927443	213516415	10890090	10000.000000	3958	22182	1.000000	5807	21321	1.000000	45095689	-0.001576
58928940	213528594	10899723	10000.000000	4027	21726	1.000000	5764	21506	1.000000	45677922	-0.002213
58926724	213523794	10897261	10000.000000	3799	22416	1.000000	5855	21366	1.000000	46260502	-0.002973
58931447	213517692	10891717	10000.000000	3841	22362	1.000000	5790	21490	1.000000	46844178	-0.002125
58921953	213520384	10897458	10000.000000	3818	22457	1.000000	5890	21274	1.000000	47426138	-0.001893
58925269	213495719	10891887	10000.000000	3909	22326	1.000000	5668	21698	1.000000	48006727	-0.004307
58926370	213514850	10894650	10000.000000	3825	22175	1.000000	5722	21461	1.000000	48585576	-0.005779
58916856	213539214	10892987	10000.000000	3876	22215	1.000000	5874	21464	1.000000	49166225	-0.006074
58930242	213514039	10899948	10000.000000	3949	22188	1.000000	5833	21395	1.000000	49743825	-0.005327
58922437	213533971	10896420	10000.000000	3940	22029	1.000000	5812	21322	1.000000	50319337	-0.005564
58929551	213542114	10886526	10000.000000	3875	22354	1.000000	5927	21168	1.000000	50896539	-0.005339
58927572	213496268	10889395	10000.000000	3869	22540	1.000000	5716	21331	1.000000	51471348	-0.004907
58932748	213518474	10894440	10000.000000	3887	22342	1.000000	5689	21590	1.000000	52046318	-0.004351
58934210	213507775	10890272	10000.000000	3872	22258	1.000000	5863	21592	1.000000	52620486	-0.004194
58932874	213493118	10894084	10000.000000	3888	22154	1.000000	5947	21032	1.000000	53191449	-0.006013
58930149	213527092	10894261	10000.000000	3899	22197	1.000000	5796	21586	1.000000	53763531	-0.005496
58925963	213517679	10894658	10000.000000	3872	22287	1.000000	5834	21285	1.000000	54336168	-0.005009
58918340	213520352	10894630	10000.000000	3888	22173	1.000000	5842	21545	1.000000	54907451	-0.004771
58924974	213518826	10891355	10000.000000	3878	22218	1.000000	5937	21411	1.000000	55478370	-0.004690
58932535	213527666	10890117	10000.000000	3810	22419	1.000000	5865	21507	1.000000	56047258	-0.004160
58925612	213538301	10891156	10000.000000	3885	22677	1.000000	5780	21552	1.000000	56614411	-0.004338
58928052	213526519	10893665	10000.000000	3823	22418	1.000000	5945	21091	1.000000	57180795	-0.004241
58929911	213503489	10895064	10000.000000	3907	22380	1.000000	5760	21559	1.000000	57746611	-0.004205
58912129	213545243	10895862	10000.000000	3924	22220	1.000000	5778	21495	1.000000	58312475	-0.004511
58922351	213504213	10894862	10000.000000	3948	22097	1.000000	5804	21323	1.000000	58877261	-0.004262
58935243	213500840	10893280	10000.000000	3934	22126	1.000000	5805	21459	1.000000	59440676	-0.003589
58924941	213523520	10891124	10000.000000	3852	22428	1.000000	5776	21411	1.000000	60003955	-0.003556
58916235	213540693	10894274	10000.000000	3901	22258	1.000000	5856	21407	1.000000	60565277	-0.003127
58917178	213523781	10895007	10000.000000	3835	22241	1.000000	5795	21412	1.000000	61126692	-0.003595
58936208	213488860	10892414	10000.000000	3949	22175	1.000000	5800	21281	1.000000	61684722	-0.003516
58933518	213504820	10887935	10000.000000	3860	22301	1.000000	5743	21477	1.000000	62242981	-0.002065
58924181	213500178	10892360	10000.000000	3942	22095	1.000000	5732	21382	1.000000	62802246	-0.002116
58924221	213526972	10892878	10000.000000	3927	21973	1.000000	5843	21352	1.000000	63358428	-0.002179
58925363	213503129	10899799	10000.000000	3899	22191	1.000000	5776	21344	1.000000	63915093	-0.002094
58917766	213520723	10897202	10000.000000	3862	22317	1.000000	5894	21293	1.000000	64469826	-0.003304
58923780	213530761	10892328	10000.000000	3931	22153	1.000000	5835	21338	1.000000	65025847	-0.003213
58934876	213488643	10898227	10000.000000	3862	22211	1.000000	5829	21193	1.000000	65580501	-0.003456
58928208	213520991	10895672	10000.000000	3887	22071	1.000000	5935	21147	1.000000	66134739	-0.002937
58929295	213513047	10889844	10000.000000	3959	22077	1.000000	5864	21434	1.000000	66687461	-0.002688
58921242	213533997	10886772	10000.000000	3853	22325	1.000000	5822	21315	1.000000	67238897	-0.002355
58929872	213506408	10893079	10000.000000	3859	22275	1.000000	5790	21408	1.000000	67790699	-0.002272
58940354	213519868	10891809	10000.000000	3922	22321	1.000000	5847	21422	1.000000	68341038	-0.003277
58927383	213527165	10893449	10000.000000	3946	21938	1.000000	5787	21313	1.000000	68891860	-0.003210
npatches	nstrain	runtime	dt	init_x	init_y	init_y_blood	init_z	init_S	beta0	beta1	beta2	beta3	mean_beta	B	d	delta	delta_blood	b[0]	mut	m	CTL	c	g	epsilon	k	het	lambda	rho	omega	x_max	patch.dyna	DELTA	A	VA
10000	1	100.000000	0.001000	21900	9499	5000000	0.001000	10000000	17.173521	15.459125	16.360006	23.451583	18	800000000	0.010000	1.000000	1.000000	80000	0.000050	0.004800	0	0.500000	0.000000	2.500000	3.000000	0.500000	0.001000	0.001000	0.010000	31872	0	10.000000	7.000000	1.000000
sus	inf	inf_blood	z	x[0]	y[0][0]	z[0]	x[1]	y[1][0]	z[1]	S[0]	synchrony
219000000	94990000	5000000	10.000000	21900	9499	0.001000	21900	9499	0.001000	10000000	0.000000
38220827	352108838	18051709	3941.516320	3725	35254	0.394152	4101	35030	0.394152	10817465	0.000000
50378739	252191549	12954046	6325.803353	4820	25406	0.632580	5404	24986	0.632580	11479406	0.000000
61696366	198378119	10164094	7771.765723	5969	20109	0.777177	6720	19733	0.777177	12108381	0.000000
68377931	175313147	8962577	8648.676577	6687	17648	0.864868	7180	17454	0.864868	12715930	0.000000
72205428	163941027	8371349	9180.483393	7011	16313	0.918048	7691	16210	0.918048	13315608	0.000000
74484664	157728445	8050415	9503.000201	7315	15821	0.950300	7966	15413	0.950300	13908013	0.000000
75835695	154226072	7871035	9698.592075	7420	15425	0.969859	8025	15154	0.969859	14496617	0.000000
76656005	152138237	7767474	9817.209710	7457	15333	0.981721	8068	15153	0.981721	15082732	0.000000
77153755	150905264	7697969	9889.145947	7433	15395	0.988915	8075	15027	0.988915	15665610	0.000000
77459102	150184432	7662107	9932.772025	7599	15041	0.993277	8272	14716	0.993277	16247147	0.000000
77624842	149743939	7637422	9959.229270	7521	14949	0.995923	8098	14974	0.995923	16828116	0.000000
77747753	149456616	7624160	9975.274394	7430	15151	0.997527	8321	14740	0.997527	17407853	0.000000
77809339	149295641	7611463	9985.005037	7553	15117	0.998501	8374	14704	0.998501	17984146	0.000000
77845844	149210189	7612709	9990.906233	7514	14944	0.999091	8291	14748	0.999091	18561375	0.000000
77853774	149179814	7611485	9994.485041	7571	15099	0.999449	8351	14679	0.999449	19137235	0.000000
77875583	149126074	7610354	9996.655426	7583	14884	0.999666	8347	14730	0.999666	19712343	0.000000
77900201	149090757	7605589	9997.971667	7416	15083	0.999797	8296	14669	0.999797	20285768	0.000000
77879944	149096020	7605974	9998.769908	7538	14915	0.999877	8276	14587	0.999877	20858293	0.000000
77900194	149072433	7602309	9999.254005	7454	15168	0.999925	8357	14758	0.999925	21430626	0.000000
77891834	149085073	7602667	9999.547588	7455	15191	0.999955	8150	14745	0.999955	22002784	0.000000
77905491	149065634	7609224	9999.725632	7612	14825	0.999973	8364	14547	0.999973	22574437	0.000000
77907182	149046433	7604749	9999.833608	7504	14962	0.999983	8136	15068	0.999983	23143925	0.000000
77910513	149064943	7603248	9999.899091	7628	14951	0.999990	8313	14786	0.999990	23714589	0.000000
77905093	149073994	7605283	9999.938803	7545	14949	0.999994	8322	14728	0.999994	24281547	0.000000
77906790	149064029	7605190	9999.962887	7556	14970	0.999996	8268	14912	0.999996	24848810	0.000000
77896390	149073194	7609652	9999.977493	7556	15036	0.999998	8235	14800	0.999998	25414838	0.000000
77901006	149073635	7604968	9999.986350	7570	14947	0.999999	8239	14989	0.999999	25981034	0.000000
77921984	149056927	7606343	9999.991722	7505	15051	0.999999	8197	14829	0.999999	26545508	0.000000
77917420	149044093	7609193	9999.994980	7739	14986	0.999999	8341	14593	0.999999	27111574	0.000000
77916066	149067013	7609365	9999.996955	7377	15137	1.000000	8216	14671	1.000000	27675843	0.000000
77907412	149056407	7606319	9999.998154	7742	14819	1.000000	8273	14786	1.000000	28238245	0.000000
77905496	149060329	7607605	9999.998880	7529	14943	1.000000	8321	14694	1.000000	28800676	0.000000
77899645	149068137	7600352	9999.999321	7487	15049	1.000000	8211	14747	1.000000	29361293	0.000000
77918680	149061799	7602730	9999.999588	7531	15007	1.000000	8288	14653	1.000000	29921292	0.000000
77903470	149085137	7609160	9999.999750	7630	14921	1.000000	8421	14511	1.000000	30479526	0.000000
77897337	149072136	7606002	9999.999849	7586	14711	1.000000	8372	14711	1.000000	31037378	0.000000
77906870	149058320	7608632	9999.999908	7582	14841	1.000000	8373	14952	1.000000	31594929	0.000000
77905989	149043210	7606685	9999.999944	7543	14960	1.000000	8297	14739	1.000000	32151417	0.000000
77895289	149076677	7607100	9999.999966	7503	14977	1.000000	8232	14952	1.000000	32708637	0.000000
77900748	149066175	7608204	9999.999980	7608	14848	1.000000	8340	14570	1.000000	33261751	-1.#IND00
77901966	149060402	7602713	9999.999988	7622	14846	1.000000	8277	14603	1.000000	33816119	-0.009600
77901558	149067049	7604495	9999.999992	7440	15021	1.000000	8145	14642	1.000000	34368698	0.002747
77910574	149054825	7607329	9999.999995	7623	14866	1.000000	8141	14956	1.000000	34920922	0.002097
77911813	149042718	7606840	9999.999997	7546	15065	1.000000	8302	14685	1.000000	35472284	-0.000177
77904806	149061854	7610215	9999.999998	7578	14851	1.000000	8392	14358	1.000000	36023822	-0.000561
77907586	149070060	7602806	9999.999999	7625	14841	1.000000	8326	14797	1.000000	36574907	-0.004985
77900140	149068559	7611299	9999.999999	7515	15042	1.000000	8354	14662	1.000000	37124173	-0.004955
77928337	149037174	7597879	10000.000000	7527	15079	1.000000	8079	15104	1.000000	37674518	-0.003940
77902794	149066328	7603982	10000.000000	7495	15102	1.000000	8262	14847	1.000000	38221753	-0.004794
77913173	149043050	7609242	10000.000000	7675	14840	1.000000	8280	14804	1.000000	38769378	-0.005546
77895315	149084792	7605131	10000.000000	7573	14901	1.000000	8330	14647	1.000000	39314493	-0.005862
77913367	149066129	7603332	10000.000000	7398	15130	1.000000	8289	14795	1.000000	39859553	-0.005175
77916320	149066795	7603471	10000.000000	7582	14959	1.000000	8336	14612	1.000000	40403872	-0.005154
77910396	149062102	7608852	10000.000000	7621	15000	1.000000	8334	14839	1.000000	40948127	-0.006987
77908812	149062719	7609353	10000.000000	7716	14900	1.000000	8272	14789	1.000000	41491800	-0.008243
77905236	149047462	7608977	10000.000000	7675	14771	1.000000	8251	14835	1.000000	42032366	-0.007101
77909412	149063504	7603154	10000.000000	7574	14890	1.000000	8258	14824	1.000000	42572336	-0.006292
77895288	149080321	7606147	10000.000000	7667	14927	1.000000	8381	14743	1.000000	43113618	-0.004752
77907241	149058672	7598338	10000.000000	7517	15071	1.000000	8464	14422	1.000000	43654908	-0.004270
77906179	149066307	7604837	10000.000000	7457	15044	1.000000	8255	14564	1.000000	44193943	-0.003826
77890313	149079819	7610976	10000.000000	7499	15102	1.000000	8204	14760	1.000000	44731420	-0.003592
77899768	149068640	7602373	10000.000000	7566	14768	1.000000	8230	14647	1.000000	45268104	-0.003961
77903376	149054137	7605501	10000.000000	7506	15129	1.000000	8223	14575	1.000000	45803744	-0.004187
77902476	149050049	7604732	10000.000000	7404	15037	1.000000	8224	14867	1.000000	46338955	-0.003704
77888498	149089943	7605631	10000.000000	7587	14920	1.000000	8245	14797	1.000000	46873127	-0.003733
77900456	149079024	7604533	10000.000000	7431	15119	1.000000	8260	14790	1.000000	47407659	-0.003663
77906852	149064880	7602762	10000.000000	7505	15069	1.000000	8327	14796	1.000000	47940583	-0.003643
77891586	149081421	7604869	10000.000000	7583	15227	1.000000	8206	14729	1.000000	48471463	-0.003363
77899602	149068732	7598983	10000.000000	7526	14848	1.000000	8230	14814	1.000000	49003242	-0.003243
77901446	149074905	7605867	10000.000000	7495	15026	1.000000	8251	14655	1.000000	49532553	-0.002714
77915219	149059904	7601501	10000.000000	7525	15021	1.000000	8242	14705	1.000000	50061720	-0.003353
77912920	149065774	7606371	10000.000000	7458	14960	1.000000	8231	14784	1.000000	50590258	-0.003643
77919823	149040949	7605486	10000.000000	7570	15239	1.000000	8337	14712	1.000000	51119135	-0.004683
77915419	149049128	7607164	10000.000000	7619	14873	1.000000	8237	14756	1.000000	51645278	-0.004326
77911625	149054877	7605464	10000.000000	7593	14870	1.000000	8333	14814	1.000000	52170628	-0.003889
77904973	149047327	7603690	10000.000000	7612	14961	1.000000	8273	14543	1.000000	52696368	-0.003212
77911643	149052812	7606095	10000.000000	7620	14973	1.000000	8223	14819	1.000000	53221071	-0.003297
77904199	149051196	7605160	10000.000000	7724	14671	1.000000	8328	14793	1.000000	53745234	-0.003339
77908032	149055789	7605749	10000.000000	7737	14723	1.000000	8437	14498	1.000000	54267906	-0.002648
77908118	149055058	7605119	10000.000000	7453	15252	1.000000	8226	14944	1.000000	54790094	-0.004040
77898034	149068254	7605065	10000.000000	7665	14956	1.000000	8355	14724	1.000000	55311804	-0.003946
77905370	149066872	7601153	10000.000000	7444	15157	1.000000	8492	14644	1.000000	55832762	-0.004167
77905320	149055188	7608001	10000.000000	7555	14990	1.000000	8203	14651	1.000000	56352802	-0.004328
77904497	149071320	7606666	10000.000000	7474	15050	1.000000	8439	14506	1.000000	56873007	-0.004145
77911418	149052502	7603789	10000.000000	7534	14885	1.000000	8211	14962	1.000000	57390287	-0.004117
77909017	149056415	7606757	10000.000000	7418	14963	1.000000	8405	14804	1.000000	57906674	-0.004328
77916295	149045163	7604689	10000.000000	7485	14969	1.000000	8387	14735	1.000000	58422651	-0.004020
77909800	149064470	7603775	10000.000000	7560	14992	1.000000	8179	14764	1.000000	58938502	-0.003919
77916986	149059047	7605960	10000.000000	7447	15019	1.000000	8266	14907	1.000000	59453069	-0.003080
77904623	149051805	7608434	10000.000000	7672	14906	1.000000	8289	14641	1.000000	59967355	-0.003877
77904890	149059568	7600316	10000.000000	7507	15063	1.000000	8281	14598	1.000000	60480920	-0.005644
77901949	149073223	7609316	10000.000000	7507	14841	1.000000	8157	14921	1.000000	60994937	-0.005456
77894410	149060180	7603710	10000.000000	7515	15091	1.000000	8271	14809	1.000000	61508586	-0.005495
77901761	149057624	7605891	10000.000000	7616	14927	1.000000	8392	14604	1.000000	62020422	-0.005457
77905425	149078012	7601734	10000.000000	7501	15227	1.000000	8270	14639	1.000000	62531617	-0.005359
77889095	149070899	7604588	10000.000000	7525	15198	1.000000	8324	14715	1.000000	63041094	-0.005170
77898994	149073490	7604149	10000.000000	7697	14904	1.000000	8042	15005	1.000000	63551286	-0.004349
77912809	149059056	7606641	10000.000000	7533	15113	1.000000	8424	14675	1.000000	64061411	-0.004422
77908870	149043973	7607707	10000.000000	7576	15108	1.000000	8317	14693	1.000000	64569653	-0.004390
npatches	nstrain	runtime	dt	init_x	init_y	init_y_blood	init_z	init_S	beta0	beta1	beta2	beta3	mean_beta	B	d	delta	delta_blood	b[0]	mut	m	CTL	c	g	epsilon	k	het	lambda	rho	omega	x_max	patch.dyna	DELTA	A	VA
10000	1	100.000000	0.001000	21900	9499	5000000	0.001000	10000000	26.805552	22.951383	18.664458	17.548561	18	800000000	0.010000	1.000000	1.000000	80000	0.000050	0.004800	0	0.500000	0.000000	2.500000	4.000000	0.500000	0.001000	0.001000	0.010000	31872	0	10.000000	7.000000	1.000000
sus	inf	inf_blood	z	x[0]	y[0][0]	z[0]	x[1]	y[1][0]	z[1]	S[0]	synchrony
219000000	94990000	5000000	10.000000	21900	9499	0.001000	21900	9499	0.001000	10000000	0.000000
42389413	309905666	15948991	3941.516320	2655	32050	0.394152	3068	31813	0.394152	10807836	0.000000
61359264	196757247	10118408	6325.803353	3916	20786	0.632580	4578	20504	0.632580	11443136	0.000000
76404090	150299299	7698404	7771.765723	5050	15840	0.777177	5754	15629	0.777177	12035238	0.000000
84837567	131568642	6726422	8648.676577	5450	14222	0.864868	6381	13921	0.864868	12604659	0.000000
89708745	122311432	6245229	9180.483393	5784	13389	0.918048	6718	12990	0.918048	13159535	0.000000
92631510	117177233	5986621	9503.000201	6003	12808	0.950300	6743	12634	0.950300	13709043	0.000000
94380256	114285935	5836409	9698.592075	6077	12560	0.969859	7052	12357	0.969859	14251556	0.000000
95437184	112605341	5753175	9817.209710	6159	12332	0.981721	7134	12194	0.981721	14790286	0.000000
96063466	111582534	5696491	9889.145947	6382	12207	0.988915	7154	11991	0.988915	15326355	0.000000
96470735	110959962	5667762	9932.772025	6266	12325	0.993277	7206	11887	0.993277	15860474	0.000000
96685688	110616028	5649399	9959.229270	6244	12125	0.995923	7116	12093	0.995923	16393415	0.000000
96840103	110381706	5628058	9975.274394	6147	12401	0.997527	7178	12026	0.997527	16924635	0.000000
96933033	110237160	5626671	9985.005037	6276	12243	0.998501	7240	11848	0.998501	17454191	0.000000
96989310	110147124	5619219	9990.906233	6423	11907	0.999091	7253	11869	0.999091	17984981	0.000000
96997463	110140354	5620903	9994.485041	6338	12111	0.999449	7344	11748	0.999449	18513091	0.000000
97027700	110081889	5621769	9996.655426	6266	12253	0.999666	7193	11849	0.999666	19041711	0.000000
97035273	110090740	5616024	9997.971667	6217	12307	0.999797	7387	11638	0.999797	19569928	0.000000
97028650	110077808	5616424	9998.769908	6274	12122	0.999877	7286	11897	0.999877	20096752	0.000000
97039353	110067058	5621477	9999.254005	6307	12064	0.999925	7343	11750	0.999925	20621728	0.000000
97047227	110065048	5611369	9999.547588	6219	12086	0.999955	7240	11785	0.999955	21146359	0.000000
97049652	110054663	5615512	9999.725632	6386	12047	0.999973	7182	11929	0.999973	21670851	0.000000
97047945	110045481	5615024	9999.833608	6313	12094	0.999983	7247	11738	0.999983	22194912	0.000000
97074015	110029928	5612622	9999.899091	6395	12015	0.999990	7214	11992	0.999990	22717497	0.000000
97058482	110035752	5613045	9999.938803	6466	11992	0.999994	7280	11717	0.999994	23237978	0.000000
97059097	110060072	5614337	9999.962887	6213	12360	0.999996	7240	11991	0.999996	23759303	0.000000
97058479	110034086	5615355	9999.977493	6133	12328	0.999998	7241	11802	0.999998	24279158	0.000000
97044148	110049070	5616103	9999.986350	6318	12229	0.999999	7275	11672	0.999999	24798407	0.000000
97060410	110048819	5612315	9999.991722	6186	12220	0.999999	7284	11909	0.999999	25318836	0.000000
97056681	110032220	5612641	9999.994980	6234	12165	0.999999	7261	11804	0.999999	25836174	0.000000
97043651	110070468	5618591	9999.996955	6271	12117	1.000000	7197	11703	1.000000	26352868	0.000000
97056326	110069270	5615061	9999.998154	6403	12082	1.000000	7133	11717	1.000000	26869873	0.000000
97053247	110028192	5611114	9999.998880	6305	12201	1.000000	7198	11715	1.000000	27385355	0.000000
97051947	110044718	5617212	9999.999321	6297	12105	1.000000	7254	11783	1.000000	27900225	0.000000
97068682	110014024	5613825	9999.999588	6308	12085	1.000000	7159	11735	1.000000	28415325	0.000000
97045318	110051026	5616224	9999.999750	6177	12172	1.000000	7232	11870	1.000000	28928665	0.000000
97060222	110040905	5614053	9999.999849	6318	12080	1.000000	7249	12016	1.000000	29441656	0.000000
97052659	110025437	5617337	9999.999908	6242	12146	1.000000	7136	11883	1.000000	29954102	0.000000
97054491	110048636	5614578	9999.999944	6270	12116	1.000000	7275	11839	1.000000	30465782	0.000000
97064378	110030727	5608607	9999.999966	6387	11940	1.000000	7294	11708	1.000000	30976154	0.000000
97053481	110031517	5615583	9999.999980	6335	12045	1.000000	7218	11799	1.000000	31485689	-1.#IND00
97065559	110040318	5620216	9999.999988	6225	12252	1.000000	7262	11892	1.000000	31993830	-0.000000
97051764	110039566	5618263	9999.999992	6410	11977	1.000000	7227	11784	1.000000	32502125	-0.004087
97047144	110053339	5615828	9999.999995	6320	11994	1.000000	7307	11828	1.000000	33010229	0.001290
97051272	110046146	5618406	9999.999997	6234	12210	1.000000	7408	11763	1.000000	33516116	0.007211
97065400	110013245	5615598	9999.999998	6264	12090	1.000000	7180	11974	1.000000	34021132	0.003698
97056674	110046424	5613336	9999.999999	6281	12019	1.000000	7333	11733	1.000000	34524765	0.001051
97047665	110059634	5614994	9999.999999	6283	12219	1.000000	7391	11604	1.000000	35030295	0.000285
97058002	110054617	5614943	10000.000000	6393	11964	1.000000	7435	11598	1.000000	35532265	-0.000675
97046581	110049600	5618762	10000.000000	6333	12153	1.000000	7297	11826	1.000000	36034295	0.000684
97045801	110032509	5614772	10000.000000	6387	12022	1.000000	7254	11865	1.000000	36536327	-0.000867
97067733	110043920	5615725	10000.000000	6261	12071	1.000000	7126	11970	1.000000	37037249	-0.004384
97056470	110038942	5615518	10000.000000	6462	12179	1.000000	7390	11600	1.000000	37538099	-0.003848
97045785	110058859	5611399	10000.000000	6218	12209	1.000000	7271	11716	1.000000	38037323	-0.006192
97048974	110045239	5612252	10000.000000	6406	11959	1.000000	7285	11795	1.000000	38535280	-0.005584
97056637	110061675	5612148	10000.000000	6352	12102	1.000000	7261	12018	1.000000	39033824	-0.005936
97071334	110028550	5610316	10000.000000	6339	12018	1.000000	7219	11876	1.000000	39532269	-0.006225
97057376	110044427	5612487	10000.000000	6251	12314	1.000000	7129	11911	1.000000	40028821	-0.005586
97058146	110045816	5618268	10000.000000	6244	12167	1.000000	7240	11722	1.000000	40524490	-0.006057
97077375	110027717	5615561	10000.000000	6371	12134	1.000000	7123	11980	1.000000	41018963	-0.005721
97059988	110030638	5613065	10000.000000	6368	12154	1.000000	7115	12002	1.000000	41513099	-0.005216
97054138	110031605	5610673	10000.000000	6406	12126	1.000000	7203	12010	1.000000	42007344	-0.004389
97053765	110037872	5614470	10000.000000	6334	12222	1.000000	7194	11778	1.000000	42499670	-0.003932
97051667	110052195	5615448	10000.000000	6305	12113	1.000000	7342	11764	1.000000	42991336	-0.004345
97050677	110059453	5619474	10000.000000	6232	12294	1.000000	7190	12061	1.000000	43483349	-0.003816
97056281	110051791	5614000	10000.000000	6233	12218	1.000000	7255	11653	1.000000	43974027	-0.003316
97066577	110036625	5616974	10000.000000	6262	12060	1.000000	7289	11716	1.000000	44463479	-0.002908
97068987	110034512	5615561	10000.000000	6249	12139	1.000000	7273	11871	1.000000	44953692	-0.003388
97052499	110052236	5615036	10000.000000	6265	12228	1.000000	7413	11782	1.000000	45442036	-0.003985
97071480	110024736	5614874	10000.000000	6272	12043	1.000000	7266	11906	1.000000	45930975	-0.003463
97049119	110044031	5612007	10000.000000	6192	12136	1.000000	7254	11843	1.000000	46418650	-0.003174
97056954	110046879	5613743	10000.000000	6299	12129	1.000000	7261	11797	1.000000	46904904	-0.003246
97067669	110021152	5613424	10000.000000	6270	12073	1.000000	7352	11626	1.000000	47390212	-0.003066
97059400	110042477	5613429	10000.000000	6186	12169	1.000000	7210	11969	1.000000	47875422	-0.001608
97067955	110039432	5617065	10000.000000	6439	12063	1.000000	7201	11824	1.000000	48358632	-0.000999
97068167	110032738	5616756	10000.000000	6387	12061	1.000000	7247	11881	1.000000	48841176	-0.000764
97066160	110042353	5612663	10000.000000	6266	12273	1.000000	7160	11903	1.000000	49324177	-0.000736
97050941	110050936	5619415	10000.000000	6235	12095	1.000000	7335	11644	1.000000	49806318	-0.000549
97055607	110043707	5610961	10000.000000	6215	12252	1.000000	7188	11925	1.000000	50288341	-0.000696
97044349	110054613	5615380	10000.000000	6165	12406	1.000000	7245	11836	1.000000	50768761	-0.001033
97058594	110034890	5610604	10000.000000	6256	12135	1.000000	7148	11876	1.000000	51249676	-0.000961
97041860	110041022	5613975	10000.000000	6252	12192	1.000000	7395	11743	1.000000	51729227	-0.001055
97061330	110041981	5612413	10000.000000	6396	12029	1.000000	7229	11966	1.000000	52207352	-0.000964
97063367	110023723	5614390	10000.000000	6408	12147	1.000000	7307	11705	1.000000	52685120	-0.000135
97056356	110041283	5608293	10000.000000	6340	12020	1.000000	7304	11695	1.000000	53161292	-0.000400
97065319	110028116	5612725	10000.000000	6330	11870	1.000000	7366	11702	1.000000	53636588	-0.000498
97051052	110044857	5615631	10000.000000	6366	11943	1.000000	7300	11834	1.000000	54111963	-0.000018
97056148	110030079	5611428	10000.000000	6171	12292	1.000000	7265	11864	1.000000	54586716	-0.000002
97061789	110032991	5612324	10000.000000	6326	12133	1.000000	7248	11945	1.000000	55060384	0.000039
97066804	110042535	5612731	10000.000000	6186	12290	1.000000	7249	11747	1.000000	55534304	-0.000030
97051614	110037227	5619400	10000.000000	6315	12163	1.000000	7235	11801	1.000000	56006814	0.000131
97049987	110049931	5614782	10000.000000	6337	11976	1.000000	7143	11963	1.000000	56478348	0.000127
97050656	110028615	5613898	10000.000000	6308	12137	1.000000	7089	12015	1.000000	56948674	0.000113
97058274	110044997	5615845	10000.000000	6270	12175	1.000000	7258	11826	1.000000	57419383	0.000440
97056045	110040162	5617165	10000.000000	6287	12260	1.000000	7343	11814	1.000000	57890518	0.000226
97059804	110049299	5615235	10000.000000	6313	12116	1.000000	7310	11869	1.000000	58361056	0.000196
97055860	110028391	5617419	10000.000000	6268	12105	1.000000	7286	11940	1.000000	58828274	0.000219
97061322	110043763	5614135	10000.000000	6225	12201	1.000000	7108	11832	1.000000	59296564	0.001612
97060312	110049605	5620560	10000.000000	6426	11880	1.000000	7258	11742	1.000000	59763431	0.002155
97048489	110043335	5612478	10000.000000	6375	11995	1.000000	7451	11436	1.000000	60229211	0.002108
npatches	nstrain	runtime	dt	init_x	init_y	init_y_blood	init_z	init_S	beta0	beta1	beta2	beta3	mean_beta	B	d	delta	delta_blood	b[0]	mut	m	CTL	c	g	epsilon	k	het	lambda	rho	omega	x_max	patch.dyna	DELTA	A	VA
10000	1	100.000000	0.001000	21900	9499	5000000	0.001000	10000000	24.583957	24.856937	15.273684	18.003891	18	800000000	0.010000	1.000000	1.000000	80000	0.000050	0.004800	0	0.500000	0.000000	2.500000	5.000000	0.500000	0.001000	0.001000	0.010000	31872	0	10.000000	7.000000	1.000000
sus	inf	inf_blood	z	x[0]	y[0][0]	z[0]	x[1]	y[1][0]	z[1]	S[0]	synchrony
219000000	94990000	5000000	10.000000	21900	9499	0.001000	21900	9499	0.001000	10000000	0.000000
46598248	273708353	14124771	3941.516320	3222	27973	0.394152	3245	28002	0.394152	10802199	0.000000
72450426	157236055	8089696	6325.803353	5128	16590	0.632580	5046	16662	0.632580	11411208	0.000000
90764920	117917972	6042274	7771.765723	6383	12902	0.777177	6427	12508	0.777177	11966660	0.000000
100842391	102308204	5231321	8648.676577	7044	11371	0.864868	7004	11220	0.864868	12497417	0.000000
106727553	94475835	4826266	9180.483393	7584	10345	0.918048	7488	10431	0.918048	13010906	0.000000
110271707	90178434	4604270	9503.000201	7912	9878	0.950300	7713	10177	0.950300	13515082	0.000000
112388689	87741490	4480407	9698.592075	7869	9952	0.969859	7990	9719	0.969859	14013456	0.000000
113653593	86324661	4405371	9817.209710	8210	9443	0.981721	7942	9649	0.981721	14507828	0.000000
114458172	85437200	4357962	9889.145947	8193	9410	0.988915	8035	9466	0.988915	14998154	0.000000
114925253	84931877	4330707	9932.772025	8142	9527	0.993277	8001	9505	0.993277	15485983	0.000000
115204947	84623291	4314623	9959.229270	8132	9644	0.995923	8096	9469	0.995923	15973780	0.000000
115385111	84441927	4304652	9975.274394	8119	9589	0.997527	8155	9493	0.997527	16459984	0.000000
115477895	84340698	4304087	9985.005037	8249	9291	0.998501	8148	9520	0.998501	16944586	0.000000
115536091	84251060	4302837	9990.906233	8231	9413	0.999091	8088	9441	0.999091	17428288	0.000000
115578594	84224447	4294990	9994.485041	8200	9336	0.999449	8116	9302	0.999449	17910850	0.000000
115605700	84184544	4296562	9996.655426	8213	9295	0.999666	8182	9383	0.999666	18394650	0.000000
115605712	84174961	4294847	9997.971667	8322	9323	0.999797	8015	9494	0.999797	18875939	0.000000
115643084	84166813	4293446	9998.769908	8329	9333	0.999877	8316	9315	0.999877	19358137	0.000000
115645283	84159717	4294241	9999.254005	8094	9476	0.999925	7953	9579	0.999925	19840312	0.000000
115648409	84144344	4291670	9999.547588	8291	9366	0.999955	8263	9353	0.999955	20320422	0.000000
115628146	84171773	4292802	9999.725632	8210	9273	0.999973	8171	9328	0.999973	20797627	0.000000
115621700	84150555	4294019	9999.833608	8225	9296	0.999983	8107	9407	0.999983	21276696	0.000000
115640981	84166876	4290028	9999.899091	8203	9342	0.999990	7916	9533	0.999990	21753363	0.000000
115630758	84179719	4294982	9999.938803	8198	9357	0.999994	8171	9347	0.999994	22230449	0.000000
115639369	84153163	4294604	9999.962887	8220	9335	0.999996	8057	9572	0.999996	22708034	0.000000
115625306	84169743	4296203	9999.977493	8099	9474	0.999998	8037	9338	0.999998	23183146	0.000000
115652030	84143912	4291084	9999.986350	8339	9313	0.999999	7968	9428	0.999999	23657298	0.000000
115635827	84162398	4296325	9999.991722	8371	9317	0.999999	8079	9357	0.999999	24130709	0.000000
115644995	84150352	4295293	9999.994980	8317	9211	0.999999	8160	9446	0.999999	24604182	0.000000
115645159	84158878	4295921	9999.996955	8102	9489	1.000000	8126	9422	1.000000	25076191	0.000000
115635515	84154606	4295979	9999.998154	7964	9667	1.000000	7975	9528	1.000000	25548445	0.000000
115658633	84135953	4287906	9999.998880	8105	9431	1.000000	8097	9272	1.000000	26019046	0.000000
115629277	84179478	4293432	9999.999321	8200	9417	1.000000	8205	9217	1.000000	26490794	0.000000
115627345	84174936	4296507	9999.999588	8162	9540	1.000000	8036	9431	1.000000	26958933	0.000000
115635244	84155566	4292936	9999.999750	8184	9333	1.000000	8109	9280	1.000000	27428297	0.000000
115657555	84131167	4297340	9999.999849	8236	9343	1.000000	8075	9427	1.000000	27896491	0.000000
115651289	84148114	4291314	9999.999908	8216	9454	1.000000	8091	9510	1.000000	28364961	0.000000
115645878	84142829	4296255	9999.999944	8102	9394	1.000000	8161	9318	1.000000	28831394	0.000000
115644545	84141511	4292903	9999.999966	8149	9589	1.000000	8084	9412	1.000000	29298622	0.000000
115663624	84125445	4294190	9999.999980	8122	9494	1.000000	8010	9390	1.000000	29764595	-1.#IND00
115632137	84172350	4293550	9999.999988	8102	9533	1.000000	8088	9324	1.000000	30228355	0.000000
115620961	84176384	4290766	9999.999992	8085	9511	1.000000	8283	9317	1.000000	30691904	0.004302
115627048	84175687	4292940	9999.999995	8206	9337	1.000000	8177	9441	1.000000	31156095	-0.000549
115633155	84147645	4294557	9999.999997	8120	9488	1.000000	8086	9376	1.000000	31618515	-0.002338
115632386	84149761	4297601	9999.999998	7981	9603	1.000000	8100	9395	1.000000	32080762	-0.002273
115625619	84166323	4293176	9999.999999	8207	9506	1.000000	8029	9510	1.000000	32542069	0.004864
115650913	84157351	4295705	9999.999999	8317	9308	1.000000	8121	9492	1.000000	33003411	0.002268
115639417	84158810	4292951	10000.000000	8192	9248	1.000000	8202	9366	1.000000	33462751	0.011971
115646671	84148269	4292274	10000.000000	8196	9401	1.000000	8165	9450	1.000000	33921885	0.013123
115632012	84163751	4294521	10000.000000	8298	9459	1.000000	8085	9514	1.000000	34381416	0.012182
115646595	84149820	4295351	10000.000000	8297	9170	1.000000	8109	9436	1.000000	34839218	0.011645
115635578	84155262	4293832	10000.000000	8175	9397	1.000000	8173	9191	1.000000	35297165	0.009607
115624931	84174374	4293474	10000.000000	8184	9364	1.000000	7996	9549	1.000000	35753955	0.009800
115627618	84152926	4293136	10000.000000	8300	9257	1.000000	8137	9387	1.000000	36209315	0.009657
115629267	84159004	4293657	10000.000000	8203	9396	1.000000	7964	9687	1.000000	36664040	0.009384
115625150	84183911	4292882	10000.000000	8361	9205	1.000000	8019	9459	1.000000	37120157	0.008170
115652973	84151682	4296715	10000.000000	8063	9512	1.000000	8082	9424	1.000000	37573523	0.006613
115636242	84167332	4293666	10000.000000	8160	9321	1.000000	8078	9491	1.000000	38027630	0.005154
115634395	84159507	4293468	10000.000000	8175	9285	1.000000	7956	9625	1.000000	38480109	0.005358
115665057	84142755	4296570	10000.000000	8110	9332	1.000000	8161	9509	1.000000	38931833	0.003987
115643729	84161357	4298806	10000.000000	8110	9560	1.000000	7966	9538	1.000000	39381842	0.002879
115602096	84176157	4294191	10000.000000	8287	9335	1.000000	8068	9502	1.000000	39831814	0.004451
115622866	84186158	4292884	10000.000000	8146	9387	1.000000	8146	9431	1.000000	40281640	0.004267
115632779	84155984	4292863	10000.000000	8139	9434	1.000000	8090	9280	1.000000	40728658	0.003935
115632055	84166517	4289335	10000.000000	8091	9443	1.000000	8025	9463	1.000000	41176716	0.003717
115640256	84151633	4296095	10000.000000	8240	9339	1.000000	8169	9352	1.000000	41624786	0.003407
115613846	84177379	4294828	10000.000000	8170	9359	1.000000	8229	9361	1.000000	42072176	0.002916
115639617	84152719	4293914	10000.000000	8124	9397	1.000000	8046	9352	1.000000	42517161	0.003205
115640274	84154457	4296874	10000.000000	8103	9509	1.000000	8210	9352	1.000000	42962770	0.002947
115633803	84144421	4295223	10000.000000	8133	9422	1.000000	8008	9498	1.000000	43407485	0.003660
115637244	84162338	4294088	10000.000000	8003	9692	1.000000	8123	9407	1.000000	43851937	0.003616
115640758	84143816	4292728	10000.000000	8377	9080	1.000000	8094	9589	1.000000	44295675	0.002886
115641969	84153707	4296398	10000.000000	8091	9544	1.000000	8087	9366	1.000000	44738274	0.003152
115633737	84159767	4293279	10000.000000	8285	9422	1.000000	8170	9434	1.000000	45180525	0.003610
115632276	84154303	4296166	10000.000000	8182	9320	1.000000	8138	9341	1.000000	45623494	0.002993
115640286	84160701	4291912	10000.000000	8256	9472	1.000000	8070	9558	1.000000	46063850	0.002606
115640897	84168820	4295781	10000.000000	8098	9536	1.000000	8094	9323	1.000000	46503882	0.002924
115642979	84153832	4293052	10000.000000	8206	9261	1.000000	8125	9494	1.000000	46943881	0.002714
115632372	84160456	4295820	10000.000000	8206	9457	1.000000	7938	9399	1.000000	47383016	0.002555
115625810	84177444	4294316	10000.000000	8100	9559	1.000000	8081	9627	1.000000	47819793	0.002390
115637390	84148078	4294616	10000.000000	8082	9477	1.000000	8067	9485	1.000000	48257448	0.002282
115642947	84172072	4290297	10000.000000	8190	9196	1.000000	8151	9279	1.000000	48694089	0.002116
115652133	84143660	4292975	10000.000000	8257	9291	1.000000	7962	9666	1.000000	49130114	0.002262
115648401	84145199	4290956	10000.000000	8238	9352	1.000000	8188	9297	1.000000	49565641	0.001355
115633363	84157240	4294916	10000.000000	8319	9093	1.000000	8210	9430	1.000000	50001121	0.000946
115632620	84159325	4296174	10000.000000	8234	9223	1.000000	8123	9499	1.000000	50435127	0.002164
115627952	84170120	4291715	10000.000000	8098	9467	1.000000	8167	9270	1.000000	50868812	0.002125
115631411	84168568	4291856	10000.000000	8368	9343	1.000000	8190	9271	1.000000	51302276	0.002213
115634114	84155137	4289414	10000.000000	8287	9250	1.000000	8018	9393	1.000000	51735126	0.001895
115626647	84161938	4292373	10000.000000	8306	9192	1.000000	8091	9427	1.000000	52165981	0.002568
115635166	84151477	4294336	10000.000000	8159	9508	1.000000	8109	9526	1.000000	52597781	0.002489
115631181	84174961	4294547	10000.000000	8112	9367	1.000000	8052	9405	1.000000	53029473	0.002334
115638346	84164403	4291159	10000.000000	8343	9447	1.000000	8063	9489	1.000000	53460877	0.002476
115630671	84151735	4291645	10000.000000	7994	9462	1.000000	8267	9247	1.000000	53890291	0.002412
115646759	84156969	4291967	10000.000000	8230	9488	1.000000	8209	9442	1.000000	54317962	0.002184
115639185	84168907	4293421	10000.000000	8218	9420	1.000000	8116	9398	1.000000	54746059	0.002484
115650187	84148069	4295754	10000.000000	8175	9381	1.000000	8092	9442	1.000000	55173293	0.002619
115650163	84130554	4292947	10000.000000	8245	9376	1.000000	8183	9526	1.000000	55598567	0.002622
115645688	84156326	4296249	10000.000000	8387	9273	1.000000	8102	9280	1.000000	56024318	0.002280
npatches	nstrain	runtime	dt	init_x	init_y	init_y_blood	init_z	init_S	beta0	beta1	beta2	beta3	mean_beta	B	d	delta	delta_blood	b[0]	mut	m	CTL	c	g	epsilon	k	het	lambda	rho	omega	x_max	patch.dyna	DELTA	A	VA
10000	1	100.000000	0.001000	21900	9499	5000000	0.001000	10000000	25.699047	21.696967	16.871212	15.656016	18	800000000	0.010000	1.000000	1.000000	80000	0.000050	0.004800	0	0.500000	0.000000	2.500000	6.000000	0.500000	0.001000	0.001000	0.010000	31872	0	10.000000	7.000000	1.000000
sus	inf	inf_blood	z	x[0]	y[0][0]	z[0]	x[1]	y[1][0]	z[1]	S[0]	synchrony
219000000	94990000	5000000	10.000000	21900	9499	0.001000	21900	9499	0.001000	10000000	0.000000
50999447	242310360	12549824	3941.516320	3485	24878	0.394152	3953	24712	0.394152	10794013	0.000000
83699995	128028829	6597039	6325.803353	5691	13834	0.632580	6696	13407	0.632580	11375030	0.000000
104958133	94672683	4852205	7771.765723	7202	10478	0.777177	8327	9976	0.777177	11896382	0.000000
116612878	81350905	4159029	8648.676577	8016	9160	0.864868	9330	8894	0.864868	12388795	0.000000
123498644	74600270	3813724	9180.483393	8514	8499	0.918048	9885	8154	0.918048	12860677	0.000000
127611187	70929773	3623676	9503.000201	8826	8153	0.950300	10218	7767	0.950300	13321760	0.000000
130107891	68815913	3514347	9698.592075	8987	7987	0.969859	10647	7469	0.969859	13774704	0.000000
131623526	67558706	3450302	9817.209710	8917	7966	0.981721	10524	7240	0.981721	14222669	0.000000
132507595	66849772	3409838	9889.145947	9097	7866	0.988915	10364	7380	0.988915	14668830	0.000000
133065235	66403967	3390005	9932.772025	9233	7706	0.993277	10711	7380	0.993277	15112249	0.000000
133404006	66133701	3372157	9959.229270	9004	7991	0.995923	10566	7385	0.995923	15554745	0.000000
133616205	65966597	3370194	9975.274394	9213	7678	0.997527	10547	7381	0.997527	15995895	0.000000
133763804	65846300	3360072	9985.005037	9145	7598	0.998501	10685	7308	0.998501	16435834	0.000000
133796655	65811420	3357528	9990.906233	9273	7447	0.999091	10751	7310	0.999091	16875451	0.000000
133860468	65781992	3356059	9994.485041	9240	7676	0.999449	10765	7191	0.999449	17313706	0.000000
133874113	65760596	3353589	9996.655426	9246	7749	0.999666	10616	7205	0.999666	17752431	0.000000
133866426	65765604	3354564	9997.971667	9237	7582	0.999797	10582	7344	0.999797	18190436	0.000000
133895629	65734879	3355456	9998.769908	9211	7581	0.999877	10739	7265	0.999877	18626069	0.000000
133890636	65740339	3354067	9999.254005	9213	7671	0.999925	10902	7190	0.999925	19060040	0.000000
133917727	65709371	3354334	9999.547588	9285	7541	0.999955	10605	7435	0.999955	19494458	0.000000
133918595	65713925	3354218	9999.725632	9143	7834	0.999973	10569	7447	0.999973	19927615	0.000000
133895876	65729687	3354289	9999.833608	9228	7812	0.999983	10615	7181	0.999983	20360277	0.000000
133895999	65729107	3355521	9999.899091	9189	7641	0.999990	10679	7222	0.999990	20793908	0.000000
133891616	65731659	3353555	9999.938803	9213	7420	0.999994	10652	7278	0.999994	21226014	0.000000
133924164	65715753	3355242	9999.962887	9192	7730	0.999996	10827	7167	0.999996	21657851	0.000000
133903957	65726835	3354424	9999.977493	9226	7551	0.999998	10839	7071	0.999998	22089391	0.000000
133907329	65730120	3353587	9999.986350	9122	7602	0.999999	10873	7112	0.999999	22519048	0.000000
133902863	65735851	3353588	9999.991722	9217	7452	0.999999	10674	7342	0.999999	22948743	0.000000
133921243	65695274	3352577	9999.994980	9066	7788	0.999999	10762	7216	0.999999	23378358	0.000000
133927685	65715493	3353518	9999.996955	9260	7614	1.000000	10548	7428	1.000000	23806428	0.000000
133914293	65729867	3351707	9999.998154	9181	7674	1.000000	10649	7407	1.000000	24233394	0.000000
133937961	65705935	3354068	9999.998880	9162	7737	1.000000	10676	7354	1.000000	24660324	0.000000
133920693	65725523	3350265	9999.999321	9191	7705	1.000000	10829	7205	1.000000	25087389	0.000000
133901385	65732371	3354325	9999.999588	9375	7460	1.000000	10649	7366	1.000000	25513213	0.000000
133883916	65733656	3354240	9999.999750	9132	7637	1.000000	10464	7490	1.000000	25937722	0.000000
133913281	65717734	3354674	9999.999849	9072	7717	1.000000	10842	7238	1.000000	26362936	0.000000
133885530	65738487	3351411	9999.999908	9267	7501	1.000000	10660	7408	1.000000	26786520	0.000000
133883535	65741730	3351128	9999.999944	9196	7676	1.000000	10705	7384	1.000000	27209814	0.000000
133903385	65736128	3352552	9999.999966	9210	7714	1.000000	10771	7216	1.000000	27632141	0.000000
133903293	65749938	3351982	9999.999980	9245	7636	1.000000	10809	7248	1.000000	28052660	-1.#IND00
133934258	65702659	3355872	9999.999988	9129	7666	1.000000	10746	7172	1.000000	28473433	0.009600
133896012	65722833	3350482	9999.999992	9186	7768	1.000000	10790	7263	1.000000	28894508	0.000338
133907900	65733545	3355199	9999.999995	9294	7641	1.000000	10684	7367	1.000000	29315287	0.000340
133920482	65709287	3352971	9999.999997	9203	7774	1.000000	10593	7535	1.000000	29734145	-0.005027
133879623	65727630	3353698	9999.999998	9290	7694	1.000000	10804	7139	1.000000	30153755	-0.002893
133908000	65719051	3353171	9999.999999	9344	7478	1.000000	10660	7419	1.000000	30571852	-0.007923
133927880	65704074	3352959	9999.999999	9263	7654	1.000000	10723	7169	1.000000	30989164	-0.009451
133900816	65726346	3354009	10000.000000	9231	7677	1.000000	10444	7536	1.000000	31405898	-0.004523
133922779	65713746	3349310	10000.000000	9217	7671	1.000000	10796	7383	1.000000	31824365	-0.004384
133913916	65719774	3349737	10000.000000	9236	7666	1.000000	10782	7267	1.000000	32239219	-0.004471
133888526	65746046	3351724	10000.000000	9122	7769	1.000000	10591	7333	1.000000	32655449	-0.005657
133913675	65733466	3355389	10000.000000	9198	7674	1.000000	10568	7139	1.000000	33069440	-0.008184
133923321	65711583	3354032	10000.000000	9091	7786	1.000000	10686	7404	1.000000	33483116	-0.007995
133914606	65722863	3351509	10000.000000	9234	7612	1.000000	10768	7151	1.000000	33896593	-0.006007
133912428	65722218	3354252	10000.000000	9223	7718	1.000000	10637	7411	1.000000	34309037	-0.005748
133916951	65721167	3354756	10000.000000	9201	7706	1.000000	10472	7185	1.000000	34721077	-0.005279
133907096	65697868	3353186	10000.000000	9131	7804	1.000000	10699	7350	1.000000	35132334	-0.004647
133906406	65715530	3354959	10000.000000	9117	7864	1.000000	10834	7006	1.000000	35542692	-0.001973
133898319	65737635	3353542	10000.000000	9169	7556	1.000000	10825	7126	1.000000	35953252	0.001272
133905244	65737350	3352127	10000.000000	9125	7808	1.000000	10715	7202	1.000000	36362907	0.001278
133928045	65698499	3352142	10000.000000	9197	7641	1.000000	10653	7373	1.000000	36771078	0.000687
133905832	65721913	3354900	10000.000000	9253	7617	1.000000	10589	7257	1.000000	37179233	0.000510
133896854	65727164	3351938	10000.000000	9134	7797	1.000000	10568	7317	1.000000	37585736	0.000306
133921328	65716611	3352140	10000.000000	9378	7483	1.000000	10701	7153	1.000000	37993828	0.000455
133919138	65716034	3354805	10000.000000	9171	7547	1.000000	10685	7334	1.000000	38399503	0.000299
133908618	65727820	3352641	10000.000000	9286	7754	1.000000	10560	7407	1.000000	38806257	0.000360
133930599	65722995	3356206	10000.000000	9267	7568	1.000000	10493	7488	1.000000	39210660	0.002280
133915682	65737178	3351333	10000.000000	9236	7711	1.000000	10569	7404	1.000000	39616167	0.001746
133910917	65720766	3352984	10000.000000	9136	7883	1.000000	10712	7295	1.000000	40021003	-0.000281
133895534	65730177	3351392	10000.000000	9102	7643	1.000000	10796	7358	1.000000	40424601	-0.000113
133907496	65721105	3355084	10000.000000	9090	7637	1.000000	10633	7352	1.000000	40827727	0.000661
133886406	65735452	3349729	10000.000000	9222	7692	1.000000	10937	7000	1.000000	41229829	0.000523
133901077	65727347	3354283	10000.000000	9235	7709	1.000000	10665	7299	1.000000	41632780	0.000769
133913500	65716315	3352502	10000.000000	9225	7687	1.000000	10645	7327	1.000000	42033906	0.000155
133926211	65704780	3353493	10000.000000	9126	7772	1.000000	10572	7354	1.000000	42433888	0.000937
133906507	65725840	3351767	10000.000000	9047	7795	1.000000	10829	7121	1.000000	42833962	0.001757
133902413	65710101	3352852	10000.000000	9174	7653	1.000000	10926	7203	1.000000	43233301	0.001422
133930199	65707636	3355429	10000.000000	9159	7705	1.000000	10591	7432	1.000000	43631735	0.001560
133907703	65735289	3355913	10000.000000	8885	8033	1.000000	10802	7118	1.000000	44030542	0.001522
133910112	65719477	3353432	10000.000000	9222	7806	1.000000	10581	7468	1.000000	44427462	0.001328
133899304	65734164	3354948	10000.000000	9137	7743	1.000000	10673	7298	1.000000	44824300	0.001444
133920885	65714850	3352205	10000.000000	9340	7475	1.000000	10566	7357	1.000000	45221373	0.001504
133917215	65726600	3355232	10000.000000	9011	7716	1.000000	10775	7263	1.000000	45615145	0.001415
133905794	65721065	3350996	10000.000000	9295	7540	1.000000	10781	7393	1.000000	46009971	0.001114
133902841	65730880	3353136	10000.000000	9207	7660	1.000000	10838	7136	1.000000	46405340	0.000990
133896009	65723877	3354458	10000.000000	9221	7669	1.000000	10644	7202	1.000000	46798220	0.000649
133921405	65712420	3353778	10000.000000	9258	7545	1.000000	10743	7255	1.000000	47191219	0.001118
133876078	65752257	3358030	10000.000000	9112	7733	1.000000	10783	7257	1.000000	47584468	0.001252
133901022	65724764	3352867	10000.000000	9063	7829	1.000000	10595	7283	1.000000	47976648	0.000665
133906523	65742223	3352267	10000.000000	9275	7618	1.000000	10849	7344	1.000000	48368644	0.000776
133898932	65729853	3354790	10000.000000	9308	7641	1.000000	10849	7254	1.000000	48760676	0.001920
133923767	65725881	3353775	10000.000000	9257	7629	1.000000	10623	7334	1.000000	49150548	0.002424
133900482	65736158	3354516	10000.000000	9112	7735	1.000000	10608	7378	1.000000	49540679	0.002331
133912707	65716684	3354742	10000.000000	9309	7743	1.000000	10513	7343	1.000000	49930023	0.002413
133909801	65715786	3355029	10000.000000	9233	7496	1.000000	10805	7289	1.000000	50320178	0.001576
133922398	65705037	3355367	10000.000000	9155	7688	1.000000	10700	7338	1.000000	50708287	0.001523
133930009	65718338	3348347	10000.000000	9245	7777	1.000000	10751	7304	1.000000	51097287	0.001456
133937689	65712885	3351880	10000.000000	9294	7763	1.000000	10676	7251	1.000000	51484101	0.001540
133920904	65722480	3353888	10000.000000	9285	7460	1.000000	10524	7556	1.000000	51870670	0.001682
npatches	nstrain	runtime	dt	init_x	init_y	init_y_blood	init_z	init_S	beta0	beta1	beta2	beta3	mean_beta	B	d	delta	delta_blood	b[0]	mut	m	CTL	c	g	epsilon	k	het	lambda	rho	omega	x_max	patch.dyna	DELTA	A	VA
10000	1	100.000000	0.001000	21900	9499	5000000	0.001000	10000000	23.428852	14.159650	24.314333	10.067713	18	800000000	0.010000	1.000000	1.000000	80000	0.000050	0.004800	0	0.500000	0.000000	2.500000	7.000000	0.500000	0.001000	0.001000	0.010000	31872	0	10.000000	7.000000	1.000000
sus	inf	inf_blood	z	x[0]	y[0][0]	z[0]	x[1]	y[1][0]	z[1]	S[0]	synchrony
219000000	94990000	5000000	10.000000	21900	9499	0.001000	21900	9499	0.001000	10000000	0.000000
55652962	214995067	11165224	3941.516320	4059	22454	0.394152	6455	21119	0.394152	10783321	0.000000
95161675	105739473	5449801	6325.803353	7007	11672	0.632580	10966	9886	0.632580	11335827	0.000000
119143814	77135486	3951167	7771.765723	8864	8812	0.777177	13748	7051	0.777177	11823839	0.000000
132377151	65533715	3353512	8648.676577	9697	7521	0.864868	15034	6122	0.864868	12275304	0.000000
140215476	59660957	3050456	9180.483393	10586	6784	0.918048	16157	5435	0.918048	12706274	0.000000
144918896	56441157	2880949	9503.000201	10966	6347	0.950300	16694	5187	0.950300	13124009	0.000000
147734354	54608975	2784680	9698.592075	10977	6572	0.969859	17143	4797	0.969859	13532892	0.000000
149453901	53514866	2729286	9817.209710	11250	6289	0.981721	17264	4874	0.981721	13938178	0.000000
150459874	52887231	2693567	9889.145947	11257	6258	0.988915	17400	4683	0.988915	14340773	0.000000
151111442	52478021	2676849	9932.772025	11441	6095	0.993277	17524	4661	0.993277	14740833	0.000000
151480743	52255116	2667971	9959.229270	11299	6133	0.995923	17668	4564	0.995923	15137924	0.000000
151691634	52128222	2659255	9975.274394	11478	6140	0.997527	17720	4495	0.997527	15533504	0.000000
151866807	52032206	2652706	9985.005037	11480	6187	0.998501	17481	4535	0.998501	15929339	0.000000
151915132	51988733	2653241	9990.906233	11493	6022	0.999091	17581	4633	0.999091	16323821	0.000000
151987155	51953194	2651016	9994.485041	11558	6011	0.999449	17361	4736	0.999449	16717535	0.000000
152015581	51924804	2647574	9996.655426	11515	5979	0.999666	17818	4524	0.999666	17111971	0.000000
152042175	51918792	2648768	9997.971667	11441	6168	0.999797	17720	4576	0.999797	17504030	0.000000
152029130	51920236	2646523	9998.769908	11449	6074	0.999877	17483	4625	0.999877	17896721	0.000000
152051648	51903466	2648457	9999.254005	11486	5902	0.999925	17384	4632	0.999925	18288015	0.000000
152070857	51907113	2647221	9999.547588	11294	6302	0.999955	17649	4626	0.999955	18678812	0.000000
152066872	51916744	2648130	9999.725632	11471	6177	0.999973	17479	4784	0.999973	19068619	0.000000
152073651	51905872	2648713	9999.833608	11539	6055	0.999983	17584	4777	0.999983	19457037	0.000000
152059701	51906770	2649752	9999.899091	11347	6174	0.999990	17497	4507	0.999990	19846117	0.000000
152076719	51900625	2647695	9999.938803	11584	5878	0.999994	17756	4611	0.999994	20234902	0.000000
152050427	51908672	2649760	9999.962887	11423	6060	0.999996	17355	4669	0.999996	20624378	0.000000
152046508	51918565	2649117	9999.977493	11305	6181	0.999998	17408	4734	0.999998	21010956	0.000000
152074152	51889398	2650381	9999.986350	11394	6007	0.999999	17389	4660	0.999999	21396369	0.000000
152080537	51893774	2651808	9999.991722	11726	5939	0.999999	17484	4433	0.999999	21783067	0.000000
152042251	51926865	2648030	9999.994980	11332	6233	0.999999	17643	4679	0.999999	22168871	0.000000
152066619	51918602	2650976	9999.996955	11459	6022	1.000000	17556	4547	1.000000	22554215	0.000000
152049968	51908363	2647125	9999.998154	11566	6048	1.000000	17441	4759	1.000000	22939350	0.000000
152086097	51891246	2650146	9999.998880	11616	5997	1.000000	17285	4686	1.000000	23323245	0.000000
152073591	51898470	2646551	9999.999321	11570	6021	1.000000	17372	4596	1.000000	23705660	0.000000
152050846	51915968	2649971	9999.999588	11522	6022	1.000000	17372	4854	1.000000	24088191	0.000000
152092976	51898928	2647271	9999.999750	11315	6138	1.000000	17038	4879	1.000000	24470724	0.000000
152065582	51901005	2649002	9999.999849	11334	6207	1.000000	17484	4787	1.000000	24851507	0.000000
152065438	51906032	2647954	9999.999908	11342	6157	1.000000	17352	4695	1.000000	25232323	0.000000
152071104	51911484	2651021	9999.999944	11366	6007	1.000000	17562	4613	1.000000	25613123	0.000000
152057310	51904647	2649343	9999.999966	11456	6136	1.000000	17414	4663	1.000000	25994053	0.000000
152063302	51904792	2648919	9999.999980	11582	6167	1.000000	17446	4741	1.000000	26372940	-1.#IND00
152076939	51897064	2645693	9999.999988	11545	6121	1.000000	17619	4599	1.000000	26751976	-0.038400
152052233	51908212	2649026	9999.999992	11387	6132	1.000000	17491	4655	1.000000	27130196	-0.016698
152057662	51917781	2650213	9999.999995	11567	5983	1.000000	17378	4724	1.000000	27507482	-0.012596
152087546	51904521	2646813	9999.999997	11665	6042	1.000000	17436	4609	1.000000	27883732	-0.011277
152050263	51916602	2648964	9999.999998	11430	6310	1.000000	17670	4374	1.000000	28260723	-0.011346
152072502	51905313	2647703	9999.999999	11543	6008	1.000000	17585	4595	1.000000	28635401	-0.011057
152074272	51891000	2649414	9999.999999	11456	6007	1.000000	17581	4516	1.000000	29011166	-0.005921
152081672	51895708	2646658	10000.000000	11255	6102	1.000000	17522	4579	1.000000	29385538	-0.004798
152075210	51915727	2648449	10000.000000	11389	6182	1.000000	17411	4707	1.000000	29759447	-0.002854
152052269	51918144	2645098	10000.000000	11278	6236	1.000000	17231	4878	1.000000	30132757	-0.000755
152052587	51904926	2645850	10000.000000	11520	6046	1.000000	17418	4653	1.000000	30506172	-0.001861
152058401	51907127	2650647	10000.000000	11564	6122	1.000000	17430	4820	1.000000	30878333	-0.000150
152095093	51892832	2648326	10000.000000	11639	6054	1.000000	17240	4702	1.000000	31251854	-0.000360
152060416	51913857	2647404	10000.000000	11517	6055	1.000000	17350	4585	1.000000	31622439	-0.001651
152073455	51901763	2645869	10000.000000	11432	6110	1.000000	17556	4736	1.000000	31992818	-0.001573
152035427	51926299	2650828	10000.000000	11478	6046	1.000000	17441	4718	1.000000	32362637	-0.003435
152068581	51904453	2649898	10000.000000	11483	6045	1.000000	17634	4545	1.000000	32731618	-0.003608
152060346	51912787	2649449	10000.000000	11510	6201	1.000000	17242	4830	1.000000	33100346	-0.002481
152043950	51922949	2648600	10000.000000	11316	6062	1.000000	17141	4857	1.000000	33468004	-0.002589
152066840	51909258	2649497	10000.000000	11184	6226	1.000000	17475	4702	1.000000	33836769	-0.002653
152046089	51914897	2649715	10000.000000	11650	6036	1.000000	17701	4455	1.000000	34205189	-0.002575
152089344	51895205	2649290	10000.000000	11738	5973	1.000000	17640	4476	1.000000	34571668	-0.002762
152042512	51923011	2651108	10000.000000	11407	6127	1.000000	17615	4468	1.000000	34937738	-0.001787
152066441	51910506	2646862	10000.000000	11459	5981	1.000000	17665	4545	1.000000	35302945	-0.001753
152050860	51917103	2650409	10000.000000	11530	6032	1.000000	17371	4814	1.000000	35667406	-0.002167
152042351	51927172	2648940	10000.000000	11486	6174	1.000000	17587	4548	1.000000	36032964	-0.000326
152116993	51873529	2648625	10000.000000	11622	5948	1.000000	17653	4570	1.000000	36397192	-0.000982
152061506	51918691	2648814	10000.000000	11741	5778	1.000000	17348	4647	1.000000	36759998	-0.000870
152058568	51918851	2648871	10000.000000	11403	6107	1.000000	17384	4565	1.000000	37122498	-0.000718
152047491	51914476	2649669	10000.000000	11594	5982	1.000000	17526	4625	1.000000	37483489	-0.000617
152048674	51913632	2646652	10000.000000	11271	6254	1.000000	17464	4653	1.000000	37846505	-0.000762
152061072	51909774	2651350	10000.000000	11382	5987	1.000000	17439	4474	1.000000	38207493	-0.000473
152054132	51916455	2647760	10000.000000	11467	6020	1.000000	17525	4493	1.000000	38568532	0.000395
152040126	51914121	2648554	10000.000000	11496	6149	1.000000	17856	4647	1.000000	38927954	0.000364
152082533	51894884	2648253	10000.000000	11587	6019	1.000000	17482	4735	1.000000	39287757	0.000172
152081449	51895818	2649475	10000.000000	11293	6055	1.000000	17482	4601	1.000000	39647255	0.000209
152088265	51879602	2643342	10000.000000	11404	6188	1.000000	17495	4570	1.000000	40004416	0.000106
152079621	51897640	2646622	10000.000000	11238	6069	1.000000	17320	4601	1.000000	40362056	0.000015
152058747	51901661	2649199	10000.000000	11491	6119	1.000000	17291	4724	1.000000	40720915	0.001028
152042232	51923943	2645126	10000.000000	11539	6111	1.000000	17394	4652	1.000000	41078348	0.001045
152065235	51901415	2649657	10000.000000	11507	6053	1.000000	17551	4650	1.000000	41435668	0.000398
152074708	51893411	2645772	10000.000000	11358	6039	1.000000	17581	4468	1.000000	41792086	0.000213
152075992	51897522	2649423	10000.000000	11753	6012	1.000000	17199	4799	1.000000	42146445	0.000649
152082211	51897816	2648680	10000.000000	11519	5980	1.000000	17884	4446	1.000000	42501144	0.000567
152044390	51924494	2648175	10000.000000	11290	6232	1.000000	17582	4649	1.000000	42856112	0.000639
152056765	51908676	2648725	10000.000000	11419	6117	1.000000	17298	4685	1.000000	43210202	0.000733
152051332	51910255	2652787	10000.000000	11554	6096	1.000000	17388	4709	1.000000	43562986	0.000728
152078921	51899484	2649204	10000.000000	11457	6176	1.000000	17447	4629	1.000000	43915140	0.000735
152069449	51910886	2647526	10000.000000	11379	6251	1.000000	17545	4669	1.000000	44267040	0.000926
152076100	51900668	2648604	10000.000000	11370	6215	1.000000	17536	4685	1.000000	44618925	0.000878
152050040	51913846	2651446	10000.000000	11789	5913	1.000000	17707	4418	1.000000	44969138	0.001037
152050124	51921561	2648774	10000.000000	11604	6047	1.000000	17631	4653	1.000000	45318393	0.000766
152046911	51902253	2649506	10000.000000	11400	6074	1.000000	17399	4735	1.000000	45667186	0.000799
152076398	51905566	2646910	10000.000000	11529	5972	1.000000	17752	4528	1.000000	46017825	0.000845
152071586	51907584	2647193	10000.000000	11425	6275	1.000000	17505	4790	1.000000	46367861	0.001066
152047298	51927238	2647984	10000.000000	11209	6377	1.000000	17353	4640	1.000000	46715489	0.000397
152057336	51916972	2648469	10000.000000	11356	6159	1.000000	17573	4398	1.000000	47064012	0.000188
152064653	51904257	2646200	10000.000000	11408	5960	1.000000	17255	4679	1.000000	47410830	0.000368
152071405	51898451	2646389	10000.000000	11480	5987	1.000000	17471	4637	1.000000	47758674	0.000323
npatches	nstrain	runtime	dt	init_x	init_y	init_y_blood	init_z	init_S	beta0	beta1	beta2	beta3	mean_beta	B	d	delta	delta_blood	b[0]	mut	m	CTL	c	g	epsilon	k	het	lambda	rho	omega	x_max	patch.dyna	DELTA	A	VA
10000	1	100.000000	0.001000	21900	9499	5000000	0.001000	10000000	20.518236	9.461411	9.144591	15.195992	18	800000000	0.010000	1.000000	1.000000	80000	0.000050	0.004800	0	0.500000	0.000000	2.500000	8.000000	0.500000	0.001000	0.001000	0.010000	31872	0	10.000000	7.000000	1.000000
sus	inf	inf_blood	z	x[0]	y[0][0]	z[0]	x[1]	y[1][0]	z[1]	S[0]	synchrony
219000000	94990000	5000000	10.000000	21900	9499	0.001000	21900	9499	0.001000	10000000	0.000000
60687565	190959532	9945107	3941.516320	4950	19694	0.394152	9514	17695	0.394152	10775498	0.000000
107013671	88142049	4543822	6325.803353	9156	9244	0.632580	16205	6973	0.632580	11299149	0.000000
133665162	63334676	3243951	7771.765723	11159	6948	0.777177	20260	4447	0.777177	11750465	0.000000
148474339	53093188	2716701	8648.676577	12371	5936	0.864868	21973	3512	0.864868	12161822	0.000000
157230149	47909765	2447130	9180.483393	13460	5267	0.918048	23292	3147	0.918048	12550403	0.000000
162477879	45053926	2298337	9503.000201	13733	4860	0.950300	23550	2795	0.950300	12925656	0.000000
165661364	43433129	2216744	9698.592075	14095	4878	0.969859	24168	2706	0.969859	13290655	0.000000
167554623	42499725	2168081	9817.209710	14073	4708	0.981721	24617	2527	0.981721	13648746	0.000000
168704543	41917999	2140442	9889.145947	14306	4757	0.988915	24478	2405	0.988915	14005357	0.000000
169429718	41585452	2124029	9932.772025	14459	4749	0.993277	24966	2463	0.993277	14358631	0.000000
169845000	41377512	2111968	9959.229270	14595	4717	0.995923	24519	2513	0.995923	14710856	0.000000
170058254	41266007	2102744	9975.274394	14463	4783	0.997527	24563	2550	0.997527	15061434	0.000000
170237563	41189243	2102365	9985.005037	14326	4752	0.998501	24698	2513	0.998501	15411795	0.000000
170371169	41140072	2097507	9990.906233	14493	4596	0.999091	24613	2565	0.999091	15761655	0.000000
170424858	41085162	2096010	9994.485041	14749	4598	0.999449	24863	2396	0.999449	16109985	0.000000
170444981	41098875	2096941	9996.655426	14754	4554	0.999666	24847	2303	0.999666	16458479	0.000000
170430242	41086894	2096696	9997.971667	14504	4803	0.999797	24505	2511	0.999797	16806383	0.000000
170471212	41081571	2096518	9998.769908	14588	4564	0.999877	25105	2463	0.999877	17152878	0.000000
170491032	41064493	2093494	9999.254005	14299	4679	0.999925	24681	2508	0.999925	17498694	0.000000
170518155	41053514	2095491	9999.547588	14420	4594	0.999955	24962	2266	0.999955	17843876	0.000000
170504847	41053131	2096479	9999.725632	14606	4644	0.999973	24742	2397	0.999973	18190077	0.000000
170454597	41082724	2096173	9999.833608	14262	4723	0.999983	24913	2177	0.999983	18534041	0.000000
170501378	41064844	2096239	9999.899091	14406	4594	0.999990	24689	2494	0.999990	18878461	0.000000
170454885	41075684	2095332	9999.938803	14673	4602	0.999994	24751	2357	0.999994	19220735	0.000000
170489873	41071877	2096448	9999.962887	14532	4605	0.999996	24768	2496	0.999996	19562869	0.000000
170492079	41071639	2098074	9999.977493	14381	4673	0.999998	24889	2376	0.999998	19904930	0.000000
170486587	41086079	2095669	9999.986350	14413	4680	0.999999	24796	2429	0.999999	20246391	0.000000
170512252	41050820	2092603	9999.991722	14491	4633	0.999999	24646	2549	0.999999	20588431	0.000000
170487654	41055300	2094848	9999.994980	14273	4583	0.999999	24821	2472	0.999999	20929258	0.000000
170513949	41057816	2094264	9999.996955	14744	4665	1.000000	24449	2477	1.000000	21270141	0.000000
170514839	41051341	2094152	9999.998154	14647	4668	1.000000	24718	2439	1.000000	21610828	0.000000
170487843	41076227	2096402	9999.998880	14703	4689	1.000000	24818	2491	1.000000	21950364	0.000000
170521825	41068061	2094829	9999.999321	14507	4675	1.000000	25205	2397	1.000000	22289071	0.000000
170496916	41058620	2095221	9999.999588	14470	4548	1.000000	24792	2446	1.000000	22626137	0.000000
170483471	41062609	2093448	9999.999750	14277	4828	1.000000	24845	2398	1.000000	22964315	0.000000
170502848	41058748	2096667	9999.999849	14792	4648	1.000000	24568	2416	1.000000	23301828	0.000000
170513399	41055946	2094414	9999.999908	14605	4614	1.000000	24709	2454	1.000000	23638353	0.000000
170495169	41059726	2096147	9999.999944	14773	4651	1.000000	24612	2373	1.000000	23973781	0.000000
170497916	41053858	2095041	9999.999966	14681	4563	1.000000	24666	2402	1.000000	24310501	0.000000
170502383	41078857	2095817	9999.999980	14848	4632	1.000000	24749	2390	1.000000	24646923	-1.#IND00
170486775	41072207	2097177	9999.999988	14829	4690	1.000000	24839	2354	1.000000	24982989	-0.026400
170481990	41068467	2094389	9999.999992	14825	4420	1.000000	24377	2537	1.000000	25317685	-0.008533
170513743	41056519	2094780	9999.999995	14654	4585	1.000000	24723	2502	1.000000	25650799	0.012979
170520133	41051302	2094037	9999.999997	14530	4661	1.000000	24669	2446	1.000000	25983558	0.013837
170485895	41071020	2097070	9999.999998	14531	4565	1.000000	24918	2506	1.000000	26316462	0.011161
170444570	41074226	2095345	9999.999999	14692	4655	1.000000	24878	2461	1.000000	26649459	0.008745
170510357	41060782	2095829	9999.999999	14486	4705	1.000000	24940	2334	1.000000	26981942	0.007638
170495995	41068933	2094373	10000.000000	14796	4492	1.000000	24726	2367	1.000000	27312430	0.007516
170494883	41058524	2093421	10000.000000	14688	4711	1.000000	24795	2270	1.000000	27643615	0.006613
170494023	41067417	2095775	10000.000000	14516	4622	1.000000	24658	2482	1.000000	27974764	0.007940
170478234	41076709	2096051	10000.000000	14723	4651	1.000000	24516	2499	1.000000	28303481	0.007873
170531173	41047166	2093595	10000.000000	14623	4740	1.000000	24857	2421	1.000000	28632206	0.009250
170521606	41054135	2096659	10000.000000	14451	4595	1.000000	24570	2443	1.000000	28961562	0.009031
170483295	41079986	2095640	10000.000000	14462	4699	1.000000	24919	2380	1.000000	29289164	0.008137
170477803	41058014	2095839	10000.000000	14829	4531	1.000000	24632	2357	1.000000	29617803	0.007593
170528868	41051350	2093818	10000.000000	14537	4617	1.000000	24626	2468	1.000000	29944974	0.006668
170493608	41064740	2093694	10000.000000	14507	4711	1.000000	24485	2538	1.000000	30272080	0.005478
170483602	41064344	2095603	10000.000000	14298	4913	1.000000	24847	2330	1.000000	30597663	0.005541
170498195	41071829	2095325	10000.000000	14399	4753	1.000000	24727	2464	1.000000	30922852	0.004881
170529619	41046197	2094377	10000.000000	14778	4589	1.000000	24935	2397	1.000000	31247206	0.004085
170521393	41054052	2095204	10000.000000	14563	4483	1.000000	24776	2520	1.000000	31572460	0.002052
170496369	41045126	2095329	10000.000000	14777	4538	1.000000	25011	2411	1.000000	31896988	0.002795
170487370	41067281	2093343	10000.000000	14549	4564	1.000000	24883	2467	1.000000	32219845	0.002689
170491519	41075726	2093951	10000.000000	14784	4560	1.000000	24974	2380	1.000000	32543152	0.001904
170525104	41045816	2095366	10000.000000	14652	4576	1.000000	24688	2464	1.000000	32865839	0.001456
170490754	41070902	2094393	10000.000000	14598	4548	1.000000	24909	2371	1.000000	33188899	0.001415
170503135	41065979	2095506	10000.000000	14516	4600	1.000000	24720	2418	1.000000	33511237	0.000950
170507985	41064431	2094250	10000.000000	14206	4718	1.000000	24813	2427	1.000000	33832514	0.000988
170508323	41056607	2096151	10000.000000	14367	4591	1.000000	24659	2323	1.000000	34153765	0.001150
170498893	41075645	2095560	10000.000000	14399	4871	1.000000	24402	2297	1.000000	34473200	0.001141
170484211	41069597	2096705	10000.000000	14424	4696	1.000000	24625	2511	1.000000	34792551	0.001267
170502360	41045835	2092541	10000.000000	14361	4771	1.000000	24849	2381	1.000000	35111937	0.000667
170496023	41054487	2095059	10000.000000	14379	4690	1.000000	24885	2512	1.000000	35430728	0.000877
170507056	41055172	2095252	10000.000000	14444	4603	1.000000	24663	2457	1.000000	35749250	0.000872
170517109	41057960	2093009	10000.000000	14412	4601	1.000000	24424	2459	1.000000	36067009	0.000820
170524119	41044139	2095565	10000.000000	14333	4442	1.000000	24851	2450	1.000000	36384290	0.000774
170516347	41073043	2093421	10000.000000	14445	4746	1.000000	24833	2363	1.000000	36701704	0.000419
170482188	41084587	2096182	10000.000000	14461	4640	1.000000	24703	2553	1.000000	37020698	0.000994
170494180	41062168	2096226	10000.000000	14401	4671	1.000000	24863	2374	1.000000	37337335	0.001138
170515800	41058088	2096354	10000.000000	14612	4734	1.000000	25018	2264	1.000000	37653045	0.001222
170496802	41071124	2094560	10000.000000	14561	4719	1.000000	25024	2354	1.000000	37967461	0.001582
170517934	41054669	2094226	10000.000000	14466	4768	1.000000	24634	2346	1.000000	38281624	0.002134
170473830	41070983	2095200	10000.000000	14581	4646	1.000000	24711	2438	1.000000	38596103	0.002253
170485808	41073326	2098507	10000.000000	14662	4594	1.000000	25066	2322	1.000000	38910246	0.002264
170539402	41041228	2093139	10000.000000	14480	4560	1.000000	24722	2396	1.000000	39222780	0.002248
170499615	41055523	2095903	10000.000000	14636	4665	1.000000	24609	2324	1.000000	39535813	0.001713
170496804	41062019	2090581	10000.000000	14378	4778	1.000000	24568	2405	1.000000	39847813	0.002480
170494669	41062049	2093248	10000.000000	14314	4723	1.000000	24581	2332	1.000000	40159016	0.002380
170489330	41066349	2095876	10000.000000	14357	4654	1.000000	24837	2484	1.000000	40470933	0.002621
170508446	41062095	2095037	10000.000000	14603	4579	1.000000	24550	2433	1.000000	40781986	0.003417
170467233	41074497	2097818	10000.000000	14390	4894	1.000000	24645	2438	1.000000	41093009	0.003175
170504302	41075709	2094037	10000.000000	14653	4657	1.000000	24517	2413	1.000000	41403361	0.003499
170488561	41077934	2096607	10000.000000	14533	4733	1.000000	24807	2415	1.000000	41713339	0.003579
170488350	41061797	2096614	10000.000000	14614	4501	1.000000	24837	2425	1.000000	42021725	0.003534
170486846	41073482	2095742	10000.000000	14508	4728	1.000000	24777	2448	1.000000	42331496	0.002620
170505314	41059931	2094500	10000.000000	14415	4734	1.000000	24705	2469	1.000000	42640328	0.002472
170486511	41069101	2095233	10000.000000	14333	4716	1.000000	24693	2566	1.000000	42947998	0.002123
170500839	41056724	2093141	10000.000000	14468	4723	1.000000	24549	2504	1.000000	43255895	0.001861
170491915	41066153	2097150	10000.000000	14403	4926	1.000000	24856	2413	1.000000	43562232	0.003031
npatches	nstrain	runtime	dt	init_x	init_y	init_y_blood	init_z	init_S	beta0	beta1	beta2	beta3	mean_beta	B	d	delta	delta_blood	b[0]	mut	m	CTL	c	g	epsilon	k	het	lambda	rho	omega	x_max	patch.dyna	DELTA	A	VA
10000	1	100.000000	0.001000	21900	9499	5000000	0.001000	10000000	11.400197	12.885956	20.057542	20.182556	18	800000000	0.010000	1.000000	1.000000	80000	0.000050	0.004800	0	0.500000	0.000000	2.500000	9.000000	0.500000	0.001000	0.001000	0.010000	31872	0	10.000000	7.000000	1.000000
sus	inf	inf_blood	z	x[0]	y[0][0]	z[0]	x[1]	y[1][0]	z[1]	S[0]	synchrony
219000000	94990000	5000000	10.000000	21900	9499	0.001000	21900	9499	0.001000	10000000	0.000000
65330557	170376190	8899720	3941.516320	8878	15898	0.394152	8087	16411	0.394152	10764614	0.000000
117829779	74519919	3839836	6325.803353	15537	6428	0.632580	14315	6686	0.632580	11261927	0.000000
146736548	52705756	2703967	7771.765723	19557	4049	0.777177	18093	4373	0.777177	11679270	0.000000
162908767	43586074	2231645	8648.676577	21479	3139	0.864868	19611	3583	0.864868	12055464	0.000000
172422223	38988614	1990801	9180.483393	22858	2674	0.918048	21196	3113	0.918048	12407087	0.000000
178139745	36464880	1862489	9503.000201	23196	2548	0.950300	21748	2864	0.950300	12741525	0.000000
181580086	34997150	1787173	9698.592075	24043	2301	0.969859	22394	2674	0.969859	13067252	0.000000
183631623	34168790	1743830	9817.209710	24157	2261	0.981721	22346	2720	0.981721	13386263	0.000000
184888951	33668387	1719607	9889.145947	24087	2216	0.988915	22531	2565	0.988915	13702952	0.000000
185660772	33356042	1703922	9932.772025	24206	2156	0.993277	22673	2465	0.993277	14016222	0.000000
186066846	33207371	1696207	9959.229270	24427	2214	0.995923	22608	2398	0.995923	14329146	0.000000
186365371	33089381	1686326	9975.274394	24314	2203	0.997527	23006	2455	0.997527	14638979	0.000000
186569840	32996787	1682443	9985.005037	24439	2133	0.998501	22640	2550	0.998501	14949119	0.000000
186621021	32980060	1683749	9990.906233	24202	2188	0.999091	22865	2505	0.999091	15258333	0.000000
186732038	32929454	1680725	9994.485041	24199	2307	0.999449	23166	2412	0.999449	15566723	0.000000
186757457	32932705	1679388	9996.655426	24255	2095	0.999666	22915	2450	0.999666	15874894	0.000000
186745608	32932009	1679587	9997.971667	24518	2094	0.999797	22861	2414	0.999797	16182661	0.000000
186792482	32913644	1679873	9998.769908	24502	2121	0.999877	22681	2551	0.999877	16489034	0.000000
186775579	32904177	1680319	9999.254005	24382	2232	0.999925	22882	2295	0.999925	16794166	0.000000
186793962	32916639	1679960	9999.547588	24507	1969	0.999955	22612	2541	0.999955	17099997	0.000000
186767956	32941704	1679430	9999.725632	24687	2135	0.999973	22511	2486	0.999973	17405569	0.000000
186779158	32914525	1679469	9999.833608	24218	2197	0.999983	22972	2392	0.999983	17711019	0.000000
186803879	32901152	1678891	9999.899091	24362	2211	0.999990	22604	2440	0.999990	18015111	0.000000
186781857	32927643	1681083	9999.938803	24549	1990	0.999994	22993	2374	0.999994	18319544	0.000000
186733728	32926579	1679063	9999.962887	24202	2268	0.999996	22814	2509	0.999996	18622450	0.000000
186791419	32909854	1679196	9999.977493	24890	1943	0.999998	22746	2529	0.999998	18925041	0.000000
186771149	32925070	1679652	9999.986350	24394	2044	0.999999	23278	2306	0.999999	19227640	0.000000
186818870	32897491	1677900	9999.991722	24450	2095	0.999999	22770	2404	0.999999	19530288	0.000000
186775421	32903667	1679330	9999.994980	24614	2132	0.999999	22763	2585	0.999999	19833253	0.000000
186800755	32904298	1680949	9999.996955	24568	2022	1.000000	22876	2493	1.000000	20135493	0.000000
186783499	32905724	1677912	9999.998154	24855	2200	1.000000	22735	2481	1.000000	20436699	0.000000
186831814	32914765	1679879	9999.998880	24673	2075	1.000000	22870	2493	1.000000	20737002	0.000000
186794820	32908201	1678812	9999.999321	24819	2029	1.000000	22889	2521	1.000000	21036436	0.000000
186809504	32911404	1679242	9999.999588	24330	2245	1.000000	22526	2555	1.000000	21334611	0.000000
186785437	32912251	1681015	9999.999750	24398	2142	1.000000	22913	2503	1.000000	21634313	0.000000
186773302	32928695	1677379	9999.999849	24596	2064	1.000000	22586	2546	1.000000	21932596	0.000000
186798189	32912051	1678793	9999.999908	24482	2099	1.000000	22732	2407	1.000000	22230814	0.000000
186791281	32913764	1677807	9999.999944	24020	2308	1.000000	22952	2420	1.000000	22527702	0.000000
186795321	32912300	1678219	9999.999966	24250	2225	1.000000	23304	2270	1.000000	22825506	0.000000
186797988	32900195	1677824	9999.999980	24268	2199	1.000000	22885	2536	1.000000	23121703	-1.#IND00
186788579	32899446	1680163	9999.999988	24369	2200	1.000000	22860	2444	1.000000	23418009	-1.#IND00
186821619	32911712	1679136	9999.999992	24778	2087	1.000000	22745	2463	1.000000	23714454	-0.016722
186776460	32926821	1676632	9999.999995	24161	2172	1.000000	22824	2594	1.000000	24010635	-0.009028
186800243	32897697	1677846	9999.999997	24743	1999	1.000000	22981	2406	1.000000	24305901	-0.003381
186793252	32912194	1678785	9999.999998	24450	2135	1.000000	22567	2504	1.000000	24599852	-0.014749
186760173	32917455	1677526	9999.999999	24534	2135	1.000000	22641	2562	1.000000	24894975	-0.016476
186786636	32920477	1681288	9999.999999	24189	2217	1.000000	22878	2403	1.000000	25189073	-0.020347
186801714	32900459	1678468	10000.000000	24680	2005	1.000000	22945	2455	1.000000	25481322	-0.021577
186854506	32888981	1678287	10000.000000	24205	2205	1.000000	22974	2203	1.000000	25773909	-0.019901
186790616	32907500	1679314	10000.000000	24523	2190	1.000000	23000	2495	1.000000	26065842	-0.017354
186778342	32920323	1680605	10000.000000	24250	2143	1.000000	22818	2438	1.000000	26357440	-0.016210
186789129	32920879	1676212	10000.000000	24775	2053	1.000000	22452	2440	1.000000	26648961	-0.014838
186765856	32931845	1680873	10000.000000	24582	2052	1.000000	23105	2419	1.000000	26939476	-0.012937
186794691	32911100	1680452	10000.000000	24267	2188	1.000000	22576	2564	1.000000	27229805	-0.011557
186778947	32913417	1679482	10000.000000	24488	2198	1.000000	22540	2546	1.000000	27520018	-0.010960
186776087	32921654	1678580	10000.000000	24285	2189	1.000000	22755	2431	1.000000	27809341	-0.007749
186799568	32918323	1677300	10000.000000	24460	2147	1.000000	22837	2419	1.000000	28099017	-0.007702
186803995	32925532	1678351	10000.000000	24390	2218	1.000000	22675	2490	1.000000	28388107	-0.005324
186795879	32909891	1678369	10000.000000	24449	2056	1.000000	22467	2553	1.000000	28676496	-0.004290
186781789	32924754	1681923	10000.000000	24620	2012	1.000000	22668	2416	1.000000	28964043	-0.004629
186821417	32911855	1677551	10000.000000	24489	2189	1.000000	23208	2304	1.000000	29251470	-0.004628
186820780	32905907	1677806	10000.000000	24233	2181	1.000000	22739	2436	1.000000	29538285	-0.003806
186778424	32911630	1680140	10000.000000	24373	2146	1.000000	22618	2528	1.000000	29825731	-0.002865
186789465	32907990	1678116	10000.000000	24443	2159	1.000000	22369	2588	1.000000	30112917	-0.003247
186787721	32925926	1681022	10000.000000	24212	2121	1.000000	22676	2509	1.000000	30398124	-0.002596
186814516	32904614	1677761	10000.000000	24399	2180	1.000000	22694	2558	1.000000	30683734	-0.002590
186787192	32911372	1679529	10000.000000	24274	2211	1.000000	22906	2350	1.000000	30969003	-0.003243
186801287	32918836	1679302	10000.000000	24619	2026	1.000000	22526	2632	1.000000	31253955	-0.003677
186782069	32913378	1681412	10000.000000	24520	2105	1.000000	22516	2444	1.000000	31537949	-0.000924
186780995	32905290	1679571	10000.000000	24655	2064	1.000000	22842	2439	1.000000	31821563	-0.000756
186830563	32893717	1678448	10000.000000	24290	2265	1.000000	23043	2380	1.000000	32104270	-0.000889
186784277	32915405	1680492	10000.000000	24370	2337	1.000000	23182	2307	1.000000	32388262	-0.000700
186762982	32925810	1681717	10000.000000	24367	2134	1.000000	22857	2529	1.000000	32669395	-0.000965
186798789	32902960	1679633	10000.000000	24498	2102	1.000000	22633	2585	1.000000	32951347	-0.001054
186810814	32907541	1679312	10000.000000	24463	2038	1.000000	22640	2438	1.000000	33232629	-0.000657
186810065	32915732	1679768	10000.000000	24412	2186	1.000000	22778	2582	1.000000	33513860	-0.000417
186805609	32897362	1679077	10000.000000	24335	2205	1.000000	22901	2449	1.000000	33793650	0.000076
186764044	32918835	1681032	10000.000000	24423	2219	1.000000	22658	2627	1.000000	34074911	0.000540
186745874	32926552	1680397	10000.000000	24629	2036	1.000000	22749	2450	1.000000	34355050	0.000432
186779721	32919847	1679345	10000.000000	24204	2208	1.000000	22502	2604	1.000000	34634614	0.000405
186766020	32921399	1678898	10000.000000	24300	2222	1.000000	22835	2431	1.000000	34913561	0.000369
186800542	32921489	1677479	10000.000000	24791	1999	1.000000	23223	2367	1.000000	35191403	0.000344
186775378	32931180	1678968	10000.000000	24206	2111	1.000000	22713	2427	1.000000	35469136	0.000399
186792712	32910464	1677305	10000.000000	24675	2131	1.000000	23108	2493	1.000000	35745744	0.000703
186786843	32911872	1679518	10000.000000	24543	2110	1.000000	23122	2472	1.000000	36023305	0.001739
186788596	32911229	1678244	10000.000000	24583	2260	1.000000	22777	2474	1.000000	36300543	0.001767
186796026	32928992	1679365	10000.000000	24461	2258	1.000000	22860	2446	1.000000	36577184	0.001868
186795759	32915440	1677182	10000.000000	24577	2106	1.000000	22900	2395	1.000000	36853086	0.001842
186828961	32896306	1678848	10000.000000	24396	2224	1.000000	22961	2325	1.000000	37127940	0.001807
186773825	32924127	1681250	10000.000000	24277	2073	1.000000	22967	2454	1.000000	37402884	0.001309
186781900	32918316	1679111	10000.000000	24574	2041	1.000000	22727	2459	1.000000	37677715	0.001353
186783886	32921507	1679541	10000.000000	24464	2213	1.000000	22511	2437	1.000000	37951665	0.001322
186754364	32927324	1681084	10000.000000	24566	2100	1.000000	22634	2451	1.000000	38225767	0.001206
186807767	32911931	1681915	10000.000000	24236	2122	1.000000	22650	2574	1.000000	38500047	0.001007
186788332	32905483	1678878	10000.000000	24541	2051	1.000000	22619	2620	1.000000	38773669	0.000959
186812973	32904001	1680626	10000.000000	24536	2149	1.000000	22763	2476	1.000000	39045980	0.000817
186786201	32912999	1680414	10000.000000	24439	2180	1.000000	22787	2433	1.000000	39318258	0.000870
186785339	32898459	1678805	10000.000000	23991	2264	1.000000	22892	2409	1.000000	39590851	0.000766
186793229	32912816	1679875	10000.000000	24282	2181	1.000000	22746	2339	1.000000	39862457	0.000816
npatches	nstrain	runtime	dt	init_x	init_y	init_y_blood	init_z	init_S	beta0	beta1	beta2	beta3	mean_beta	B	d	delta	delta_blood	b[0]	mut	m	CTL	c	g	epsilon	k	het	lambda	rho	omega	x_max	patch.dyna	DELTA	A	VA
10000	1	100.000000	0.001000	21900	9499	5000000	0.001000	10000000	26.503903	21.002804	18.241649	22.437039	18	800000000	0.010000	1.000000	1.000000	80000	0.000050	0.004800	0	0.500000	0.000000	2.500000	10.000000	0.500000	0.001000	0.001000	0.010000	31872	0	10.000000	7.000000	1.000000
sus	inf	inf_blood	z	x[0]	y[0][0]	z[0]	x[1]	y[1][0]	z[1]	S[0]	synchrony
219000000	94990000	5000000	10.000000	21900	9499	0.001000	21900	9499	0.001000	10000000	0.000000
70322391	152182071	7963970	3941.516320	4793	16186	0.394152	5890	15715	0.394152	10755608	0.000000
128918429	63287345	3265228	6325.803353	8853	7628	0.632580	10766	7052	0.632580	11225722	0.000000
159997639	43949125	2255165	7771.765723	10937	5547	0.777177	13533	4920	0.777177	11611245	0.000000
177472220	35766610	1829360	8648.676577	12396	4531	0.864868	14715	4284	0.864868	11950230	0.000000
187761751	31632960	1618512	9180.483393	13068	4259	0.918048	16181	3669	0.918048	12262094	0.000000
193880773	29394580	1501575	9503.000201	13397	4109	0.950300	16641	3521	0.950300	12557514	0.000000
197494882	28110248	1434489	9698.592075	13664	4131	0.969859	16898	3311	0.969859	12842453	0.000000
199677345	27370180	1397833	9817.209710	14058	3683	0.981721	17131	3380	0.981721	13122620	0.000000
201059773	26911724	1374692	9889.145947	13996	3863	0.988915	17376	3316	0.988915	13398406	0.000000
201860615	26633921	1359133	9932.772025	13769	3951	0.993277	17059	3325	0.993277	13671520	0.000000
202328104	26478861	1350821	9959.229270	14221	3750	0.995923	17169	3195	0.995923	13942951	0.000000
202623059	26388876	1346337	9975.274394	14179	3834	0.997527	16958	3234	0.997527	14212844	0.000000
202801295	26321177	1342931	9985.005037	14306	3685	0.998501	17301	3254	0.998501	14482511	0.000000
202886515	26309870	1341191	9990.906233	14144	3620	0.999091	18031	2891	0.999091	14750891	0.000000
202955343	26281594	1339757	9994.485041	13855	3919	0.999449	17314	3232	0.999449	15018977	0.000000
203027580	26256187	1337452	9996.655426	14128	3831	0.999666	17684	3109	0.999666	15287394	0.000000
203045670	26266064	1338895	9997.971667	13923	3780	0.999797	17330	3202	0.999797	15554104	0.000000
203024231	26254972	1338147	9998.769908	14174	3809	0.999877	17223	3256	0.999877	15820007	0.000000
203047891	26244603	1339907	9999.254005	14124	3629	0.999925	17090	3155	0.999925	16086911	0.000000
203079759	26224013	1338498	9999.547588	14291	3663	0.999955	17728	3095	0.999955	16352421	0.000000
203082161	26242803	1340290	9999.725632	13993	3847	0.999973	17462	3211	0.999973	16617878	0.000000
203080814	26235698	1338311	9999.833608	14361	3691	0.999983	17575	3244	0.999983	16883932	0.000000
203086094	26248729	1340047	9999.899091	14089	3914	0.999990	17642	3010	0.999990	17148312	0.000000
203097062	26238519	1339126	9999.938803	14201	3611	0.999994	17520	3002	0.999994	17412543	0.000000
203062104	26243410	1338408	9999.962887	14085	3924	0.999996	17517	3203	0.999996	17676716	0.000000
203063181	26244261	1336922	9999.977493	14131	3717	0.999998	17555	3051	0.999998	17940173	0.000000
203030707	26248125	1338869	9999.986350	14284	3784	0.999999	17578	3128	0.999999	18203324	0.000000
203065136	26246810	1340389	9999.991722	13876	3785	0.999999	17411	3409	0.999999	18465638	0.000000
203073458	26237526	1340631	9999.994980	14146	3709	0.999999	17425	3194	0.999999	18727964	0.000000
203102333	26239492	1338333	9999.996955	14493	3699	1.000000	17395	3069	1.000000	18990494	0.000000
203075803	26244618	1338427	9999.998154	14539	3516	1.000000	17694	2974	1.000000	19251802	0.000000
203092581	26224443	1336905	9999.998880	14388	3664	1.000000	17580	3068	1.000000	19512962	0.000000
203061298	26234905	1339018	9999.999321	14130	3647	1.000000	17488	3198	1.000000	19774438	0.000000
203043056	26257533	1338881	9999.999588	14254	3769	1.000000	17268	3238	1.000000	20034552	0.000000
203037692	26260432	1340679	9999.999750	14054	3782	1.000000	17355	3130	1.000000	20294234	0.000000
203067799	26246646	1340184	9999.999849	14095	3739	1.000000	17902	3076	1.000000	20554192	0.000000
203097585	26234853	1338295	9999.999908	14241	3730	1.000000	17437	3029	1.000000	20813250	0.000000
203069978	26246796	1340252	9999.999944	14327	3795	1.000000	17622	2907	1.000000	21071684	0.000000
203074024	26227857	1339505	9999.999966	14308	3787	1.000000	17364	3123	1.000000	21330655	0.000000
203108797	26240385	1339412	9999.999980	14252	3776	1.000000	17227	3087	1.000000	21589833	-1.#IND00
203060144	26250621	1339086	9999.999988	14453	3581	1.000000	17614	3260	1.000000	21846447	0.000000
203065069	26239953	1339003	9999.999992	13951	3970	1.000000	17687	2984	1.000000	22103888	-0.029361
203070021	26226054	1340416	9999.999995	14296	3645	1.000000	17219	3222	1.000000	22360885	-0.013750
203070552	26248228	1338380	9999.999997	14215	3792	1.000000	17277	3284	1.000000	22617493	-0.010402
203041075	26242637	1340601	9999.999998	14296	3727	1.000000	17244	3182	1.000000	22873306	-0.012377
203037888	26248797	1340567	9999.999999	14056	3745	1.000000	17661	3060	1.000000	23129187	-0.017558
203056263	26254498	1339777	9999.999999	14420	3613	1.000000	17636	2996	1.000000	23385708	-0.012995
203028683	26251581	1337635	10000.000000	14026	3710	1.000000	17578	3107	1.000000	23640255	-0.011096
203074350	26225240	1338045	10000.000000	14163	3762	1.000000	17306	3298	1.000000	23895156	-0.008657
203080386	26234285	1339380	10000.000000	14269	3769	1.000000	17795	2994	1.000000	24149727	-0.007564
203086723	26225276	1337910	10000.000000	13753	3931	1.000000	17714	3021	1.000000	24404185	-0.005170
203081466	26248119	1338476	10000.000000	14039	3823	1.000000	17453	3223	1.000000	24657805	-0.003540
203057556	26243062	1339783	10000.000000	14351	3736	1.000000	17544	3167	1.000000	24911131	-0.003110
203084683	26237203	1336930	10000.000000	14258	3703	1.000000	17514	3181	1.000000	25163672	-0.002036
203050732	26258427	1339100	10000.000000	14259	3795	1.000000	17371	3198	1.000000	25416119	-0.000890
203079635	26240527	1339820	10000.000000	13994	3809	1.000000	17038	3206	1.000000	25668111	0.001596
203072160	26251422	1337973	10000.000000	14023	3812	1.000000	17446	3179	1.000000	25920018	0.002714
203059173	26244925	1338011	10000.000000	14082	3770	1.000000	17505	3141	1.000000	26170545	0.003844
203079462	26245703	1339062	10000.000000	14246	3763	1.000000	17458	3283	1.000000	26421330	0.003253
203073440	26230159	1340258	10000.000000	14350	3502	1.000000	17840	2943	1.000000	26672057	0.002690
203047403	26246619	1339344	10000.000000	14148	3672	1.000000	17546	3187	1.000000	26922278	0.002356
203041063	26255939	1339287	10000.000000	14329	3661	1.000000	17309	3167	1.000000	27172460	0.002690
203023349	26275833	1339637	10000.000000	14264	3789	1.000000	17403	3067	1.000000	27421972	0.002554
203108998	26225023	1338571	10000.000000	14331	3717	1.000000	17534	3006	1.000000	27670883	0.002649
203103049	26230630	1336981	10000.000000	13855	3915	1.000000	17643	2985	1.000000	27919667	0.002273
203105826	26231334	1339106	10000.000000	14306	3739	1.000000	17393	3227	1.000000	28167254	0.001896
203054949	26250672	1340050	10000.000000	14052	3849	1.000000	17444	3168	1.000000	28415483	0.001855
203109380	26233334	1337782	10000.000000	14209	3742	1.000000	17317	3292	1.000000	28662909	0.002638
203054585	26257512	1339998	10000.000000	14187	3815	1.000000	17292	3087	1.000000	28910075	0.002249
203050148	26234675	1337941	10000.000000	14407	3723	1.000000	17387	3223	1.000000	29157189	0.002490
203077123	26237477	1339249	10000.000000	14085	3744	1.000000	17373	3178	1.000000	29404148	0.002358
203068920	26244869	1338812	10000.000000	14135	3786	1.000000	17380	3153	1.000000	29650374	0.002197
203052625	26242841	1336995	10000.000000	14119	3952	1.000000	17221	3189	1.000000	29896153	0.001549
203051722	26249799	1339060	10000.000000	14511	3645	1.000000	17015	3287	1.000000	30141802	0.002384
203034903	26241976	1340309	10000.000000	14077	3817	1.000000	17465	3078	1.000000	30386846	0.002579
203084099	26232708	1340424	10000.000000	13927	3850	1.000000	17561	3079	1.000000	30630284	0.002529
203068782	26249960	1339467	10000.000000	14037	3819	1.000000	17130	3309	1.000000	30875035	0.001813
203095404	26234229	1336521	10000.000000	14120	3691	1.000000	17287	3203	1.000000	31118687	0.001431
203088467	26242165	1337728	10000.000000	14098	3737	1.000000	17307	3195	1.000000	31363309	0.001202
203051810	26258645	1342165	10000.000000	14101	3735	1.000000	17447	3301	1.000000	31606742	0.002977
203084054	26229389	1340835	10000.000000	14238	3887	1.000000	17303	3398	1.000000	31849373	0.003318
203042074	26251520	1340152	10000.000000	14280	3836	1.000000	17537	3104	1.000000	32091428	0.003152
203062433	26256492	1339580	10000.000000	14351	3680	1.000000	17170	3281	1.000000	32332868	0.003063
203084249	26253527	1339168	10000.000000	14334	3686	1.000000	17546	3132	1.000000	32573731	0.003329
203108609	26229378	1336688	10000.000000	14031	3811	1.000000	17422	3097	1.000000	32815506	0.003269
203076988	26235590	1339136	10000.000000	14292	3582	1.000000	17574	2998	1.000000	33055906	0.002989
203072772	26236197	1337593	10000.000000	14133	3857	1.000000	17131	3247	1.000000	33295106	0.002823
203096937	26231328	1337963	10000.000000	14508	3658	1.000000	17720	3126	1.000000	33534875	0.003231
203079256	26227735	1339771	10000.000000	14048	3860	1.000000	17076	3223	1.000000	33774492	0.003243
203056324	26255279	1340526	10000.000000	14111	3819	1.000000	17392	3170	1.000000	34014176	0.003486
203091630	26232660	1338028	10000.000000	14331	3760	1.000000	17418	3175	1.000000	34254110	0.003505
203049499	26242590	1338886	10000.000000	14008	3795	1.000000	17265	3250	1.000000	34492550	0.002956
203030688	26248998	1340260	10000.000000	13901	3805	1.000000	17503	3058	1.000000	34731387	0.002933
203062021	26257617	1338825	10000.000000	14152	3815	1.000000	17022	3359	1.000000	34968838	0.002815
203111104	26218599	1336401	10000.000000	14018	3704	1.000000	17450	3236	1.000000	35207123	0.002508
203082200	26243662	1339436	10000.000000	14320	3735	1.000000	17198	3278	1.000000	35444430	0.002552
203038941	26253566	1338951	10000.000000	14289	3758	1.000000	17548	3217	1.000000	35681438	0.002387
203084616	26230502	1337717	10000.000000	14078	3855	1.000000	17431	3222	1.000000	35917461	0.002391
203069209	26251944	1341490	10000.000000	14129	3738	1.000000	17232	3341	1.000000	36152535	0.002339
npatches	nstrain	runtime	dt	init_x	init_y	init_y_blood	init_z	init_S	beta0	beta1	beta2	beta3	mean_beta	B	d	delta	delta_blood	b[0]	mut	m	CTL	c	g	epsilon	k	het	lambda	rho	omega	x_max	patch.dyna	DELTA	A	VA
10000	1	100.000000	0.001000	21900	9499	5000000	0.001000	10000000	21.161001	24.260928	17.813822	25.333984	18	800000000	0.010000	1.000000	1.000000	80000	0.000050	0.004800	0	0.500000	0.000000	2.500000	11.000000	0.500000	0.001000	0.001000	0.010000	31872	0	10.000000	7.000000	1.000000
sus	inf	inf_blood	z	x[0]	y[0][0]	z[0]	x[1]	y[1][0]	z[1]	S[0]	synchrony
219000000	94990000	5000000	10.000000	21900	9499	0.001000	21900	9499	0.001000	10000000	0.000000
75258872	136232591	7148315	3941.516320	6204	14091	0.394152	5617	14416	0.394152	10746295	0.000000
139528581	54133339	2792583	6325.803353	11602	6118	0.632580	10284	6527	0.632580	11189622	0.000000
172669119	36808425	1887420	7771.765723	14535	4378	0.777177	13130	4522	0.777177	11543184	0.000000
191262546	29428580	1508190	8648.676577	16330	3560	0.864868	14483	4025	0.864868	11847290	0.000000
202123922	25734288	1316335	9180.483393	17328	3065	0.918048	15369	3559	0.918048	12123526	0.000000
208552192	23724927	1211945	9503.000201	18231	2661	0.950300	16000	3275	0.950300	12383359	0.000000
212370834	22583786	1153448	9698.592075	18443	2721	0.969859	16408	3156	0.969859	12632369	0.000000
214668948	21919117	1118155	9817.209710	18171	2849	0.981721	16241	3196	0.981721	12874603	0.000000
216060871	21518254	1096484	9889.145947	18671	2588	0.988915	16617	3228	0.988915	13113080	0.000000
216912128	21281061	1085495	9932.772025	18906	2476	0.993277	17020	2954	0.993277	13348274	0.000000
217433058	21145316	1077047	9959.229270	18435	2552	0.995923	16996	2973	0.995923	13582546	0.000000
217689426	21058240	1073855	9975.274394	19298	2437	0.997527	16719	3139	0.997527	13815733	0.000000
217913095	20995855	1070603	9985.005037	18690	2616	0.998501	16407	3116	0.998501	14047662	0.000000
218023448	20976454	1070994	9990.906233	18846	2713	0.999091	16637	2958	0.999091	14279328	0.000000
218127075	20951419	1069915	9994.485041	18852	2594	0.999449	16533	3038	0.999449	14510882	0.000000
218128804	20940799	1070166	9996.655426	18903	2609	0.999666	16864	2882	0.999666	14741998	0.000000
218189482	20916907	1067079	9997.971667	19105	2478	0.999797	17084	2864	0.999797	14972759	0.000000
218202278	20917012	1067653	9998.769908	18559	2675	0.999877	17016	2761	0.999877	15202335	0.000000
218223441	20908055	1068836	9999.254005	18732	2647	0.999925	17141	2825	0.999925	15430932	0.000000
218176286	20921623	1066993	9999.547588	19273	2636	0.999955	17005	2858	0.999955	15659869	0.000000
218171937	20934081	1066532	9999.725632	19183	2578	0.999973	16704	2867	0.999973	15887991	0.000000
218193583	20925090	1066846	9999.833608	18735	2539	0.999983	16805	3069	0.999983	16117475	0.000000
218207910	20908278	1066408	9999.899091	18987	2709	0.999990	16916	2908	0.999990	16345784	0.000000
218173550	20941577	1069067	9999.938803	19089	2577	0.999994	16486	3030	0.999994	16572861	0.000000
218253427	20898347	1065180	9999.962887	18657	2745	0.999996	16442	3351	0.999996	16799889	0.000000
218162672	20917818	1068247	9999.977493	19092	2426	0.999998	16824	2848	0.999998	17026911	0.000000
218272292	20905486	1066449	9999.986350	18945	2584	0.999999	16967	2925	0.999999	17253018	0.000000
218181461	20916681	1069093	9999.991722	19185	2544	0.999999	16700	2878	0.999999	17478299	0.000000
218212016	20925841	1066660	9999.994980	18700	2719	0.999999	16860	2854	0.999999	17703915	0.000000
218193428	20927445	1066835	9999.996955	19031	2536	1.000000	16492	2951	1.000000	17929955	0.000000
218194485	20920912	1067144	9999.998154	18507	2547	1.000000	16575	3098	1.000000	18155388	0.000000
218199880	20906845	1068672	9999.998880	19154	2445	1.000000	16641	3049	1.000000	18380815	0.000000
218183035	20915721	1068209	9999.999321	18784	2627	1.000000	16538	2899	1.000000	18605131	0.000000
218186195	20919637	1066198	9999.999588	18748	2506	1.000000	16740	2924	1.000000	18830469	0.000000
218207898	20918715	1068111	9999.999750	19087	2579	1.000000	16770	2990	1.000000	19054240	0.000000
218194518	20928331	1065497	9999.999849	19575	2622	1.000000	16919	2936	1.000000	19277874	0.000000
218221448	20904700	1066633	9999.999908	19016	2568	1.000000	17261	2609	1.000000	19500410	0.000000
218201615	20910357	1068013	9999.999944	18949	2700	1.000000	16647	2938	1.000000	19723035	0.000000
218182187	20918942	1068105	9999.999966	18990	2799	1.000000	16701	2864	1.000000	19945902	0.000000
218195796	20915544	1067167	9999.999980	18773	2742	1.000000	16596	3042	1.000000	20169321	-1.#IND00
218230999	20909839	1066390	9999.999988	18870	2593	1.000000	16724	2874	1.000000	20391610	-0.001600
218169135	20934145	1067136	9999.999992	18954	2416	1.000000	16690	3028	1.000000	20613655	-0.006436
218218883	20915099	1068492	9999.999995	18676	2677	1.000000	16762	2925	1.000000	20835115	-0.001259
218237619	20903077	1064509	9999.999997	18904	2708	1.000000	16410	3240	1.000000	21054669	-0.000398
218204325	20916469	1066588	9999.999998	19191	2448	1.000000	16769	3040	1.000000	21275060	0.001534
218174878	20917325	1065723	9999.999999	18751	2737	1.000000	17279	2719	1.000000	21496043	0.002037
218196925	20916183	1068693	9999.999999	18798	2610	1.000000	16816	2893	1.000000	21716376	0.001122
218222091	20911120	1067403	10000.000000	18815	2603	1.000000	16789	2935	1.000000	21935620	0.009444
218205758	20912088	1069837	10000.000000	18676	2549	1.000000	17111	2908	1.000000	22154984	0.005236
218198151	20913787	1066296	10000.000000	18909	2455	1.000000	16920	2752	1.000000	22373906	0.004840
218195382	20906167	1066284	10000.000000	18863	2583	1.000000	16900	2837	1.000000	22592948	0.005135
218185011	20915558	1068286	10000.000000	18487	2724	1.000000	17070	2889	1.000000	22811701	0.005042
218187193	20912307	1070358	10000.000000	18805	2795	1.000000	16685	2939	1.000000	23029913	0.005212
218222118	20907487	1066713	10000.000000	19126	2524	1.000000	17110	2862	1.000000	23248004	0.005669
218194257	20912475	1068290	10000.000000	18834	2695	1.000000	17016	2862	1.000000	23465587	0.005399
218192183	20919027	1066226	10000.000000	19062	2581	1.000000	16433	3084	1.000000	23682499	0.007803
218172702	20949541	1069548	10000.000000	19128	2496	1.000000	16730	3043	1.000000	23899475	0.006258
218167144	20928311	1067854	10000.000000	19022	2479	1.000000	16539	2964	1.000000	24115079	0.004998
218247620	20904151	1067153	10000.000000	19055	2520	1.000000	16480	3230	1.000000	24330184	0.004585
218224920	20906874	1066160	10000.000000	19104	2483	1.000000	16650	2898	1.000000	24546483	0.004219
218182654	20933088	1067166	10000.000000	18990	2505	1.000000	16875	2944	1.000000	24762201	0.003775
218214021	20906882	1066105	10000.000000	19033	2537	1.000000	16552	3024	1.000000	24977704	0.006668
218196531	20925492	1068478	10000.000000	18874	2550	1.000000	16462	3092	1.000000	25192658	0.006429
218193743	20920538	1067884	10000.000000	19314	2255	1.000000	16730	2952	1.000000	25407026	0.008986
218238892	20898286	1065684	10000.000000	18668	2602	1.000000	16663	2997	1.000000	25620533	0.008422
218217181	20911338	1066392	10000.000000	19085	2562	1.000000	16792	3020	1.000000	25834015	0.006604
218162294	20930774	1068876	10000.000000	18619	2616	1.000000	17023	2816	1.000000	26048169	0.006635
218218567	20909129	1065344	10000.000000	18830	2696	1.000000	16807	2945	1.000000	26261560	0.006956
218217804	20914632	1065957	10000.000000	19019	2691	1.000000	16711	2892	1.000000	26474647	0.006356
218188082	20920890	1067390	10000.000000	19038	2518	1.000000	16883	2810	1.000000	26686952	0.006021
218198675	20916050	1067681	10000.000000	18824	2534	1.000000	16785	2888	1.000000	26897866	0.005861
218204692	20910614	1067002	10000.000000	18975	2563	1.000000	17363	2763	1.000000	27109368	0.005366
218206644	20915523	1069343	10000.000000	18732	2594	1.000000	16864	2918	1.000000	27320873	0.005678
218169952	20921495	1069912	10000.000000	19154	2622	1.000000	16833	3023	1.000000	27531339	0.005211
218200975	20912147	1066595	10000.000000	18928	2675	1.000000	16841	3021	1.000000	27741827	0.004743
218232015	20905551	1065461	10000.000000	18803	2610	1.000000	16980	2899	1.000000	27952477	0.002901
218203151	20918874	1068158	10000.000000	18912	2498	1.000000	16872	2877	1.000000	28162817	0.001913
218168424	20931440	1069271	10000.000000	18893	2648	1.000000	16521	3104	1.000000	28373259	0.001920
218209180	20890969	1065797	10000.000000	18994	2550	1.000000	16752	3099	1.000000	28582668	0.002039
218182012	20926798	1067724	10000.000000	18690	2537	1.000000	16597	3059	1.000000	28792275	0.001194
218226095	20921440	1069277	10000.000000	18584	2730	1.000000	16820	2986	1.000000	29001934	0.001140
218170342	20925173	1067220	10000.000000	19181	2580	1.000000	16689	3101	1.000000	29210717	-0.000866
218179015	20935214	1068026	10000.000000	18952	2556	1.000000	16872	2980	1.000000	29418588	-0.000524
218241420	20898371	1066690	10000.000000	18839	2660	1.000000	16883	3014	1.000000	29626150	-0.000744
218212704	20898108	1065786	10000.000000	18933	2484	1.000000	16952	2831	1.000000	29833632	-0.000636
218232827	20903912	1065916	10000.000000	18870	2552	1.000000	16901	3050	1.000000	30040792	-0.000654
218172546	20928495	1068591	10000.000000	18824	2571	1.000000	16598	2879	1.000000	30249154	-0.000529
218164962	20933304	1068005	10000.000000	18940	2581	1.000000	16725	2961	1.000000	30456086	-0.001294
218211409	20918998	1066949	10000.000000	19170	2448	1.000000	16412	2916	1.000000	30663401	-0.001132
218236776	20913742	1067318	10000.000000	19024	2579	1.000000	16906	2872	1.000000	30870357	-0.001451
218189122	20914375	1064953	10000.000000	18763	2685	1.000000	16531	2982	1.000000	31075781	-0.001328
218205667	20908216	1067760	10000.000000	18908	2622	1.000000	16684	3047	1.000000	31280008	-0.001209
218203618	20898910	1068510	10000.000000	18845	2629	1.000000	16417	2969	1.000000	31484816	-0.000865
218216266	20916643	1067193	10000.000000	18821	2580	1.000000	16784	2961	1.000000	31689073	-0.000745
218178623	20916805	1067393	10000.000000	18790	2580	1.000000	16874	3029	1.000000	31893521	-0.000803
218196536	20907850	1066884	10000.000000	18960	2595	1.000000	16615	2894	1.000000	32097913	0.000138
218192564	20927461	1064618	10000.000000	18461	2799	1.000000	16989	2867	1.000000	32302135	0.000355
218242300	20893393	1065912	10000.000000	18608	2559	1.000000	16599	3009	1.000000	32506362	0.000190
218183224	20923610	1067423	10000.000000	18769	2654	1.000000	16734	3033	1.000000	32709685	0.000075
npatches	nstrain	runtime	dt	init_x	init_y	init_y_blood	init_z	init_S	beta0	beta1	beta2	beta3	mean_beta	B	d	delta	delta_blood	b[0]	mut	m	CTL	c	g	epsilon	k	het	lambda	rho	omega	x_max	patch.dyna	DELTA	A	VA
10000	1	100.000000	0.001000	21900	9499	5000000	0.001000	10000000	23.667959	15.987015	23.699304	19.341409	18	800000000	0.010000	1.000000	1.000000	80000	0.000050	0.004800	0	0.500000	0.000000	2.500000	12.000000	0.500000	0.001000	0.001000	0.010000	31872	0	10.000000	7.000000	1.000000
sus	inf	inf_blood	z	x[0]	y[0][0]	z[0]	x[1]	y[1][0]	z[1]	S[0]	synchrony
219000000	94990000	5000000	10.000000	21900	9499	0.001000	21900	9499	0.001000	10000000	0.000000
80838396	121853452	6407568	3941.516320	5952	12972	0.394152	8494	12056	0.394152	10735686	0.000000
150968457	46155736	2384641	6325.803353	11412	5713	0.632580	15831	4454	0.632580	11150437	0.000000
186067743	30568175	1570061	7771.765723	13963	4110	0.777177	19626	2827	0.777177	11470100	0.000000
205695048	23909464	1223797	8648.676577	16243	3234	0.864868	21725	2215	0.864868	11740165	0.000000
217069396	20620073	1053930	9180.483393	16882	2828	0.918048	23126	1850	0.918048	11980026	0.000000
223751630	18828027	961176	9503.000201	17859	2618	0.950300	23866	1678	0.950300	12200738	0.000000
227681557	17800467	909814	9698.592075	17987	2532	0.969859	24435	1513	0.969859	12411785	0.000000
230053099	17220299	878966	9817.209710	18173	2402	0.981721	24638	1476	0.981721	12615560	0.000000
231444444	16881008	861575	9889.145947	18140	2552	0.988915	24659	1469	0.988915	12815373	0.000000
232376189	16659969	848054	9932.772025	18554	2507	0.993277	24896	1359	0.993277	13012911	0.000000
232847916	16539719	842130	9959.229270	18317	2511	0.995923	24907	1432	0.995923	13208737	0.000000
233137345	16481167	841577	9975.274394	18762	2305	0.997527	25124	1418	0.997527	13401736	0.000000
233340246	16412069	837223	9985.005037	18632	2433	0.998501	24822	1454	0.998501	13596611	0.000000
233467326	16398747	835402	9990.906233	18887	2353	0.999091	24909	1353	0.999091	13790087	0.000000
233531601	16357516	834300	9994.485041	18657	2233	0.999449	24815	1422	0.999449	13982701	0.000000
233528458	16377075	835915	9996.655426	18218	2561	0.999666	25690	1356	0.999666	14174441	0.000000
233600959	16355300	833235	9997.971667	18754	2339	0.999797	25265	1269	0.999797	14366319	0.000000
233635908	16349331	833221	9998.769908	18528	2469	0.999877	24943	1397	0.999877	14558043	0.000000
233632139	16351520	833577	9999.254005	18271	2514	0.999925	25426	1315	0.999925	14749584	0.000000
233604203	16353760	834508	9999.547588	18843	2363	0.999955	25055	1339	0.999955	14941303	0.000000
233587031	16356497	833236	9999.725632	19115	2202	0.999973	25484	1209	0.999973	15132688	0.000000
233631716	16361126	834217	9999.833608	18484	2381	0.999983	24805	1373	0.999983	15323501	0.000000
233639642	16340729	834542	9999.899091	18375	2486	0.999990	25395	1275	0.999990	15513495	0.000000
233631323	16347801	833437	9999.938803	18608	2325	0.999994	25290	1236	0.999994	15703753	0.000000
233639429	16344220	833380	9999.962887	18538	2504	0.999996	25087	1368	0.999996	15893519	0.000000
233563731	16376293	834795	9999.977493	18668	2387	0.999998	25162	1363	0.999998	16083051	0.000000
233645063	16347783	833210	9999.986350	18180	2590	0.999999	24891	1482	0.999999	16272395	0.000000
233675142	16338828	834269	9999.991722	18878	2378	0.999999	25332	1350	0.999999	16461188	0.000000
233668313	16326678	832244	9999.994980	18570	2406	0.999999	25102	1439	0.999999	16650075	0.000000
233637205	16343653	832720	9999.996955	18385	2605	1.000000	25340	1348	1.000000	16838266	0.000000
233636599	16359552	833907	9999.998154	18446	2416	1.000000	25254	1326	1.000000	17026681	0.000000
233638778	16344343	833868	9999.998880	18694	2437	1.000000	24801	1317	1.000000	17214301	0.000000
233639229	16345735	832492	9999.999321	18291	2462	1.000000	25417	1368	1.000000	17402373	0.000000
233631945	16358609	833381	9999.999588	18318	2432	1.000000	24974	1342	1.000000	17589207	0.000000
233614418	16366515	835786	9999.999750	18810	2278	1.000000	25167	1308	1.000000	17775910	0.000000
233641300	16356386	835848	9999.999849	18769	2197	1.000000	25223	1380	1.000000	17962133	0.000000
233627002	16350285	834402	9999.999908	18654	2369	1.000000	24899	1354	1.000000	18147884	0.000000
233652505	16343653	834009	9999.999944	18605	2460	1.000000	24969	1375	1.000000	18334021	0.000000
233649743	16356170	834599	9999.999966	18790	2342	1.000000	25000	1324	1.000000	18520107	0.000000
233613993	16345060	834006	9999.999980	18421	2496	1.000000	25524	1275	1.000000	18705745	-1.#IND00
233678095	16354903	832455	9999.999988	18622	2409	1.000000	24710	1429	1.000000	18890867	-1.#IND00
233646731	16347679	834266	9999.999992	18655	2410	1.000000	25198	1387	1.000000	19075305	0.002508
233651737	16350352	835220	9999.999995	18756	2580	1.000000	24739	1524	1.000000	19260766	-0.001457
233678414	16336354	833425	9999.999997	18411	2581	1.000000	25031	1381	1.000000	19445466	-0.005672
233646314	16339822	833480	9999.999998	18890	2401	1.000000	25074	1379	1.000000	19629437	-0.004113
233592095	16359936	835288	9999.999999	18664	2441	1.000000	25099	1217	1.000000	19812801	0.002272
233619513	16340583	834540	9999.999999	18869	2338	1.000000	24643	1421	1.000000	19997186	0.000606
233646987	16361358	833632	10000.000000	18640	2426	1.000000	25269	1372	1.000000	20181643	0.001512
233640128	16352599	833496	10000.000000	18891	2292	1.000000	25005	1433	1.000000	20365608	-0.002075
233686894	16338489	832869	10000.000000	18949	2310	1.000000	25031	1396	1.000000	20548401	-0.003602
233638708	16344467	834084	10000.000000	18547	2352	1.000000	25368	1252	1.000000	20730683	-0.006597
233623097	16340074	833829	10000.000000	18747	2223	1.000000	25118	1419	1.000000	20912136	-0.008559
233645953	16349801	833406	10000.000000	18524	2558	1.000000	24810	1404	1.000000	21093996	-0.007934
233667745	16346559	833757	10000.000000	18641	2389	1.000000	25163	1303	1.000000	21276295	-0.006694
233675511	16335680	832490	10000.000000	18793	2365	1.000000	25014	1402	1.000000	21457837	-0.006138
233624092	16353588	833768	10000.000000	18404	2422	1.000000	25225	1269	1.000000	21639446	-0.005802
233637949	16358400	833335	10000.000000	18815	2334	1.000000	24904	1368	1.000000	21819813	-0.005036
233679568	16349798	834602	10000.000000	18719	2354	1.000000	25077	1341	1.000000	21999984	-0.003585
233616967	16349348	833904	10000.000000	18819	2431	1.000000	24882	1494	1.000000	22180856	-0.003994
233623419	16362939	834386	10000.000000	18411	2494	1.000000	25401	1317	1.000000	22360568	-0.003521
233618283	16351202	835165	10000.000000	18669	2310	1.000000	24809	1396	1.000000	22541142	-0.002794
233671297	16348155	832592	10000.000000	18325	2447	1.000000	25322	1394	1.000000	22720968	-0.002541
233609249	16347892	834403	10000.000000	18758	2419	1.000000	25109	1306	1.000000	22900140	-0.001932
233643521	16341090	832676	10000.000000	18758	2467	1.000000	24774	1362	1.000000	23079539	0.000050
233555371	16372254	833957	10000.000000	18615	2397	1.000000	24993	1441	1.000000	23257879	-0.000286
233630999	16355517	831881	10000.000000	18589	2337	1.000000	24927	1315	1.000000	23436153	-0.000202
233654788	16338835	831873	10000.000000	18556	2401	1.000000	25204	1292	1.000000	23614781	0.000106
233632624	16350728	834142	10000.000000	18728	2285	1.000000	25085	1397	1.000000	23792580	-0.000368
233675834	16332189	832553	10000.000000	18862	2425	1.000000	24925	1369	1.000000	23970502	-0.000283
233668762	16332850	834023	10000.000000	18426	2532	1.000000	25153	1277	1.000000	24148254	-0.000783
233647050	16357876	833617	10000.000000	18481	2368	1.000000	25050	1419	1.000000	24325532	-0.000816
233641123	16361284	835102	10000.000000	18615	2418	1.000000	25045	1375	1.000000	24502601	-0.000579
233665788	16349083	833881	10000.000000	18454	2375	1.000000	25102	1437	1.000000	24678663	0.000828
233668929	16339952	832324	10000.000000	18642	2411	1.000000	25203	1331	1.000000	24856982	0.001112
233656036	16352257	833862	10000.000000	18742	2336	1.000000	24925	1233	1.000000	25032861	0.000783
233624990	16361064	833753	10000.000000	18541	2478	1.000000	25214	1399	1.000000	25209122	0.000475
233661974	16327816	834002	10000.000000	18380	2481	1.000000	25190	1350	1.000000	25384368	0.000398
233642953	16345111	832310	10000.000000	18736	2351	1.000000	25085	1452	1.000000	25560522	-0.000267
233642765	16353428	834313	10000.000000	18441	2403	1.000000	24983	1376	1.000000	25735829	-0.000458
233670362	16338764	833496	10000.000000	19051	2345	1.000000	25143	1326	1.000000	25911065	-0.000672
233659408	16356815	832465	10000.000000	18616	2513	1.000000	25238	1391	1.000000	26085454	-0.000154
233635742	16337816	832994	10000.000000	18795	2306	1.000000	25220	1335	1.000000	26260336	0.000333
233598703	16367648	835322	10000.000000	19068	2237	1.000000	24820	1480	1.000000	26434175	0.000310
233642327	16343384	833885	10000.000000	18736	2399	1.000000	25049	1425	1.000000	26607469	0.000291
233661891	16349797	833625	10000.000000	18642	2482	1.000000	25177	1287	1.000000	26781661	-0.000253
233654185	16351680	833871	10000.000000	18343	2458	1.000000	24866	1421	1.000000	26955017	-0.000332
233647671	16338647	832841	10000.000000	18443	2460	1.000000	25298	1366	1.000000	27128576	-0.000054
233642932	16338426	835460	10000.000000	19183	2341	1.000000	25204	1394	1.000000	27301745	-0.000081
233664638	16332406	833277	10000.000000	18412	2453	1.000000	24554	1504	1.000000	27474506	-0.000300
233613752	16348490	833350	10000.000000	18584	2469	1.000000	25374	1228	1.000000	27646446	-0.000166
233642414	16345234	834037	10000.000000	18576	2383	1.000000	24738	1405	1.000000	27819131	-0.000115
233584458	16369103	836130	10000.000000	18538	2295	1.000000	24630	1438	1.000000	27990176	0.000499
233598661	16360733	835105	10000.000000	18829	2392	1.000000	25143	1426	1.000000	28161714	0.000416
233663248	16355275	833438	10000.000000	18640	2390	1.000000	24912	1404	1.000000	28332882	0.000288
233643115	16350063	833168	10000.000000	18735	2496	1.000000	25042	1435	1.000000	28503827	-0.000091
233602900	16353791	834954	10000.000000	19000	2238	1.000000	24939	1314	1.000000	28674299	-0.000292
233619437	16348601	834567	10000.000000	19098	2331	1.000000	25023	1399	1.000000	28843777	-0.000598
233632656	16343304	833143	10000.000000	18920	2366	1.000000	25224	1414	1.000000	29014413	-0.000801
233656766	16343774	833989	10000.000000	19004	2278	1.000000	25098	1287	1.000000	29182924	-0.000932
npatches	nstrain	runtime	dt	init_x	init_y	init_y_blood	init_z	init_S	beta0	beta1	beta2	beta3	mean_beta	B	d	delta	delta_blood	b[0]	mut	m	CTL	c	g	epsilon	k	het	lambda	rho	omega	x_max	patch.dyna	DELTA	A	VA
10000	1	100.000000	0.001000	21900	9499	5000000	0.001000	10000000	10.213526	25.200798	17.822442	23.235266	18	800000000	0.010000	1.000000	1.000000	80000	0.000050	0.004800	0	0.500000	0.000000	2.500000	13.000000	0.500000	0.001000	0.001000	0.010000	31872	0	10.000000	7.000000	1.000000
sus	inf	inf_blood	z	x[0]	y[0][0]	z[0]	x[1]	y[1][0]	z[1]	S[0]	synchrony
219000000	94990000	5000000	10.000000	21900	9499	0.001000	21900	9499	0.001000	10000000	0.000000
85861514	109465299	5772093	3941.516320	12233	9637	0.394152	6169	11775	0.394152	10727709	0.000000
161063975	39710346	2050308	6325.803353	22154	2453	0.632580	11518	5098	0.632580	11117536	0.000000
197758091	25609302	1316264	7771.765723	26395	1385	0.777177	14718	3483	0.777177	11408919	0.000000
218221103	19611463	1004879	8648.676577	28253	872	0.864868	16331	2761	0.864868	11646174	0.000000
229846687	16661218	853456	9180.483393	28787	745	0.918048	17250	2577	0.918048	11853430	0.000000
236731761	15032320	768360	9503.000201	29573	636	0.950300	17824	2470	0.950300	12042358	0.000000
240658529	14161851	723861	9698.592075	29857	554	0.969859	18235	2397	0.969859	12221108	0.000000
243098869	13622780	696184	9817.209710	29579	491	0.981721	18516	2306	0.981721	12392762	0.000000
244565634	13299512	678985	9889.145947	30136	438	0.988915	18659	2175	0.988915	12561172	0.000000
245408352	13137165	669988	9932.772025	29894	458	0.993277	18993	2105	0.993277	12726733	0.000000
245949164	13011797	664199	9959.229270	29996	452	0.995923	18673	2214	0.995923	12890451	0.000000
246232585	12943631	659201	9975.274394	30073	484	0.997527	18794	2122	0.997527	13053389	0.000000
246493402	12883541	657197	9985.005037	30126	437	0.998501	19018	2142	0.998501	13215135	0.000000
246557362	12889731	657282	9990.906233	30255	407	0.999091	18881	2367	0.999091	13376068	0.000000
246684596	12858848	655808	9994.485041	30060	448	0.999449	19233	2048	0.999449	13537272	0.000000
246696122	12854862	654479	9996.655426	29964	433	0.999666	19024	2130	0.999666	13698782	0.000000
246672472	12855045	655766	9997.971667	30141	496	0.999797	19393	2043	0.999797	13859271	0.000000
246749279	12845586	654710	9998.769908	30277	431	0.999877	18963	2139	0.999877	14019419	0.000000
246723869	12852836	656631	9999.254005	30111	509	0.999925	19032	2215	0.999925	14179337	0.000000
246713819	12855598	655583	9999.547588	29872	486	0.999955	18918	2034	0.999955	14337680	0.000000
246755585	12852240	655866	9999.725632	29991	486	0.999973	19171	2050	0.999973	14495939	0.000000
246759915	12829007	655736	9999.833608	30195	465	0.999983	18918	2103	0.999983	14654852	0.000000
246744721	12832204	655155	9999.899091	30107	471	0.999990	19217	2055	0.999990	14812698	0.000000
246738439	12848183	655957	9999.938803	30083	453	0.999994	18400	2164	0.999994	14971515	0.000000
246768370	12836468	654666	9999.962887	30068	404	0.999996	19144	2203	0.999996	15129458	0.000000
246770541	12842815	655078	9999.977493	30177	483	0.999998	19206	2186	0.999998	15287558	0.000000
246688285	12850865	656835	9999.986350	30091	503	0.999999	19226	2198	0.999999	15445072	0.000000
246756331	12849314	655435	9999.991722	30182	450	0.999999	19257	2062	0.999999	15602129	0.000000
246747582	12836176	655171	9999.994980	30145	470	0.999999	18975	2054	0.999999	15758624	0.000000
246732298	12839244	655119	9999.996955	30319	444	1.000000	19093	2131	1.000000	15915593	0.000000
246741936	12849535	654791	9999.998154	30141	439	1.000000	19058	2131	1.000000	16072665	0.000000
246755722	12843058	657273	9999.998880	30340	442	1.000000	18803	2035	1.000000	16229255	0.000000
246788177	12835440	653752	9999.999321	30039	540	1.000000	18727	2170	1.000000	16386117	0.000000
246759331	12839244	655224	9999.999588	30127	482	1.000000	19105	2067	1.000000	16541983	0.000000
246769127	12837881	652943	9999.999750	30334	460	1.000000	19117	2148	1.000000	16698061	0.000000
246750299	12831698	653736	9999.999849	30125	419	1.000000	18651	2366	1.000000	16853715	0.000000
246758089	12841041	655491	9999.999908	30122	448	1.000000	19482	2214	1.000000	17008954	0.000000
246750551	12830252	656331	9999.999944	29926	464	1.000000	18918	2147	1.000000	17163562	0.000000
246713047	12864775	657035	9999.999966	30182	460	1.000000	18817	2149	1.000000	17318389	0.000000
246769892	12832421	655308	9999.999980	29920	517	1.000000	19089	2066	1.000000	17472744	-1.#IND00
246705434	12855358	656428	9999.999988	29954	404	1.000000	18803	2216	1.000000	17627984	-1.#IND00
246763110	12835828	653880	9999.999992	29991	434	1.000000	18917	2183	1.000000	17782131	0.017292
246757821	12828218	654433	9999.999995	29957	455	1.000000	18788	2155	1.000000	17936093	0.001874
246731123	12844316	654481	9999.999997	30018	451	1.000000	18972	2151	1.000000	18090006	0.000471
246734111	12850462	655556	9999.999998	30055	484	1.000000	19215	2108	1.000000	18243587	-0.006347
246727635	12867743	656653	9999.999999	30177	468	1.000000	18898	2040	1.000000	18396871	-0.003007
246768411	12830603	654109	9999.999999	30057	509	1.000000	18909	2093	1.000000	18549286	-0.000838
246764500	12829640	653980	10000.000000	30055	450	1.000000	19410	2075	1.000000	18702123	-0.002490
246759773	12840688	655668	10000.000000	30095	444	1.000000	19204	1975	1.000000	18855054	-0.001672
246774007	12836348	655957	10000.000000	30093	427	1.000000	18969	2057	1.000000	19007449	-0.001191
246719124	12846272	656798	10000.000000	29970	465	1.000000	19186	2182	1.000000	19159689	-0.000500
246732836	12855440	655797	10000.000000	30140	478	1.000000	19009	2037	1.000000	19310546	-0.000046
246771131	12848341	656422	10000.000000	30300	437	1.000000	19199	2074	1.000000	19462719	0.003485
246751847	12849666	655250	10000.000000	30058	531	1.000000	19076	2004	1.000000	19614822	0.002043
246767452	12841046	655803	10000.000000	30078	452	1.000000	19161	2013	1.000000	19766235	0.001644
246742671	12843623	656120	10000.000000	30129	431	1.000000	18938	2045	1.000000	19917420	0.001768
246750745	12847974	656021	10000.000000	30001	444	1.000000	19269	2221	1.000000	20068572	-0.000858
246790340	12848740	655841	10000.000000	30012	492	1.000000	19507	2025	1.000000	20219022	-0.001448
246775192	12844651	655266	10000.000000	30247	458	1.000000	18791	2177	1.000000	20368498	-0.002621
246744571	12848775	656271	10000.000000	30231	456	1.000000	19370	1991	1.000000	20518356	-0.004510
246798425	12846911	654338	10000.000000	30314	486	1.000000	18935	2187	1.000000	20667143	-0.005029
246735977	12864906	655890	10000.000000	29915	487	1.000000	18871	2049	1.000000	20816820	-0.005981
246759817	12838616	655264	10000.000000	30133	448	1.000000	19363	2168	1.000000	20965457	-0.005482
246770860	12827283	655011	10000.000000	29911	465	1.000000	18367	2225	1.000000	21114329	-0.005188
246771467	12837498	654332	10000.000000	30072	484	1.000000	18686	2213	1.000000	21262386	-0.005302
246817905	12831341	654422	10000.000000	30189	471	1.000000	19049	2053	1.000000	21411038	-0.005025
246779055	12827437	654542	10000.000000	30126	439	1.000000	19007	2184	1.000000	21559932	-0.003585
246760732	12840943	654691	10000.000000	29995	449	1.000000	19614	1881	1.000000	21707765	-0.003566
246748863	12850641	656977	10000.000000	30325	445	1.000000	19437	1984	1.000000	21855176	-0.003987
246782123	12831349	654556	10000.000000	30273	442	1.000000	19024	2098	1.000000	22002519	-0.003610
246776606	12845692	654346	10000.000000	29857	507	1.000000	19267	1973	1.000000	22149557	-0.003608
246764640	12843881	656067	10000.000000	30233	473	1.000000	18820	2264	1.000000	22297422	-0.003590
246724870	12854662	656247	10000.000000	30245	470	1.000000	18973	2117	1.000000	22444647	-0.003002
246756596	12860528	654704	10000.000000	30188	522	1.000000	19111	2196	1.000000	22591404	-0.003125
246733859	12854588	655510	10000.000000	30019	454	1.000000	18979	2092	1.000000	22738203	-0.002166
246749504	12851108	657514	10000.000000	30465	439	1.000000	18717	2154	1.000000	22884535	-0.002126
246749785	12844263	654596	10000.000000	30243	491	1.000000	18615	2312	1.000000	23031195	-0.002048
246725331	12838661	656220	10000.000000	30037	445	1.000000	19328	2248	1.000000	23177709	-0.000778
246816820	12836254	655099	10000.000000	29952	457	1.000000	18805	2183	1.000000	23323895	-0.001002
246740769	12850340	654927	10000.000000	30332	439	1.000000	18857	2145	1.000000	23469210	-0.000762
246762195	12844440	654115	10000.000000	30294	421	1.000000	18777	2150	1.000000	23614787	-0.000937
246713710	12843344	655400	10000.000000	30275	481	1.000000	19003	2247	1.000000	23760668	-0.000743
246754107	12851044	656838	10000.000000	30114	441	1.000000	18683	2215	1.000000	23905731	-0.000647
246755346	12839026	654759	10000.000000	30145	497	1.000000	18773	2090	1.000000	24050925	0.000840
246776582	12846110	654932	10000.000000	30057	475	1.000000	18854	2307	1.000000	24194660	0.001796
246738743	12831885	654051	10000.000000	30230	472	1.000000	19064	2211	1.000000	24338394	0.002009
246705371	12860157	655262	10000.000000	30224	449	1.000000	19643	1959	1.000000	24482924	0.000825
246807511	12842683	654547	10000.000000	29962	440	1.000000	19147	2033	1.000000	24626494	0.000730
246721037	12849028	656009	10000.000000	30382	458	1.000000	19053	2237	1.000000	24770194	0.000628
246747885	12840320	656419	10000.000000	30304	480	1.000000	18840	2229	1.000000	24914091	0.000836
246761234	12848431	655605	10000.000000	30060	509	1.000000	19548	2131	1.000000	25057171	0.000664
246748069	12841171	654549	10000.000000	30017	465	1.000000	18908	2159	1.000000	25200334	0.000385
246739769	12851441	655925	10000.000000	30322	437	1.000000	18930	2147	1.000000	25342665	0.000566
246754264	12839619	655376	10000.000000	30109	536	1.000000	19070	2189	1.000000	25485165	0.001122
246755795	12844782	656339	10000.000000	30346	380	1.000000	18827	2188	1.000000	25627686	0.000934
246734096	12835609	654658	10000.000000	30176	473	1.000000	19108	2098	1.000000	25769540	0.000969
246704673	12852828	655048	10000.000000	30037	446	1.000000	18826	2220	1.000000	25911565	0.000969
246748378	12846906	655656	10000.000000	30166	451	1.000000	19250	2057	1.000000	26052349	0.000773
246740377	12852104	655056	10000.000000	30196	415	1.000000	18705	2122	1.000000	26193811	0.000502
npatches	nstrain	runtime	dt	init_x	init_y	init_y_blood	init_z	init_S	beta0	beta1	beta2	beta3	mean_beta	B	d	delta	delta_blood	b[0]	mut	m	CTL	c	g	epsilon	k	het	lambda	rho	omega	x_max	patch.dyna	DELTA	A	VA
10000	1	100.000000	0.001000	21900	9499	5000000	0.001000	10000000	9.568612	13.053847	26.550223	22.284641	18	800000000	0.010000	1.000000	1.000000	80000	0.000050	0.004800	0	0.500000	0.000000	2.500000	14.000000	0.500000	0.001000	0.001000	0.010000	31872	0	10.000000	7.000000	1.000000
sus	inf	inf_blood	z	x[0]	y[0][0]	z[0]	x[1]	y[1][0]	z[1]	S[0]	synchrony
219000000	94990000	5000000	10.000000	21900	9499	0.001000	21900	9499	0.001000	10000000	0.000000
90946922	98486466	5202069	3941.516320	13210	8295	0.394152	11052	9244	0.394152	10715826	0.000000
170844163	34269296	1770076	6325.803353	23628	1973	0.632580	20440	2471	0.632580	11080461	0.000000
208906818	21456804	1104624	7771.765723	27650	914	0.777177	24880	1326	0.777177	11344158	0.000000
229865104	16052596	820788	8648.676577	29286	658	0.864868	26724	1075	0.864868	11553552	0.000000
241666792	13397620	686985	9180.483393	29896	465	0.918048	28098	673	0.918048	11731071	0.000000
248537061	11963955	611143	9503.000201	30614	350	0.950300	28620	569	0.950300	11890575	0.000000
252543209	11184950	571280	9698.592075	30585	387	0.969859	29196	550	0.969859	12039457	0.000000
254977674	10699734	546509	9817.209710	30893	250	0.981721	29719	493	0.981721	12181254	0.000000
256365189	10445384	533719	9889.145947	30917	318	0.988915	29587	505	0.988915	12319923	0.000000
257223274	10271450	525062	9932.772025	30693	342	0.993277	29583	478	0.993277	12456230	0.000000
257763153	10180244	518954	9959.229270	30772	282	0.995923	29580	469	0.995923	12591308	0.000000
258112122	10111376	515772	9975.274394	30741	271	0.997527	29499	469	0.997527	12724366	0.000000
258234305	10088618	515293	9985.005037	30989	301	0.998501	29593	486	0.998501	12856480	0.000000
258376994	10059249	512141	9990.906233	30959	273	0.999091	29505	503	0.999091	12988458	0.000000
258438780	10047552	512249	9994.485041	30853	322	0.999449	29647	514	0.999449	13120581	0.000000
258490700	10047520	511908	9996.655426	30685	330	0.999666	29558	450	0.999666	13253168	0.000000
258507277	10040785	511497	9997.971667	30554	267	0.999797	29420	492	0.999797	13384706	0.000000
258535894	10034027	511999	9998.769908	30990	274	0.999877	29757	462	0.999877	13516351	0.000000
258576416	10008219	511366	9999.254005	30973	256	0.999925	30170	404	0.999925	13646818	0.000000
258516538	10026906	512338	9999.547588	30880	290	0.999955	29435	516	0.999955	13776938	0.000000
258542869	10013927	510952	9999.725632	30783	340	0.999973	29462	410	0.999973	13907109	0.000000
258563551	10027264	512154	9999.833608	30900	310	0.999983	29908	396	0.999983	14037212	0.000000
258556107	10021254	510442	9999.899091	30711	345	0.999990	29707	470	0.999990	14167309	0.000000
258546675	10020607	511442	9999.938803	30708	290	0.999994	29644	452	0.999994	14297130	0.000000
258611593	10018463	511698	9999.962887	30614	315	0.999996	29437	499	0.999996	14426116	0.000000
258600167	10011829	510723	9999.977493	31037	269	0.999998	29606	442	0.999998	14555037	0.000000
258548514	10028687	511090	9999.986350	30695	260	0.999999	29706	458	0.999999	14684791	0.000000
258570926	10023700	512059	9999.991722	30628	304	0.999999	29684	512	0.999999	14813627	0.000000
258611971	10018798	510956	9999.994980	30747	306	0.999999	29634	419	0.999999	14943353	0.000000
258525476	10024083	512155	9999.996955	30871	280	1.000000	29538	457	1.000000	15072291	0.000000
258555350	10023035	511516	9999.998154	30821	273	1.000000	29351	439	1.000000	15200202	0.000000
258537665	10023539	511628	9999.998880	30635	297	1.000000	29779	441	1.000000	15328879	0.000000
258588494	10021538	511760	9999.999321	30857	328	1.000000	29607	491	1.000000	15457923	0.000000
258627322	10010083	508907	9999.999588	30767	308	1.000000	29539	478	1.000000	15585046	0.000000
258615638	10014784	511127	9999.999750	30628	276	1.000000	29585	455	1.000000	15712239	0.000000
258518985	10049692	512287	9999.999849	30479	274	1.000000	29824	398	1.000000	15840546	0.000000
258581731	10015052	510997	9999.999908	30719	274	1.000000	29701	481	1.000000	15966944	0.000000
258584407	10016042	511587	9999.999944	30897	272	1.000000	29631	443	1.000000	16094323	0.000000
258555513	10023340	511749	9999.999966	30661	315	1.000000	29502	446	1.000000	16221041	0.000000
258578692	10031545	512814	9999.999980	30692	348	1.000000	29727	441	1.000000	16347003	-1.#IND00
258611189	10007089	510017	9999.999988	30807	309	1.000000	29534	430	1.000000	16473781	-0.000000
258537540	10028141	511716	9999.999992	30869	298	1.000000	29602	454	1.000000	16600352	0.004697
258570260	10034402	512128	9999.999995	30704	307	1.000000	29892	400	1.000000	16725837	-0.001852
258563348	10028074	512277	9999.999997	31055	304	1.000000	29676	483	1.000000	16851674	-0.002025
258561587	10030995	512382	9999.999998	30603	307	1.000000	29832	393	1.000000	16976458	-0.005517
258570466	10025090	511491	9999.999999	30792	329	1.000000	29514	542	1.000000	17101695	-0.009370
258545966	10024180	512423	9999.999999	30823	252	1.000000	29523	462	1.000000	17226247	-0.006795
258562593	10028286	510845	10000.000000	30604	292	1.000000	29435	493	1.000000	17351253	-0.006854
258519406	10027869	513615	10000.000000	30734	279	1.000000	29352	482	1.000000	17475937	-0.004068
258543381	10030741	512234	10000.000000	30770	305	1.000000	29728	458	1.000000	17601155	-0.005265
258561877	10017043	511762	10000.000000	30675	322	1.000000	29611	527	1.000000	17725283	-0.005393
258516066	10039288	510780	10000.000000	30664	304	1.000000	29518	464	1.000000	17849662	-0.003471
258617056	10008510	510952	10000.000000	30711	366	1.000000	29395	466	1.000000	17973077	-0.003585
258539238	10018898	512150	10000.000000	30825	284	1.000000	29805	439	1.000000	18096743	-0.004494
258484497	10035730	511473	10000.000000	30757	285	1.000000	29480	445	1.000000	18220448	-0.003465
258564387	10023086	512879	10000.000000	30954	308	1.000000	29847	416	1.000000	18343883	-0.002501
258585157	10017821	512204	10000.000000	30610	312	1.000000	29912	471	1.000000	18467111	-0.002581
258612127	10012345	511215	10000.000000	30699	266	1.000000	29595	455	1.000000	18591391	-0.002903
258601991	10010677	511250	10000.000000	30717	324	1.000000	29921	461	1.000000	18713860	-0.002719
258550952	10033602	510660	10000.000000	30755	287	1.000000	29733	424	1.000000	18836291	-0.002085
258562763	10029338	511555	10000.000000	30764	299	1.000000	29419	492	1.000000	18958906	-0.002923
258548472	10023144	511325	10000.000000	30798	250	1.000000	29931	403	1.000000	19081278	-0.002720
258581775	10021568	512164	10000.000000	30933	266	1.000000	29737	501	1.000000	19203634	-0.000915
258545493	10028914	512227	10000.000000	30561	300	1.000000	29706	445	1.000000	19325485	-0.001559
258538078	10037345	512124	10000.000000	30642	276	1.000000	29702	502	1.000000	19447605	-0.001039
258559662	10023956	511765	10000.000000	30777	300	1.000000	29608	444	1.000000	19568768	-0.000220
258564093	10022664	510531	10000.000000	30733	301	1.000000	29740	453	1.000000	19690210	0.000473
258546000	10028451	511466	10000.000000	30781	329	1.000000	29746	448	1.000000	19811957	0.000449
258566148	10033460	511285	10000.000000	30910	323	1.000000	29637	460	1.000000	19933873	0.000388
258532652	10019456	510733	10000.000000	30711	268	1.000000	29457	498	1.000000	20055388	0.000362
258609747	10009714	510494	10000.000000	30946	287	1.000000	29445	421	1.000000	20175670	-0.000547
258563768	10019928	510778	10000.000000	30961	258	1.000000	29572	439	1.000000	20296577	-0.000202
258600354	10013550	510863	10000.000000	30804	296	1.000000	29720	419	1.000000	20416185	-0.000184
258570933	10024339	511889	10000.000000	30760	281	1.000000	29766	413	1.000000	20536266	0.000162
258562616	10016503	511579	10000.000000	31029	322	1.000000	29721	390	1.000000	20656910	0.000411
258555330	10025181	512198	10000.000000	30809	341	1.000000	29554	390	1.000000	20776625	0.000674
258610119	10018812	510385	10000.000000	30883	309	1.000000	29624	450	1.000000	20896674	0.000676
258556456	10027595	510525	10000.000000	30631	297	1.000000	29690	451	1.000000	21015172	0.001031
258543125	10026818	511222	10000.000000	30852	301	1.000000	29892	430	1.000000	21133802	0.001487
258565736	10017149	511807	10000.000000	30531	342	1.000000	29655	427	1.000000	21253692	0.001365
258544172	10021503	510606	10000.000000	30576	292	1.000000	29578	476	1.000000	21372030	0.000941
258561924	10024024	509702	10000.000000	30758	288	1.000000	29345	467	1.000000	21490729	0.001317
258591537	10023534	511111	10000.000000	30622	276	1.000000	29816	472	1.000000	21609658	0.001035
258575266	10022177	511027	10000.000000	30597	301	1.000000	29691	465	1.000000	21728356	0.000375
258591458	10026420	511987	10000.000000	30684	309	1.000000	29592	498	1.000000	21847367	0.000463
258585353	10010548	512188	10000.000000	31022	303	1.000000	29726	407	1.000000	21966391	0.000781
258536678	10031887	512028	10000.000000	30765	280	1.000000	29578	509	1.000000	22084409	0.000837
258602580	10009714	511370	10000.000000	30976	319	1.000000	29673	407	1.000000	22202044	0.001035
258556342	10019240	513227	10000.000000	30686	297	1.000000	29851	429	1.000000	22319813	0.000454
258594656	10019151	511495	10000.000000	30843	297	1.000000	29786	464	1.000000	22436316	0.000339
258542346	10016516	510674	10000.000000	30535	304	1.000000	29585	427	1.000000	22554287	0.000405
258581018	10018364	510867	10000.000000	30605	314	1.000000	29661	455	1.000000	22672014	0.000499
258519375	10033379	512097	10000.000000	30862	277	1.000000	29543	512	1.000000	22788873	0.000480
258589461	10019693	511368	10000.000000	30751	280	1.000000	29792	405	1.000000	22905289	0.000900
258540847	10026604	510969	10000.000000	30671	320	1.000000	29695	484	1.000000	23022663	0.001281
258562471	10016361	511657	10000.000000	30502	371	1.000000	29523	439	1.000000	23139509	0.000700
258525168	10037272	511832	10000.000000	30888	302	1.000000	29462	445	1.000000	23254983	0.001991
258615624	10006098	511747	10000.000000	30950	276	1.000000	29611	403	1.000000	23370300	0.001936
258554266	10023159	512303	10000.000000	30685	344	1.000000	29754	456	1.000000	23485818	0.001598
npatches	nstrain	runtime	dt	init_x	init_y	init_y_blood	init_z	init_S	beta0	beta1	beta2	beta3	mean_beta	B	d	delta	delta_blood	b[0]	mut	m	CTL	c	g	epsilon	k	het	lambda	rho	omega	x_max	patch.dyna	DELTA	A	VA
10000	1	100.000000	0.001000	21900	9499	5000000	0.001000	10000000	17.527391	24.598447	18.851615	18.506760	18	800000000	0.010000	1.000000	1.000000	80000	0.000050	0.004800	0	0.500000	0.000000	2.500000	15.000000	0.500000	0.001000	0.001000	0.010000	31872	0	10.000000	7.000000	1.000000
sus	inf	inf_blood	z	x[0]	y[0][0]	z[0]	x[1]	y[1][0]	z[1]	S[0]	synchrony
219000000	94990000	5000000	10.000000	21900	9499	0.001000	21900	9499	0.001000	10000000	0.000000
96942905	88279248	4674820	3941.516320	9461	8797	0.394152	7256	9551	0.394152	10706056	0.000000
181960709	29162602	1506124	6325.803353	17947	2907	0.632580	13642	3805	0.632580	11042820	0.000000
221377955	17573928	905167	7771.765723	22178	1674	0.777177	17112	2612	0.777177	11274634	0.000000
242652111	12737438	652642	8648.676577	24453	1238	0.864868	18852	2082	0.864868	11451483	0.000000
254544471	10379590	531395	9180.483393	26020	946	0.918048	20316	1801	0.918048	11597067	0.000000
261330032	9127714	465436	9503.000201	26958	901	0.950300	21736	1458	0.950300	11723298	0.000000
265193340	8448830	433150	9698.592075	27481	647	0.969859	21575	1456	0.969859	11840281	0.000000
267570855	8041554	410248	9817.209710	27435	728	0.981721	21703	1538	0.981721	11951860	0.000000
268973022	7801041	398534	9889.145947	27875	561	0.988915	21645	1535	0.988915	12059037	0.000000
269781790	7664676	390674	9932.772025	28159	667	0.993277	21535	1601	0.993277	12164142	0.000000
270281145	7582476	387476	9959.229270	28124	599	0.995923	21923	1563	0.995923	12267314	0.000000
270657743	7503245	383333	9975.274394	28069	588	0.997527	22179	1450	0.997527	12370077	0.000000
270760656	7497529	382530	9985.005037	27625	704	0.998501	22218	1207	0.998501	12471984	0.000000
270940992	7469468	380079	9990.906233	28267	576	0.999091	22222	1365	0.999091	12572865	0.000000
270928424	7467257	379905	9994.485041	28086	675	0.999449	21854	1567	0.999449	12674281	0.000000
270964301	7466519	379887	9996.655426	28402	559	0.999666	22372	1444	0.999666	12774474	0.000000
271026231	7453607	381513	9997.971667	28040	630	0.999797	22295	1375	0.999797	12874280	0.000000
271042332	7446964	380760	9998.769908	28108	568	0.999877	22494	1330	0.999877	12975116	0.000000
271027593	7455453	379615	9999.254005	28160	594	0.999925	22255	1380	0.999925	13074763	0.000000
271044743	7451294	380472	9999.547588	28645	538	0.999955	22073	1423	0.999955	13174712	0.000000
271016748	7453734	379913	9999.725632	28174	552	0.999973	22311	1376	0.999973	13273788	0.000000
271084117	7435624	379898	9999.833608	28063	579	0.999983	22531	1402	0.999983	13373213	0.000000
271010814	7453228	379584	9999.899091	28217	527	0.999990	22166	1425	0.999990	13472402	0.000000
271057994	7447180	381259	9999.938803	27984	637	0.999994	22592	1313	0.999994	13570887	0.000000
271047731	7453027	379624	9999.962887	28332	621	0.999996	22281	1311	0.999996	13669876	0.000000
270996019	7458739	381220	9999.977493	28388	550	0.999998	22585	1342	0.999998	13768954	0.000000
271088614	7443783	380254	9999.986350	27897	678	0.999999	22663	1303	0.999999	13867545	0.000000
271085456	7442302	379412	9999.991722	28291	552	0.999999	22199	1389	0.999999	13966696	0.000000
271100430	7427841	379779	9999.994980	27811	727	0.999999	22817	1386	0.999999	14065130	0.000000
271077701	7440372	380266	9999.996955	27897	651	1.000000	22797	1353	1.000000	14163910	0.000000
271048797	7447362	380090	9999.998154	28120	553	1.000000	22498	1410	1.000000	14262061	0.000000
271067881	7444230	379753	9999.998880	28235	598	1.000000	22473	1469	1.000000	14360357	0.000000
271143773	7436159	379422	9999.999321	28283	592	1.000000	22549	1494	1.000000	14458502	0.000000
271054420	7439987	381260	9999.999588	28659	549	1.000000	22509	1349	1.000000	14556440	0.000000
271097922	7431834	379000	9999.999750	28214	576	1.000000	21893	1493	1.000000	14653599	0.000000
270994938	7462908	379749	9999.999849	27871	625	1.000000	21969	1531	1.000000	14751227	0.000000
271075125	7432749	379553	9999.999908	28035	702	1.000000	22201	1391	1.000000	14848013	0.000000
271047461	7455163	380559	9999.999944	28096	636	1.000000	22391	1366	1.000000	14944852	0.000000
271044647	7441966	379896	9999.999966	28006	639	1.000000	22025	1378	1.000000	15042364	0.000000
271053713	7448124	379817	9999.999980	28266	606	1.000000	22668	1397	1.000000	15139443	-1.#IND00
271076081	7436775	379050	9999.999988	28597	558	1.000000	22940	1395	1.000000	15236593	-0.000000
271076127	7454300	379647	9999.999992	28123	640	1.000000	22262	1321	1.000000	15332931	0.008693
271049032	7444681	379459	9999.999995	27909	557	1.000000	22421	1396	1.000000	15430334	0.003752
271086041	7444571	379583	9999.999997	28102	590	1.000000	22794	1375	1.000000	15526873	0.002000
271052987	7451639	379223	9999.999998	28067	596	1.000000	21740	1534	1.000000	15623416	-0.000887
271055868	7451022	379467	9999.999999	28319	563	1.000000	22030	1542	1.000000	15719693	0.004208
271044010	7442680	380031	9999.999999	28051	609	1.000000	22721	1225	1.000000	15816346	0.004087
271117730	7429419	378414	10000.000000	28296	590	1.000000	22406	1321	1.000000	15911680	0.003161
271090752	7437163	378653	10000.000000	27881	633	1.000000	22329	1385	1.000000	16007180	0.004170
271137470	7430173	379877	10000.000000	28375	562	1.000000	22361	1505	1.000000	16102381	0.000692
271050200	7448285	379296	10000.000000	27997	630	1.000000	22393	1360	1.000000	16198070	-0.000495
271051126	7455812	379511	10000.000000	27887	632	1.000000	22266	1468	1.000000	16293728	-0.001278
271057534	7445825	379969	10000.000000	27793	649	1.000000	22102	1371	1.000000	16388827	-0.001175
271106765	7433129	379434	10000.000000	28236	526	1.000000	21985	1521	1.000000	16484011	-0.000687
271092747	7441562	379167	10000.000000	28519	513	1.000000	22362	1450	1.000000	16578370	-0.000601
271035711	7458086	380666	10000.000000	28259	597	1.000000	22381	1283	1.000000	16672633	-0.001034
271119985	7441000	379641	10000.000000	28031	585	1.000000	22470	1361	1.000000	16767150	-0.002010
271066534	7443185	381077	10000.000000	27868	666	1.000000	21816	1439	1.000000	16862187	-0.002321
271022612	7461930	379965	10000.000000	28529	582	1.000000	22210	1440	1.000000	16956485	-0.002052
271056730	7450203	379995	10000.000000	28113	628	1.000000	22234	1371	1.000000	17050048	-0.002233
271033156	7447206	380686	10000.000000	28273	535	1.000000	22268	1519	1.000000	17144850	-0.001688
271013317	7451156	380218	10000.000000	28377	604	1.000000	22283	1396	1.000000	17238582	-0.001600
271060321	7447797	378974	10000.000000	27976	640	1.000000	22431	1387	1.000000	17332143	-0.001397
271117940	7425493	379921	10000.000000	28084	551	1.000000	22630	1362	1.000000	17425843	-0.001267
271084169	7448318	380180	10000.000000	27944	595	1.000000	21988	1416	1.000000	17519981	-0.001450
271092228	7445712	378904	10000.000000	28025	551	1.000000	22279	1363	1.000000	17613151	-0.002007
271031868	7442619	380145	10000.000000	27947	668	1.000000	22500	1349	1.000000	17706049	-0.001784
271089966	7434840	379563	10000.000000	28231	558	1.000000	22749	1222	1.000000	17798185	-0.001438
271077542	7445770	380182	10000.000000	28280	626	1.000000	21943	1487	1.000000	17891286	-0.001908
271067501	7437999	379727	10000.000000	28188	646	1.000000	22051	1500	1.000000	17983861	-0.002006
271077424	7451858	379583	10000.000000	28034	596	1.000000	22261	1398	1.000000	18075768	-0.002310
270997650	7450059	381320	10000.000000	28451	598	1.000000	21630	1385	1.000000	18168552	-0.002525
271083884	7446744	379621	10000.000000	28013	627	1.000000	22385	1383	1.000000	18260720	-0.003380
271082868	7440814	378875	10000.000000	28199	535	1.000000	22435	1485	1.000000	18352845	-0.003318
271114657	7449455	380495	10000.000000	28027	603	1.000000	22395	1472	1.000000	18444805	-0.003128
271025049	7457248	380697	10000.000000	28512	574	1.000000	22160	1351	1.000000	18536529	-0.002272
271034853	7454589	379760	10000.000000	28262	580	1.000000	22690	1267	1.000000	18628025	-0.002227
271066989	7449564	380143	10000.000000	28169	660	1.000000	22466	1394	1.000000	18720214	-0.002062
271081245	7449742	379855	10000.000000	28373	606	1.000000	21976	1442	1.000000	18812009	-0.000306
271090141	7444838	378933	10000.000000	27973	617	1.000000	22122	1490	1.000000	18903322	-0.000635
270983377	7455522	380112	10000.000000	28196	612	1.000000	22354	1437	1.000000	18995144	-0.000529
271060590	7442422	379883	10000.000000	28207	546	1.000000	22400	1279	1.000000	19086216	-0.000397
271102981	7445976	379836	10000.000000	28276	600	1.000000	22062	1325	1.000000	19177964	-0.000095
271090760	7438143	378660	10000.000000	28150	640	1.000000	22378	1429	1.000000	19268468	-0.000036
271067768	7448339	379896	10000.000000	28274	597	1.000000	22399	1383	1.000000	19359330	-0.000248
271053095	7438686	379791	10000.000000	28021	670	1.000000	22321	1597	1.000000	19449434	-0.000282
271105064	7432709	379544	10000.000000	28073	601	1.000000	22556	1392	1.000000	19540021	0.000397
271089111	7442247	379572	10000.000000	28259	636	1.000000	22040	1441	1.000000	19630263	-0.000147
271070864	7430619	378345	10000.000000	28005	607	1.000000	22472	1347	1.000000	19720075	-0.000961
271055416	7453762	379993	10000.000000	28278	622	1.000000	22402	1424	1.000000	19810496	-0.000434
271063139	7440608	380586	10000.000000	28306	521	1.000000	22439	1354	1.000000	19900405	0.000095
271048571	7450068	380362	10000.000000	28305	611	1.000000	22569	1245	1.000000	19990328	-0.000244
271074347	7435003	377578	10000.000000	28124	525	1.000000	21923	1479	1.000000	20079929	-0.000702
271074783	7444451	380497	10000.000000	27782	696	1.000000	22521	1328	1.000000	20169882	-0.000612
271076121	7434335	379713	10000.000000	28076	574	1.000000	22668	1273	1.000000	20259652	-0.000278
271082832	7432147	379098	10000.000000	28023	593	1.000000	22241	1463	1.000000	20349270	-0.000930
271056817	7445549	379349	10000.000000	27818	751	1.000000	22570	1408	1.000000	20437679	-0.001195
271066943	7435452	378781	10000.000000	28024	643	1.000000	21949	1410	1.000000	20526649	-0.001371
271062017	7442484	379611	10000.000000	28057	661	1.000000	21799	1438	1.000000	20615615	-0.001168
npatches	nstrain	runtime	dt	init_x	init_y	init_y_blood	init_z	init_S	beta0	beta1	beta2	beta3	mean_beta	B	d	delta	delta_blood	b[0]	mut	m	CTL	c	g	epsilon	k	het	lambda	rho	omega	x_max	patch.dyna	DELTA	A	VA
10000	1	100.000000	0.001000	21900	9499	5000000	0.001000	10000000	20.585841	19.104615	10.410344	13.647586	18	800000000	0.010000	1.000000	1.000000	80000	0.000050	0.004800	0	0.500000	0.000000	2.500000	16.000000	0.500000	0.001000	0.001000	0.010000	31872	0	10.000000	7.000000	1.000000
sus	inf	inf_blood	z	x[0]	y[0][0]	z[0]	x[1]	y[1][0]	z[1]	S[0]	synchrony
219000000	94990000	5000000	10.000000	21900	9499	0.001000	21900	9499	0.001000	10000000	0.000000
101642619	79766408	4232650	3941.516320	8764	8451	0.394152	9233	8206	0.394152	10696254	0.000000
190441420	25309355	1310251	6325.803353	16937	2915	0.632580	17974	2834	0.632580	11011472	0.000000
230744734	14733836	757855	7771.765723	20715	1835	0.777177	22042	1683	0.777177	11220243	0.000000
252160804	10375577	533766	8648.676577	23288	1198	0.864868	24625	1062	0.864868	11373361	0.000000
263957506	8282166	424534	9180.483393	24550	1177	0.918048	25528	1088	0.918048	11495224	0.000000
270594111	7179058	366746	9503.000201	26050	785	0.950300	27312	694	0.950300	11599942	0.000000
274495325	6547123	334513	9698.592075	26454	840	0.969859	27650	632	0.969859	11694112	0.000000
276793998	6185667	316115	9817.209710	26397	783	0.981721	28230	468	0.981721	11782007	0.000000
278219554	5970255	304694	9889.145947	26941	703	0.988915	27653	612	0.988915	11866127	0.000000
278968166	5850173	299608	9932.772025	26961	830	0.993277	28031	577	0.993277	11948623	0.000000
279464498	5774412	294396	9959.229270	27478	683	0.995923	28248	510	0.995923	12028200	0.000000
279772610	5733418	291996	9975.274394	27493	740	0.997527	27864	609	0.997527	12107516	0.000000
279871997	5717657	291441	9985.005037	26812	762	0.998501	28511	472	0.998501	12186708	0.000000
280055724	5687849	291240	9990.906233	26710	791	0.999091	28158	624	0.999091	12264948	0.000000
280119228	5687140	290703	9994.485041	27188	697	0.999449	28071	609	0.999449	12343534	0.000000
280209737	5663811	288301	9996.655426	27218	626	0.999666	28398	446	0.999666	12421407	0.000000
280164732	5671986	289403	9997.971667	27424	550	0.999797	28244	585	0.999797	12498525	0.000000
280196139	5664880	289095	9998.769908	26982	837	0.999877	28571	470	0.999877	12576536	0.000000
280163811	5670684	289420	9999.254005	27025	739	0.999925	28161	580	0.999925	12654605	0.000000
280201442	5673269	289045	9999.547588	27044	683	0.999955	28499	447	0.999955	12732250	0.000000
280212260	5653302	289025	9999.725632	27038	630	0.999973	28224	458	0.999973	12809415	0.000000
280199784	5662991	288580	9999.833608	27173	605	0.999983	27962	588	0.999983	12886769	0.000000
280197379	5667946	289482	9999.899091	27576	680	0.999990	28231	438	0.999990	12963750	0.000000
280215552	5666344	288986	9999.938803	26298	744	0.999994	27588	620	0.999994	13040457	0.000000
280244245	5653831	288279	9999.962887	27134	779	0.999996	28189	541	0.999996	13117755	0.000000
280214243	5667504	289076	9999.977493	27432	760	0.999998	28551	478	0.999998	13195194	0.000000
280224573	5659860	289867	9999.986350	26881	775	0.999999	28019	507	0.999999	13271816	0.000000
280173655	5664527	289421	9999.991722	26948	760	0.999999	28240	636	0.999999	13348928	0.000000
280228090	5652637	289445	9999.994980	27367	578	0.999999	27729	608	0.999999	13426032	0.000000
280172184	5671941	289397	9999.996955	27088	735	1.000000	28071	553	1.000000	13503139	0.000000
280196435	5656758	288912	9999.998154	27093	695	1.000000	27923	567	1.000000	13579683	0.000000
280207116	5675857	289430	9999.998880	27517	658	1.000000	28197	594	1.000000	13656512	0.000000
280213072	5655609	289482	9999.999321	27148	619	1.000000	28229	509	1.000000	13733127	0.000000
280230193	5651163	289437	9999.999588	27268	706	1.000000	27855	651	1.000000	13808024	0.000000
280194960	5673375	290058	9999.999750	27494	569	1.000000	28199	497	1.000000	13883467	0.000000
280178813	5668217	289577	9999.999849	27055	654	1.000000	28061	550	1.000000	13959201	0.000000
280191041	5661085	289379	9999.999908	27655	598	1.000000	28540	490	1.000000	14034351	0.000000
280207705	5662434	288304	9999.999944	27107	719	1.000000	28236	570	1.000000	14109876	0.000000
280196316	5664910	287690	9999.999966	27164	662	1.000000	28360	583	1.000000	14185353	0.000000
280229644	5663173	288274	9999.999980	27181	536	1.000000	28491	505	1.000000	14260699	-1.#IND00
280265990	5661596	289433	9999.999988	27220	632	1.000000	28396	509	1.000000	14336210	-1.#IND00
280287819	5646417	288479	9999.999992	27451	718	1.000000	28510	512	1.000000	14411520	-1.#IND00
280160239	5675282	289837	9999.999995	27284	738	1.000000	27786	600	1.000000	14486867	-0.005464
280203442	5668227	288582	9999.999997	26610	792	1.000000	28308	630	1.000000	14561851	-0.004045
280243110	5651099	288352	9999.999998	27410	614	1.000000	28669	453	1.000000	14636605	-0.002079
280245034	5665676	288117	9999.999999	27096	682	1.000000	28394	484	1.000000	14711601	-0.006824
280184033	5672211	289496	9999.999999	27090	656	1.000000	28714	461	1.000000	14786502	-0.006857
280235887	5665859	288679	10000.000000	27128	693	1.000000	27620	623	1.000000	14860900	-0.006941
280246884	5656918	288884	10000.000000	26921	648	1.000000	28441	530	1.000000	14934927	-0.005750
280196632	5666163	290149	10000.000000	26514	819	1.000000	27948	583	1.000000	15008626	-0.015768
280192600	5671699	289164	10000.000000	27250	648	1.000000	28035	551	1.000000	15083021	-0.019348
280259697	5651557	288707	10000.000000	27104	666	1.000000	27835	589	1.000000	15156224	-0.017672
280171244	5673019	289307	10000.000000	27131	657	1.000000	27805	594	1.000000	15230253	-0.015004
280212529	5661783	289601	10000.000000	27194	776	1.000000	28305	504	1.000000	15303779	-0.016312
280176706	5672027	288674	10000.000000	27428	715	1.000000	28223	447	1.000000	15377704	-0.012500
280208682	5662375	288711	10000.000000	27304	723	1.000000	28596	486	1.000000	15451863	-0.010677
280187739	5666852	289340	10000.000000	27257	559	1.000000	28397	553	1.000000	15525439	-0.008893
280201821	5656690	288545	10000.000000	26932	731	1.000000	27883	494	1.000000	15599011	-0.007114
280238700	5661671	289645	10000.000000	27196	676	1.000000	28146	608	1.000000	15672010	-0.006937
280182960	5668736	288975	10000.000000	27580	617	1.000000	28047	608	1.000000	15744571	-0.006447
280188437	5670460	289207	10000.000000	27264	790	1.000000	27974	606	1.000000	15817466	-0.006832
280200669	5662870	288510	10000.000000	27377	648	1.000000	27890	497	1.000000	15890559	-0.004478
280204934	5667469	289424	10000.000000	27152	694	1.000000	28019	630	1.000000	15962825	-0.004431
280167208	5667109	290203	10000.000000	26946	721	1.000000	27788	606	1.000000	16036062	-0.003911
280310606	5650248	287820	10000.000000	27502	684	1.000000	28166	496	1.000000	16108566	-0.003674
280245265	5657344	288293	10000.000000	27421	678	1.000000	27974	543	1.000000	16181185	-0.005051
280246816	5662178	288346	10000.000000	27449	719	1.000000	28181	573	1.000000	16253165	-0.004908
280250418	5659530	288965	10000.000000	27357	645	1.000000	28335	578	1.000000	16325663	-0.003878
280172080	5676320	289540	10000.000000	27201	623	1.000000	28532	483	1.000000	16397851	-0.003429
280247543	5656191	288735	10000.000000	27288	609	1.000000	28530	512	1.000000	16469898	-0.002797
280233663	5652388	287911	10000.000000	27028	730	1.000000	27975	523	1.000000	16541847	-0.002636
280217427	5660251	289046	10000.000000	27371	556	1.000000	28514	496	1.000000	16613776	-0.001430
280245521	5660663	288820	10000.000000	27027	775	1.000000	28654	560	1.000000	16685069	-0.002361
280234037	5649383	288779	10000.000000	27321	612	1.000000	27749	637	1.000000	16756024	-0.002297
280197058	5670310	289108	10000.000000	27011	661	1.000000	28154	524	1.000000	16827534	-0.002085
280239658	5654801	288372	10000.000000	26946	629	1.000000	28581	575	1.000000	16898351	-0.002154
280176841	5660884	288782	10000.000000	26660	756	1.000000	28203	536	1.000000	16970255	-0.002105
280185766	5658905	288421	10000.000000	26961	722	1.000000	28472	501	1.000000	17040566	-0.001651
280225281	5669514	290069	10000.000000	27228	662	1.000000	28681	576	1.000000	17111495	-0.002930
280181121	5666964	290040	10000.000000	27339	600	1.000000	28073	555	1.000000	17182880	-0.002711
280227003	5665621	289090	10000.000000	26656	794	1.000000	28124	519	1.000000	17253856	-0.002883
280239079	5652999	289505	10000.000000	27045	619	1.000000	28263	529	1.000000	17323886	-0.002874
280193082	5672943	290088	10000.000000	26847	662	1.000000	28357	470	1.000000	17394369	-0.003391
280176263	5660081	288476	10000.000000	27197	756	1.000000	28403	547	1.000000	17465357	-0.003437
280216714	5666163	288602	10000.000000	27056	742	1.000000	28089	562	1.000000	17536553	-0.003299
280209028	5649917	287887	10000.000000	26858	653	1.000000	28649	458	1.000000	17606693	-0.003448
280197403	5669403	289063	10000.000000	27605	752	1.000000	28278	587	1.000000	17676328	-0.003278
280187897	5660264	289045	10000.000000	27136	749	1.000000	28424	450	1.000000	17746476	-0.003148
280198893	5672339	289498	10000.000000	26878	663	1.000000	28377	512	1.000000	17816054	-0.003183
280183100	5658850	289742	10000.000000	26608	860	1.000000	28524	641	1.000000	17885745	-0.003143
280160027	5674290	289824	10000.000000	26825	714	1.000000	28086	526	1.000000	17956203	-0.003109
280245507	5657223	288736	10000.000000	27253	638	1.000000	28242	601	1.000000	18025732	-0.003127
280204509	5655831	288474	10000.000000	26683	742	1.000000	28630	547	1.000000	18095410	-0.002866
280178174	5668873	289134	10000.000000	26876	716	1.000000	28228	430	1.000000	18165680	-0.003088
280224383	5657719	289951	10000.000000	26848	726	1.000000	28485	446	1.000000	18235026	-0.003493
280219377	5675632	289632	10000.000000	27197	694	1.000000	28113	563	1.000000	18304320	-0.003330
280173408	5669089	288853	10000.000000	27452	639	1.000000	28652	527	1.000000	18373632	-0.003211
280243037	5650621	288483	10000.000000	27377	623	1.000000	28389	517	1.000000	18442370	-0.003202
280188662	5665888	289452	10000.000000	27152	678	1.000000	28505	501	1.000000	18510892	-0.003360
npatches	nstrain	runtime	dt	init_x	init_y	init_y_blood	init_z	init_S	beta0	beta1	beta2	beta3	mean_beta	B	d	delta	delta_blood	b[0]	mut	m	CTL	c	g	epsilon	k	het	lambda	rho	omega	x_max	patch.dyna	DELTA	A	VA
10000	1	100.000000	0.001000	21900	9499	5000000	0.001000	10000000	13.439289	14.241573	14.837139	12.723261	18	800000000	0.010000	1.000000	1.000000	80000	0.000050	0.004800	0	0.500000	0.000000	2.500000	17.000000	0.500000	0.001000	0.001000	0.010000	31872	0	10.000000	7.000000	1.000000
sus	inf	inf_blood	z	x[0]	y[0][0]	z[0]	x[1]	y[1][0]	z[1]	S[0]	synchrony
219000000	94990000	5000000	10.000000	21900	9499	0.001000	21900	9499	0.001000	10000000	0.000000
107125411	71835193	3821957	3941.516320	12511	6511	0.394152	11920	6801	0.394152	10685594	0.000000
199905593	21698941	1122914	6325.803353	23205	1657	0.632580	22150	1771	0.632580	10976944	0.000000
240819947	12110370	625438	7771.765723	27559	655	0.777177	27206	690	0.777177	11161419	0.000000
262099291	8213003	422597	8648.676577	29588	368	0.864868	29077	458	0.864868	11289477	0.000000
273611934	6363420	327317	9180.483393	30368	264	0.918048	29857	303	0.918048	11387247	0.000000
279971038	5410910	277138	9503.000201	30814	174	0.950300	30532	222	0.950300	11468165	0.000000
283691660	4876693	250087	9698.592075	30939	173	0.969859	30710	210	0.969859	11539150	0.000000
285880056	4564055	233723	9817.209710	31208	180	0.981721	31008	186	0.981721	11604815	0.000000
287138325	4389585	224527	9889.145947	31208	167	0.988915	30967	131	0.988915	11666920	0.000000
287919024	4276289	219300	9932.772025	31162	132	0.993277	30897	172	0.993277	11726662	0.000000
288329329	4221463	215286	9959.229270	30830	165	0.995923	30754	152	0.995923	11785261	0.000000
288632254	4187993	214649	9975.274394	31010	154	0.997527	31142	184	0.997527	11843503	0.000000
288729416	4166215	212639	9985.005037	31156	131	0.998501	31059	166	0.998501	11900900	0.000000
288904966	4145283	211297	9990.906233	31257	136	0.999091	31086	170	0.999091	11957505	0.000000
288958357	4129480	210560	9994.485041	30891	137	0.999449	31102	141	0.999449	12014438	0.000000
289012375	4133598	210695	9996.655426	30992	146	0.999666	31019	145	0.999666	12070726	0.000000
289028712	4129648	211056	9997.971667	31018	126	0.999797	30980	171	0.999797	12127087	0.000000
289088823	4118767	210535	9998.769908	31208	129	0.999877	31131	164	0.999877	12182977	0.000000
289067306	4122796	210455	9999.254005	31127	147	0.999925	31027	183	0.999925	12239096	0.000000
289108800	4114515	209791	9999.547588	31003	147	0.999955	31036	144	0.999955	12294935	0.000000
289063163	4122129	209841	9999.725632	31235	149	0.999973	30937	151	0.999973	12351169	0.000000
289104718	4122206	210915	9999.833608	31183	178	0.999983	31317	155	0.999983	12406886	0.000000
289055969	4126007	210861	9999.899091	31302	132	0.999990	30911	147	0.999990	12462693	0.000000
289043556	4126519	210123	9999.938803	30975	135	0.999994	30908	125	0.999994	12518731	0.000000
289045191	4115104	209386	9999.962887	31087	150	0.999996	31138	152	0.999996	12574078	0.000000
289056847	4127564	210433	9999.977493	30825	189	0.999998	31020	124	0.999998	12629436	0.000000
289040913	4126114	210296	9999.986350	31291	116	0.999999	30986	174	0.999999	12684935	0.000000
289064410	4125109	211142	9999.991722	31279	131	0.999999	31074	166	0.999999	12739992	0.000000
289097026	4113061	210671	9999.994980	31203	125	0.999999	31120	138	0.999999	12795250	0.000000
289081825	4111403	210756	9999.996955	30949	151	1.000000	30752	183	1.000000	12850339	0.000000
289036433	4128829	210469	9999.998154	31072	151	1.000000	30989	124	1.000000	12905630	0.000000
289098375	4115483	210006	9999.998880	31415	120	1.000000	31061	147	1.000000	12960856	0.000000
289064945	4118811	210777	9999.999321	31276	144	1.000000	31118	114	1.000000	13015833	0.000000
289085442	4121545	210629	9999.999588	31143	115	1.000000	31217	135	1.000000	13070408	0.000000
289066616	4121917	210293	9999.999750	31187	117	1.000000	31330	112	1.000000	13125556	0.000000
289035183	4119531	210286	9999.999849	30957	142	1.000000	31056	154	1.000000	13180385	0.000000
289077576	4107395	209524	9999.999908	31146	98	1.000000	30951	144	1.000000	13234789	0.000000
289108388	4117168	209546	9999.999944	31398	125	1.000000	31103	194	1.000000	13289014	0.000000
289026116	4122052	210307	9999.999966	31199	128	1.000000	31109	153	1.000000	13343379	0.000000
289119286	4124906	210914	9999.999980	31116	147	1.000000	30849	181	1.000000	13397366	-1.#IND00
289038974	4117603	210424	9999.999988	31206	140	1.000000	30730	162	1.000000	13452164	0.009600
289102965	4108899	209485	9999.999992	31095	179	1.000000	31084	127	1.000000	13506897	0.023802
289088104	4118222	210013	9999.999995	31146	160	1.000000	30788	159	1.000000	13560857	0.015027
289031162	4128121	211380	9999.999997	31112	147	1.000000	30773	191	1.000000	13615146	0.010486
289101207	4120678	210647	9999.999998	30941	143	1.000000	31194	161	1.000000	13669337	0.013531
289027609	4118987	210322	9999.999999	31145	147	1.000000	31412	140	1.000000	13723358	0.006780
289035932	4134589	211237	9999.999999	31147	144	1.000000	31086	153	1.000000	13776951	0.006721
289076740	4124410	210669	10000.000000	31219	149	1.000000	31062	193	1.000000	13830976	0.001795
289043492	4130625	210674	10000.000000	31198	167	1.000000	30855	170	1.000000	13884417	0.001026
289042080	4116152	209112	10000.000000	30978	140	1.000000	31016	144	1.000000	13938044	0.002421
289117041	4122109	210190	10000.000000	31175	131	1.000000	31109	142	1.000000	13991629	0.002323
289046237	4108584	209494	10000.000000	31067	152	1.000000	30761	146	1.000000	14044732	0.001995
289105587	4111842	210905	10000.000000	31204	153	1.000000	30992	135	1.000000	14097735	0.003143
289043029	4125864	210307	10000.000000	31046	146	1.000000	31053	161	1.000000	14150924	0.002510
289075626	4118774	211051	10000.000000	31029	135	1.000000	30943	137	1.000000	14203810	0.004042
289113889	4114077	211033	10000.000000	31010	139	1.000000	31070	177	1.000000	14257163	0.003862
289078572	4121466	210893	10000.000000	31158	120	1.000000	31103	174	1.000000	14310027	0.003824
289100658	4114432	209666	10000.000000	31036	142	1.000000	31143	150	1.000000	14363456	0.004923
289042586	4125061	210211	10000.000000	31204	101	1.000000	31090	153	1.000000	14415998	0.004244
289136897	4107807	209589	10000.000000	31302	119	1.000000	31096	110	1.000000	14467917	0.003521
289070488	4118187	210402	10000.000000	31269	121	1.000000	30918	147	1.000000	14520152	0.003692
289083832	4119629	210741	10000.000000	31151	121	1.000000	30906	180	1.000000	14573196	0.004381
289150481	4105015	209171	10000.000000	31159	134	1.000000	31376	135	1.000000	14625636	0.003241
289073446	4123989	210060	10000.000000	30899	159	1.000000	31164	147	1.000000	14677430	0.003196
289076065	4114389	209882	10000.000000	31231	140	1.000000	30781	202	1.000000	14729699	0.002486
289093901	4113546	210278	10000.000000	30949	148	1.000000	31219	158	1.000000	14781835	0.002560
289080023	4116325	209685	10000.000000	30985	159	1.000000	30945	125	1.000000	14833872	0.002533
289061957	4122144	210469	10000.000000	31011	165	1.000000	31020	194	1.000000	14886630	0.002572
289076101	4126654	210182	10000.000000	31262	161	1.000000	30836	150	1.000000	14938385	0.002744
289096335	4119043	210612	10000.000000	30922	156	1.000000	31020	150	1.000000	14990308	0.001192
289072193	4117944	210198	10000.000000	31085	167	1.000000	31057	124	1.000000	15042214	0.002185
289114217	4111250	209534	10000.000000	31206	134	1.000000	31158	140	1.000000	15094029	0.002250
289072277	4115091	209889	10000.000000	31056	138	1.000000	31154	110	1.000000	15145886	0.002213
289064259	4119398	209719	10000.000000	31010	147	1.000000	31145	169	1.000000	15197406	0.002280
289149172	4113764	208969	10000.000000	30991	161	1.000000	30743	189	1.000000	15248768	0.003287
289039359	4113790	209248	10000.000000	31177	138	1.000000	31008	131	1.000000	15300511	0.003047
289014808	4125624	209661	10000.000000	31073	135	1.000000	31100	127	1.000000	15352181	0.003480
289069268	4112678	210176	10000.000000	31169	98	1.000000	30958	143	1.000000	15403465	0.006097
289065379	4114624	210035	10000.000000	31291	140	1.000000	31020	185	1.000000	15454960	0.005512
289088191	4118065	210005	10000.000000	31352	135	1.000000	31004	133	1.000000	15505678	0.005567
289062421	4124773	210089	10000.000000	31142	136	1.000000	31070	107	1.000000	15556863	0.005583
289018505	4129652	209884	10000.000000	31077	150	1.000000	30997	162	1.000000	15607479	0.004874
289094747	4121903	210850	10000.000000	31269	91	1.000000	30998	176	1.000000	15658287	0.004640
289100465	4113027	209229	10000.000000	31286	139	1.000000	31128	156	1.000000	15709290	0.005098
289042273	4121422	210091	10000.000000	31187	101	1.000000	31027	163	1.000000	15760264	0.004936
289107021	4109653	209592	10000.000000	31346	119	1.000000	30838	141	1.000000	15811414	0.004874
289069487	4118873	210360	10000.000000	31101	139	1.000000	30958	172	1.000000	15862316	0.004419
289102068	4118211	210034	10000.000000	31232	171	1.000000	30962	137	1.000000	15912324	0.004790
289096310	4114168	209654	10000.000000	31078	129	1.000000	30965	141	1.000000	15962667	0.005284
289026715	4128756	210000	10000.000000	31169	138	1.000000	30880	125	1.000000	16013229	0.005193
289115814	4104159	209518	10000.000000	30936	115	1.000000	31067	153	1.000000	16063345	0.004757
289073456	4129431	210803	10000.000000	30992	142	1.000000	31046	160	1.000000	16113278	0.004637
289050198	4132191	210355	10000.000000	31189	112	1.000000	30974	151	1.000000	16163731	0.005095
289021749	4115768	209565	10000.000000	31166	154	1.000000	31133	117	1.000000	16214062	0.004875
289088246	4120930	210414	10000.000000	31063	161	1.000000	31046	142	1.000000	16264066	0.004390
289077451	4116350	210012	10000.000000	31252	142	1.000000	30938	190	1.000000	16314284	0.004252
289057666	4118818	210420	10000.000000	31021	179	1.000000	30910	160	1.000000	16364682	0.004205
289026791	4117911	209526	10000.000000	31093	111	1.000000	31199	145	1.000000	16414318	0.004085
289062481	4114287	210128	10000.000000	31125	118	1.000000	30954	191	1.000000	16463795	0.004078
npatches	nstrain	runtime	dt	init_x	init_y	init_y_blood	init_z	init_S	beta0	beta1	beta2	beta3	mean_beta	B	d	delta	delta_blood	b[0]	mut	m	CTL	c	g	epsilon	k	het	lambda	rho	omega	x_max	patch.dyna	DELTA	A	VA
10000	1	100.000000	0.001000	21900	9499	5000000	0.001000	10000000	18.699154	23.931236	16.273761	14.273835	18	800000000	0.010000	1.000000	1.000000	80000	0.000050	0.004800	0	0.500000	0.000000	2.500000	18.000000	0.500000	0.001000	0.001000	0.010000	31872	0	10.000000	7.000000	1.000000
sus	inf	inf_blood	z	x[0]	y[0][0]	z[0]	x[1]	y[1][0]	z[1]	S[0]	synchrony
219000000	94990000	5000000	10.000000	21900	9499	0.001000	21900	9499	0.001000	10000000	0.000000
112259345	64873918	3454778	3941.516320	10555	6595	0.394152	8715	7245	0.394152	10677195	0.000000
208482914	18666243	965854	6325.803353	19887	1936	0.632580	16543	2659	0.632580	10945464	0.000000
249908058	9930397	511643	7771.765723	24654	949	0.777177	20845	1535	0.777177	11106472	0.000000
271064644	6435538	330540	8648.676577	27428	639	0.864868	23261	1112	0.864868	11211860	0.000000
282250783	4802814	246082	9180.483393	28839	392	0.918048	25062	815	0.918048	11288514	0.000000
288361994	3981145	204106	9503.000201	29532	279	0.950300	25601	760	0.950300	11348454	0.000000
291891781	3517504	179585	9698.592075	29906	261	0.969859	26515	643	0.969859	11399455	0.000000
293953359	3249850	165898	9817.209710	30164	230	0.981721	26915	559	0.981721	11444673	0.000000
295159517	3101237	158068	9889.145947	30157	226	0.988915	26568	655	0.988915	11486810	0.000000
295863400	2996527	152547	9932.772025	30227	181	0.993277	27130	609	0.993277	11526928	0.000000
296348944	2943986	149922	9959.229270	30017	266	0.995923	26972	613	0.995923	11565889	0.000000
296611245	2905313	148449	9975.274394	30525	216	0.997527	27333	629	0.997527	11603939	0.000000
296764440	2887887	147385	9985.005037	30282	214	0.998501	26833	552	0.998501	11642116	0.000000
296890730	2871647	146884	9990.906233	30275	233	0.999091	27244	546	0.999091	11679434	0.000000
296924827	2875618	146253	9994.485041	30809	170	0.999449	27282	506	0.999449	11716382	0.000000
296975439	2861726	146465	9996.655426	29998	295	0.999666	26868	642	0.999666	11753385	0.000000
297010213	2851576	145275	9997.971667	30520	131	0.999797	26821	618	0.999797	11790290	0.000000
296971815	2870221	146385	9998.769908	30271	228	0.999877	27212	557	0.999877	11827044	0.000000
297003333	2849808	145933	9999.254005	30404	191	0.999925	27170	669	0.999925	11864106	0.000000
297025221	2854895	145801	9999.547588	30504	221	0.999955	27210	512	0.999955	11900662	0.000000
297013675	2859600	146429	9999.725632	30226	199	0.999973	27291	584	0.999973	11937342	0.000000
297089925	2847829	144274	9999.833608	30699	157	0.999983	27250	522	0.999983	11974298	0.000000
296972855	2859732	146160	9999.899091	30626	167	0.999990	27073	616	0.999990	12010949	0.000000
297050555	2857157	146020	9999.938803	30604	191	0.999994	27099	591	0.999994	12047153	0.000000
297011043	2860127	146292	9999.962887	30153	207	0.999996	26824	724	0.999996	12083797	0.000000
297017270	2857045	145339	9999.977493	30329	197	0.999998	26818	645	0.999998	12120393	0.000000
297015491	2855134	145874	9999.986350	30445	195	0.999999	27036	707	0.999999	12156149	0.000000
297022071	2859343	146233	9999.991722	30730	166	0.999999	27153	553	0.999999	12192609	0.000000
297014875	2862969	146041	9999.994980	30694	185	0.999999	27374	527	0.999999	12228654	0.000000
296968590	2865768	145636	9999.996955	30856	157	1.000000	27162	573	1.000000	12264922	0.000000
297040025	2853829	146368	9999.998154	30467	200	1.000000	27795	518	1.000000	12301184	0.000000
297065065	2860965	145932	9999.998880	30409	158	1.000000	27226	553	1.000000	12337395	0.000000
296975436	2866248	146439	9999.999321	30519	145	1.000000	27220	609	1.000000	12373472	0.000000
296994224	2857678	146065	9999.999588	30445	227	1.000000	27602	605	1.000000	12409259	0.000000
297023031	2855396	145519	9999.999750	30635	210	1.000000	26893	562	1.000000	12445059	0.000000
297050130	2849154	145566	9999.999849	30795	141	1.000000	26970	553	1.000000	12480420	0.000000
297072483	2851958	145449	9999.999908	30664	160	1.000000	27264	550	1.000000	12515728	0.000000
297077000	2858793	145819	9999.999944	30235	199	1.000000	26554	690	1.000000	12550987	0.000000
296997471	2857402	145774	9999.999966	30506	209	1.000000	27265	628	1.000000	12586619	0.000000
297052417	2849455	146168	9999.999980	30357	192	1.000000	26529	682	1.000000	12621970	-1.#IND00
297003725	2859080	145785	9999.999988	30437	139	1.000000	27300	586	1.000000	12657595	-1.#IND00
297050196	2853662	145553	9999.999992	30494	154	1.000000	28089	562	1.000000	12692780	0.005419
297022413	2863535	146181	9999.999995	30760	169	1.000000	27521	502	1.000000	12728021	-0.004918
297039327	2856587	145575	9999.999997	30109	215	1.000000	26412	753	1.000000	12763095	-0.006749
296947438	2863482	145832	9999.999998	30618	185	1.000000	26762	533	1.000000	12798409	-0.005164
297026825	2847717	145185	9999.999999	30426	178	1.000000	27097	632	1.000000	12833853	-0.003566
296995921	2864239	145694	9999.999999	30613	160	1.000000	26977	549	1.000000	12869116	-0.010477
297051755	2850188	145354	10000.000000	30465	172	1.000000	27122	610	1.000000	12904262	-0.002692
297009992	2860904	146408	10000.000000	30727	131	1.000000	26755	634	1.000000	12939741	-0.002817
296979331	2858541	146069	10000.000000	30735	162	1.000000	26978	568	1.000000	12974748	-0.000434
297001826	2857747	145823	10000.000000	30779	231	1.000000	26643	607	1.000000	13010190	-0.001729
297028214	2858268	145607	10000.000000	30722	158	1.000000	27348	478	1.000000	13045183	-0.001376
296994812	2858551	145636	10000.000000	30613	199	1.000000	26952	619	1.000000	13079811	-0.002793
297018167	2853391	145750	10000.000000	30091	269	1.000000	27298	626	1.000000	13114305	-0.003086
296966942	2863257	145542	10000.000000	30626	182	1.000000	27104	563	1.000000	13149017	-0.001996
297066562	2852863	145514	10000.000000	30502	173	1.000000	26622	784	1.000000	13183612	-0.001508
297030685	2860909	144567	10000.000000	30596	205	1.000000	27763	493	1.000000	13218603	-0.001516
297019540	2851019	145499	10000.000000	30690	171	1.000000	26753	563	1.000000	13253065	0.000016
297031490	2859143	145671	10000.000000	30780	155	1.000000	27350	587	1.000000	13287526	-0.000174
297031229	2858790	145735	10000.000000	30610	206	1.000000	27310	624	1.000000	13322021	0.000157
297000164	2861091	146036	10000.000000	30913	125	1.000000	26780	564	1.000000	13356558	0.000766
297076295	2849921	144818	10000.000000	30880	191	1.000000	27129	563	1.000000	13391517	0.001304
297065087	2844934	145011	10000.000000	30303	215	1.000000	26965	605	1.000000	13426058	0.001040
296989851	2864066	146093	10000.000000	30639	165	1.000000	26912	491	1.000000	13460215	0.004632
297041145	2852288	145215	10000.000000	30593	199	1.000000	26783	707	1.000000	13494483	0.004114
297027168	2856789	146371	10000.000000	30384	131	1.000000	26972	617	1.000000	13528841	0.004439
297024566	2855505	145739	10000.000000	30148	246	1.000000	27466	607	1.000000	13562934	0.003942
297037983	2851114	145525	10000.000000	30621	154	1.000000	26798	476	1.000000	13597093	0.003713
296996421	2858046	145090	10000.000000	30397	211	1.000000	27168	463	1.000000	13630994	0.002766
297030595	2858526	146121	10000.000000	30413	246	1.000000	27976	536	1.000000	13665093	0.002758
297001134	2857060	145854	10000.000000	30400	222	1.000000	27244	638	1.000000	13699244	0.002819
297029535	2854211	145708	10000.000000	30427	172	1.000000	27069	564	1.000000	13733262	0.002646
296983302	2855447	146006	10000.000000	30422	166	1.000000	27015	587	1.000000	13766979	0.002760
297046895	2849668	145695	10000.000000	30402	192	1.000000	26888	637	1.000000	13800391	0.002263
297043515	2860070	145432	10000.000000	31008	130	1.000000	27426	595	1.000000	13834232	0.002146
297004785	2858098	145352	10000.000000	30610	166	1.000000	26488	696	1.000000	13868110	0.002462
297057349	2846063	145090	10000.000000	30801	207	1.000000	27100	482	1.000000	13901533	0.002497
297013245	2861837	146237	10000.000000	30745	178	1.000000	27058	676	1.000000	13934675	0.002709
297019860	2861012	145649	10000.000000	30475	209	1.000000	27121	572	1.000000	13968270	0.002374
297005918	2857718	145896	10000.000000	30543	188	1.000000	27167	626	1.000000	14001659	0.002552
296994015	2862670	146126	10000.000000	30479	197	1.000000	27643	490	1.000000	14035150	0.002609
297062515	2845609	145561	10000.000000	30493	156	1.000000	27214	652	1.000000	14068567	0.002571
297052408	2854524	145198	10000.000000	30323	206	1.000000	27004	696	1.000000	14101757	0.001780
296980410	2866906	145764	10000.000000	30452	171	1.000000	26481	636	1.000000	14134844	0.002005
297060412	2843280	145170	10000.000000	30360	211	1.000000	27602	508	1.000000	14168850	0.001882
297073776	2850010	145189	10000.000000	30164	223	1.000000	27198	612	1.000000	14201904	0.002007
296977335	2865250	145951	10000.000000	30696	146	1.000000	26716	598	1.000000	14234983	0.002507
297007653	2851136	145297	10000.000000	30752	149	1.000000	26931	494	1.000000	14267541	0.003437
297030108	2849707	145596	10000.000000	30194	225	1.000000	27307	407	1.000000	14300440	0.003664
297039987	2855789	145564	10000.000000	30558	219	1.000000	27404	631	1.000000	14333434	0.003773
296987891	2865159	146391	10000.000000	30622	186	1.000000	26962	601	1.000000	14366543	0.002864
296995680	2858144	145824	10000.000000	30265	204	1.000000	27049	633	1.000000	14399183	0.002739
296991227	2861841	146138	10000.000000	30400	146	1.000000	27264	588	1.000000	14431580	0.002382
297014766	2856305	145694	10000.000000	30552	225	1.000000	27089	629	1.000000	14464318	0.002212
297023585	2844719	145042	10000.000000	30223	201	1.000000	26898	628	1.000000	14497155	0.002103
297071550	2844253	145076	10000.000000	30835	127	1.000000	27084	686	1.000000	14529874	0.000696
297077437	2855286	145683	10000.000000	30588	227	1.000000	26882	658	1.000000	14562308	0.000634
296997603	2859085	145983	10000.000000	30403	227	1.000000	27016	606	1.000000	14594843	0.000402
296997370	2858417	146510	10000.000000	30459	181	1.000000	26814	713	1.000000	14627238	0.000501
npatches	nstrain	runtime	dt	init_x	init_y	init_y_blood	init_z	init_S	beta0	beta1	beta2	beta3	mean_beta	B	d	delta	delta_blood	b[0]	mut	m	CTL	c	g	epsilon	k	het	lambda	rho	omega	x_max	patch.dyna	DELTA	A	VA
10000	1	100.000000	0.001000	21900	9499	5000000	0.001000	10000000	9.347971	9.684685	13.251580	26.109413	18	800000000	0.010000	1.000000	1.000000	80000	0.000050	0.004800	0	0.500000	0.000000	2.500000	19.000000	0.500000	0.001000	0.001000	0.010000	31872	0	10.000000	7.000000	1.000000
sus	inf	inf_blood	z	x[0]	y[0][0]	z[0]	x[1]	y[1][0]	z[1]	S[0]	synchrony
219000000	94990000	5000000	10.000000	21900	9499	0.001000	21900	9499	0.001000	10000000	0.000000
116962731	58779222	3138076	3941.516320	16713	4528	0.394152	16297	4545	0.394152	10669187	0.000000
215963936	16192216	838802	6325.803353	27661	688	0.632580	27322	664	0.632580	10918642	0.000000
257506389	8215492	423420	7771.765723	30638	254	0.777177	30615	274	0.777177	11060763	0.000000
278272003	5090380	261563	8648.676577	31318	141	0.864868	31074	135	0.864868	11148005	0.000000
289155690	3640422	186180	9180.483393	31457	75	0.918048	31546	67	0.918048	11207221	0.000000
294951938	2924226	149121	9503.000201	31580	52	0.950300	31461	68	0.950300	11251518	0.000000
298284025	2522135	129730	9698.592075	31638	42	0.969859	31600	55	0.969859	11286345	0.000000
300239527	2284439	117363	9817.209710	31491	43	0.981721	31735	44	0.981721	11315781	0.000000
301382892	2155993	109965	9889.145947	31690	40	0.988915	31809	40	0.988915	11342277	0.000000
302081160	2073287	105878	9932.772025	31843	56	0.993277	31553	43	0.993277	11367193	0.000000
302528790	2019857	103677	9959.229270	31613	29	0.995923	31670	49	0.995923	11391087	0.000000
302792421	1991356	101287	9975.274394	31685	24	0.997527	31911	32	0.997527	11413911	0.000000
302864130	1983858	101439	9985.005037	32068	43	0.998501	31812	35	0.998501	11436492	0.000000
302928295	1974179	100703	9990.906233	31819	28	0.999091	32004	44	0.999091	11459315	0.000000
303018908	1959848	99915	9994.485041	31753	36	0.999449	31719	33	0.999449	11481615	0.000000
303005520	1968870	100124	9996.655426	31602	34	0.999666	32047	39	0.999666	11504215	0.000000
303030464	1957013	99942	9997.971667	31782	32	0.999797	31516	35	0.999797	11526002	0.000000
303100848	1946883	99691	9998.769908	31723	29	0.999877	31698	56	0.999877	11547473	0.000000
303091083	1957226	99959	9999.254005	31750	47	0.999925	31695	28	0.999925	11569002	0.000000
303131757	1944601	98959	9999.547588	31831	43	0.999955	31998	29	0.999955	11590728	0.000000
303082599	1956656	100156	9999.725632	31752	27	0.999973	31682	32	0.999973	11612480	0.000000
303086350	1951952	99705	9999.833608	31769	38	0.999983	31669	45	0.999983	11634091	0.000000
303115174	1955033	99519	9999.899091	32030	36	0.999990	31692	30	0.999990	11655686	0.000000
303146523	1946870	98972	9999.938803	31759	38	0.999994	31676	40	0.999994	11677011	0.000000
303126618	1954458	99903	9999.962887	31660	35	0.999996	31537	22	0.999996	11698711	0.000000
303189175	1941275	99349	9999.977493	31735	58	0.999998	31785	29	0.999998	11720575	0.000000
303077642	1964101	100198	9999.986350	31694	23	0.999999	31671	39	0.999999	11742112	0.000000
303102870	1951997	99495	9999.991722	31715	36	0.999999	31569	41	0.999999	11763731	0.000000
303060203	1961082	99592	9999.994980	31726	33	0.999999	31883	40	0.999999	11785175	0.000000
303106770	1952828	99613	9999.996955	31815	37	1.000000	31891	22	1.000000	11806605	0.000000
303125365	1957430	99687	9999.998154	31747	42	1.000000	31941	36	1.000000	11828247	0.000000
303155726	1941355	99082	9999.998880	31844	32	1.000000	31593	56	1.000000	11849172	0.000000
303198105	1943799	98904	9999.999321	31812	30	1.000000	31877	37	1.000000	11870512	0.000000
303083311	1958735	99984	9999.999588	31566	41	1.000000	31753	48	1.000000	11892013	0.000000
303156392	1943737	99396	9999.999750	31990	27	1.000000	31633	45	1.000000	11913461	0.000000
303155529	1948719	99265	9999.999849	31782	44	1.000000	31886	36	1.000000	11934456	0.000000
303134773	1946750	98962	9999.999908	31565	40	1.000000	31621	33	1.000000	11955783	0.000000
303126221	1950304	99608	9999.999944	31792	27	1.000000	31457	60	1.000000	11977302	0.000000
303066670	1965309	100237	9999.999966	31580	37	1.000000	31768	37	1.000000	11998775	0.000000
[truncated: 163 more rows]
