# Supplementary material for: Large Variations in HIV-1 Viral Load Explained by Shifting-Mosaic Metapopulation Dynamics
Source: PLoS Biol. 2016 Oct 5;14(10):e1002567. doi: 10.1371/journal.pbio.1002567 (PMC5051940; doi:10.1371/journal.pbio.1002567)
Supplement: S1 Data — Each file gives the output from the simulations indicated by the filename: low migration (ms1, db432); high migration (ms1, db1); very high migration (ms10, db1); number of patches (np); reservoir (storage); no reservoir (nostorage); CTL immigration model (CTLimmig); CTL proliferation model (CTLprolif); β¯ (beta1, beta2, …). Within each file, there are 21 simulations for (k = 0,1,..,20), and data is output each day. For measures of synchrony, the final entry should be used. See Methods and S1 Simulation Code for further details. (ZIP) [file pbio.1002567.s002.zip › S1_Data/ms1_np10000_storage_noPD_CTLimmig_db1_beta19.tsv]

npatches	nstrain	runtime	dt	init_x	init_y	init_y_blood	init_z	init_S	beta0	beta1	beta2	beta3	mean_beta	B	d	delta	delta_blood	b[0]	mut	m	CTL	c	g	epsilon	k	het	lambda	rho	omega	x_max	patch.dyna	DELTA	A	VA
10000	1	100.000000	0.001000	21900	9499	5000000	0.001000	10000000	27.444636	27.655664	27.202074	16.606361	19	800000000	0.010000	1.000000	1.000000	80000	0.000050	0.004800	0	0.500000	0.000000	2.500000	0.000000	0.500000	0.001000	0.001000	0.010000	31872	0	10.000000	7.000000	1.000000
sus	inf	inf_blood	z	x[0]	y[0][0]	z[0]	x[1]	y[1][0]	z[1]	S[0]	synchrony
219000000	94990000	5000000	10.000000	21900	9499	0.001000	21900	9499	0.001000	10000000	0.000000
26050339	527826385	26743843	3941.516320	1646	53598	0.394152	1677	53676	0.394152	10846065	0.000000
21529768	642728976	32720256	6325.803353	1417	64998	0.632580	1312	64918	0.632580	11575484	0.000000
20202455	686739633	35012745	7771.765723	1263	69370	0.777177	1270	68876	0.777177	12306352	0.000000
19737765	703569216	35884587	8648.676577	1231	70821	0.864868	1256	70746	0.864868	13038449	0.000000
19562898	709986227	36215479	9180.483393	1224	71805	0.918048	1199	71517	0.918048	13769816	0.000000
19499515	712462860	36345032	9503.000201	1253	71819	0.950300	1223	71476	0.950300	14500946	0.000000
19470842	713415912	36400446	9698.592075	1283	71961	0.969859	1270	71559	0.969859	15229534	0.000000
19460949	713784636	36398422	9817.209710	1267	72028	0.981721	1238	71591	0.981721	15956397	0.000000
19456160	713908101	36427706	9889.145947	1260	71780	0.988915	1195	71844	0.988915	16682068	0.000000
19461631	713968445	36423245	9932.772025	1240	71945	0.993277	1177	71908	0.993277	17407300	0.000000
19466322	713937494	36433424	9959.229270	1233	72533	0.995923	1197	72071	0.995923	18130953	0.000000
19455220	713976520	36424474	9975.274394	1205	72317	0.997527	1230	71793	0.997527	18852993	0.000000
19463028	713960580	36422399	9985.005037	1235	71927	0.998501	1236	71973	0.998501	19574392	0.000000
19459797	713963822	36431691	9990.906233	1284	71168	0.999091	1233	71715	0.999091	20296153	0.000000
19459194	713962094	36433710	9994.485041	1213	72083	0.999449	1229	71818	0.999449	21017538	0.000000
19459656	713966494	36428832	9996.655426	1232	71828	0.999666	1245	71916	0.999666	21736131	0.000000
19456885	714008286	36429429	9997.971667	1278	71744	0.999797	1228	72202	0.999797	22452434	0.000000
19456936	714035646	36422989	9998.769908	1275	71911	0.999877	1250	72010	0.999877	23169571	0.000000
19459966	713992022	36432748	9999.254005	1257	71624	0.999925	1246	71663	0.999925	23886703	0.000000
19461215	713966906	36432174	9999.547588	1224	71786	0.999955	1207	71980	0.999955	24601532	0.000000
19457765	713963887	36425884	9999.725632	1241	71969	0.999973	1215	71981	0.999973	25315543	0.000000
19460465	713991291	36427808	9999.833608	1268	71832	0.999983	1277	72005	0.999983	26027350	0.000000
19455432	714021605	36416859	9999.899091	1262	72019	0.999990	1243	71694	0.999990	26740546	0.000000
19456723	714015640	36431155	9999.938803	1191	72243	0.999994	1226	71755	0.999994	27451069	0.000000
19459659	713958883	36427457	9999.962887	1221	71514	0.999996	1265	71637	0.999996	28160361	0.000000
19452988	713993817	36430802	9999.977493	1208	71676	0.999998	1246	72229	0.999998	28869443	0.000000
19458614	713956535	36434520	9999.986350	1226	72234	0.999999	1266	71914	0.999999	29576833	0.000000
19461991	713952765	36425533	9999.991722	1235	71826	0.999999	1215	71742	0.999999	30283636	0.000000
19456373	713996184	36416725	9999.994980	1225	71941	0.999999	1222	71914	0.999999	30989705	0.000000
19463949	713985484	36428538	9999.996955	1213	71743	1.000000	1235	72002	1.000000	31693624	0.000000
19464464	713999141	36435055	9999.998154	1231	72142	1.000000	1260	71664	1.000000	32395919	0.000000
19461908	713982921	36427746	9999.998880	1205	72113	1.000000	1228	71940	1.000000	33097764	0.000000
19462374	713984018	36432534	9999.999321	1242	71819	1.000000	1253	72528	1.000000	33800330	0.000000
19452911	713964925	36437463	9999.999588	1264	71610	1.000000	1231	71738	1.000000	34500557	0.000000
19460285	713961063	36421321	9999.999750	1235	72037	1.000000	1270	71311	1.000000	35198906	0.000000
19463466	713966786	36427603	9999.999849	1206	72091	1.000000	1223	71993	1.000000	35897258	0.000000
19455054	713992500	36435742	9999.999908	1271	71552	1.000000	1223	72016	1.000000	36594672	0.000000
19455864	714006077	36420493	9999.999944	1276	72048	1.000000	1240	71820	1.000000	37291196	0.000000
19461553	713991074	36421257	9999.999966	1247	71958	1.000000	1214	72218	1.000000	37986099	0.000000
19455534	713994991	36427817	9999.999980	1230	72081	1.000000	1212	71758	1.000000	38680427	-1.#IND00
19460958	713959703	36427967	9999.999988	1277	72302	1.000000	1199	71468	1.000000	39373242	-0.038400
19458084	713981012	36428369	9999.999992	1263	72235	1.000000	1293	71420	1.000000	40064716	-0.017619
19460844	713999229	36426697	9999.999995	1232	71687	1.000000	1254	71666	1.000000	40755370	0.005077
19453698	713962807	36433434	9999.999997	1254	71814	1.000000	1231	72074	1.000000	41445353	0.006967
19461918	713972748	36422519	9999.999998	1275	71908	1.000000	1247	72238	1.000000	42133755	0.007886
19459968	713972213	36419111	9999.999999	1268	71935	1.000000	1198	72263	1.000000	42820280	0.006789
19458305	713962847	36420173	9999.999999	1246	71761	1.000000	1238	72307	1.000000	43505761	0.000997
19463216	713979545	36430002	10000.000000	1263	71980	1.000000	1212	71995	1.000000	44189456	0.000464
19466971	713954465	36431036	10000.000000	1218	72088	1.000000	1232	71977	1.000000	44875780	-0.000516
19461562	713982355	36420316	10000.000000	1284	71425	1.000000	1202	72045	1.000000	45561245	-0.000839
19459265	713983021	36425547	10000.000000	1215	71753	1.000000	1205	71697	1.000000	46244265	0.002518
19460769	713962859	36428732	10000.000000	1234	72272	1.000000	1251	72066	1.000000	46925512	0.000526
19456833	714011090	36419915	10000.000000	1232	72012	1.000000	1206	71649	1.000000	47605518	-0.000118
19463516	713975797	36419424	10000.000000	1299	72051	1.000000	1240	71990	1.000000	48285137	0.001007
19453678	713981040	36425298	10000.000000	1218	72170	1.000000	1216	72050	1.000000	48962948	0.003046
19461334	713978010	36418562	10000.000000	1272	71556	1.000000	1238	71762	1.000000	49641231	0.000372
19464591	713996729	36418699	10000.000000	1249	71663	1.000000	1251	71545	1.000000	50316130	0.001277
19455761	714011302	36428788	10000.000000	1261	71641	1.000000	1244	71665	1.000000	50991326	0.001953
19462262	713996731	36423442	10000.000000	1217	71891	1.000000	1192	72255	1.000000	51664967	0.001402
19459007	713980962	36434641	10000.000000	1286	72202	1.000000	1232	71912	1.000000	52337687	-0.000952
19459889	714000684	36427101	10000.000000	1256	71708	1.000000	1194	71992	1.000000	53011066	-0.001257
19457712	713965658	36430518	10000.000000	1216	71770	1.000000	1219	72034	1.000000	53682343	-0.000708
19463952	713953390	36424442	10000.000000	1265	71763	1.000000	1228	72242	1.000000	54350780	-0.000669
19456957	713986853	36425024	10000.000000	1276	71708	1.000000	1264	71824	1.000000	55019740	-0.000627
19461053	713988420	36420337	10000.000000	1244	71977	1.000000	1262	71695	1.000000	55686986	-0.000090
19459671	713984695	36422731	10000.000000	1231	71837	1.000000	1239	71588	1.000000	56354328	0.000499
19463033	713994301	36422076	10000.000000	1254	71778	1.000000	1190	72348	1.000000	57021435	0.000159
19452416	714008989	36430439	10000.000000	1227	71528	1.000000	1281	72165	1.000000	57686788	-0.000365
19461070	713981475	36431384	10000.000000	1242	71734	1.000000	1226	71733	1.000000	58350975	-0.000329
19453669	713974191	36434487	10000.000000	1228	72173	1.000000	1266	71841	1.000000	59014195	-0.000694
19460779	713997266	36418462	10000.000000	1261	72005	1.000000	1230	71872	1.000000	59676899	-0.001322
19454169	713997200	36425794	10000.000000	1252	71965	1.000000	1201	72110	1.000000	60338308	-0.002766
19459019	714028422	36425838	10000.000000	1234	72471	1.000000	1234	71941	1.000000	60998625	-0.003132
19466052	713968478	36435061	10000.000000	1262	72115	1.000000	1218	72260	1.000000	61658441	-0.003197
19460960	713970880	36428691	10000.000000	1256	71967	1.000000	1221	71795	1.000000	62315766	-0.003268
19462425	713994280	36428590	10000.000000	1178	72375	1.000000	1294	71798	1.000000	62974013	-0.003121
19456849	713983252	36425918	10000.000000	1261	72290	1.000000	1210	71745	1.000000	63630821	-0.003343
19458700	714010160	36423315	10000.000000	1204	72317	1.000000	1208	72638	1.000000	64286485	-0.003412
19460583	714018351	36439675	10000.000000	1237	72373	1.000000	1199	72041	1.000000	64940584	-0.003871
19464781	714024796	36418141	10000.000000	1283	71822	1.000000	1244	71450	1.000000	65593104	-0.003694
19458942	713982956	36434689	10000.000000	1274	71437	1.000000	1215	72115	1.000000	66244601	-0.003801
19457736	713988780	36425008	10000.000000	1219	71769	1.000000	1217	71823	1.000000	66895846	-0.004636
19468750	713960646	36427665	10000.000000	1208	71930	1.000000	1272	71663	1.000000	67545953	-0.004585
19465240	713921777	36436159	10000.000000	1239	71637	1.000000	1245	72102	1.000000	68195917	-0.004450
19452577	713974530	36408538	10000.000000	1209	72025	1.000000	1254	71603	1.000000	68844656	-0.004336
19459206	713953052	36424915	10000.000000	1240	72021	1.000000	1232	72035	1.000000	69494156	-0.003973
19459831	713961035	36429581	10000.000000	1231	71924	1.000000	1218	71856	1.000000	70140959	-0.003660
19461105	713962381	36421793	10000.000000	1228	71853	1.000000	1252	72070	1.000000	70785706	-0.004172
19460879	713964941	36429572	10000.000000	1246	72065	1.000000	1235	71520	1.000000	71431710	-0.004312
19464205	713986451	36423868	10000.000000	1236	72573	1.000000	1249	71568	1.000000	72074311	-0.003579
19455710	714001046	36415780	10000.000000	1229	71966	1.000000	1194	72112	1.000000	72717171	-0.003563
19452567	713995474	36424588	10000.000000	1230	72230	1.000000	1201	72238	1.000000	73358756	-0.003456
19460498	713962820	36421319	10000.000000	1255	72264	1.000000	1230	71643	1.000000	73999403	-0.003918
19457418	713926134	36414574	10000.000000	1238	71845	1.000000	1221	72081	1.000000	74638631	-0.002983
19459174	713923909	36423337	10000.000000	1230	71749	1.000000	1224	72055	1.000000	75277864	-0.002985
19457654	713972803	36423926	10000.000000	1277	72146	1.000000	1236	71994	1.000000	75915807	-0.003132
19462746	713939332	36428616	10000.000000	1219	72353	1.000000	1258	71608	1.000000	76552094	-0.003023
19461303	713962504	36424296	10000.000000	1275	71705	1.000000	1245	72113	1.000000	77188576	-0.002954
19462222	713940666	36432463	10000.000000	1223	71938	1.000000	1240	71695	1.000000	77822701	-0.002324
npatches	nstrain	runtime	dt	init_x	init_y	init_y_blood	init_z	init_S	beta0	beta1	beta2	beta3	mean_beta	B	d	delta	delta_blood	b[0]	mut	m	CTL	c	g	epsilon	k	het	lambda	rho	omega	x_max	patch.dyna	DELTA	A	VA
10000	1	100.000000	0.001000	21900	9499	5000000	0.001000	10000000	24.466898	20.990489	22.104299	17.727446	19	800000000	0.010000	1.000000	1.000000	80000	0.000050	0.004800	0	0.500000	0.000000	2.500000	1.000000	0.500000	0.001000	0.001000	0.010000	31872	0	10.000000	7.000000	1.000000
sus	inf	inf_blood	z	x[0]	y[0][0]	z[0]	x[1]	y[1][0]	z[1]	S[0]	synchrony
219000000	94990000	5000000	10.000000	21900	9499	0.001000	21900	9499	0.001000	10000000	0.000000
29235220	460962098	23446219	3941.516320	2129	46402	0.394152	2449	46143	0.394152	10839545	0.000000
29338928	454798776	23239459	6325.803353	2125	45971	0.632580	2399	45654	0.632580	11549896	0.000000
31977598	413178177	21113913	7771.765723	2268	42135	0.777177	2734	41830	0.777177	12252200	0.000000
34192448	383697196	19599831	8648.676577	2430	39032	0.864868	2777	38669	0.864868	12947463	0.000000
35636267	366673908	18718051	9180.483393	2517	37406	0.918048	2993	36894	0.918048	13638926	0.000000
36489234	357073840	18218517	9503.000201	2679	36007	0.950300	3089	35993	0.950300	14326112	0.000000
37011157	351523492	17938245	9698.592075	2700	35707	0.969859	3035	35451	0.969859	15010599	0.000000
37319097	348269214	17772329	9817.209710	2747	35567	0.981721	3170	35227	0.981721	15692787	0.000000
37509156	346355301	17660183	9889.145947	2633	35577	0.988915	3139	34997	0.988915	16374010	0.000000
37627259	345201828	17620041	9932.772025	2716	35371	0.993277	3191	34546	0.993277	17055075	0.000000
37685358	344537413	17576901	9959.229270	2688	34750	0.995923	3177	34881	0.995923	17734961	0.000000
37728769	344095195	17558720	9975.274394	2851	34424	0.997527	3122	34804	0.997527	18413259	0.000000
37757453	343839642	17549024	9985.005037	2666	35130	0.998501	3146	34686	0.998501	19090344	0.000000
37780331	343660698	17535672	9990.906233	2685	34995	0.999091	3245	34491	0.999091	19766382	0.000000
37777453	343605192	17534764	9994.485041	2728	34579	0.999449	3115	34656	0.999449	20440635	0.000000
37783482	343523754	17521338	9996.655426	2723	34965	0.999666	3111	34567	0.999666	21115024	0.000000
37794793	343486119	17530669	9997.971667	2698	34661	0.999797	3081	34884	0.999797	21788785	0.000000
37791878	343479042	17525096	9998.769908	2733	35126	0.999877	3229	34468	0.999877	22460576	0.000000
37807053	343465521	17525685	9999.254005	2766	34865	0.999925	3107	34701	0.999925	23132181	0.000000
37791496	343488370	17528539	9999.547588	2737	34979	0.999955	3170	34811	0.999955	23801225	0.000000
37804680	343450855	17528850	9999.725632	2782	34710	0.999973	3131	34801	0.999973	24469805	0.000000
37797904	343435381	17530785	9999.833608	2775	34552	0.999983	3144	34728	0.999983	25137321	0.000000
37798330	343452350	17522440	9999.899091	2689	34979	0.999990	3211	34892	0.999990	25805357	0.000000
37786811	343492952	17515968	9999.938803	2687	34988	0.999994	3089	35069	0.999994	26470305	0.000000
37789414	343456626	17520978	9999.962887	2816	34399	0.999996	3225	34367	0.999996	27135639	0.000000
37790354	343464467	17521491	9999.977493	2693	34955	0.999998	3125	34944	0.999998	27798632	0.000000
37802096	343454149	17522786	9999.986350	2750	34974	0.999999	3143	34703	0.999999	28461167	0.000000
37799124	343470081	17524158	9999.991722	2668	35101	0.999999	3205	34507	0.999999	29122731	0.000000
37786394	343466278	17519278	9999.994980	2717	34857	0.999999	3190	35114	0.999999	29783136	0.000000
37798087	343461169	17520261	9999.996955	2746	34890	1.000000	3158	34449	1.000000	30443803	0.000000
37788578	343476018	17522417	9999.998154	2755	34606	1.000000	3138	34584	1.000000	31103497	0.000000
37795260	343460210	17521765	9999.998880	2731	34833	1.000000	3112	34758	1.000000	31763042	0.000000
37797546	343456282	17520163	9999.999321	2856	34443	1.000000	3152	34679	1.000000	32419717	0.000000
37804261	343458273	17527134	9999.999588	2681	34851	1.000000	3158	34479	1.000000	33075732	0.000000
37795512	343469093	17518797	9999.999750	2691	35220	1.000000	3209	34682	1.000000	33729909	0.000000
37796662	343440549	17522215	9999.999849	2792	34631	1.000000	3086	34976	1.000000	34383816	0.000000
37794653	343446649	17522268	9999.999908	2733	34854	1.000000	3186	34627	1.000000	35036753	0.000000
37789955	343480377	17523488	9999.999944	2775	34870	1.000000	3156	34436	1.000000	35688450	0.000000
37792757	343477118	17521887	9999.999966	2749	34770	1.000000	3136	35032	1.000000	36339330	0.000000
37802197	343438490	17528257	9999.999980	2786	34653	1.000000	3102	34946	1.000000	36988606	-1.#IND00
37793833	343437092	17516109	9999.999988	2734	34828	1.000000	3113	34727	1.000000	37637018	0.024000
37801399	343461144	17516998	9999.999992	2789	34799	1.000000	3198	34801	1.000000	38286842	0.009036
37786085	343460859	17523633	9999.999995	2801	34760	1.000000	3147	34713	1.000000	38933222	0.007827
37797861	343462750	17519602	9999.999997	2667	35105	1.000000	3186	34559	1.000000	39580551	0.005938
37797587	343440815	17524062	9999.999998	2751	35033	1.000000	3226	34641	1.000000	40225934	0.001526
37804108	343438466	17521923	9999.999999	2727	35028	1.000000	3142	34958	1.000000	40871775	-0.002921
37805317	343454563	17521087	9999.999999	2822	34784	1.000000	3155	34633	1.000000	41513921	-0.000519
37795397	343439561	17528552	10000.000000	2703	34937	1.000000	3126	34802	1.000000	42155087	-0.003320
37798281	343444780	17521685	10000.000000	2704	34920	1.000000	3238	34486	1.000000	42797064	-0.000806
37796074	343444098	17516130	10000.000000	2715	34726	1.000000	3132	34689	1.000000	43439420	-0.000768
37799267	343445887	17525107	10000.000000	2700	34898	1.000000	3205	34471	1.000000	44079963	-0.002160
37789209	343457205	17520301	10000.000000	2696	34958	1.000000	3182	34623	1.000000	44717831	-0.006566
37790685	343469777	17519430	10000.000000	2756	35072	1.000000	3191	34239	1.000000	45355923	-0.007263
37799886	343436177	17522655	10000.000000	2807	34688	1.000000	3176	34590	1.000000	45990451	-0.007218
37799055	343480878	17522491	10000.000000	2717	35146	1.000000	3107	34405	1.000000	46625592	-0.007242
37801982	343436556	17520550	10000.000000	2800	34646	1.000000	3162	34476	1.000000	47260699	-0.006669
37806703	343432745	17520734	10000.000000	2712	35003	1.000000	3197	34617	1.000000	47894063	-0.006813
37798012	343467459	17525614	10000.000000	2715	35067	1.000000	3113	34701	1.000000	48527412	-0.006233
37792804	343440866	17525571	10000.000000	2715	35046	1.000000	3136	34618	1.000000	49160252	-0.009374
37799575	343458313	17519440	10000.000000	2792	34826	1.000000	3148	34762	1.000000	49791384	-0.009303
37788614	343471747	17522945	10000.000000	2668	35123	1.000000	3235	34612	1.000000	50420222	-0.009783
37797965	343451910	17519927	10000.000000	2741	34985	1.000000	3098	34900	1.000000	51048996	-0.008907
37799323	343430767	17517715	10000.000000	2683	34799	1.000000	3091	34570	1.000000	51676703	-0.008299
37797115	343461964	17516817	10000.000000	2742	34960	1.000000	3155	34875	1.000000	52302531	-0.007762
37797294	343442334	17530910	10000.000000	2678	35161	1.000000	3104	34462	1.000000	52928000	-0.008834
37791912	343438904	17526779	10000.000000	2717	34985	1.000000	3159	34589	1.000000	53551911	-0.008379
37788412	343448493	17516826	10000.000000	2673	35224	1.000000	3078	35086	1.000000	54175356	-0.008288
37800771	343454127	17518202	10000.000000	2713	34959	1.000000	3149	34500	1.000000	54801038	-0.008708
37800992	343450199	17518122	10000.000000	2715	34765	1.000000	3079	34341	1.000000	55423246	-0.007709
37789446	343459429	17523000	10000.000000	2726	35087	1.000000	3158	34601	1.000000	56043371	-0.007081
37798176	343458472	17524045	10000.000000	2761	34684	1.000000	3062	34760	1.000000	56663686	-0.007243
37797503	343450844	17527781	10000.000000	2691	34964	1.000000	3185	34671	1.000000	57281829	-0.005516
37796235	343452877	17524079	10000.000000	2693	34968	1.000000	3052	34970	1.000000	57899574	-0.005830
37795573	343435512	17519628	10000.000000	2706	34877	1.000000	3206	34734	1.000000	58517094	-0.005274
37791220	343443490	17522624	10000.000000	2761	34948	1.000000	3155	34573	1.000000	59133208	-0.005081
37798146	343452369	17517871	10000.000000	2666	35216	1.000000	3124	34874	1.000000	59749965	-0.003788
37804941	343448993	17517342	10000.000000	2693	34918	1.000000	3119	34867	1.000000	60364715	-0.003410
37790687	343448235	17527285	10000.000000	2702	34805	1.000000	3173	34713	1.000000	60978323	-0.003302
37796608	343465491	17523207	10000.000000	2707	35018	1.000000	3215	34861	1.000000	61592867	-0.003260
37792100	343451610	17527067	10000.000000	2806	34906	1.000000	3142	34925	1.000000	62206224	-0.002921
37798098	343451945	17523335	10000.000000	2805	34841	1.000000	3193	34381	1.000000	62817400	-0.002959
37807050	343434614	17518269	10000.000000	2788	34592	1.000000	3204	34409	1.000000	63427575	-0.002153
37794772	343490033	17520922	10000.000000	2723	35032	1.000000	3157	34607	1.000000	64036952	-0.002243
37794171	343468556	17528244	10000.000000	2706	34735	1.000000	3147	34756	1.000000	64645431	-0.002220
37794542	343447919	17530583	10000.000000	2746	34879	1.000000	3151	34772	1.000000	65252814	-0.001915
37802890	343436179	17523889	10000.000000	2724	34742	1.000000	3196	34498	1.000000	65858718	-0.001850
37792218	343469322	17523243	10000.000000	2700	35171	1.000000	3190	34636	1.000000	66464303	-0.002215
37799036	343433073	17516824	10000.000000	2729	34727	1.000000	3078	34841	1.000000	67069320	-0.002050
37792595	343444522	17526438	10000.000000	2778	34773	1.000000	3185	34691	1.000000	67673986	-0.001828
37789510	343442996	17519631	10000.000000	2735	34817	1.000000	3176	34649	1.000000	68277868	-0.001735
37804904	343431219	17528407	10000.000000	2662	35131	1.000000	3158	34542	1.000000	68878862	-0.001667
37794399	343446686	17524125	10000.000000	2784	34765	1.000000	3196	34399	1.000000	69479432	-0.001956
37807031	343436521	17526978	10000.000000	2768	35082	1.000000	3179	34848	1.000000	70079519	-0.002069
37786887	343474509	17517312	10000.000000	2743	34615	1.000000	3140	34867	1.000000	70678696	-0.001013
37793304	343458703	17527495	10000.000000	2719	34771	1.000000	3203	34670	1.000000	71276085	-0.000947
37797843	343483269	17519512	10000.000000	2782	34849	1.000000	3153	34659	1.000000	71874359	-0.000900
37797468	343451576	17523710	10000.000000	2741	34977	1.000000	3120	34874	1.000000	72472619	-0.000916
37804006	343443114	17522319	10000.000000	2774	34642	1.000000	3219	34629	1.000000	73068711	-0.000865
37788519	343455161	17525784	10000.000000	2684	35398	1.000000	3203	34632	1.000000	73662852	-0.000803
npatches	nstrain	runtime	dt	init_x	init_y	init_y_blood	init_z	init_S	beta0	beta1	beta2	beta3	mean_beta	B	d	delta	delta_blood	b[0]	mut	m	CTL	c	g	epsilon	k	het	lambda	rho	omega	x_max	patch.dyna	DELTA	A	VA
10000	1	100.000000	0.001000	21900	9499	5000000	0.001000	10000000	24.463336	23.218551	12.699447	23.439785	19	800000000	0.010000	1.000000	1.000000	80000	0.000050	0.004800	0	0.500000	0.000000	2.500000	2.000000	0.500000	0.001000	0.001000	0.010000	31872	0	10.000000	7.000000	1.000000
sus	inf	inf_blood	z	x[0]	y[0][0]	z[0]	x[1]	y[1][0]	z[1]	S[0]	synchrony
219000000	94990000	5000000	10.000000	21900	9499	0.001000	21900	9499	0.001000	10000000	0.000000
32409685	404255524	20649758	3941.516320	2343	41066	0.394152	2518	40834	0.394152	10834016	0.000000
37959335	334792918	17164686	6325.803353	2805	34207	0.632580	2886	34153	0.632580	11523317	0.000000
44751970	277642914	14206039	7771.765723	3223	28428	0.777177	3416	28188	0.777177	12194926	0.000000
49192813	249207829	12738672	8648.676577	3573	25723	0.864868	3809	25561	0.864868	12853893	0.000000
51781629	234911711	11996538	9180.483393	3850	24049	0.918048	3895	24314	0.918048	13504944	0.000000
53320509	227120011	11591965	9503.000201	3871	23506	0.950300	4129	23201	0.950300	14148589	0.000000
54204070	222736378	11368437	9698.592075	3929	23030	0.969859	4351	22513	0.969859	14791365	0.000000
54754430	220122538	11232162	9817.209710	4063	22612	0.981721	4241	22752	0.981721	15432146	0.000000
55101595	218552576	11153342	9889.145947	4014	22467	0.988915	4144	22552	0.988915	16071185	0.000000
55288143	217665648	11107095	9932.772025	4020	22519	0.993277	4221	22462	0.993277	16707030	0.000000
55409047	217091778	11078914	9959.229270	4056	22322	0.995923	4224	22193	0.995923	17344270	0.000000
55474352	216782702	11055644	9975.274394	4079	22419	0.997527	4216	22449	0.997527	17978657	0.000000
55529865	216550246	11045731	9985.005037	4085	22300	0.998501	4270	22540	0.998501	18612247	0.000000
55565833	216418945	11043270	9990.906233	4066	22129	0.999091	4288	22351	0.999091	19243929	0.000000
55568329	216376773	11033493	9994.485041	4007	22365	0.999449	4377	22089	0.999449	19874649	0.000000
55582864	216319063	11031819	9996.655426	4139	22266	0.999666	4209	22440	0.999666	20504405	0.000000
55586714	216300675	11041755	9997.971667	4163	22343	0.999797	4316	22098	0.999797	21134146	0.000000
55589408	216281130	11033311	9998.769908	4075	22337	0.999877	4201	22206	0.999877	21762739	0.000000
55589745	216286165	11031848	9999.254005	4049	22307	0.999925	4278	22225	0.999925	22389096	0.000000
55601369	216239832	11035089	9999.547588	3980	22432	0.999955	4326	22233	0.999955	23015430	0.000000
55597611	216247066	11031255	9999.725632	4036	22462	0.999973	4180	22237	0.999973	23640415	0.000000
55599041	216261081	11033256	9999.833608	3998	22347	0.999983	4272	22324	0.999983	24264769	0.000000
55594185	216253535	11028557	9999.899091	4050	22489	0.999990	4189	22193	0.999990	24888444	0.000000
55590969	216261965	11022504	9999.938803	4086	22110	0.999994	4349	22000	0.999994	25510802	0.000000
55586616	216274690	11033806	9999.962887	4048	22154	0.999996	4216	22271	0.999996	26132965	0.000000
55604325	216240782	11040713	9999.977493	4140	22207	0.999998	4319	22109	0.999998	26754562	0.000000
55600632	216228683	11034744	9999.986350	4063	22504	0.999999	4222	22300	0.999999	27374248	0.000000
55587012	216259660	11037071	9999.991722	4044	22365	0.999999	4246	22258	0.999999	27994005	0.000000
55595871	216260830	11034667	9999.994980	4103	22251	0.999999	4261	22328	0.999999	28611973	0.000000
55591889	216242059	11039937	9999.996955	4097	22367	1.000000	4195	22115	1.000000	29226999	0.000000
55579016	216280050	11034944	9999.998154	4102	22332	1.000000	4325	22076	1.000000	29843436	0.000000
55594281	216251771	11031916	9999.998880	4146	22623	1.000000	4295	22423	1.000000	30457486	0.000000
55594885	216256112	11031666	9999.999321	4134	22138	1.000000	4347	22076	1.000000	31071864	0.000000
55598856	216244967	11034441	9999.999588	4044	22493	1.000000	4260	22166	1.000000	31686133	0.000000
55598228	216242950	11032669	9999.999750	4037	22565	1.000000	4317	22115	1.000000	32299509	0.000000
55595466	216253361	11027757	9999.999849	4091	22309	1.000000	4238	22348	1.000000	32910164	0.000000
55590775	216260730	11035435	9999.999908	4020	22197	1.000000	4361	22029	1.000000	33521478	0.000000
55612317	216245868	11032594	9999.999944	4096	22328	1.000000	4370	22029	1.000000	34130533	0.000000
55606157	216242608	11030330	9999.999966	4113	22222	1.000000	4156	22301	1.000000	34739940	0.000000
55588907	216255502	11037064	9999.999980	4112	22086	1.000000	4312	22263	1.000000	35348036	-1.#IND00
55597234	216250449	11030627	9999.999988	4142	22234	1.000000	4312	22197	1.000000	35954075	0.016000
55596349	216242942	11032536	9999.999992	4127	22245	1.000000	4195	22101	1.000000	36558678	0.012006
55583614	216269559	11032166	9999.999995	4106	22272	1.000000	4223	22301	1.000000	37164124	0.015814
55603336	216262953	11033627	9999.999997	4018	22635	1.000000	4264	22189	1.000000	37768361	0.015647
55589513	216251038	11030282	9999.999998	4025	22306	1.000000	4271	22290	1.000000	38370331	0.013103
55597716	216256662	11033367	9999.999999	4103	22135	1.000000	4293	22273	1.000000	38973692	0.004029
55596941	216245911	11036017	9999.999999	4078	22260	1.000000	4335	22040	1.000000	39576019	0.001686
55602708	216254298	11037587	10000.000000	4039	22271	1.000000	4312	22081	1.000000	40175438	-0.004863
55601839	216268001	11030820	10000.000000	4155	22257	1.000000	4233	22291	1.000000	40775548	-0.005272
55587887	216267896	11032806	10000.000000	3987	22577	1.000000	4242	22474	1.000000	41374749	-0.007123
55588059	216271437	11035966	10000.000000	4111	22043	1.000000	4335	22479	1.000000	41971473	-0.005026
55599471	216271770	11035011	10000.000000	4036	22295	1.000000	4205	22141	1.000000	42568660	-0.001956
55597407	216239395	11032094	10000.000000	4113	22151	1.000000	4287	22308	1.000000	43165114	-0.001366
55600816	216247576	11031462	10000.000000	3997	22484	1.000000	4274	22285	1.000000	43761183	0.000855
55599807	216254100	11034054	10000.000000	4020	22334	1.000000	4217	22322	1.000000	44354162	0.002701
55600989	216240059	11040032	10000.000000	4132	22312	1.000000	4295	22274	1.000000	44947521	0.002211
55606068	216258813	11033962	10000.000000	4108	22220	1.000000	4338	22128	1.000000	45540842	0.001526
55588631	216268175	11032494	10000.000000	4044	22163	1.000000	4278	22045	1.000000	46134054	0.001873
55599221	216274165	11030400	10000.000000	4085	22243	1.000000	4381	22136	1.000000	46725320	0.001891
55595307	216259604	11033806	10000.000000	4141	22383	1.000000	4266	22048	1.000000	47315162	0.001588
55592130	216274135	11034492	10000.000000	4053	22107	1.000000	4326	22310	1.000000	47905204	0.001497
55602309	216247371	11029634	10000.000000	4078	22332	1.000000	4320	22130	1.000000	48492218	0.000791
55607472	216241060	11034616	10000.000000	4184	22007	1.000000	4300	22139	1.000000	49080560	0.000482
55594810	216247246	11032494	10000.000000	4149	22231	1.000000	4254	22082	1.000000	49667396	0.000690
55598267	216245891	11030939	10000.000000	4005	22304	1.000000	4275	22103	1.000000	50251096	0.000090
55595259	216240493	11030530	10000.000000	4093	22214	1.000000	4288	22297	1.000000	50836186	-0.001844
55600777	216232531	11029668	10000.000000	4041	22531	1.000000	4370	22099	1.000000	51418760	-0.001958
55588877	216275035	11032168	10000.000000	4047	22266	1.000000	4192	22375	1.000000	52003120	-0.002758
55585598	216262257	11033040	10000.000000	4092	22242	1.000000	4321	22152	1.000000	52585041	-0.000999
55591834	216254377	11034698	10000.000000	4051	22309	1.000000	4335	22097	1.000000	53165773	-0.000450
55607563	216228397	11039006	10000.000000	4073	22202	1.000000	4216	22111	1.000000	53746231	0.000099
55591559	216266488	11033227	10000.000000	4062	22484	1.000000	4219	22203	1.000000	54326251	0.000156
55592165	216276963	11028665	10000.000000	4049	22366	1.000000	4206	22437	1.000000	54905435	-0.000226
55593385	216272112	11036029	10000.000000	4042	22516	1.000000	4281	22306	1.000000	55482669	-0.000628
55588284	216274121	11030947	10000.000000	4125	22291	1.000000	4317	22264	1.000000	56059934	0.001702
55594366	216245863	11033184	10000.000000	4015	22413	1.000000	4246	22350	1.000000	56635640	0.001564
55596499	216267288	11033260	10000.000000	4040	22340	1.000000	4219	22248	1.000000	57212367	0.001035
55593319	216257933	11030831	10000.000000	4145	21996	1.000000	4276	22104	1.000000	57786009	0.000542
55603986	216245638	11031349	10000.000000	4096	22045	1.000000	4304	22136	1.000000	58359698	0.000780
55598970	216223118	11033956	10000.000000	4064	22252	1.000000	4242	22466	1.000000	58932560	0.001878
55596093	216264340	11032945	10000.000000	4060	22246	1.000000	4365	22096	1.000000	59503936	0.001933
55598212	216247363	11034346	10000.000000	4057	22364	1.000000	4327	22176	1.000000	60075669	0.001668
55598010	216272706	11034177	10000.000000	4040	22295	1.000000	4219	22383	1.000000	60645110	0.001533
55587506	216272233	11032537	10000.000000	4098	22106	1.000000	4288	22339	1.000000	61213932	0.001485
55598178	216257722	11033126	10000.000000	4045	22436	1.000000	4244	22367	1.000000	61782667	0.001132
55604425	216241004	11025930	10000.000000	4009	22290	1.000000	4338	21843	1.000000	62348608	0.001099
55594015	216260215	11031878	10000.000000	4115	22311	1.000000	4275	22333	1.000000	62916049	0.002083
55593126	216269870	11028934	10000.000000	4094	22051	1.000000	4259	22320	1.000000	63480753	0.000838
55603015	216245298	11028891	10000.000000	4067	22325	1.000000	4249	22263	1.000000	64046017	0.000868
55589559	216247306	11033262	10000.000000	4122	22215	1.000000	4295	22319	1.000000	64610698	0.000884
55598313	216245268	11036826	10000.000000	4038	22131	1.000000	4306	21904	1.000000	65173605	0.001002
55589156	216251434	11032512	10000.000000	4107	22403	1.000000	4293	22359	1.000000	65735535	0.000882
55597515	216270657	11029507	10000.000000	4072	22236	1.000000	4262	22212	1.000000	66296283	0.000984
55598327	216263153	11026821	10000.000000	4073	22469	1.000000	4213	22156	1.000000	66856694	0.001065
55610131	216225827	11036425	10000.000000	4089	22556	1.000000	4319	22033	1.000000	67415084	0.001145
55594668	216260482	11037892	10000.000000	4003	22536	1.000000	4191	22054	1.000000	67975385	0.001211
55597230	216255829	11035341	10000.000000	4036	22426	1.000000	4302	22272	1.000000	68533361	0.000142
55597104	216245170	11042953	10000.000000	4051	22222	1.000000	4253	22183	1.000000	69092139	0.000377
55595656	216257167	11038666	10000.000000	4056	22310	1.000000	4219	22315	1.000000	69647889	0.000431
npatches	nstrain	runtime	dt	init_x	init_y	init_y_blood	init_z	init_S	beta0	beta1	beta2	beta3	mean_beta	B	d	delta	delta_blood	b[0]	mut	m	CTL	c	g	epsilon	k	het	lambda	rho	omega	x_max	patch.dyna	DELTA	A	VA
10000	1	100.000000	0.001000	21900	9499	5000000	0.001000	10000000	18.678428	26.403213	16.838244	15.266644	19	800000000	0.010000	1.000000	1.000000	80000	0.000050	0.004800	0	0.500000	0.000000	2.500000	3.000000	0.500000	0.001000	0.001000	0.010000	31872	0	10.000000	7.000000	1.000000
sus	inf	inf_blood	z	x[0]	y[0][0]	z[0]	x[1]	y[1][0]	z[1]	S[0]	synchrony
219000000	94990000	5000000	10.000000	21900	9499	0.001000	21900	9499	0.001000	10000000	0.000000
36123198	355043778	18198134	3941.516320	3366	35715	0.394152	2464	36134	0.394152	10827758	0.000000
47743428	254672785	13079206	6325.803353	4526	25401	0.632580	3273	26273	0.632580	11495197	0.000000
58429148	200922952	10289641	7771.765723	5561	20250	0.777177	3919	21081	0.777177	12131570	0.000000
64720618	177904960	9093283	8648.676577	6137	17908	0.864868	4440	18571	0.864868	12751412	0.000000
68357319	166496537	8504160	9180.483393	6508	16762	0.918048	4664	17694	0.918048	13359442	0.000000
70464394	160359508	8187243	9503.000201	6727	16163	0.950300	4964	16672	0.950300	13963210	0.000000
71750629	156842385	8004514	9698.592075	6691	16090	0.969859	4921	16600	0.969859	14562714	0.000000
72534408	154738647	7900600	9817.209710	6984	15424	0.981721	5007	16389	0.981721	15159018	0.000000
72990615	153524348	7833284	9889.145947	6864	15789	0.988915	5024	16253	0.988915	15752406	0.000000
73276450	152785086	7798605	9932.772025	7007	15390	0.993277	5164	15845	0.993277	16343971	0.000000
73455305	152341207	7772918	9959.229270	7024	15304	0.995923	5046	16113	0.995923	16934709	0.000000
73569285	152050613	7758527	9975.274394	7046	15122	0.997527	5091	16143	0.997527	17524137	0.000000
73614147	151927613	7750361	9985.005037	6920	15425	0.998501	5096	15929	0.998501	18112480	0.000000
73656580	151813202	7748615	9990.906233	6894	15467	0.999091	5103	16091	0.999091	18700262	0.000000
73691672	151749406	7741220	9994.485041	7043	15415	0.999449	5018	16033	0.999449	19286584	0.000000
73690585	151708697	7739224	9996.655426	6972	15253	0.999666	4982	16278	0.999666	19873970	0.000000
73689346	151701590	7734821	9997.971667	6974	15228	0.999797	5050	15910	0.999797	20457690	0.000000
73720356	151663745	7742795	9998.769908	6901	15402	0.999877	5013	16316	0.999877	21042027	0.000000
73704839	151666087	7739438	9999.254005	6965	15273	0.999925	5073	16110	0.999925	21626014	0.000000
73726209	151642612	7730931	9999.547588	7118	15153	0.999955	5104	15916	0.999955	22206671	0.000000
73704246	151687116	7739032	9999.725632	6903	15185	0.999973	5011	16229	0.999973	22788982	0.000000
73734234	151622134	7738249	9999.833608	6873	15488	0.999983	5028	16107	0.999983	23369771	0.000000
73704720	151654482	7741465	9999.899091	7036	15231	0.999990	4997	16213	0.999990	23950118	0.000000
73703428	151686681	7736470	9999.938803	6959	15317	0.999994	5104	15951	0.999994	24528748	0.000000
73713838	151652679	7734526	9999.962887	6926	15300	0.999996	5132	16093	0.999996	25107200	0.000000
73712840	151635221	7736612	9999.977493	6806	15609	0.999998	5032	15877	0.999998	25683411	0.000000
73729346	151626927	7736272	9999.986350	6934	15526	0.999999	5058	16231	0.999999	26259749	0.000000
73709007	151664044	7738989	9999.991722	6929	15329	0.999999	5124	16021	0.999999	26832889	0.000000
73719406	151648356	7738225	9999.994980	7047	15230	0.999999	5132	15891	0.999999	27406997	0.000000
73712495	151646580	7743676	9999.996955	6884	15317	1.000000	5121	15904	1.000000	27980667	0.000000
73698586	151648937	7734808	9999.998154	7039	15186	1.000000	5025	16246	1.000000	28554042	0.000000
73725199	151648490	7734246	9999.998880	6893	15213	1.000000	5116	16063	1.000000	29125577	0.000000
73720015	151655952	7738525	9999.999321	6926	15241	1.000000	5159	15841	1.000000	29696646	0.000000
73717401	151655214	7736740	9999.999588	7007	15360	1.000000	5064	15837	1.000000	30267552	0.000000
73722359	151656012	7745134	9999.999750	6934	15226	1.000000	5084	15948	1.000000	30835987	0.000000
73704249	151676325	7736790	9999.999849	6912	15484	1.000000	4985	15900	1.000000	31405073	0.000000
73729793	151648595	7733385	9999.999908	6991	15293	1.000000	5041	16316	1.000000	31972923	0.000000
73712124	151656380	7735027	9999.999944	6894	15414	1.000000	5066	16041	1.000000	32539384	0.000000
73707303	151656367	7736769	9999.999966	7006	15109	1.000000	4982	16169	1.000000	33105910	0.000000
73717529	151636341	7733673	9999.999980	6855	15433	1.000000	5055	15870	1.000000	33669267	-1.#IND00
73715328	151656260	7734392	9999.999988	6954	15291	1.000000	5019	16009	1.000000	34232521	0.004800
73718204	151655848	7739614	9999.999992	6983	15235	1.000000	5102	15950	1.000000	34795151	0.003083
73720799	151636028	7739681	9999.999995	6916	15282	1.000000	5090	16030	1.000000	35356799	0.004203
73725207	151666406	7730787	9999.999997	6892	15489	1.000000	5027	16017	1.000000	35917877	0.003406
73725408	151641847	7736417	9999.999998	6775	15649	1.000000	5075	15887	1.000000	36477234	0.010122
73712975	151649585	7738721	9999.999999	7069	15297	1.000000	5132	15899	1.000000	37036225	0.007153
73719631	151664522	7739281	9999.999999	7019	15202	1.000000	5070	16066	1.000000	37594936	0.004736
73715142	151660494	7741704	10000.000000	6934	15418	1.000000	5069	16162	1.000000	38153441	0.003900
73711678	151665102	7734432	10000.000000	6895	15353	1.000000	5171	16015	1.000000	38711005	0.000193
73722367	151638751	7735860	10000.000000	6872	15414	1.000000	5003	15988	1.000000	39268634	-0.000092
73724981	151642292	7737145	10000.000000	6966	15270	1.000000	5065	16158	1.000000	39824637	0.000885
73710517	151679775	7740015	10000.000000	7023	15133	1.000000	5045	16005	1.000000	40379992	0.001596
73715460	151653378	7737182	10000.000000	6958	15185	1.000000	5115	16171	1.000000	40932935	0.003403
73715675	151637909	7741779	10000.000000	6988	15213	1.000000	4971	16233	1.000000	41486762	0.002367
73705028	151671633	7738599	10000.000000	7116	15039	1.000000	5185	15846	1.000000	42040394	0.002102
73711620	151667946	7739851	10000.000000	6936	15576	1.000000	5008	16285	1.000000	42592029	0.007165
73732107	151635190	7737478	10000.000000	6934	15296	1.000000	5117	15944	1.000000	43143970	0.008287
73715560	151662582	7738175	10000.000000	6955	15128	1.000000	5105	15908	1.000000	43694181	0.007650
73715225	151657153	7738556	10000.000000	7031	15317	1.000000	5101	15979	1.000000	44243623	0.007711
73719873	151636573	7734080	10000.000000	6960	15359	1.000000	5024	16086	1.000000	44792231	0.006146
73734449	151641122	7740255	10000.000000	6974	15542	1.000000	5106	15952	1.000000	45339989	0.006146
73706700	151672522	7738212	10000.000000	6914	15428	1.000000	4976	16432	1.000000	45886344	0.005555
73710454	151656705	7742721	10000.000000	7066	15354	1.000000	5011	16057	1.000000	46432772	0.004735
73729226	151641545	7745517	10000.000000	6907	15410	1.000000	4976	15942	1.000000	46976393	0.004906
73713278	151656350	7736882	10000.000000	6946	15342	1.000000	5063	15935	1.000000	47521566	0.003637
73725102	151662993	7733799	10000.000000	7057	15272	1.000000	5140	16021	1.000000	48065326	0.004176
73724456	151631936	7737338	10000.000000	6983	15289	1.000000	5124	15858	1.000000	48607953	0.005140
73707565	151688424	7737182	10000.000000	6936	15148	1.000000	5055	16192	1.000000	49151090	0.005016
73718190	151660613	7737557	10000.000000	7130	15087	1.000000	5075	15987	1.000000	49691130	0.005277
73705436	151659097	7738876	10000.000000	6979	15234	1.000000	5066	16039	1.000000	50232480	0.005016
73732096	151632952	7739769	10000.000000	6921	15484	1.000000	4966	16192	1.000000	50771565	0.004723
73712992	151658520	7740717	10000.000000	6919	15437	1.000000	5078	16042	1.000000	51310431	0.004154
73702152	151682379	7738737	10000.000000	7018	15301	1.000000	5090	16027	1.000000	51847183	0.003770
73714984	151656327	7738150	10000.000000	6919	15420	1.000000	5003	16099	1.000000	52383269	0.003751
73720664	151643404	7740150	10000.000000	6859	15378	1.000000	5097	15867	1.000000	52919615	0.003483
73713035	151664252	7738238	10000.000000	6922	15362	1.000000	5050	16061	1.000000	53454799	0.004737
73712564	151654805	7738065	10000.000000	6988	15451	1.000000	5089	15960	1.000000	53989247	0.004722
73716703	151671581	7737140	10000.000000	7203	15123	1.000000	5163	15999	1.000000	54521501	0.004174
73721480	151657219	7742361	10000.000000	6935	15369	1.000000	5149	15934	1.000000	55053886	0.003995
73726312	151648292	7740690	10000.000000	7083	15039	1.000000	5117	15908	1.000000	55586015	0.003995
73720188	151639491	7736054	10000.000000	7085	15406	1.000000	5032	16210	1.000000	56118080	0.003994
73708919	151658559	7738747	10000.000000	7062	14984	1.000000	5061	15994	1.000000	56648831	0.003910
73715842	151672919	7735718	10000.000000	6992	15333	1.000000	5113	16212	1.000000	57178006	0.003796
73732499	151631736	7736897	10000.000000	7014	15245	1.000000	4996	16114	1.000000	57705802	0.003573
73723683	151639563	7735141	10000.000000	6993	15266	1.000000	5136	15876	1.000000	58234768	0.003787
73716128	151654556	7741073	10000.000000	7002	15309	1.000000	5018	16165	1.000000	58761780	0.003837
73708695	151665753	7742941	10000.000000	6825	15439	1.000000	5011	15989	1.000000	59287793	0.003792
73725628	151636280	7737128	10000.000000	6830	15341	1.000000	5134	16151	1.000000	59814508	0.003756
73716926	151634960	7739475	10000.000000	6970	15430	1.000000	4989	15928	1.000000	60339129	0.003554
73705100	151670167	7740616	10000.000000	6928	15285	1.000000	5112	16007	1.000000	60863282	0.002966
73707578	151665836	7737006	10000.000000	6905	15410	1.000000	5059	15896	1.000000	61387558	0.002824
73727484	151639162	7736819	10000.000000	6970	15365	1.000000	4989	16188	1.000000	61911733	0.002684
73722929	151656873	7738010	10000.000000	6963	15491	1.000000	5122	16066	1.000000	62434335	0.002641
73719575	151659456	7736311	10000.000000	7189	15104	1.000000	4951	16333	1.000000	62952978	0.002591
73721500	151662741	7735281	10000.000000	6892	15277	1.000000	5106	15974	1.000000	63474305	0.002498
73710625	151661050	7733218	10000.000000	6903	15394	1.000000	5080	15993	1.000000	63993996	0.002446
73728625	151628663	7738232	10000.000000	6989	15144	1.000000	5071	16175	1.000000	64512125	0.002277
73732087	151635732	7735078	10000.000000	6917	15214	1.000000	5168	15946	1.000000	65030264	0.002264
73728002	151648389	7736934	10000.000000	6970	15455	1.000000	5026	16200	1.000000	65547374	0.002748
npatches	nstrain	runtime	dt	init_x	init_y	init_y_blood	init_z	init_S	beta0	beta1	beta2	beta3	mean_beta	B	d	delta	delta_blood	b[0]	mut	m	CTL	c	g	epsilon	k	het	lambda	rho	omega	x_max	patch.dyna	DELTA	A	VA
10000	1	100.000000	0.001000	21900	9499	5000000	0.001000	10000000	10.936312	24.438832	13.200833	23.539416	19	800000000	0.010000	1.000000	1.000000	80000	0.000050	0.004800	0	0.500000	0.000000	2.500000	4.000000	0.500000	0.001000	0.001000	0.010000	31872	0	10.000000	7.000000	1.000000
sus	inf	inf_blood	z	x[0]	y[0][0]	z[0]	x[1]	y[1][0]	z[1]	S[0]	synchrony
219000000	94990000	5000000	10.000000	21900	9499	0.001000	21900	9499	0.001000	10000000	0.000000
40235237	312569451	16074982	3941.516320	6074	30331	0.394152	2913	31726	0.394152	10819096	0.000000
58325030	199114701	10239713	6325.803353	8607	18847	0.632580	4407	20659	0.632580	11461233	0.000000
72594517	152746746	7823226	7771.765723	10914	13857	0.777177	5293	15984	0.777177	12064487	0.000000
80575014	134022996	6851939	8648.676577	11875	12090	0.864868	5956	14182	0.864868	12644348	0.000000
85196655	124742580	6367606	9180.483393	12596	10983	0.918048	6277	13120	0.918048	13211037	0.000000
87971492	119625075	6104704	9503.000201	12991	10650	0.950300	6479	12853	0.950300	13770364	0.000000
89619676	116717386	5957294	9698.592075	13065	10373	0.969859	6617	12472	0.969859	14325088	0.000000
90621144	115012156	5874206	9817.209710	13389	10015	0.981721	6800	12178	0.981721	14875070	0.000000
91214239	114021218	5814380	9889.145947	13412	10089	0.988915	6735	12270	0.988915	15424058	0.000000
91596760	113390140	5787790	9932.772025	13654	9784	0.993277	6739	12042	0.993277	15970246	0.000000
91808824	113029244	5767001	9959.229270	13671	9678	0.995923	6719	12236	0.995923	16516995	0.000000
91947432	112814807	5758163	9975.274394	13611	9732	0.997527	6751	12213	0.997527	17060239	0.000000
92060526	112653501	5754445	9985.005037	13645	9760	0.998501	6778	12034	0.998501	17604049	0.000000
92092995	112592755	5745555	9990.906233	13775	9506	0.999091	6785	12075	0.999091	18145183	0.000000
92109138	112549280	5740910	9994.485041	13890	9561	0.999449	6882	11942	0.999449	18685676	0.000000
92143731	112496827	5742810	9996.655426	13626	9940	0.999666	6783	12210	0.999666	19226403	0.000000
92157082	112484367	5736933	9997.971667	13715	9688	0.999797	6843	12081	0.999797	19764619	0.000000
92160662	112481505	5743410	9998.769908	13627	9756	0.999877	6975	11881	0.999877	20304720	0.000000
92160122	112470563	5742123	9999.254005	13815	9662	0.999925	6841	11958	0.999925	20842615	0.000000
92146430	112492367	5737705	9999.547588	13746	9913	0.999955	6760	12107	0.999955	21379128	0.000000
92170601	112465702	5739146	9999.725632	13607	9788	0.999973	6893	11982	0.999973	21914445	0.000000
92149868	112485099	5741287	9999.833608	13593	9707	0.999983	6861	12103	0.999983	22449712	0.000000
92162151	112470986	5737414	9999.899091	13543	9858	0.999990	6653	12027	0.999990	22984824	0.000000
92163934	112464208	5738011	9999.938803	13569	9790	0.999994	6873	11830	0.999994	23519320	0.000000
92166236	112495062	5740590	9999.962887	13721	9754	0.999996	6786	12047	0.999996	24052335	0.000000
92156142	112463389	5739459	9999.977493	13564	9826	0.999998	6776	12058	0.999998	24584489	0.000000
92145898	112495938	5739734	9999.986350	13698	9607	0.999999	6641	12262	0.999999	25115250	0.000000
92148292	112493057	5741317	9999.991722	13671	9942	0.999999	6826	11983	0.999999	25645472	0.000000
92145538	112494258	5739720	9999.994980	13611	9643	0.999999	6861	11969	0.999999	26175231	0.000000
92156347	112476738	5738868	9999.996955	13810	9736	1.000000	6851	11953	1.000000	26704119	0.000000
92172467	112453974	5738877	9999.998154	13758	9648	1.000000	6698	11992	1.000000	27232907	0.000000
92155910	112474641	5734881	9999.998880	13593	9912	1.000000	6822	12057	1.000000	27761466	0.000000
92156335	112478487	5739143	9999.999321	13753	9673	1.000000	6740	12120	1.000000	28288025	0.000000
92149103	112487715	5739044	9999.999588	13770	9869	1.000000	6728	12143	1.000000	28814732	0.000000
92170208	112473782	5737519	9999.999750	13705	9591	1.000000	6908	11955	1.000000	29339749	0.000000
92156176	112483102	5740172	9999.999849	13635	9711	1.000000	6842	11980	1.000000	29864387	0.000000
92170554	112454306	5739103	9999.999908	13656	9916	1.000000	6815	12006	1.000000	30387169	0.000000
92157284	112463159	5737160	9999.999944	13491	10017	1.000000	6806	12104	1.000000	30910309	0.000000
92165367	112466639	5738784	9999.999966	13590	10002	1.000000	6822	12021	1.000000	31432251	0.000000
92171033	112444467	5735456	9999.999980	13720	9614	1.000000	6851	12049	1.000000	31952764	-1.#IND00
92170465	112466012	5735591	9999.999988	13714	9705	1.000000	6787	11880	1.000000	32472237	0.000000
92163493	112470707	5742317	9999.999992	13500	9978	1.000000	6739	12061	1.000000	32991315	0.004970
92143192	112486320	5737226	9999.999995	13466	9920	1.000000	6762	12190	1.000000	33510267	-0.000374
92154399	112465793	5739890	9999.999997	13717	9699	1.000000	6689	12172	1.000000	34028889	-0.007026
92171650	112466451	5733899	9999.999998	13598	9871	1.000000	6726	11840	1.000000	34545410	-0.005023
92153393	112488580	5737417	9999.999999	13581	9756	1.000000	6928	11921	1.000000	35061302	-0.003515
92143740	112481674	5743406	9999.999999	13713	9761	1.000000	6908	11781	1.000000	35576439	-0.005204
92141247	112495903	5740411	10000.000000	13657	9765	1.000000	6764	12026	1.000000	36091931	-0.002112
92173648	112472031	5736045	10000.000000	13892	9566	1.000000	6792	12174	1.000000	36605411	-0.003544
92176321	112468217	5738482	10000.000000	13610	9721	1.000000	6722	12033	1.000000	37117842	-0.009464
92151752	112482727	5740230	10000.000000	13659	9886	1.000000	6742	12073	1.000000	37630428	-0.009636
92166220	112478767	5742966	10000.000000	13569	9882	1.000000	6877	12140	1.000000	38141175	-0.009474
92176534	112452142	5735544	10000.000000	13711	9638	1.000000	6704	12212	1.000000	38652239	-0.010692
92183391	112447072	5740603	10000.000000	13657	9778	1.000000	6640	12210	1.000000	39161658	-0.007607
92142380	112473365	5740176	10000.000000	13510	9995	1.000000	6655	12014	1.000000	39671912	-0.005803
92154825	112459781	5735792	10000.000000	13638	9850	1.000000	6726	12046	1.000000	40179598	-0.006437
92164968	112460790	5736594	10000.000000	13544	9873	1.000000	6852	12006	1.000000	40685946	-0.005886
92152045	112478325	5738572	10000.000000	13623	9621	1.000000	6774	12134	1.000000	41195219	-0.009037
92157882	112464454	5736942	10000.000000	13685	9678	1.000000	6883	12056	1.000000	41701658	-0.007538
92172705	112451666	5736896	10000.000000	13638	9634	1.000000	6869	12219	1.000000	42207197	-0.005948
92172666	112470057	5735102	10000.000000	13598	9823	1.000000	6808	11900	1.000000	42712097	-0.006801
92176945	112463541	5735427	10000.000000	13614	9855	1.000000	6815	12086	1.000000	43216037	-0.006576
92162394	112459494	5744666	10000.000000	13790	9575	1.000000	6848	11964	1.000000	43720420	-0.006176
92150332	112492144	5735305	10000.000000	13796	9643	1.000000	6727	12160	1.000000	44224219	-0.007253
92162147	112469453	5741230	10000.000000	13907	9516	1.000000	6798	12065	1.000000	44726642	-0.006982
92156220	112492960	5740961	10000.000000	13640	9505	1.000000	6874	12101	1.000000	45226845	-0.006558
92152969	112498536	5735854	10000.000000	13638	9710	1.000000	6811	11952	1.000000	45726513	-0.006184
92165543	112473443	5738463	10000.000000	13544	9871	1.000000	6674	12262	1.000000	46226915	-0.005658
92165402	112467253	5736090	10000.000000	13683	9671	1.000000	6835	11933	1.000000	46724994	-0.005905
92166607	112471144	5744010	10000.000000	13604	9793	1.000000	6752	12141	1.000000	47224929	-0.006197
92153585	112475687	5734563	10000.000000	13497	9853	1.000000	6784	12234	1.000000	47723443	-0.005578
92148396	112494003	5735012	10000.000000	13771	9801	1.000000	6872	12088	1.000000	48220127	-0.006216
92160784	112470890	5742347	10000.000000	13811	9832	1.000000	6849	12156	1.000000	48715437	-0.005994
92164675	112468847	5740146	10000.000000	13778	9617	1.000000	6759	12009	1.000000	49211307	-0.006021
92167263	112472430	5734110	10000.000000	13790	9751	1.000000	6861	11858	1.000000	49707489	-0.005602
92158370	112469873	5737148	10000.000000	13664	9579	1.000000	6876	12041	1.000000	50201425	-0.005424
92172511	112468378	5739630	10000.000000	13693	9543	1.000000	7025	11617	1.000000	50692884	-0.005368
92180753	112461559	5739095	10000.000000	13724	9728	1.000000	6809	12153	1.000000	51185805	-0.004632
92166599	112477739	5738453	10000.000000	13415	9672	1.000000	6731	12169	1.000000	51676597	-0.004122
92147115	112493681	5741545	10000.000000	13554	9768	1.000000	6864	11903	1.000000	52166682	-0.004166
92155036	112490985	5735644	10000.000000	13753	9621	1.000000	6746	12155	1.000000	52656255	-0.004054
92148103	112486299	5736782	10000.000000	13552	9928	1.000000	6860	11896	1.000000	53146571	-0.004429
92165164	112472666	5737687	10000.000000	13714	9847	1.000000	6798	12042	1.000000	53634798	-0.005353
92152602	112471187	5737538	10000.000000	13642	9910	1.000000	6869	11905	1.000000	54123531	-0.005188
92169799	112453162	5739607	10000.000000	13559	9769	1.000000	6799	12051	1.000000	54609583	-0.005331
92151867	112483711	5736442	10000.000000	13585	9505	1.000000	6628	12330	1.000000	55096282	-0.005358
92156545	112485628	5736661	10000.000000	13732	9874	1.000000	6861	12023	1.000000	55582140	-0.004996
92138373	112508409	5739039	10000.000000	13952	9679	1.000000	6747	12100	1.000000	56065692	-0.005085
92166122	112468539	5739045	10000.000000	13540	9738	1.000000	6909	12063	1.000000	56551043	-0.005003
92167758	112466207	5739138	10000.000000	13672	9811	1.000000	6768	12124	1.000000	57032207	-0.004860
92166400	112467576	5743567	10000.000000	13785	9716	1.000000	6867	12108	1.000000	57516041	-0.004801
92170071	112474882	5742992	10000.000000	13526	9745	1.000000	6810	12055	1.000000	57998295	-0.005136
92160654	112470204	5737479	10000.000000	13585	9668	1.000000	6781	12247	1.000000	58479464	-0.005028
92155025	112480963	5739252	10000.000000	13664	9631	1.000000	6952	11795	1.000000	58959928	-0.004791
92165860	112476647	5739145	10000.000000	13739	9646	1.000000	6858	11968	1.000000	59440397	-0.004645
92155182	112478590	5736946	10000.000000	13643	9804	1.000000	6934	11886	1.000000	59919803	-0.004574
92166980	112470386	5739352	10000.000000	13668	9877	1.000000	6765	11926	1.000000	60397680	-0.004037
92172559	112450664	5735414	10000.000000	13566	9776	1.000000	6857	11882	1.000000	60875471	-0.003951
92172628	112455446	5737539	10000.000000	13418	9804	1.000000	6828	11838	1.000000	61353684	-0.003756
npatches	nstrain	runtime	dt	init_x	init_y	init_y_blood	init_z	init_S	beta0	beta1	beta2	beta3	mean_beta	B	d	delta	delta_blood	b[0]	mut	m	CTL	c	g	epsilon	k	het	lambda	rho	omega	x_max	patch.dyna	DELTA	A	VA
10000	1	100.000000	0.001000	21900	9499	5000000	0.001000	10000000	18.045340	19.104014	19.942498	28.327388	19	800000000	0.010000	1.000000	1.000000	80000	0.000050	0.004800	0	0.500000	0.000000	2.500000	5.000000	0.500000	0.001000	0.001000	0.010000	31872	0	10.000000	7.000000	1.000000
sus	inf	inf_blood	z	x[0]	y[0][0]	z[0]	x[1]	y[1][0]	z[1]	S[0]	synchrony
219000000	94990000	5000000	10.000000	21900	9499	0.001000	21900	9499	0.001000	10000000	0.000000
44278043	276173345	14255177	3941.516320	4234	27773	0.394152	4066	27555	0.394152	10809988	0.000000
68926610	159593453	8211922	6325.803353	6713	16116	0.632580	6357	16237	0.632580	11427865	0.000000
86308536	120327858	6159690	7771.765723	8471	11750	0.777177	7876	12451	0.777177	11995876	0.000000
95867585	104690165	5352921	8648.676577	9365	10593	0.864868	8923	10621	0.864868	12537089	0.000000
101454445	96900221	4949125	9180.483393	9834	10020	0.918048	9396	9983	0.918048	13064037	0.000000
104812117	92570430	4729294	9503.000201	10209	9472	0.950300	9923	9386	0.950300	13581086	0.000000
106821528	90119650	4596500	9698.592075	10506	9105	0.969859	9996	9220	0.969859	14092589	0.000000
108038850	88683342	4522943	9817.209710	10513	9019	0.981721	9907	9113	0.981721	14601444	0.000000
108774115	87823796	4479090	9889.145947	10646	8968	0.988915	10184	9016	0.988915	15105085	0.000000
109226311	87302285	4452348	9932.772025	10654	8754	0.993277	10058	8860	0.993277	15607800	0.000000
109478741	87005613	4442369	9959.229270	10622	8997	0.995923	10134	8783	0.995923	16110723	0.000000
109671217	86809397	4429821	9975.274394	10643	8814	0.997527	10220	8643	0.997527	16610375	0.000000
109744972	86726795	4421036	9985.005037	10852	8507	0.998501	9955	9030	0.998501	17110013	0.000000
109837683	86612857	4416882	9990.906233	10775	8622	0.999091	10187	9039	0.999091	17609424	0.000000
109860215	86593984	4419918	9994.485041	10756	8727	0.999449	10038	8962	0.999449	18107799	0.000000
109891133	86570411	4419134	9996.655426	10861	8573	0.999666	10082	8783	0.999666	18604143	0.000000
109892323	86539678	4417556	9997.971667	10758	8644	0.999797	10403	8861	0.999797	19100784	0.000000
109904016	86535017	4413518	9998.769908	10641	8696	0.999877	10103	8991	0.999877	19595134	0.000000
109899405	86543101	4414788	9999.254005	10691	8760	0.999925	10260	8840	0.999925	20089901	0.000000
109932012	86513681	4418233	9999.547588	10944	8470	0.999955	10134	9122	0.999955	20582808	0.000000
109918775	86520623	4413607	9999.725632	10817	8748	0.999973	10341	8766	0.999973	21077230	0.000000
109914441	86545185	4412677	9999.833608	10673	8796	0.999983	10060	8849	0.999983	21569681	0.000000
109897416	86545327	4415792	9999.899091	10777	8641	0.999990	10305	8685	0.999990	22062152	0.000000
109944937	86503234	4411903	9999.938803	10531	8696	0.999994	10272	8983	0.999994	22552416	0.000000
109908705	86531968	4413200	9999.962887	10702	8753	0.999996	10290	8764	0.999996	23043171	0.000000
109921829	86525410	4414218	9999.977493	10655	8754	0.999998	10132	8935	0.999998	23532948	0.000000
109917099	86530356	4413366	9999.986350	10653	8978	0.999999	10242	8904	0.999999	24022294	0.000000
109914732	86515146	4414333	9999.991722	10777	8768	0.999999	10201	8856	0.999999	24510395	0.000000
109910866	86523597	4416146	9999.994980	10697	8638	0.999999	10315	8770	0.999999	24996952	0.000000
109909143	86526295	4416668	9999.996955	10758	8752	1.000000	10248	8675	1.000000	25482745	0.000000
109937528	86518205	4415599	9999.998154	10612	8750	1.000000	10141	8894	1.000000	25968868	0.000000
109908303	86524350	4415099	9999.998880	10733	8636	1.000000	10103	8942	1.000000	26454212	0.000000
109918005	86520797	4413248	9999.999321	10513	8893	1.000000	10141	8877	1.000000	26937932	0.000000
109912134	86527418	4414974	9999.999588	10747	8732	1.000000	10431	8858	1.000000	27421406	0.000000
109894991	86530672	4411193	9999.999750	10573	8894	1.000000	10270	8845	1.000000	27903098	0.000000
109924564	86532299	4412726	9999.999849	10556	8793	1.000000	10283	8911	1.000000	28384757	0.000000
109932232	86514650	4412505	9999.999908	10841	8615	1.000000	10215	8928	1.000000	28864782	0.000000
109912264	86516297	4415478	9999.999944	10834	8676	1.000000	10129	9028	1.000000	29343806	0.000000
109923885	86521254	4413696	9999.999966	10776	8664	1.000000	10308	8736	1.000000	29822614	0.000000
109916486	86528819	4414641	9999.999980	10715	8661	1.000000	10191	8925	1.000000	30301656	-1.#IND00
109921981	86531705	4414247	9999.999988	10760	8806	1.000000	10301	8824	1.000000	30780852	-0.009600
109912557	86532484	4411686	9999.999992	10780	8551	1.000000	10220	8903	1.000000	31258537	0.018798
109902039	86534850	4412880	9999.999995	10541	8885	1.000000	10259	9007	1.000000	31735062	0.013033
109922464	86529889	4412450	9999.999997	10767	8710	1.000000	10038	9078	1.000000	32211903	0.006680
109886008	86560171	4417776	9999.999998	10707	8651	1.000000	10215	8923	1.000000	32687370	-0.004272
109899262	86531579	4416201	9999.999999	10860	8587	1.000000	10282	8895	1.000000	33162680	-0.001255
109922311	86522180	4416837	9999.999999	10816	8677	1.000000	10223	8725	1.000000	33636739	0.002180
109903880	86543749	4414280	10000.000000	10716	8753	1.000000	10175	8702	1.000000	34112027	0.000003
109934330	86502065	4413776	10000.000000	10634	8725	1.000000	10296	8930	1.000000	34584520	-0.001600
109934378	86496481	4413511	10000.000000	10660	8806	1.000000	10196	9041	1.000000	35056444	0.000466
109934975	86506311	4412599	10000.000000	10768	8738	1.000000	10164	8973	1.000000	35529050	0.001384
109914723	86522601	4412496	10000.000000	10588	8823	1.000000	10046	8939	1.000000	36000257	0.001564
109910194	86533035	4408722	10000.000000	10762	8811	1.000000	10118	8998	1.000000	36469587	0.001172
109914865	86532571	4413210	10000.000000	10884	8509	1.000000	10217	9009	1.000000	36939407	-0.001809
109920893	86515778	4414907	10000.000000	11042	8502	1.000000	10144	9048	1.000000	37406493	-0.000994
109889569	86565040	4415141	10000.000000	10730	8843	1.000000	10313	9048	1.000000	37872950	0.000129
109931972	86515542	4413300	10000.000000	10672	8817	1.000000	10271	8793	1.000000	38339819	0.000005
109942471	86512927	4411765	10000.000000	10714	8855	1.000000	10098	9053	1.000000	38805645	-0.000026
109914320	86525068	4412362	10000.000000	11075	8514	1.000000	10213	9008	1.000000	39270628	-0.000115
109912993	86537230	4420579	10000.000000	10755	8769	1.000000	10305	8799	1.000000	39736274	0.000150
109924403	86517721	4411615	10000.000000	10719	8702	1.000000	10191	8785	1.000000	40199938	0.000050
109901871	86527597	4413212	10000.000000	10736	8682	1.000000	10189	8899	1.000000	40663844	0.000190
109908127	86537841	4413722	10000.000000	10764	8498	1.000000	10032	8931	1.000000	41126659	0.000174
109911620	86527553	4410370	10000.000000	10712	8716	1.000000	10282	8791	1.000000	41590297	-0.000581
109914434	86532096	4412034	10000.000000	10682	8780	1.000000	10506	8715	1.000000	42051476	-0.000681
109920163	86523982	4417154	10000.000000	10820	8742	1.000000	9862	9127	1.000000	42512899	-0.000521
109930297	86513565	4415936	10000.000000	10779	8713	1.000000	10089	9062	1.000000	42972475	-0.000644
109915459	86549916	4414476	10000.000000	10651	8717	1.000000	10298	8966	1.000000	43431624	-0.000721
109927470	86514696	4414017	10000.000000	10729	8668	1.000000	10205	8749	1.000000	43890048	-0.001445
109923319	86523769	4413599	10000.000000	10741	8719	1.000000	10132	8970	1.000000	44348037	-0.001171
109920212	86528054	4416457	10000.000000	10871	8772	1.000000	10495	8803	1.000000	44805455	-0.000754
109917498	86554179	4414465	10000.000000	10642	8970	1.000000	10237	8841	1.000000	45261884	-0.002164
109919946	86519933	4416003	10000.000000	10613	8770	1.000000	10400	8637	1.000000	45718387	-0.001795
109936495	86513726	4416971	10000.000000	10663	8936	1.000000	10301	8820	1.000000	46172899	-0.001676
109896383	86538643	4416637	10000.000000	10816	8690	1.000000	10190	8807	1.000000	46626472	-0.001299
109917818	86519952	4415149	10000.000000	10842	8652	1.000000	10219	8877	1.000000	47079972	-0.001230
109914446	86533884	4415824	10000.000000	10667	8729	1.000000	10320	8789	1.000000	47534108	-0.001842
109919758	86526309	4415684	10000.000000	10727	8792	1.000000	10190	8809	1.000000	47986100	-0.001825
109937512	86509899	4413469	10000.000000	10656	8764	1.000000	10155	8840	1.000000	48437150	-0.001414
109904583	86547359	4416280	10000.000000	10890	8640	1.000000	10213	8881	1.000000	48888735	-0.001376
109912016	86528174	4415275	10000.000000	10808	8696	1.000000	10224	8750	1.000000	49339810	-0.002369
109915524	86525574	4412664	10000.000000	10523	8828	1.000000	10280	8813	1.000000	49789603	-0.001753
109925780	86521367	4412657	10000.000000	10865	8822	1.000000	10107	9185	1.000000	50237913	-0.001011
109936166	86517662	4416233	10000.000000	10742	8741	1.000000	10282	8764	1.000000	50686275	-0.000881
109929270	86532638	4417285	10000.000000	10702	8835	1.000000	10246	8880	1.000000	51133260	-0.000808
109906257	86528974	4413145	10000.000000	10817	8436	1.000000	10159	8858	1.000000	51579633	-0.000967
109902511	86527824	4417191	10000.000000	10612	8771	1.000000	10159	9081	1.000000	52024772	-0.000591
109918129	86518522	4414023	10000.000000	10675	8898	1.000000	10220	8746	1.000000	52470101	-0.000808
109920211	86518969	4416762	10000.000000	10712	8805	1.000000	10145	8948	1.000000	52915189	-0.000782
109920104	86525001	4413017	10000.000000	10814	8589	1.000000	10202	8908	1.000000	53359923	-0.000872
109910682	86540622	4415522	10000.000000	10646	8909	1.000000	10181	8876	1.000000	53804007	-0.000877
109924291	86525248	4415798	10000.000000	10761	8799	1.000000	10174	8873	1.000000	54247809	-0.001037
109928375	86518211	4414710	10000.000000	10722	8551	1.000000	10231	8959	1.000000	54690218	-0.001412
109915762	86528395	4418006	10000.000000	10795	8687	1.000000	10259	8929	1.000000	55131327	-0.001451
109912676	86536851	4413357	10000.000000	10717	8958	1.000000	10179	8759	1.000000	55572485	-0.001261
109922288	86527893	4415719	10000.000000	10907	8755	1.000000	10021	9014	1.000000	56012066	-0.001221
109918665	86515058	4412489	10000.000000	10680	8668	1.000000	10291	8896	1.000000	56451623	-0.001170
109906932	86523513	4414717	10000.000000	10721	8640	1.000000	10312	8821	1.000000	56890549	-0.001049
109907483	86544783	4411369	10000.000000	10736	8830	1.000000	10330	8761	1.000000	57329352	-0.000990
npatches	nstrain	runtime	dt	init_x	init_y	init_y_blood	init_z	init_S	beta0	beta1	beta2	beta3	mean_beta	B	d	delta	delta_blood	b[0]	mut	m	CTL	c	g	epsilon	k	het	lambda	rho	omega	x_max	patch.dyna	DELTA	A	VA
10000	1	100.000000	0.001000	21900	9499	5000000	0.001000	10000000	11.047698	22.962948	23.743936	25.221146	19	800000000	0.010000	1.000000	1.000000	80000	0.000050	0.004800	0	0.500000	0.000000	2.500000	6.000000	0.500000	0.001000	0.001000	0.010000	31872	0	10.000000	7.000000	1.000000
sus	inf	inf_blood	z	x[0]	y[0][0]	z[0]	x[1]	y[1][0]	z[1]	S[0]	synchrony
219000000	94990000	5000000	10.000000	21900	9499	0.001000	21900	9499	0.001000	10000000	0.000000
48675892	244494841	12659746	3941.516320	7268	23243	0.394152	3779	24844	0.394152	10801962	0.000000
79967294	130220477	6707375	6325.803353	11602	11650	0.632580	6359	13580	0.632580	11393038	0.000000
100193378	96909016	4965723	7771.765723	14758	8124	0.777177	7919	10306	0.777177	11926585	0.000000
111317119	83536032	4271105	8648.676577	16186	6752	0.864868	8840	9101	0.864868	12431951	0.000000
117892236	76780983	3920848	9180.483393	17207	6079	0.918048	9425	8357	0.918048	12917806	0.000000
121822871	73088628	3733842	9503.000201	17566	5871	0.950300	9750	8018	0.950300	13391991	0.000000
124205564	70977820	3623428	9698.592075	17973	5647	0.969859	9939	7599	0.969859	13860954	0.000000
125612353	69763681	3562173	9817.209710	18236	5399	0.981721	10089	7531	0.981721	14325415	0.000000
126484706	68991725	3520798	9889.145947	18154	5325	0.988915	9909	7701	0.988915	14785996	0.000000
127011798	68544646	3497769	9932.772025	18401	5377	0.993277	9846	7733	0.993277	15243622	0.000000
127322567	68287456	3485011	9959.229270	18391	5244	0.995923	9991	7609	0.995923	15701578	0.000000
127530998	68137091	3475943	9975.274394	18671	5272	0.997527	10260	7435	0.997527	16157824	0.000000
127623511	68068239	3472765	9985.005037	18376	5301	0.998501	10442	7337	0.998501	16612641	0.000000
127713884	67983209	3471416	9990.906233	18463	5252	0.999091	10138	7291	0.999091	17066401	0.000000
127787533	67922913	3462547	9994.485041	18423	5241	0.999449	10086	7479	0.999449	17519781	0.000000
127796423	67920673	3461500	9996.655426	18606	5288	0.999666	10133	7547	0.999666	17971434	0.000000
127801171	67914587	3468746	9997.971667	18585	5161	0.999797	10193	7534	0.999797	18424395	0.000000
127814512	67889370	3463324	9998.769908	18574	5132	0.999877	10213	7310	0.999877	18876697	0.000000
127832372	67893186	3460619	9999.254005	18301	5527	0.999925	10050	7647	0.999925	19327782	0.000000
127831396	67875854	3464508	9999.547588	18323	5486	0.999955	10126	7481	0.999955	19777737	0.000000
127822307	67903724	3464917	9999.725632	18608	5329	0.999973	10140	7538	0.999973	20227061	0.000000
127822936	67894020	3464085	9999.833608	18695	5186	0.999983	10126	7437	0.999983	20674601	0.000000
127817441	67893576	3464530	9999.899091	18499	5336	0.999990	10024	7617	0.999990	21124621	0.000000
127836336	67887894	3461437	9999.938803	18454	5385	0.999994	10210	7406	0.999994	21571127	0.000000
127827019	67876578	3459691	9999.962887	18385	5252	0.999996	9972	7461	0.999996	22017450	0.000000
127802000	67900422	3464327	9999.977493	18349	5287	0.999998	10208	7407	0.999998	22462475	0.000000
127833458	67889575	3462408	9999.986350	18562	5336	0.999999	10020	7441	0.999999	22906642	0.000000
127829657	67883182	3460535	9999.991722	18441	5311	0.999999	9946	7656	0.999999	23351562	0.000000
127828929	67890523	3465143	9999.994980	18385	5404	0.999999	10098	7592	0.999999	23795517	0.000000
127824228	67886299	3465145	9999.996955	18129	5305	1.000000	10208	7346	1.000000	24238925	0.000000
127850054	67869567	3460457	9999.998154	18418	5347	1.000000	10035	7539	1.000000	24681786	0.000000
127838520	67879905	3462297	9999.998880	18374	5293	1.000000	10225	7421	1.000000	25124026	0.000000
127829744	67891590	3461646	9999.999321	18709	5236	1.000000	9956	7621	1.000000	25564993	0.000000
127836384	67883745	3463232	9999.999588	18306	5499	1.000000	10060	7532	1.000000	26004864	0.000000
127808202	67886916	3462030	9999.999750	18452	5355	1.000000	10083	7519	1.000000	26445080	0.000000
127829983	67888174	3467148	9999.999849	18105	5386	1.000000	10102	7491	1.000000	26884763	0.000000
127822648	67879562	3462283	9999.999908	18367	5358	1.000000	10246	7354	1.000000	27323104	0.000000
127823354	67891325	3465672	9999.999944	18604	5195	1.000000	9940	7615	1.000000	27760712	0.000000
127834560	67867255	3466176	9999.999966	18542	5313	1.000000	10152	7367	1.000000	28197785	0.000000
127840955	67892264	3465151	9999.999980	18353	5428	1.000000	10172	7502	1.000000	28634037	-1.#IND00
127823896	67883930	3463664	9999.999988	18318	5099	1.000000	10120	7582	1.000000	29070099	-1.#IND00
127853915	67866670	3461705	9999.999992	18304	5261	1.000000	10036	7631	1.000000	29505993	-0.000469
127820745	67890954	3464570	9999.999995	18149	5532	1.000000	9980	7552	1.000000	29939889	0.005118
127848314	67882756	3460320	9999.999997	18228	5374	1.000000	10289	7521	1.000000	30373851	0.000145
127836280	67871024	3465061	9999.999998	18330	5516	1.000000	10080	7456	1.000000	30807366	0.002983
127798263	67908302	3463297	9999.999999	18217	5545	1.000000	10000	7562	1.000000	31241653	-0.004812
127828463	67887822	3460207	9999.999999	18428	5299	1.000000	10128	7492	1.000000	31672980	-0.002122
127848106	67874865	3462252	10000.000000	18304	5370	1.000000	10140	7483	1.000000	32104150	-0.001210
127812209	67893642	3460178	10000.000000	18286	5171	1.000000	10355	7359	1.000000	32533720	-0.000492
127828212	67888238	3465304	10000.000000	18726	5338	1.000000	10052	7539	1.000000	32964078	-0.000604
127812338	67904818	3462414	10000.000000	18249	5316	1.000000	10069	7445	1.000000	33394369	-0.000430
127847360	67884865	3460013	10000.000000	18264	5330	1.000000	10181	7602	1.000000	33823394	-0.000668
127820893	67890790	3465312	10000.000000	18292	5293	1.000000	10080	7517	1.000000	34251370	0.000819
127824438	67879856	3466638	10000.000000	18191	5437	1.000000	10261	7317	1.000000	34679330	0.000043
127844495	67864202	3465570	10000.000000	18385	5314	1.000000	9914	7703	1.000000	35106516	-0.000591
127825560	67897979	3462906	10000.000000	18501	5268	1.000000	10130	7510	1.000000	35531652	0.000747
127812218	67912832	3463099	10000.000000	18240	5435	1.000000	10206	7448	1.000000	35956784	0.000776
127833487	67885566	3465071	10000.000000	18333	5402	1.000000	10248	7394	1.000000	36382623	-0.000182
127831898	67874045	3465248	10000.000000	18356	5258	1.000000	10085	7620	1.000000	36806234	-0.001540
127821695	67898636	3465355	10000.000000	18661	5193	1.000000	10078	7516	1.000000	37231172	-0.002316
127814806	67904450	3462624	10000.000000	18086	5490	1.000000	10007	7626	1.000000	37654360	-0.002207
127830050	67886128	3464519	10000.000000	18407	5439	1.000000	10015	7527	1.000000	38076980	-0.000677
127835759	67876266	3466001	10000.000000	18524	5389	1.000000	10002	7527	1.000000	38500105	-0.001932
127840407	67877455	3466440	10000.000000	18380	5323	1.000000	9973	7548	1.000000	38921342	-0.002014
127809853	67886002	3462125	10000.000000	18459	5461	1.000000	10287	7447	1.000000	39343726	-0.001207
127820234	67892268	3466315	10000.000000	18456	5266	1.000000	10061	7518	1.000000	39763474	0.000007
127836572	67882887	3463423	10000.000000	18353	5442	1.000000	10170	7521	1.000000	40182886	0.000372
127810066	67895296	3463493	10000.000000	18271	5432	1.000000	10294	7209	1.000000	40602085	0.000204
127842564	67878169	3465026	10000.000000	18499	5107	1.000000	10091	7723	1.000000	41019376	0.000090
127838872	67871003	3461216	10000.000000	18305	5158	1.000000	10316	7362	1.000000	41436304	0.001345
127816839	67889986	3465369	10000.000000	18725	5168	1.000000	10197	7460	1.000000	41851284	0.001545
127826945	67881749	3462853	10000.000000	18252	5346	1.000000	10089	7350	1.000000	42267477	0.001555
127845464	67865320	3464450	10000.000000	18209	5363	1.000000	10273	7437	1.000000	42682895	0.001015
127842305	67871802	3463748	10000.000000	18399	5398	1.000000	10039	7460	1.000000	43097444	0.000836
127864146	67865812	3464076	10000.000000	18453	5285	1.000000	9972	7638	1.000000	43512216	0.000597
127840769	67880495	3462785	10000.000000	18590	5186	1.000000	10272	7252	1.000000	43925877	0.001666
127832260	67897189	3465470	10000.000000	18475	5297	1.000000	10130	7491	1.000000	44339652	0.001718
127830546	67887057	3460856	10000.000000	18451	5373	1.000000	10179	7372	1.000000	44751588	0.001933
127828860	67888083	3462841	10000.000000	18409	5357	1.000000	10125	7571	1.000000	45163486	0.001819
127829826	67865088	3463659	10000.000000	18475	5182	1.000000	10191	7542	1.000000	45575516	0.002432
127840903	67874874	3462579	10000.000000	18821	5144	1.000000	10144	7468	1.000000	45986989	0.002241
127821264	67894865	3464406	10000.000000	18203	5489	1.000000	10125	7640	1.000000	46398501	0.002994
127847752	67880542	3464574	10000.000000	18343	5299	1.000000	10077	7641	1.000000	46806713	0.003326
127827015	67887393	3464021	10000.000000	18232	5352	1.000000	10263	7402	1.000000	47215316	0.003612
127837957	67884692	3461499	10000.000000	18316	5270	1.000000	10289	7395	1.000000	47622956	0.004102
127849082	67878780	3463620	10000.000000	18187	5433	1.000000	10440	7286	1.000000	48029391	0.004136
127812017	67911591	3466241	10000.000000	18263	5280	1.000000	10155	7470	1.000000	48436136	0.004082
127828681	67895663	3465524	10000.000000	18385	5238	1.000000	10217	7567	1.000000	48843555	0.004267
127824072	67893856	3464414	10000.000000	18506	5246	1.000000	10074	7631	1.000000	49248966	0.005007
127831196	67892367	3464342	10000.000000	18463	5227	1.000000	10066	7565	1.000000	49653205	0.005256
127814836	67902736	3465880	10000.000000	18287	5462	1.000000	10207	7450	1.000000	50057497	0.005273
127819821	67891322	3466434	10000.000000	18273	5468	1.000000	10070	7603	1.000000	50462060	0.005031
127815123	67892804	3464205	10000.000000	18661	5228	1.000000	10239	7341	1.000000	50865064	0.005221
127836641	67886186	3464452	10000.000000	18641	5175	1.000000	10176	7436	1.000000	51268430	0.005123
127815641	67887088	3464496	10000.000000	18295	5353	1.000000	10131	7548	1.000000	51669986	0.004101
127842353	67879509	3464028	10000.000000	18521	5140	1.000000	9983	7673	1.000000	52071348	0.004113
127813971	67899412	3460311	10000.000000	18443	5222	1.000000	10177	7388	1.000000	52472714	0.004219
127816474	67911568	3461299	10000.000000	18252	5266	1.000000	10032	7464	1.000000	52873549	0.004303
127841692	67864837	3465945	10000.000000	18468	5284	1.000000	10101	7444	1.000000	53273502	0.004368
npatches	nstrain	runtime	dt	init_x	init_y	init_y_blood	init_z	init_S	beta0	beta1	beta2	beta3	mean_beta	B	d	delta	delta_blood	b[0]	mut	m	CTL	c	g	epsilon	k	het	lambda	rho	omega	x_max	patch.dyna	DELTA	A	VA
10000	1	100.000000	0.001000	21900	9499	5000000	0.001000	10000000	16.543456	16.660691	16.898238	17.229745	19	800000000	0.010000	1.000000	1.000000	80000	0.000050	0.004800	0	0.500000	0.000000	2.500000	7.000000	0.500000	0.001000	0.001000	0.010000	31872	0	10.000000	7.000000	1.000000
sus	inf	inf_blood	z	x[0]	y[0][0]	z[0]	x[1]	y[1][0]	z[1]	S[0]	synchrony
219000000	94990000	5000000	10.000000	21900	9499	0.001000	21900	9499	0.001000	10000000	0.000000
52760991	217443503	11296067	3941.516320	5589	21531	0.394152	5549	21620	0.394152	10794110	0.000000
90288964	108280290	5578264	6325.803353	9576	10610	0.632580	9733	10376	0.632580	11359911	0.000000
112932212	79683881	4083334	7771.765723	11731	7940	0.777177	11773	7798	0.777177	11861863	0.000000
125466966	68048619	3479434	8648.676577	13419	6606	0.864868	13279	6673	0.864868	12330355	0.000000
132925496	62136959	3175205	9180.483393	14111	6069	0.918048	14229	6007	0.918048	12779932	0.000000
137363775	58915432	3009343	9503.000201	14231	5820	0.950300	14586	5740	0.950300	13216907	0.000000
140019214	57088174	2911295	9698.592075	14998	5493	0.969859	14942	5379	0.969859	13645975	0.000000
141649957	56004865	2858840	9817.209710	15147	5362	0.981721	14583	5647	0.981721	14070539	0.000000
142653905	55347480	2823834	9889.145947	15044	5394	0.988915	15234	5472	0.988915	14491577	0.000000
143251738	54945807	2802637	9932.772025	15320	5304	0.993277	15251	5216	0.993277	14909537	0.000000
143605009	54717406	2791700	9959.229270	15370	5213	0.995923	15185	5497	0.995923	15326898	0.000000
143808663	54585263	2785324	9975.274394	15117	5303	0.997527	15442	5256	0.997527	15743296	0.000000
143946734	54499299	2781796	9985.005037	15321	5189	0.998501	15222	5243	0.998501	16157555	0.000000
144019407	54455112	2776774	9990.906233	15346	5283	0.999091	15442	5188	0.999091	16571829	0.000000
144070123	54429279	2779761	9994.485041	15395	5251	0.999449	15438	5293	0.999449	16986077	0.000000
144096429	54407135	2775346	9996.655426	15376	5355	0.999666	15126	5221	0.999666	17399489	0.000000
144105624	54411479	2776951	9997.971667	15426	5229	0.999797	15159	5128	0.999797	17811987	0.000000
144114006	54386857	2775910	9998.769908	15376	5260	0.999877	14965	5402	0.999877	18222348	0.000000
144153822	54371064	2773164	9999.254005	15299	5257	0.999925	15232	5375	0.999925	18632671	0.000000
144155225	54369312	2773665	9999.547588	15275	5180	0.999955	15411	5238	0.999955	19043056	0.000000
144134156	54377402	2777079	9999.725632	15556	4903	0.999973	15098	5211	0.999973	19452785	0.000000
144140836	54383381	2777900	9999.833608	15211	5178	0.999983	15364	4993	0.999983	19861413	0.000000
144162213	54366239	2775362	9999.899091	15201	5295	0.999990	15142	5310	0.999990	20268573	0.000000
144151472	54376431	2774650	9999.938803	15251	5221	0.999994	15349	5163	0.999994	20675993	0.000000
144150769	54384273	2773686	9999.962887	15147	5293	0.999996	15124	5159	0.999996	21082352	0.000000
144170482	54355419	2773217	9999.977493	15424	5245	0.999998	15093	5436	0.999998	21489607	0.000000
144149818	54373456	2774381	9999.986350	15090	5387	0.999999	15435	5174	0.999999	21896777	0.000000
144143937	54368536	2773427	9999.991722	15077	5345	0.999999	15206	5217	0.999999	22302264	0.000000
144150851	54370036	2771953	9999.994980	15388	5090	0.999999	15078	5483	0.999999	22706615	0.000000
144132265	54382543	2775687	9999.996955	15478	4993	1.000000	15084	5168	1.000000	23111101	0.000000
144130832	54383080	2776013	9999.998154	15157	5225	1.000000	15276	5131	1.000000	23514864	0.000000
144157414	54365602	2773746	9999.998880	15408	5100	1.000000	14981	5463	1.000000	23916926	0.000000
144138850	54369414	2771506	9999.999321	15250	5300	1.000000	15352	5059	1.000000	24319357	0.000000
144157848	54357999	2771923	9999.999588	15510	5091	1.000000	15087	5304	1.000000	24720825	0.000000
144122767	54384293	2773381	9999.999750	15331	5155	1.000000	15373	5183	1.000000	25120666	0.000000
144183396	54344440	2770423	9999.999849	15264	5207	1.000000	15157	5362	1.000000	25520780	0.000000
144176753	54365218	2772924	9999.999908	15347	5430	1.000000	15429	5088	1.000000	25921564	0.000000
144139489	54379593	2775687	9999.999944	15481	5220	1.000000	15572	5198	1.000000	26319850	0.000000
144131631	54391963	2774713	9999.999966	15098	5192	1.000000	15104	5179	1.000000	26717754	0.000000
144121970	54376831	2776806	9999.999980	15473	5065	1.000000	15141	5583	1.000000	27115564	-1.#IND00
144134330	54376723	2776376	9999.999988	15170	5349	1.000000	15808	4986	1.000000	27513008	-1.#IND00
144170086	54371345	2772977	9999.999992	15403	5129	1.000000	15198	5249	1.000000	27910525	0.017907
144140690	54368705	2774048	9999.999995	15474	5180	1.000000	15130	5186	1.000000	28307361	0.006371
144140201	54361730	2771403	9999.999997	15281	5078	1.000000	15346	5222	1.000000	28702393	0.005530
144173488	54354038	2774852	9999.999998	15507	5111	1.000000	15155	5291	1.000000	29097187	0.006376
144157969	54365604	2772647	9999.999999	15404	5241	1.000000	15622	5205	1.000000	29492911	0.011881
144126860	54387389	2773382	9999.999999	15356	5083	1.000000	15122	5374	1.000000	29886672	0.008941
144184654	54359691	2771016	10000.000000	15503	5206	1.000000	15235	5197	1.000000	30280556	0.009072
144159220	54375360	2773979	10000.000000	15365	5124	1.000000	15190	5418	1.000000	30673171	0.007233
144152906	54377049	2771121	10000.000000	15179	5391	1.000000	15154	5409	1.000000	31065176	0.006932
144164609	54365236	2774479	10000.000000	15400	5191	1.000000	15035	5319	1.000000	31456316	0.004816
144147182	54363479	2773872	10000.000000	15453	5229	1.000000	15465	5115	1.000000	31847929	0.004942
144162076	54382498	2772231	10000.000000	15414	5188	1.000000	15452	5185	1.000000	32236850	0.004083
144159838	54384789	2774693	10000.000000	15435	5143	1.000000	15009	5225	1.000000	32627416	0.004111
144152187	54358717	2776251	10000.000000	15237	5195	1.000000	15184	5273	1.000000	33015849	0.004630
144136656	54370394	2775606	10000.000000	15320	5240	1.000000	15130	5314	1.000000	33404249	0.004587
144127949	54378924	2775583	10000.000000	15240	5219	1.000000	15008	5281	1.000000	33791400	0.003971
144158712	54369772	2773499	10000.000000	15266	5059	1.000000	14967	5301	1.000000	34178707	0.005460
144146531	54375940	2776323	10000.000000	15109	5253	1.000000	15303	5317	1.000000	34564961	0.005325
144133914	54384744	2772673	10000.000000	15381	5176	1.000000	15191	5263	1.000000	34951010	0.004762
144156027	54359184	2775146	10000.000000	15382	5263	1.000000	15114	5307	1.000000	35336897	0.004046
144150592	54371312	2773995	10000.000000	15262	5501	1.000000	15174	5201	1.000000	35721010	0.004250
144146791	54374157	2775310	10000.000000	15057	5399	1.000000	15001	5370	1.000000	36104682	0.004376
144159197	54365514	2772752	10000.000000	15463	5096	1.000000	15265	5253	1.000000	36488213	0.003977
144127044	54390848	2776276	10000.000000	15405	5341	1.000000	15252	5135	1.000000	36870391	0.004118
144140115	54385300	2772677	10000.000000	15383	5338	1.000000	15109	5244	1.000000	37253161	0.003712
144149187	54385754	2773680	10000.000000	15008	5217	1.000000	15178	5269	1.000000	37635451	0.003749
144179898	54338936	2771894	10000.000000	15250	5250	1.000000	15269	5191	1.000000	38015788	0.004318
144122002	54391276	2777843	10000.000000	15137	5309	1.000000	15277	5261	1.000000	38396902	0.004590
144093009	54405728	2778238	10000.000000	15034	5395	1.000000	15126	5135	1.000000	38776157	0.004258
144185880	54345932	2772039	10000.000000	15317	5168	1.000000	15234	5221	1.000000	39155533	0.004320
144132382	54384549	2774980	10000.000000	15389	5229	1.000000	15264	5244	1.000000	39534556	0.003971
144150799	54368149	2771426	10000.000000	15157	5263	1.000000	14982	5375	1.000000	39913409	0.004278
144162749	54372814	2773156	10000.000000	15517	5262	1.000000	15154	5244	1.000000	40291289	0.005846
144154101	54370246	2774690	10000.000000	15207	5239	1.000000	15318	5248	1.000000	40669065	0.005766
144167023	54358581	2771817	10000.000000	15119	5118	1.000000	15158	5205	1.000000	41046002	0.006296
144137247	54391009	2774249	10000.000000	15300	5209	1.000000	15387	5141	1.000000	41422505	0.007181
144134653	54380943	2774725	10000.000000	15375	5162	1.000000	15041	5225	1.000000	41799155	0.007253
144160877	54362352	2771998	10000.000000	15301	5107	1.000000	15331	5204	1.000000	42174554	0.007104
144153675	54368650	2772934	10000.000000	15535	5291	1.000000	15132	5198	1.000000	42550099	0.006663
144162376	54361616	2773392	10000.000000	15427	5215	1.000000	15439	5196	1.000000	42923647	0.006162
144158455	54380268	2774735	10000.000000	15089	5190	1.000000	15332	5450	1.000000	43297007	0.006143
144129972	54387628	2774318	10000.000000	15550	5123	1.000000	15149	5319	1.000000	43668818	0.005959
144159406	54351193	2769976	10000.000000	15330	5409	1.000000	15257	5154	1.000000	44041242	0.005938
144136382	54372679	2778853	10000.000000	15074	5321	1.000000	15165	5152	1.000000	44412431	0.005382
144146078	54368988	2772814	10000.000000	15612	5056	1.000000	15226	5149	1.000000	44783572	0.005860
144166944	54371604	2773978	10000.000000	15345	5138	1.000000	15389	5137	1.000000	45153087	0.005839
144134469	54374822	2773660	10000.000000	15304	5141	1.000000	15594	5038	1.000000	45522816	0.005722
144150129	54371824	2773099	10000.000000	15476	5236	1.000000	15595	5049	1.000000	45892630	0.006061
144146682	54379260	2775324	10000.000000	15348	5234	1.000000	15317	5107	1.000000	46260805	0.006319
144145996	54369142	2773800	10000.000000	15110	5133	1.000000	15354	5229	1.000000	46629819	0.006344
144169422	54369687	2773772	10000.000000	15266	5164	1.000000	15229	5271	1.000000	46997654	0.005481
144153588	54351965	2772937	10000.000000	15372	5266	1.000000	15335	5237	1.000000	47365525	0.005535
144144619	54374655	2774117	10000.000000	15295	5130	1.000000	15060	5427	1.000000	47731901	0.005580
144156514	54360644	2773512	10000.000000	15134	5304	1.000000	15362	5168	1.000000	48096554	0.006041
144142122	54385134	2775172	10000.000000	15502	5041	1.000000	15488	5170	1.000000	48462673	0.005903
144138947	54381487	2772227	10000.000000	15332	5206	1.000000	15258	5260	1.000000	48828656	0.005321
144122735	54383708	2775138	10000.000000	15452	5130	1.000000	14991	5435	1.000000	49194140	0.005151
144165675	54364771	2775598	10000.000000	15127	5289	1.000000	15205	5280	1.000000	49557085	0.005608
npatches	nstrain	runtime	dt	init_x	init_y	init_y_blood	init_z	init_S	beta0	beta1	beta2	beta3	mean_beta	B	d	delta	delta_blood	b[0]	mut	m	CTL	c	g	epsilon	k	het	lambda	rho	omega	x_max	patch.dyna	DELTA	A	VA
10000	1	100.000000	0.001000	21900	9499	5000000	0.001000	10000000	15.491996	23.845997	27.478005	26.793910	19	800000000	0.010000	1.000000	1.000000	80000	0.000050	0.004800	0	0.500000	0.000000	2.500000	8.000000	0.500000	0.001000	0.001000	0.010000	31872	0	10.000000	7.000000	1.000000
sus	inf	inf_blood	z	x[0]	y[0][0]	z[0]	x[1]	y[1][0]	z[1]	S[0]	synchrony
219000000	94990000	5000000	10.000000	21900	9499	0.001000	21900	9499	0.001000	10000000	0.000000
57344217	193580160	10076944	3941.516320	6351	19072	0.394152	4383	19959	0.394152	10787911	0.000000
101158890	90895662	4684641	6325.803353	11295	8573	0.632580	7851	9848	0.632580	11327978	0.000000
126231942	66049555	3386900	7771.765723	14246	6203	0.777177	9747	7471	0.777177	11797734	0.000000
140238943	55752315	2851972	8648.676577	15680	5227	0.864868	11056	6285	0.864868	12230291	0.000000
148551174	50542545	2582588	9180.483393	16699	4719	0.918048	11358	6067	0.918048	12640443	0.000000
153547671	47671917	2435131	9503.000201	17464	4195	0.950300	12107	5412	0.950300	13035547	0.000000
156521480	46049757	2348228	9698.592075	17547	4225	0.969859	12344	5435	0.969859	13423041	0.000000
158314380	45102950	2301987	9817.209710	17793	4130	0.981721	12251	5242	0.981721	13805560	0.000000
159385505	44551776	2273148	9889.145947	17705	4125	0.988915	12468	5346	0.988915	14184067	0.000000
160084220	44194220	2254376	9932.772025	18119	3904	0.993277	12690	4951	0.993277	14559982	0.000000
160466827	43996320	2245394	9959.229270	18165	3943	0.995923	12536	5186	0.995923	14935773	0.000000
160743136	43849442	2234709	9975.274394	17958	4140	0.997527	12471	5330	0.997527	15310011	0.000000
160862071	43792197	2236669	9985.005037	18219	3841	0.998501	12477	5205	0.998501	15683037	0.000000
160968868	43736824	2230420	9990.906233	17926	3921	0.999091	12567	5039	0.999091	16056218	0.000000
160996512	43720989	2229678	9994.485041	17844	4028	0.999449	12466	5370	0.999449	16427484	0.000000
161057900	43687450	2228260	9996.655426	18287	3824	0.999666	12513	5233	0.999666	16799270	0.000000
161082410	43675943	2227824	9997.971667	18209	3815	0.999797	12611	5232	0.999797	17169595	0.000000
161079573	43672429	2231222	9998.769908	18122	4071	0.999877	12533	5181	0.999877	17539107	0.000000
161095399	43676298	2229089	9999.254005	18208	3886	0.999925	12617	5262	0.999925	17907590	0.000000
161123233	43665150	2227783	9999.547588	17839	3941	0.999955	12529	5094	0.999955	18276147	0.000000
161105113	43665938	2224113	9999.725632	18148	3796	0.999973	12626	5090	0.999973	18644701	0.000000
161101842	43677657	2228897	9999.833608	18110	3934	0.999983	12684	5129	0.999983	19011794	0.000000
161098238	43678407	2226438	9999.899091	17828	4028	0.999990	12694	5177	0.999990	19378801	0.000000
161121468	43658796	2224738	9999.938803	18326	3955	0.999994	12537	5226	0.999994	19744070	0.000000
161087078	43672186	2230705	9999.962887	17899	3860	0.999996	12550	5115	0.999996	20109810	0.000000
161111341	43662194	2224568	9999.977493	18078	3959	0.999998	12530	5139	0.999998	20474165	0.000000
161110587	43664182	2226006	9999.986350	18136	3929	0.999999	12589	5124	0.999999	20839467	0.000000
161112426	43681683	2230788	9999.991722	18072	4053	0.999999	12955	4941	0.999999	21203244	0.000000
161100526	43670474	2229158	9999.994980	18127	3916	0.999999	12629	5173	0.999999	21566197	0.000000
161099204	43674668	2230168	9999.996955	17882	4029	1.000000	12546	5259	1.000000	21928385	0.000000
161104716	43674999	2226396	9999.998154	18107	3821	1.000000	12468	5265	1.000000	22290946	0.000000
161112203	43670426	2225848	9999.998880	18038	3999	1.000000	12656	5148	1.000000	22653118	0.000000
161090601	43669868	2227217	9999.999321	18101	3902	1.000000	12441	5231	1.000000	23013686	0.000000
161098798	43685671	2225219	9999.999588	18142	4098	1.000000	12494	5150	1.000000	23375152	0.000000
161122387	43652940	2230270	9999.999750	18177	3961	1.000000	12433	5248	1.000000	23734170	0.000000
161124204	43672315	2229971	9999.999849	18295	3717	1.000000	12456	5145	1.000000	24093918	0.000000
161112251	43654621	2225976	9999.999908	18030	3820	1.000000	12744	5102	1.000000	24452806	0.000000
161126678	43678402	2228602	9999.999944	18101	3902	1.000000	12654	5126	1.000000	24810727	0.000000
161107879	43668563	2226892	9999.999966	18012	3938	1.000000	12669	5016	1.000000	25168876	0.000000
161143099	43652453	2226750	9999.999980	18259	3832	1.000000	12586	5089	1.000000	25527609	-1.#IND00
161080235	43681349	2231450	9999.999988	18142	3879	1.000000	12568	5133	1.000000	25883808	0.001600
161124603	43658014	2229371	9999.999992	17986	4061	1.000000	12352	5363	1.000000	26240353	0.004176
161140197	43659085	2229398	9999.999995	18032	4053	1.000000	12633	5073	1.000000	26596344	-0.011502
161110834	43670107	2227157	9999.999997	17911	4044	1.000000	12592	5251	1.000000	26952160	-0.009269
161073387	43679883	2229539	9999.999998	18045	3951	1.000000	12516	5077	1.000000	27306609	-0.008462
161136448	43658443	2226911	9999.999999	18004	4030	1.000000	12771	5188	1.000000	27661645	-0.007029
161100420	43680889	2227876	9999.999999	18208	3915	1.000000	12518	5175	1.000000	28016270	-0.006871
161085987	43672883	2231173	10000.000000	18075	3960	1.000000	12475	5178	1.000000	28369042	-0.007447
161117703	43661590	2228756	10000.000000	18169	3823	1.000000	12725	5031	1.000000	28721058	-0.002794
161087108	43677292	2229327	10000.000000	18005	3920	1.000000	12796	4919	1.000000	29072614	-0.004127
161111769	43667293	2227273	10000.000000	18023	3858	1.000000	12692	5080	1.000000	29425583	-0.002617
161085287	43672309	2228918	10000.000000	18218	3804	1.000000	12535	5083	1.000000	29777352	-0.003271
161152777	43649770	2229018	10000.000000	18143	3793	1.000000	12341	5230	1.000000	30128670	-0.002302
161065301	43682184	2230261	10000.000000	17971	3918	1.000000	12647	5126	1.000000	30479331	-0.001200
161153815	43653030	2225941	10000.000000	17971	4006	1.000000	12595	5121	1.000000	30828193	-0.002546
161086242	43665284	2227576	10000.000000	17909	4001	1.000000	12495	5210	1.000000	31177769	-0.001734
161110591	43653666	2226433	10000.000000	18232	3819	1.000000	12270	5197	1.000000	31525538	-0.003118
161126290	43650512	2229990	10000.000000	18065	3919	1.000000	12602	5186	1.000000	31874105	-0.002529
161089045	43667789	2226937	10000.000000	17915	3952	1.000000	12629	5113	1.000000	32221661	-0.004555
161083973	43670715	2229339	10000.000000	18054	3926	1.000000	12301	5317	1.000000	32567957	-0.004380
161092594	43664726	2229258	10000.000000	17982	4012	1.000000	12701	5262	1.000000	32913256	-0.005805
161135247	43641217	2227964	10000.000000	17943	4166	1.000000	12775	5102	1.000000	33258957	-0.005191
161128826	43657075	2228822	10000.000000	18350	3852	1.000000	12744	5192	1.000000	33603394	-0.005891
161133694	43653469	2223297	10000.000000	18160	3858	1.000000	12480	4982	1.000000	33947164	-0.004330
161091405	43671874	2227570	10000.000000	18021	4026	1.000000	12458	5164	1.000000	34292092	-0.005673
161104240	43658613	2228382	10000.000000	18001	4000	1.000000	12686	5144	1.000000	34636152	-0.005226
161082321	43672771	2227460	10000.000000	18128	3969	1.000000	12571	5028	1.000000	34979578	-0.004716
161104238	43686028	2227534	10000.000000	18281	3873	1.000000	12668	5124	1.000000	35322356	-0.004083
161100118	43680034	2228433	10000.000000	17956	4013	1.000000	12610	4998	1.000000	35665006	-0.003469
161109968	43667708	2225037	10000.000000	17927	3982	1.000000	12738	5169	1.000000	36006582	-0.003324
161079996	43672105	2228775	10000.000000	17954	3966	1.000000	12464	5082	1.000000	36348835	-0.003186
161123268	43665416	2228901	10000.000000	17816	4091	1.000000	12385	5183	1.000000	36689075	-0.002970
161069725	43699760	2229735	10000.000000	18188	3858	1.000000	12575	5265	1.000000	37028881	-0.002787
161113096	43660647	2228547	10000.000000	18138	3933	1.000000	12483	5149	1.000000	37368274	-0.002406
161129865	43654462	2225926	10000.000000	18311	3785	1.000000	12421	5175	1.000000	37706621	-0.001593
161105598	43657136	2231177	10000.000000	18113	3986	1.000000	12680	4998	1.000000	38045132	-0.001271
161102585	43675831	2230264	10000.000000	17946	3948	1.000000	12448	5245	1.000000	38384044	-0.000052
161100347	43666236	2229861	10000.000000	17932	3860	1.000000	12373	5285	1.000000	38721934	0.000030
161125005	43680705	2230651	10000.000000	17912	4018	1.000000	12546	5147	1.000000	39059367	-0.000086
161088908	43675859	2230562	10000.000000	18230	3855	1.000000	12840	4976	1.000000	39395929	-0.000177
161083986	43675296	2226929	10000.000000	18080	3911	1.000000	12613	5193	1.000000	39730838	-0.000039
161121186	43656313	2224832	10000.000000	18040	3832	1.000000	12555	5179	1.000000	40066127	-0.000968
161106444	43663964	2228290	10000.000000	18076	3874	1.000000	12515	5188	1.000000	40402151	-0.001008
161120865	43664579	2228006	10000.000000	18144	3840	1.000000	12710	4990	1.000000	40736171	-0.001570
161090693	43662308	2230004	10000.000000	17968	3848	1.000000	12604	5159	1.000000	41069598	-0.001493
161092807	43671577	2229422	10000.000000	17848	4009	1.000000	12391	5157	1.000000	41403218	-0.001473
161102420	43669676	2226172	10000.000000	18103	4046	1.000000	12658	5150	1.000000	41736682	-0.001726
161125143	43663584	2228049	10000.000000	17922	3831	1.000000	12550	5115	1.000000	42069468	-0.002057
161083305	43669043	2231206	10000.000000	18161	3834	1.000000	12447	5141	1.000000	42403680	-0.001991
161110692	43684094	2226765	10000.000000	18125	3895	1.000000	12478	5325	1.000000	42735300	-0.002096
161083280	43682727	2225728	10000.000000	18349	3775	1.000000	12658	5214	1.000000	43066267	-0.002447
161076820	43675262	2226927	10000.000000	18189	3990	1.000000	12856	5196	1.000000	43397368	-0.001807
161101652	43661550	2228337	10000.000000	17941	4015	1.000000	12431	5242	1.000000	43727811	-0.001820
161098169	43657168	2226672	10000.000000	17730	4049	1.000000	12545	5230	1.000000	44057726	-0.001879
161087361	43676375	2231411	10000.000000	18218	3917	1.000000	12554	5185	1.000000	44385984	-0.001990
161074686	43677449	2227978	10000.000000	17932	4052	1.000000	12433	5367	1.000000	44715105	-0.002735
161101761	43662464	2228920	10000.000000	18300	3942	1.000000	12415	5334	1.000000	45043970	-0.002480
161116590	43644927	2225304	10000.000000	18017	3951	1.000000	12842	5008	1.000000	45371599	-0.002641
161127211	43649345	2225649	10000.000000	18170	3919	1.000000	12451	5294	1.000000	45699965	-0.002141
npatches	nstrain	runtime	dt	init_x	init_y	init_y_blood	init_z	init_S	beta0	beta1	beta2	beta3	mean_beta	B	d	delta	delta_blood	b[0]	mut	m	CTL	c	g	epsilon	k	het	lambda	rho	omega	x_max	patch.dyna	DELTA	A	VA
10000	1	100.000000	0.001000	21900	9499	5000000	0.001000	10000000	22.092094	9.764403	10.876997	17.816749	19	800000000	0.010000	1.000000	1.000000	80000	0.000050	0.004800	0	0.500000	0.000000	2.500000	9.000000	0.500000	0.001000	0.001000	0.010000	31872	0	10.000000	7.000000	1.000000
sus	inf	inf_blood	z	x[0]	y[0][0]	z[0]	x[1]	y[1][0]	z[1]	S[0]	synchrony
219000000	94990000	5000000	10.000000	21900	9499	0.001000	21900	9499	0.001000	10000000	0.000000
62228677	172593377	9010392	3941.516320	5142	17771	0.394152	9923	15699	0.394152	10776399	0.000000
112259476	76897605	3962066	6325.803353	9448	8155	0.632580	17370	5885	0.632580	11288009	0.000000
139678576	55040790	2821357	7771.765723	11656	6077	0.777177	21198	3755	0.777177	11723401	0.000000
155114532	45857210	2348234	8648.676577	12974	5127	0.864868	23196	2793	0.864868	12118821	0.000000
164241997	41246845	2106524	9180.483393	13665	4762	0.918048	24472	2384	0.918048	12488352	0.000000
169687367	38699914	1976963	9503.000201	14118	4548	0.950300	25094	2129	0.950300	12844685	0.000000
172996511	37222944	1900767	9698.592075	14292	4408	0.969859	25552	2139	0.969859	13190821	0.000000
174936301	36389506	1858434	9817.209710	14852	4146	0.981721	25827	1995	0.981721	13530814	0.000000
176165926	35879300	1829001	9889.145947	14869	4318	0.988915	25765	1956	0.988915	13868650	0.000000
176867656	35576895	1815120	9932.772025	14959	4092	0.993277	25542	1821	0.993277	14203334	0.000000
177351714	35373658	1802431	9959.229270	14863	4000	0.995923	26027	1843	0.995923	14537022	0.000000
177593736	35261783	1800673	9975.274394	14903	3969	0.997527	25820	1970	0.997527	14869506	0.000000
177760268	35207071	1795940	9985.005037	14669	4302	0.998501	25688	1935	0.998501	15202037	0.000000
177853378	35181297	1793070	9990.906233	14768	4160	0.999091	25779	2012	0.999091	15532943	0.000000
177889558	35154779	1794193	9994.485041	15066	4045	0.999449	26104	1872	0.999449	15863318	0.000000
177930947	35136872	1793253	9996.655426	14925	4029	0.999666	26009	1975	0.999666	16192320	0.000000
177954929	35122383	1792790	9997.971667	14985	4042	0.999797	25885	1907	0.999797	16520391	0.000000
177979198	35113417	1792637	9998.769908	14822	4143	0.999877	25767	1967	0.999877	16848265	0.000000
178006118	35097467	1791172	9999.254005	15153	4025	0.999925	25987	1720	0.999925	17177327	0.000000
177944922	35117195	1792778	9999.547588	14870	4014	0.999955	25764	1875	0.999955	17505094	0.000000
178004135	35108901	1789882	9999.725632	14981	4225	0.999973	25885	1864	0.999973	17831409	0.000000
178024047	35113093	1791725	9999.833608	14851	4155	0.999983	26117	1905	0.999983	18157320	0.000000
177964619	35124892	1792283	9999.899091	14701	4168	0.999990	25890	1845	0.999990	18482384	0.000000
178002223	35102254	1793231	9999.938803	14864	4084	0.999994	25768	1910	0.999994	18807064	0.000000
177990530	35096997	1789443	9999.962887	15164	3990	0.999996	25796	1912	0.999996	19131547	0.000000
178012639	35095038	1791072	9999.977493	15127	3998	0.999998	25976	1865	0.999998	19455363	0.000000
177970915	35129174	1790010	9999.986350	15056	3930	0.999999	26017	1893	0.999999	19779165	0.000000
178023200	35102328	1790705	9999.991722	15167	3965	0.999999	26000	1855	0.999999	20102853	0.000000
177997896	35104603	1790662	9999.994980	14842	4157	0.999999	26028	1899	0.999999	20426307	0.000000
177999927	35099125	1791951	9999.996955	15003	4090	1.000000	25720	1916	1.000000	20748195	0.000000
177975839	35114489	1789746	9999.998154	14966	4079	1.000000	26041	1855	1.000000	21070163	0.000000
177984523	35128184	1792157	9999.998880	14994	3999	1.000000	25704	1890	1.000000	21391361	0.000000
177981589	35116485	1793686	9999.999321	15086	3968	1.000000	25768	1890	1.000000	21712859	0.000000
177986701	35111484	1791902	9999.999588	15098	3948	1.000000	26170	1825	1.000000	22032961	0.000000
178005764	35103744	1789568	9999.999750	15000	3975	1.000000	25636	1884	1.000000	22352389	0.000000
178018816	35102409	1791124	9999.999849	14790	3961	1.000000	25784	2024	1.000000	22671574	0.000000
177991915	35102871	1792452	9999.999908	15238	4140	1.000000	25851	1993	1.000000	22988990	0.000000
177993136	35117510	1789612	9999.999944	14881	4018	1.000000	25856	1945	1.000000	23306911	0.000000
177970731	35125724	1793791	9999.999966	15097	4115	1.000000	26086	1843	1.000000	23625521	0.000000
178019572	35101949	1789767	9999.999980	15073	4001	1.000000	25789	1938	1.000000	23942777	-1.#IND00
178001661	35120418	1792503	9999.999988	14906	4106	1.000000	25858	1915	1.000000	24260788	-0.005600
177999506	35107516	1791689	9999.999992	14961	4214	1.000000	25681	1901	1.000000	24577481	-0.011638
178004315	35095662	1794291	9999.999995	14920	4274	1.000000	25550	1962	1.000000	24893760	0.004233
178001587	35098970	1789275	9999.999997	14764	4067	1.000000	25785	1779	1.000000	25211081	0.002472
177997264	35113314	1791543	9999.999998	14949	4058	1.000000	25897	1904	1.000000	25526946	0.004137
178012926	35104166	1791355	9999.999999	14818	4138	1.000000	26174	1846	1.000000	25841788	0.003213
177994303	35113015	1792546	9999.999999	14661	4314	1.000000	25922	1924	1.000000	26155368	0.000955
178053946	35077102	1789717	10000.000000	14908	4056	1.000000	25910	1815	1.000000	26469688	-0.002138
177967463	35119456	1794960	10000.000000	14983	4165	1.000000	25753	1900	1.000000	26783757	-0.001009
177999577	35116895	1790324	10000.000000	14962	4131	1.000000	25930	1864	1.000000	27097060	-0.002345
177964461	35123358	1792652	10000.000000	15088	4038	1.000000	25887	1848	1.000000	27409872	-0.002681
178031349	35107020	1791379	10000.000000	14653	4251	1.000000	26039	1891	1.000000	27721468	-0.001914
177988821	35112889	1794218	10000.000000	14824	4169	1.000000	25923	1891	1.000000	28033229	-0.001163
178019285	35108998	1789930	10000.000000	15170	4133	1.000000	25986	1892	1.000000	28343509	-0.002977
177984370	35114801	1791974	10000.000000	14967	4217	1.000000	25982	1920	1.000000	28653983	-0.002545
177982378	35125804	1793754	10000.000000	14898	4087	1.000000	26110	1735	1.000000	28964335	-0.002874
177964475	35140861	1794560	10000.000000	15085	3999	1.000000	25935	2039	1.000000	29275020	-0.002292
178012358	35112723	1791272	10000.000000	14868	4073	1.000000	25881	1885	1.000000	29584040	0.000232
177966706	35109859	1790855	10000.000000	14607	4207	1.000000	25972	1936	1.000000	29892981	0.000644
177986314	35120687	1789425	10000.000000	15136	4150	1.000000	26141	1914	1.000000	30202270	-0.000161
177991085	35115361	1791103	10000.000000	14853	4252	1.000000	25809	1937	1.000000	30509516	0.000174
178023818	35096843	1791703	10000.000000	14724	4189	1.000000	25960	1903	1.000000	30815803	0.000845
177968410	35113490	1790936	10000.000000	14976	4171	1.000000	26274	1808	1.000000	31122797	0.000905
178015040	35102343	1793490	10000.000000	15154	4005	1.000000	25939	1810	1.000000	31429218	-0.000267
177990626	35106065	1790425	10000.000000	15149	3985	1.000000	26068	1819	1.000000	31735981	-0.000330
177986215	35111225	1791740	10000.000000	14600	4208	1.000000	25557	1905	1.000000	32041913	0.000530
177970966	35114947	1793708	10000.000000	14795	3977	1.000000	25803	1746	1.000000	32346283	0.000149
177969446	35100245	1790750	10000.000000	14806	4089	1.000000	25999	1878	1.000000	32650406	0.001336
178015301	35098136	1790923	10000.000000	15060	4007	1.000000	25920	1873	1.000000	32954238	0.000888
177994103	35112287	1790451	10000.000000	14938	4095	1.000000	26042	1866	1.000000	33257723	0.000624
178043359	35089725	1791081	10000.000000	14951	4036	1.000000	26080	1850	1.000000	33559543	0.000845
177984944	35113549	1791641	10000.000000	15057	3921	1.000000	25811	1964	1.000000	33862406	0.000800
177970451	35119533	1792228	10000.000000	15075	4059	1.000000	25834	1946	1.000000	34164988	0.000815
177983229	35113809	1791283	10000.000000	15090	4038	1.000000	25986	1833	1.000000	34466766	0.001053
178000105	35110783	1790888	10000.000000	14958	4071	1.000000	25691	1994	1.000000	34767926	0.002015
177986153	35115258	1791938	10000.000000	15184	3927	1.000000	25951	1912	1.000000	35069788	0.002299
178014244	35106215	1789718	10000.000000	14925	4128	1.000000	25908	1840	1.000000	35370536	0.003815
177985438	35116486	1794169	10000.000000	14842	4162	1.000000	25977	1798	1.000000	35670552	0.004560
178000198	35104514	1792261	10000.000000	14960	4170	1.000000	25754	1989	1.000000	35969226	0.005067
177974377	35119094	1792218	10000.000000	14970	4229	1.000000	25882	1885	1.000000	36269539	0.004852
177968157	35121917	1792562	10000.000000	14902	4151	1.000000	25974	1921	1.000000	36568003	0.002690
177967015	35125050	1792591	10000.000000	15273	4129	1.000000	25990	1909	1.000000	36867026	0.002866
177985981	35103007	1791554	10000.000000	14605	4239	1.000000	26120	1824	1.000000	37165591	0.002106
177998513	35091690	1790984	10000.000000	14904	4206	1.000000	25920	1930	1.000000	37461994	0.002092
178015982	35140835	1791566	10000.000000	14999	4021	1.000000	25941	1901	1.000000	37758074	0.002017
178034789	35098193	1788755	10000.000000	14793	4236	1.000000	26108	1957	1.000000	38054400	0.002393
177995222	35100875	1792327	10000.000000	15100	3962	1.000000	26127	1768	1.000000	38349803	0.002074
178019234	35101705	1790519	10000.000000	14846	4047	1.000000	25884	1803	1.000000	38645999	0.001840
177987025	35110132	1791185	10000.000000	14671	4106	1.000000	26076	1876	1.000000	38941886	0.001896
177972120	35119283	1791860	10000.000000	15111	4029	1.000000	26075	1793	1.000000	39237809	0.001726
177954914	35127556	1790809	10000.000000	14715	4247	1.000000	25891	1907	1.000000	39532616	0.001661
178000036	35100628	1790933	10000.000000	14872	3988	1.000000	26082	1778	1.000000	39825569	0.001981
178026976	35088413	1793987	10000.000000	15051	4027	1.000000	25962	1859	1.000000	40119823	0.001657
177999537	35111585	1790243	10000.000000	15020	3926	1.000000	26126	1867	1.000000	40412051	0.001504
177973160	35103571	1790718	10000.000000	15065	3985	1.000000	26113	1832	1.000000	40705271	0.001308
177998190	35101900	1790893	10000.000000	14976	4180	1.000000	26020	1703	1.000000	40997235	0.001117
177991471	35108195	1791161	10000.000000	14979	4213	1.000000	26135	1890	1.000000	41289591	0.001574
177973874	35128952	1791075	10000.000000	14796	4156	1.000000	25863	1851	1.000000	41580940	0.001788
177952624	35126675	1792393	10000.000000	14981	3864	1.000000	25742	1919	1.000000	41871821	0.001408
npatches	nstrain	runtime	dt	init_x	init_y	init_y_blood	init_z	init_S	beta0	beta1	beta2	beta3	mean_beta	B	d	delta	delta_blood	b[0]	mut	m	CTL	c	g	epsilon	k	het	lambda	rho	omega	x_max	patch.dyna	DELTA	A	VA
10000	1	100.000000	0.001000	21900	9499	5000000	0.001000	10000000	11.237802	22.113337	21.867163	19.257494	19	800000000	0.010000	1.000000	1.000000	80000	0.000050	0.004800	0	0.500000	0.000000	2.500000	10.000000	0.500000	0.001000	0.001000	0.010000	31872	0	10.000000	7.000000	1.000000
sus	inf	inf_blood	z	x[0]	y[0][0]	z[0]	x[1]	y[1][0]	z[1]	S[0]	synchrony
219000000	94990000	5000000	10.000000	21900	9499	0.001000	21900	9499	0.001000	10000000	0.000000
67047872	154337461	8080311	3941.516320	9548	14190	0.394152	5489	16019	0.394152	10766393	0.000000
122880967	65657033	3383492	6325.803353	16989	5210	0.632580	10358	7033	0.632580	11250455	0.000000
152469023	46206015	2373089	7771.765723	21112	3316	0.777177	12696	5240	0.777177	11653480	0.000000
169200981	37960363	1940691	8648.676577	23105	2394	0.864868	13928	4690	0.864868	12012923	0.000000
179064880	33795587	1728780	9180.483393	24594	2041	0.918048	15030	3932	0.918048	12345302	0.000000
184914404	31539235	1610314	9503.000201	25059	1986	0.950300	15615	3825	0.950300	12662597	0.000000
188485470	30228500	1543816	9698.592075	25478	1783	0.969859	15803	3645	0.969859	12969524	0.000000
190602940	29465597	1505208	9817.209710	25826	1667	0.981721	16245	3507	0.981721	13271298	0.000000
191861642	29022170	1482891	9889.145947	25754	1602	0.988915	16138	3583	0.988915	13569549	0.000000
192632625	28752767	1466677	9932.772025	26067	1586	0.993277	16352	3379	0.993277	13865293	0.000000
193121383	28596370	1456201	9959.229270	26083	1672	0.995923	16317	3371	0.995923	14159156	0.000000
193316056	28510133	1456927	9975.274394	26063	1613	0.997527	16567	3256	0.997527	14452895	0.000000
193562008	28425829	1450128	9985.005037	26043	1658	0.998501	16618	3253	0.998501	14745537	0.000000
193616951	28415794	1449253	9990.906233	26023	1554	0.999091	16389	3392	0.999091	15037443	0.000000
193694641	28383164	1446770	9994.485041	25885	1626	0.999449	16884	3215	0.999449	15328914	0.000000
193760548	28370373	1447055	9996.655426	25943	1596	0.999666	16343	3455	0.999666	15620456	0.000000
193765871	28357456	1445338	9997.971667	26042	1601	0.999797	16486	3340	0.999797	15910806	0.000000
193798511	28348528	1447016	9998.769908	26309	1564	0.999877	16239	3530	0.999877	16199764	0.000000
193793124	28351439	1444908	9999.254005	25990	1599	0.999925	16820	3304	0.999925	16489051	0.000000
193773711	28358328	1445383	9999.547588	26116	1542	0.999955	16393	3485	0.999955	16778244	0.000000
193832270	28335001	1445354	9999.725632	26048	1638	0.999973	16784	3326	0.999973	17065390	0.000000
193850645	28321410	1443920	9999.833608	26048	1582	0.999983	16528	3229	0.999983	17351826	0.000000
193794658	28358809	1446271	9999.899091	25924	1661	0.999990	16423	3421	0.999990	17638852	0.000000
193787271	28363592	1447098	9999.938803	25882	1593	0.999994	16534	3376	0.999994	17926038	0.000000
193794152	28339249	1444691	9999.962887	26021	1551	0.999996	16465	3347	0.999996	18211658	0.000000
193797709	28350894	1446314	9999.977493	26165	1547	0.999998	16689	3259	0.999998	18498518	0.000000
193853264	28330226	1447812	9999.986350	25972	1603	0.999999	16413	3390	0.999999	18783330	0.000000
193829224	28348288	1446728	9999.991722	25603	1662	0.999999	16473	3325	0.999999	19067951	0.000000
193830307	28337006	1447653	9999.994980	26059	1535	0.999999	16576	3313	0.999999	19351974	0.000000
193814701	28343868	1446819	9999.996955	26279	1407	1.000000	16627	3317	1.000000	19636726	0.000000
193839709	28332285	1444530	9999.998154	25809	1727	1.000000	16836	3175	1.000000	19920075	0.000000
193793063	28347906	1444910	9999.998880	26209	1589	1.000000	16431	3541	1.000000	20204133	0.000000
193817755	28344847	1446575	9999.999321	25985	1623	1.000000	16883	3125	1.000000	20486909	0.000000
193816429	28351467	1445418	9999.999588	26026	1528	1.000000	16170	3527	1.000000	20769213	0.000000
193837312	28323002	1443450	9999.999750	26113	1618	1.000000	16625	3292	1.000000	21050939	0.000000
193830949	28333192	1444747	9999.999849	25841	1632	1.000000	16541	3266	1.000000	21333594	0.000000
193832089	28344894	1443528	9999.999908	26005	1630	1.000000	16527	3310	1.000000	21614644	0.000000
193807448	28343894	1443950	9999.999944	26120	1552	1.000000	16453	3312	1.000000	21896183	0.000000
193825714	28350326	1445089	9999.999966	26037	1688	1.000000	16541	3386	1.000000	22176780	0.000000
193798152	28336758	1446750	9999.999980	25638	1642	1.000000	16605	3416	1.000000	22456335	-1.#IND00
193796210	28344914	1448299	9999.999988	26154	1627	1.000000	16414	3334	1.000000	22736169	0.009600
193830289	28341675	1447254	9999.999992	26324	1560	1.000000	16680	3290	1.000000	23014615	0.048654
193801297	28340840	1445290	9999.999995	26013	1675	1.000000	16741	3301	1.000000	23293449	0.024459
193826276	28328094	1444984	9999.999997	25778	1583	1.000000	16340	3360	1.000000	23572044	0.018937
193842768	28332656	1445861	9999.999998	26055	1603	1.000000	16443	3296	1.000000	23849786	0.024250
193786165	28341627	1446457	9999.999999	25740	1699	1.000000	16682	3229	1.000000	24127315	0.017624
193842679	28337780	1445397	9999.999999	26079	1565	1.000000	16702	3293	1.000000	24404752	0.019636
193792584	28348536	1446473	10000.000000	25811	1590	1.000000	16590	3223	1.000000	24681822	0.016155
193789823	28357242	1446654	10000.000000	25853	1618	1.000000	16624	3300	1.000000	24957826	0.014797
193817682	28342048	1446303	10000.000000	26108	1493	1.000000	16420	3377	1.000000	25232946	0.013512
193813219	28347340	1444886	10000.000000	25682	1664	1.000000	16474	3379	1.000000	25508292	0.012852
193861704	28328206	1444484	10000.000000	26095	1650	1.000000	16367	3431	1.000000	25783418	0.012159
193781025	28355884	1446344	10000.000000	25972	1621	1.000000	16863	3353	1.000000	26057463	0.012029
193832300	28330500	1445031	10000.000000	25956	1649	1.000000	16538	3234	1.000000	26332125	0.010289
193830137	28343168	1445681	10000.000000	26243	1522	1.000000	16460	3508	1.000000	26605077	0.009410
193788149	28331104	1444102	10000.000000	25870	1521	1.000000	16327	3434	1.000000	26879077	0.009235
193778595	28345623	1444211	10000.000000	25698	1645	1.000000	16311	3470	1.000000	27151665	0.009178
193812669	28338314	1446523	10000.000000	25914	1641	1.000000	16583	3299	1.000000	27423141	0.009223
193800105	28357467	1448192	10000.000000	25987	1585	1.000000	16507	3287	1.000000	27694691	0.007852
193825921	28344738	1446036	10000.000000	26022	1616	1.000000	16306	3563	1.000000	27966714	0.007463
193828910	28320238	1446355	10000.000000	25701	1628	1.000000	16543	3367	1.000000	28238591	0.006720
193783342	28356444	1444971	10000.000000	26117	1580	1.000000	16384	3393	1.000000	28509791	0.006479
193835998	28329555	1443431	10000.000000	25997	1591	1.000000	16835	3286	1.000000	28779927	0.006238
193785840	28344004	1446128	10000.000000	26163	1563	1.000000	16762	3109	1.000000	29050152	0.006622
193822557	28348795	1444680	10000.000000	26104	1540	1.000000	16633	3248	1.000000	29319179	0.005542
193818664	28337272	1445863	10000.000000	25957	1554	1.000000	16436	3350	1.000000	29589068	0.005703
193798257	28345306	1446404	10000.000000	26270	1552	1.000000	16655	3533	1.000000	29858492	0.003622
193771362	28351358	1445644	10000.000000	26101	1538	1.000000	16648	3309	1.000000	30127770	0.002849
193832889	28340740	1443730	10000.000000	26153	1664	1.000000	16284	3550	1.000000	30395565	0.003182
193780141	28351888	1448805	10000.000000	25809	1641	1.000000	16302	3547	1.000000	30662757	0.002781
193782015	28350736	1447408	10000.000000	26005	1597	1.000000	16457	3480	1.000000	30930418	0.002745
193808935	28352614	1446559	10000.000000	25920	1584	1.000000	16662	3371	1.000000	31197401	0.002897
193814271	28321340	1445123	10000.000000	26068	1574	1.000000	16352	3418	1.000000	31463873	0.002312
193754402	28376986	1447733	10000.000000	26117	1527	1.000000	16732	3331	1.000000	31730576	0.002458
193846742	28325605	1447303	10000.000000	26197	1600	1.000000	16625	3210	1.000000	31997267	0.002588
193803260	28346965	1448401	10000.000000	25978	1615	1.000000	16267	3438	1.000000	32261727	0.002796
193806899	28363975	1447149	10000.000000	25909	1634	1.000000	16253	3450	1.000000	32527425	0.003743
193840564	28326356	1446456	10000.000000	25770	1685	1.000000	16003	3478	1.000000	32792486	0.003527
193796838	28351051	1444943	10000.000000	25821	1691	1.000000	16729	3252	1.000000	33056042	0.003389
193828621	28331876	1444875	10000.000000	25871	1619	1.000000	16437	3385	1.000000	33319210	0.003409
193809916	28342120	1447228	10000.000000	25758	1655	1.000000	16485	3482	1.000000	33582730	0.002856
193828166	28334933	1446764	10000.000000	26218	1399	1.000000	16547	3286	1.000000	33846388	0.002939
193816498	28342867	1447377	10000.000000	25686	1662	1.000000	16410	3441	1.000000	34108940	0.002612
193816874	28331087	1445246	10000.000000	25892	1666	1.000000	16852	3182	1.000000	34370806	0.002322
193798053	28349184	1446185	10000.000000	26227	1544	1.000000	16507	3356	1.000000	34632295	0.002206
193805469	28347846	1445281	10000.000000	26202	1479	1.000000	16216	3469	1.000000	34892768	0.002179
193784406	28339246	1445465	10000.000000	25665	1706	1.000000	16323	3585	1.000000	35153326	0.001547
193849455	28333735	1446241	10000.000000	26066	1655	1.000000	16324	3497	1.000000	35414017	0.001408
193780514	28342962	1446012	10000.000000	25960	1563	1.000000	16412	3303	1.000000	35673127	0.001369
193873909	28323979	1447686	10000.000000	26250	1583	1.000000	16636	3421	1.000000	35933052	0.001567
193773689	28345620	1445892	10000.000000	25800	1541	1.000000	16557	3472	1.000000	36192303	0.001768
193806244	28346253	1443450	10000.000000	25964	1628	1.000000	16571	3489	1.000000	36451298	0.001201
193828329	28331577	1446119	10000.000000	26181	1604	1.000000	16549	3468	1.000000	36709328	0.000687
193808788	28347215	1446611	10000.000000	25798	1688	1.000000	16410	3406	1.000000	36968246	0.000813
193828746	28350399	1444478	10000.000000	26085	1646	1.000000	16338	3460	1.000000	37226192	0.000710
193835781	28317154	1446644	10000.000000	26302	1562	1.000000	16290	3341	1.000000	37482305	-0.000367
193853853	28319613	1445193	10000.000000	26073	1643	1.000000	16801	3218	1.000000	37739629	-0.000432
193821439	28321454	1444626	10000.000000	26488	1549	1.000000	16691	3172	1.000000	37997436	-0.000103
193806052	28332719	1446315	10000.000000	25828	1554	1.000000	16643	3281	1.000000	38252802	-0.001012
npatches	nstrain	runtime	dt	init_x	init_y	init_y_blood	init_z	init_S	beta0	beta1	beta2	beta3	mean_beta	B	d	delta	delta_blood	b[0]	mut	m	CTL	c	g	epsilon	k	het	lambda	rho	omega	x_max	patch.dyna	DELTA	A	VA
10000	1	100.000000	0.001000	21900	9499	5000000	0.001000	10000000	23.167591	19.825872	11.051892	12.784013	19	800000000	0.010000	1.000000	1.000000	80000	0.000050	0.004800	0	0.500000	0.000000	2.500000	11.000000	0.500000	0.001000	0.001000	0.010000	31872	0	10.000000	7.000000	1.000000
sus	inf	inf_blood	z	x[0]	y[0][0]	z[0]	x[1]	y[1][0]	z[1]	S[0]	synchrony
219000000	94990000	5000000	10.000000	21900	9499	0.001000	21900	9499	0.001000	10000000	0.000000
71912994	138280573	7258291	3941.516320	5695	14400	0.394152	6611	14052	0.394152	10759591	0.000000
133284030	56398535	2905638	6325.803353	10754	6365	0.632580	12348	5806	0.632580	11218282	0.000000
164859495	38952676	2000737	7771.765723	13724	4390	0.777177	15470	4064	0.777177	11591503	0.000000
182749325	31481689	1611390	8648.676577	14994	3680	0.864868	16855	3460	0.864868	11918164	0.000000
193217605	27785271	1419904	9180.483393	15786	3436	0.918048	17976	2996	0.918048	12216360	0.000000
199480803	25722051	1312307	9503.000201	16498	3172	0.950300	19139	2685	0.950300	12499087	0.000000
203214074	24560581	1254614	9698.592075	16510	3185	0.969859	19423	2552	0.969859	12770384	0.000000
205358960	23895346	1219582	9817.209710	16864	2865	0.981721	19357	2623	0.981721	13036565	0.000000
206753252	23480158	1197897	9889.145947	17358	3006	0.988915	19892	2356	0.988915	13297572	0.000000
207572456	23230162	1185666	9932.772025	17293	2990	0.993277	19373	2595	0.993277	13556500	0.000000
208038578	23096981	1177970	9959.229270	17299	2997	0.995923	19847	2373	0.995923	13814742	0.000000
208352352	22995456	1174384	9975.274394	17245	2899	0.997527	19428	2620	0.997527	14070900	0.000000
208529426	22953489	1171324	9985.005037	16602	3146	0.998501	19533	2607	0.998501	14326581	0.000000
208606884	22920718	1169158	9990.906233	17179	2939	0.999091	19609	2489	0.999091	14581665	0.000000
208746748	22894751	1167783	9994.485041	17248	3006	0.999449	19695	2441	0.999449	14835255	0.000000
208714142	22905942	1169621	9996.655426	17026	2899	0.999666	19468	2520	0.999666	15088318	0.000000
208749025	22887919	1169557	9997.971667	17187	2823	0.999797	19990	2401	0.999797	15341472	0.000000
208766302	22887807	1167801	9998.769908	17465	2837	0.999877	19515	2504	0.999877	15594952	0.000000
208797268	22872940	1166742	9999.254005	17402	2987	0.999925	19283	2514	0.999925	15845634	0.000000
208761546	22877020	1169184	9999.547588	17218	2905	0.999955	19478	2533	0.999955	16097417	0.000000
208790745	22892893	1168640	9999.725632	17294	2965	0.999973	20086	2445	0.999973	16349061	0.000000
208798679	22861665	1168180	9999.833608	17495	2897	0.999983	19694	2485	0.999983	16599786	0.000000
208784416	22859359	1166216	9999.899091	17350	2877	0.999990	19531	2394	0.999990	16851316	0.000000
208804923	22869681	1166547	9999.938803	17477	2895	0.999994	19858	2431	0.999994	17102541	0.000000
208813108	22868496	1166568	9999.962887	17066	2896	0.999996	19808	2498	0.999996	17352540	0.000000
208802533	22879107	1168685	9999.977493	16974	3007	0.999998	19635	2556	0.999998	17601914	0.000000
208763185	22869187	1167939	9999.986350	17135	2951	0.999999	19935	2300	0.999999	17851608	0.000000
208805886	22884981	1164312	9999.991722	17606	2810	0.999999	19451	2561	0.999999	18100240	0.000000
208784026	22876957	1166402	9999.994980	17015	2972	0.999999	19744	2382	0.999999	18347908	0.000000
208776811	22880528	1165643	9999.996955	17393	2923	1.000000	19663	2517	1.000000	18595835	0.000000
208805046	22881403	1167112	9999.998154	17554	2668	1.000000	19660	2608	1.000000	18844464	0.000000
208778985	22866569	1166548	9999.998880	16953	3027	1.000000	19634	2416	1.000000	19092273	0.000000
208820693	22863688	1166257	9999.999321	17061	3050	1.000000	19331	2586	1.000000	19339320	0.000000
208792632	22882732	1168605	9999.999588	17201	2947	1.000000	19831	2573	1.000000	19586605	0.000000
208811955	22864209	1165854	9999.999750	17380	2784	1.000000	19647	2543	1.000000	19832981	0.000000
208819638	22873901	1166724	9999.999849	17009	2885	1.000000	19763	2416	1.000000	20079481	0.000000
208804527	22869505	1166777	9999.999908	17089	3022	1.000000	19719	2470	1.000000	20324732	0.000000
208809760	22856603	1165777	9999.999944	17227	2962	1.000000	19504	2379	1.000000	20570507	0.000000
208763240	22888861	1168319	9999.999966	17483	2910	1.000000	19935	2501	1.000000	20815224	0.000000
208809321	22868106	1164857	9999.999980	17429	2905	1.000000	19594	2614	1.000000	21059968	-1.#IND00
208796743	22874878	1167061	9999.999988	17212	2888	1.000000	20007	2390	1.000000	21303773	0.048000
208787443	22887098	1168147	9999.999992	17385	2846	1.000000	19492	2506	1.000000	21547382	0.039880
208786123	22877436	1167209	9999.999995	16934	2962	1.000000	20061	2506	1.000000	21790154	0.033043
208795180	22872562	1166428	9999.999997	17248	2937	1.000000	19730	2403	1.000000	22032952	0.022002
208761034	22877236	1167739	9999.999998	17173	2885	1.000000	19498	2564	1.000000	22275778	0.013862
208846987	22857670	1166278	9999.999999	17331	2765	1.000000	19761	2492	1.000000	22519289	0.013885
208794312	22875986	1167274	9999.999999	17503	2961	1.000000	19957	2329	1.000000	22761489	0.013299
208814857	22862811	1166509	10000.000000	17097	2976	1.000000	19806	2487	1.000000	23002527	0.010968
208786078	22873060	1169737	10000.000000	17140	2899	1.000000	19209	2700	1.000000	23244358	0.008938
208821105	22876744	1167614	10000.000000	17232	2893	1.000000	19345	2603	1.000000	23484884	0.008353
208810008	22875235	1166899	10000.000000	17354	2885	1.000000	19839	2570	1.000000	23724739	0.015233
208806385	22878122	1165430	10000.000000	17413	2724	1.000000	19550	2525	1.000000	23963917	0.014664
208801247	22871648	1165706	10000.000000	17307	2846	1.000000	19468	2432	1.000000	24203238	0.013907
208811665	22863797	1168568	10000.000000	17249	2968	1.000000	19631	2562	1.000000	24442295	0.012877
208801449	22869398	1169439	10000.000000	17643	2690	1.000000	20065	2571	1.000000	24681532	0.012559
208791419	22880669	1168100	10000.000000	17310	2931	1.000000	19835	2386	1.000000	24920072	0.011814
208765450	22881711	1165384	10000.000000	17559	2810	1.000000	19546	2587	1.000000	25158603	0.010830
208770399	22872217	1167388	10000.000000	17691	2716	1.000000	19369	2589	1.000000	25395526	0.010247
208816389	22858650	1165026	10000.000000	17264	3050	1.000000	19400	2521	1.000000	25633330	0.008594
208820096	22863164	1165657	10000.000000	17336	2971	1.000000	19606	2656	1.000000	25870162	0.012466
208799154	22877467	1166376	10000.000000	16887	3124	1.000000	20247	2385	1.000000	26106101	0.012195
208812202	22877547	1166132	10000.000000	17306	2889	1.000000	19467	2699	1.000000	26342857	0.011594
208832066	22872274	1166022	10000.000000	17087	2887	1.000000	19553	2588	1.000000	26579664	0.011219
208795315	22869780	1166870	10000.000000	17216	2984	1.000000	19422	2603	1.000000	26815392	0.010823
208746329	22892966	1166955	10000.000000	17282	2927	1.000000	19639	2449	1.000000	27050754	0.011009
208789469	22887147	1167521	10000.000000	17596	2775	1.000000	19714	2509	1.000000	27286055	0.009574
208769788	22878949	1167217	10000.000000	17260	2830	1.000000	19570	2504	1.000000	27520139	0.009133
208786870	22876223	1165314	10000.000000	17400	2883	1.000000	20084	2209	1.000000	27754968	0.010113
208788124	22883029	1167827	10000.000000	17049	3072	1.000000	19790	2554	1.000000	27988885	0.009317
208774841	22867128	1166884	10000.000000	17408	2895	1.000000	20013	2524	1.000000	28222873	0.009530
208765997	22878532	1167645	10000.000000	17279	2918	1.000000	19656	2532	1.000000	28455277	0.010307
208808689	22870084	1167262	10000.000000	17333	2852	1.000000	19774	2494	1.000000	28687810	0.010282
208836591	22851719	1166629	10000.000000	17174	2812	1.000000	19514	2593	1.000000	28921726	0.009804
208789919	22877798	1166418	10000.000000	17286	2944	1.000000	19907	2422	1.000000	29153636	0.009270
208801384	22868377	1166675	10000.000000	17293	2987	1.000000	19518	2501	1.000000	29385874	0.009033
208855372	22859427	1165623	10000.000000	17235	3027	1.000000	19839	2391	1.000000	29618388	0.010262
208776873	22883347	1166391	10000.000000	17157	2890	1.000000	19502	2452	1.000000	29849104	0.009859
208779201	22875854	1167919	10000.000000	17002	3073	1.000000	19664	2580	1.000000	30080286	0.008866
208792918	22874231	1168431	10000.000000	17291	2978	1.000000	19456	2569	1.000000	30310592	0.009096
208812013	22864254	1167574	10000.000000	17227	2831	1.000000	19613	2530	1.000000	30541551	0.007075
208842178	22863893	1166837	10000.000000	17370	2955	1.000000	19669	2544	1.000000	30771170	0.006739
208811695	22865011	1165982	10000.000000	17346	2967	1.000000	19721	2463	1.000000	31000349	0.006542
208826426	22869680	1168189	10000.000000	17338	3018	1.000000	19899	2430	1.000000	31229787	0.006816
208855823	22872754	1166510	10000.000000	16935	3006	1.000000	19669	2529	1.000000	31458612	0.006619
208834906	22872901	1167092	10000.000000	16979	3072	1.000000	19915	2384	1.000000	31687381	0.007059
208792601	22869574	1167695	10000.000000	17338	2892	1.000000	19775	2479	1.000000	31915690	0.006395
208802910	22866695	1168575	10000.000000	17482	2914	1.000000	19724	2543	1.000000	32143639	0.006216
208811378	22879867	1166764	10000.000000	17324	2887	1.000000	20226	2337	1.000000	32371165	0.006415
208784500	22877098	1168191	10000.000000	17126	2961	1.000000	19496	2553	1.000000	32598944	0.007340
208818633	22878931	1168220	10000.000000	17166	2923	1.000000	19731	2526	1.000000	32826225	0.006939
208795413	22886327	1168831	10000.000000	17637	2800	1.000000	19863	2464	1.000000	33052932	0.006735
208809378	22859574	1167947	10000.000000	17224	2917	1.000000	19428	2565	1.000000	33279709	0.006543
208795680	22878325	1166942	10000.000000	17191	2932	1.000000	19964	2442	1.000000	33506240	0.006131
208790313	22883177	1166589	10000.000000	17433	2990	1.000000	19760	2486	1.000000	33731679	0.006181
208804774	22878836	1166344	10000.000000	17511	2893	1.000000	19652	2562	1.000000	33956834	0.005953
208795706	22874850	1167585	10000.000000	17437	2945	1.000000	19454	2385	1.000000	34181206	0.006009
208795900	22858300	1168046	10000.000000	17456	2833	1.000000	19609	2431	1.000000	34406074	0.006596
208799410	22875334	1167878	10000.000000	17519	2909	1.000000	19688	2588	1.000000	34630411	0.005631
208775391	22874819	1166440	10000.000000	17414	2742	1.000000	19691	2583	1.000000	34855031	0.004600
npatches	nstrain	runtime	dt	init_x	init_y	init_y_blood	init_z	init_S	beta0	beta1	beta2	beta3	mean_beta	B	d	delta	delta_blood	b[0]	mut	m	CTL	c	g	epsilon	k	het	lambda	rho	omega	x_max	patch.dyna	DELTA	A	VA
10000	1	100.000000	0.001000	21900	9499	5000000	0.001000	10000000	10.085240	20.835260	18.991626	12.110629	19	800000000	0.010000	1.000000	1.000000	80000	0.000050	0.004800	0	0.500000	0.000000	2.500000	12.000000	0.500000	0.001000	0.001000	0.010000	31872	0	10.000000	7.000000	1.000000
sus	inf	inf_blood	z	x[0]	y[0][0]	z[0]	x[1]	y[1][0]	z[1]	S[0]	synchrony
219000000	94990000	5000000	10.000000	21900	9499	0.001000	21900	9499	0.001000	10000000	0.000000
76422050	124400803	6537154	3941.516320	11633	10918	0.394152	6696	12676	0.394152	10751026	0.000000
142657265	48903284	2523011	6325.803353	20760	3370	0.632580	12701	5350	0.632580	11186420	0.000000
175947046	33123470	1701025	7771.765723	24876	1922	0.777177	15799	3558	0.777177	11532399	0.000000
194740578	26393366	1351969	8648.676577	26794	1271	0.864868	17595	3034	0.864868	11829486	0.000000
205727588	22999682	1176440	9180.483393	28274	1022	0.918048	18468	2581	0.918048	12098085	0.000000
212181939	21159363	1079782	9503.000201	28944	807	0.950300	19483	2301	0.950300	12347847	0.000000
216008407	20124340	1027438	9698.592075	28823	826	0.969859	19729	2329	0.969859	12587334	0.000000
218333190	19520053	995244	9817.209710	28882	759	0.981721	19816	2287	0.981721	12819999	0.000000
219730120	19143291	977671	9889.145947	28828	729	0.988915	19985	2364	0.988915	13049173	0.000000
220586375	18951915	967447	9932.772025	29150	783	0.993277	20188	2165	0.993277	13276494	0.000000
221080359	18817490	958919	9959.229270	28997	734	0.995923	20373	2304	0.995923	13501203	0.000000
221416710	18724644	955491	9975.274394	29139	687	0.997527	20083	2203	0.997527	13725033	0.000000
221659361	18669998	951113	9985.005037	29391	703	0.998501	20460	2052	0.998501	13947758	0.000000
221672484	18661178	952466	9990.906233	29381	709	0.999091	20440	2053	0.999091	14170040	0.000000
221800591	18641073	949225	9994.485041	29322	728	0.999449	20645	2068	0.999449	14391781	0.000000
221775683	18628715	950769	9996.655426	29016	745	0.999666	20656	2211	0.999666	14613706	0.000000
221822444	18629815	951167	9997.971667	29121	742	0.999797	19931	2270	0.999797	14834858	0.000000
221868181	18601835	947749	9998.769908	29239	725	0.999877	20700	2101	0.999877	15056058	0.000000
221860617	18605356	948163	9999.254005	29195	735	0.999925	20134	2094	0.999925	15276423	0.000000
221812611	18625717	949965	9999.547588	29155	708	0.999955	20341	2134	0.999955	15496203	0.000000
221842942	18616619	949108	9999.725632	29029	735	0.999973	20347	2275	0.999973	15715617	0.000000
221880453	18618606	950357	9999.833608	29241	790	0.999983	20671	2218	0.999983	15934434	0.000000
221856093	18617687	950137	9999.899091	29174	725	0.999990	20649	2007	0.999990	16153374	0.000000
221864278	18604902	949067	9999.938803	29195	810	0.999994	20415	2163	0.999994	16372401	0.000000
221901117	18594360	951312	9999.962887	29326	609	0.999996	20568	2123	0.999996	16590602	0.000000
221882000	18596845	948056	9999.977493	28954	805	0.999998	20657	2211	0.999998	16809192	0.000000
221885499	18602299	950477	9999.986350	29000	740	0.999999	20972	1964	0.999999	17026599	0.000000
221885053	18593475	946682	9999.991722	29146	737	0.999999	20500	2209	0.999999	17244453	0.000000
221866434	18618696	949858	9999.994980	29230	706	0.999999	20298	2138	0.999999	17460517	0.000000
221849268	18611865	950886	9999.996955	29258	789	1.000000	20702	2121	1.000000	17676318	0.000000
221877293	18605048	950106	9999.998154	29566	730	1.000000	20616	2174	1.000000	17891798	0.000000
221878160	18599753	948719	9999.998880	29245	788	1.000000	20450	2041	1.000000	18108176	0.000000
221877477	18598693	946378	9999.999321	29310	744	1.000000	20200	2100	1.000000	18323725	0.000000
221915841	18593297	947857	9999.999588	29276	767	1.000000	20472	2062	1.000000	18538933	0.000000
221886538	18603414	949907	9999.999750	29125	726	1.000000	20672	2092	1.000000	18753133	0.000000
221856004	18619372	951439	9999.999849	29103	722	1.000000	20294	2187	1.000000	18968750	0.000000
221819766	18618052	951173	9999.999908	29405	729	1.000000	20342	2179	1.000000	19183476	0.000000
221899216	18602468	948886	9999.999944	29155	751	1.000000	20319	2069	1.000000	19397508	0.000000
221877861	18597719	948489	9999.999966	29219	712	1.000000	20208	2021	1.000000	19612438	0.000000
221876694	18608687	948242	9999.999980	29177	718	1.000000	20389	2224	1.000000	19825315	-1.#IND00
221894930	18588869	949569	9999.999988	29277	707	1.000000	20551	2192	1.000000	20039003	-1.#IND00
221879295	18608705	949715	9999.999992	29248	712	1.000000	20699	2111	1.000000	20251989	0.013816
221860997	18610214	948383	9999.999995	29174	685	1.000000	20386	2012	1.000000	20464687	-0.005142
221866360	18613787	949221	9999.999997	29311	691	1.000000	20249	2203	1.000000	20676265	-0.011301
221883701	18601187	948227	9999.999998	29318	763	1.000000	20597	2022	1.000000	20889795	-0.007112
221856220	18596199	948271	9999.999999	29230	653	1.000000	20384	2351	1.000000	21101354	-0.007897
221894979	18606993	949170	9999.999999	29348	740	1.000000	20628	1918	1.000000	21313444	-0.010469
221888722	18593904	949396	10000.000000	29254	739	1.000000	20293	2085	1.000000	21524097	-0.009879
221858134	18622851	951735	10000.000000	29323	745	1.000000	20478	2149	1.000000	21734808	-0.009600
221867785	18613197	949923	10000.000000	29380	775	1.000000	20280	2178	1.000000	21945804	-0.016034
221861436	18598550	950707	10000.000000	29126	771	1.000000	20639	2182	1.000000	22156199	-0.014942
221878896	18604968	948692	10000.000000	29122	763	1.000000	20777	2084	1.000000	22366594	-0.011652
221824996	18612480	949519	10000.000000	29516	636	1.000000	20404	2219	1.000000	22575514	-0.009864
221859295	18614234	950189	10000.000000	29489	773	1.000000	20726	2073	1.000000	22784961	-0.008902
221866504	18613413	948845	10000.000000	29238	723	1.000000	20633	2105	1.000000	22993593	-0.009069
221852582	18610269	948794	10000.000000	29027	783	1.000000	20001	2245	1.000000	23201878	-0.008646
221873610	18608631	950125	10000.000000	29212	732	1.000000	20476	2160	1.000000	23409050	-0.010911
221894839	18587953	948217	10000.000000	29104	640	1.000000	20843	1854	1.000000	23615853	-0.011545
221864594	18609734	950867	10000.000000	29380	676	1.000000	20081	2322	1.000000	23823600	-0.010747
221899511	18596144	950175	10000.000000	29143	767	1.000000	20934	2023	1.000000	24031236	-0.010217
221869383	18614674	950074	10000.000000	29034	745	1.000000	20280	2156	1.000000	24238647	-0.009144
221882371	18603909	948217	10000.000000	29282	677	1.000000	20667	2182	1.000000	24445362	-0.008569
221857889	18612031	948784	10000.000000	28795	767	1.000000	20159	2213	1.000000	24651825	-0.009829
221924480	18613201	947914	10000.000000	29315	658	1.000000	20609	2207	1.000000	24857150	-0.009669
221915233	18584929	949740	10000.000000	28850	737	1.000000	20820	2022	1.000000	25062370	-0.009312
221828007	18616837	952294	10000.000000	29297	617	1.000000	20582	2081	1.000000	25267901	-0.007931
221912360	18607102	949930	10000.000000	29012	760	1.000000	20795	2026	1.000000	25471843	-0.008744
221859745	18616213	949961	10000.000000	29113	752	1.000000	20356	2013	1.000000	25675977	-0.008404
221883361	18610590	948879	10000.000000	29099	804	1.000000	20572	2150	1.000000	25880508	-0.008252
221855699	18608823	949604	10000.000000	29249	742	1.000000	20602	2083	1.000000	26085086	-0.008037
221853601	18594530	949244	10000.000000	29128	743	1.000000	20869	2034	1.000000	26288622	-0.007772
221892304	18599347	948630	10000.000000	29412	763	1.000000	20786	2009	1.000000	26492223	-0.007725
221856231	18618013	949596	10000.000000	29106	746	1.000000	20628	2120	1.000000	26695683	-0.006581
221892343	18591422	948704	10000.000000	29382	758	1.000000	20342	2204	1.000000	26899002	-0.006536
221840157	18614438	949311	10000.000000	29215	734	1.000000	20418	2193	1.000000	27102026	-0.006708
221878479	18619389	950340	10000.000000	29039	760	1.000000	20276	2294	1.000000	27303599	-0.006326
221899199	18596788	948096	10000.000000	29144	716	1.000000	20509	2158	1.000000	27505101	-0.006614
221895184	18605411	947928	10000.000000	29185	692	1.000000	20669	2125	1.000000	27706371	-0.006570
221884240	18613036	948684	10000.000000	29153	737	1.000000	20124	2291	1.000000	27907776	-0.006360
221893369	18604190	948606	10000.000000	29044	707	1.000000	20501	2059	1.000000	28108784	-0.006397
221867811	18610078	948992	10000.000000	29146	708	1.000000	20525	2034	1.000000	28309473	-0.006383
221870253	18607493	949664	10000.000000	29108	734	1.000000	20367	2182	1.000000	28510089	-0.006075
221891263	18590932	949146	10000.000000	29446	703	1.000000	20554	2056	1.000000	28711132	-0.005886
221854259	18615987	950298	10000.000000	29239	739	1.000000	20776	2129	1.000000	28911270	-0.005697
221872852	18611160	949864	10000.000000	29086	706	1.000000	20405	2194	1.000000	29111003	-0.005370
221875186	18605796	949059	10000.000000	29241	683	1.000000	20504	2156	1.000000	29310314	-0.005351
221896074	18593713	949542	10000.000000	29245	677	1.000000	20336	2219	1.000000	29509035	-0.005318
221840840	18624064	950561	10000.000000	29020	751	1.000000	20368	2095	1.000000	29707170	-0.005500
221842033	18611067	949999	10000.000000	28998	705	1.000000	20420	2152	1.000000	29906003	-0.005525
221872386	18602226	949460	10000.000000	29370	718	1.000000	20531	2061	1.000000	30103499	-0.005419
221875184	18610140	949125	10000.000000	29034	728	1.000000	20787	2040	1.000000	30302701	-0.005216
221897187	18603670	950335	10000.000000	29178	814	1.000000	20306	2240	1.000000	30500056	-0.004825
221894281	18618193	949239	10000.000000	29443	678	1.000000	20179	2261	1.000000	30697416	-0.005101
221864351	18604846	950303	10000.000000	29551	706	1.000000	20253	2067	1.000000	30894555	-0.005525
221876192	18612988	949802	10000.000000	29104	755	1.000000	20629	2098	1.000000	31090446	-0.005293
221884343	18609139	949331	10000.000000	29224	722	1.000000	20276	2137	1.000000	31287093	-0.005597
221857644	18604733	949542	10000.000000	29160	726	1.000000	20383	1914	1.000000	31483365	-0.005666
221887915	18607156	949790	10000.000000	29227	732	1.000000	20710	1969	1.000000	31679557	-0.005327
221849000	18603110	947413	10000.000000	29094	725	1.000000	20233	2320	1.000000	31876052	-0.005181
npatches	nstrain	runtime	dt	init_x	init_y	init_y_blood	init_z	init_S	beta0	beta1	beta2	beta3	mean_beta	B	d	delta	delta_blood	b[0]	mut	m	CTL	c	g	epsilon	k	het	lambda	rho	omega	x_max	patch.dyna	DELTA	A	VA
10000	1	100.000000	0.001000	21900	9499	5000000	0.001000	10000000	10.614763	10.196212	22.954359	14.951595	19	800000000	0.010000	1.000000	1.000000	80000	0.000050	0.004800	0	0.500000	0.000000	2.500000	13.000000	0.500000	0.001000	0.001000	0.010000	31872	0	10.000000	7.000000	1.000000
sus	inf	inf_blood	z	x[0]	y[0][0]	z[0]	x[1]	y[1][0]	z[1]	S[0]	synchrony
219000000	94990000	5000000	10.000000	21900	9499	0.001000	21900	9499	0.001000	10000000	0.000000
81744282	111703621	5877920	3941.516320	11850	9643	0.394152	12313	9550	0.394152	10740779	0.000000
153227497	42160127	2176433	6325.803353	21374	2851	0.632580	21761	2755	0.632580	11149474	0.000000
188312102	27839610	1430814	7771.765723	25528	1474	0.777177	26046	1377	0.777177	11463055	0.000000
208027694	21730837	1116280	8648.676577	27753	920	0.864868	28080	937	0.864868	11726072	0.000000
219438385	18673945	954590	9180.483393	28467	872	0.918048	28667	790	0.918048	11960107	0.000000
226139217	17031562	870513	9503.000201	29122	640	0.950300	29445	651	0.950300	12174981	0.000000
230117896	16100423	821136	9698.592075	29215	641	0.969859	29681	612	0.969859	12379212	0.000000
232448211	15558601	793860	9817.209710	29371	616	0.981721	29938	589	0.981721	12577245	0.000000
233891796	15241661	777772	9889.145947	29531	611	0.988915	29846	528	0.988915	12771892	0.000000
234746731	15049813	767121	9932.772025	29668	517	0.993277	29863	580	0.993277	12964475	0.000000
235317721	14913232	762716	9959.229270	29683	551	0.995923	29850	512	0.995923	13153621	0.000000
235593393	14848906	758420	9975.274394	29694	622	0.997527	29901	559	0.997527	13342433	0.000000
235760683	14826567	756867	9985.005037	29507	567	0.998501	30030	499	0.998501	13530967	0.000000
235861813	14800425	754460	9990.906233	29525	596	0.999091	29861	486	0.999091	13718109	0.000000
235979208	14760043	753169	9994.485041	29605	566	0.999449	29731	524	0.999449	13905630	0.000000
236009063	14752423	753955	9996.655426	29595	575	0.999666	30016	490	0.999666	14092087	0.000000
236023582	14764519	752783	9997.971667	29599	591	0.999797	30012	518	0.999797	14278232	0.000000
236042244	14767293	752917	9998.769908	29715	520	0.999877	30046	452	0.999877	14463880	0.000000
236087651	14748420	752412	9999.254005	29717	595	0.999925	29973	545	0.999925	14649225	0.000000
236051937	14756651	753722	9999.547588	29709	523	0.999955	30133	499	0.999955	14835686	0.000000
236053945	14749999	752462	9999.725632	29850	499	0.999973	29875	520	0.999973	15020295	0.000000
236077657	14735129	752510	9999.833608	29606	581	0.999983	29849	487	0.999983	15204851	0.000000
236065830	14753589	752960	9999.899091	29743	557	0.999990	29914	446	0.999990	15389756	0.000000
236045595	14763734	754225	9999.938803	29779	551	0.999994	29731	507	0.999994	15574106	0.000000
236109153	14741235	751926	9999.962887	29661	536	0.999996	29860	525	0.999996	15757887	0.000000
236064302	14755217	753820	9999.977493	29661	566	0.999998	29837	492	0.999998	15941309	0.000000
236101803	14756575	753599	9999.986350	29642	498	0.999999	30160	510	0.999999	16124889	0.000000
236087691	14753881	750997	9999.991722	29794	511	0.999999	29894	522	0.999999	16308159	0.000000
236048920	14744337	750483	9999.994980	29878	507	0.999999	29977	494	0.999999	16491136	0.000000
236041566	14752022	751823	9999.996955	29670	497	1.000000	29953	543	1.000000	16673864	0.000000
236026750	14755880	752665	9999.998154	29743	527	1.000000	29762	533	1.000000	16855735	0.000000
236090615	14749445	753886	9999.998880	29688	572	1.000000	29876	546	1.000000	17037822	0.000000
236088466	14736078	753518	9999.999321	29875	526	1.000000	29727	513	1.000000	17219756	0.000000
236101942	14743628	753076	9999.999588	29709	535	1.000000	30360	512	1.000000	17401390	0.000000
236043398	14750061	752326	9999.999750	29783	532	1.000000	29624	579	1.000000	17582737	0.000000
236104633	14735309	751700	9999.999849	29508	543	1.000000	29912	502	1.000000	17762316	0.000000
236040065	14758758	751271	9999.999908	29578	596	1.000000	29566	502	1.000000	17943480	0.000000
236085905	14742995	752965	9999.999944	29494	600	1.000000	29958	528	1.000000	18124321	0.000000
236017998	14770578	752209	9999.999966	29683	580	1.000000	30086	535	1.000000	18304905	0.000000
236020886	14754484	752404	9999.999980	29738	501	1.000000	29928	517	1.000000	18485043	-1.#IND00
236079085	14743400	752596	9999.999988	29730	602	1.000000	30103	458	1.000000	18663823	-0.019200
236110660	14741002	751393	9999.999992	29608	558	1.000000	29927	531	1.000000	18843377	0.000757
236027154	14765455	753244	9999.999995	29696	537	1.000000	29624	539	1.000000	19022197	0.007576
236075580	14739194	751660	9999.999997	29756	528	1.000000	29804	462	1.000000	19201011	0.007600
236089107	14751347	753406	9999.999998	29748	486	1.000000	29759	538	1.000000	19379178	0.003791
236072874	14745297	753079	9999.999999	29745	601	1.000000	29791	497	1.000000	19557360	0.003463
236041303	14760441	753068	9999.999999	29482	597	1.000000	30125	499	1.000000	19735701	0.002202
236063933	14752088	751904	10000.000000	29577	595	1.000000	29840	527	1.000000	19913788	0.002894
236095526	14743646	753630	10000.000000	29786	536	1.000000	29932	529	1.000000	20091374	0.002516
236090246	14751179	751255	10000.000000	29503	587	1.000000	30029	521	1.000000	20269507	0.004469
236051440	14749804	753690	10000.000000	29599	608	1.000000	29825	554	1.000000	20446711	0.003522
236037488	14741137	750835	10000.000000	29886	555	1.000000	29823	509	1.000000	20622669	0.002402
236078106	14752579	752856	10000.000000	29631	581	1.000000	29955	561	1.000000	20798480	0.002383
236059310	14749945	752257	10000.000000	29856	520	1.000000	29858	639	1.000000	20974619	0.001559
236052907	14744427	752535	10000.000000	29751	555	1.000000	29600	516	1.000000	21150302	0.001122
236096041	14730311	753138	10000.000000	29761	529	1.000000	29831	548	1.000000	21325526	0.001553
236054180	14756760	753388	10000.000000	29623	596	1.000000	30069	518	1.000000	21501325	-0.000093
236052478	14739120	752712	10000.000000	29838	546	1.000000	30284	515	1.000000	21676260	0.000156
236023602	14745036	752588	10000.000000	29677	507	1.000000	29886	575	1.000000	21851776	-0.000343
236146540	14737015	752073	10000.000000	29583	576	1.000000	29719	558	1.000000	22026723	0.000879
236036145	14763709	753093	10000.000000	29460	565	1.000000	30083	522	1.000000	22200338	-0.000572
236023757	14763306	753785	10000.000000	29821	489	1.000000	29553	566	1.000000	22374820	-0.000008
236071601	14754613	751742	10000.000000	29640	572	1.000000	29788	513	1.000000	22548117	0.000933
236097608	14739107	751615	10000.000000	29741	538	1.000000	29875	602	1.000000	22720859	-0.000123
236080426	14742594	752258	10000.000000	29846	588	1.000000	30046	515	1.000000	22894624	0.000298
236069222	14744754	752100	10000.000000	29635	628	1.000000	30054	553	1.000000	23067379	0.000359
236103700	14746006	751654	10000.000000	29884	563	1.000000	29815	466	1.000000	23239482	0.001337
236057842	14753920	752023	10000.000000	29593	588	1.000000	29888	529	1.000000	23411677	0.001404
236078579	14743872	753161	10000.000000	29583	549	1.000000	29934	535	1.000000	23583312	0.001482
236101709	14754083	751317	10000.000000	29860	549	1.000000	29983	537	1.000000	23754170	0.001208
236081475	14741802	752740	10000.000000	29861	512	1.000000	29830	540	1.000000	23926358	0.001245
236087778	14742616	752880	10000.000000	29852	474	1.000000	30027	491	1.000000	24097541	0.001321
236057171	14757082	753365	10000.000000	29387	628	1.000000	29922	550	1.000000	24268626	0.001291
236033661	14758098	752931	10000.000000	29484	586	1.000000	29859	521	1.000000	24439321	0.000983
236076196	14747480	753114	10000.000000	29826	522	1.000000	29890	545	1.000000	24609855	0.000949
236040418	14762684	752448	10000.000000	29548	591	1.000000	29773	541	1.000000	24780025	0.000535
236085118	14749686	752973	10000.000000	29882	495	1.000000	29820	490	1.000000	24950417	0.000605
236073479	14746188	753001	10000.000000	29707	506	1.000000	29820	570	1.000000	25120885	0.000277
236040704	14761288	753365	10000.000000	29501	544	1.000000	29884	517	1.000000	25289742	0.000705
236076801	14744021	752812	10000.000000	29709	519	1.000000	29913	559	1.000000	25459363	0.000795
236085563	14751601	752116	10000.000000	29692	520	1.000000	30211	410	1.000000	25628887	0.000966
236109605	14754254	752673	10000.000000	30055	504	1.000000	29923	542	1.000000	25797028	0.000135
236105561	14746834	752483	10000.000000	29913	571	1.000000	30015	473	1.000000	25965236	0.000177
236028623	14759693	754005	10000.000000	29675	555	1.000000	29941	520	1.000000	26134969	0.000555
236099026	14737982	752185	10000.000000	29693	551	1.000000	30127	497	1.000000	26302889	-0.000024
236105079	14740945	750975	10000.000000	29883	537	1.000000	29990	483	1.000000	26471009	-0.000149
236072839	14740048	751903	10000.000000	29853	515	1.000000	29636	538	1.000000	26638789	0.000973
236124406	14734144	752783	10000.000000	29867	507	1.000000	29860	517	1.000000	26805161	0.000852
236080499	14738800	754144	10000.000000	29893	573	1.000000	29621	526	1.000000	26971807	0.000905
236069244	14750537	751849	10000.000000	29513	567	1.000000	29729	505	1.000000	27138410	0.000805
236035075	14756016	753521	10000.000000	29737	572	1.000000	29999	498	1.000000	27305285	0.000829
236036183	14761013	753443	10000.000000	29687	479	1.000000	29791	485	1.000000	27471965	0.001789
236083697	14744741	752212	10000.000000	29762	483	1.000000	29942	498	1.000000	27638358	0.001757
236046240	14761223	753434	10000.000000	29700	583	1.000000	29816	562	1.000000	27804492	0.001176
236036627	14758680	752569	10000.000000	29356	624	1.000000	29857	503	1.000000	27969347	0.001203
236067291	14748844	752015	10000.000000	29442	571	1.000000	29869	536	1.000000	28134470	0.000960
236039143	14764431	752122	10000.000000	29843	548	1.000000	29647	516	1.000000	28299012	0.000989
236080299	14747399	751730	10000.000000	29721	522	1.000000	29655	564	1.000000	28464300	0.001372
236015168	14755519	753277	10000.000000	29762	529	1.000000	29973	581	1.000000	28628765	0.001268
npatches	nstrain	runtime	dt	init_x	init_y	init_y_blood	init_z	init_S	beta0	beta1	beta2	beta3	mean_beta	B	d	delta	delta_blood	b[0]	mut	m	CTL	c	g	epsilon	k	het	lambda	rho	omega	x_max	patch.dyna	DELTA	A	VA
10000	1	100.000000	0.001000	21900	9499	5000000	0.001000	10000000	16.355082	20.699207	23.724910	12.277411	19	800000000	0.010000	1.000000	1.000000	80000	0.000050	0.004800	0	0.500000	0.000000	2.500000	14.000000	0.500000	0.001000	0.001000	0.010000	31872	0	10.000000	7.000000	1.000000
sus	inf	inf_blood	z	x[0]	y[0][0]	z[0]	x[1]	y[1][0]	z[1]	S[0]	synchrony
219000000	94990000	5000000	10.000000	21900	9499	0.001000	21900	9499	0.001000	10000000	0.000000
87274943	100354568	5296036	3941.516320	9340	9839	0.394152	7736	10269	0.394152	10729281	0.000000
163852824	36304132	1872188	6325.803353	17650	3377	0.632580	14876	3962	0.632580	11111604	0.000000
200587102	23283533	1196359	7771.765723	21654	2012	0.777177	18422	2735	0.777177	11396982	0.000000
221049188	17759349	910125	8648.676577	23936	1600	0.864868	20439	2084	0.864868	11627595	0.000000
232727708	15028507	769006	9180.483393	25758	1133	0.918048	21527	1818	0.918048	11827796	0.000000
239468930	13561558	693246	9503.000201	26115	912	0.950300	22380	1553	0.950300	12010121	0.000000
243451312	12751398	652300	9698.592075	26725	879	0.969859	22925	1451	0.969859	12181138	0.000000
245861267	12251648	625297	9817.209710	26950	870	0.981721	23512	1448	0.981721	12345864	0.000000
247315060	11965765	610516	9889.145947	27061	867	0.988915	23656	1323	0.988915	12506462	0.000000
248178008	11785247	602463	9932.772025	26788	1000	0.993277	23738	1272	0.993277	12665303	0.000000
248706412	11684268	595384	9959.229270	27319	781	0.995923	24003	1292	0.995923	12822156	0.000000
249000900	11627151	591275	9975.274394	27165	896	0.997527	23326	1393	0.997527	12977540	0.000000
249136157	11604706	591837	9985.005037	27384	781	0.998501	23803	1468	0.998501	13131907	0.000000
249333266	11561496	591314	9990.906233	27130	860	0.999091	23709	1349	0.999091	13286232	0.000000
249365117	11553612	589415	9994.485041	27459	893	0.999449	23364	1282	0.999449	13440462	0.000000
249414961	11545181	590201	9996.655426	27538	803	0.999666	23372	1518	0.999666	13593910	0.000000
249453141	11534415	588077	9997.971667	27544	877	0.999797	23721	1363	0.999797	13747080	0.000000
249427827	11551399	589489	9998.769908	27299	853	0.999877	23677	1387	0.999877	13900289	0.000000
249435877	11545327	588363	9999.254005	27589	739	0.999925	23696	1202	0.999925	14052822	0.000000
249514067	11533373	589053	9999.547588	26782	886	0.999955	24139	1153	0.999955	14205488	0.000000
249467629	11532567	588289	9999.725632	27434	729	0.999973	23058	1493	0.999973	14358072	0.000000
249505069	11548553	588962	9999.833608	27216	847	0.999983	23834	1250	0.999983	14509410	0.000000
249443083	11537393	589492	9999.899091	27482	879	0.999990	23969	1277	0.999990	14662357	0.000000
249505363	11535796	589297	9999.938803	27068	803	0.999994	23716	1327	0.999994	14814509	0.000000
249447493	11538400	589553	9999.962887	27440	845	0.999996	23982	1307	0.999996	14965865	0.000000
249528065	11524198	588097	9999.977493	27311	849	0.999998	23467	1369	0.999998	15117067	0.000000
249483431	11543096	589748	9999.986350	27568	797	0.999999	23681	1324	0.999999	15267259	0.000000
249475345	11524064	586778	9999.991722	27288	794	0.999999	23686	1385	0.999999	15418191	0.000000
249484645	11535471	586749	9999.994980	27400	734	0.999999	23554	1371	0.999999	15568366	0.000000
249508146	11538282	589210	9999.996955	27222	854	1.000000	23493	1450	1.000000	15718796	0.000000
249413021	11550659	588691	9999.998154	27476	819	1.000000	23044	1452	1.000000	15868690	0.000000
249520706	11524518	586972	9999.998880	27454	804	1.000000	23844	1336	1.000000	16018435	0.000000
249460484	11526471	588481	9999.999321	27256	898	1.000000	23453	1319	1.000000	16168232	0.000000
249440555	11553561	590127	9999.999588	27245	884	1.000000	23709	1323	1.000000	16317751	0.000000
249488887	11532107	588657	9999.999750	27392	735	1.000000	23534	1283	1.000000	16467570	0.000000
249437123	11556622	589025	9999.999849	27285	825	1.000000	23876	1260	1.000000	16616350	0.000000
249497881	11538452	589310	9999.999908	27297	800	1.000000	23934	1364	1.000000	16765959	0.000000
249501385	11528104	588880	9999.999944	26995	831	1.000000	23587	1408	1.000000	16914504	0.000000
249433016	11546095	587680	9999.999966	27234	789	1.000000	23952	1160	1.000000	17062922	0.000000
249486399	11539139	588052	9999.999980	27331	844	1.000000	23983	1460	1.000000	17211388	-1.#IND00
249448949	11550349	588375	9999.999988	27745	766	1.000000	23389	1480	1.000000	17359256	0.009600
249529160	11526036	588158	9999.999992	27259	827	1.000000	23606	1437	1.000000	17507495	-0.004814
249462218	11536830	589842	9999.999995	27003	844	1.000000	23525	1410	1.000000	17655923	0.002914
249462931	11548331	588741	9999.999997	27212	762	1.000000	23806	1375	1.000000	17803405	0.000908
249500246	11536122	587611	9999.999998	27416	737	1.000000	23975	1318	1.000000	17950880	-0.000553
249488956	11533730	589030	9999.999999	27001	855	1.000000	23710	1365	1.000000	18097674	-0.001617
249496758	11530701	589874	9999.999999	27789	691	1.000000	24019	1177	1.000000	18244585	-0.001959
249482187	11539686	587776	10000.000000	27058	862	1.000000	23830	1304	1.000000	18390516	-0.000663
249522857	11523010	587866	10000.000000	27608	765	1.000000	23714	1284	1.000000	18536467	-0.000677
249482884	11546132	588488	10000.000000	27370	802	1.000000	23845	1179	1.000000	18681708	0.001512
249521948	11532991	588075	10000.000000	26694	915	1.000000	23496	1320	1.000000	18827181	0.001019
249422613	11547951	590454	10000.000000	27647	681	1.000000	23493	1355	1.000000	18973062	0.002464
249491779	11530829	587519	10000.000000	27241	863	1.000000	23289	1428	1.000000	19117859	0.001797
249464612	11540935	587370	10000.000000	27387	836	1.000000	23979	1326	1.000000	19262591	0.001293
249500481	11529884	588999	10000.000000	27311	798	1.000000	23694	1305	1.000000	19407003	0.002506
249534230	11526938	588399	10000.000000	27593	812	1.000000	23614	1372	1.000000	19550551	0.001665
249452790	11541410	587002	10000.000000	27490	768	1.000000	23668	1363	1.000000	19695463	0.002183
249482665	11536511	588569	10000.000000	27204	831	1.000000	23631	1363	1.000000	19840295	0.002462
249502747	11538141	588802	10000.000000	27075	859	1.000000	23592	1292	1.000000	19983856	0.003504
249398631	11553517	590199	10000.000000	27174	763	1.000000	23724	1317	1.000000	20128254	0.003072
249451449	11545383	588440	10000.000000	27467	781	1.000000	23832	1441	1.000000	20272340	0.002934
249456532	11552134	588478	10000.000000	26811	962	1.000000	23667	1452	1.000000	20415848	0.002987
249474456	11539744	587966	10000.000000	27581	720	1.000000	23805	1326	1.000000	20558926	0.001123
249485182	11534796	589944	10000.000000	27323	805	1.000000	24433	1220	1.000000	20701564	0.001025
249444188	11545037	587069	10000.000000	27237	778	1.000000	23616	1372	1.000000	20844695	0.000716
249452391	11534902	588907	10000.000000	27374	819	1.000000	23844	1329	1.000000	20987363	0.000108
249537829	11522936	589506	10000.000000	27219	818	1.000000	23396	1426	1.000000	21129447	-0.000295
249496016	11533580	587949	10000.000000	27633	799	1.000000	23422	1436	1.000000	21271787	-0.000337
249471477	11537428	587351	10000.000000	27487	694	1.000000	23538	1366	1.000000	21414460	-0.000505
249488138	11529718	587531	10000.000000	26933	757	1.000000	23830	1250	1.000000	21556256	0.000998
249494504	11532540	588567	10000.000000	27537	785	1.000000	23649	1318	1.000000	21698411	0.000735
249454190	11535152	588826	10000.000000	27339	827	1.000000	23028	1391	1.000000	21838996	0.001003
249500905	11527612	586590	10000.000000	27220	853	1.000000	23594	1548	1.000000	21979046	0.001109
249468791	11550196	588392	10000.000000	27605	741	1.000000	23528	1364	1.000000	22119272	0.002027
249461600	11539651	590038	10000.000000	27535	753	1.000000	23836	1344	1.000000	22259261	0.001271
249496647	11530526	588459	10000.000000	27824	774	1.000000	23622	1314	1.000000	22399853	0.001666
249394987	11554119	589560	10000.000000	27404	792	1.000000	23799	1503	1.000000	22539643	0.001832
249501424	11532114	589040	10000.000000	26994	869	1.000000	23368	1465	1.000000	22679860	0.001452
249454426	11542651	587541	10000.000000	27464	771	1.000000	23962	1309	1.000000	22819533	0.001703
249491528	11542451	589531	10000.000000	27522	791	1.000000	23759	1361	1.000000	22959304	0.002412
249538169	11527845	588581	10000.000000	27417	788	1.000000	23960	1333	1.000000	23098238	0.002429
249455120	11543721	587926	10000.000000	27142	780	1.000000	23546	1311	1.000000	23237785	0.002238
249503440	11528410	588548	10000.000000	27366	746	1.000000	23646	1401	1.000000	23376136	0.001218
249443206	11544004	587320	10000.000000	27530	827	1.000000	24001	1204	1.000000	23515565	0.001877
249466526	11543293	588195	10000.000000	27118	885	1.000000	23494	1280	1.000000	23654196	0.001842
249461809	11536097	588211	10000.000000	27303	828	1.000000	23298	1336	1.000000	23792636	0.001657
249504228	11537763	588566	10000.000000	26642	922	1.000000	23370	1391	1.000000	23930546	0.001633
249437357	11535219	588823	10000.000000	27220	896	1.000000	23709	1332	1.000000	24067999	0.001586
249448998	11541120	589487	10000.000000	27934	764	1.000000	23191	1316	1.000000	24205976	-0.000251
249506320	11528210	587725	10000.000000	27045	893	1.000000	24048	1290	1.000000	24343314	-0.000795
249482047	11535447	589252	10000.000000	27398	804	1.000000	23343	1419	1.000000	24480242	-0.000831
249479884	11529753	589084	10000.000000	27437	817	1.000000	23620	1436	1.000000	24617085	0.000054
249540754	11528506	588163	10000.000000	27377	803	1.000000	23788	1274	1.000000	24754787	-0.000239
249473669	11523752	587484	10000.000000	27539	859	1.000000	23488	1334	1.000000	24890952	-0.000449
249443398	11549744	588131	10000.000000	27099	833	1.000000	23434	1416	1.000000	25027141	-0.000572
249477961	11535612	588373	10000.000000	27615	823	1.000000	23618	1254	1.000000	25163679	-0.000637
249450254	11544081	587881	10000.000000	27375	917	1.000000	23622	1386	1.000000	25299675	-0.000790
249493716	11531964	588676	10000.000000	27636	758	1.000000	23858	1278	1.000000	25435365	-0.000572
249527405	11539030	591004	10000.000000	27183	777	1.000000	23521	1418	1.000000	25572006	-0.001293
npatches	nstrain	runtime	dt	init_x	init_y	init_y_blood	init_z	init_S	beta0	beta1	beta2	beta3	mean_beta	B	d	delta	delta_blood	b[0]	mut	m	CTL	c	g	epsilon	k	het	lambda	rho	omega	x_max	patch.dyna	DELTA	A	VA
10000	1	100.000000	0.001000	21900	9499	5000000	0.001000	10000000	25.859250	10.943220	13.577160	10.443651	19	800000000	0.010000	1.000000	1.000000	80000	0.000050	0.004800	0	0.500000	0.000000	2.500000	15.000000	0.500000	0.001000	0.001000	0.010000	31872	0	10.000000	7.000000	1.000000
sus	inf	inf_blood	z	x[0]	y[0][0]	z[0]	x[1]	y[1][0]	z[1]	S[0]	synchrony
219000000	94990000	5000000	10.000000	21900	9499	0.001000	21900	9499	0.001000	10000000	0.000000
92286448	90520228	4787144	3941.516320	6717	10010	0.394152	13070	7747	0.394152	10721269	0.000000
173133046	31554689	1626443	6325.803353	13386	3907	0.632580	23185	1968	0.632580	11078627	0.000000
211137522	19663933	1010462	7771.765723	15934	2863	0.777177	27772	823	0.777177	11337161	0.000000
232001379	14653194	751324	8648.676577	18498	2261	0.864868	29099	561	0.864868	11540843	0.000000
243747584	12222497	624652	9180.483393	19264	2047	0.918048	30080	395	0.918048	11713164	0.000000
250489656	10904314	558031	9503.000201	19855	1842	0.950300	30471	395	0.950300	11868111	0.000000
254489959	10174192	518824	9698.592075	20295	1726	0.969859	30487	334	0.969859	12012583	0.000000
256920314	9731537	496203	9817.209710	20660	1789	0.981721	30374	320	0.981721	12150473	0.000000
258302039	9481347	483300	9889.145947	21083	1528	0.988915	30530	334	0.988915	12283412	0.000000
259168179	9327004	476887	9932.772025	20921	1562	0.993277	30769	281	0.993277	12414210	0.000000
259619395	9248811	472279	9959.229270	21630	1661	0.995923	30703	263	0.995923	12543785	0.000000
259973041	9195243	468708	9975.274394	21152	1600	0.997527	30832	294	0.997527	12672659	0.000000
260106443	9156840	467288	9985.005037	21310	1673	0.998501	30663	247	0.998501	12801217	0.000000
260253736	9137136	465823	9990.906233	21185	1460	0.999091	30959	271	0.999091	12928782	0.000000
260386393	9112508	464537	9994.485041	21068	1657	0.999449	30849	297	0.999449	13055368	0.000000
260374927	9123834	464122	9996.655426	21760	1512	0.999666	30820	270	0.999666	13182934	0.000000
260369686	9125393	465958	9997.971667	21140	1650	0.999797	30886	257	0.999797	13308864	0.000000
260429609	9106179	464245	9998.769908	20856	1741	0.999877	30617	296	0.999877	13434430	0.000000
260418635	9117720	464417	9999.254005	20943	1553	0.999925	30693	287	0.999925	13559919	0.000000
260437605	9105770	465086	9999.547588	21466	1522	0.999955	30596	321	0.999955	13685722	0.000000
260409765	9112015	463438	9999.725632	21298	1345	0.999973	30546	270	0.999973	13810952	0.000000
260447650	9110967	466035	9999.833608	21128	1536	0.999983	30649	300	0.999983	13937070	0.000000
260444754	9094913	463451	9999.899091	21100	1472	0.999990	30670	325	0.999990	14062101	0.000000
260391646	9122842	465861	9999.938803	21179	1586	0.999994	30537	337	0.999994	14187402	0.000000
260421095	9113603	465851	9999.962887	20940	1593	0.999996	30579	301	0.999996	14312025	0.000000
260448894	9111687	465884	9999.977493	21242	1533	0.999998	30749	316	0.999998	14436401	0.000000
260453641	9091327	463971	9999.986350	20953	1516	0.999999	30583	299	0.999999	14561079	0.000000
260451046	9113851	464310	9999.991722	20932	1531	0.999999	30627	253	0.999999	14685185	0.000000
260459105	9106511	464808	9999.994980	20887	1685	0.999999	30620	272	0.999999	14808214	0.000000
260451298	9106889	464195	9999.996955	21277	1595	1.000000	30737	295	1.000000	14932288	0.000000
260425317	9112942	465817	9999.998154	21258	1480	1.000000	30825	264	1.000000	15055815	0.000000
260403274	9127597	465140	9999.998880	21292	1446	1.000000	30655	288	1.000000	15179487	0.000000
260468163	9094404	463773	9999.999321	20280	1783	1.000000	30799	336	1.000000	15303481	0.000000
260417736	9115168	465415	9999.999588	20906	1557	1.000000	30489	311	1.000000	15426176	0.000000
260456278	9094761	463879	9999.999750	21305	1510	1.000000	30445	340	1.000000	15549087	0.000000
260459254	9099791	465056	9999.999849	21153	1637	1.000000	30564	292	1.000000	15671864	0.000000
260438768	9104251	464228	9999.999908	21105	1541	1.000000	30736	314	1.000000	15793637	0.000000
260432738	9096093	465654	9999.999944	21226	1606	1.000000	30572	325	1.000000	15916425	0.000000
260471139	9097292	464877	9999.999966	21079	1543	1.000000	30800	279	1.000000	16037839	0.000000
260399537	9123769	465732	9999.999980	20795	1551	1.000000	30838	234	1.000000	16160056	-1.#IND00
260488941	9096932	463063	9999.999988	21556	1498	1.000000	30883	287	1.000000	16281545	-1.#IND00
260419213	9106598	464730	9999.999992	21002	1548	1.000000	30551	280	1.000000	16403136	0.000410
260407769	9127529	465789	9999.999995	20793	1663	1.000000	30718	256	1.000000	16524843	-0.004968
260453725	9100065	464557	9999.999997	21760	1563	1.000000	30579	268	1.000000	16646408	-0.004067
260446405	9108912	464069	9999.999998	21255	1663	1.000000	30557	319	1.000000	16766744	-0.004968
260486568	9098545	464608	9999.999999	20988	1511	1.000000	30694	269	1.000000	16887098	-0.008632
260460628	9096725	464609	9999.999999	20736	1613	1.000000	30670	270	1.000000	17007886	-0.008515
260461160	9105505	464996	10000.000000	20838	1726	1.000000	30664	322	1.000000	17128662	-0.013104
260423848	9102672	464769	10000.000000	21090	1681	1.000000	30687	269	1.000000	17248501	-0.011826
260469507	9093835	463803	10000.000000	21030	1560	1.000000	30720	274	1.000000	17368637	-0.010944
260434506	9098274	464631	10000.000000	21066	1631	1.000000	30501	235	1.000000	17489132	-0.011054
260466799	9109683	464824	10000.000000	20718	1698	1.000000	30640	251	1.000000	17609331	-0.006613
260476570	9098965	463930	10000.000000	21124	1542	1.000000	30634	279	1.000000	17729532	-0.006903
260414725	9102805	464419	10000.000000	20753	1464	1.000000	30560	298	1.000000	17849351	-0.006079
260426192	9104675	464445	10000.000000	20659	1689	1.000000	30775	282	1.000000	17969148	-0.004151
260465897	9107571	462508	10000.000000	21164	1676	1.000000	30600	336	1.000000	18088840	-0.003894
260446944	9102238	463926	10000.000000	21100	1558	1.000000	30648	316	1.000000	18208010	-0.004409
260442727	9104875	463315	10000.000000	21716	1340	1.000000	30540	282	1.000000	18326553	-0.003145
260449635	9097438	462894	10000.000000	21006	1658	1.000000	30848	293	1.000000	18444916	-0.002839
260514628	9099971	463660	10000.000000	21170	1543	1.000000	30753	261	1.000000	18562629	-0.002069
260394210	9111337	464342	10000.000000	21050	1678	1.000000	30761	292	1.000000	18681959	-0.001738
260453857	9119429	465447	10000.000000	21338	1459	1.000000	30732	265	1.000000	18799815	-0.001736
260422744	9101197	464000	10000.000000	21434	1403	1.000000	30684	274	1.000000	18918439	-0.001830
260470818	9094655	465007	10000.000000	20853	1565	1.000000	30852	259	1.000000	19035945	-0.003282
260443349	9098502	464438	10000.000000	20870	1619	1.000000	30723	281	1.000000	19153208	-0.002621
260438959	9104652	465186	10000.000000	21271	1620	1.000000	30489	305	1.000000	19270055	-0.002585
260497291	9099644	463853	10000.000000	20655	1716	1.000000	30443	244	1.000000	19387999	-0.002882
260422942	9101756	464707	10000.000000	21294	1575	1.000000	30994	279	1.000000	19505108	-0.002762
260437090	9105632	464929	10000.000000	21017	1523	1.000000	30471	298	1.000000	19622480	-0.002790
260487812	9092627	463334	10000.000000	20608	1678	1.000000	30550	272	1.000000	19738984	-0.002688
260408424	9101362	464236	10000.000000	21016	1646	1.000000	30677	263	1.000000	19855344	-0.002475
260464892	9091845	463543	10000.000000	21302	1756	1.000000	30809	307	1.000000	19972227	-0.002389
260442549	9096651	464459	10000.000000	20874	1684	1.000000	30806	298	1.000000	20087732	-0.002314
260495720	9094784	465318	10000.000000	20858	1639	1.000000	30737	317	1.000000	20203097	-0.002287
260459979	9098920	464210	10000.000000	20858	1707	1.000000	30851	271	1.000000	20318919	-0.002718
260418137	9115750	465902	10000.000000	20860	1601	1.000000	30482	296	1.000000	20434242	-0.002751
260485877	9112011	464498	10000.000000	20885	1554	1.000000	30569	317	1.000000	20549669	-0.002940
260417739	9105599	465036	10000.000000	20933	1627	1.000000	30720	244	1.000000	20664919	-0.002596
260471980	9102264	464029	10000.000000	21005	1590	1.000000	30944	281	1.000000	20780172	-0.001782
260437958	9107037	463658	10000.000000	21113	1479	1.000000	30588	272	1.000000	20894794	-0.001728
260462416	9107380	464176	10000.000000	21221	1619	1.000000	30863	280	1.000000	21009418	-0.002537
260469583	9088705	464915	10000.000000	21049	1784	1.000000	30539	327	1.000000	21124462	-0.002566
260454201	9107349	464269	10000.000000	21066	1736	1.000000	30547	298	1.000000	21238754	-0.002309
260462339	9104022	464629	10000.000000	21488	1543	1.000000	30646	257	1.000000	21353378	-0.002095
260477272	9095102	463900	10000.000000	20988	1513	1.000000	30708	288	1.000000	21467393	-0.002106
260430248	9114120	465352	10000.000000	20558	1782	1.000000	30692	318	1.000000	21580785	-0.001303
260406292	9104450	463888	10000.000000	21142	1618	1.000000	30737	295	1.000000	21694448	-0.000538
260446808	9109351	464815	10000.000000	21222	1602	1.000000	30865	264	1.000000	21807874	-0.000638
260452640	9108007	464329	10000.000000	21649	1417	1.000000	30740	292	1.000000	21921203	-0.000819
260449539	9115062	464792	10000.000000	20973	1572	1.000000	30573	333	1.000000	22034204	-0.000609
260450404	9112060	465294	10000.000000	21374	1497	1.000000	30728	245	1.000000	22147567	-0.000526
260417624	9114965	465279	10000.000000	20615	1731	1.000000	31008	270	1.000000	22260304	-0.001018
260467814	9113211	463638	10000.000000	21739	1450	1.000000	30585	283	1.000000	22373646	-0.001020
260433823	9109684	464329	10000.000000	20993	1535	1.000000	30665	261	1.000000	22486120	-0.000791
260463693	9100514	463779	10000.000000	21087	1612	1.000000	30673	264	1.000000	22599108	-0.000583
260458563	9110007	465809	10000.000000	21518	1428	1.000000	30891	266	1.000000	22711396	-0.000781
260428055	9104830	464436	10000.000000	21200	1487	1.000000	30661	238	1.000000	22823471	-0.000925
260444107	9109400	465006	10000.000000	21217	1469	1.000000	30744	298	1.000000	22935840	-0.000823
260449677	9106041	465319	10000.000000	20985	1519	1.000000	30674	312	1.000000	23047673	-0.000976
npatches	nstrain	runtime	dt	init_x	init_y	init_y_blood	init_z	init_S	beta0	beta1	beta2	beta3	mean_beta	B	d	delta	delta_blood	b[0]	mut	m	CTL	c	g	epsilon	k	het	lambda	rho	omega	x_max	patch.dyna	DELTA	A	VA
10000	1	100.000000	0.001000	21900	9499	5000000	0.001000	10000000	10.764147	11.488619	12.416566	23.927307	19	800000000	0.010000	1.000000	1.000000	80000	0.000050	0.004800	0	0.500000	0.000000	2.500000	16.000000	0.500000	0.001000	0.001000	0.010000	31872	0	10.000000	7.000000	1.000000
sus	inf	inf_blood	z	x[0]	y[0][0]	z[0]	x[1]	y[1][0]	z[1]	S[0]	synchrony
219000000	94990000	5000000	10.000000	21900	9499	0.001000	21900	9499	0.001000	10000000	0.000000
97411333	81719464	4331459	3941.516320	13564	6914	0.394152	13203	7112	0.394152	10711534	0.000000
182468751	27341818	1412793	6325.803353	24382	1548	0.632580	23889	1543	0.632580	11046568	0.000000
221579099	16484029	846891	7771.765723	28338	721	0.777177	27827	763	0.777177	11278288	0.000000
242787107	11953978	612962	8648.676577	29659	382	0.864868	29591	479	0.864868	11454572	0.000000
254504778	9776125	500316	9180.483393	30486	310	0.918048	30246	346	0.918048	11600086	0.000000
261301108	8602119	438995	9503.000201	30864	269	0.950300	30638	315	0.950300	11727744	0.000000
265191899	7951635	406206	9698.592075	30850	241	0.969859	30570	243	0.969859	11844709	0.000000
267479872	7578297	387567	9817.209710	31072	232	0.981721	30863	214	0.981721	11955979	0.000000
268869806	7351105	375499	9889.145947	30772	236	0.988915	30763	206	0.988915	12063773	0.000000
269752262	7218716	368520	9932.772025	31074	204	0.993277	30858	238	0.993277	12168326	0.000000
270192790	7149716	364176	9959.229270	30975	243	0.995923	30931	166	0.995923	12271350	0.000000
270603790	7082742	361743	9975.274394	30842	213	0.997527	30845	187	0.997527	12374152	0.000000
270706625	7066146	360828	9985.005037	30868	174	0.998501	31040	219	0.998501	12476415	0.000000
270839387	7043508	359270	9990.906233	30967	180	0.999091	30868	230	0.999091	12577923	0.000000
270923036	7025848	358720	9994.485041	30939	202	0.999449	31135	202	0.999449	12679486	0.000000
270898360	7038826	358860	9996.655426	30906	196	0.999666	30972	194	0.999666	12780091	0.000000
270977525	7019105	357765	9997.971667	31076	165	0.999797	31230	167	0.999797	12880768	0.000000
271014171	7015590	358257	9998.769908	31106	208	0.999877	30930	223	0.999877	12980410	0.000000
271053876	7013570	358053	9999.254005	31030	173	0.999925	31213	194	0.999925	13080611	0.000000
270957368	7020547	358040	9999.547588	31294	179	0.999955	31106	230	0.999955	13180753	0.000000
271058750	7012840	357624	9999.725632	30952	205	0.999973	30980	183	0.999973	13280374	0.000000
271026342	7010020	357752	9999.833608	31224	174	0.999983	30890	184	0.999983	13379859	0.000000
270991535	7016693	357818	9999.899091	31111	183	0.999990	31202	227	0.999990	13479107	0.000000
271021233	7018419	357916	9999.938803	31039	178	0.999994	31070	250	0.999994	13577952	0.000000
271004099	7013577	358406	9999.962887	30742	211	0.999996	30951	175	0.999996	13677419	0.000000
271004195	7027842	358128	9999.977493	30943	173	0.999998	31010	227	0.999998	13775567	0.000000
271024139	7006456	358243	9999.986350	30934	195	0.999999	30937	208	0.999999	13874657	0.000000
270997453	7005184	358034	9999.991722	31012	160	0.999999	30831	225	0.999999	13973855	0.000000
271051320	7014216	358050	9999.994980	31017	186	0.999999	31001	203	0.999999	14072268	0.000000
270966851	7026524	359280	9999.996955	31122	208	1.000000	30745	198	1.000000	14170945	0.000000
270969114	7020517	356601	9999.998154	31352	177	1.000000	30919	190	1.000000	14269999	0.000000
271025501	7012611	357263	9999.998880	31157	212	1.000000	30840	205	1.000000	14368270	0.000000
270959407	7028699	359759	9999.999321	31056	205	1.000000	30913	228	1.000000	14466726	0.000000
271026203	7017346	359184	9999.999588	30971	201	1.000000	30694	215	1.000000	14564715	0.000000
271000748	7012578	358286	9999.999750	31065	241	1.000000	30884	221	1.000000	14663140	0.000000
271023517	7013706	357077	9999.999849	31049	203	1.000000	30883	226	1.000000	14760751	0.000000
270999708	7018406	359481	9999.999908	31191	193	1.000000	30871	192	1.000000	14858173	0.000000
271028222	7013401	358004	9999.999944	30744	195	1.000000	31033	216	1.000000	14955068	0.000000
270965427	7029199	359059	9999.999966	30895	182	1.000000	30984	187	1.000000	15052424	0.000000
271001470	7012912	357561	9999.999980	30926	163	1.000000	30884	223	1.000000	15149903	-1.#IND00
271000323	7021676	359118	9999.999988	30808	211	1.000000	31171	221	1.000000	15247182	-1.#IND00
271016116	7027048	358294	9999.999992	31025	196	1.000000	31141	214	1.000000	15344174	0.008667
271010267	7018075	358015	9999.999995	31100	210	1.000000	30785	199	1.000000	15440388	0.006367
271002784	7025090	358799	9999.999997	31226	210	1.000000	30810	189	1.000000	15537093	0.006678
271022029	7008519	357070	9999.999998	31059	179	1.000000	31101	235	1.000000	15633504	0.001832
270957615	7028877	357991	9999.999999	31306	181	1.000000	31114	194	1.000000	15729500	0.000525
271018117	7020140	357061	9999.999999	31150	186	1.000000	30759	202	1.000000	15825989	0.003036
270969739	7025929	358644	10000.000000	31223	221	1.000000	30920	179	1.000000	15921996	0.001783
270993251	7015940	357364	10000.000000	30953	234	1.000000	31075	248	1.000000	16017964	-0.002333
271005744	7021162	357514	10000.000000	31085	176	1.000000	31048	188	1.000000	16113403	-0.001181
271002848	7018125	357960	10000.000000	31022	182	1.000000	30976	241	1.000000	16209159	-0.007428
271056034	7008522	356597	10000.000000	31136	180	1.000000	31030	194	1.000000	16304237	-0.002590
270984070	7024963	358397	10000.000000	31037	176	1.000000	31024	181	1.000000	16399420	-0.001577
271020220	7017223	357813	10000.000000	30872	204	1.000000	30786	208	1.000000	16494515	-0.001096
271022353	7014268	357672	10000.000000	31011	194	1.000000	31011	188	1.000000	16589403	-0.001293
271000902	7017659	358640	10000.000000	31140	212	1.000000	30886	198	1.000000	16683938	-0.003844
270966142	7020267	358818	10000.000000	31068	189	1.000000	31101	217	1.000000	16778322	-0.002289
271000808	7023639	357777	10000.000000	30700	184	1.000000	30950	202	1.000000	16872937	-0.002357
271024951	7006827	357338	10000.000000	31245	184	1.000000	31070	161	1.000000	16966713	-0.002116
271030909	7016784	357929	10000.000000	31039	191	1.000000	31039	206	1.000000	17060908	-0.001723
270992065	7021248	359183	10000.000000	31144	147	1.000000	30919	200	1.000000	17154995	-0.001725
271016293	7014492	358061	10000.000000	31168	202	1.000000	31040	206	1.000000	17249543	-0.001206
271029792	7019753	356981	10000.000000	30956	225	1.000000	30906	195	1.000000	17343754	0.000042
270979809	7015707	359101	10000.000000	31188	159	1.000000	30964	186	1.000000	17437501	0.000150
271052500	7009484	358520	10000.000000	31118	182	1.000000	30966	172	1.000000	17530213	0.001699
270987156	7020427	358654	10000.000000	31504	180	1.000000	31142	199	1.000000	17623729	0.001824
271006417	7011738	356843	10000.000000	31199	174	1.000000	30983	174	1.000000	17716262	0.001840
271070832	7013339	357707	10000.000000	31391	191	1.000000	30924	224	1.000000	17809183	0.001668
271011274	7029306	358025	10000.000000	31041	194	1.000000	31143	206	1.000000	17901790	0.001515
270993992	7011314	357640	10000.000000	31045	182	1.000000	31114	142	1.000000	17994515	0.001274
271011341	7015466	357848	10000.000000	31040	193	1.000000	31085	169	1.000000	18087210	0.001166
270991384	7020158	357948	10000.000000	31237	187	1.000000	30959	204	1.000000	18179924	0.001328
271024445	7014781	357439	10000.000000	31049	208	1.000000	30745	210	1.000000	18272080	0.001143
271037799	7010355	358603	10000.000000	30995	196	1.000000	30752	219	1.000000	18364430	0.001597
271006912	7010396	358163	10000.000000	30882	190	1.000000	31161	173	1.000000	18456400	0.001825
271005637	7019257	357436	10000.000000	30869	180	1.000000	31009	188	1.000000	18548687	0.001910
270972255	7019420	359041	10000.000000	30890	189	1.000000	30916	169	1.000000	18640609	0.001927
270983385	7020846	358036	10000.000000	30805	206	1.000000	30800	227	1.000000	18732804	0.001933
271017603	7030044	358302	10000.000000	30972	203	1.000000	31097	165	1.000000	18824950	0.001885
271049016	7022371	357477	10000.000000	31060	224	1.000000	30961	226	1.000000	18916139	0.001169
270995156	7013857	358492	10000.000000	31066	179	1.000000	31079	191	1.000000	19007794	0.001118
270992436	7017806	357966	10000.000000	30902	195	1.000000	31120	197	1.000000	19099062	0.001330
270999696	7025151	359085	10000.000000	31242	161	1.000000	30859	211	1.000000	19190158	0.000649
271042647	7008553	357740	10000.000000	31007	185	1.000000	31092	177	1.000000	19281589	0.000471
271051491	7010691	357320	10000.000000	30913	192	1.000000	30843	181	1.000000	19371600	0.000128
271017997	7029962	357995	10000.000000	31109	193	1.000000	31275	200	1.000000	19461956	-0.000449
271018204	7012615	357843	10000.000000	30939	206	1.000000	30901	212	1.000000	19552764	-0.000231
270979029	7029368	358618	10000.000000	30988	187	1.000000	30903	222	1.000000	19643464	-0.000124
270976661	7015097	358442	10000.000000	30864	211	1.000000	30974	207	1.000000	19733323	-0.000957
270993709	7020454	358590	10000.000000	30986	162	1.000000	31175	184	1.000000	19822777	0.000215
271028793	7013375	358333	10000.000000	31306	194	1.000000	31094	235	1.000000	19913268	0.000269
271021590	7028052	357362	10000.000000	31033	193	1.000000	30907	208	1.000000	20003008	-0.000352
271036470	7009484	358009	10000.000000	31321	183	1.000000	30935	222	1.000000	20092587	-0.000399
271016685	7017967	358667	10000.000000	31167	174	1.000000	31047	210	1.000000	20182914	-0.000247
271027462	7017954	357634	10000.000000	31073	193	1.000000	31163	190	1.000000	20272322	-0.000517
271009099	7010243	359007	10000.000000	31065	213	1.000000	30928	223	1.000000	20361731	0.000129
270995586	7016773	357102	10000.000000	31154	178	1.000000	31138	198	1.000000	20451281	0.000358
270988657	7028751	359224	10000.000000	31057	219	1.000000	30990	243	1.000000	20539739	0.000111
270970202	7020496	358659	10000.000000	31105	195	1.000000	31070	164	1.000000	20629163	0.000181
npatches	nstrain	runtime	dt	init_x	init_y	init_y_blood	init_z	init_S	beta0	beta1	beta2	beta3	mean_beta	B	d	delta	delta_blood	b[0]	mut	m	CTL	c	g	epsilon	k	het	lambda	rho	omega	x_max	patch.dyna	DELTA	A	VA
10000	1	100.000000	0.001000	21900	9499	5000000	0.001000	10000000	18.473095	22.974275	23.174130	22.871806	19	800000000	0.010000	1.000000	1.000000	80000	0.000050	0.004800	0	0.500000	0.000000	2.500000	17.000000	0.500000	0.001000	0.001000	0.010000	31872	0	10.000000	7.000000	1.000000
sus	inf	inf_blood	z	x[0]	y[0][0]	z[0]	x[1]	y[1][0]	z[1]	S[0]	synchrony
219000000	94990000	5000000	10.000000	21900	9499	0.001000	21900	9499	0.001000	10000000	0.000000
102633993	73799220	3915911	3941.516320	10053	7496	0.394152	8504	7816	0.394152	10701140	0.000000
191650891	23676522	1225917	6325.803353	18932	2445	0.632580	16238	2790	0.632580	11010908	0.000000
231706765	13722550	705389	7771.765723	23263	1351	0.777177	19871	1825	0.777177	11217724	0.000000
253091725	9638325	494621	8648.676577	26053	795	0.864868	22737	1237	0.864868	11368108	0.000000
264880914	7663329	392839	9180.483393	27477	623	0.918048	23832	1016	0.918048	11487555	0.000000
271398173	6658090	341350	9503.000201	28338	461	0.950300	24891	904	0.950300	11590100	0.000000
275258677	6078004	311044	9698.592075	29111	459	0.969859	25597	914	0.969859	11682883	0.000000
277525377	5738248	292751	9817.209710	29138	389	0.981721	25393	856	0.981721	11769086	0.000000
278862653	5545939	283416	9889.145947	29357	368	0.988915	25337	866	0.988915	11851490	0.000000
279695647	5426710	276339	9932.772025	29410	335	0.993277	26447	741	0.993277	11932196	0.000000
280211408	5354928	273148	9959.229270	29244	404	0.995923	26038	827	0.995923	12010974	0.000000
280466255	5306694	270934	9975.274394	29370	322	0.997527	26238	734	0.997527	12089408	0.000000
280640392	5299761	270332	9985.005037	29609	331	0.998501	26033	790	0.998501	12167344	0.000000
280753571	5277560	269750	9990.906233	29523	365	0.999091	25339	874	0.999091	12244003	0.000000
280865432	5266573	268360	9994.485041	29432	336	0.999449	26253	785	0.999449	12320455	0.000000
280813258	5256586	268301	9996.655426	29455	377	0.999666	25844	839	0.999666	12397650	0.000000
280919937	5255459	267459	9997.971667	29507	314	0.999797	26677	679	0.999797	12473811	0.000000
280871912	5260874	268598	9998.769908	29335	413	0.999877	26107	701	0.999877	12549819	0.000000
280947783	5253717	266713	9999.254005	29250	374	0.999925	26438	716	0.999925	12625730	0.000000
280830370	5277940	268872	9999.547588	29232	354	0.999955	25967	739	0.999955	12701597	0.000000
280961339	5245215	267347	9999.725632	29145	372	0.999973	26487	702	0.999973	12777502	0.000000
280906907	5251525	268745	9999.833608	29626	389	0.999983	26603	732	0.999983	12853341	0.000000
280892471	5252089	267848	9999.899091	29289	371	0.999990	26320	814	0.999990	12929294	0.000000
280923050	5247735	266867	9999.938803	29140	436	0.999994	26051	831	0.999994	13004649	0.000000
280897669	5260999	268535	9999.962887	29263	366	0.999996	26794	506	0.999996	13080274	0.000000
280910947	5251418	267676	9999.977493	29678	371	0.999998	26179	733	0.999998	13155738	0.000000
280941130	5249189	267408	9999.986350	29592	382	0.999999	25879	730	0.999999	13230522	0.000000
280906751	5251783	268620	9999.991722	29519	440	0.999999	26299	812	0.999999	13305494	0.000000
280935857	5251046	267382	9999.994980	29263	375	0.999999	25698	702	0.999999	13380337	0.000000
280976246	5250561	267992	9999.996955	29494	390	1.000000	26169	771	1.000000	13454831	0.000000
280909500	5253543	267977	9999.998154	29587	300	1.000000	26281	682	1.000000	13529705	0.000000
280894054	5262895	268990	9999.998880	29686	428	1.000000	26101	820	1.000000	13604645	0.000000
280934874	5231668	267591	9999.999321	29081	388	1.000000	26231	811	1.000000	13679369	0.000000
280952330	5249101	267443	9999.999588	29277	325	1.000000	26328	753	1.000000	13753612	0.000000
280910507	5258301	267158	9999.999750	29297	385	1.000000	25983	751	1.000000	13828112	0.000000
280971279	5246621	267313	9999.999849	29597	359	1.000000	25637	808	1.000000	13901843	0.000000
280945311	5248484	268615	9999.999908	29259	377	1.000000	25949	662	1.000000	13975560	0.000000
280873249	5262391	268026	9999.999944	29347	372	1.000000	25828	797	1.000000	14049528	0.000000
280872767	5263351	270046	9999.999966	29325	358	1.000000	25970	722	1.000000	14123635	0.000000
280871206	5262643	268561	9999.999980	29523	379	1.000000	26108	809	1.000000	14197281	-1.#IND00
280920985	5243234	267772	9999.999988	29300	377	1.000000	26116	715	1.000000	14271523	-1.#IND00
280946479	5246628	267894	9999.999992	29173	346	1.000000	25997	809	1.000000	14344644	0.003976
280943677	5251717	268009	9999.999995	29304	364	1.000000	26181	769	1.000000	14417546	0.005478
280863312	5256873	268112	9999.999997	29300	380	1.000000	26378	687	1.000000	14490628	0.007546
280878289	5253752	267828	9999.999998	29664	331	1.000000	26709	672	1.000000	14563993	0.003108
280932400	5245973	267786	9999.999999	29264	329	1.000000	25875	861	1.000000	14637728	0.004691
280868457	5252640	268399	9999.999999	29405	407	1.000000	25820	939	1.000000	14710820	0.000200
280863552	5253210	268145	10000.000000	29455	323	1.000000	26073	687	1.000000	14783669	0.002052
280877189	5262681	269236	10000.000000	29195	410	1.000000	25979	714	1.000000	14855845	0.002296
280860550	5256600	266937	10000.000000	29002	367	1.000000	26810	767	1.000000	14928924	0.002827
280961097	5259078	267375	10000.000000	29757	371	1.000000	26377	744	1.000000	15000817	0.003154
280949992	5255237	266945	10000.000000	29499	309	1.000000	26018	728	1.000000	15073928	0.002156
280896370	5258958	268430	10000.000000	29500	289	1.000000	26005	667	1.000000	15147205	0.002751
280959555	5244376	266849	10000.000000	29402	372	1.000000	26224	622	1.000000	15219377	0.003572
280886479	5254107	267534	10000.000000	29519	300	1.000000	26170	829	1.000000	15291713	0.002159
280923403	5249460	267411	10000.000000	29045	461	1.000000	26138	779	1.000000	15363263	0.001108
280864654	5262837	267877	10000.000000	29253	389	1.000000	25944	732	1.000000	15435211	0.001329
280904646	5245945	267603	10000.000000	29514	368	1.000000	25940	895	1.000000	15507517	0.001628
280903121	5260760	267620	10000.000000	29768	281	1.000000	26654	639	1.000000	15578424	0.001925
280891567	5247990	267886	10000.000000	29516	389	1.000000	26127	715	1.000000	15650424	0.001003
280955771	5238246	267769	10000.000000	29394	371	1.000000	26142	735	1.000000	15722007	0.002024
280998520	5239196	266826	10000.000000	29302	367	1.000000	25994	771	1.000000	15793162	0.002347
280964999	5250197	267005	10000.000000	29494	298	1.000000	26058	788	1.000000	15864976	0.002380
280941652	5245308	267523	10000.000000	29052	450	1.000000	26465	596	1.000000	15936386	0.002570
280963046	5248491	267066	10000.000000	29285	347	1.000000	25645	857	1.000000	16006410	0.003213
280920270	5249562	268114	10000.000000	29637	317	1.000000	25590	869	1.000000	16078258	0.003239
280877486	5257752	269531	10000.000000	29260	306	1.000000	25532	950	1.000000	16148337	0.002976
280940214	5247906	268372	10000.000000	29523	368	1.000000	25758	827	1.000000	16218769	0.002697
280954147	5240314	268520	10000.000000	29484	327	1.000000	25896	711	1.000000	16289651	0.001845
280891840	5261725	268813	10000.000000	29449	373	1.000000	26492	778	1.000000	16359985	0.001439
280929935	5241967	268115	10000.000000	29428	322	1.000000	26036	760	1.000000	16430437	0.001502
280926273	5243305	267418	10000.000000	29317	398	1.000000	26618	647	1.000000	16500436	0.001488
280929218	5253680	267468	10000.000000	29574	334	1.000000	26090	822	1.000000	16570446	0.001424
280947998	5249114	267680	10000.000000	29550	342	1.000000	26462	770	1.000000	16640214	0.003336
280946093	5250113	267821	10000.000000	29325	366	1.000000	26239	826	1.000000	16709822	0.003045
280891757	5250600	267613	10000.000000	29118	459	1.000000	25583	900	1.000000	16779778	0.002926
280859147	5260367	267768	10000.000000	29134	327	1.000000	26133	626	1.000000	16848788	0.003021
280974168	5245070	267567	10000.000000	29467	348	1.000000	25649	878	1.000000	16918490	0.002852
280843332	5259090	268946	10000.000000	29582	399	1.000000	26064	785	1.000000	16987822	0.002868
280870505	5263425	268539	10000.000000	29089	366	1.000000	26012	798	1.000000	17057592	0.002494
280945941	5238580	266833	10000.000000	29662	374	1.000000	26345	760	1.000000	17126670	0.002524
280914018	5254667	268073	10000.000000	29165	390	1.000000	26393	774	1.000000	17196036	0.002552
280898947	5258564	268506	10000.000000	29261	425	1.000000	26571	647	1.000000	17264666	0.003307
280905708	5248175	267578	10000.000000	29283	362	1.000000	26556	702	1.000000	17333210	0.003045
280897312	5256114	268529	10000.000000	29298	361	1.000000	26055	753	1.000000	17401928	0.002451
280909321	5259492	267932	10000.000000	29085	400	1.000000	26325	771	1.000000	17471534	0.003267
280945452	5232617	267748	10000.000000	29458	349	1.000000	26165	732	1.000000	17540628	0.002796
280907314	5261786	267615	10000.000000	29317	335	1.000000	26519	730	1.000000	17608825	0.001389
280908335	5253891	267582	10000.000000	29291	380	1.000000	26187	751	1.000000	17677726	0.001360
280851483	5267426	268775	10000.000000	29489	397	1.000000	26392	755	1.000000	17746127	0.001497
280972316	5239366	267875	10000.000000	29239	397	1.000000	26178	689	1.000000	17814157	0.002609
280864400	5262598	268496	10000.000000	29137	488	1.000000	26701	654	1.000000	17881848	0.002536
280905451	5257496	268587	10000.000000	29430	334	1.000000	25639	768	1.000000	17949816	0.002517
280889532	5253146	268348	10000.000000	29659	348	1.000000	25810	786	1.000000	18017942	0.002359
280948709	5250114	268558	10000.000000	29677	380	1.000000	26006	766	1.000000	18085852	0.001937
280875651	5257663	269042	10000.000000	29169	421	1.000000	26368	747	1.000000	18153318	0.001769
280916205	5250396	268160	10000.000000	29136	327	1.000000	26487	701	1.000000	18220788	0.001173
280875693	5262465	268931	10000.000000	29460	378	1.000000	26764	640	1.000000	18288120	0.001190
280857040	5260061	269351	10000.000000	28932	402	1.000000	26060	771	1.000000	18355638	0.001258
npatches	nstrain	runtime	dt	init_x	init_y	init_y_blood	init_z	init_S	beta0	beta1	beta2	beta3	mean_beta	B	d	delta	delta_blood	b[0]	mut	m	CTL	c	g	epsilon	k	het	lambda	rho	omega	x_max	patch.dyna	DELTA	A	VA
10000	1	100.000000	0.001000	21900	9499	5000000	0.001000	10000000	14.257983	27.491954	12.794490	27.314579	19	800000000	0.010000	1.000000	1.000000	80000	0.000050	0.004800	0	0.500000	0.000000	2.500000	18.000000	0.500000	0.001000	0.001000	0.010000	31872	0	10.000000	7.000000	1.000000
sus	inf	inf_blood	z	x[0]	y[0][0]	z[0]	x[1]	y[1][0]	z[1]	S[0]	synchrony
219000000	94990000	5000000	10.000000	21900	9499	0.001000	21900	9499	0.001000	10000000	0.000000
107647616	66786121	3550776	3941.516320	12456	6193	0.394152	7819	7619	0.394152	10690022	0.000000
200004589	20585976	1067893	6325.803353	23328	1377	0.632580	14646	3004	0.632580	10979758	0.000000
240662394	11475760	590297	7771.765723	27401	638	0.777177	18105	1927	0.777177	11163793	0.000000
261949603	7798170	399964	8648.676577	29519	344	0.864868	20543	1692	0.864868	11291959	0.000000
273422921	6050688	310294	9180.483393	30045	312	0.918048	21587	1441	0.918048	11390365	0.000000
279936994	5126960	262384	9503.000201	30689	229	0.950300	22289	1327	0.950300	11471160	0.000000
283549214	4639221	237108	9698.592075	30705	199	0.969859	23842	983	0.969859	11542847	0.000000
285780545	4332815	221689	9817.209710	30903	134	0.981721	23482	934	0.981721	11608495	0.000000
287003692	4175829	214125	9889.145947	30992	154	0.988915	23774	957	0.988915	11670848	0.000000
287783193	4075602	207456	9932.772025	31244	128	0.993277	23576	975	0.993277	11731728	0.000000
288225138	4016307	204441	9959.229270	31029	141	0.995923	23445	1050	0.995923	11790910	0.000000
288563764	3971659	202233	9975.274394	31067	132	0.997527	23659	1049	0.997527	11848858	0.000000
288717616	3943588	201112	9985.005037	31357	103	0.998501	23543	1023	0.998501	11906037	0.000000
288781564	3937478	201265	9990.906233	31162	127	0.999091	23618	995	0.999091	11962778	0.000000
288849557	3931608	199976	9994.485041	31089	102	0.999449	23652	1048	0.999449	12019548	0.000000
288886684	3929708	200790	9996.655426	31231	123	0.999666	23677	1081	0.999666	12076004	0.000000
288898021	3931610	199671	9997.971667	30879	125	0.999797	24567	838	0.999797	12132415	0.000000
288895226	3931677	200112	9998.769908	31028	87	0.999877	24218	1020	0.999877	12188842	0.000000
288955999	3914233	199620	9999.254005	31349	111	0.999925	24307	919	0.999925	12244739	0.000000
288940985	3921028	200148	9999.547588	31484	119	0.999955	23820	1007	0.999955	12300929	0.000000
288950225	3917685	200136	9999.725632	31258	121	0.999973	23989	948	0.999973	12357011	0.000000
288994521	3920067	199164	9999.833608	31329	93	0.999983	23389	947	0.999983	12412986	0.000000
288999668	3909411	198967	9999.899091	31200	114	0.999990	24268	824	0.999990	12468630	0.000000
288982037	3909932	199846	9999.938803	31130	134	0.999994	23946	835	0.999994	12524826	0.000000
288926464	3921455	200887	9999.962887	31459	122	0.999996	23910	1091	0.999996	12580768	0.000000
288936159	3924862	200874	9999.977493	31392	116	0.999998	24368	886	0.999998	12636323	0.000000
288973440	3915307	199625	9999.986350	31163	143	0.999999	23782	989	0.999999	12692189	0.000000
288987653	3916793	199748	9999.991722	31139	145	0.999999	23336	1119	0.999999	12748296	0.000000
288971690	3926772	200327	9999.994980	31254	127	0.999999	24110	1002	0.999999	12804414	0.000000
288960961	3917487	200241	9999.996955	31342	104	1.000000	23576	875	1.000000	12860516	0.000000
288950229	3931648	200346	9999.998154	31032	184	1.000000	23975	999	1.000000	12915798	0.000000
288941804	3922286	199758	9999.998880	31192	117	1.000000	23845	972	1.000000	12971402	0.000000
288954496	3915827	200234	9999.999321	31217	97	1.000000	24298	906	1.000000	13026434	0.000000
288974207	3914736	199901	9999.999588	31237	137	1.000000	23936	986	1.000000	13081437	0.000000
289000127	3912708	200064	9999.999750	31071	156	1.000000	23391	927	1.000000	13136567	0.000000
288908063	3936076	200693	9999.999849	31131	128	1.000000	23770	1000	1.000000	13191571	0.000000
288920280	3930230	199865	9999.999908	31273	92	1.000000	23092	1132	1.000000	13246943	0.000000
288923706	3920772	199650	9999.999944	31054	135	1.000000	23940	1061	1.000000	13302486	0.000000
288938184	3921178	199899	9999.999966	31166	134	1.000000	23399	990	1.000000	13357319	0.000000
288954547	3906203	200280	9999.999980	31136	110	1.000000	23635	1083	1.000000	13412218	-1.#IND00
288968403	3927675	200918	9999.999988	31115	129	1.000000	23732	1142	1.000000	13467064	-0.004000
288953177	3917704	200368	9999.999992	31165	150	1.000000	23571	1008	1.000000	13521523	-0.002789
288979750	3916269	198797	9999.999995	31145	135	1.000000	23861	1055	1.000000	13575750	-0.007944
288960602	3914881	200073	9999.999997	31084	154	1.000000	24251	974	1.000000	13629280	-0.004089
288959590	3923542	199947	9999.999998	31235	121	1.000000	23622	1016	1.000000	13683020	-0.003574
288921957	3922874	199921	9999.999999	31310	99	1.000000	23825	953	1.000000	13737034	-0.002799
288971760	3916664	199757	9999.999999	31341	156	1.000000	24102	922	1.000000	13791034	-0.006270
288932364	3918014	200522	10000.000000	31178	123	1.000000	24297	897	1.000000	13845484	-0.007109
288959608	3917653	200382	10000.000000	31309	131	1.000000	24289	862	1.000000	13899636	-0.009550
288935284	3927644	200692	10000.000000	31174	141	1.000000	24256	1008	1.000000	13952980	-0.006574
288910549	3930983	200628	10000.000000	30962	123	1.000000	23411	1050	1.000000	14007143	-0.008832
288919536	3925870	199223	10000.000000	31154	129	1.000000	24410	736	1.000000	14060704	-0.008866
288991779	3906243	199473	10000.000000	31071	104	1.000000	23050	1014	1.000000	14114692	-0.007061
289044970	3909421	199937	10000.000000	31136	136	1.000000	24610	923	1.000000	14168358	-0.007102
288959641	3921016	199279	10000.000000	30911	144	1.000000	23718	966	1.000000	14221955	-0.008792
288988944	3909680	199285	10000.000000	31243	113	1.000000	23688	920	1.000000	14275410	-0.006301
288923606	3915426	200737	10000.000000	31303	132	1.000000	24426	902	1.000000	14328826	-0.005688
288991189	3909172	199602	10000.000000	31117	107	1.000000	23768	1030	1.000000	14381168	-0.004864
288951446	3920162	199786	10000.000000	31247	127	1.000000	23798	1085	1.000000	14434029	-0.006161
288917165	3919677	199892	10000.000000	30887	148	1.000000	23730	994	1.000000	14487350	-0.006915
288965658	3915489	199602	10000.000000	31101	139	1.000000	23307	947	1.000000	14540119	-0.005008
289013649	3912681	199511	10000.000000	31226	133	1.000000	24320	977	1.000000	14592757	-0.003516
288931055	3914106	199422	10000.000000	31033	146	1.000000	23804	938	1.000000	14645967	-0.004082
289003610	3912938	199324	10000.000000	31064	121	1.000000	23770	1018	1.000000	14698235	-0.003853
288961699	3915158	199546	10000.000000	31173	118	1.000000	23796	1042	1.000000	14750851	-0.004881
289007373	3916549	200434	10000.000000	30957	134	1.000000	24066	1031	1.000000	14803527	-0.002388
288942091	3918265	200504	10000.000000	31269	127	1.000000	23680	961	1.000000	14855985	-0.002460
288960634	3919132	199908	10000.000000	31191	93	1.000000	23520	854	1.000000	14908606	-0.002292
288934456	3923791	199652	10000.000000	31168	132	1.000000	24102	972	1.000000	14960489	-0.002088
288984627	3914199	199682	10000.000000	31318	109	1.000000	23336	1021	1.000000	15012080	-0.001264
288926179	3925736	200079	10000.000000	31357	161	1.000000	23779	1062	1.000000	15064510	-0.001057
288951415	3905815	198416	10000.000000	31055	100	1.000000	23633	989	1.000000	15116343	-0.001286
288923345	3924760	199301	10000.000000	31031	122	1.000000	23608	1141	1.000000	15168642	-0.000854
288951197	3923624	199630	10000.000000	31134	138	1.000000	24837	862	1.000000	15219886	-0.001234
288947055	3913637	200186	10000.000000	31084	84	1.000000	24240	989	1.000000	15271781	-0.000741
288912723	3921759	200584	10000.000000	31224	132	1.000000	23414	1113	1.000000	15323397	-0.000456
288998771	3912804	199742	10000.000000	31381	133	1.000000	24187	957	1.000000	15375097	-0.000124
288927392	3923851	199493	10000.000000	31123	89	1.000000	23432	1076	1.000000	15426713	-0.000606
288925681	3925900	200217	10000.000000	30991	115	1.000000	23886	887	1.000000	15478359	-0.000455
288922028	3922882	200479	10000.000000	31138	118	1.000000	24156	896	1.000000	15529625	-0.001616
288929594	3917542	199930	10000.000000	31131	155	1.000000	24182	1079	1.000000	15581053	-0.001186
288968408	3911444	199729	10000.000000	31338	126	1.000000	23708	992	1.000000	15632316	-0.001034
288950951	3926755	200076	10000.000000	31127	142	1.000000	23803	1052	1.000000	15683930	-0.000949
288980100	3911838	199436	10000.000000	31019	122	1.000000	24193	927	1.000000	15734792	-0.001025
288938708	3928566	199494	10000.000000	31513	130	1.000000	23742	1076	1.000000	15785805	-0.000083
288970304	3921724	200462	10000.000000	31343	151	1.000000	23107	995	1.000000	15837006	-0.000343
288959363	3917502	200228	10000.000000	30892	148	1.000000	24075	885	1.000000	15887624	0.000240
288940255	3920533	199557	10000.000000	31378	120	1.000000	23548	923	1.000000	15938236	0.000369
288921490	3918840	199311	10000.000000	31350	133	1.000000	23510	1048	1.000000	15988822	0.000320
288960749	3924904	201183	10000.000000	31177	127	1.000000	24116	854	1.000000	16039684	-0.000297
288967712	3908693	199230	10000.000000	31285	145	1.000000	24441	873	1.000000	16089778	-0.000263
288968689	3920113	200378	10000.000000	31314	108	1.000000	23500	1074	1.000000	16139922	-0.000571
288962937	3914810	199910	10000.000000	31102	140	1.000000	23452	1037	1.000000	16190210	-0.000529
288951764	3919990	200038	10000.000000	31040	108	1.000000	24289	871	1.000000	16240426	-0.000691
288956048	3922230	199693	10000.000000	31024	112	1.000000	23126	1086	1.000000	16290538	-0.000543
288892398	3924995	200632	10000.000000	30956	121	1.000000	23920	978	1.000000	16340331	0.000242
288970001	3917591	200155	10000.000000	31057	128	1.000000	23615	935	1.000000	16390414	-0.000012
289014297	3912831	199799	10000.000000	31105	102	1.000000	23377	1062	1.000000	16440267	-0.000055
288938130	3918520	200232	10000.000000	31299	119	1.000000	23779	839	1.000000	16490116	-0.000211
npatches	nstrain	runtime	dt	init_x	init_y	init_y_blood	init_z	init_S	beta0	beta1	beta2	beta3	mean_beta	B	d	delta	delta_blood	b[0]	mut	m	CTL	c	g	epsilon	k	het	lambda	rho	omega	x_max	patch.dyna	DELTA	A	VA
10000	1	100.000000	0.001000	21900	9499	5000000	0.001000	10000000	11.085431	14.484257	19.066430	24.851593	19	800000000	0.010000	1.000000	1.000000	80000	0.000050	0.004800	0	0.500000	0.000000	2.500000	19.000000	0.500000	0.001000	0.001000	0.010000	31872	0	10.000000	7.000000	1.000000
sus	inf	inf_blood	z	x[0]	y[0][0]	z[0]	x[1]	y[1][0]	z[1]	S[0]	synchrony
219000000	94990000	5000000	10.000000	21900	9499	0.001000	21900	9499	0.001000	10000000	0.000000
113006534	60356947	3216533	3941.516320	15178	4852	0.394152	13042	5328	0.394152	10681436	0.000000
208832144	17700675	918658	6325.803353	26464	831	0.632580	24082	1161	0.632580	10948281	0.000000
249833815	9439372	487104	7771.765723	29786	299	0.777177	28138	546	0.777177	11109313	0.000000
270845951	6146257	316414	8648.676577	31056	181	0.864868	30174	242	0.864868	11216504	0.000000
281930507	4615323	237312	9180.483393	31222	122	0.918048	30577	178	0.918048	11293188	0.000000
288060676	3821214	195893	9503.000201	31591	94	0.950300	31093	140	0.950300	11353856	0.000000
291491413	3389318	173777	9698.592075	31713	77	0.969859	31190	87	0.969859	11405426	0.000000
293531670	3139218	159639	9817.209710	31447	50	0.981721	31427	113	0.981721	11451624	0.000000
294751890	2986441	152135	9889.145947	31517	79	0.988915	31302	118	0.988915	11494793	0.000000
295506681	2901829	147956	9932.772025	31837	58	0.993277	31301	74	0.993277	11536008	0.000000
295978212	2843174	144923	9959.229270	31361	59	0.995923	31322	83	0.995923	11575633	0.000000
296182974	2813062	143984	9975.274394	31730	74	0.997527	31616	66	0.997527	11614992	0.000000
296406202	2791529	142475	9985.005037	31638	61	0.998501	31287	93	0.998501	11653977	0.000000
296393708	2786689	142166	9990.906233	31433	38	0.999091	31205	90	0.999091	11692590	0.000000
296495775	2779061	141370	9994.485041	31578	49	0.999449	31446	77	0.999449	11730539	0.000000
296564173	2779391	141929	9996.655426	31488	67	0.999666	31499	89	0.999666	11768334	0.000000
296502796	2781850	141809	9997.971667	31611	73	0.999797	31463	55	0.999797	11806664	0.000000
296595387	2767473	141401	9998.769908	31598	59	0.999877	31552	79	0.999877	11844780	0.000000
296575694	2770505	140749	9999.254005	31644	71	0.999925	31148	87	0.999925	11882651	0.000000
296559035	2775599	141028	9999.547588	31504	66	0.999955	31529	93	0.999955	11920445	0.000000
296653864	2756618	140959	9999.725632	31604	70	0.999973	31275	95	0.999973	11958502	0.000000
296595657	2771954	141219	9999.833608	31679	49	0.999983	31230	99	0.999983	11995987	0.000000
296616899	2767600	141334	9999.899091	31678	68	0.999990	31333	83	0.999990	12033599	0.000000
296582766	2774173	141134	9999.938803	31628	63	0.999994	31249	93	0.999994	12071183	0.000000
296623674	2762704	141191	9999.962887	31818	54	0.999996	31723	51	0.999996	12108574	0.000000
296667592	2750704	139701	9999.977493	31623	57	0.999998	31306	105	0.999998	12145682	0.000000
296585117	2780965	141844	9999.986350	31511	53	0.999999	31385	92	0.999999	12182844	0.000000
296613245	2760038	140260	9999.991722	31453	73	0.999999	31348	78	0.999999	12220433	0.000000
296581125	2773670	141318	9999.994980	31683	61	0.999999	31387	55	0.999999	12257571	0.000000
296666205	2749226	140652	9999.996955	31542	69	1.000000	31416	84	1.000000	12294666	0.000000
296649144	2765736	140817	9999.998154	31605	54	1.000000	31412	88	1.000000	12331616	0.000000
296623664	2760445	140794	9999.998880	31636	56	1.000000	31319	73	1.000000	12369240	0.000000
296661086	2764631	140787	9999.999321	31583	64	1.000000	31461	89	1.000000	12405920	0.000000
296617001	2761211	141088	9999.999588	31618	57	1.000000	31422	87	1.000000	12442821	0.000000
296601227	2762957	141167	9999.999750	31569	69	1.000000	31487	91	1.000000	12479711	0.000000
296657286	2757119	141196	9999.999849	31579	66	1.000000	31409	73	1.000000	12516831	0.000000
296593668	2765705	141262	9999.999908	31575	63	1.000000	31699	65	1.000000	12553248	0.000000
296567399	2769567	140769	9999.999944	31786	48	1.000000	31661	58	1.000000	12589680	0.000000
296575680	2766520	140989	9999.999966	31603	58	1.000000	31476	92	1.000000	12625775	0.000000
[truncated: 163 more rows]
