# Supplementary material for: Large Variations in HIV-1 Viral Load Explained by Shifting-Mosaic Metapopulation Dynamics
Source: PLoS Biol. 2016 Oct 5;14(10):e1002567. doi: 10.1371/journal.pbio.1002567 (PMC5051940; doi:10.1371/journal.pbio.1002567)
Supplement: S1 Data — Each file gives the output from the simulations indicated by the filename: low migration (ms1, db432); high migration (ms1, db1); very high migration (ms10, db1); number of patches (np); reservoir (storage); no reservoir (nostorage); CTL immigration model (CTLimmig); CTL proliferation model (CTLprolif); β¯ (beta1, beta2, …). Within each file, there are 21 simulations for (k = 0,1,..,20), and data is output each day. For measures of synchrony, the final entry should be used. See Methods and S1 Simulation Code for further details. (ZIP) [file pbio.1002567.s002.zip › S1_Data/ms1_np10000_storage_noPD_CTLimmig_db1_beta2.tsv]

npatches	nstrain	runtime	dt	init_x	init_y	init_y_blood	init_z	init_S	beta0	beta1	beta2	beta3	mean_beta	B	d	delta	delta_blood	b[0]	mut	m	CTL	c	g	epsilon	k	het	lambda	rho	omega	x_max	patch.dyna	DELTA	A	VA
10000	1	100.000000	0.001000	21900	9499	5000000	0.001000	10000000	2.323828	1.006799	2.991589	1.801976	2	800000000	0.010000	1.000000	1.000000	80000	0.000050	0.004800	0	0.500000	0.000000	2.500000	0.000000	0.500000	0.001000	0.001000	0.010000	31872	0	10.000000	7.000000	1.000000
sus	inf	inf_blood	z	x[0]	y[0][0]	z[0]	x[1]	y[1][0]	z[1]	S[0]	synchrony
219000000	94990000	5000000	10.000000	21900	9499	0.001000	21900	9499	0.001000	10000000	0.000000
239046900	147059235	7435308	3941.516320	22520	15756	0.394152	27569	11823	0.394152	10163965	0.000000
216888823	207101297	10509808	6325.803353	19993	22082	0.632580	26639	17226	0.632580	10398216	0.000000
199984380	255326989	12987838	7771.765723	18347	26582	0.777177	25440	21430	0.777177	10677990	0.000000
189495977	288916715	14706484	8648.676577	17280	30250	0.864868	24507	24711	0.864868	10983796	0.000000
183241964	310684142	15827436	9180.483393	16570	32164	0.918048	23956	27298	0.918048	11305880	0.000000
179555340	324212187	16530548	9503.000201	16061	33447	0.950300	23384	28520	0.950300	11636945	0.000000
177383730	332438258	16953804	9698.592075	15816	34599	0.969859	23434	29175	0.969859	11972943	0.000000
176103713	337437366	17205362	9817.209710	15727	35046	0.981721	23134	29996	0.981721	12313340	0.000000
175338454	340388702	17363517	9889.145947	15728	35338	0.988915	23071	30325	0.988915	12653683	0.000000
174892033	342128246	17457237	9932.772025	15683	35285	0.993277	23127	30341	0.993277	12995794	0.000000
174634794	343159787	17504458	9959.229270	15525	35786	0.995923	23010	30178	0.995923	13337803	0.000000
174482252	343759591	17545449	9975.274394	15793	35638	0.997527	23312	30220	0.997527	13679258	0.000000
174384857	344165087	17560980	9985.005037	15579	35856	0.998501	23381	30380	0.998501	14021056	0.000000
174310686	344374581	17573631	9990.906233	15595	35813	0.999091	22888	30642	0.999091	14362505	0.000000
174293630	344477694	17582445	9994.485041	15665	35715	0.999449	23038	30324	0.999449	14703077	0.000000
174286151	344567345	17576539	9996.655426	15837	35612	0.999666	23201	30033	0.999666	15043169	0.000000
174270593	344604681	17578781	9997.971667	15562	35874	0.999797	23042	30314	0.999797	15383593	0.000000
174252082	344624786	17583154	9998.769908	15528	35977	0.999877	22975	30119	0.999877	15724087	0.000000
174264581	344630559	17579120	9999.254005	15500	35606	0.999925	23367	30397	0.999925	16062606	0.000000
174255851	344632282	17584003	9999.547588	15715	35569	0.999955	23240	30410	0.999955	16401144	0.000000
174270725	344666887	17583716	9999.725632	15670	35452	0.999973	23180	30023	0.999973	16738617	0.000000
174230473	344715916	17582751	9999.833608	15836	35319	0.999983	23037	30244	0.999983	17075314	0.000000
174250264	344692110	17578587	9999.899091	15703	35719	0.999990	23098	30358	0.999990	17411142	0.000000
174240640	344691849	17586156	9999.938803	15530	35894	0.999994	22914	30415	0.999994	17747557	0.000000
174237690	344706819	17583554	9999.962887	15675	35348	0.999996	23029	30405	0.999996	18082854	0.000000
174247489	344694994	17580238	9999.977493	15756	35705	0.999998	23028	30671	0.999998	18418152	0.000000
174264773	344677953	17587147	9999.986350	15725	35911	0.999999	22609	30612	0.999999	18753131	0.000000
174250707	344689414	17586190	9999.991722	15712	35977	0.999999	23169	30943	0.999999	19087354	0.000000
174263835	344688942	17578261	9999.994980	15760	35707	0.999999	23014	30478	0.999999	19421074	0.000000
174252674	344641560	17577280	9999.996955	15713	35692	1.000000	23044	30104	1.000000	19754302	0.000000
174262017	344660833	17584256	9999.998154	15766	35548	1.000000	23119	30571	1.000000	20087017	0.000000
174248285	344688139	17585920	9999.998880	15450	36141	1.000000	22949	30372	1.000000	20418818	0.000000
174256523	344676436	17585920	9999.999321	15710	35753	1.000000	23033	30629	1.000000	20749876	0.000000
174265276	344672070	17584309	9999.999588	15586	35831	1.000000	23047	30231	1.000000	21081039	0.000000
174251041	344672427	17584340	9999.999750	15617	35750	1.000000	23181	30492	1.000000	21412258	0.000000
174268874	344654778	17584987	9999.999849	15731	35832	1.000000	23165	30425	1.000000	21742465	0.000000
174249498	344639249	17588533	9999.999908	15786	35493	1.000000	23145	30470	1.000000	22072652	0.000000
174237742	344673855	17590883	9999.999944	15603	35781	1.000000	23128	30191	1.000000	22402349	0.000000
174256888	344673407	17585261	9999.999966	15688	35819	1.000000	23180	30361	1.000000	22731698	0.000000
174260079	344670615	17584089	9999.999980	15634	35967	1.000000	23090	30414	1.000000	23059653	-1.#IND00
174264667	344673517	17586537	9999.999988	15532	36085	1.000000	22950	30107	1.000000	23387736	-1.#IND00
174244478	344683096	17590672	9999.999992	15687	35827	1.000000	23008	30649	1.000000	23715262	-0.010348
174244873	344695008	17583354	9999.999995	15535	35950	1.000000	22978	30240	1.000000	24042198	-0.007129
174255560	344661640	17593880	9999.999997	15682	35808	1.000000	22984	30448	1.000000	24368050	-0.007196
174236031	344692317	17586730	9999.999998	15615	35786	1.000000	23038	30026	1.000000	24692591	-0.004218
174259806	344638574	17596088	9999.999999	15674	35598	1.000000	23009	30384	1.000000	25016975	-0.000464
174245293	344639647	17588178	9999.999999	15696	35686	1.000000	23190	30345	1.000000	25341949	-0.000080
174255849	344665582	17584641	10000.000000	15733	35528	1.000000	23005	30393	1.000000	25667016	0.002765
174241377	344686774	17581703	10000.000000	15657	35781	1.000000	23071	30647	1.000000	25990639	0.004177
174255702	344690456	17583368	10000.000000	15636	35651	1.000000	23066	30487	1.000000	26313171	0.004985
174241967	344695028	17584907	10000.000000	15721	35424	1.000000	23083	30167	1.000000	26636844	0.003116
174261947	344689094	17580144	10000.000000	15551	35711	1.000000	23124	30218	1.000000	26959903	0.005191
174248820	344683116	17581549	10000.000000	15566	35619	1.000000	23177	30146	1.000000	27281408	0.005314
174247214	344683405	17589799	10000.000000	15591	35720	1.000000	23000	30350	1.000000	27603118	0.004390
174259589	344676963	17585216	10000.000000	15649	35726	1.000000	23144	30132	1.000000	27923718	0.004560
174242773	344699828	17585692	10000.000000	15838	35777	1.000000	23040	30606	1.000000	28244723	0.004786
174238280	344690172	17589452	10000.000000	15651	35619	1.000000	23019	30070	1.000000	28563289	0.005053
174249023	344660781	17584270	10000.000000	15656	35571	1.000000	23052	30238	1.000000	28883686	0.005443
174238474	344705091	17590383	10000.000000	15516	36173	1.000000	22938	30277	1.000000	29203604	0.004826
174261869	344665741	17586031	10000.000000	15639	35704	1.000000	23118	30391	1.000000	29521828	0.004524
174263462	344675115	17585567	10000.000000	15687	35635	1.000000	23110	30467	1.000000	29840136	0.004239
174245154	344670304	17581674	10000.000000	15592	35785	1.000000	23022	30575	1.000000	30157557	0.004089
174284437	344662556	17587007	10000.000000	15477	36223	1.000000	23007	30549	1.000000	30474600	0.003332
174264498	344687320	17583688	10000.000000	15636	35634	1.000000	23088	30613	1.000000	30790866	0.003256
174259591	344670419	17589143	10000.000000	15689	35853	1.000000	23081	30463	1.000000	31106582	0.004103
174229037	344682552	17586455	10000.000000	15532	35572	1.000000	22964	30255	1.000000	31422132	0.003609
174256522	344646169	17586310	10000.000000	15650	35927	1.000000	22965	30509	1.000000	31738197	0.003539
174266860	344656500	17580406	10000.000000	15555	35841	1.000000	23090	30435	1.000000	32053349	0.005780
174249194	344648164	17585703	10000.000000	15627	35599	1.000000	22849	30298	1.000000	32367065	0.005284
174256929	344664164	17588158	10000.000000	15554	35559	1.000000	23077	30571	1.000000	32681466	0.003956
174265022	344660448	17581468	10000.000000	15736	35677	1.000000	23204	30178	1.000000	32994657	0.003224
174247827	344671124	17588502	10000.000000	15498	36154	1.000000	23111	30238	1.000000	33308059	0.003317
174257587	344654373	17580318	10000.000000	15623	35751	1.000000	22943	30335	1.000000	33620004	0.001575
174264151	344658807	17580974	10000.000000	15727	35384	1.000000	22906	30545	1.000000	33932951	0.002246
174248791	344695736	17579626	10000.000000	15623	35813	1.000000	23021	30655	1.000000	34243796	0.002076
174260005	344672109	17584723	10000.000000	15468	35755	1.000000	23019	30359	1.000000	34554629	0.002126
174251223	344655324	17578174	10000.000000	15698	35898	1.000000	23241	30274	1.000000	34865402	0.001883
174265532	344637614	17584116	10000.000000	15477	35935	1.000000	23022	30237	1.000000	35174457	0.001795
174241974	344698400	17587980	10000.000000	15587	35769	1.000000	23243	30390	1.000000	35483310	0.001653
174229897	344713094	17590163	10000.000000	15691	35694	1.000000	22969	30639	1.000000	35792583	0.001512
174236036	344731590	17583502	10000.000000	15558	35725	1.000000	23063	30597	1.000000	36101577	0.001244
174251724	344681024	17592299	10000.000000	15682	35608	1.000000	23070	30555	1.000000	36410856	0.001566
174240154	344673088	17579062	10000.000000	15553	35815	1.000000	22834	30766	1.000000	36718293	0.001559
174274160	344648606	17586844	10000.000000	15568	35655	1.000000	23116	30359	1.000000	37025396	0.001603
174265321	344687779	17582648	10000.000000	15830	35782	1.000000	23242	30233	1.000000	37331554	0.001473
174228420	344707580	17587473	10000.000000	15720	35659	1.000000	23046	30398	1.000000	37637214	0.001706
174253044	344691307	17591613	10000.000000	15610	35570	1.000000	23065	30526	1.000000	37943207	0.001641
174241439	344691854	17578184	10000.000000	15832	35828	1.000000	23158	30444	1.000000	38249431	0.001592
174247234	344679612	17593444	10000.000000	15712	35626	1.000000	22983	30649	1.000000	38553101	0.001617
174265899	344658935	17587950	10000.000000	15641	35607	1.000000	23029	30176	1.000000	38857079	0.001755
174254694	344686420	17585750	10000.000000	15606	35871	1.000000	23105	30604	1.000000	39161263	0.001699
174257648	344697220	17586654	10000.000000	15623	35977	1.000000	22851	30795	1.000000	39465404	0.002080
174259678	344680659	17586886	10000.000000	15572	35643	1.000000	23054	30256	1.000000	39769006	0.001809
174260297	344704826	17581984	10000.000000	15651	35644	1.000000	23124	30616	1.000000	40072176	0.002588
174232852	344708297	17589516	10000.000000	15421	35943	1.000000	23028	30927	1.000000	40375672	0.002440
174248551	344702393	17593196	10000.000000	15550	35633	1.000000	23112	30625	1.000000	40676540	0.002463
174251862	344680567	17591453	10000.000000	15481	35915	1.000000	23039	30552	1.000000	40978012	0.002343
174250412	344665115	17579754	10000.000000	15659	35806	1.000000	23011	30076	1.000000	41278400	0.001952
174259160	344642041	17583072	10000.000000	15794	35939	1.000000	22872	30313	1.000000	41579199	0.002032
npatches	nstrain	runtime	dt	init_x	init_y	init_y_blood	init_z	init_S	beta0	beta1	beta2	beta3	mean_beta	B	d	delta	delta_blood	b[0]	mut	m	CTL	c	g	epsilon	k	het	lambda	rho	omega	x_max	patch.dyna	DELTA	A	VA
10000	1	100.000000	0.001000	21900	9499	5000000	0.001000	10000000	2.912245	1.160916	1.974841	1.436344	2	800000000	0.010000	1.000000	1.000000	80000	0.000050	0.004800	0	0.500000	0.000000	2.500000	1.000000	0.500000	0.001000	0.001000	0.010000	31872	0	10.000000	7.000000	1.000000
sus	inf	inf_blood	z	x[0]	y[0][0]	z[0]	x[1]	y[1][0]	z[1]	S[0]	synchrony
219000000	94990000	5000000	10.000000	21900	9499	0.001000	21900	9499	0.001000	10000000	0.000000
245849143	121174084	6170040	3941.516320	20896	14755	0.394152	27546	10050	0.394152	10152180	0.000000
245760711	116089288	5940321	6325.803353	21063	13574	0.632580	27745	9583	0.632580	10321337	0.000000
253866696	95787693	4908297	7771.765723	22113	11404	0.777177	28462	7894	0.777177	10472327	0.000000
264170927	75911384	3891383	8648.676577	23777	9251	0.864868	28891	6187	0.864868	10595853	0.000000
273413819	60505395	3101710	9180.483393	24615	7605	0.918048	29534	4764	0.918048	10695217	0.000000
280788368	49290309	2523054	9503.000201	25320	6381	0.950300	30021	3837	0.950300	10776145	0.000000
286448294	41183894	2107005	9698.592075	26681	5097	0.969859	30433	3194	0.969859	10842477	0.000000
290777183	35251484	1802139	9817.209710	27244	4604	0.981721	30664	2768	0.981721	10897274	0.000000
294130855	30807149	1576751	9889.145947	27750	4096	0.988915	30701	2299	0.988915	10943255	0.000000
296718426	27411977	1400786	9932.772025	27983	3737	0.993277	30809	1984	0.993277	10982503	0.000000
298749560	24787762	1266390	9959.229270	28246	3279	0.995923	30781	1914	0.995923	11016346	0.000000
300396336	22698187	1160723	9975.274394	28544	3003	0.997527	30914	1668	0.997527	11045805	0.000000
301668192	21029301	1071634	9985.005037	28701	3042	0.998501	31325	1591	0.998501	11072097	0.000000
302762525	19646729	1004760	9990.906233	28843	2609	0.999091	31010	1411	0.999091	11095433	0.000000
303697451	18514673	944606	9994.485041	29237	2495	0.999449	31238	1374	0.999449	11116598	0.000000
304449570	17547387	897090	9996.655426	29275	2308	0.999666	31295	1305	0.999666	11135676	0.000000
305103557	16742073	854878	9997.971667	29162	2356	0.999797	31346	1192	0.999797	11153216	0.000000
305651296	16050134	820016	9998.769908	29361	2255	0.999877	31364	1241	0.999877	11169552	0.000000
306151441	15452925	790123	9999.254005	29590	2107	0.999925	31312	1107	0.999925	11184510	0.000000
306561502	14932018	761961	9999.547588	29633	2034	0.999955	31208	1127	0.999955	11198286	0.000000
306921114	14489098	740308	9999.725632	29679	1965	0.999973	31421	1070	0.999973	11211155	0.000000
307240633	14099542	718863	9999.833608	29763	1902	0.999983	31538	1070	0.999983	11223195	0.000000
307511715	13742476	700994	9999.899091	29572	2071	0.999990	31457	1014	0.999990	11234691	0.000000
307786402	13411078	684969	9999.938803	29737	1868	0.999994	31408	984	0.999994	11245452	0.000000
308015149	13122308	670691	9999.962887	29834	1762	0.999996	31444	959	0.999996	11255486	0.000000
308221523	12872733	656250	9999.977493	30336	1657	0.999998	31453	944	0.999998	11265027	0.000000
308398418	12659780	645303	9999.986350	30048	1773	0.999999	31367	970	0.999999	11274212	0.000000
308538226	12455375	635697	9999.991722	29609	1764	0.999999	31399	925	0.999999	11282770	0.000000
308705769	12281595	626715	9999.994980	30024	1672	0.999999	31149	887	0.999999	11290928	0.000000
308834508	12103353	616504	9999.996955	29923	1696	1.000000	31504	851	1.000000	11299208	0.000000
308960206	11950602	610923	9999.998154	30012	1749	1.000000	31311	911	1.000000	11306928	0.000000
309065545	11822660	602768	9999.998880	30346	1614	1.000000	31539	863	1.000000	11313947	0.000000
309153641	11699054	596268	9999.999321	29985	1712	1.000000	31393	916	1.000000	11321048	0.000000
309266427	11596843	590505	9999.999588	30148	1641	1.000000	31295	836	1.000000	11327870	0.000000
309344184	11502008	587499	9999.999750	30020	1586	1.000000	31390	902	1.000000	11334257	0.000000
309404192	11410610	582028	9999.999849	30256	1548	1.000000	31408	822	1.000000	11340628	0.000000
309463961	11320983	578374	9999.999908	30075	1696	1.000000	31534	872	1.000000	11346981	0.000000
309508468	11260854	573688	9999.999944	29950	1648	1.000000	31474	807	1.000000	11352800	0.000000
309582875	11186364	570262	9999.999966	30039	1608	1.000000	31525	845	1.000000	11358632	0.000000
309653029	11120359	567687	9999.999980	30384	1526	1.000000	31271	813	1.000000	11364645	-1.#IND00
309669044	11066695	564868	9999.999988	30147	1589	1.000000	31631	812	1.000000	11370353	0.067200
309697434	11018946	563568	9999.999992	30119	1658	1.000000	31403	788	1.000000	11375740	0.025400
309750788	10950473	559310	9999.999995	30251	1524	1.000000	31494	811	1.000000	11381074	0.040307
309809827	10904035	555974	9999.999997	30159	1566	1.000000	31497	860	1.000000	11386294	0.037793
309837988	10871818	555193	9999.999998	30181	1513	1.000000	31317	814	1.000000	11391798	0.039699
309869129	10835664	554251	9999.999999	30234	1586	1.000000	31606	757	1.000000	11396929	0.058831
309905795	10806758	551433	9999.999999	30090	1686	1.000000	31514	844	1.000000	11401711	0.078360
309916598	10778266	550527	10000.000000	30029	1562	1.000000	31366	786	1.000000	11407125	0.080628
309915759	10744994	548290	10000.000000	30246	1464	1.000000	31402	825	1.000000	11412249	0.087201
309940138	10720656	546076	10000.000000	30110	1477	1.000000	31507	729	1.000000	11417292	0.093651
309982779	10687485	545455	10000.000000	29864	1579	1.000000	31497	740	1.000000	11422289	0.098313
310002589	10667374	544722	10000.000000	30296	1563	1.000000	31730	764	1.000000	11427129	0.112622
310049728	10628993	544681	10000.000000	30372	1497	1.000000	31479	789	1.000000	11431654	0.120306
310036823	10610976	540634	10000.000000	30315	1374	1.000000	31557	825	1.000000	11436494	0.128922
310055991	10593394	540831	10000.000000	30337	1381	1.000000	31673	827	1.000000	11441316	0.138143
310073896	10580509	539962	10000.000000	30324	1422	1.000000	31252	741	1.000000	11445937	0.142173
310078217	10563583	538297	10000.000000	30346	1374	1.000000	31492	697	1.000000	11450333	0.151933
310121927	10546518	538149	10000.000000	30382	1497	1.000000	31358	737	1.000000	11454842	0.161112
310091236	10536271	537070	10000.000000	30433	1513	1.000000	31438	704	1.000000	11459210	0.169469
310135088	10519052	537265	10000.000000	30323	1610	1.000000	31561	724	1.000000	11463581	0.176436
310113822	10505326	536624	10000.000000	30579	1535	1.000000	31649	801	1.000000	11467932	0.178318
310155118	10497134	534483	10000.000000	30069	1496	1.000000	31704	781	1.000000	11472289	0.183787
310157600	10490358	535188	10000.000000	30094	1563	1.000000	31531	781	1.000000	11476832	0.182614
310142047	10479755	534635	10000.000000	30181	1476	1.000000	31329	813	1.000000	11481182	0.187700
310149406	10475853	535102	10000.000000	30058	1463	1.000000	31361	741	1.000000	11485165	0.190724
310152807	10470953	534684	10000.000000	30306	1484	1.000000	31588	791	1.000000	11489037	0.193570
310181526	10469306	535218	10000.000000	29963	1534	1.000000	31555	745	1.000000	11493289	0.196423
310166507	10466671	533983	10000.000000	30155	1469	1.000000	31449	817	1.000000	11496981	0.198201
310161143	10463000	534442	10000.000000	30174	1392	1.000000	31315	773	1.000000	11501060	0.201000
310168282	10447925	533602	10000.000000	30413	1580	1.000000	31401	759	1.000000	11505448	0.203324
310189439	10432624	533581	10000.000000	30057	1531	1.000000	31429	772	1.000000	11509455	0.201689
310198421	10422411	531763	10000.000000	29927	1498	1.000000	31455	782	1.000000	11513445	0.200707
310187930	10404798	531251	10000.000000	30146	1492	1.000000	31325	760	1.000000	11517819	0.201116
310212630	10401129	530172	10000.000000	30165	1541	1.000000	31553	747	1.000000	11521927	0.201010
310235362	10388633	530493	10000.000000	30181	1556	1.000000	31567	722	1.000000	11526061	0.201493
310237790	10390487	529914	10000.000000	30430	1462	1.000000	31546	771	1.000000	11530141	0.201293
310241422	10379525	530521	10000.000000	30241	1379	1.000000	31681	763	1.000000	11534540	0.207139
310228139	10368674	528907	10000.000000	30237	1372	1.000000	31494	794	1.000000	11538906	0.210529
310258707	10366623	527534	10000.000000	30340	1425	1.000000	31502	795	1.000000	11542526	0.210439
310255988	10368413	528581	10000.000000	30188	1418	1.000000	31520	708	1.000000	11546165	0.210046
310217494	10382086	529532	10000.000000	30328	1407	1.000000	31649	686	1.000000	11549986	0.209198
310246524	10370448	529524	10000.000000	30343	1527	1.000000	31684	732	1.000000	11554217	0.208293
310228535	10369044	528384	10000.000000	30490	1405	1.000000	31466	765	1.000000	11557864	0.207351
310238089	10372261	529996	10000.000000	30322	1442	1.000000	31616	749	1.000000	11561897	0.204855
310247859	10374095	529340	10000.000000	30246	1363	1.000000	31463	726	1.000000	11565985	0.203762
310231254	10383759	529429	10000.000000	30322	1513	1.000000	31334	795	1.000000	11570047	0.203265
310249617	10374586	529051	10000.000000	30364	1461	1.000000	31587	716	1.000000	11573629	0.202902
310234666	10369153	529322	10000.000000	30040	1443	1.000000	31334	722	1.000000	11577643	0.202968
310244604	10365400	529788	10000.000000	30329	1420	1.000000	31341	762	1.000000	11581436	0.205904
310230789	10368647	528868	10000.000000	30221	1487	1.000000	31152	818	1.000000	11585130	0.205615
310242539	10368806	530160	10000.000000	30256	1485	1.000000	31615	775	1.000000	11589328	0.202973
310250991	10368208	528526	10000.000000	30208	1495	1.000000	31402	736	1.000000	11593104	0.201294
310243768	10364250	529828	10000.000000	29920	1358	1.000000	31610	703	1.000000	11597393	0.200329
310236654	10364645	528456	10000.000000	30112	1470	1.000000	31462	786	1.000000	11601365	0.199626
310252541	10357036	529773	10000.000000	30285	1473	1.000000	31710	737	1.000000	11605058	0.198546
310259872	10351799	528344	10000.000000	30148	1460	1.000000	31578	768	1.000000	11609237	0.199233
310248234	10348475	527713	10000.000000	30225	1546	1.000000	31413	725	1.000000	11613088	0.196862
310256568	10345707	528212	10000.000000	30178	1471	1.000000	31615	722	1.000000	11616815	0.196387
310281451	10346985	527247	10000.000000	30629	1372	1.000000	31596	711	1.000000	11620329	0.194953
npatches	nstrain	runtime	dt	init_x	init_y	init_y_blood	init_z	init_S	beta0	beta1	beta2	beta3	mean_beta	B	d	delta	delta_blood	b[0]	mut	m	CTL	c	g	epsilon	k	het	lambda	rho	omega	x_max	patch.dyna	DELTA	A	VA
10000	1	100.000000	0.001000	21900	9499	5000000	0.001000	10000000	1.326028	2.435240	2.975069	2.138361	2	800000000	0.010000	1.000000	1.000000	80000	0.000050	0.004800	0	0.500000	0.000000	2.500000	2.000000	0.500000	0.001000	0.001000	0.010000	31872	0	10.000000	7.000000	1.000000
sus	inf	inf_blood	z	x[0]	y[0][0]	z[0]	x[1]	y[1][0]	z[1]	S[0]	synchrony
219000000	94990000	5000000	10.000000	21900	9499	0.001000	21900	9499	0.001000	10000000	0.000000
251766806	100033245	5124336	3941.516320	27356	8549	0.394152	23824	10903	0.394152	10141580	0.000000
267348706	64098148	3313088	6325.803353	28623	5231	0.632580	25661	7146	0.632580	10261160	0.000000
287274218	32925397	1705780	7771.765723	29952	2747	0.777177	27892	3680	0.777177	10329689	0.000000
301958995	15580777	808671	8648.676577	30907	1243	0.864868	29825	1798	0.864868	10358811	0.000000
310496317	7101717	368856	9180.483393	31355	609	0.918048	30894	871	0.918048	10365507	0.000000
314873469	3157694	163019	9503.000201	31705	239	0.950300	31251	311	0.950300	10360151	0.000000
317018638	1377325	70885	9698.592075	32018	106	0.969859	31681	150	0.969859	10349219	0.000000
317968435	589849	30605	9817.209710	31858	29	0.981721	31966	56	0.981721	10335748	0.000000
318408709	251272	13242	9889.145947	31832	18	0.988915	31787	26	0.988915	10321186	0.000000
318578703	104925	5587	9920.906022	31988	7	0.993277	31782	10	0.993277	10306093	0.000000
318684816	44931	2280	9153.026625	31922	3	0.911098	32006	2	0.488315	10290691	0.000000
318709906	24475	1225	6300.783026	32053	1	0.348267	31879	5	0.620982	10275233	0.000000
318706994	21133	1077	4295.330788	32018	2	0.388809	32026	1	0.222585	10259867	0.000000
318705656	23150	1168	3835.692485	31944	1	0.214871	31807	3	0.255457	10244590	0.000000
318698347	26387	1306	3968.440583	31880	2	0.268002	31949	0	0.196288	10229175	0.000000
318703081	29840	1467	4313.959834	31858	1	0.448218	31883	4	0.281704	10214050	0.000000
318695835	31580	1651	4628.753467	31768	0	0.353470	31919	1	0.332418	10198952	0.000000
318698065	31566	1614	4818.398737	31818	1	0.304555	31961	2	0.185617	10183578	0.000000
318699174	31164	1577	4838.387550	31988	0	0.350297	31951	0	0.424061	10168432	0.000000
318692189	29949	1552	4781.155534	31819	0	0.347404	31902	0	0.363234	10153224	0.000000
318699456	29370	1584	4676.962674	31784	2	0.242003	32135	5	0.383630	10138219	0.000000
318715078	29059	1475	4613.276827	31865	2	0.540309	31836	0	0.292858	10123007	0.000000
318699713	29156	1469	4573.950882	31927	3	0.382148	31870	3	0.297742	10108103	0.000000
318685828	29212	1433	4552.666785	31803	4	0.343178	31813	4	0.229462	10093096	0.000000
318686523	29499	1482	4574.340513	32132	1	0.265959	31935	3	0.455509	10077964	0.000000
318700902	30028	1506	4632.963863	31888	3	0.328158	31997	2	0.544755	10062861	0.000000
318700962	29751	1525	4655.747358	31832	4	0.498831	31807	5	0.465363	10047702	0.000000
318715439	29485	1534	4628.975659	31739	2	0.499568	31813	0	0.253839	10033044	0.000000
318716751	30280	1446	4653.882139	31773	2	0.516212	32129	6	0.278720	10018065	0.000000
318673842	30338	1580	4683.473631	32182	4	0.327174	31846	1	0.413778	10003010	0.000000
318703208	30454	1558	4728.596121	32027	4	0.584044	31884	7	0.550483	9988208	0.000000
318685180	30156	1616	4748.390278	31920	3	0.533281	31893	6	0.652376	9973160	0.000000
318723663	29594	1497	4697.255864	31742	1	0.273652	31752	2	0.764091	9958354	0.000000
318690091	29454	1494	4656.262146	31851	4	0.257196	31781	6	0.467139	9943418	0.000000
318701971	29910	1556	4631.162980	31862	1	0.368185	31928	4	0.676844	9928595	0.000000
318710571	30097	1575	4683.148192	31872	2	0.327190	31920	4	0.463176	9914171	0.000000
318727214	29923	1519	4695.617124	32030	4	0.513261	31912	3	0.674441	9899407	0.000000
318714500	29822	1615	4677.293517	31752	5	0.704815	31928	12	0.802563	9884627	0.000000
318724195	29784	1531	4665.175132	32125	4	0.585306	32007	1	0.661317	9869749	0.000000
318689273	29873	1544	4676.381759	31773	0	0.268778	31866	7	0.741909	9855139	-1.#IND00
318696169	29455	1522	4643.229523	31906	2	0.205116	31992	4	0.811962	9840400	-1.#IND00
318690370	29130	1445	4593.598936	31950	1	0.348083	31773	7	0.545840	9825589	-1.#IND00
318691449	29273	1512	4572.891938	32022	8	0.408810	31876	3	0.295383	9810923	0.002265
318705547	30210	1560	4613.569332	31970	2	0.273689	31767	2	0.423643	9796270	0.027287
318704639	30556	1629	4707.633898	31999	0	0.195596	31976	1	0.258766	9781843	0.019924
318707984	30331	1515	4726.206439	32112	3	0.396905	31770	4	0.514024	9767162	0.011799
318671818	29997	1577	4717.127775	31828	0	0.268482	31678	0	0.319967	9752517	0.006699
318688419	29985	1558	4718.512919	31852	1	0.224570	31739	6	0.372684	9737916	0.004911
318705725	29703	1555	4690.011144	31827	0	0.169537	31726	4	0.619561	9723462	0.005515
318700925	29719	1495	4656.696129	31712	3	0.420523	31851	2	0.505800	9708949	0.004257
318729262	29372	1496	4604.755641	31956	1	0.528139	31917	5	0.580659	9694308	0.004665
318725606	29516	1528	4614.989691	31710	1	0.330976	31645	5	0.745689	9679971	0.003853
318708224	29843	1505	4635.930116	31931	0	0.180397	31602	1	0.808699	9665410	0.005392
318689853	29749	1520	4628.297125	31713	0	0.209366	31654	1	0.525928	9651060	0.005352
318713463	29791	1512	4661.756540	31785	2	0.287420	31726	2	0.306038	9636731	0.004906
318703545	29680	1542	4647.740207	31913	7	0.549500	31901	1	0.577696	9622243	0.004638
318709427	29710	1455	4640.137952	31981	4	0.726792	32098	3	0.239804	9607972	0.004332
318706947	29991	1647	4669.526439	31642	7	0.649431	32194	2	0.339878	9593705	0.004215
318681024	30140	1550	4694.473825	31696	2	0.327746	31791	1	0.520402	9579419	0.004605
318698587	30315	1594	4690.167032	32048	1	0.232828	31977	3	0.404559	9565177	0.004951
318691517	30147	1542	4687.997805	31878	5	0.433445	31886	8	0.638892	9550975	0.004793
318690636	30039	1575	4709.309614	31686	2	0.562563	31704	0	0.550923	9537066	0.004715
318723915	29908	1535	4670.564408	32111	0	0.279240	31938	0	0.278225	9522996	0.004340
318709258	30181	1562	4700.105326	31675	1	0.309889	31885	4	0.326299	9508802	0.005197
318682692	29725	1527	4676.152263	31750	5	0.273854	31952	2	0.389686	9494509	0.004701
318687271	29619	1527	4637.327018	31894	2	0.320315	31724	6	0.629872	9480199	0.004426
318699203	29283	1496	4633.928062	31763	2	0.498221	32019	1	0.758305	9465992	0.004206
318679244	29936	1504	4622.229681	31879	5	0.528498	31899	8	0.562467	9451810	0.004041
318696807	29489	1529	4655.748537	31888	1	0.505757	32008	5	0.734656	9437797	0.002654
318702378	29563	1445	4649.214442	31848	5	0.432286	31879	3	0.705520	9423802	0.004000
318695007	29934	1557	4653.390944	31652	4	0.655707	32116	3	0.259991	9409979	0.004214
318703130	29501	1526	4642.371504	31784	2	0.763742	31868	4	0.551218	9396040	0.005027
318718878	29660	1503	4644.243542	32051	1	0.312012	31735	2	0.410621	9382055	0.004288
318691531	29236	1437	4596.524113	31718	1	0.458856	31928	2	0.642568	9368197	0.004010
318706369	29815	1515	4630.520074	31827	5	0.563842	32053	2	0.605780	9354312	0.003905
318696032	29638	1532	4637.172119	31750	6	0.661216	31889	2	0.268519	9340374	0.003443
318687480	29571	1542	4636.554036	31730	2	0.494471	31637	8	0.336814	9326685	0.003319
318686958	29663	1477	4628.807465	31876	0	0.201643	31895	8	0.597808	9312624	0.003120
318719431	29668	1487	4650.840375	32073	2	0.258795	31840	7	0.661921	9298754	0.003110
318691516	29614	1437	4640.346074	31796	0	0.265215	31950	4	0.498632	9284963	0.003104
318679096	29501	1493	4610.666577	31781	5	0.384005	31902	7	0.695943	9271091	0.002919
318714346	29862	1527	4627.236940	31789	8	0.626427	31935	8	0.688021	9257125	0.003025
318702879	29689	1487	4638.380488	31776	4	0.462941	31836	3	0.810799	9243251	0.002063
318713440	29495	1528	4652.849174	31857	4	0.536093	31688	4	0.885258	9229611	0.001985
318725342	29468	1465	4620.056705	31732	3	0.432803	31765	0	0.240919	9215924	-0.000222
318697464	29599	1490	4624.831953	31783	3	0.384088	32162	2	0.371853	9202259	-0.000231
318685262	29833	1502	4609.882353	31792	4	0.626477	32112	1	0.245830	9188599	-0.000318
318728145	30230	1609	4642.998557	31767	3	0.744644	31765	5	0.403925	9174886	0.000011
318694887	30034	1555	4699.169871	32044	4	0.600082	31636	5	0.529535	9161001	0.000276
318718052	29700	1493	4684.426733	31950	3	0.406863	31968	4	0.575472	9147271	0.000177
318688984	29491	1519	4652.102814	31788	5	0.640289	31923	5	0.742543	9133856	-0.000002
318719449	29932	1567	4651.976917	31691	0	0.214759	31905	1	0.284665	9120223	-0.000060
318706805	29751	1537	4655.813620	31741	2	0.326964	31906	2	0.506062	9106727	-0.000229
318701162	29554	1481	4643.056950	31797	2	0.384919	31951	5	0.642776	9092976	-0.000340
318706634	29576	1555	4656.873369	32138	3	0.626981	31924	0	0.292062	9079193	-0.000330
318698786	29446	1515	4618.265356	31749	2	0.686394	31738	0	0.172882	9065752	-0.000154
318730098	29388	1522	4610.273290	31895	7	0.345590	31900	3	0.390915	9052217	0.000096
318714787	29702	1530	4612.378336	31869	4	0.603130	31981	2	0.459197	9038665	-0.000073
318700813	30169	1673	4679.676689	31758	1	0.231493	31938	4	0.527844	9025158	-0.000027
npatches	nstrain	runtime	dt	init_x	init_y	init_y_blood	init_z	init_S	beta0	beta1	beta2	beta3	mean_beta	B	d	delta	delta_blood	b[0]	mut	m	CTL	c	g	epsilon	k	het	lambda	rho	omega	x_max	patch.dyna	DELTA	A	VA
10000	1	100.000000	0.001000	21900	9499	5000000	0.001000	10000000	2.094528	2.994733	2.613001	1.684630	2	800000000	0.010000	1.000000	1.000000	80000	0.000050	0.004800	0	0.500000	0.000000	2.500000	3.000000	0.500000	0.001000	0.001000	0.010000	31872	0	10.000000	7.000000	1.000000
sus	inf	inf_blood	z	x[0]	y[0][0]	z[0]	x[1]	y[1][0]	z[1]	S[0]	synchrony
219000000	94990000	5000000	10.000000	21900	9499	0.001000	21900	9499	0.001000	10000000	0.000000
256792569	82873779	4278334	3941.516320	25368	8373	0.394152	22565	10153	0.394152	10133276	0.000000
282595653	35020602	1826580	6325.803353	28089	3561	0.632580	26053	4382	0.632580	10216034	0.000000
304241827	10474750	550902	7771.765723	30667	1006	0.777177	29406	1543	0.777177	10239916	0.000000
314296884	2571662	135515	8648.676577	31654	281	0.864868	31051	401	0.864868	10236522	0.000000
317615606	546942	28881	9180.483393	31662	47	0.918048	31762	83	0.918048	10223778	0.000000
318465175	106365	5582	9498.247987	31563	9	0.950300	31945	23	0.950300	10208991	0.000000
318682297	20613	1084	7210.998221	31896	4	0.969859	31703	4	0.969859	10193779	0.000000
318711658	10126	491	3216.004244	31910	3	0.465656	31785	7	0.547862	10178364	0.000000
318699414	10404	555	2444.000249	31645	1	0.555587	31715	0	0.368179	10163198	0.000000
318729032	11572	561	2429.452557	31690	0	0.196979	31969	1	0.311915	10147757	0.000000
318727856	12771	638	2527.747465	32027	0	0.177038	31715	0	0.271727	10132641	0.000000
318723671	13579	721	2631.056499	31951	2	0.393759	31764	0	0.171874	10117545	0.000000
318713397	14121	720	2692.395913	31892	0	0.249400	31943	0	0.166925	10102518	0.000000
318716911	14812	739	2773.489229	32039	2	0.222309	31896	0	0.171424	10087451	0.000000
318722942	14722	746	2787.612505	31824	1	0.407081	31895	1	0.166902	10072380	0.000000
318700561	15011	777	2819.335483	31876	6	0.468023	31857	4	0.314126	10057318	0.000000
318738767	15655	851	2858.347398	31845	1	0.367188	31714	0	0.300620	10042205	0.000000
318706172	15693	734	2886.918335	31891	1	0.176605	31676	2	0.345328	10027003	0.000000
318695997	15477	752	2885.206824	31893	1	0.169754	31985	2	0.345018	10011806	0.000000
318710478	15392	811	2853.613234	32035	3	0.205528	31863	1	0.365117	9997068	0.000000
318725538	14877	785	2842.695253	31747	3	0.373809	31788	1	0.460416	9982025	0.000000
318717565	14947	797	2808.264441	31770	1	0.261953	31855	0	0.181226	9967087	0.000000
318702799	15110	764	2816.774504	32001	3	0.433150	31915	2	0.180679	9952104	0.000000
318707888	15448	755	2853.763556	31772	0	0.191890	31800	1	0.207899	9937368	0.000000
318728461	15080	764	2845.944160	31759	0	0.167917	31914	5	0.414194	9922865	0.000000
318724965	15507	754	2849.497022	31578	2	0.235209	31676	5	0.448107	9908149	0.000000
318713729	15511	780	2876.917584	31959	3	0.391535	31854	5	0.665302	9893396	0.000000
318715722	15583	758	2878.565193	32047	0	0.272589	31657	0	0.501823	9878520	0.000000
318706813	15117	773	2853.074655	31856	1	0.179139	31966	3	0.206528	9863863	0.000000
318704924	15167	764	2838.380410	32033	0	0.301561	31768	2	0.489743	9849100	0.000000
318707268	15234	752	2835.299239	31917	1	0.222808	31827	0	0.310933	9834615	0.000000
318691583	15517	776	2844.298253	32012	0	0.175147	31875	3	0.264279	9819924	0.000000
318730485	15513	845	2882.748500	32009	2	0.401539	32024	5	0.515860	9805207	0.000000
318712948	15448	786	2868.462076	31718	5	0.571916	31805	2	0.441991	9790449	0.000000
318689047	15259	783	2873.956730	31637	3	0.451807	32000	0	0.205333	9775793	0.000000
318698973	15197	732	2856.706350	31826	0	0.256835	31997	0	0.168583	9761024	0.000000
318720700	15103	810	2839.850357	31888	1	0.226558	31879	6	0.328455	9746498	0.000000
318696847	15189	767	2857.763003	31816	4	0.342107	31767	0	0.316139	9731902	0.000000
318703248	15164	707	2837.293033	31700	0	0.236446	31698	1	0.217243	9717340	0.000000
318697409	15017	806	2837.692783	32171	3	0.287081	32083	1	0.223213	9702650	-1.#IND00
318690211	14613	750	2790.617876	31980	2	0.296611	31845	1	0.358649	9688005	-1.#IND00
318722616	15008	798	2811.876737	31801	1	0.192256	31713	4	0.566778	9673508	-1.#IND00
318709109	15411	710	2848.575706	31694	2	0.488461	32033	0	0.436523	9658904	-1.#IND00
318725062	15415	795	2872.646075	31711	0	0.223000	31762	0	0.183557	9644355	-1.#IND00
318726636	15276	780	2863.589371	31869	4	0.368219	31854	2	0.308400	9629788	-1.#IND00
318722868	15252	734	2844.467513	31846	0	0.192858	31890	6	0.580576	9615523	-1.#IND00
318731118	15073	751	2837.445334	31784	0	0.167965	31872	2	0.745638	9601192	-1.#IND00
318698761	15283	747	2837.904071	31932	3	0.233921	31924	1	0.243436	9586798	-1.#IND00
318714132	15566	797	2866.708926	31646	2	0.215916	31996	0	0.298758	9572469	-1.#IND00
318700731	15424	767	2866.159750	31769	3	0.186808	31601	0	0.186575	9558183	-1.#IND00
318695576	15355	845	2865.059293	32067	5	0.425068	31827	0	0.179672	9543766	0.011525
318713634	15449	790	2878.908006	31957	0	0.260544	31730	8	0.347883	9529462	0.009452
318694101	15619	860	2885.243744	31696	0	0.172204	31781	0	0.255754	9514961	0.003595
318718654	15539	815	2883.687079	31896	2	0.221458	31909	1	0.183448	9500865	0.002861
318693216	15514	737	2878.831029	31726	3	0.212760	31911	2	0.259420	9486663	0.001413
318720238	15462	770	2865.971585	31825	1	0.427012	32067	5	0.531486	9472488	0.000879
318738449	15523	765	2876.488273	31988	1	0.257134	31958	1	0.548501	9458417	0.000864
318727008	15459	778	2861.866402	31918	2	0.224926	31982	7	0.315485	9444209	-0.000114
318714143	15482	769	2873.579781	31876	0	0.179719	31790	4	0.396651	9430193	0.001413
318719405	15472	825	2880.198775	31809	2	0.276837	32063	2	0.515386	9416231	0.001530
318722709	15125	729	2852.145431	31871	6	0.561434	31947	2	0.430908	9402078	0.000996
318692270	15039	778	2846.081285	31988	1	0.370685	31786	1	0.333857	9387945	0.000864
318712846	14725	780	2815.874110	31952	6	0.410077	31647	1	0.174953	9373905	0.000542
318692622	14693	756	2794.490132	31823	0	0.213570	31733	2	0.180342	9359864	0.000615
318729758	14937	772	2810.904690	31860	0	0.178282	31720	1	0.475096	9345805	0.000522
318715796	14959	740	2810.949582	31986	2	0.399640	31964	3	0.336769	9331885	0.000324
318704825	15356	838	2827.726325	31962	0	0.403882	31988	0	0.223843	9318018	0.000196
318709694	15455	803	2868.792888	31846	1	0.319835	31902	4	0.406633	9303961	0.001095
318707429	14699	745	2857.109755	31840	3	0.438564	31703	4	0.607732	9290046	0.000451
318694118	14723	771	2785.980089	31848	4	0.472833	31846	0	0.269996	9276219	0.000631
318698196	14786	755	2800.060491	31816	0	0.238760	31929	3	0.209462	9262168	0.000609
318697241	15010	767	2815.172197	32205	2	0.353357	31975	2	0.286619	9248415	0.000769
318711057	15008	769	2826.593848	31985	0	0.187023	31932	1	0.196295	9234555	0.000759
318722538	14980	771	2816.365354	31595	1	0.259548	31815	1	0.193606	9220742	-0.000775
318716770	15484	718	2834.657181	32008	4	0.421388	31941	1	0.168412	9206864	-0.001299
318704699	15495	786	2857.764236	31872	3	0.275247	31856	3	0.411539	9193188	-0.001536
318700084	15080	783	2848.102395	32011	3	0.475372	31851	3	0.326628	9179298	-0.001312
318704762	15385	860	2860.759680	31954	1	0.477049	32163	1	0.247744	9165651	-0.002121
318697739	15231	773	2869.143624	31985	2	0.310583	31913	0	0.209102	9152040	-0.002178
318684715	14879	789	2832.101743	31841	4	0.476564	31971	0	0.168770	9138387	-0.002252
318720192	14957	755	2811.915153	32025	0	0.278630	31860	10	0.266276	9124928	-0.002058
318727287	15054	752	2822.242515	32133	0	0.172216	32015	1	0.437011	9111378	-0.001897
318726371	14749	762	2805.893995	31711	0	0.166942	31892	4	0.485579	9097638	-0.000752
318706121	15000	747	2821.638028	32009	1	0.204313	31542	3	0.615526	9084015	-0.000687
318712051	15062	743	2835.048088	31965	1	0.205280	31856	1	0.310473	9070391	-0.000043
318713667	14907	763	2830.148267	31927	1	0.168580	31733	7	0.487743	9056841	0.000280
318722787	14869	778	2827.122185	31858	0	0.231788	31707	1	0.563718	9043220	0.000207
318706224	14412	765	2781.061219	31864	1	0.218032	31693	2	0.410185	9029673	-0.000064
318714868	14400	731	2754.888543	31899	4	0.491359	31699	1	0.484959	9016325	-0.000250
318710195	14683	724	2782.311604	31558	0	0.307596	31896	2	0.244833	9002787	-0.000176
318698250	14811	722	2805.249793	31858	5	0.370457	31760	1	0.316560	8989204	-0.000429
318700441	14688	738	2795.074201	31778	2	0.317633	31905	2	0.479496	8975676	-0.000886
318712131	15258	787	2814.797577	31943	1	0.239581	31913	1	0.424617	8962202	-0.000884
318734906	15452	822	2850.229474	32043	2	0.293527	32106	1	0.281034	8948739	-0.000687
318730240	15572	799	2876.097105	31992	1	0.201698	31947	4	0.443529	8935419	-0.000766
318712305	15481	798	2889.045357	31760	2	0.220826	31864	0	0.200280	8921953	-0.000329
318700208	15492	837	2876.809277	31636	1	0.194449	31843	5	0.389824	8908566	0.000831
318732884	15805	807	2914.721391	31480	2	0.341127	31916	2	0.351408	8895367	0.000338
318718561	15532	751	2904.515621	31842	0	0.344655	31609	5	0.574456	8882044	0.000397
npatches	nstrain	runtime	dt	init_x	init_y	init_y_blood	init_z	init_S	beta0	beta1	beta2	beta3	mean_beta	B	d	delta	delta_blood	b[0]	mut	m	CTL	c	g	epsilon	k	het	lambda	rho	omega	x_max	patch.dyna	DELTA	A	VA
10000	1	100.000000	0.001000	21900	9499	5000000	0.001000	10000000	2.578987	2.101093	1.225234	1.628615	2	800000000	0.010000	1.000000	1.000000	80000	0.000050	0.004800	0	0.500000	0.000000	2.500000	4.000000	0.500000	0.001000	0.001000	0.010000	31872	0	10.000000	7.000000	1.000000
sus	inf	inf_blood	z	x[0]	y[0][0]	z[0]	x[1]	y[1][0]	z[1]	S[0]	synchrony
219000000	94990000	5000000	10.000000	21900	9499	0.001000	21900	9499	0.001000	10000000	0.000000
261362641	68599391	3562248	3941.516320	24646	7578	0.394152	25712	7057	0.394152	10126397	0.000000
293224996	18832860	992675	6325.803353	28495	2090	0.632580	29176	1896	0.632580	10183165	0.000000
312014621	3112790	165129	7771.765723	31040	377	0.777177	31039	349	0.777177	10186062	0.000000
317512365	366494	19618	8648.676577	31869	36	0.864868	31794	28	0.864868	10173371	0.000000
318543569	34540	1906	8583.904474	31887	1	0.879969	32044	11	0.918048	10158328	0.000000
318681274	7431	379	3377.990256	31919	0	0.323494	31659	0	0.276456	10142967	0.000000
318697796	5928	309	2120.329785	32044	0	0.174440	32018	0	0.172108	10127639	0.000000
318732451	5934	286	2006.959339	31890	0	0.192565	31713	0	0.166936	10112507	0.000000
318733662	5969	292	2000.577807	31892	2	0.242466	31862	1	0.166680	10097430	0.000000
318720896	6123	303	2004.101244	31886	0	0.178345	31914	0	0.167948	10082482	0.000000
318720793	6141	303	2003.687372	31800	0	0.170660	32060	1	0.166730	10067449	0.000000
318704505	5890	301	2002.313068	31857	0	0.166865	31858	2	0.269381	10052380	0.000000
318731263	6078	287	1999.925880	31947	0	0.166676	32119	1	0.206034	10037261	0.000000
318714435	5996	315	2000.234112	32115	6	0.414866	31839	1	0.335995	10022360	0.000000
318715014	6321	311	2015.511376	31946	0	0.277065	31893	2	0.175059	10007472	0.000000
318731078	6488	320	2027.942372	31745	2	0.216829	31804	1	0.219484	9992484	0.000000
318707375	6708	345	2047.047564	31880	2	0.467517	31833	0	0.175540	9977537	0.000000
318710096	6522	349	2043.919695	31827	0	0.200116	31851	0	0.167106	9962733	0.000000
318729246	6819	348	2055.701867	31941	0	0.168325	31754	2	0.212091	9948061	0.000000
318709721	6954	322	2067.406339	31771	0	0.173780	31762	0	0.179926	9933203	0.000000
318732583	6989	353	2070.139530	31984	0	0.167083	31790	1	0.167687	9918272	0.000000
318733147	6705	359	2060.581980	31795	2	0.223954	31740	4	0.402112	9903135	0.000000
318733415	6745	329	2048.620374	31828	0	0.230304	31945	0	0.212681	9888216	0.000000
318725143	6887	346	2055.498046	31791	0	0.193275	31820	2	0.273311	9873155	0.000000
318696834	6699	330	2049.689624	31877	0	0.180232	31801	0	0.174949	9858628	0.000000
318716327	6639	377	2052.471306	31979	0	0.197816	31804	0	0.174903	9843696	0.000000
318720851	6648	343	2050.368423	32036	1	0.168211	31906	1	0.173680	9829008	0.000000
318731217	6697	355	2052.992432	31833	1	0.216061	31980	1	0.184311	9814318	0.000000
318733023	6675	347	2043.789158	31935	3	0.252715	31697	4	0.341026	9799684	0.000000
318725014	6753	311	2049.955185	31968	0	0.173639	31703	0	0.235539	9784796	0.000000
318703767	6427	339	2034.697545	31940	1	0.200150	32016	2	0.456572	9770179	0.000000
318711842	6292	340	2023.130122	31938	0	0.198483	32004	0	0.186972	9755315	0.000000
318712206	6294	356	2022.724797	31807	0	0.191410	32047	1	0.167673	9740812	0.000000
318734776	6419	323	2028.888841	31978	0	0.167893	31926	3	0.265872	9726158	0.000000
318721433	6602	301	2038.575969	31664	1	0.166727	31814	0	0.178264	9711701	0.000000
318728281	6636	379	2047.892475	31679	0	0.203727	31879	1	0.167561	9697130	0.000000
318724977	6932	358	2058.655528	31796	0	0.168503	32046	1	0.174726	9682622	0.000000
318719954	7197	373	2076.671310	31909	3	0.428811	31754	1	0.241657	9668208	0.000000
318720668	7200	340	2089.712573	31615	0	0.184249	31820	3	0.206535	9653885	0.000000
318730628	7059	342	2081.381235	31730	0	0.170119	31984	0	0.184835	9639476	-1.#IND00
318728337	6629	356	2059.286865	31710	1	0.166838	31940	0	0.167567	9624975	-1.#IND00
318714356	6695	335	2053.340928	31921	0	0.167634	32040	0	0.166711	9610607	-1.#IND00
318723605	6681	335	2041.332349	31972	0	0.166715	32222	0	0.166669	9596242	-1.#IND00
318706359	6838	376	2057.367713	31927	0	0.166669	31805	0	0.231992	9582070	-1.#IND00
318720726	6905	345	2064.506984	32056	0	0.173263	31798	0	0.193262	9567568	-1.#IND00
318725950	6931	330	2075.083200	31832	1	0.166994	32047	0	0.167985	9553090	-1.#IND00
318729436	6666	349	2059.636879	31749	0	0.203728	31896	0	0.166732	9538816	-1.#IND00
318706229	6638	301	2045.491777	31833	0	0.168504	32039	1	0.190940	9524629	-1.#IND00
318734847	6867	326	2055.513979	31844	1	0.180138	31883	0	0.167870	9510226	-1.#IND00
318711601	6768	333	2061.759302	31758	1	0.167334	31765	3	0.284690	9495983	-1.#IND00
318729487	6732	353	2054.915557	31942	2	0.328716	31935	0	0.237386	9481706	0.009145
318715363	6525	368	2050.626872	31954	1	0.182749	32080	0	0.170172	9467411	0.004129
318710416	6367	312	2034.446546	31757	2	0.202738	31863	0	0.181563	9453333	0.001270
318722128	6692	354	2042.149260	31656	0	0.203329	31945	5	0.435717	9439341	0.003555
318698468	6747	354	2065.383861	31831	0	0.168484	32037	0	0.185092	9425229	0.005671
318720738	6577	352	2056.047384	32117	0	0.166757	31809	1	0.400697	9411084	0.006286
318723976	6678	322	2044.930806	31811	0	0.166671	31818	0	0.178266	9396900	0.005823
318715721	6832	327	2052.530638	31787	4	0.190897	31786	0	0.167242	9383024	0.005289
318708318	6812	352	2054.828381	31863	0	0.181208	31813	0	0.166695	9369020	0.004685
318707909	6871	364	2067.907716	31962	2	0.321330	31683	2	0.254968	9355060	0.002908
318713212	6622	341	2056.856583	31891	2	0.369084	31833	1	0.177806	9341131	0.003079
318742471	6866	346	2053.053072	32075	0	0.254709	31724	0	0.167219	9326972	0.003578
318691667	6965	373	2072.275407	31937	0	0.171030	31872	0	0.265640	9312860	0.003158
318715395	6867	340	2068.461861	31686	0	0.166883	31832	0	0.171572	9298869	0.003737
318727140	6728	353	2046.259051	31718	0	0.166677	32181	0	0.166910	9285047	0.004587
318719545	6812	354	2048.600066	32099	0	0.267750	31929	1	0.166679	9271086	0.004315
318743321	7102	352	2069.111514	32059	0	0.171677	31922	1	0.184296	9257263	0.003220
318716239	7263	370	2091.371643	31677	0	0.166915	31881	0	0.167540	9243400	0.004972
318717201	7432	376	2098.871334	31820	1	0.249752	31982	0	0.166710	9229586	0.004877
318723353	7381	341	2120.201895	31731	0	0.170785	31591	1	0.166669	9215912	0.004458
318727363	7006	365	2087.328769	31848	1	0.166871	31766	0	0.211924	9202052	0.004510
318727943	7196	370	2081.343991	31843	0	0.166677	31715	0	0.168910	9188418	0.003993
318726844	7010	361	2075.911593	31685	0	0.175862	31790	0	0.166778	9174784	0.003379
318706341	6760	361	2069.528168	31844	3	0.204315	31773	1	0.166672	9160990	0.002972
318734298	6737	346	2056.280747	31807	1	0.260441	31862	0	0.234042	9147349	0.004195
318725569	6337	358	2040.921872	32039	3	0.348362	31873	0	0.187368	9133652	0.003961
318708214	6296	328	2024.467386	31960	0	0.316404	31868	0	0.170314	9120079	0.003980
318720702	6503	298	2028.328122	31881	0	0.174088	31867	1	0.274794	9106443	0.004292
318702030	6200	320	2021.482369	31744	0	0.167034	31983	1	0.177684	9092698	0.004237
318711999	6259	344	2015.663647	32041	2	0.269775	31719	0	0.167988	9079046	0.004117
318710153	6522	350	2032.565021	32073	2	0.357083	31828	0	0.166732	9065510	0.004199
318712036	6501	340	2033.836276	31860	1	0.258199	31937	0	0.166670	9051854	0.003342
318717342	6381	344	2030.549409	31923	0	0.316791	31913	1	0.312866	9038325	0.003544
318723484	6417	328	2030.357271	31938	0	0.174107	31991	0	0.184707	9024684	0.004229
318703453	6444	329	2028.564361	31909	0	0.167035	31861	1	0.167561	9011287	0.003746
318712850	6695	338	2038.615574	31930	0	0.166685	31787	0	0.166711	8997850	0.003613
318703166	6632	318	2049.668065	31899	4	0.262401	32054	0	0.166669	8984117	0.003319
318718510	6519	329	2043.898869	31617	0	0.209778	31948	1	0.166667	8970651	0.003134
318712938	6602	337	2032.663206	31744	0	0.168803	31958	0	0.166772	8957146	0.002207
318702182	6845	357	2057.570902	31968	0	0.166773	32122	0	0.166672	8943872	0.002295
318726210	6850	353	2062.951992	31841	2	0.170569	32044	1	0.293544	8930311	0.002394
318725404	6790	319	2060.837570	31766	6	0.247685	31860	0	0.172955	8916992	0.001989
318718956	6655	320	2054.452679	31824	0	0.202099	31863	0	0.166978	8903689	0.002192
318730752	6632	351	2046.541576	31631	0	0.168423	31969	1	0.166682	8890453	0.002253
318719068	6509	351	2047.713803	31607	1	0.169877	31784	0	0.175688	8877143	0.002262
318713587	6516	329	2041.809045	31935	0	0.166826	31969	0	0.167114	8864027	0.003334
318705508	6768	315	2047.640851	31716	0	0.166675	31692	2	0.404352	8850903	0.003580
318702758	6783	343	2051.996264	31707	1	0.223581	31778	0	0.178906	8837672	0.004056
318714488	7090	347	2072.029795	31888	0	0.174381	31880	0	0.167273	8824303	0.003862
npatches	nstrain	runtime	dt	init_x	init_y	init_y_blood	init_z	init_S	beta0	beta1	beta2	beta3	mean_beta	B	d	delta	delta_blood	b[0]	mut	m	CTL	c	g	epsilon	k	het	lambda	rho	omega	x_max	patch.dyna	DELTA	A	VA
10000	1	100.000000	0.001000	21900	9499	5000000	0.001000	10000000	2.337617	2.477217	2.869183	1.949748	2	800000000	0.010000	1.000000	1.000000	80000	0.000050	0.004800	0	0.500000	0.000000	2.500000	5.000000	0.500000	0.001000	0.001000	0.010000	31872	0	10.000000	7.000000	1.000000
sus	inf	inf_blood	z	x[0]	y[0][0]	z[0]	x[1]	y[1][0]	z[1]	S[0]	synchrony
219000000	94990000	5000000	10.000000	21900	9499	0.001000	21900	9499	0.001000	10000000	0.000000
266653966	55604433	2911152	3941.516320	25844	6054	0.394152	25359	6052	0.394152	10115821	0.000000
301165052	9596605	512225	6325.803353	29724	1138	0.632580	29344	1092	0.632580	10151096	0.000000
315618908	825568	44732	7771.765723	31532	98	0.777177	31518	95	0.777177	10143587	0.000000
318354361	44062	2408	8434.148357	31868	3	0.864868	31875	2	0.858688	10128864	0.000000
318687169	5043	271	3112.857280	31892	0	0.294096	31764	2	0.308234	10113617	0.000000
318720433	3410	166	1925.969803	32037	0	0.172982	31790	0	0.177142	10098670	0.000000
318727519	3013	147	1816.265821	31793	0	0.166980	32015	0	0.167186	10083654	0.000000
318718550	2703	133	1795.406267	31845	0	0.166682	31826	0	0.166692	10068560	0.000000
318737809	2520	127	1781.055046	32028	0	0.166667	31692	0	0.203987	10053388	0.000000
318714232	2279	127	1771.168428	31955	0	0.166667	31757	0	0.168516	10038393	0.000000
318734418	2044	99	1755.250866	31845	0	0.166667	32077	0	0.166758	10023134	0.000000
318744550	1907	104	1753.432498	31719	0	0.166667	31917	0	0.212779	10008225	0.000000
318730539	1939	90	1749.769955	31761	0	0.176720	32036	0	0.168952	9993266	0.000000
318698535	1882	103	1747.268083	31923	0	0.167165	31862	0	0.166780	9978189	0.000000
318726972	1909	94	1746.478433	32085	0	0.166691	32144	0	0.166672	9963470	0.000000
318718396	1808	85	1745.972257	31763	0	0.166668	31990	0	0.166667	9948623	0.000000
318728040	1703	79	1739.375608	32008	1	0.166667	31917	0	0.166667	9933586	0.000000
318731827	1695	85	1735.094954	31688	0	0.166667	31959	0	0.344495	9918725	0.000000
318738883	1631	80	1732.467030	31737	0	0.166667	32027	0	0.175480	9903802	0.000000
318746398	1543	72	1733.126663	31651	0	0.166667	31792	0	0.167104	9888819	0.000000
318726451	1603	88	1732.572230	32001	0	0.166667	31971	0	0.166688	9873886	0.000000
318709839	1612	87	1732.680797	31632	0	0.166667	32083	0	0.166668	9859241	0.000000
318738962	1556	64	1730.645325	31769	0	0.166667	31833	0	0.166667	9844574	0.000000
318712747	1529	82	1727.398467	31968	1	0.205684	31777	0	0.166667	9829746	0.000000
318716943	1329	69	1723.894230	31892	0	0.168600	32009	0	0.166667	9814932	0.000000
318731178	1377	70	1724.591930	32014	0	0.166763	31980	0	0.173850	9800311	0.000000
318733435	1294	51	1720.947224	31834	0	0.166671	31680	0	0.167023	9785365	0.000000
318718836	1362	62	1721.417266	31826	0	0.166667	31782	0	0.166684	9770835	0.000000
318743804	1302	73	1721.953974	32004	0	0.166667	31835	0	0.166668	9756157	0.000000
318701326	1292	59	1717.705077	31642	0	0.166667	31955	0	0.166667	9741551	0.000000
318721467	1386	82	1721.227880	31967	0	0.166667	31938	0	0.166667	9727045	0.000000
318732022	1351	72	1720.985511	31648	0	0.166667	31744	0	0.166667	9712327	0.000000
318734589	1345	82	1722.887311	32083	0	0.166667	31629	0	0.166667	9697753	0.000000
318730335	1372	72	1722.003484	31734	0	0.166667	31799	0	0.166667	9683239	0.000000
318703669	1315	73	1718.686508	31858	0	0.166667	31847	0	0.166667	9668615	0.000000
318703241	1289	65	1718.559372	32091	0	0.166667	31850	0	0.166667	9653952	0.000000
318710293	1399	95	1724.218714	31927	0	0.166667	31922	2	0.256313	9639330	0.000000
318727192	1462	86	1726.266706	31669	1	0.166667	31762	0	0.202071	9624815	0.000000
318730177	1546	74	1730.633702	31889	0	0.180577	32126	0	0.168421	9610748	0.000000
318716633	1554	83	1730.577971	31934	0	0.167356	31991	0	0.166754	9596348	-1.#IND00
318735334	1560	80	1732.991389	31931	0	0.166701	32034	1	0.166671	9581914	-1.#IND00
318741214	1405	65	1726.422292	31997	0	0.166668	31850	0	0.166667	9567370	-1.#IND00
318723457	1454	61	1724.730607	32043	0	0.166667	32043	0	0.166667	9553101	-1.#IND00
318715940	1427	94	1726.166659	31664	0	0.166667	31845	0	0.166667	9538892	-1.#IND00
318713227	1406	85	1728.164817	31928	0	0.166667	31883	0	0.166667	9524623	-1.#IND00
318709837	1366	70	1724.289962	31863	0	0.166667	31808	0	0.166667	9510391	-1.#IND00
318710014	1360	70	1723.463436	32086	0	0.166667	31907	0	0.171075	9496179	-1.#IND00
318717382	1334	74	1721.243529	31686	0	0.166667	31963	0	0.166885	9481976	-1.#IND00
318735849	1377	57	1722.663096	31800	0	0.166667	32062	0	0.166677	9467706	-1.#IND00
318714503	1316	76	1719.726248	31807	1	0.166667	31866	0	0.166667	9453410	-1.#IND00
318719740	1275	62	1719.364180	31935	0	0.166667	32061	0	0.166667	9439088	-1.#IND00
318752040	1307	53	1720.598907	31896	1	0.195079	32152	0	0.166667	9425122	-1.#IND00
318713133	1354	70	1721.717938	31503	2	0.173522	31874	0	0.166667	9411021	-1.#IND00
318729385	1232	59	1719.975069	31860	0	0.168407	31988	0	0.166667	9396947	-1.#IND00
318711029	1281	69	1717.364062	31672	0	0.177974	31906	0	0.166667	9382707	-1.#IND00
318737998	1385	70	1721.217736	31622	0	0.167227	32111	0	0.166667	9368628	-1.#IND00
318730817	1435	70	1723.343171	31839	1	0.166694	31806	0	0.166667	9354704	-1.#IND00
318738177	1382	80	1724.059011	31944	0	0.176817	31915	0	0.166667	9340770	-1.#IND00
318750403	1395	83	1724.560279	31950	0	0.167170	31804	0	0.166667	9326926	-1.#IND00
318744478	1384	76	1721.676865	31744	0	0.166692	31573	2	0.316392	9313085	-1.#IND00
318754441	1381	68	1721.522004	31895	1	0.166668	31745	0	0.174570	9299080	-1.#IND00
318733678	1336	66	1720.263344	31786	0	0.166667	31997	0	0.167058	9285391	-1.#IND00
318720069	1256	59	1718.157523	31955	0	0.166667	31966	0	0.166686	9271438	-1.#IND00
318718474	1231	61	1715.731876	32130	0	0.166667	31922	0	0.166668	9257499	-1.#IND00
318724297	1203	68	1714.438279	32034	0	0.166667	32015	0	0.166667	9243751	-1.#IND00
318732395	1309	69	1717.863066	31677	0	0.180757	31743	0	0.166667	9230006	-1.#IND00
318727749	1368	71	1719.675476	32066	0	0.167365	31873	0	0.166667	9216334	-1.#IND00
318712462	1305	63	1720.695767	31885	1	0.166701	31931	0	0.166667	9202577	-1.#IND00
318697859	1338	72	1719.016685	31845	0	0.171667	31631	0	0.166667	9188903	-1.#IND00
318725297	1306	65	1719.595110	31850	0	0.166914	31791	0	0.183151	9175162	-1.#IND00
318730652	1247	67	1718.087995	31962	0	0.166679	32212	0	0.167484	9161151	-1.#IND00
318729212	1274	68	1715.979009	32124	0	0.166667	32121	0	0.166707	9147466	-1.#IND00
318717385	1255	79	1720.278312	32001	0	0.166667	31863	1	0.166669	9133735	-1.#IND00
318724765	1256	64	1720.895417	32007	0	0.166667	31832	0	0.166667	9119767	-1.#IND00
318740764	1190	42	1712.314247	31733	1	0.166667	31847	0	0.166667	9106034	-1.#IND00
318707567	1100	53	1713.040531	31666	0	0.166667	31787	0	0.166667	9092214	-0.001797
318730127	925	55	1703.028886	31884	0	0.166667	32191	0	0.166667	9078573	-0.001685
318710575	891	33	1700.070171	32183	0	0.166667	31983	1	0.166667	9064998	-0.001398
318724789	889	52	1702.259725	31816	0	0.166667	31903	0	0.166807	9051292	-0.002138
318725728	866	42	1700.975206	31714	1	0.198840	31911	0	0.166674	9037704	-0.001412
318724704	958	42	1704.225108	31734	1	0.217463	31810	0	0.166667	9023980	-0.000745
318735713	948	55	1703.803145	31885	0	0.169184	31761	0	0.166667	9010399	-0.000512
318739936	1054	51	1707.056887	31676	0	0.173877	31746	1	0.166667	8996749	-0.001164
318712232	1030	65	1708.184052	31864	0	0.167024	31823	0	0.166667	8983349	-0.001456
318718456	1140	76	1711.747857	31875	0	0.185240	31618	0	0.166667	8969848	-0.001014
318725386	1086	56	1709.444714	31865	0	0.167587	31695	0	0.166667	8956427	-0.001008
318730455	1082	63	1709.227860	31845	0	0.166712	31947	0	0.166667	8942984	-0.001333
318718276	1017	51	1706.696191	31942	0	0.166669	31964	0	0.202218	8929602	-0.001181
318724806	1136	61	1711.272486	31820	1	0.166667	31885	4	0.257691	8916001	-0.001131
318717511	1014	38	1707.901266	32033	0	0.166667	31916	0	0.206874	8902747	-0.000681
318728374	1055	46	1706.362324	31834	0	0.166667	31936	0	0.168659	8889664	-0.000965
318735435	1132	57	1710.671795	31768	0	0.166667	31879	0	0.166765	8876421	-0.001307
318720264	1065	58	1710.812412	31795	0	0.166667	31999	0	0.166672	8862994	-0.000852
318708034	1087	65	1710.118524	31939	1	0.166667	31729	0	0.166667	8849752	-0.000649
318727226	1158	61	1712.496033	31833	0	0.166667	31948	0	0.166667	8836638	-0.000496
318727564	1199	53	1711.136867	32127	0	0.166667	31974	0	0.166667	8823426	-0.000343
318714929	1252	63	1716.736865	32125	2	0.185212	31829	0	0.166667	8810269	-0.000099
318716223	1171	56	1713.933584	31611	3	0.282723	31873	0	0.166667	8797093	-0.000244
318717891	1222	59	1715.629155	31944	0	0.179025	31807	0	0.166667	8783628	-0.000450
npatches	nstrain	runtime	dt	init_x	init_y	init_y_blood	init_z	init_S	beta0	beta1	beta2	beta3	mean_beta	B	d	delta	delta_blood	b[0]	mut	m	CTL	c	g	epsilon	k	het	lambda	rho	omega	x_max	patch.dyna	DELTA	A	VA
10000	1	100.000000	0.001000	21900	9499	5000000	0.001000	10000000	1.134252	1.608060	2.043309	1.841240	2	800000000	0.010000	1.000000	1.000000	80000	0.000050	0.004800	0	0.500000	0.000000	2.500000	6.000000	0.500000	0.001000	0.001000	0.010000	31872	0	10.000000	7.000000	1.000000
sus	inf	inf_blood	z	x[0]	y[0][0]	z[0]	x[1]	y[1][0]	z[1]	S[0]	synchrony
219000000	94990000	5000000	10.000000	21900	9499	0.001000	21900	9499	0.001000	10000000	0.000000
270001088	46180510	2435353	3941.516320	29038	3763	0.394152	27805	4152	0.394152	10109702	0.000000
305722107	5089585	274255	6325.803353	31206	397	0.632580	30918	426	0.632580	10131681	0.000000
316994227	231976	12752	7771.765723	31776	20	0.777177	31593	16	0.777177	10119997	0.000000
318546664	7665	441	4990.226057	31915	1	0.251000	32131	0	0.362245	10105066	0.000000
318712283	2603	127	2022.286030	31955	2	0.222059	31889	0	0.176507	10090050	0.000000
318748312	1948	91	1771.176872	31937	0	0.182874	31816	0	0.167154	10074964	0.000000
318700464	1605	84	1738.850704	31895	1	0.167470	31724	0	0.166691	10059965	0.000000
318727575	1286	66	1721.313171	32083	0	0.169361	31758	0	0.166668	10044941	0.000000
318707425	951	54	1707.126009	31681	0	0.166800	31749	0	0.166667	10029869	0.000000
318719394	752	43	1695.174890	31959	1	0.166673	31757	0	0.166667	10014726	0.000000
318731004	679	41	1694.196382	31903	0	0.168258	32061	0	0.166667	9999795	0.000000
318716024	608	27	1690.496489	31634	0	0.166746	32116	0	0.166667	9984892	0.000000
318721322	620	34	1688.924167	31803	0	0.166671	31861	0	0.166667	9969962	0.000000
318717013	591	20	1688.835182	31760	0	0.166667	31743	0	0.171664	9954905	0.000000
318715751	466	25	1684.653872	31637	0	0.166667	31853	0	0.166914	9940018	0.000000
318708577	469	23	1684.100632	31748	0	0.166667	31950	0	0.166679	9924987	0.000000
318720267	432	23	1681.918081	31704	0	0.166667	32130	1	0.178312	9910410	0.000000
318729912	540	27	1686.630843	31951	0	0.166667	31897	0	0.167624	9895593	0.000000
318719592	560	35	1687.459613	31672	0	0.166667	31697	0	0.166714	9880787	0.000000
318708534	615	35	1689.510983	31951	0	0.166667	31849	0	0.166669	9865775	0.000000
318744074	607	32	1691.357189	31766	1	0.166667	31999	0	0.166667	9851094	0.000000
318732934	569	39	1689.676510	31858	0	0.166667	31944	0	0.166667	9836218	0.000000
318711870	521	36	1687.235720	32030	0	0.166667	31821	0	0.166667	9821400	0.000000
318714398	453	34	1683.786544	31949	0	0.166667	32078	0	0.166667	9806611	0.000000
318742607	473	20	1682.662941	31780	0	0.166667	31922	0	0.166667	9792129	0.000000
318722756	444	27	1682.942577	31843	0	0.166667	31869	0	0.166667	9777359	0.000000
318709489	470	17	1682.997758	31738	0	0.166667	31628	0	0.166667	9762546	0.000000
318725666	445	23	1683.146733	31977	0	0.166667	31925	0	0.166667	9747949	0.000000
318740427	472	24	1681.948130	31953	0	0.166667	31827	0	0.166667	9733433	0.000000
318746156	481	21	1683.505397	31942	0	0.166667	32029	0	0.166667	9718761	0.000000
318720748	488	34	1682.450019	31701	0	0.166667	31848	0	0.166667	9704128	0.000000
318707181	455	19	1683.227122	31737	0	0.166667	31830	0	0.166667	9689507	0.000000
318727336	437	17	1682.885926	31758	0	0.166667	31892	0	0.166667	9675082	0.000000
318728635	461	18	1682.719918	31951	0	0.166667	31851	1	0.166667	9660548	0.000000
318711327	457	25	1682.857034	31973	0	0.166667	31949	0	0.166667	9646160	0.000000
318740428	466	30	1683.301784	31822	0	0.166667	32113	0	0.166667	9631646	0.000000
318711114	514	28	1686.630132	31834	0	0.166667	31793	0	0.166667	9617217	0.000000
318729667	462	18	1684.077308	31588	0	0.166667	32061	0	0.166667	9602742	0.000000
318696235	405	22	1681.770992	31797	0	0.166667	31930	0	0.166667	9588478	0.000000
318734391	406	24	1679.986321	31741	0	0.166667	31905	0	0.166667	9574116	-1.#IND00
318746308	438	25	1682.226141	31750	0	0.166667	31830	0	0.166667	9559826	-1.#IND00
318725204	400	16	1682.099366	31687	0	0.166667	31863	0	0.166667	9545448	-1.#IND00
318721719	370	22	1680.199759	31785	0	0.166667	32056	0	0.166667	9531205	-1.#IND00
318742348	448	24	1682.100008	31755	0	0.166667	32020	0	0.166667	9516750	-1.#IND00
318714133	471	22	1683.661647	31954	0	0.166667	31724	0	0.166667	9502692	-1.#IND00
318714452	388	20	1680.577130	31762	0	0.166667	31944	0	0.166667	9488577	-1.#IND00
318733517	408	27	1681.051051	31981	0	0.166667	31841	0	0.166667	9474433	-1.#IND00
318703002	413	18	1679.619907	31802	0	0.166667	31880	0	0.166667	9460378	-1.#IND00
318711765	443	23	1683.167078	32110	0	0.166667	31981	0	0.166667	9446123	-1.#IND00
318737062	412	21	1681.713725	31940	0	0.166667	31719	0	0.166667	9431976	-1.#IND00
318723810	420	23	1681.292824	31824	0	0.166667	31929	0	0.166667	9417869	-1.#IND00
318707249	442	21	1683.212303	31755	0	0.166667	32002	0	0.166667	9403770	-1.#IND00
318718696	428	31	1683.189740	31868	0	0.166667	31697	0	0.166667	9389531	-1.#IND00
318727159	392	22	1681.420226	32005	0	0.166667	31835	0	0.166667	9375279	-1.#IND00
318728602	377	21	1680.116434	31998	0	0.166667	31956	0	0.166667	9361132	-1.#IND00
318734669	381	18	1678.941499	31684	0	0.166667	31981	0	0.166667	9347088	-1.#IND00
318711076	439	28	1682.396642	31862	0	0.166667	31718	0	0.166667	9333040	-1.#IND00
318716408	397	25	1681.805815	31827	0	0.166667	31649	0	0.166667	9319001	-1.#IND00
318745599	431	20	1683.784591	31988	0	0.166667	31931	0	0.166667	9305013	-1.#IND00
318749413	431	27	1683.864264	31783	0	0.166667	31988	0	0.166667	9291142	-1.#IND00
318755960	469	25	1683.765079	31798	0	0.166667	32052	0	0.166667	9277209	-1.#IND00
318737009	394	19	1680.993770	31828	0	0.166667	31715	0	0.166667	9263423	-1.#IND00
318730503	335	23	1679.423808	31738	0	0.166667	32170	0	0.166667	9249572	-1.#IND00
318725183	337	14	1679.006814	31624	0	0.166667	31868	0	0.166667	9235708	-1.#IND00
318719286	346	18	1677.650554	31942	0	0.166667	31789	0	0.166667	9221928	-1.#IND00
318714981	388	19	1679.729554	31905	0	0.166667	31931	0	0.166667	9208281	-1.#IND00
318734214	362	23	1679.113328	32096	0	0.166667	31967	0	0.166667	9194681	-1.#IND00
318723488	368	22	1679.601111	31894	4	0.331940	31988	0	0.166667	9180732	-1.#IND00
318740055	322	17	1679.324529	31755	0	0.188830	31835	0	0.166667	9167109	-1.#IND00
318722592	303	23	1677.388580	31970	0	0.167765	31763	0	0.166667	9153368	-1.#IND00
318728989	379	16	1678.991750	31926	0	0.166721	31841	0	0.166667	9139707	-1.#IND00
318733224	345	25	1679.427571	31825	0	0.166669	31798	0	0.166667	9126145	-1.#IND00
318717577	324	18	1678.815277	32176	0	0.166667	31917	0	0.166667	9112378	-1.#IND00
318723902	349	14	1678.403676	31885	0	0.166667	31775	0	0.166667	9098476	-1.#IND00
318712238	376	22	1679.597048	31763	0	0.166667	31939	0	0.166667	9084778	-1.#IND00
318721738	342	14	1680.401371	32020	0	0.166667	32116	0	0.166667	9071344	-1.#IND00
318724031	342	11	1678.123896	31873	0	0.166667	32027	0	0.166667	9057554	-1.#IND00
318705625	337	26	1678.639694	31891	0	0.166667	31781	0	0.166667	9043992	-1.#IND00
318715813	324	13	1677.719414	31501	0	0.166667	31834	0	0.166667	9030306	-1.#IND00
318738199	304	12	1676.316566	31916	0	0.166667	31798	0	0.167646	9016979	-1.#IND00
318723859	269	20	1676.883144	31974	0	0.166667	31838	0	0.166715	9003723	-1.#IND00
318721108	320	20	1677.214444	32023	0	0.166667	31834	0	0.166669	8990171	-1.#IND00
318733663	392	17	1679.760389	31766	0	0.166667	32023	0	0.166667	8976608	-1.#IND00
318715488	422	20	1681.416411	31821	0	0.166667	31985	0	0.166667	8963226	-1.#IND00
318720854	471	20	1683.366827	31924	0	0.166667	31800	0	0.166667	8949618	-1.#IND00
318706418	429	15	1682.730758	31990	0	0.166667	31813	0	0.166667	8936293	-1.#IND00
318729337	463	21	1683.175666	31845	0	0.166667	31746	0	0.166667	8922800	-1.#IND00
318727200	401	15	1680.588988	31940	0	0.166667	31854	0	0.166667	8909361	-1.#IND00
318704454	370	28	1681.530614	31747	0	0.166667	31817	0	0.166667	8895868	-1.#IND00
318715882	429	23	1682.039021	31861	0	0.166667	32043	0	0.166667	8882623	-1.#IND00
318725844	439	33	1681.971627	31958	0	0.166667	31850	0	0.166667	8869316	-1.#IND00
318735813	482	25	1683.459141	32040	0	0.166667	31849	0	0.166667	8856051	-1.#IND00
318720468	499	27	1684.368349	32087	0	0.166667	31985	0	0.166667	8842676	-1.#IND00
318709185	392	30	1680.180625	31812	0	0.166667	31931	0	0.166667	8829492	-1.#IND00
318717922	395	22	1680.903626	31974	0	0.166667	31726	0	0.166667	8816452	-1.#IND00
318713945	444	21	1684.546151	31970	0	0.166667	32108	0	0.166667	8803377	-1.#IND00
318722601	443	25	1683.003621	31895	0	0.166667	31891	0	0.166667	8790372	-1.#IND00
318712927	445	16	1683.382841	32049	0	0.166667	31668	0	0.166667	8776986	-1.#IND00
318699062	437	25	1683.091135	31866	0	0.166667	31979	0	0.166667	8763882	-1.#IND00
npatches	nstrain	runtime	dt	init_x	init_y	init_y_blood	init_z	init_S	beta0	beta1	beta2	beta3	mean_beta	B	d	delta	delta_blood	b[0]	mut	m	CTL	c	g	epsilon	k	het	lambda	rho	omega	x_max	patch.dyna	DELTA	A	VA
10000	1	100.000000	0.001000	21900	9499	5000000	0.001000	10000000	2.546437	1.458449	1.494272	1.364938	2	800000000	0.010000	1.000000	1.000000	80000	0.000050	0.004800	0	0.500000	0.000000	2.500000	7.000000	0.500000	0.001000	0.001000	0.010000	31872	0	10.000000	7.000000	1.000000
sus	inf	inf_blood	z	x[0]	y[0][0]	z[0]	x[1]	y[1][0]	z[1]	S[0]	synchrony
219000000	94990000	5000000	10.000000	21900	9499	0.001000	21900	9499	0.001000	10000000	0.000000
273642255	37856178	2008948	3941.516320	26220	4247	0.394152	28759	3328	0.394152	10103209	0.000000
309035898	2607385	142828	6325.803353	30826	283	0.632580	31259	230	0.632580	10114965	0.000000
317675553	61038	3456	7733.921338	31687	4	0.777177	31698	11	0.777177	10101367	0.000000
318632736	2921	142	2792.493482	31691	0	0.268384	31870	0	0.265855	10086130	0.000000
318702790	1350	79	1790.123923	32069	0	0.171708	31700	0	0.171583	10070958	0.000000
318726405	972	42	1711.479902	31906	0	0.166917	31892	0	0.166910	10055881	0.000000
318729526	724	41	1697.203912	31835	0	0.166679	31925	0	0.166679	10040748	0.000000
318730582	589	33	1688.350737	31877	0	0.166667	31998	0	0.166667	10025524	0.000000
318739395	461	16	1684.483188	31998	0	0.166667	31957	0	0.166667	10010617	0.000000
318734719	371	16	1679.506797	31997	0	0.166667	31955	0	0.166667	9995619	0.000000
318704139	300	16	1677.162330	31977	0	0.166667	31898	0	0.166667	9980569	0.000000
318732128	311	18	1676.727639	31647	0	0.166667	32050	0	0.166667	9965572	0.000000
318697212	320	22	1677.254910	32093	0	0.166667	31700	3	0.210484	9950790	0.000000
318713702	346	11	1677.698586	31838	0	0.166667	31639	0	0.192465	9935784	0.000000
318715705	289	20	1677.067426	32079	0	0.204754	31906	0	0.167945	9920963	0.000000
318724655	302	26	1679.658491	32066	0	0.168554	31906	0	0.166730	9906184	0.000000
318736236	240	8	1675.171545	31712	0	0.166760	31937	0	0.166670	9891479	0.000000
318725458	268	12	1674.945758	31792	0	0.166671	32043	0	0.166667	9876393	0.000000
318708357	270	9	1674.932719	31876	0	0.166667	31830	0	0.166667	9861539	0.000000
318755717	261	15	1675.536586	31829	0	0.166667	31945	0	0.166667	9846605	0.000000
318727600	289	10	1676.923311	32096	0	0.166667	31939	0	0.166667	9831673	0.000000
318720955	225	12	1675.137886	31956	0	0.166667	32018	0	0.166667	9816858	0.000000
318746057	262	17	1675.448004	31918	0	0.166667	32181	0	0.166667	9802118	0.000000
318691670	238	18	1675.895262	31924	0	0.166667	31816	0	0.166667	9787391	0.000000
318703456	253	28	1676.965330	31788	0	0.166667	31913	0	0.166667	9772692	0.000000
318730242	277	8	1676.584052	31943	0	0.166667	31814	0	0.166667	9757962	0.000000
318728069	224	15	1674.764483	31916	0	0.166667	32081	0	0.166667	9743258	0.000000
318718221	199	14	1673.638360	31920	0	0.166667	31890	0	0.166667	9728819	0.000000
318729823	187	6	1672.925863	31766	0	0.166667	31811	0	0.166667	9714275	0.000000
318734240	153	14	1671.163281	31848	0	0.166667	31908	0	0.166667	9699885	0.000000
318705583	175	12	1672.118972	31909	0	0.166667	31710	0	0.166667	9685229	0.000000
318705656	169	10	1671.880209	32041	0	0.166667	31977	0	0.166667	9670670	0.000000
318740597	177	7	1671.678953	31867	0	0.166667	31881	0	0.166667	9656124	0.000000
318741966	187	11	1672.675954	31932	0	0.166667	32017	0	0.166667	9641777	0.000000
318727829	205	17	1673.918484	31908	0	0.166667	31835	0	0.166667	9627430	0.000000
318740690	218	14	1673.248520	31740	0	0.166667	31705	0	0.166667	9613149	0.000000
318724201	174	11	1672.957634	31724	0	0.166667	31694	0	0.166667	9598740	0.000000
318727829	214	17	1674.024512	32067	0	0.166667	31568	0	0.166667	9584275	0.000000
318733952	232	17	1675.292885	31984	0	0.166667	31888	0	0.166667	9569922	0.000000
318711924	218	16	1673.945070	31930	0	0.166667	31810	0	0.166667	9555438	-1.#IND00
318744919	229	15	1675.002409	31849	0	0.166667	31960	0	0.166667	9541103	-1.#IND00
318735472	185	16	1672.937283	31835	0	0.166667	31939	0	0.166667	9526822	-1.#IND00
318715108	218	6	1673.764871	31954	0	0.166667	31819	0	0.166667	9512381	-1.#IND00
318729086	190	8	1672.215982	31551	0	0.166667	31837	0	0.166667	9498023	-1.#IND00
318697154	190	9	1673.068026	32144	0	0.166667	31939	0	0.166667	9483875	-1.#IND00
318727691	234	9	1673.503257	31756	0	0.166667	31846	0	0.166667	9469816	-1.#IND00
318742146	236	14	1674.819629	31949	0	0.166667	32043	3	0.217168	9455680	-1.#IND00
318731223	272	10	1675.647282	31827	0	0.166667	32252	0	0.169794	9441481	-1.#IND00
318709988	258	14	1675.347613	32007	0	0.166667	31881	0	0.166822	9427169	-1.#IND00
318713217	226	11	1673.628185	31906	0	0.166667	31675	0	0.166674	9413087	-1.#IND00
318703525	220	13	1673.562665	31861	0	0.166667	31949	0	0.166667	9399147	-1.#IND00
318710743	263	7	1674.775434	31786	0	0.166667	31700	0	0.166667	9385013	-1.#IND00
318723710	272	16	1676.057230	31879	0	0.166667	31910	0	0.166667	9370797	-1.#IND00
318720588	220	12	1674.405989	31907	0	0.166667	31957	0	0.166667	9356903	-1.#IND00
318749470	214	7	1674.493156	31923	0	0.166667	31954	0	0.166667	9342879	-1.#IND00
318718991	151	12	1672.040215	31782	0	0.166667	31763	0	0.166667	9328921	-1.#IND00
318713368	189	8	1672.586621	31818	0	0.166667	32077	0	0.166667	9314940	-1.#IND00
318733126	205	10	1673.290288	31853	0	0.166667	32017	0	0.166667	9300958	-1.#IND00
318719187	225	15	1673.214592	31942	0	0.166667	31947	0	0.166667	9286869	-1.#IND00
318743545	267	11	1675.348570	31740	0	0.166667	31895	0	0.166667	9272884	-1.#IND00
318703089	271	9	1675.628750	32102	0	0.166667	31701	0	0.166667	9258831	-1.#IND00
318735652	251	9	1675.573697	31950	0	0.166667	32003	0	0.166667	9244950	-1.#IND00
318733108	255	7	1675.676950	31894	0	0.166667	31925	0	0.166667	9231173	-1.#IND00
318718444	228	18	1675.137133	32113	0	0.166667	31896	0	0.166667	9217228	-1.#IND00
318722502	196	7	1674.094092	31766	0	0.166667	31758	0	0.166667	9203303	-1.#IND00
318735924	195	15	1673.252238	31846	0	0.166667	31881	0	0.166667	9189375	-1.#IND00
318726622	197	7	1673.048324	31981	0	0.166667	32079	0	0.166667	9175718	-1.#IND00
318723794	201	3	1673.155812	31809	0	0.166667	31974	0	0.166667	9161855	-1.#IND00
318731975	215	16	1674.854737	31889	0	0.166667	31772	0	0.166667	9148187	-1.#IND00
318736086	231	10	1674.718920	31783	0	0.166667	31865	0	0.166667	9134288	-1.#IND00
318725035	214	13	1673.983570	31854	0	0.166667	31824	0	0.166667	9120525	-1.#IND00
318702227	267	5	1674.614113	31946	0	0.166667	31799	0	0.166667	9106795	-1.#IND00
318701267	242	10	1675.553750	31794	0	0.166667	31818	0	0.166667	9093234	-1.#IND00
318704304	219	5	1673.779410	31888	1	0.180235	32079	0	0.166667	9079346	-1.#IND00
318730604	212	12	1674.139536	31882	0	0.167339	31944	0	0.166667	9065753	-1.#IND00
318714294	190	9	1672.975371	32092	0	0.166700	31902	0	0.166667	9052102	-1.#IND00
318728141	206	14	1672.044968	31710	0	0.166668	31868	0	0.166667	9038441	-1.#IND00
318720830	223	9	1673.444800	31889	0	0.166667	31851	0	0.166667	9024714	-1.#IND00
318739243	188	12	1673.058909	31896	0	0.166667	31804	0	0.166667	9011179	-1.#IND00
318701119	162	4	1672.399317	31950	0	0.166667	32034	0	0.166667	8997766	-1.#IND00
318729830	135	5	1671.093630	31957	0	0.166667	31837	0	0.166667	8984383	-1.#IND00
318732476	157	5	1670.837757	32031	0	0.166667	32074	0	0.166667	8971132	-1.#IND00
318736306	186	9	1673.239420	32000	0	0.166667	31765	0	0.166667	8957511	-1.#IND00
318720247	190	12	1671.884124	31961	0	0.166667	31886	0	0.166667	8944007	-1.#IND00
318729159	196	6	1673.125837	31985	0	0.166667	31756	0	0.166667	8930630	-1.#IND00
318724016	202	10	1673.227786	31738	0	0.166667	31867	0	0.166667	8917237	-1.#IND00
318711130	188	11	1672.547703	31694	0	0.166667	32003	0	0.166667	8904009	-1.#IND00
318728100	207	5	1672.995403	31915	0	0.166667	32051	0	0.166667	8890767	-1.#IND00
318707512	201	8	1673.142819	31647	0	0.166667	31860	0	0.166667	8877453	-1.#IND00
318718163	220	7	1674.142669	31670	0	0.166667	31835	0	0.166667	8863981	-1.#IND00
318712222	250	8	1675.341540	31815	0	0.166667	31884	0	0.166667	8850616	-1.#IND00
318734796	237	15	1674.645750	32045	0	0.166667	31764	0	0.166667	8837214	-1.#IND00
318719655	228	12	1673.787021	31959	0	0.166667	32101	0	0.166667	8823847	-1.#IND00
318731299	222	5	1674.165800	31678	0	0.166667	31993	0	0.166667	8810741	-1.#IND00
318740830	229	7	1674.342151	31991	0	0.166667	31907	0	0.166667	8797669	-1.#IND00
318726766	240	16	1674.931002	31892	0	0.166667	31936	0	0.166667	8784622	-1.#IND00
318721127	230	9	1673.742888	31802	0	0.166667	31983	0	0.166667	8771305	-1.#IND00
318710365	212	10	1673.931238	31923	0	0.166667	31767	0	0.166667	8758082	-1.#IND00
318736422	172	8	1672.567521	32205	0	0.166667	31865	0	0.166667	8744838	-1.#IND00
npatches	nstrain	runtime	dt	init_x	init_y	init_y_blood	init_z	init_S	beta0	beta1	beta2	beta3	mean_beta	B	d	delta	delta_blood	b[0]	mut	m	CTL	c	g	epsilon	k	het	lambda	rho	omega	x_max	patch.dyna	DELTA	A	VA
10000	1	100.000000	0.001000	21900	9499	5000000	0.001000	10000000	2.525761	1.705065	1.899472	2.445079	2	800000000	0.010000	1.000000	1.000000	80000	0.000050	0.004800	0	0.500000	0.000000	2.500000	8.000000	0.500000	0.001000	0.001000	0.010000	31872	0	10.000000	7.000000	1.000000
sus	inf	inf_blood	z	x[0]	y[0][0]	z[0]	x[1]	y[1][0]	z[1]	S[0]	synchrony
219000000	94990000	5000000	10.000000	21900	9499	0.001000	21900	9499	0.001000	10000000	0.000000
276502399	31263604	1674870	3941.516320	26389	3722	0.394152	28272	2839	0.394152	10097040	0.000000
311176665	1350370	74833	6325.803353	30752	145	0.632580	31308	131	0.632580	10102090	0.000000
317999109	17173	928	6678.054069	31676	3	0.630917	31914	3	0.777177	10087499	0.000000
318645410	1561	84	2125.423205	32165	0	0.210911	31671	0	0.227920	10072434	0.000000
318706785	733	32	1721.164141	31972	0	0.168860	31593	0	0.169703	10057334	0.000000
318724509	464	22	1687.266802	31771	0	0.166775	31853	0	0.166817	10042202	0.000000
318701031	349	12	1678.913172	31742	0	0.166672	31933	0	0.166674	10027042	0.000000
318710306	266	18	1676.791058	31922	0	0.166667	31799	0	0.166667	10011921	0.000000
318721071	192	7	1673.394099	31886	0	0.166667	31799	0	0.166667	9996766	0.000000
318728648	197	9	1672.975979	31749	0	0.166667	31731	0	0.166667	9981817	0.000000
318729629	157	9	1671.347502	31696	0	0.166667	31770	0	0.166667	9966835	0.000000
318719611	157	9	1671.922572	31697	0	0.166667	32022	0	0.166667	9951807	0.000000
318728840	140	4	1671.951173	31846	0	0.166667	31794	0	0.166667	9937012	0.000000
318724704	120	10	1670.705188	31682	0	0.166667	31662	0	0.166667	9922139	0.000000
318735058	98	2	1670.140465	31587	0	0.166667	31797	0	0.166667	9907097	0.000000
318715032	111	4	1669.748204	31912	0	0.166667	31765	0	0.166667	9892248	0.000000
318723710	150	8	1671.145917	31852	0	0.166667	31917	0	0.166667	9877563	0.000000
318738308	173	8	1671.792631	32161	0	0.166667	32075	0	0.166667	9862898	0.000000
318733699	195	9	1672.252376	31877	0	0.166667	31905	0	0.166667	9848225	0.000000
318734365	180	13	1672.406160	31980	0	0.166667	31804	0	0.166667	9833465	0.000000
318749583	168	11	1672.942469	31707	0	0.166667	31940	0	0.166667	9818699	0.000000
318711108	180	12	1673.179000	31921	0	0.166667	31878	0	0.166667	9803904	0.000000
318722851	163	8	1671.879180	31971	0	0.166667	32179	0	0.166667	9789120	0.000000
318734685	168	7	1671.682210	31874	0	0.166667	31874	0	0.166667	9774416	0.000000
318738640	180	6	1672.365297	31831	0	0.166667	31775	0	0.166667	9759657	0.000000
318721746	136	5	1671.468481	31627	0	0.166667	31756	0	0.166667	9745111	0.000000
318733678	161	12	1670.970166	31908	0	0.166667	31934	0	0.166667	9730549	0.000000
318736054	179	12	1672.404065	31867	0	0.166667	31611	0	0.166667	9715911	0.000000
318718731	186	8	1672.475679	31811	0	0.166667	31830	1	0.166667	9701351	0.000000
318753423	170	7	1671.668031	31779	0	0.166667	31833	0	0.166667	9686710	0.000000
318715067	169	8	1671.224524	31751	0	0.166667	31894	0	0.166667	9672117	0.000000
318743702	164	10	1672.154069	31948	0	0.166667	32126	0	0.166667	9657550	0.000000
318689675	149	10	1670.731459	31884	0	0.166667	32077	0	0.166667	9643333	0.000000
318719021	148	9	1672.604943	31917	0	0.166667	32045	0	0.166667	9628745	0.000000
318706429	166	8	1671.713657	32079	0	0.166667	31863	0	0.166667	9614133	0.000000
318722541	175	4	1671.068122	31727	0	0.166667	31937	0	0.166667	9599822	0.000000
318724328	163	3	1671.529981	31550	0	0.166667	31984	0	0.166667	9585527	0.000000
318730644	138	10	1671.552102	31660	0	0.166667	31849	0	0.166667	9571243	0.000000
318727703	173	6	1671.316394	31813	0	0.166667	31969	0	0.166667	9556868	0.000000
318737311	159	7	1672.694487	31740	0	0.166667	31884	0	0.166667	9542757	-1.#IND00
318708942	160	6	1671.806700	32002	0	0.166667	31743	0	0.166667	9528490	-1.#IND00
318733992	175	11	1671.771529	32185	0	0.166667	31820	0	0.166667	9514154	-1.#IND00
318728040	176	8	1672.732211	32045	0	0.166667	31881	0	0.166667	9499930	-1.#IND00
318716339	160	9	1671.909735	31836	0	0.166667	31869	0	0.166667	9486007	-1.#IND00
318720596	148	10	1671.583153	31796	0	0.166667	31902	0	0.166667	9472008	-1.#IND00
318700494	178	8	1672.185857	32132	0	0.166667	32189	0	0.166667	9457838	-1.#IND00
318723182	197	6	1673.727219	31960	0	0.166667	31894	0	0.166667	9443676	-1.#IND00
318740500	179	7	1672.661944	31872	0	0.166667	31800	0	0.166667	9429364	-1.#IND00
318705199	158	6	1671.207684	31698	0	0.166667	31913	0	0.166667	9415147	-1.#IND00
318708466	160	7	1671.557131	31870	0	0.166667	31614	0	0.166667	9401178	-1.#IND00
318708233	146	13	1671.473231	31963	0	0.166667	31846	0	0.166667	9386857	-1.#IND00
318738886	141	13	1671.398341	31896	0	0.166667	31857	0	0.166667	9372749	-1.#IND00
318725237	150	8	1670.807212	31681	0	0.166667	31790	0	0.166667	9358579	-1.#IND00
318700893	147	9	1671.664922	31928	0	0.166667	31747	0	0.166667	9344674	-1.#IND00
318722766	124	8	1671.036582	31772	0	0.166667	31808	0	0.166667	9330648	-1.#IND00
318713503	153	8	1671.325958	32177	0	0.166667	31720	0	0.166667	9316960	-1.#IND00
318722971	201	5	1672.425238	31929	0	0.166667	31750	0	0.166667	9302986	-1.#IND00
318720374	194	9	1673.782318	31881	0	0.166667	31844	0	0.166667	9288884	-1.#IND00
318697379	158	7	1671.131397	32055	0	0.166667	31758	0	0.166667	9274837	-1.#IND00
318733047	146	6	1670.813164	31994	0	0.166667	31879	0	0.166667	9260818	-1.#IND00
318720154	162	4	1670.783648	31911	0	0.166667	31899	0	0.166667	9247053	-1.#IND00
318742572	155	10	1671.146973	31815	0	0.166667	31961	0	0.166667	9233405	-1.#IND00
318732888	156	6	1670.270391	31766	0	0.166667	31800	0	0.166667	9219539	-1.#IND00
318709948	172	8	1671.865975	31815	0	0.166667	31812	0	0.166667	9205551	-1.#IND00
318751374	143	7	1671.118763	31940	0	0.166667	32175	0	0.166667	9191813	-1.#IND00
318707672	103	2	1670.137295	31908	0	0.166667	31833	0	0.166667	9177902	-1.#IND00
318740532	125	8	1670.681416	32085	0	0.166667	31992	0	0.166667	9164214	-1.#IND00
318735629	140	11	1670.399237	31639	0	0.166667	32151	0	0.166667	9150509	-1.#IND00
318723809	145	9	1671.483966	31772	0	0.166667	31710	0	0.166667	9136911	-1.#IND00
318711741	120	5	1670.020296	31836	0	0.166667	31861	0	0.166667	9123244	-1.#IND00
318723829	118	7	1670.271477	31878	0	0.166667	31877	0	0.166667	9109375	-1.#IND00
318724280	127	10	1670.519838	31869	0	0.166667	31757	0	0.166667	9095769	-1.#IND00
318731400	117	6	1670.237597	31684	0	0.166667	31873	0	0.166667	9082141	-1.#IND00
318748032	116	2	1670.028538	31728	0	0.166667	31784	0	0.166667	9068713	-1.#IND00
318701686	114	6	1670.145050	31714	0	0.166667	31888	0	0.166667	9055068	-1.#IND00
318730911	102	6	1670.609152	31886	0	0.166667	31977	0	0.166667	9041414	-1.#IND00
318727500	137	8	1670.759217	32132	0	0.166667	31947	0	0.166667	9027948	-1.#IND00
318722651	152	8	1671.694019	31800	0	0.166667	31751	0	0.166667	9014267	-1.#IND00
318717542	139	8	1670.544471	31564	0	0.166667	32084	0	0.166667	9000718	-1.#IND00
318726711	114	9	1670.979620	31975	0	0.166667	31891	0	0.166667	8987298	-1.#IND00
318688944	147	10	1671.504766	32081	0	0.166667	31898	0	0.166667	8973844	-1.#IND00
318720671	157	3	1670.916130	31894	0	0.166667	31799	0	0.166667	8960237	-1.#IND00
318699143	177	9	1671.392064	31742	0	0.166667	31841	0	0.166667	8946893	-1.#IND00
318703922	169	13	1671.373446	31960	0	0.166667	31710	0	0.166667	8933522	-1.#IND00
318708642	166	9	1671.360649	31892	0	0.166667	31729	0	0.166667	8920028	-1.#IND00
318726794	133	8	1670.454857	32024	0	0.166667	31871	0	0.166667	8906758	-1.#IND00
318737672	153	5	1671.062238	31697	0	0.166667	31782	0	0.166667	8893307	-1.#IND00
318739776	189	15	1671.689392	31965	0	0.166667	31695	0	0.166667	8879909	-1.#IND00
318731446	203	9	1672.901636	31818	0	0.166667	31886	0	0.166667	8866566	-1.#IND00
318717814	226	10	1673.470164	31937	0	0.166667	31976	0	0.166667	8853275	-1.#IND00
318731918	166	14	1673.013802	31908	0	0.166667	31937	0	0.166667	8840042	-1.#IND00
318730645	170	5	1671.848650	32088	0	0.166667	31761	0	0.166667	8826822	-1.#IND00
318728303	199	3	1671.937529	31748	0	0.166667	31767	0	0.166667	8813558	-1.#IND00
318729406	168	13	1672.534898	31981	0	0.166667	31927	0	0.166667	8800381	-1.#IND00
318711352	176	6	1672.567801	32060	0	0.166667	31939	0	0.166667	8787222	-1.#IND00
318719710	168	10	1671.682778	31995	0	0.166667	31792	0	0.166667	8774306	-1.#IND00
318736020	131	2	1671.378528	31912	0	0.166667	31891	0	0.166667	8761070	-1.#IND00
318727853	131	11	1671.191605	31794	0	0.166667	31830	0	0.166667	8747860	-1.#IND00
318725909	151	7	1671.170324	31889	0	0.166667	31982	0	0.166667	8734780	-1.#IND00
npatches	nstrain	runtime	dt	init_x	init_y	init_y_blood	init_z	init_S	beta0	beta1	beta2	beta3	mean_beta	B	d	delta	delta_blood	b[0]	mut	m	CTL	c	g	epsilon	k	het	lambda	rho	omega	x_max	patch.dyna	DELTA	A	VA
10000	1	100.000000	0.001000	21900	9499	5000000	0.001000	10000000	1.721040	1.615761	2.570800	2.713037	2	800000000	0.010000	1.000000	1.000000	80000	0.000050	0.004800	0	0.500000	0.000000	2.500000	9.000000	0.500000	0.001000	0.001000	0.010000	31872	0	10.000000	7.000000	1.000000
sus	inf	inf_blood	z	x[0]	y[0][0]	z[0]	x[1]	y[1][0]	z[1]	S[0]	synchrony
219000000	94990000	5000000	10.000000	21900	9499	0.001000	21900	9499	0.001000	10000000	0.000000
279099532	25817919	1390541	3941.516320	28521	2391	0.394152	28684	2330	0.394152	10091927	0.000000
312654249	695042	39082	6325.803353	31482	52	0.632580	31156	34	0.632580	10092124	0.000000
318181885	5669	308	4697.359107	31956	0	0.293782	31686	1	0.339902	10077129	0.000000
318688389	962	49	1888.168560	31887	0	0.172967	31894	1	0.253815	10062007	0.000000
318731143	438	26	1695.637763	31967	0	0.166979	31938	0	0.170986	10046993	0.000000
318738573	329	10	1679.634350	32208	0	0.166682	31746	0	0.166881	10032029	0.000000
318724220	186	11	1674.140942	31870	0	0.166667	31702	0	0.166677	10016835	0.000000
318718989	159	6	1672.100753	31909	0	0.166667	31939	0	0.166667	10001646	0.000000
318716379	163	9	1671.828442	31802	0	0.166667	31805	0	0.166667	9986918	0.000000
318739819	158	2	1670.733976	31691	0	0.166667	31950	0	0.166667	9972117	0.000000
318721904	140	11	1671.816046	31738	0	0.166667	31995	0	0.166667	9957406	0.000000
318721990	139	5	1671.535329	31921	0	0.166667	32032	0	0.166667	9942690	0.000000
318749075	124	3	1670.338149	31664	0	0.166667	31936	0	0.166667	9927731	0.000000
318730389	140	6	1670.228992	31830	0	0.166667	31931	0	0.166667	9912919	0.000000
318705170	131	6	1670.159551	31700	0	0.166667	31768	0	0.166667	9897998	0.000000
318722219	147	7	1671.219478	31773	0	0.166667	31839	0	0.166667	9883071	0.000000
318736083	139	4	1671.172289	31700	0	0.166667	31683	0	0.166667	9868204	0.000000
318710261	135	10	1670.970127	31876	0	0.166667	31642	0	0.166667	9853531	0.000000
318709360	136	5	1671.608575	31864	0	0.166667	31838	0	0.166667	9838542	0.000000
318717189	129	9	1671.730816	31996	0	0.166667	32003	0	0.166667	9823811	0.000000
318709886	132	3	1670.700822	31855	0	0.166667	32007	0	0.166667	9808800	0.000000
318713408	100	5	1669.982917	31791	0	0.166667	32126	0	0.166667	9794388	0.000000
318730833	115	5	1670.534754	31966	0	0.166667	31939	0	0.166667	9779447	0.000000
318725508	116	7	1670.188898	31890	0	0.166667	31760	1	0.240746	9764573	0.000000
318707321	104	2	1669.654481	31873	0	0.166667	32011	0	0.170338	9749878	0.000000
318716655	121	5	1670.432804	31772	0	0.166667	31926	0	0.166849	9735147	0.000000
318723290	139	5	1670.633691	31945	0	0.166667	31925	0	0.166676	9720539	0.000000
318726514	155	7	1671.405534	31787	0	0.166667	31924	0	0.166667	9706229	0.000000
318745838	137	7	1671.385631	32078	0	0.166667	31877	0	0.166667	9691518	0.000000
318726438	134	6	1670.454076	31967	0	0.166667	31927	0	0.166667	9676984	0.000000
318709972	160	8	1670.931316	31864	0	0.166667	31940	0	0.166667	9662669	0.000000
318741118	156	9	1671.046800	31667	0	0.166667	32152	0	0.166667	9648014	0.000000
318706919	175	8	1672.906935	31914	0	0.166667	32013	0	0.166667	9633792	0.000000
318705275	127	5	1670.941322	31783	0	0.166667	31722	0	0.166667	9619476	0.000000
318738341	169	13	1671.903180	31761	0	0.166667	31841	0	0.166667	9604986	0.000000
318739062	178	6	1672.084355	31978	0	0.166667	31996	0	0.166667	9590791	0.000000
318732308	129	9	1670.707708	31723	0	0.166667	31860	0	0.166667	9576451	0.000000
318724439	151	8	1671.451870	31921	0	0.166667	31892	0	0.166667	9562203	0.000000
318726345	121	5	1670.757954	31854	0	0.166667	31824	0	0.166667	9547792	0.000000
318729603	136	4	1670.538559	31734	0	0.166667	31832	0	0.166667	9533527	-1.#IND00
318710546	134	6	1671.230601	31846	0	0.166667	31864	0	0.166667	9519174	-1.#IND00
318721983	101	11	1670.872813	31999	0	0.166667	31875	0	0.166667	9505150	-1.#IND00
318726325	92	8	1669.433459	32096	0	0.166667	31933	0	0.166667	9490824	-1.#IND00
318721670	105	5	1669.973249	32040	0	0.166667	32085	0	0.166667	9476408	-1.#IND00
318728351	151	8	1671.006461	31871	0	0.166667	32046	0	0.166667	9462181	-1.#IND00
318746184	164	4	1671.328017	31960	0	0.166667	31779	0	0.166667	9448040	-1.#IND00
318726726	139	6	1671.020233	31859	0	0.166667	31838	0	0.166667	9433823	-1.#IND00
318728810	113	7	1670.297157	31877	0	0.166667	31790	0	0.166667	9419659	-1.#IND00
318706191	122	6	1670.536207	31862	0	0.166667	32034	0	0.166667	9405444	-1.#IND00
318718860	170	7	1672.201363	32005	0	0.166667	31718	0	0.166667	9391334	-1.#IND00
318717641	156	8	1671.235598	31896	0	0.166667	31689	0	0.166667	9377313	-1.#IND00
318762840	149	9	1672.445295	31700	0	0.166667	31757	0	0.166667	9363292	-1.#IND00
318739292	132	8	1671.008362	31929	0	0.166667	31951	0	0.166667	9349144	-1.#IND00
318729091	103	7	1669.868026	31800	0	0.166667	31740	0	0.166667	9335140	-1.#IND00
318735438	108	4	1669.789846	31957	0	0.166667	31637	0	0.166667	9321105	-1.#IND00
318750583	113	7	1670.654499	31763	0	0.166667	31911	0	0.166667	9307069	-1.#IND00
318701603	123	8	1670.143015	31862	0	0.166667	31595	0	0.166667	9293189	-1.#IND00
318727682	152	8	1670.560957	31824	0	0.166667	31832	0	0.166667	9279228	-1.#IND00
318711553	152	4	1671.327285	31742	0	0.166667	31989	0	0.166667	9265340	-1.#IND00
318737973	148	9	1671.223328	31744	0	0.166667	31900	0	0.166667	9251634	-1.#IND00
318717840	157	5	1671.646429	31539	0	0.166667	31860	0	0.166667	9237741	-1.#IND00
318727500	148	10	1671.248929	31510	0	0.166667	31804	0	0.166667	9224068	-1.#IND00
318723147	154	7	1671.329153	31907	0	0.166667	31786	0	0.166667	9210266	-1.#IND00
318745869	156	10	1671.246588	31745	0	0.166667	31828	0	0.166667	9196387	-1.#IND00
318723356	113	7	1670.377763	31673	0	0.166667	31863	0	0.166667	9182630	-1.#IND00
318718669	137	8	1671.467790	31741	0	0.166667	31819	0	0.166667	9168803	-1.#IND00
318702304	130	3	1670.355830	31705	0	0.166667	31837	0	0.166667	9154937	-1.#IND00
318717404	120	8	1670.751384	32058	0	0.166667	31735	0	0.166667	9141425	-1.#IND00
318731400	124	4	1670.743063	31889	0	0.166667	31831	0	0.166667	9127721	-1.#IND00
318751038	116	8	1670.765956	31772	0	0.166667	31989	0	0.166667	9114313	-1.#IND00
318713455	127	4	1670.375069	31648	0	0.166667	31788	0	0.166667	9100653	-1.#IND00
318722392	174	6	1672.325470	31861	0	0.166667	32068	0	0.166667	9087092	-1.#IND00
318728985	131	11	1671.298363	31934	0	0.166667	31838	0	0.166667	9073563	-1.#IND00
318730388	141	6	1670.951864	32037	0	0.166667	31770	1	0.166667	9059888	-1.#IND00
318727801	94	5	1669.882676	31815	0	0.166667	31824	0	0.166667	9046452	-1.#IND00
318746704	121	11	1670.498185	31749	0	0.166667	31874	0	0.166667	9032993	-1.#IND00
318720005	135	7	1670.745996	31841	0	0.166667	31967	0	0.166667	9019609	-1.#IND00
318727445	108	5	1670.161979	31839	0	0.166667	32045	0	0.166667	9006120	-1.#IND00
318722429	100	7	1669.928037	32048	0	0.166667	31795	0	0.166667	8992590	-1.#IND00
318699996	101	6	1669.307565	32109	0	0.166667	31886	0	0.166667	8979119	-1.#IND00
318710892	135	5	1670.419421	31714	0	0.166667	31994	0	0.166667	8965767	-1.#IND00
318715423	153	4	1671.128018	31869	0	0.166667	31950	0	0.166667	8952223	-1.#IND00
318719369	97	6	1670.185001	31817	0	0.166667	31899	0	0.166667	8938493	-1.#IND00
318717193	110	5	1669.684544	31829	0	0.166667	31808	0	0.166667	8924934	-1.#IND00
318723298	82	6	1669.500653	31750	0	0.166667	31893	0	0.166667	8911549	-1.#IND00
318734965	109	6	1669.676946	31821	0	0.166667	31949	0	0.166667	8898140	-1.#IND00
318723186	124	11	1670.226134	31985	0	0.166667	31571	0	0.166667	8884950	-1.#IND00
318717576	153	5	1670.984322	31855	0	0.166667	32182	0	0.166667	8871734	-1.#IND00
318724953	137	10	1671.507757	31739	0	0.166667	31737	0	0.166667	8858672	-1.#IND00
318726721	90	6	1669.659627	31960	0	0.166667	31973	0	0.166667	8845437	-1.#IND00
318749499	129	2	1670.499510	31785	0	0.166667	31851	0	0.166667	8832013	-1.#IND00
318707164	143	5	1670.929890	32137	0	0.166667	31913	0	0.166667	8818614	-1.#IND00
318737869	177	10	1672.516391	31915	0	0.166667	31867	0	0.166667	8805429	-1.#IND00
318731109	165	9	1671.859725	31903	0	0.166667	31706	0	0.166667	8792235	-1.#IND00
318731508	150	8	1671.248426	31618	0	0.166667	32111	0	0.166667	8779076	-1.#IND00
318710279	156	9	1672.026826	31754	0	0.166667	31590	0	0.166667	8765713	-1.#IND00
318716251	113	9	1670.483166	31901	0	0.166667	31835	0	0.166667	8752584	-1.#IND00
318729361	136	1	1671.277865	31906	0	0.166667	31912	0	0.166667	8739430	-1.#IND00
318753008	124	7	1670.531530	31916	0	0.166667	31969	0	0.166667	8726366	-1.#IND00
npatches	nstrain	runtime	dt	init_x	init_y	init_y_blood	init_z	init_S	beta0	beta1	beta2	beta3	mean_beta	B	d	delta	delta_blood	b[0]	mut	m	CTL	c	g	epsilon	k	het	lambda	rho	omega	x_max	patch.dyna	DELTA	A	VA
10000	1	100.000000	0.001000	21900	9499	5000000	0.001000	10000000	2.953941	2.255931	1.150235	1.054051	2	800000000	0.010000	1.000000	1.000000	80000	0.000050	0.004800	0	0.500000	0.000000	2.500000	10.000000	0.500000	0.001000	0.001000	0.010000	31872	0	10.000000	7.000000	1.000000
sus	inf	inf_blood	z	x[0]	y[0][0]	z[0]	x[1]	y[1][0]	z[1]	S[0]	synchrony
219000000	94990000	5000000	10.000000	21900	9499	0.001000	21900	9499	0.001000	10000000	0.000000
281709122	21142620	1148664	3941.516320	26129	2672	0.394152	27554	2237	0.394152	10086827	0.000000
313728227	350997	19845	6325.803353	31023	39	0.632580	31044	39	0.632580	10082743	0.000000
318276273	2495	158	3397.942568	31885	0	0.318355	31887	1	0.294187	10067341	0.000000
318692668	540	29	1783.449935	32080	0	0.174185	31955	0	0.203149	10052238	0.000000
318725153	279	23	1683.390094	31964	0	0.167039	31791	0	0.168475	10037213	0.000000
318723523	172	10	1672.963878	31897	0	0.166685	32054	0	0.166756	10022086	0.000000
318731518	145	5	1670.853095	31848	0	0.166668	31990	0	0.166671	10007077	0.000000
318739420	137	13	1671.710782	31857	0	0.166667	32037	0	0.166667	9992106	0.000000
318736852	143	4	1670.380995	31872	0	0.166667	31913	0	0.166667	9977279	0.000000
318716109	119	6	1670.126326	31805	0	0.166667	31827	0	0.166667	9962463	0.000000
318729676	112	6	1670.056320	31952	0	0.166667	31774	0	0.166667	9947580	0.000000
318735340	128	7	1670.979770	31657	0	0.166667	31952	0	0.166667	9932884	0.000000
318745876	104	6	1669.985336	31839	0	0.166667	31775	0	0.166667	9918104	0.000000
318738598	126	4	1670.115371	31969	0	0.166667	31946	0	0.166667	9903371	0.000000
318726431	123	5	1669.881712	31846	0	0.166667	31972	0	0.166667	9888554	0.000000
318723165	109	3	1669.530122	31884	0	0.166667	31651	0	0.166667	9873835	0.000000
318737095	65	4	1668.581031	31853	0	0.166667	31992	0	0.166667	9858939	0.000000
318719038	132	7	1670.088338	31770	0	0.166667	32116	0	0.166667	9844268	0.000000
318717005	112	7	1670.211800	31880	0	0.166667	31688	0	0.166667	9829687	0.000000
318715962	124	4	1669.773100	31935	0	0.166667	31934	0	0.166667	9814853	0.000000
318730624	120	3	1669.995329	32006	0	0.166667	31954	0	0.166667	9800001	0.000000
318716629	120	5	1670.058574	31945	0	0.166667	31880	0	0.166667	9785381	0.000000
318731631	104	4	1669.975523	31833	0	0.166667	31859	0	0.166667	9770573	0.000000
318728145	76	4	1668.811629	31949	0	0.166667	32004	0	0.166667	9755906	0.000000
318744228	108	7	1669.607314	31861	0	0.166667	31875	0	0.166667	9741266	0.000000
318715981	119	8	1669.337475	31762	0	0.166667	31984	0	0.166667	9726879	0.000000
318720104	135	5	1671.081375	31854	0	0.166667	31973	0	0.166667	9712358	0.000000
318709558	116	5	1670.384899	31966	0	0.166667	31658	0	0.166667	9697555	0.000000
318706717	125	2	1670.119283	31799	0	0.166667	31962	0	0.166667	9682992	0.000000
318731860	98	4	1669.463333	31998	0	0.166667	31914	0	0.166667	9668374	0.000000
318718902	90	4	1669.053927	31911	0	0.166667	31867	0	0.166667	9653809	0.000000
318724995	122	2	1669.885600	31883	0	0.166667	31775	0	0.166667	9639248	0.000000
318722210	92	7	1669.597417	31912	0	0.166667	31733	0	0.166667	9624872	0.000000
318715608	80	6	1669.089377	31954	0	0.166667	31867	0	0.166667	9610624	0.000000
318739228	78	0	1669.194003	31859	0	0.166667	32016	0	0.166667	9596361	0.000000
318740849	65	3	1668.242908	31709	0	0.166667	31916	0	0.166667	9582100	0.000000
318719262	99	4	1669.092044	31828	0	0.166667	31830	0	0.166667	9567498	0.000000
318722790	99	4	1669.105455	31908	0	0.166667	31923	0	0.166667	9553337	0.000000
318706591	92	9	1669.513972	31968	0	0.166667	31754	0	0.166667	9539043	0.000000
318720149	134	4	1671.616705	32280	0	0.166667	31874	0	0.166667	9524727	-1.#IND00
318748869	117	5	1670.237096	32089	0	0.166667	31830	0	0.166667	9510472	-1.#IND00
318721839	93	3	1669.921817	32059	0	0.166667	31866	0	0.166667	9496099	-1.#IND00
318738523	130	3	1669.760817	32029	0	0.166667	31774	0	0.166667	9481600	-1.#IND00
318721382	100	9	1670.140706	32038	0	0.166667	31920	0	0.166667	9467307	-1.#IND00
318716686	84	3	1668.741301	31868	0	0.166667	32011	0	0.166667	9453014	-1.#IND00
318723219	91	2	1669.308488	32051	0	0.166667	31885	0	0.166667	9438775	-1.#IND00
318728129	86	3	1668.884253	32048	0	0.166667	31875	0	0.166667	9424783	-1.#IND00
318710874	83	2	1669.089229	31730	0	0.166667	31742	0	0.166667	9410742	-1.#IND00
318733615	95	3	1669.252668	31797	0	0.166667	31716	0	0.166667	9396709	-1.#IND00
318744613	122	12	1670.426078	31770	0	0.166667	31915	0	0.166667	9382572	-1.#IND00
318742212	115	5	1670.361387	31676	0	0.166667	31891	0	0.166667	9368297	-1.#IND00
318740671	92	6	1669.320142	31975	0	0.166667	31764	0	0.166667	9354311	-1.#IND00
318733813	117	9	1670.421883	31965	0	0.166667	32002	0	0.166667	9340254	-1.#IND00
318721502	95	6	1669.629412	32021	0	0.166667	31765	0	0.166667	9326051	-1.#IND00
318746484	120	5	1670.233300	32147	0	0.166667	31791	0	0.166667	9312310	-1.#IND00
318727819	115	9	1670.062407	31703	0	0.166667	31718	0	0.166667	9298228	-1.#IND00
318702771	104	5	1669.868463	31936	0	0.179181	31863	0	0.166667	9284355	-1.#IND00
318730519	104	8	1669.696810	31886	0	0.167287	31711	0	0.166667	9270386	-1.#IND00
318747460	126	5	1670.225932	31916	0	0.166697	31820	0	0.166667	9256521	-1.#IND00
318727221	109	8	1670.150319	31741	0	0.166668	32162	1	0.166667	9242589	-1.#IND00
318730385	84	4	1669.199465	31897	0	0.166667	31902	0	0.166667	9228606	-1.#IND00
318730300	102	2	1669.865197	31617	0	0.166667	31717	0	0.166667	9214827	-1.#IND00
318730571	100	4	1669.496098	31805	0	0.166667	32059	0	0.166667	9200924	-1.#IND00
318731753	88	4	1669.503485	31885	0	0.166667	31703	0	0.166667	9187136	-1.#IND00
318722881	76	4	1668.389863	31876	0	0.166667	31859	0	0.166667	9173520	-1.#IND00
318751761	99	4	1669.128092	32008	0	0.166667	31705	0	0.166667	9159744	-1.#IND00
318743139	92	4	1669.571431	32075	0	0.166667	31914	0	0.166667	9145918	-1.#IND00
318725633	103	8	1669.832399	31892	0	0.166667	31846	0	0.166667	9132287	-1.#IND00
318718527	137	3	1670.368494	31983	0	0.166667	31866	0	0.166667	9118652	-1.#IND00
318728726	150	7	1670.733352	31823	0	0.166667	31833	0	0.166667	9105136	-1.#IND00
318734231	125	5	1670.281252	31875	0	0.166667	31971	0	0.166667	9091537	-1.#IND00
318744640	90	4	1669.412080	31809	0	0.166667	31997	0	0.166667	9077733	-1.#IND00
318731882	103	4	1669.261913	31830	0	0.166667	31705	0	0.166667	9064202	-1.#IND00
318710757	93	7	1669.268267	31953	0	0.166667	31859	0	0.166667	9050657	-1.#IND00
318724626	128	5	1670.394892	31729	0	0.166667	31928	0	0.166667	9037071	-1.#IND00
318736439	123	9	1670.655464	32001	0	0.166667	32066	0	0.166667	9023288	-1.#IND00
318723425	151	11	1671.010013	31818	0	0.166667	31840	0	0.166667	9009629	-1.#IND00
318720717	122	5	1670.406062	32004	0	0.166667	31759	0	0.166667	8996005	-1.#IND00
318711056	87	7	1669.786935	31950	0	0.166667	31801	0	0.166667	8982707	-1.#IND00
318716040	105	7	1669.820306	31940	0	0.166667	31728	0	0.166667	8969057	-1.#IND00
318719862	119	6	1669.701805	31948	0	0.166667	31878	0	0.166667	8955503	-1.#IND00
318719946	95	4	1669.247133	31837	0	0.166667	32015	0	0.166667	8942160	-1.#IND00
318741722	81	4	1668.673572	31984	0	0.166667	31671	0	0.166667	8928866	-1.#IND00
318730810	96	2	1669.581769	31804	0	0.166667	31682	0	0.166667	8915465	-1.#IND00
318742403	114	8	1669.695310	31679	0	0.166667	31895	0	0.166667	8902039	-1.#IND00
318701796	113	12	1670.502871	31616	0	0.166667	31895	0	0.166667	8888623	-1.#IND00
318718600	105	6	1670.217414	32016	0	0.166667	32034	0	0.166667	8875085	-1.#IND00
318743910	104	5	1669.755635	31847	0	0.166667	31724	0	0.166667	8861818	-1.#IND00
318723496	90	5	1669.729667	31929	0	0.166667	31904	0	0.166667	8848600	-1.#IND00
318734640	64	4	1668.891859	31817	0	0.166667	32129	0	0.166667	8835395	-1.#IND00
318743595	71	6	1668.594935	31937	0	0.166667	31859	0	0.166667	8822165	-1.#IND00
318739735	70	6	1668.189541	31690	0	0.166667	32188	0	0.166667	8809107	-1.#IND00
318715281	84	1	1669.332773	31752	0	0.166667	31869	0	0.166667	8795677	-1.#IND00
318725444	91	5	1668.877818	31986	0	0.166667	31882	0	0.166667	8782667	-1.#IND00
318718326	95	4	1669.347282	31950	0	0.166667	31798	0	0.166667	8769591	-1.#IND00
318728322	100	5	1669.483575	31947	0	0.166667	31596	0	0.166667	8756453	-1.#IND00
318724437	82	6	1669.478314	31729	0	0.166667	31856	0	0.166667	8743240	-1.#IND00
318733135	99	4	1669.535915	31964	0	0.166667	31716	0	0.166667	8730215	-1.#IND00
318725844	93	3	1669.427687	31906	0	0.166667	31936	0	0.166667	8716988	-1.#IND00
npatches	nstrain	runtime	dt	init_x	init_y	init_y_blood	init_z	init_S	beta0	beta1	beta2	beta3	mean_beta	B	d	delta	delta_blood	b[0]	mut	m	CTL	c	g	epsilon	k	het	lambda	rho	omega	x_max	patch.dyna	DELTA	A	VA
10000	1	100.000000	0.001000	21900	9499	5000000	0.001000	10000000	1.641867	1.908854	2.042179	2.031467	2	800000000	0.010000	1.000000	1.000000	80000	0.000050	0.004800	0	0.500000	0.000000	2.500000	11.000000	0.500000	0.001000	0.001000	0.010000	31872	0	10.000000	7.000000	1.000000
sus	inf	inf_blood	z	x[0]	y[0][0]	z[0]	x[1]	y[1][0]	z[1]	S[0]	synchrony
219000000	94990000	5000000	10.000000	21900	9499	0.001000	21900	9499	0.001000	10000000	0.000000
283981070	17337675	948931	3941.516320	28934	1583	0.394152	28647	1607	0.394152	10082413	0.000000
314516357	177190	10380	6325.803353	31662	7	0.632580	31524	12	0.632580	10075543	0.000000
318393921	1498	80	2716.180586	32001	0	0.367177	31969	0	0.231269	10060510	0.000000
318676802	360	20	1736.296480	31958	0	0.176605	31786	0	0.169869	10045226	0.000000
318735196	183	5	1676.481444	31823	0	0.167159	31888	0	0.166825	10030484	0.000000
318724815	149	6	1671.806545	31798	0	0.166691	31870	0	0.166675	10015235	0.000000
318715161	105	4	1670.004480	31901	0	0.166668	31888	0	0.166667	10000158	0.000000
318724104	74	5	1668.596007	32082	0	0.166667	31771	0	0.166667	9985288	0.000000
318731091	79	6	1669.248037	31745	0	0.166667	31897	0	0.166667	9970441	0.000000
318713096	92	2	1669.295266	31899	0	0.166667	32030	0	0.166667	9955522	0.000000
318732407	95	2	1669.101682	31724	0	0.166667	32080	0	0.166667	9940790	0.000000
318728734	91	4	1669.487883	31902	0	0.166667	31785	0	0.166667	9925933	0.000000
318718264	94	5	1669.564251	31891	0	0.166667	31819	0	0.166667	9910943	0.000000
318732177	97	4	1669.003629	31721	0	0.166667	32001	0	0.166667	9896163	0.000000
318704397	81	7	1669.706912	31794	0	0.166667	31906	0	0.166667	9881232	0.000000
318718914	72	5	1668.372652	31839	0	0.166667	31867	0	0.166667	9866510	0.000000
318719925	93	4	1669.025764	31987	0	0.166667	31664	0	0.166667	9851587	0.000000
318708595	94	5	1669.687481	31722	0	0.166667	32072	0	0.166667	9836910	0.000000
318716650	94	4	1669.271672	31805	1	0.166667	31988	0	0.166667	9822360	0.000000
318711662	72	4	1668.752186	31575	0	0.166667	31958	0	0.166667	9807841	0.000000
318724507	82	7	1668.900027	31917	0	0.166667	31723	0	0.166667	9793086	0.000000
318719560	97	2	1669.295679	31933	0	0.166667	31783	0	0.166667	9778312	0.000000
318732884	103	6	1670.094786	31839	0	0.166667	32093	0	0.166667	9763495	0.000000
318732884	113	3	1669.752301	31891	0	0.166667	31572	0	0.166667	9748959	0.000000
318698406	88	3	1668.861736	31714	0	0.166667	31678	0	0.166667	9734484	0.000000
318743483	95	3	1669.517870	31617	1	0.166667	31856	0	0.166667	9719825	0.000000
318705724	111	8	1669.294298	32096	0	0.166667	31809	0	0.166667	9705256	0.000000
318716501	74	2	1668.350309	31968	0	0.166667	31882	0	0.166667	9690715	0.000000
318725044	63	1	1668.190614	31603	0	0.166667	31777	0	0.166667	9676174	0.000000
318736593	64	3	1667.886513	31523	0	0.166667	31889	0	0.166667	9661561	0.000000
318740901	86	4	1668.864213	31943	0	0.166667	31807	0	0.166667	9647146	0.000000
318726670	80	3	1668.754680	31970	0	0.166667	31827	0	0.166667	9632529	0.000000
318727563	102	5	1669.488390	32048	0	0.166667	32069	0	0.166667	9618040	0.000000
318711815	115	4	1669.578881	32005	0	0.166667	31858	0	0.166667	9603580	0.000000
318721020	102	6	1669.909936	31942	0	0.166667	31796	0	0.166667	9589159	0.000000
318722796	99	3	1669.005593	32043	0	0.166667	31999	0	0.166667	9574635	0.000000
318742184	79	4	1668.597131	32101	0	0.166667	31814	0	0.166667	9560135	0.000000
318749143	87	6	1669.134979	31866	0	0.166667	31987	0	0.166667	9545857	0.000000
318755479	84	3	1669.051805	31976	0	0.166667	31817	0	0.166667	9531632	0.000000
318720122	87	6	1668.597212	31545	0	0.166667	31711	0	0.166667	9517290	-1.#IND00
318715839	71	4	1668.256615	31800	0	0.166667	32055	0	0.166667	9503062	-1.#IND00
318705376	99	8	1669.716279	31885	0	0.166667	31960	0	0.166667	9488850	-1.#IND00
318741745	109	7	1670.266853	32091	0	0.166667	31891	0	0.166667	9474582	-1.#IND00
318753448	78	7	1669.321735	31762	0	0.166667	31954	0	0.166667	9460355	-1.#IND00
318719019	94	4	1669.078324	31982	0	0.166667	31884	0	0.166667	9446421	-1.#IND00
318726015	68	4	1668.896528	31815	0	0.166667	31846	0	0.166667	9432268	-1.#IND00
318715645	81	5	1668.599520	32045	0	0.166667	31967	0	0.166667	9418111	-1.#IND00
318704521	62	5	1668.480168	31782	0	0.166667	31927	0	0.166667	9403972	-1.#IND00
318707571	69	6	1668.533693	31870	0	0.166667	31978	0	0.166667	9390097	-1.#IND00
318711837	64	4	1668.423337	32018	0	0.166667	31896	0	0.166667	9376238	-1.#IND00
318713959	115	9	1669.798985	31819	0	0.166667	32027	0	0.166667	9362063	-1.#IND00
318725373	89	5	1670.345320	31928	0	0.166667	31804	0	0.166667	9348034	-1.#IND00
318716596	90	4	1668.917152	31984	0	0.166667	31923	0	0.166667	9334206	-1.#IND00
318701337	95	3	1669.171201	31816	0	0.166667	31893	0	0.166667	9320158	-1.#IND00
318714484	123	5	1670.493685	31712	0	0.166667	31931	0	0.166667	9306084	-1.#IND00
318739644	115	10	1670.574134	31915	0	0.166667	31672	0	0.166667	9292239	-1.#IND00
318705134	85	2	1668.941391	32028	0	0.166667	31885	0	0.166667	9278091	-1.#IND00
318737312	102	2	1668.863956	32058	0	0.166667	31823	0	0.166667	9264395	-1.#IND00
318691614	74	2	1669.200787	31863	0	0.166667	31706	0	0.166667	9250570	-1.#IND00
318725819	70	1	1668.611387	32079	0	0.166667	31875	0	0.166667	9236752	-1.#IND00
318692276	97	5	1669.006755	31756	0	0.166667	31941	0	0.166667	9222832	-1.#IND00
318714142	81	1	1668.899725	32138	0	0.166667	31889	0	0.166667	9208922	-1.#IND00
318721905	112	4	1669.417755	31927	0	0.166667	31776	0	0.166667	9195171	-1.#IND00
318719997	60	4	1668.331410	31784	0	0.166667	31997	0	0.166667	9181262	-1.#IND00
318718127	86	1	1669.115147	31676	0	0.166667	31922	0	0.166667	9167614	-1.#IND00
318721222	87	2	1669.511675	32013	0	0.166667	31637	0	0.166667	9153841	-1.#IND00
318736077	54	1	1668.153724	31875	0	0.166667	32067	0	0.166667	9140130	-1.#IND00
318733937	71	3	1668.631857	31773	0	0.166667	32125	0	0.166667	9126135	-1.#IND00
318724430	67	5	1668.232178	31994	0	0.166667	31830	0	0.166667	9112526	-1.#IND00
318745712	70	1	1668.065194	31810	0	0.166667	31770	0	0.166667	9098757	-1.#IND00
318738339	79	3	1668.808397	31797	0	0.166667	32007	0	0.166667	9085032	-1.#IND00
318732000	71	4	1668.118829	31881	0	0.166667	31813	0	0.166667	9071315	-1.#IND00
318716959	79	5	1669.133268	31690	0	0.166667	31817	0	0.166667	9057809	-1.#IND00
318700728	81	3	1669.116872	31735	0	0.166667	31800	0	0.166667	9044208	-1.#IND00
318737239	94	2	1669.382023	31799	0	0.166667	31776	0	0.166667	9030550	-1.#IND00
318749918	94	3	1669.373200	31811	0	0.166667	31953	0	0.166667	9017044	-1.#IND00
318712459	64	6	1668.522482	31852	0	0.166667	31757	0	0.166667	9003471	-1.#IND00
318731115	79	3	1668.642308	31961	0	0.166667	31776	0	0.166667	8989957	-1.#IND00
318729191	68	6	1668.543565	31921	0	0.166667	31930	0	0.166667	8976423	-1.#IND00
318731309	65	6	1668.634987	31988	0	0.166667	31914	0	0.166667	8963167	-1.#IND00
318720037	78	1	1669.217291	31923	0	0.166667	32030	0	0.166667	8949846	-1.#IND00
318720965	101	4	1669.709340	31958	0	0.166667	31730	0	0.166667	8936266	-1.#IND00
318740989	109	5	1670.361949	31880	0	0.166667	31977	0	0.166667	8922868	-1.#IND00
318720665	88	2	1669.437797	31947	0	0.166667	31711	0	0.166667	8909773	-1.#IND00
318707898	71	4	1668.690716	31849	0	0.166667	31968	0	0.166667	8896404	-1.#IND00
318710876	105	6	1668.813114	31775	0	0.166667	31861	0	0.166667	8882940	-1.#IND00
318721814	134	7	1671.208346	31698	0	0.166667	31917	0	0.166667	8869658	-1.#IND00
318738506	79	3	1669.243757	31822	0	0.166667	31804	0	0.166667	8856108	-1.#IND00
318727508	78	1	1668.612022	31838	0	0.166667	31915	0	0.166667	8842805	-1.#IND00
318718335	71	2	1668.694018	32050	0	0.166667	31837	0	0.166667	8829509	-1.#IND00
318719369	56	4	1668.110444	31969	0	0.166667	31852	0	0.166667	8816238	-1.#IND00
318717415	48	1	1668.093940	31738	0	0.166667	31955	0	0.166667	8803183	-1.#IND00
318714673	111	6	1669.209021	31523	0	0.166667	32059	0	0.166667	8789950	-1.#IND00
318747493	67	0	1668.963806	31906	0	0.166667	31626	0	0.166667	8776854	-1.#IND00
318702301	71	4	1668.609676	31883	0	0.166667	31872	0	0.166667	8763791	-1.#IND00
318727369	81	2	1668.836053	31746	0	0.166667	31911	0	0.166667	8750669	-1.#IND00
318720890	92	3	1669.235803	32102	0	0.166667	31867	0	0.166667	8737686	-1.#IND00
318691540	82	1	1669.116468	31723	0	0.166667	31984	0	0.166667	8724577	-1.#IND00
318717266	71	2	1669.065874	31807	0	0.166667	31918	0	0.166667	8711513	-1.#IND00
npatches	nstrain	runtime	dt	init_x	init_y	init_y_blood	init_z	init_S	beta0	beta1	beta2	beta3	mean_beta	B	d	delta	delta_blood	b[0]	mut	m	CTL	c	g	epsilon	k	het	lambda	rho	omega	x_max	patch.dyna	DELTA	A	VA
10000	1	100.000000	0.001000	21900	9499	5000000	0.001000	10000000	1.423003	2.441148	1.700492	2.497342	2	800000000	0.010000	1.000000	1.000000	80000	0.000050	0.004800	0	0.500000	0.000000	2.500000	12.000000	0.500000	0.001000	0.001000	0.010000	31872	0	10.000000	7.000000	1.000000
sus	inf	inf_blood	z	x[0]	y[0][0]	z[0]	x[1]	y[1][0]	z[1]	S[0]	synchrony
219000000	94990000	5000000	10.000000	21900	9499	0.001000	21900	9499	0.001000	10000000	0.000000
286058824	14167590	781334	3941.516320	29309	1216	0.394152	28130	1554	0.394152	10077409	0.000000
315095309	88429	5261	6323.371574	31783	5	0.632580	31776	9	0.632580	10068496	0.000000
318440045	844	40	2335.124712	31833	1	0.306216	31921	0	0.236835	10053616	0.000000
318694949	190	8	1707.750227	31771	0	0.173583	32007	0	0.170144	10038711	0.000000
318730185	89	8	1671.600785	31874	0	0.167009	31805	0	0.166839	10023623	0.000000
318740873	67	3	1668.458959	31911	0	0.166684	31857	0	0.166675	10008433	0.000000
318718255	51	2	1668.065395	31884	0	0.166668	32063	0	0.166667	9993491	0.000000
318724356	80	2	1668.412131	31702	0	0.166667	31799	0	0.166667	9978283	0.000000
318727405	72	8	1668.560603	31662	0	0.166667	31718	0	0.166667	9963240	0.000000
318739306	95	4	1668.614926	31776	0	0.166667	32115	0	0.166667	9948342	0.000000
318719985	101	4	1669.172665	31826	0	0.166667	32085	0	0.166667	9933447	0.000000
318732436	75	3	1668.953247	31914	0	0.166667	31875	0	0.166667	9918298	0.000000
318716269	80	5	1668.740230	31913	0	0.166667	31827	0	0.166667	9903321	0.000000
318727479	75	6	1669.154059	31977	0	0.166667	31786	0	0.166667	9888569	0.000000
318736369	73	2	1668.691888	31749	0	0.166667	32053	0	0.166667	9873735	0.000000
318744256	60	3	1668.679485	32012	0	0.166667	32033	0	0.166667	9858924	0.000000
318730345	55	4	1668.352783	32093	0	0.166667	31855	0	0.166667	9844150	0.000000
318720864	59	5	1668.686718	31886	0	0.166667	31561	0	0.166667	9829425	0.000000
318700406	71	5	1668.744516	31657	0	0.166667	31757	0	0.166667	9814840	0.000000
318704683	90	5	1669.255839	31934	0	0.166667	31790	0	0.166667	9800209	0.000000
318711516	84	7	1668.668234	31991	0	0.166667	31803	0	0.166667	9785549	0.000000
318743891	77	2	1668.639770	32023	0	0.166667	31840	0	0.166667	9770813	0.000000
318725578	76	2	1669.199534	31973	0	0.166667	31940	0	0.166667	9756178	0.000000
318737055	75	1	1668.669257	31950	0	0.166667	31870	0	0.166667	9741602	0.000000
318724639	75	8	1668.854375	31938	1	0.172462	31904	0	0.166667	9727008	0.000000
318713085	92	7	1669.326471	31821	0	0.166954	31845	0	0.166667	9712329	0.000000
318703020	76	0	1668.551103	31802	0	0.166681	31866	0	0.166667	9697615	0.000000
318729380	67	8	1668.844870	32013	0	0.166667	31975	0	0.166667	9682970	0.000000
318723088	76	4	1668.700136	31852	0	0.166667	31784	0	0.166667	9668531	0.000000
318705581	95	5	1669.218958	32039	0	0.166667	31908	0	0.166667	9653977	0.000000
318725981	95	6	1668.940363	31778	0	0.166667	31611	0	0.166667	9639575	0.000000
318733838	111	4	1670.290032	31659	0	0.166667	31843	0	0.166667	9624967	0.000000
318727243	75	5	1669.226222	31987	0	0.166667	31816	0	0.166667	9610534	0.000000
318749708	61	4	1668.520740	31867	0	0.166667	32014	0	0.166667	9596009	0.000000
318718065	64	3	1668.321615	31808	0	0.166667	31824	0	0.166667	9581818	0.000000
318713452	64	4	1668.432665	31897	0	0.166667	31971	0	0.166667	9567397	0.000000
318718721	42	3	1668.040912	31761	0	0.166667	31720	0	0.166667	9552919	0.000000
318733535	79	4	1668.468383	31750	0	0.166667	31668	0	0.166667	9538768	0.000000
318711752	82	5	1669.080482	31984	0	0.166667	31918	0	0.166667	9524582	0.000000
318725061	56	8	1668.343064	31915	0	0.166667	31866	0	0.166667	9510355	-1.#IND00
318685686	77	5	1668.869240	31997	0	0.166667	31915	0	0.166667	9495895	-1.#IND00
318709009	74	3	1668.291422	31706	0	0.166667	31727	0	0.166667	9481550	-1.#IND00
318731474	63	5	1668.262690	31927	0	0.166667	31927	0	0.166667	9467242	-1.#IND00
318737228	55	5	1667.842352	31745	0	0.166667	31787	0	0.166667	9453133	-1.#IND00
318737355	76	1	1668.769458	31889	0	0.166667	32029	0	0.166667	9439020	-1.#IND00
318731500	63	5	1668.150487	31805	0	0.166667	31861	0	0.166667	9424880	-1.#IND00
318744096	62	5	1668.171144	31891	0	0.166667	32044	0	0.166667	9410694	-1.#IND00
318720300	84	5	1669.001632	32071	0	0.166667	31837	0	0.166667	9396375	-1.#IND00
318719872	72	4	1669.442062	31986	0	0.166667	31948	0	0.166667	9382269	-1.#IND00
318722396	62	5	1668.657864	31814	0	0.166667	31827	0	0.166667	9368194	-1.#IND00
318706613	59	2	1668.246592	31592	0	0.166667	31765	0	0.166667	9354181	-1.#IND00
318725760	70	7	1668.353350	31897	0	0.166667	31749	0	0.166667	9340114	-1.#IND00
318700876	67	5	1668.493526	31913	0	0.166667	31847	0	0.166667	9326168	-1.#IND00
318723590	72	1	1668.501073	31878	0	0.166667	31869	0	0.166667	9312136	-1.#IND00
318725967	71	4	1668.406605	31933	0	0.166667	31875	0	0.166667	9298271	-1.#IND00
318739861	65	4	1668.459887	31723	0	0.166667	31889	0	0.166667	9284307	-1.#IND00
318732145	85	3	1669.162695	32174	0	0.166667	32087	0	0.166667	9270378	-1.#IND00
318721369	79	3	1668.859552	31835	0	0.166667	31898	0	0.166667	9256427	-1.#IND00
318740818	59	0	1668.316010	31746	0	0.166667	31998	0	0.166667	9242411	-1.#IND00
318731686	66	2	1668.767617	31917	0	0.166667	31760	0	0.166667	9228327	-1.#IND00
318725905	74	2	1668.661203	31973	0	0.166667	31884	1	0.166667	9214783	-1.#IND00
318717079	72	4	1668.766128	31532	0	0.166667	31859	0	0.166667	9201149	-1.#IND00
318722096	72	5	1668.532462	31626	0	0.166667	31954	0	0.166667	9187334	-1.#IND00
318721903	79	3	1668.719572	31760	0	0.166667	31816	0	0.166667	9173686	-1.#IND00
318718816	66	5	1668.151928	31990	0	0.166667	32034	0	0.166667	9159964	-1.#IND00
318731173	60	4	1668.672758	31789	0	0.166667	31888	0	0.166667	9146373	-1.#IND00
318763648	73	3	1668.757645	31794	0	0.166667	31957	0	0.166667	9132566	-1.#IND00
318703491	60	2	1667.737441	31572	0	0.166667	31587	0	0.166667	9118795	-1.#IND00
318714639	45	6	1667.498555	31615	0	0.166667	31615	0	0.166667	9105043	-1.#IND00
318703412	60	6	1668.143248	31873	0	0.166667	31964	0	0.166667	9091262	-1.#IND00
318734224	83	3	1668.620442	31833	0	0.166667	31829	0	0.166667	9077610	-1.#IND00
318719700	85	2	1668.695133	31762	0	0.166667	31720	0	0.166667	9063556	-1.#IND00
318709445	79	4	1668.626509	31811	0	0.166667	32009	0	0.166667	9050028	-1.#IND00
318737832	57	3	1668.463366	31918	0	0.166667	31706	0	0.166667	9036506	-1.#IND00
318726560	62	2	1668.175211	32044	0	0.166667	31995	0	0.166667	9022822	-1.#IND00
318717103	55	4	1668.107971	31795	0	0.166667	32008	0	0.166667	9009415	-1.#IND00
318725657	63	3	1668.107707	31549	0	0.166667	31787	0	0.166667	8995740	-1.#IND00
318738725	67	8	1668.577877	31845	0	0.166667	32141	0	0.166667	8982265	-1.#IND00
318731154	58	4	1668.378078	31753	0	0.166667	31664	0	0.166667	8968706	-1.#IND00
318716293	64	7	1668.342483	31710	0	0.166667	31996	0	0.166667	8955419	-1.#IND00
318740882	89	0	1669.042937	31945	0	0.166667	31908	0	0.166667	8942086	-1.#IND00
318724285	76	3	1668.716545	31929	0	0.166667	31892	0	0.166667	8928779	-1.#IND00
318722013	67	5	1668.278388	31853	0	0.166667	31949	0	0.166667	8915498	-1.#IND00
318710288	72	3	1668.962118	31688	0	0.166667	31901	0	0.166667	8902075	-1.#IND00
318724536	61	2	1668.311021	31982	0	0.166667	31829	0	0.166667	8888804	-1.#IND00
318719380	76	3	1668.829770	31935	0	0.166667	31708	0	0.166667	8875375	-1.#IND00
318722355	75	2	1668.446049	32069	0	0.166667	31961	0	0.166667	8862019	-1.#IND00
318714280	95	5	1669.356298	31840	0	0.166667	31892	0	0.166667	8848701	-1.#IND00
318743358	75	9	1668.676479	31908	0	0.166667	31787	0	0.166667	8835638	-1.#IND00
318762260	59	3	1668.005670	31873	0	0.166667	31835	0	0.166667	8822079	-1.#IND00
318722571	67	2	1668.374544	31926	0	0.166667	31940	0	0.166667	8809068	-1.#IND00
318727517	70	2	1667.853319	31944	0	0.166667	31746	0	0.166667	8795922	-1.#IND00
318731791	57	7	1668.298165	32301	0	0.166667	31852	0	0.166667	8782750	-1.#IND00
318717719	96	2	1668.495245	31901	0	0.166667	31882	0	0.166667	8769539	-1.#IND00
318725233	98	5	1669.295140	31915	0	0.166667	31797	0	0.166667	8756409	-1.#IND00
318745891	74	1	1669.089881	31693	0	0.166667	31856	0	0.166667	8743141	-1.#IND00
318732859	50	1	1668.304244	31822	0	0.166667	31702	0	0.166667	8730067	-1.#IND00
318724394	72	1	1668.494500	31859	0	0.166667	31613	0	0.166667	8716907	-1.#IND00
318736459	43	3	1668.199337	31735	0	0.166667	31590	0	0.166667	8703896	-1.#IND00
npatches	nstrain	runtime	dt	init_x	init_y	init_y_blood	init_z	init_S	beta0	beta1	beta2	beta3	mean_beta	B	d	delta	delta_blood	b[0]	mut	m	CTL	c	g	epsilon	k	het	lambda	rho	omega	x_max	patch.dyna	DELTA	A	VA
10000	1	100.000000	0.001000	21900	9499	5000000	0.001000	10000000	1.594034	2.397778	2.120379	2.744145	2	800000000	0.010000	1.000000	1.000000	80000	0.000050	0.004800	0	0.500000	0.000000	2.500000	13.000000	0.500000	0.001000	0.001000	0.010000	31872	0	10.000000	7.000000	1.000000
sus	inf	inf_blood	z	x[0]	y[0][0]	z[0]	x[1]	y[1][0]	z[1]	S[0]	synchrony
219000000	94990000	5000000	10.000000	21900	9499	0.001000	21900	9499	0.001000	10000000	0.000000
287658584	11691022	649121	3941.516320	29372	947	0.394152	28375	1280	0.394152	10074283	0.000000
315496670	45188	2634	6267.519498	31566	2	0.632580	31481	6	0.632580	10064231	0.000000
318456998	565	28	2118.180714	31909	0	0.197979	31769	0	0.216237	10049135	0.000000
318725032	158	6	1695.711790	31594	0	0.168219	32009	0	0.169124	10033809	0.000000
318729434	89	4	1671.255854	31847	0	0.166744	31959	0	0.166788	10018852	0.000000
318710224	79	6	1668.982127	31864	0	0.166670	31914	0	0.166673	10003621	0.000000
318718818	75	7	1668.956693	31762	0	0.166667	31678	0	0.166667	9988790	0.000000
318736183	85	4	1668.963143	31874	0	0.166667	31944	0	0.166667	9973785	0.000000
318724527	87	3	1668.721873	31916	0	0.166667	31978	0	0.166667	9958835	0.000000
318755429	54	3	1668.432063	31705	0	0.166667	32135	0	0.166667	9943815	0.000000
318680143	60	2	1668.396174	31888	0	0.166667	32077	0	0.166667	9928843	0.000000
318722720	74	4	1668.193392	31835	0	0.166667	31841	0	0.166667	9913974	0.000000
318688544	70	3	1668.195992	31904	0	0.166667	31779	0	0.166667	9899062	0.000000
318729243	57	3	1668.146507	32046	0	0.166667	32048	0	0.166667	9884321	0.000000
318735527	57	1	1668.424494	31841	0	0.166667	31934	0	0.166667	9869693	0.000000
318720290	53	2	1667.862021	32078	0	0.166667	31893	0	0.166667	9854721	0.000000
318704161	71	4	1668.399319	32155	0	0.166667	31642	0	0.166667	9840160	0.000000
318728590	86	2	1668.590148	32087	0	0.166667	32064	0	0.166667	9825333	0.000000
318723450	74	3	1668.221594	31939	0	0.166667	31922	0	0.166667	9810695	0.000000
318737670	75	8	1668.566987	31950	0	0.166667	31966	0	0.166667	9795949	0.000000
318731990	78	2	1668.529305	31945	0	0.166667	32007	0	0.166667	9781200	0.000000
318728114	74	4	1668.700698	32072	0	0.166667	31970	0	0.166667	9766474	0.000000
318722683	79	4	1668.959384	31900	0	0.166667	31785	0	0.166667	9751882	0.000000
318725911	49	3	1667.902705	31823	0	0.166667	31907	0	0.166667	9737333	0.000000
318737122	52	1	1667.688373	31990	0	0.166667	32144	0	0.166667	9722856	0.000000
318736895	75	2	1668.266551	31619	0	0.166667	32042	0	0.166667	9708078	0.000000
318727377	69	2	1668.664486	31569	0	0.166667	31815	0	0.166667	9693579	0.000000
318733756	85	6	1668.960678	32067	0	0.166667	31780	0	0.166667	9679242	0.000000
318718842	60	1	1668.300454	31901	0	0.166667	31452	0	0.166667	9665020	0.000000
318748887	65	1	1668.300619	31589	0	0.166667	31693	0	0.166667	9650399	0.000000
318723674	58	2	1668.192470	31721	0	0.166667	31846	0	0.166667	9635808	0.000000
318712691	64	4	1668.322727	31834	0	0.166667	31896	0	0.166667	9621419	0.000000
318726342	67	3	1669.082125	31706	0	0.166667	31974	0	0.166667	9607325	0.000000
318732506	52	3	1668.430292	31771	0	0.166667	31958	0	0.166667	9593035	0.000000
318751825	43	2	1667.823357	31757	0	0.166667	31894	0	0.166667	9578485	0.000000
318705440	60	3	1667.859050	31910	0	0.166667	31670	0	0.166667	9564089	0.000000
318705612	68	5	1668.437694	32065	0	0.166667	31975	0	0.166667	9549929	0.000000
318717510	67	2	1668.769586	31840	0	0.166667	31898	0	0.166667	9535488	0.000000
318718923	76	2	1668.712088	31882	0	0.166667	31856	0	0.166667	9520901	0.000000
318716728	76	3	1669.049112	31804	0	0.166667	32102	0	0.166667	9506525	-1.#IND00
318729305	54	1	1667.869346	31773	0	0.166667	31903	0	0.166667	9492399	-1.#IND00
318732967	67	2	1667.790911	31873	0	0.166667	31942	0	0.166667	9478268	-1.#IND00
318733855	50	5	1668.260033	31866	0	0.166667	31847	0	0.166667	9464065	-1.#IND00
318704962	65	6	1668.062927	31760	0	0.166667	31603	0	0.166667	9449902	-1.#IND00
318734075	76	3	1668.463031	32024	0	0.166667	31921	0	0.166667	9435895	-1.#IND00
318725574	52	2	1667.870060	31912	0	0.166667	31791	0	0.166667	9421572	-1.#IND00
318716054	65	5	1667.990389	31744	0	0.166667	31844	0	0.236916	9407748	-1.#IND00
318712391	82	2	1668.942998	31858	0	0.166667	31736	0	0.170148	9393657	-1.#IND00
318726721	54	1	1668.308264	31758	0	0.166667	31727	0	0.166839	9379528	-1.#IND00
318712997	94	3	1668.922378	31821	0	0.166667	31875	0	0.166675	9365261	-1.#IND00
318728442	47	2	1667.871915	31768	0	0.166667	31898	0	0.166667	9351229	-1.#IND00
318734156	46	4	1668.122509	31966	0	0.166667	31852	0	0.166667	9337102	-1.#IND00
318714950	72	4	1668.222865	31701	0	0.166667	31873	0	0.166667	9322936	-1.#IND00
318732278	60	4	1668.450277	31803	0	0.166667	31964	0	0.166667	9309084	-1.#IND00
318730883	83	2	1668.390195	32031	0	0.166667	31935	0	0.166667	9295232	-1.#IND00
318744860	64	5	1668.154868	31712	0	0.166667	31865	0	0.166667	9281478	-1.#IND00
318745346	47	2	1667.745143	31838	0	0.166667	31693	0	0.166667	9267625	-1.#IND00
318739380	63	4	1668.654334	31799	0	0.166667	32045	0	0.166667	9253546	-1.#IND00
318713248	48	3	1667.836748	31776	0	0.166667	31926	0	0.166667	9239750	-1.#IND00
318714065	76	2	1668.628826	31797	0	0.166667	31755	0	0.166667	9225813	-1.#IND00
318730297	67	2	1668.767082	31711	0	0.166667	31786	0	0.166667	9211819	-1.#IND00
318725379	63	4	1667.899881	31663	0	0.166667	31808	0	0.166667	9198034	-1.#IND00
318702768	33	2	1667.434572	31978	0	0.166667	32107	0	0.166667	9184121	-1.#IND00
318705176	55	2	1668.262494	31987	0	0.166667	31998	0	0.166667	9170291	-1.#IND00
318718534	67	3	1668.303142	31793	0	0.166667	31822	0	0.166667	9156582	-1.#IND00
318717402	80	2	1668.646052	31964	0	0.166667	31804	0	0.166667	9142674	-1.#IND00
318720094	96	3	1668.991172	31784	0	0.166667	31924	0	0.166667	9129038	-1.#IND00
318717760	59	4	1668.171620	31866	0	0.166667	31835	0	0.166667	9115271	-1.#IND00
318706998	59	5	1667.867822	32022	0	0.166667	31859	0	0.166667	9101614	-1.#IND00
318732279	33	0	1667.582897	32017	0	0.166667	31971	0	0.166667	9087855	-1.#IND00
318724822	61	3	1668.191106	31987	0	0.166667	31866	0	0.166667	9074129	-1.#IND00
318737062	49	7	1667.837862	31518	0	0.166667	31802	0	0.166667	9060592	-1.#IND00
318711078	49	4	1667.754032	31867	0	0.166667	31869	0	0.166667	9046907	-1.#IND00
318710526	51	1	1667.866510	31845	0	0.166667	31779	0	0.166667	9033211	-1.#IND00
318734700	49	1	1667.712045	32177	0	0.166667	31836	0	0.166667	9019607	-1.#IND00
318708728	53	5	1667.832493	31947	0	0.166667	31852	0	0.166667	9006089	-1.#IND00
318732863	48	1	1667.783292	31803	0	0.166667	31822	0	0.166667	8992487	-1.#IND00
318710501	46	4	1668.125846	31880	0	0.166667	31792	0	0.166667	8978815	-1.#IND00
318726423	54	0	1667.823395	31907	0	0.166667	31829	0	0.166667	8965198	-1.#IND00
318725397	51	2	1667.908756	31910	0	0.166667	32183	0	0.166667	8951701	-1.#IND00
318724327	38	4	1667.646306	31935	0	0.166667	31893	0	0.166667	8938368	-1.#IND00
318729988	53	2	1667.551171	31803	0	0.166667	31926	0	0.166667	8924841	-1.#IND00
318712782	50	3	1667.497750	31897	0	0.166667	31992	0	0.166667	8911599	-1.#IND00
318726634	47	5	1668.034075	32156	0	0.166667	31923	0	0.166667	8898074	-1.#IND00
318713721	42	1	1667.918660	32110	0	0.166667	32023	0	0.166667	8884664	-1.#IND00
318725824	51	1	1667.786409	31822	0	0.166667	31742	0	0.166667	8871401	-1.#IND00
318701390	76	3	1667.900845	31820	0	0.166667	32007	0	0.166667	8858144	-1.#IND00
318726113	53	4	1668.085007	31933	0	0.166667	31825	0	0.166667	8844821	-1.#IND00
318727589	64	2	1668.625260	31722	0	0.166667	32068	1	0.166667	8831585	-1.#IND00
318719791	56	1	1668.287278	31899	0	0.166667	31665	0	0.166667	8818398	-1.#IND00
318713952	53	4	1667.947105	31891	0	0.166667	31726	0	0.166667	8805142	-1.#IND00
318722841	67	2	1668.001552	31981	0	0.166667	31834	0	0.166667	8791964	-1.#IND00
318723307	71	2	1668.621966	32013	0	0.166667	31911	0	0.166667	8778822	-1.#IND00
318732294	78	1	1668.441556	31822	0	0.166667	31962	0	0.166667	8765581	-1.#IND00
318736333	61	4	1668.568291	31736	0	0.166667	31854	0	0.166667	8752499	-1.#IND00
318729286	48	2	1667.722487	31735	0	0.166667	31958	0	0.166667	8739410	-1.#IND00
318730595	42	1	1667.691938	31663	0	0.166667	31675	0	0.166667	8726361	-1.#IND00
318729877	64	4	1667.979447	31729	0	0.166667	31807	0	0.166667	8713228	-1.#IND00
318719993	65	2	1668.460556	31905	0	0.166667	31771	0	0.166667	8700277	-1.#IND00
npatches	nstrain	runtime	dt	init_x	init_y	init_y_blood	init_z	init_S	beta0	beta1	beta2	beta3	mean_beta	B	d	delta	delta_blood	b[0]	mut	m	CTL	c	g	epsilon	k	het	lambda	rho	omega	x_max	patch.dyna	DELTA	A	VA
10000	1	100.000000	0.001000	21900	9499	5000000	0.001000	10000000	1.751994	2.205947	1.600105	2.161129	2	800000000	0.010000	1.000000	1.000000	80000	0.000050	0.004800	0	0.500000	0.000000	2.500000	14.000000	0.500000	0.001000	0.001000	0.010000	31872	0	10.000000	7.000000	1.000000
sus	inf	inf_blood	z	x[0]	y[0][0]	z[0]	x[1]	y[1][0]	z[1]	S[0]	synchrony
219000000	94990000	5000000	10.000000	21900	9499	0.001000	21900	9499	0.001000	10000000	0.000000
289242246	9592027	537948	3941.516320	29225	931	0.394152	28651	991	0.394152	10070759	0.000000
315820381	22848	1406	5982.454432	31863	1	0.513101	31622	2	0.631002	10059346	0.000000
318503624	363	30	1991.345865	31772	0	0.183837	31936	0	0.190396	10044206	0.000000
318711175	89	10	1685.944319	31795	0	0.167518	31904	0	0.167843	10029116	0.000000
318713969	57	3	1669.040799	32069	0	0.166709	31922	0	0.166725	10014007	0.000000
318718293	62	5	1668.379586	32138	0	0.166669	31921	0	0.166670	9998984	0.000000
318717495	39	3	1667.284546	31702	0	0.166667	31982	0	0.166667	9983780	0.000000
318745243	35	0	1667.750559	31808	0	0.166667	32039	0	0.166667	9968883	0.000000
318697137	60	3	1667.770364	32046	0	0.166667	31808	0	0.166667	9953916	0.000000
318723008	59	2	1668.167343	31917	0	0.166667	31881	0	0.166667	9938934	0.000000
318725654	59	3	1668.235915	31897	0	0.166667	31654	0	0.166667	9923828	0.000000
318719435	54	4	1667.963626	31902	2	0.212306	31743	0	0.166667	9908849	0.000000
318729428	67	3	1668.158897	31821	0	0.170483	32043	0	0.166667	9893807	0.000000
318735808	57	4	1668.291931	31951	0	0.166856	31698	0	0.166667	9878950	0.000000
318707989	51	2	1667.813333	31886	0	0.166676	31640	0	0.166667	9864093	0.000000
318742148	78	4	1668.834333	31864	0	0.166667	31608	0	0.166667	9849320	0.000000
318728040	67	1	1668.454197	31880	0	0.166667	31814	0	0.166667	9834680	0.000000
318733275	48	3	1668.071659	31642	0	0.166667	31754	0	0.166667	9820015	0.000000
318720065	44	2	1667.664901	31814	0	0.166667	31977	0	0.166667	9805547	0.000000
318731851	65	1	1668.456974	32069	0	0.166667	31863	0	0.166667	9790675	0.000000
318740743	76	3	1668.510055	32008	0	0.166667	31971	0	0.166667	9775944	0.000000
318720958	78	3	1669.370545	31815	0	0.166667	31959	0	0.166667	9761236	0.000000
318721340	52	6	1668.712292	31625	0	0.166667	32044	0	0.166667	9746692	0.000000
318746698	65	2	1668.184384	31794	0	0.166667	31857	0	0.166667	9732055	0.000000
318747100	60	2	1668.012603	31913	0	0.166667	31841	0	0.166667	9717353	0.000000
318714280	58	1	1667.788791	32172	0	0.166667	31827	0	0.166667	9702604	0.000000
318734050	63	2	1668.222447	31841	0	0.166667	32014	0	0.166667	9688334	0.000000
318721507	60	2	1668.175219	31834	0	0.166667	31704	0	0.166667	9673973	0.000000
318716588	56	3	1667.961487	31881	0	0.166667	31974	0	0.166667	9659414	0.000000
318728041	46	3	1667.988624	31887	0	0.166667	31989	0	0.166667	9645057	0.000000
318725082	37	1	1667.693912	31789	0	0.166667	31726	0	0.166667	9630642	0.000000
318728989	65	2	1668.071252	31895	0	0.166667	31828	0	0.166667	9616167	0.000000
318738275	58	2	1668.496154	31834	0	0.166667	32054	0	0.166667	9601694	0.000000
318713486	64	3	1668.361492	31885	0	0.166667	31696	0	0.166667	9587457	0.000000
318724352	45	3	1667.569759	31926	1	0.166667	31905	0	0.166667	9572964	0.000000
318732756	49	2	1668.090890	31813	0	0.175380	31988	0	0.166667	9558763	0.000000
318731382	72	4	1668.433164	31829	0	0.167099	31808	0	0.166667	9544527	0.000000
318720695	66	3	1668.564698	32004	0	0.166688	31698	0	0.166667	9530391	0.000000
318692039	79	4	1668.285113	31797	0	0.166668	31845	0	0.166667	9515907	0.000000
318702660	68	4	1668.607428	31887	0	0.166667	31644	0	0.166667	9501497	-1.#IND00
318713875	62	2	1668.306511	32043	0	0.166667	31711	0	0.166667	9487455	-1.#IND00
318712858	48	3	1668.033083	32054	0	0.166667	31728	0	0.166667	9473330	-1.#IND00
318735095	65	2	1667.925442	32027	0	0.166667	31866	0	0.166667	9459315	-1.#IND00
318733940	65	3	1668.293579	31970	0	0.166667	31828	0	0.166667	9445084	-1.#IND00
318729163	66	2	1668.420628	31938	0	0.166667	31907	0	0.166667	9431066	-1.#IND00
318721827	55	5	1667.957849	32040	0	0.166667	31846	0	0.166667	9417142	-1.#IND00
318713208	73	5	1668.717628	31568	0	0.166667	31766	0	0.166667	9402862	-1.#IND00
318713069	62	2	1668.433105	31979	0	0.166667	31897	0	0.166667	9388837	-1.#IND00
318732876	57	5	1668.638957	31767	0	0.166667	31747	0	0.166667	9374709	-1.#IND00
318727595	64	4	1667.647704	31739	0	0.166667	31597	0	0.166667	9360729	-1.#IND00
318727876	71	4	1667.997575	31838	0	0.166667	31854	0	0.166667	9346785	-1.#IND00
318722647	58	1	1667.871212	31985	0	0.166667	31944	0	0.166667	9332858	-1.#IND00
318706736	56	1	1668.229863	31849	0	0.166667	31784	0	0.166667	9318844	-1.#IND00
318729693	51	2	1667.987593	32124	0	0.166667	31967	0	0.166667	9305056	-1.#IND00
318698228	42	3	1667.897415	31624	0	0.166667	31965	0	0.166667	9291313	-1.#IND00
318718803	44	0	1667.668297	31851	0	0.166667	31806	0	0.166667	9277316	-1.#IND00
318709228	56	3	1667.945293	31849	0	0.166667	32031	0	0.166667	9263404	-1.#IND00
318739550	43	5	1667.807202	31974	0	0.166667	31934	0	0.166667	9249285	-1.#IND00
318731231	62	3	1668.625226	31706	0	0.166667	31719	0	0.166667	9235271	-1.#IND00
318707994	68	3	1668.674127	31981	0	0.166667	32061	0	0.166667	9221318	-1.#IND00
318732129	50	4	1667.772612	31799	0	0.166667	31583	0	0.166667	9207492	-1.#IND00
318757219	55	5	1667.725674	31668	0	0.166667	31786	0	0.166667	9193735	-1.#IND00
318736789	61	1	1668.058280	31968	0	0.166667	31982	0	0.166667	9180012	-1.#IND00
318748062	50	2	1667.749641	31772	0	0.166667	31800	0	0.166667	9166122	-1.#IND00
318732329	73	3	1668.173718	31906	0	0.166667	32047	0	0.166667	9152330	-1.#IND00
318709849	69	4	1668.376262	31846	0	0.166667	31854	0	0.166667	9138746	-1.#IND00
318719970	58	4	1668.063101	31685	0	0.166667	31841	0	0.166667	9124966	-1.#IND00
318714807	54	2	1667.859949	31723	0	0.166667	31990	0	0.166667	9111061	-1.#IND00
318710099	60	4	1667.913917	31664	0	0.166667	31890	0	0.166667	9097546	-1.#IND00
318720467	56	5	1667.907519	31732	0	0.166667	31946	0	0.166667	9083960	-1.#IND00
318736433	58	2	1667.945097	31935	0	0.166667	32058	0	0.166667	9070478	-1.#IND00
318723822	52	3	1668.504339	31707	0	0.166667	31648	0	0.166667	9056989	-1.#IND00
318730116	45	4	1667.658358	31867	0	0.166667	31844	0	0.166667	9043472	-1.#IND00
318733093	46	3	1667.763207	31797	0	0.166667	32061	0	0.166667	9029985	-1.#IND00
318726669	62	6	1668.070612	31870	0	0.166667	31897	0	0.166667	9016144	-1.#IND00
318710774	50	3	1667.990242	32043	0	0.166667	31817	0	0.166667	9002567	-1.#IND00
318735478	59	5	1668.059076	31833	0	0.166667	31902	0	0.166667	8989115	-1.#IND00
318731017	58	4	1668.582997	31888	0	0.166667	31754	0	0.166667	8975650	-1.#IND00
318727324	58	4	1668.113511	31921	0	0.166667	31818	0	0.166667	8962173	-1.#IND00
318726992	55	1	1667.987564	31945	0	0.166667	31769	0	0.166667	8948670	-1.#IND00
318701093	52	3	1668.112193	31722	0	0.166667	31741	0	0.166667	8935361	-1.#IND00
318713008	73	1	1668.632284	31915	0	0.166667	31731	0	0.166667	8921805	-1.#IND00
318717664	76	4	1668.941660	31981	0	0.166667	31820	0	0.166667	8908555	-1.#IND00
318728287	81	1	1668.928959	31756	0	0.166667	31863	0	0.166667	8895129	-1.#IND00
318733702	56	2	1668.173998	32114	0	0.166667	31583	0	0.166667	8881792	-1.#IND00
318718738	45	4	1667.755597	31967	0	0.166667	31652	0	0.166667	8868627	-1.#IND00
318726509	64	3	1668.146110	31880	0	0.166667	31901	0	0.166667	8855278	-1.#IND00
318729436	59	2	1668.192898	32178	0	0.166667	31755	0	0.166667	8842134	-1.#IND00
318718304	61	3	1668.477480	31835	0	0.166667	31826	0	0.166667	8828978	-1.#IND00
318731240	48	1	1667.737399	31858	0	0.166667	31979	0	0.166667	8815697	-1.#IND00
318722858	64	5	1667.794725	32072	0	0.166667	31680	0	0.166667	8802455	-1.#IND00
318742486	64	2	1668.204264	31891	0	0.166667	31950	0	0.166667	8789193	-1.#IND00
318725759	58	1	1668.050533	31886	0	0.166667	31895	0	0.166667	8776157	-1.#IND00
318715633	54	3	1668.413449	31919	0	0.166667	31846	0	0.166667	8763081	-1.#IND00
318718252	50	1	1667.863982	31931	0	0.166667	31770	0	0.166667	8749652	-1.#IND00
318716205	58	7	1668.040855	31938	0	0.166667	32077	0	0.166667	8736471	-1.#IND00
318708029	66	0	1668.627809	31924	0	0.166667	31937	0	0.166667	8723526	-1.#IND00
318703193	53	2	1667.841171	31824	0	0.166667	31886	0	0.166667	8710529	-1.#IND00
318715662	66	3	1668.122083	31891	0	0.166667	31809	0	0.166667	8697418	-1.#IND00
npatches	nstrain	runtime	dt	init_x	init_y	init_y_blood	init_z	init_S	beta0	beta1	beta2	beta3	mean_beta	B	d	delta	delta_blood	b[0]	mut	m	CTL	c	g	epsilon	k	het	lambda	rho	omega	x_max	patch.dyna	DELTA	A	VA
10000	1	100.000000	0.001000	21900	9499	5000000	0.001000	10000000	2.080402	1.473572	1.654914	1.973453	2	800000000	0.010000	1.000000	1.000000	80000	0.000050	0.004800	0	0.500000	0.000000	2.500000	15.000000	0.500000	0.001000	0.001000	0.010000	31872	0	10.000000	7.000000	1.000000
sus	inf	inf_blood	z	x[0]	y[0][0]	z[0]	x[1]	y[1][0]	z[1]	S[0]	synchrony
219000000	94990000	5000000	10.000000	21900	9499	0.001000	21900	9499	0.001000	10000000	0.000000
290619146	7889298	445379	3941.516320	29011	805	0.394152	29685	693	0.394152	10067970	0.000000
316061536	11953	709	5420.552555	31544	0	0.451671	31680	2	0.632580	10055608	0.000000
318516128	266	21	1902.702279	31857	0	0.180792	31900	0	0.213948	10040560	0.000000
318691968	103	3	1681.765409	32031	0	0.167367	32006	0	0.169010	10025750	0.000000
318734085	74	5	1669.437105	31908	0	0.166701	31611	0	0.166783	10010415	0.000000
318715172	60	3	1668.161073	31876	0	0.166668	32105	0	0.166672	9995653	0.000000
318747051	50	2	1667.887762	31929	0	0.166667	32014	0	0.166667	9980621	0.000000
318724607	51	3	1668.065273	31891	0	0.166667	31738	0	0.166667	9965753	0.000000
318738980	60	2	1668.161407	31889	0	0.166667	32031	0	0.166667	9950816	0.000000
318742470	46	1	1667.986228	32035	0	0.166667	31826	0	0.166667	9936085	0.000000
318728152	44	6	1667.707428	31701	0	0.166667	31915	0	0.166667	9921302	0.000000
318702738	57	0	1667.872730	31781	0	0.166667	31902	0	0.166667	9906483	0.000000
318724809	52	6	1667.885123	31946	0	0.166667	31935	0	0.166667	9891624	0.000000
318725454	57	3	1668.052929	31662	0	0.166667	31917	0	0.166667	9876926	0.000000
318714302	39	2	1667.521826	31797	0	0.166667	31771	0	0.166667	9862381	0.000000
318691177	39	3	1667.757086	31831	0	0.166667	31945	0	0.166667	9847665	0.000000
318721240	64	4	1667.896609	31886	0	0.166667	31849	0	0.166667	9832831	0.000000
318718635	50	3	1667.974856	32053	0	0.166667	31859	0	0.166667	9818053	0.000000
318723974	61	2	1668.103162	31902	0	0.166667	31881	0	0.166667	9803311	0.000000
318725598	36	2	1667.565786	31822	0	0.166667	31918	0	0.166667	9788544	0.000000
318732132	33	2	1667.456517	31817	0	0.166667	31858	0	0.166667	9773783	0.000000
318717566	50	0	1667.616765	31671	0	0.166667	31704	0	0.166667	9759112	0.000000
318732860	51	1	1667.925628	32127	0	0.166667	31826	0	0.166667	9744487	0.000000
318714033	66	3	1668.375346	32008	0	0.166667	31953	0	0.166667	9729976	0.000000
318722184	64	6	1668.443164	31863	0	0.166667	32090	0	0.166667	9715358	0.000000
318715205	46	3	1667.751475	31854	1	0.166667	31785	0	0.166667	9700606	0.000000
318730982	52	3	1667.741917	32039	0	0.166667	31848	0	0.166667	9685921	0.000000
318741980	64	1	1668.369219	32060	0	0.166667	31641	0	0.166667	9671451	0.000000
318731205	62	3	1667.916151	32020	0	0.166667	31765	0	0.166667	9656896	0.000000
318717884	39	1	1668.061150	31863	0	0.166667	31996	0	0.166667	9642621	0.000000
318713687	47	2	1667.493745	31996	0	0.166667	31939	0	0.166667	9628142	0.000000
318736141	50	4	1667.989779	31910	0	0.166667	31887	0	0.166667	9613742	0.000000
318761249	40	4	1667.578970	31936	0	0.166667	31933	0	0.166667	9599214	0.000000
318705215	40	3	1667.454217	31499	0	0.166667	31837	0	0.166667	9584739	0.000000
318729917	40	2	1667.865094	31837	0	0.166667	31858	0	0.166667	9570247	0.000000
318718721	64	6	1668.051845	31912	0	0.166667	31741	0	0.166667	9555859	0.000000
318727035	58	5	1668.297849	31915	0	0.166667	31811	0	0.166667	9541485	0.000000
318728035	71	1	1668.132231	31959	0	0.166667	31879	0	0.166667	9527260	0.000000
318733041	38	1	1667.720980	32122	0	0.166667	31879	0	0.166667	9512995	0.000000
318710315	40	5	1667.867891	31737	0	0.166667	31731	0	0.166667	9498797	-1.#IND00
318743692	52	5	1667.657941	31841	0	0.166667	31862	0	0.166667	9484480	-1.#IND00
318742028	59	3	1667.947320	31872	0	0.166667	31782	0	0.166667	9470492	-1.#IND00
318720627	85	2	1668.781436	31903	0	0.166667	31942	0	0.166667	9456429	-1.#IND00
318732944	62	0	1669.371664	31730	0	0.166667	31942	0	0.166667	9442350	-1.#IND00
318718928	41	0	1667.474610	32216	0	0.166667	31932	0	0.166667	9428186	-1.#IND00
318730686	37	2	1667.458583	31865	0	0.166667	31863	0	0.166667	9413900	-1.#IND00
318749072	39	0	1667.468336	31845	0	0.166667	31745	0	0.166667	9399754	-1.#IND00
318716859	34	1	1667.381755	31966	0	0.166667	31831	0	0.166667	9385428	-1.#IND00
318738290	36	2	1667.321597	31891	0	0.166667	31945	0	0.166667	9371480	-1.#IND00
318721698	65	1	1668.309679	31888	0	0.166667	31994	0	0.166667	9357363	-1.#IND00
318739966	52	4	1668.392269	31874	0	0.166667	31759	0	0.166667	9343468	-1.#IND00
318714982	43	3	1667.759387	32023	0	0.166667	32113	0	0.166667	9329622	-1.#IND00
318737931	66	1	1668.203103	31790	0	0.166667	31889	0	0.166667	9315678	-1.#IND00
318730979	50	2	1667.817640	31588	0	0.166667	31871	0	0.166667	9301883	-1.#IND00
318723135	51	1	1667.823657	31783	0	0.166667	31807	0	0.166667	9287962	-1.#IND00
318725467	56	0	1667.698497	31925	0	0.166667	32146	0	0.166667	9274208	-1.#IND00
318728835	61	0	1667.930891	31662	0	0.166667	31730	0	0.166667	9260289	-1.#IND00
318738490	51	3	1667.937073	31831	0	0.166667	31982	0	0.166667	9246353	-1.#IND00
318721048	58	0	1667.750875	31766	0	0.166667	31928	0	0.166667	9232564	-1.#IND00
318726958	38	3	1667.814410	31963	0	0.166667	32045	0	0.166667	9218706	-1.#IND00
318733574	43	3	1667.589090	31845	0	0.166667	31781	0	0.166667	9204820	-1.#IND00
318729012	42	2	1667.331455	31757	0	0.166667	32065	0	0.166667	9190982	-1.#IND00
318740243	46	2	1667.760206	31807	0	0.166667	31932	0	0.166667	9177279	-1.#IND00
318705834	64	2	1668.408468	31767	0	0.166667	31956	0	0.166667	9163525	-1.#IND00
318738824	37	2	1668.012177	31995	0	0.166667	31702	0	0.166667	9149708	-1.#IND00
318728118	40	1	1667.749262	31815	0	0.166667	31772	0	0.166667	9135961	-1.#IND00
318727052	43	2	1667.665354	31920	0	0.166667	32084	0	0.166667	9122247	-1.#IND00
318706560	50	3	1667.818446	31951	0	0.166667	31771	0	0.166667	9108613	-1.#IND00
318716127	61	3	1668.457600	31808	0	0.166667	31907	0	0.166667	9095064	-1.#IND00
318724130	38	3	1667.903344	31638	0	0.166667	32013	0	0.166667	9081460	-1.#IND00
318724508	37	1	1667.510328	31700	0	0.166667	31798	0	0.166667	9067931	-1.#IND00
318738658	41	1	1667.770727	31856	0	0.166667	31886	0	0.166667	9054376	-1.#IND00
318724135	43	3	1667.653803	31917	0	0.166667	31839	0	0.166667	9040679	-1.#IND00
318711885	57	1	1667.522346	31921	0	0.166667	31891	0	0.166667	9027030	-1.#IND00
318737705	41	1	1667.969431	31945	0	0.166667	31773	0	0.166667	9013419	-1.#IND00
318721767	48	1	1667.574119	31546	0	0.166667	32030	0	0.166667	8999658	-1.#IND00
318713612	52	4	1668.183274	31945	0	0.166667	32041	0	0.166667	8986246	-1.#IND00
318708391	48	3	1667.703425	32114	0	0.166667	31713	0	0.166667	8972663	-1.#IND00
318711106	53	1	1667.739526	31941	0	0.166667	31870	0	0.166667	8959330	-1.#IND00
318723243	43	2	1668.094681	31856	0	0.166667	31721	0	0.166667	8945856	-1.#IND00
318724524	61	3	1667.738211	31965	0	0.166667	31839	0	0.166667	8932547	-1.#IND00
318720128	46	3	1667.881979	32046	0	0.166667	32022	0	0.166667	8919297	-1.#IND00
318729260	66	3	1668.287561	31871	0	0.166667	31829	0	0.166667	8905931	-1.#IND00
318727977	52	3	1668.425024	32034	0	0.166667	31764	0	0.166667	8892479	-1.#IND00
318709439	28	2	1667.363418	31876	0	0.166667	32175	0	0.166667	8879257	-1.#IND00
318721485	41	2	1667.622389	31723	0	0.166667	32031	0	0.166667	8865902	-1.#IND00
318737177	46	5	1667.736793	31706	0	0.166667	31688	0	0.166667	8852353	-1.#IND00
318716755	50	0	1667.921833	31731	0	0.166667	31764	0	0.166667	8839256	-1.#IND00
318717601	25	1	1667.383355	32041	0	0.166667	31879	0	0.166667	8826061	-1.#IND00
318715869	45	3	1667.783964	31855	0	0.166667	31924	0	0.166667	8812618	-1.#IND00
318712885	42	3	1667.601848	31728	0	0.166667	31992	0	0.166667	8799362	-1.#IND00
318718601	42	2	1667.622649	31988	0	0.166667	31927	0	0.166667	8786086	-1.#IND00
318730382	45	1	1667.745001	31997	0	0.166667	31787	0	0.166667	8772862	-1.#IND00
318711915	54	2	1668.045587	31914	0	0.166667	31726	0	0.166667	8759610	-1.#IND00
318726049	51	1	1667.707860	31989	0	0.166667	31984	0	0.166667	8746481	-1.#IND00
318726703	49	1	1667.934317	31719	0	0.166667	32117	0	0.166667	8733482	-1.#IND00
318740478	39	5	1667.603105	31923	0	0.166667	31845	0	0.166667	8720173	-1.#IND00
318715168	68	3	1667.890814	31719	0	0.166667	31841	0	0.166667	8706656	-1.#IND00
318730476	34	5	1668.306705	31952	0	0.166667	31793	0	0.166667	8693889	-1.#IND00
npatches	nstrain	runtime	dt	init_x	init_y	init_y_blood	init_z	init_S	beta0	beta1	beta2	beta3	mean_beta	B	d	delta	delta_blood	b[0]	mut	m	CTL	c	g	epsilon	k	het	lambda	rho	omega	x_max	patch.dyna	DELTA	A	VA
10000	1	100.000000	0.001000	21900	9499	5000000	0.001000	10000000	2.098856	1.905825	2.498940	2.392626	2	800000000	0.010000	1.000000	1.000000	80000	0.000050	0.004800	0	0.500000	0.000000	2.500000	16.000000	0.500000	0.001000	0.001000	0.010000	31872	0	10.000000	7.000000	1.000000
sus	inf	inf_blood	z	x[0]	y[0][0]	z[0]	x[1]	y[1][0]	z[1]	S[0]	synchrony
219000000	94990000	5000000	10.000000	21900	9499	0.001000	21900	9499	0.001000	10000000	0.000000
292143005	6399343	364089	3941.516320	29212	672	0.394152	29540	608	0.394152	10064430	0.000000
316280000	6436	351	4755.735594	31839	0	0.522459	31637	0	0.450301	10051464	0.000000
318511810	146	11	1841.940725	31874	0	0.184301	31862	0	0.341583	10036375	0.000000
318706546	51	6	1677.117212	31843	0	0.167541	32037	0	0.175336	10021435	0.000000
318724341	46	7	1668.280978	31689	0	0.166710	31877	0	0.167096	10006496	0.000000
318752844	53	2	1667.488957	31964	0	0.166669	31941	0	0.166688	9991591	0.000000
318707029	57	4	1667.991497	31912	0	0.166667	31803	0	0.166668	9976937	0.000000
318710444	43	3	1667.837366	31924	0	0.166667	32050	0	0.166667	9962146	0.000000
318734284	47	6	1668.179832	32006	0	0.166667	31880	0	0.167041	9947331	0.000000
318722756	74	0	1668.268599	31815	0	0.166667	31660	0	0.166685	9932353	0.000000
318691599	52	3	1668.250651	31890	0	0.166667	31867	0	0.166668	9917448	0.000000
318698571	55	3	1667.943428	31910	0	0.166667	31744	0	0.166667	9902534	0.000000
318729021	53	2	1668.119750	31826	0	0.166667	31900	0	0.166667	9887787	0.000000
318745216	72	3	1668.087858	31905	0	0.166667	31747	0	0.166667	9873041	0.000000
318741587	56	1	1668.051762	31889	0	0.166667	31893	0	0.166667	9858511	0.000000
318750170	51	4	1667.735684	31975	0	0.166667	31723	0	0.166667	9843569	0.000000
318742655	61	2	1667.970740	31747	0	0.166667	31872	0	0.166667	9828872	0.000000
318725167	50	1	1667.964478	31871	0	0.166667	31924	0	0.166667	9814023	0.000000
318747768	63	4	1667.720123	31747	0	0.166667	31912	0	0.166667	9799503	0.000000
318727027	39	4	1667.712434	31768	0	0.166667	31982	0	0.166667	9784631	0.000000
318719730	37	3	1667.670498	32197	0	0.166667	31845	0	0.166667	9769867	0.000000
318711329	47	2	1667.667811	31797	0	0.166667	32201	0	0.166667	9755110	0.000000
318708838	65	3	1668.328638	31979	0	0.166667	31814	0	0.166667	9740585	0.000000
318719819	50	3	1668.054495	31823	0	0.166667	31831	0	0.166667	9725934	0.000000
318705496	45	3	1667.954197	31551	0	0.166667	31717	0	0.166667	9711379	0.000000
318704132	69	3	1668.636081	31664	0	0.166667	31806	0	0.166667	9696877	0.000000
318723270	44	4	1667.912923	31899	0	0.166667	32097	0	0.166667	9682461	0.000000
318703807	49	3	1667.825904	32021	0	0.166667	31781	0	0.166667	9668092	0.000000
318735397	51	3	1667.832050	31910	0	0.166667	31624	0	0.166667	9653477	0.000000
318718225	57	2	1668.040916	31719	0	0.166667	31745	0	0.166667	9638919	0.000000
318721417	45	3	1668.111906	31923	0	0.166667	31689	0	0.166667	9624567	0.000000
318726047	33	2	1667.500073	31874	0	0.166667	31852	0	0.166667	9610128	0.000000
318735971	52	3	1667.630422	31927	0	0.166667	31810	0	0.166667	9595784	0.000000
318725976	45	1	1667.613244	31970	0	0.166667	32033	0	0.166667	9581519	0.000000
318728004	51	3	1667.513711	31872	0	0.166667	31739	0	0.166667	9566927	0.000000
318714643	38	1	1667.892064	31800	0	0.166667	31802	0	0.166667	9552559	0.000000
318718570	41	1	1667.907452	31758	0	0.170107	31797	0	0.166667	9538374	0.000000
318738885	45	2	1667.826439	31849	0	0.166837	32018	0	0.166667	9524024	0.000000
318741898	41	1	1667.527246	31983	0	0.166675	31896	0	0.166667	9509704	0.000000
318724734	69	3	1668.405927	31996	0	0.166667	31832	0	0.166667	9495106	-1.#IND00
318717363	43	2	1667.718847	31697	0	0.166667	31800	0	0.166667	9480917	-1.#IND00
318747385	39	2	1667.632516	31917	0	0.166667	31888	0	0.166667	9466625	-1.#IND00
318738065	46	3	1667.696599	31881	0	0.166667	31991	0	0.166667	9452275	-1.#IND00
318727853	55	1	1667.810685	31692	0	0.166667	31791	0	0.166667	9438237	-1.#IND00
318717645	68	4	1668.536939	31825	0	0.166667	31989	0	0.166667	9424014	-1.#IND00
318698816	41	5	1667.925116	31953	0	0.166667	32096	0	0.166667	9409899	-1.#IND00
318710859	48	1	1667.744459	32075	0	0.166667	31926	0	0.166667	9395750	-1.#IND00
318719934	52	6	1667.671822	31821	0	0.166667	31894	0	0.170103	9381766	-1.#IND00
318716128	58	2	1667.585463	31846	0	0.166667	31726	0	0.166837	9367614	-1.#IND00
318733555	41	2	1667.456186	31754	0	0.166667	31876	0	0.166675	9353670	-1.#IND00
318717663	75	1	1668.655636	31768	0	0.166667	31921	0	0.166667	9339654	-1.#IND00
318738409	50	1	1668.087259	31773	0	0.166667	31975	0	0.166667	9325656	-1.#IND00
318743378	33	3	1667.433532	32041	0	0.166667	31955	0	0.166667	9311625	-1.#IND00
318703077	45	4	1667.661815	32066	0	0.166667	31940	0	0.166667	9297820	-1.#IND00
318716936	54	1	1667.958913	31790	0	0.166667	31796	0	0.166667	9283797	-1.#IND00
318701640	38	3	1667.917269	31743	0	0.166667	31714	0	0.166667	9269919	-1.#IND00
318715257	48	3	1667.974740	31700	0	0.166667	31785	0	0.166667	9256055	-1.#IND00
318739692	44	6	1667.777501	31883	0	0.166667	31789	0	0.166667	9242196	-1.#IND00
318736065	50	0	1667.904107	32012	0	0.166667	31783	0	0.166667	9228520	-1.#IND00
318725716	67	2	1668.292167	32055	0	0.166667	31746	0	0.166667	9214686	-1.#IND00
318723710	83	3	1668.909748	31839	0	0.166667	32012	0	0.166667	9200925	-1.#IND00
318732024	56	2	1668.044967	31818	0	0.166667	31984	0	0.166667	9186978	-1.#IND00
318731878	51	2	1668.150866	31995	0	0.166667	32022	0	0.166667	9173206	-1.#IND00
318735739	41	2	1668.235423	31914	0	0.166667	31949	0	0.166667	9159520	-1.#IND00
318690422	42	3	1667.641691	31906	0	0.166667	31904	0	0.166667	9145962	-1.#IND00
318719427	43	3	1667.834548	31862	0	0.166667	31754	0	0.166667	9132138	-1.#IND00
318720375	61	2	1667.936562	31777	0	0.166667	31919	0	0.166667	9118471	-1.#IND00
318737461	37	3	1667.325866	31906	0	0.166667	31914	0	0.166667	9104774	-1.#IND00
318713783	53	6	1667.993044	31970	0	0.166667	31903	0	0.166667	9091178	-1.#IND00
318735943	51	1	1667.838965	31987	0	0.166667	31853	0	0.166667	9077519	-1.#IND00
318722612	50	1	1667.799223	31904	0	0.166667	31749	0	0.166667	9064019	-1.#IND00
318740230	46	3	1667.540218	31978	0	0.166667	32011	0	0.166667	9050429	-1.#IND00
318740988	61	4	1668.084386	31951	0	0.166667	31929	0	0.166667	9036763	-1.#IND00
318716350	70	1	1668.035653	31892	0	0.166667	31963	0	0.166667	9023165	-1.#IND00
318728738	37	3	1667.499043	31871	0	0.166667	31727	0	0.166667	9009617	-1.#IND00
318730001	45	3	1667.336845	31854	0	0.166667	31870	0	0.166667	8996176	-1.#IND00
318738370	60	3	1667.829058	31735	0	0.166667	31852	0	0.166667	8982652	-1.#IND00
318714710	45	1	1668.066780	31644	0	0.166667	31708	0	0.166667	8969111	-1.#IND00
318737133	47	6	1667.496414	31861	0	0.166667	31735	0	0.166667	8955784	-1.#IND00
318713128	57	5	1667.996911	32052	0	0.166667	31823	0	0.166667	8942213	-1.#IND00
318739791	64	1	1667.823876	31808	0	0.166667	31834	0	0.166667	8928908	-1.#IND00
318741507	66	3	1668.198456	31919	0	0.166667	31984	0	0.166667	8915602	-1.#IND00
318728396	40	2	1667.746913	31976	0	0.166667	31810	0	0.166667	8902152	-1.#IND00
318716157	35	4	1667.597276	31963	0	0.166667	31784	0	0.178120	8888785	-1.#IND00
318743030	50	2	1667.622709	31698	0	0.166667	31950	0	0.167234	8875246	-1.#IND00
318737688	53	4	1667.689965	31922	0	0.166667	31968	0	0.166695	8861698	-1.#IND00
318717210	34	1	1667.825551	31984	0	0.166667	31915	0	0.166668	8848299	-1.#IND00
318738397	42	1	1667.248543	31937	0	0.166667	31974	0	0.166667	8835005	-1.#IND00
318707994	64	4	1668.411034	31736	0	0.166667	31960	0	0.166667	8821778	-1.#IND00
318735008	55	1	1668.017296	31746	0	0.166667	31610	0	0.166667	8808577	-1.#IND00
318719341	50	3	1667.871634	31743	0	0.166667	31715	0	0.166667	8795696	-1.#IND00
318717922	44	0	1667.797442	31777	0	0.166667	31811	0	0.166667	8782636	-1.#IND00
318723443	36	2	1667.627582	32002	0	0.166667	31828	0	0.166667	8769713	-1.#IND00
318741946	49	0	1667.700270	32076	0	0.166667	31796	0	0.166667	8756459	-1.#IND00
318712829	41	2	1667.693387	32205	0	0.166667	31999	0	0.166667	8743504	-1.#IND00
318719511	35	1	1667.428621	31811	0	0.166667	31970	0	0.166667	8730447	-1.#IND00
318737727	48	1	1667.769808	31862	0	0.166667	32078	0	0.166667	8717241	-1.#IND00
318707882	58	0	1668.317238	31756	0	0.166667	31874	0	0.166667	8704085	-1.#IND00
318709795	28	3	1667.178144	31800	0	0.166667	31795	0	0.166667	8691099	-1.#IND00
npatches	nstrain	runtime	dt	init_x	init_y	init_y_blood	init_z	init_S	beta0	beta1	beta2	beta3	mean_beta	B	d	delta	delta_blood	b[0]	mut	m	CTL	c	g	epsilon	k	het	lambda	rho	omega	x_max	patch.dyna	DELTA	A	VA
10000	1	100.000000	0.001000	21900	9499	5000000	0.001000	10000000	2.474153	2.921444	1.599036	1.806835	2	800000000	0.010000	1.000000	1.000000	80000	0.000050	0.004800	0	0.500000	0.000000	2.500000	17.000000	0.500000	0.001000	0.001000	0.010000	31872	0	10.000000	7.000000	1.000000
sus	inf	inf_blood	z	x[0]	y[0][0]	z[0]	x[1]	y[1][0]	z[1]	S[0]	synchrony
219000000	94990000	5000000	10.000000	21900	9499	0.001000	21900	9499	0.001000	10000000	0.000000
293236946	5254811	301269	3941.516320	28635	574	0.394152	28404	707	0.394152	10061510	0.000000
316471389	3745	247	4189.810660	31123	0	0.357300	31373	0	0.466262	10048188	0.000000
318538267	164	7	1805.482409	31870	0	0.176115	31830	0	0.181516	10033060	0.000000
318711449	58	0	1674.974783	32142	0	0.167135	31825	0	0.167403	10017978	0.000000
318728489	64	6	1668.716614	32015	0	0.166690	31980	0	0.166703	10002929	0.000000
318727711	47	0	1668.122563	31894	0	0.166668	31858	0	0.166668	9987661	0.000000
318742852	51	6	1667.869293	31985	0	0.166667	32057	0	0.166667	9972711	0.000000
318728648	52	2	1667.675722	31946	0	0.166667	31796	0	0.166667	9957760	0.000000
318726963	46	2	1667.921380	31723	0	0.166667	31823	0	0.166667	9942723	0.000000
318729592	51	6	1667.743278	31670	0	0.166667	31956	0	0.166667	9927671	0.000000
318739940	36	0	1667.696168	32146	0	0.166667	32078	0	0.166667	9912715	0.000000
318709559	57	6	1668.019604	31980	0	0.166667	32039	0	0.166667	9897678	0.000000
318700886	28	2	1667.333337	31966	0	0.166667	31791	0	0.166667	9883146	0.000000
318710986	55	6	1667.965705	31926	0	0.166667	31672	0	0.166667	9868438	0.000000
318690427	57	2	1668.325861	31817	0	0.166667	31754	0	0.166667	9853667	0.000000
318733830	55	3	1667.488797	31903	0	0.166667	31804	0	0.166667	9839253	0.000000
318727629	49	2	1667.527434	31778	0	0.166667	31877	0	0.166667	9824460	0.000000
318742523	48	6	1667.253925	31758	0	0.166667	31772	0	0.166667	9809594	0.000000
318724053	34	2	1667.323210	31852	0	0.166667	31805	0	0.166667	9794887	0.000000
318739265	46	2	1667.867299	31875	0	0.166667	31917	0	0.166667	9780416	0.000000
318736035	42	0	1667.795339	31812	0	0.166667	31604	0	0.166667	9765886	0.000000
318744364	60	4	1668.223454	31856	0	0.166667	31933	0	0.166667	9751289	0.000000
318730967	37	2	1667.541041	31838	0	0.166667	31742	0	0.166667	9736716	0.000000
318728445	52	3	1667.623213	31668	0	0.166667	31809	0	0.166667	9722127	0.000000
318726639	41	2	1667.529403	31812	0	0.166667	31966	0	0.166667	9707670	0.000000
318725836	54	5	1667.570954	31884	0	0.166667	32065	0	0.166667	9693009	0.000000
318744642	57	4	1667.711627	31776	0	0.166667	31716	0	0.166667	9678434	0.000000
318717774	66	2	1668.172517	31718	0	0.166667	31909	0	0.166667	9663749	0.000000
318712335	56	2	1667.990613	31842	0	0.166667	31760	0	0.166667	9649249	0.000000
318720116	41	1	1667.249148	32046	0	0.166667	31939	0	0.168291	9634842	0.000000
318743927	40	4	1667.759890	31826	0	0.166667	31776	0	0.166747	9620454	0.000000
318723864	41	3	1667.529078	31956	0	0.166667	31777	0	0.166671	9605876	0.000000
318734795	45	3	1667.771233	31569	0	0.166667	31931	0	0.166667	9591502	0.000000
318726153	35	1	1667.518854	31751	0	0.166667	31895	0	0.166667	9577106	0.000000
318736566	39	2	1667.686403	31607	0	0.166667	31753	0	0.166667	9562682	0.000000
318721829	49	2	1667.834418	31753	0	0.166667	31825	0	0.166667	9548369	0.000000
318737889	51	3	1667.671826	31901	0	0.166667	32010	0	0.166667	9534049	0.000000
318715553	41	0	1667.680282	31760	0	0.166667	32073	0	0.166667	9519892	0.000000
318743249	59	2	1668.257577	31628	0	0.166667	32037	0	0.166667	9505712	0.000000
318725898	51	0	1667.806499	31931	0	0.166667	32070	0	0.166667	9491534	-1.#IND00
318724040	30	2	1667.578780	31752	0	0.166667	31887	0	0.166667	9477363	-1.#IND00
318714174	51	2	1667.612125	31801	0	0.166667	31796	0	0.166667	9463117	-1.#IND00
318714427	22	1	1667.143032	32124	0	0.166667	31955	0	0.166667	9449115	-1.#IND00
318707107	49	2	1667.789980	32042	0	0.166667	31888	0	0.166667	9434945	-1.#IND00
318738552	28	0	1667.114235	31825	0	0.166667	31738	0	0.166667	9420927	-1.#IND00
318712112	39	2	1667.315866	31734	0	0.166667	31883	0	0.166667	9406847	-1.#IND00
318734834	45	4	1667.740761	31712	0	0.166667	31837	0	0.166667	9392607	-1.#IND00
318717833	47	0	1667.964161	31954	0	0.166667	31929	0	0.166667	9378441	-1.#IND00
318725798	50	1	1667.624503	31874	0	0.166667	31943	0	0.166667	9364435	-1.#IND00
318736349	32	0	1667.272746	31844	0	0.166667	31892	0	0.166667	9350440	-1.#IND00
318728323	44	1	1667.105021	32080	0	0.166667	31950	0	0.166667	9336678	-1.#IND00
318707177	33	2	1667.236259	32006	0	0.166667	31830	0	0.166667	9322570	-1.#IND00
318727592	44	5	1667.479024	31813	0	0.166667	31851	0	0.166667	9308431	-1.#IND00
318733184	47	4	1667.766717	31879	0	0.166667	31753	0	0.166667	9294336	-1.#IND00
318718680	38	0	1667.703461	31979	0	0.166667	32074	0	0.166667	9280454	-1.#IND00
318716799	34	4	1667.455076	31801	0	0.166667	31800	0	0.166667	9266638	-1.#IND00
318720288	51	2	1667.680555	31781	0	0.166667	31749	0	0.166667	9252796	-1.#IND00
318718959	45	1	1667.594021	31881	0	0.166667	31891	0	0.166667	9238897	-1.#IND00
318720138	47	0	1667.780244	31854	0	0.166667	31849	0	0.166667	9225026	-1.#IND00
318739021	41	2	1667.327437	31785	0	0.166667	31942	0	0.166667	9211197	-1.#IND00
318707889	48	3	1667.844307	31821	0	0.166667	31756	0	0.166667	9197369	-1.#IND00
318723657	32	0	1667.570034	31702	0	0.169502	31973	0	0.166667	9183669	-1.#IND00
318699022	34	3	1667.541126	31961	0	0.166807	31612	0	0.166667	9170131	-1.#IND00
318698974	30	2	1667.602468	31919	0	0.166674	31913	0	0.166667	9156563	-1.#IND00
318724511	39	2	1667.437747	31736	0	0.166667	31850	0	0.166667	9143095	-1.#IND00
318708866	39	2	1667.678814	31807	0	0.166667	31724	0	0.166667	9129452	-1.#IND00
318726961	41	0	1667.536491	31933	0	0.166667	31879	0	0.166667	9115749	-1.#IND00
318731566	55	2	1667.944976	31944	0	0.166667	31954	0	0.166667	9102136	-1.#IND00
318707071	55	2	1667.724044	31803	0	0.166667	31933	0	0.166667	9088404	-1.#IND00
318732704	48	4	1668.221022	31802	0	0.166667	31943	0	0.166667	9074766	-1.#IND00
318721912	66	3	1668.118527	31942	0	0.166667	32036	0	0.166667	9060967	-1.#IND00
318730615	33	1	1667.720975	32142	0	0.166667	31672	0	0.166667	9047451	-1.#IND00
318723578	48	4	1667.340763	32029	0	0.166667	31807	0	0.166667	9033913	-1.#IND00
318731839	28	2	1667.484531	31760	0	0.166667	31847	0	0.166667	9020269	-1.#IND00
318750421	40	2	1667.078551	31859	0	0.166667	32000	0	0.166667	9006945	-1.#IND00
318721997	26	2	1667.392049	31871	0	0.166667	31815	0	0.166667	8993471	-1.#IND00
318747230	33	1	1667.452340	31944	0	0.166667	31915	0	0.166667	8980242	-1.#IND00
318725667	51	2	1667.599925	31964	0	0.166667	32067	0	0.166667	8966853	-1.#IND00
318747775	44	2	1667.500470	31804	0	0.166667	31949	0	0.166667	8953500	-1.#IND00
318728752	37	3	1667.345617	32001	0	0.166667	31839	0	0.166667	8939824	-1.#IND00
318737357	29	0	1667.426195	31848	0	0.166667	31736	0	0.166667	8926642	-1.#IND00
318737200	42	1	1667.401020	31870	0	0.166667	31840	0	0.166667	8913353	-1.#IND00
318728686	33	1	1667.287486	31790	0	0.166667	32003	0	0.166667	8899773	-1.#IND00
318719262	32	0	1667.529498	31750	0	0.166667	32030	0	0.166667	8886382	-1.#IND00
318742087	49	4	1667.406485	31807	0	0.166667	32019	0	0.166667	8873313	-1.#IND00
318747348	53	3	1667.723038	31907	0	0.166667	31693	0	0.166667	8860143	-1.#IND00
318716147	36	3	1667.929315	31992	0	0.166667	31940	0	0.166667	8846896	-1.#IND00
318708978	45	6	1667.769326	32025	0	0.166667	31919	0	0.166667	8833568	-1.#IND00
318736694	49	0	1667.506805	32098	0	0.166667	31951	0	0.166667	8820228	-1.#IND00
318721199	41	2	1667.557618	32157	0	0.166667	31839	0	0.166667	8807031	-1.#IND00
318716745	33	1	1667.330336	31884	0	0.166667	31968	0	0.166667	8793760	-1.#IND00
318748511	42	4	1667.485348	31792	0	0.166667	31634	0	0.166667	8780612	-1.#IND00
318726110	35	3	1667.238709	31669	0	0.166667	31998	0	0.166667	8767539	-1.#IND00
318722837	47	1	1667.367118	31796	0	0.166667	31745	0	0.166667	8754368	-1.#IND00
318743256	32	1	1667.464092	31860	0	0.166667	31961	0	0.166667	8741241	-1.#IND00
318744791	39	2	1667.802402	31750	0	0.166667	31920	0	0.166667	8728119	-1.#IND00
318716746	34	2	1667.495742	31897	0	0.166667	31875	0	0.166667	8714858	-1.#IND00
318703075	37	2	1667.387392	31680	0	0.166667	32022	0	0.166667	8701830	-1.#IND00
318726045	15	0	1667.124093	31993	0	0.166667	32107	0	0.166667	8688903	-1.#IND00
npatches	nstrain	runtime	dt	init_x	init_y	init_y_blood	init_z	init_S	beta0	beta1	beta2	beta3	mean_beta	B	d	delta	delta_blood	b[0]	mut	m	CTL	c	g	epsilon	k	het	lambda	rho	omega	x_max	patch.dyna	DELTA	A	VA
10000	1	100.000000	0.001000	21900	9499	5000000	0.001000	10000000	2.784809	1.463853	1.462898	2.860364	2	800000000	0.010000	1.000000	1.000000	80000	0.000050	0.004800	0	0.500000	0.000000	2.500000	18.000000	0.500000	0.001000	0.001000	0.010000	31872	0	10.000000	7.000000	1.000000
sus	inf	inf_blood	z	x[0]	y[0][0]	z[0]	x[1]	y[1][0]	z[1]	S[0]	synchrony
219000000	94990000	5000000	10.000000	21900	9499	0.001000	21900	9499	0.001000	10000000	0.000000
294135306	4336907	250756	3941.516320	28502	506	0.394152	29957	314	0.394152	10059549	0.000000
316581932	2398	126	3723.960742	31502	3	0.527255	31774	0	0.308096	10045673	0.000000
318572475	82	5	1775.774444	32031	0	0.192624	32114	0	0.173676	10030563	0.000000
318712696	48	1	1672.924279	31776	0	0.167953	31894	0	0.167014	10015557	0.000000
318734481	42	1	1667.716482	31813	0	0.166730	31747	0	0.166684	10000486	0.000000
318719122	33	2	1667.607163	31973	0	0.166670	31925	0	0.166668	9985453	0.000000
318750386	37	5	1667.404171	31950	0	0.166667	31960	0	0.166667	9970484	0.000000
318717515	27	2	1667.210125	31823	0	0.166667	31801	0	0.166667	9955408	0.000000
318733650	38	0	1667.456918	31910	0	0.166667	31809	0	0.166667	9940575	0.000000
318704003	49	1	1667.461358	31829	0	0.166667	31946	0	0.166667	9925847	0.000000
318719232	42	2	1667.796523	31830	0	0.166667	32000	1	0.174578	9911138	0.000000
318716438	41	1	1667.286721	31916	0	0.166667	31702	0	0.167059	9896394	0.000000
318723392	54	3	1667.825342	31713	0	0.166667	31870	0	0.166686	9881788	0.000000
318730402	42	1	1667.631689	31788	0	0.166667	31979	0	0.166668	9867094	0.000000
318710632	35	3	1667.231180	31704	0	0.166667	31824	0	0.166667	9852429	0.000000
318717592	35	1	1667.562914	31636	0	0.166667	31523	0	0.166667	9837678	0.000000
318727554	44	1	1667.499014	31818	0	0.166667	32038	0	0.166667	9822981	0.000000
318713608	62	4	1667.764327	31696	0	0.166667	31881	0	0.166667	9808077	0.000000
318718051	55	0	1667.921100	31704	0	0.166667	31675	0	0.166667	9793324	0.000000
318717988	63	4	1668.554119	31895	0	0.166667	31773	0	0.166667	9778722	0.000000
318726718	45	2	1667.570481	31923	0	0.166667	31839	0	0.166667	9764099	0.000000
318725046	58	4	1667.919532	32094	0	0.166667	31821	0	0.166667	9749656	0.000000
318697264	49	2	1667.950619	32230	0	0.166667	31940	0	0.166667	9735084	0.000000
318708236	30	1	1667.137705	31499	0	0.166667	31847	0	0.166667	9720559	0.000000
318723853	49	0	1667.587746	31604	0	0.166667	31996	0	0.166667	9706136	0.000000
318725939	37	2	1667.196934	31652	0	0.166667	31851	0	0.166667	9691613	0.000000
318737674	34	2	1667.510367	31801	1	0.254946	31847	0	0.166667	9676967	0.000000
318736355	54	2	1667.375879	31789	0	0.171547	31959	0	0.166667	9662298	0.000000
318729683	44	3	1667.557616	31976	0	0.166909	31827	0	0.166667	9647795	0.000000
318699531	34	6	1667.718891	32095	0	0.166679	31800	0	0.166667	9633386	0.000000
318718732	42	0	1667.744823	31908	0	0.166667	31853	0	0.166667	9619133	0.000000
318706139	38	1	1667.346752	31833	0	0.166667	31674	0	0.166667	9604901	0.000000
318730354	49	0	1667.820073	31712	0	0.166667	31767	0	0.166667	9590428	0.000000
318727335	37	2	1667.438772	31905	0	0.175719	31918	0	0.166667	9575976	0.000000
318732768	54	4	1667.725397	31856	0	0.167115	31746	0	0.166667	9561696	0.000000
318741972	44	4	1667.586770	32279	0	0.166689	32004	0	0.166667	9547354	0.000000
318721639	36	0	1667.361842	31906	0	0.166668	31870	0	0.166667	9532990	0.000000
318722834	46	2	1667.608452	31657	0	0.166667	31731	0	0.166667	9518877	0.000000
318727986	30	4	1667.127700	31846	0	0.166667	31812	0	0.166667	9504533	0.000000
318730476	28	3	1667.414585	31872	0	0.166667	31934	0	0.166667	9490328	-1.#IND00
318735728	32	1	1667.368086	31783	0	0.166667	31981	0	0.166667	9476158	-1.#IND00
318719801	38	1	1667.269124	31726	0	0.166667	31880	0	0.166667	9462023	-1.#IND00
318729877	40	1	1667.393156	31999	0	0.166667	31820	0	0.166667	9447835	-1.#IND00
318701852	53	2	1667.779092	31917	0	0.166667	31793	0	0.166667	9433512	-1.#IND00
318731669	41	0	1667.526385	31660	0	0.166667	31769	0	0.166667	9419129	-1.#IND00
318739121	36	3	1667.528893	31766	0	0.166667	31735	0	0.166667	9405385	-1.#IND00
318702825	41	2	1667.406547	31822	0	0.166667	31784	0	0.166667	9391251	-1.#IND00
318712129	54	6	1667.934756	31729	0	0.166667	31950	0	0.166667	9377226	-1.#IND00
318714280	44	3	1667.863696	31998	0	0.166667	31712	0	0.166667	9363155	-1.#IND00
318750083	43	0	1667.370570	32050	0	0.166667	31953	0	0.166667	9349159	-1.#IND00
318726581	47	3	1667.749083	31891	0	0.166667	31752	0	0.166667	9335210	-1.#IND00
318719866	36	2	1667.548496	32080	0	0.166667	32146	0	0.166667	9321039	-1.#IND00
318729866	30	4	1667.327459	31768	0	0.166667	31709	0	0.166667	9306970	-1.#IND00
318724094	49	4	1667.765801	31900	0	0.166667	32067	0	0.166667	9293119	-1.#IND00
318736612	41	1	1667.510790	31963	0	0.166667	31763	0	0.166667	9279312	-1.#IND00
318726548	34	2	1667.632686	31833	0	0.166667	31801	0	0.166667	9265388	-1.#IND00
318729356	37	2	1667.334346	32004	0	0.166667	31918	0	0.166667	9251644	-1.#IND00
318725113	40	1	1667.457308	31992	0	0.166667	32051	0	0.166667	9237917	-1.#IND00
318722872	30	3	1667.439864	31890	0	0.166667	32081	0	0.166667	9224152	-1.#IND00
318721005	28	3	1667.487550	31926	0	0.166667	31819	0	0.166667	9210353	-1.#IND00
318726320	42	0	1667.225322	31796	0	0.166667	31773	0	0.166667	9196571	-1.#IND00
318740589	36	2	1667.403279	31943	0	0.166667	32104	0	0.166667	9182754	-1.#IND00
318731971	37	2	1667.257608	31919	0	0.166667	31987	0	0.166667	9168963	-1.#IND00
318722626	43	1	1667.380622	31910	0	0.166667	31914	0	0.166667	9155283	-1.#IND00
318743027	40	1	1667.416602	31865	0	0.166667	31930	0	0.166667	9141592	-1.#IND00
318716178	51	1	1667.593612	31804	0	0.166667	31941	0	0.166667	9128047	-1.#IND00
318732500	55	1	1667.734168	31847	0	0.166667	31702	0	0.166667	9114396	-1.#IND00
318719024	36	5	1667.501758	31890	0	0.166667	31821	0	0.166667	9100596	-1.#IND00
318749743	62	1	1667.579652	31785	0	0.166667	31941	0	0.166667	9087052	-1.#IND00
318717200	19	2	1667.131353	31902	0	0.166667	31760	0	0.166667	9073401	-1.#IND00
318715905	37	0	1667.141558	31786	0	0.166667	31772	0	0.166667	9059658	-1.#IND00
318706299	55	4	1667.699319	31995	0	0.166667	32016	0	0.166667	9046074	-1.#IND00
318715984	39	1	1667.713062	31931	0	0.166667	31984	0	0.166667	9032488	-1.#IND00
318720652	46	4	1667.572348	31915	0	0.166667	32046	0	0.166667	9018895	-1.#IND00
318727531	38	2	1667.895163	32013	0	0.166667	31905	0	0.166667	9005412	-1.#IND00
318724610	27	2	1667.326975	32240	0	0.166667	31872	0	0.166667	8992015	-1.#IND00
318711772	42	2	1667.375476	31837	0	0.166667	31955	0	0.166667	8978496	-1.#IND00
318729896	35	1	1667.565396	31897	0	0.166667	31857	0	0.166667	8965144	-1.#IND00
318721514	36	0	1667.491366	31867	0	0.166667	31934	0	0.166667	8951626	-1.#IND00
318728772	34	0	1667.317561	32159	0	0.166667	31667	0	0.166667	8938378	-1.#IND00
318721507	32	2	1667.300705	31905	0	0.166667	31829	0	0.166667	8925019	-1.#IND00
318716722	37	1	1667.374668	31595	0	0.166667	31653	0	0.166667	8911592	-1.#IND00
318719745	41	2	1667.325766	31886	0	0.166667	31758	0	0.166667	8898249	-1.#IND00
318710330	40	3	1667.621502	31730	0	0.166667	31991	0	0.166667	8884827	-1.#IND00
318724457	38	1	1667.219224	31892	0	0.166667	31747	0	0.166667	8871627	-1.#IND00
318717010	40	4	1667.518415	31909	0	0.166667	31977	0	0.166667	8858276	-1.#IND00
318708269	38	1	1667.684007	32085	0	0.166667	32001	0	0.166667	8844921	-1.#IND00
318729376	42	1	1667.777523	31860	0	0.166667	31817	0	0.166667	8831697	-1.#IND00
318709219	38	1	1667.569286	31965	0	0.166667	31899	0	0.166667	8818642	-1.#IND00
318735374	40	4	1667.666112	31995	0	0.166667	31733	0	0.166667	8805349	-1.#IND00
318729609	27	3	1667.215951	31968	0	0.166667	31852	0	0.166667	8792013	-1.#IND00
318739859	44	0	1667.361973	31891	0	0.166667	32106	0	0.166667	8778781	-1.#IND00
318720659	47	1	1667.643627	31764	0	0.166667	31947	0	0.166667	8765546	-1.#IND00
318743233	40	4	1667.761048	31786	0	0.166667	31942	0	0.166667	8752420	-1.#IND00
318744033	40	1	1667.476950	31861	0	0.166667	31937	0	0.166667	8739350	-1.#IND00
318727871	24	1	1666.980766	31798	0	0.166667	31846	0	0.166667	8726219	-1.#IND00
318713032	43	2	1667.419544	31745	0	0.166667	31959	0	0.166667	8713312	-1.#IND00
318725155	34	0	1667.598763	31924	0	0.166667	31866	0	0.166667	8700080	-1.#IND00
318718863	27	0	1667.415696	31834	0	0.166667	31848	0	0.166667	8687204	-1.#IND00
npatches	nstrain	runtime	dt	init_x	init_y	init_y_blood	init_z	init_S	beta0	beta1	beta2	beta3	mean_beta	B	d	delta	delta_blood	b[0]	mut	m	CTL	c	g	epsilon	k	het	lambda	rho	omega	x_max	patch.dyna	DELTA	A	VA
10000	1	100.000000	0.001000	21900	9499	5000000	0.001000	10000000	1.974494	2.678044	1.271904	1.801583	2	800000000	0.010000	1.000000	1.000000	80000	0.000050	0.004800	0	0.500000	0.000000	2.500000	19.000000	0.500000	0.001000	0.001000	0.010000	31872	0	10.000000	7.000000	1.000000
sus	inf	inf_blood	z	x[0]	y[0][0]	z[0]	x[1]	y[1][0]	z[1]	S[0]	synchrony
219000000	94990000	5000000	10.000000	21900	9499	0.001000	21900	9499	0.001000	10000000	0.000000
295091553	3548502	207456	3941.516320	29320	368	0.394152	28762	434	0.394152	10056895	0.000000
316694197	1479	86	3359.372624	31594	0	0.344364	31985	1	0.385697	10042715	0.000000
318529198	74	4	1755.910912	31761	0	0.175474	31874	0	0.177522	10027652	0.000000
318712669	48	2	1672.334345	32009	0	0.167103	32042	0	0.167205	10012802	0.000000
318715899	44	1	1667.787261	31841	0	0.166688	31942	0	0.166693	9997814	0.000000
318734200	20	1	1667.327898	31731	0	0.166668	32016	0	0.166668	9982782	0.000000
318736949	51	3	1667.547802	32018	0	0.166667	31883	0	0.166667	9967723	0.000000
318719902	59	4	1667.954960	32086	0	0.166667	32093	0	0.166667	9952868	0.000000
318719746	40	0	1668.068246	31874	0	0.166667	31837	0	0.166667	9937946	0.000000
318724728	36	2	1667.599014	31673	0	0.166667	32036	0	0.166667	9922882	0.000000
318733027	53	2	1667.988398	31881	0	0.166667	31980	0	0.166667	9908012	0.000000
318732457	55	1	1667.869932	31880	0	0.166667	31961	0	0.166667	9893146	0.000000
318736579	54	3	1667.829115	31705	0	0.166667	31712	0	0.166667	9878223	0.000000
318710740	42	3	1667.562552	31752	0	0.166667	31847	0	0.166667	9863292	0.000000
318750429	44	1	1667.638209	31954	3	0.188665	31943	0	0.166667	9848600	0.000000
318723123	45	4	1667.774082	31684	0	0.176998	31771	0	0.166667	9833765	0.000000
318720649	45	1	1668.002639	31752	0	0.167179	31914	0	0.166667	9818952	0.000000
318741640	52	2	1667.873656	31909	0	0.166692	31788	0	0.166667	9804182	0.000000
318722362	43	2	1667.541570	31910	0	0.166668	31772	0	0.166667	9789408	0.000000
318746449	34	0	1667.491008	31845	0	0.166667	32089	0	0.166667	9774334	0.000000
318734985	43	4	1667.602727	31870	0	0.166667	31684	0	0.166667	9759657	0.000000
318726956	43	3	1667.338836	31774	0	0.166667	31777	0	0.166667	9745080	0.000000
318732554	37	2	1667.652356	31741	0	0.166667	32031	0	0.166667	9730463	0.000000
318745088	35	2	1667.865763	32090	0	0.166667	31765	0	0.166667	9715996	0.000000
318726108	58	1	1667.508514	31827	0	0.166667	31960	0	0.166667	9701430	0.000000
318727607	48	2	1667.664932	32076	0	0.166667	31863	0	0.166667	9687210	0.000000
318713193	34	3	1667.859936	32031	0	0.166667	31771	0	0.166667	9672504	0.000000
318718472	34	0	1667.598298	31833	0	0.166667	31796	0	0.166667	9658062	0.000000
318731311	36	3	1667.488849	31913	0	0.166667	31963	0	0.166667	9643549	0.000000
318732798	30	1	1667.252546	31751	0	0.166667	32027	0	0.166667	9628943	0.000000
318728283	36	2	1667.631909	31957	0	0.166667	32002	0	0.166667	9614617	0.000000
318694247	29	2	1667.288150	31776	0	0.166667	32024	0	0.166667	9600029	0.000000
318727576	34	1	1667.355264	31835	0	0.166667	31785	0	0.166667	9585673	0.000000
318725171	34	0	1667.576588	31905	0	0.166667	31710	0	0.166667	9571357	0.000000
318723802	35	2	1667.411849	31981	0	0.166667	31555	0	0.166667	9557090	0.000000
318740290	36	1	1667.564737	32098	0	0.166667	31994	0	0.166667	9542589	0.000000
318723326	42	0	1667.837487	31906	0	0.166667	31863	0	0.166667	9528398	0.000000
318721534	30	0	1667.115743	32038	0	0.166667	31683	0	0.166667	9514108	0.000000
318723146	50	2	1667.411173	31705	0	0.166667	31928	0	0.166667	9499871	0.000000
[truncated: 163 more rows]
