# Supplementary material for: Large Variations in HIV-1 Viral Load Explained by Shifting-Mosaic Metapopulation Dynamics
Source: PLoS Biol. 2016 Oct 5;14(10):e1002567. doi: 10.1371/journal.pbio.1002567 (PMC5051940; doi:10.1371/journal.pbio.1002567)
Supplement: S1 Data — Each file gives the output from the simulations indicated by the filename: low migration (ms1, db432); high migration (ms1, db1); very high migration (ms10, db1); number of patches (np); reservoir (storage); no reservoir (nostorage); CTL immigration model (CTLimmig); CTL proliferation model (CTLprolif); β¯ (beta1, beta2, …). Within each file, there are 21 simulations for (k = 0,1,..,20), and data is output each day. For measures of synchrony, the final entry should be used. See Methods and S1 Simulation Code for further details. (ZIP) [file pbio.1002567.s002.zip › S1_Data/ms1_np10000_storage_noPD_CTLimmig_db1_beta20.tsv]

npatches	nstrain	runtime	dt	init_x	init_y	init_y_blood	init_z	init_S	beta0	beta1	beta2	beta3	mean_beta	B	d	delta	delta_blood	b[0]	mut	m	CTL	c	g	epsilon	k	het	lambda	rho	omega	x_max	patch.dyna	DELTA	A	VA
10000	1	100.000000	0.001000	21900	9499	5000000	0.001000	10000000	26.065294	28.774980	27.553756	21.954563	20	800000000	0.010000	1.000000	1.000000	80000	0.000050	0.004800	0	0.500000	0.000000	2.500000	0.000000	0.500000	0.001000	0.001000	0.010000	31872	0	10.000000	7.000000	1.000000
sus	inf	inf_blood	z	x[0]	y[0][0]	z[0]	x[1]	y[1][0]	z[1]	S[0]	synchrony
219000000	94990000	5000000	10.000000	21900	9499	0.001000	21900	9499	0.001000	10000000	0.000000
24359688	531883001	26945304	3941.516320	1704	53579	0.394152	1614	53439	0.394152	10855945	0.000000
20169249	646215516	32900617	6325.803353	1436	64612	0.632580	1289	64903	0.632580	11590174	0.000000
18945139	689878976	35175236	7771.765723	1298	69996	0.777177	1218	69410	0.777177	12324031	0.000000
18507007	706567810	36027910	8648.676577	1343	70907	0.864868	1218	70875	0.864868	13058197	0.000000
18349272	712917510	36375469	9180.483393	1285	71726	0.918048	1180	71856	0.918048	13791827	0.000000
18290614	715355545	36488901	9503.000201	1260	72068	0.950300	1191	71844	0.950300	14523969	0.000000
18270531	716289380	36537797	9698.592075	1317	71755	0.969859	1162	72064	0.969859	15255460	0.000000
18262425	716646233	36554641	9817.209710	1324	72003	0.981721	1234	71738	0.981721	15986103	0.000000
18249909	716805299	36573025	9889.145947	1309	71854	0.988915	1192	72255	0.988915	16715973	0.000000
18256139	716809171	36574906	9932.772025	1301	71912	0.993277	1142	72428	0.993277	17442936	0.000000
18256114	716843366	36572806	9959.229270	1292	71973	0.995923	1172	71837	0.995923	18169566	0.000000
18251282	716863333	36583639	9975.274394	1334	71744	0.997527	1203	72264	0.997527	18895007	0.000000
18253098	716856769	36576696	9985.005037	1309	71917	0.998501	1192	71900	0.998501	19619219	0.000000
18255473	716873826	36575570	9990.906233	1281	72244	0.999091	1175	71802	0.999091	20344003	0.000000
18258007	716875114	36569144	9994.485041	1275	71857	0.999449	1157	72842	0.999449	21067540	0.000000
18252590	716876402	36575789	9996.655426	1272	71761	0.999666	1173	71944	0.999666	21789574	0.000000
18259675	716840703	36576992	9997.971667	1294	72224	0.999797	1191	72274	0.999797	22510254	0.000000
18251565	716832476	36575671	9998.769908	1299	71871	0.999877	1172	72075	0.999877	23229030	0.000000
18253626	716857483	36563784	9999.254005	1317	72180	0.999925	1218	72119	0.999925	23948362	0.000000
18249537	716875758	36573110	9999.547588	1261	72123	0.999955	1180	72546	0.999955	24666124	0.000000
18255770	716865168	36579586	9999.725632	1318	72142	0.999973	1191	72260	0.999973	25381233	0.000000
18250062	716856215	36578337	9999.833608	1324	72090	0.999983	1147	72586	0.999983	26097606	0.000000
18253457	716827188	36574818	9999.899091	1339	71592	0.999990	1191	72345	0.999990	26812693	0.000000
18252645	716848738	36574647	9999.938803	1287	72357	0.999994	1188	71863	0.999994	27526550	0.000000
18259164	716841616	36569747	9999.962887	1297	71908	0.999996	1197	72500	0.999996	28239419	0.000000
18248795	716860727	36567968	9999.977493	1303	72080	0.999998	1201	72021	0.999998	28951770	0.000000
18253846	716864675	36569031	9999.986350	1316	71968	0.999999	1149	72626	0.999999	29663315	0.000000
18253479	716887796	36575128	9999.991722	1286	71857	0.999999	1139	72234	0.999999	30372354	0.000000
18257087	716864365	36580955	9999.994980	1284	72178	0.999999	1152	72059	0.999999	31079081	0.000000
18253254	716877903	36574482	9999.996955	1347	72374	1.000000	1166	71663	1.000000	31786579	0.000000
18258787	716896277	36574851	9999.998154	1288	72179	1.000000	1201	72389	1.000000	32491261	0.000000
18255065	716860343	36576237	9999.998880	1287	71725	1.000000	1209	72074	1.000000	33195814	0.000000
18252248	716852120	36565489	9999.999321	1287	71732	1.000000	1206	72068	1.000000	33901534	0.000000
18252369	716849238	36578028	9999.999588	1357	72263	1.000000	1158	72242	1.000000	34603167	0.000000
18257374	716847887	36575387	9999.999750	1303	72305	1.000000	1171	72140	1.000000	35303761	0.000000
18257465	716856456	36566329	9999.999849	1317	72254	1.000000	1180	72052	1.000000	36003034	0.000000
18255872	716869335	36572295	9999.999908	1350	71682	1.000000	1187	72199	1.000000	36703664	0.000000
18252172	716832805	36569408	9999.999944	1289	72034	1.000000	1197	72396	1.000000	37400736	0.000000
18257958	716824515	36570767	9999.999966	1325	71588	1.000000	1220	72046	1.000000	38097259	0.000000
18255851	716890280	36564735	9999.999980	1306	71621	1.000000	1195	71924	1.000000	38793025	-1.#IND00
18255967	716865144	36570703	9999.999988	1277	72274	1.000000	1193	71979	1.000000	39489213	0.009600
18251039	716892057	36569050	9999.999992	1332	72210	1.000000	1192	72084	1.000000	40184342	0.020046
18254428	716878182	36565752	9999.999995	1343	72205	1.000000	1174	71743	1.000000	40876104	0.014854
18255616	716846614	36576453	9999.999997	1311	72400	1.000000	1169	71984	1.000000	41567143	0.009499
18257400	716851593	36572627	9999.999998	1309	71756	1.000000	1121	72605	1.000000	42256546	0.009302
18248570	716872905	36585891	9999.999999	1319	71715	1.000000	1209	72413	1.000000	42946674	0.010396
18251560	716914519	36580310	9999.999999	1343	72021	1.000000	1200	72005	1.000000	43636928	0.008361
18256259	716880978	36579830	10000.000000	1293	72316	1.000000	1213	72110	1.000000	44325865	0.006655
18255792	716829770	36578724	10000.000000	1283	71844	1.000000	1198	72106	1.000000	45013169	0.006076
18248300	716859402	36577481	10000.000000	1289	71981	1.000000	1186	72181	1.000000	45700178	0.002505
18257479	716871568	36570471	10000.000000	1296	71548	1.000000	1177	72312	1.000000	46385897	0.001194
18257275	716826225	36575713	10000.000000	1299	71417	1.000000	1188	71953	1.000000	47068787	0.000884
18259034	716820567	36577607	10000.000000	1295	72129	1.000000	1177	72099	1.000000	47753966	0.000667
18255277	716847673	36579813	10000.000000	1297	72378	1.000000	1119	72425	1.000000	48436568	0.000073
18255204	716873055	36587573	10000.000000	1233	72155	1.000000	1248	72309	1.000000	49116692	-0.000567
18250345	716888955	36576010	10000.000000	1311	72357	1.000000	1153	71870	1.000000	49796349	-0.000026
18256455	716854433	36572739	10000.000000	1296	72494	1.000000	1175	72282	1.000000	50474366	0.000377
18258581	716856476	36579804	10000.000000	1300	72228	1.000000	1149	72316	1.000000	51152871	0.000364
18257234	716860621	36568327	10000.000000	1314	71993	1.000000	1175	72260	1.000000	51829907	0.000679
18253374	716823446	36569503	10000.000000	1338	71652	1.000000	1143	72470	1.000000	52507308	-0.000713
18257592	716864037	36566276	10000.000000	1305	71845	1.000000	1189	72201	1.000000	53183559	-0.000596
18253663	716851540	36572892	10000.000000	1279	71970	1.000000	1221	72023	1.000000	53860009	-0.001119
18255684	716846025	36564924	10000.000000	1321	71780	1.000000	1180	72240	1.000000	54531695	-0.001229
18252292	716867378	36576356	10000.000000	1308	72175	1.000000	1239	72517	1.000000	55202499	-0.001341
18257040	716870619	36572050	10000.000000	1278	71947	1.000000	1184	72087	1.000000	55873217	-0.000766
18255080	716880598	36571318	10000.000000	1303	71933	1.000000	1162	72278	1.000000	56543269	-0.001718
18256029	716867321	36567794	10000.000000	1388	71517	1.000000	1185	72318	1.000000	57211802	-0.001897
18253902	716873574	36574986	10000.000000	1314	71647	1.000000	1202	72464	1.000000	57879119	-0.001882
18253567	716870331	36582573	10000.000000	1328	72083	1.000000	1181	71906	1.000000	58546192	-0.000508
18250290	716880750	36580236	10000.000000	1273	72375	1.000000	1180	72079	1.000000	59212836	-0.000372
18251875	716868041	36580844	10000.000000	1299	71779	1.000000	1171	72087	1.000000	59877134	-0.001521
18254911	716849695	36567250	10000.000000	1304	72127	1.000000	1143	72248	1.000000	60541493	-0.001550
18255030	716845208	36568506	10000.000000	1297	72188	1.000000	1199	72177	1.000000	61205635	-0.001647
18253494	716860859	36576610	10000.000000	1285	72318	1.000000	1136	72267	1.000000	61868907	-0.001831
18252920	716837382	36584277	10000.000000	1294	71949	1.000000	1197	72082	1.000000	62529008	-0.001795
18260186	716861155	36568942	10000.000000	1327	72388	1.000000	1195	72092	1.000000	63189245	-0.001892
18255908	716845120	36572730	10000.000000	1310	72052	1.000000	1182	72312	1.000000	63847719	-0.001804
18262157	716838588	36568725	10000.000000	1313	72240	1.000000	1149	72453	1.000000	64503680	-0.001454
18253620	716848662	36568358	10000.000000	1260	72378	1.000000	1220	72009	1.000000	65159816	-0.001376
18253764	716834759	36581168	10000.000000	1260	72256	1.000000	1153	72814	1.000000	65815276	-0.001345
18251365	716850053	36572859	10000.000000	1297	72307	1.000000	1171	72263	1.000000	66470808	-0.001194
18254201	716841061	36572231	10000.000000	1318	71542	1.000000	1190	71791	1.000000	67125625	-0.001220
18257686	716829414	36570647	10000.000000	1280	71340	1.000000	1137	72175	1.000000	67780299	-0.000561
18257202	716842995	36570758	10000.000000	1293	72120	1.000000	1143	72266	1.000000	68432525	-0.000778
18253546	716847111	36573920	10000.000000	1321	71612	1.000000	1201	72411	1.000000	69083925	-0.000760
18253673	716865416	36568534	10000.000000	1302	71917	1.000000	1166	72198	1.000000	69735159	-0.000867
18249547	716866595	36568256	10000.000000	1292	72215	1.000000	1219	72016	1.000000	70385398	-0.000643
18256752	716812016	36578428	10000.000000	1320	71916	1.000000	1146	71746	1.000000	71032578	-0.000646
18256634	716826458	36564949	10000.000000	1316	72573	1.000000	1192	72341	1.000000	71680373	-0.000559
18258728	716820600	36573831	10000.000000	1301	72404	1.000000	1185	71946	1.000000	72327520	0.000962
18257000	716842839	36591150	10000.000000	1321	72369	1.000000	1180	72235	1.000000	72972925	0.000837
18256299	716869365	36571808	10000.000000	1290	71970	1.000000	1186	71923	1.000000	73616753	0.000781
18255133	716850347	36573928	10000.000000	1293	72107	1.000000	1177	72326	1.000000	74260806	0.000722
18250576	716854900	36574469	10000.000000	1288	71901	1.000000	1177	72062	1.000000	74903224	0.000679
18258530	716825576	36571407	10000.000000	1297	72023	1.000000	1175	72141	1.000000	75544303	0.000558
18253971	716828642	36586034	10000.000000	1311	72162	1.000000	1209	72567	1.000000	76183973	0.000536
18250827	716872665	36562262	10000.000000	1321	71879	1.000000	1136	72629	1.000000	76822428	0.000526
18253901	716878980	36577275	10000.000000	1319	72023	1.000000	1201	72183	1.000000	77461052	0.000218
18252164	716859315	36570774	10000.000000	1327	72266	1.000000	1128	72222	1.000000	78099306	0.000146
npatches	nstrain	runtime	dt	init_x	init_y	init_y_blood	init_z	init_S	beta0	beta1	beta2	beta3	mean_beta	B	d	delta	delta_blood	b[0]	mut	m	CTL	c	g	epsilon	k	het	lambda	rho	omega	x_max	patch.dyna	DELTA	A	VA
10000	1	100.000000	0.001000	21900	9499	5000000	0.001000	10000000	22.140028	20.908349	12.024962	18.898553	20	800000000	0.010000	1.000000	1.000000	80000	0.000050	0.004800	0	0.500000	0.000000	2.500000	1.000000	0.500000	0.001000	0.001000	0.010000	31872	0	10.000000	7.000000	1.000000
sus	inf	inf_blood	z	x[0]	y[0][0]	z[0]	x[1]	y[1][0]	z[1]	S[0]	synchrony
219000000	94990000	5000000	10.000000	21900	9499	0.001000	21900	9499	0.001000	10000000	0.000000
27412401	464637614	23636640	3941.516320	2296	46960	0.394152	2417	46652	0.394152	10849438	0.000000
27562373	457720642	23399933	6325.803353	2322	45654	0.632580	2385	46409	0.632580	11564740	0.000000
30044839	415911515	21257390	7771.765723	2493	41754	0.777177	2643	41494	0.777177	12271769	0.000000
32133153	386462550	19737733	8648.676577	2693	39232	0.864868	2845	38622	0.864868	12971738	0.000000
33478724	369457173	18858323	9180.483393	2841	37181	0.918048	2991	37148	0.918048	13668660	0.000000
34295757	359812760	18367359	9503.000201	2882	36338	0.950300	3042	36286	0.950300	14361929	0.000000
34774068	354300570	18086726	9698.592075	2912	35773	0.969859	3068	35779	0.969859	15051704	0.000000
35078307	351043524	17916030	9817.209710	2928	35180	0.981721	3139	35054	0.981721	15740843	0.000000
35243841	349116320	17818975	9889.145947	2991	35000	0.988915	3168	34668	0.988915	16427917	0.000000
35359606	347951215	17757290	9932.772025	2981	35411	0.993277	3130	34922	0.993277	17113771	0.000000
35418655	347308179	17711815	9959.229270	2907	35391	0.995923	3156	34888	0.995923	17798004	0.000000
35450576	346911968	17694177	9975.274394	3006	35003	0.997527	3048	35136	0.997527	18481379	0.000000
35465731	346641827	17682167	9985.005037	2982	35084	0.998501	3190	34904	0.998501	19164270	0.000000
35486129	346460232	17675095	9990.906233	3010	34916	0.999091	3173	34598	0.999091	19846790	0.000000
35503583	346394544	17673885	9994.485041	2976	34924	0.999449	3197	34285	0.999449	20526670	0.000000
35508620	346319410	17672347	9996.655426	2956	34721	0.999666	3145	34956	0.999666	21206465	0.000000
35508737	346282355	17671392	9997.971667	2948	34851	0.999797	3173	34731	0.999797	21883941	0.000000
35511156	346262005	17668585	9998.769908	3034	34516	0.999877	3185	35115	0.999877	22561753	0.000000
35504981	346271241	17656188	9999.254005	3005	34725	0.999925	3131	34626	0.999925	23238246	0.000000
35519528	346252180	17668374	9999.547588	2941	34900	0.999955	3077	34919	0.999955	23914233	0.000000
35514819	346248182	17662063	9999.725632	3020	34858	0.999973	3143	34866	0.999973	24589709	0.000000
35506595	346248985	17661789	9999.833608	3011	35158	0.999983	3099	35132	0.999983	25262415	0.000000
35511306	346245313	17665681	9999.899091	2951	35118	0.999990	3200	34928	0.999990	25935244	0.000000
35513376	346235959	17669259	9999.938803	2997	35057	0.999994	3129	34983	0.999994	26606738	0.000000
35517839	346218221	17670867	9999.962887	2968	34711	0.999996	3172	34735	0.999996	27277125	0.000000
35507797	346266716	17665432	9999.977493	3048	35115	0.999998	3146	35017	0.999998	27945245	0.000000
35515350	346237716	17665808	9999.986350	2973	34708	0.999999	3130	34673	0.999999	28613706	0.000000
35514133	346259846	17662869	9999.991722	3003	34848	0.999999	3154	34858	0.999999	29280631	0.000000
35513601	346248330	17672887	9999.994980	2949	34980	0.999999	3107	35231	0.999999	29946740	0.000000
35514561	346260198	17671284	9999.996955	2967	34955	1.000000	3194	34797	1.000000	30610562	0.000000
35509705	346233653	17673192	9999.998154	3038	34572	1.000000	3128	35000	1.000000	31274620	0.000000
35521495	346238324	17662858	9999.998880	3047	34455	1.000000	3203	34715	1.000000	31938001	0.000000
35514032	346238551	17660932	9999.999321	2998	34867	1.000000	3111	34879	1.000000	32599134	0.000000
35509061	346214264	17663651	9999.999588	3003	35005	1.000000	3140	34641	1.000000	33260437	0.000000
35510541	346272210	17662050	9999.999750	2974	34683	1.000000	3167	35076	1.000000	33921532	0.000000
35504489	346237426	17672450	9999.999849	2970	34717	1.000000	3169	34466	1.000000	34581600	0.000000
35514774	346234691	17658348	9999.999908	2962	34830	1.000000	3161	34635	1.000000	35240547	0.000000
35507855	346260162	17656635	9999.999944	2961	34999	1.000000	3201	34714	1.000000	35897966	0.000000
35509439	346247581	17656728	9999.999966	3008	34837	1.000000	3174	34996	1.000000	36554346	0.000000
35516816	346231506	17664440	9999.999980	3059	34702	1.000000	3113	34787	1.000000	37210053	-1.#IND00
35511262	346233370	17663794	9999.999988	3012	34818	1.000000	3136	34971	1.000000	37864641	-0.002400
35515889	346251504	17662288	9999.999992	2984	35080	1.000000	3158	34787	1.000000	38517286	0.009813
35512283	346253663	17671116	9999.999995	2975	34981	1.000000	3102	35125	1.000000	39170215	0.010180
35508571	346262711	17660096	9999.999997	2985	34882	1.000000	3158	35163	1.000000	39821513	0.009017
35512376	346240337	17662063	9999.999998	2976	35127	1.000000	3129	35238	1.000000	40471924	0.008363
35519114	346264238	17665905	9999.999999	2957	35329	1.000000	3206	34633	1.000000	41122950	0.004408
35504614	346249872	17669325	9999.999999	3073	34698	1.000000	3134	34870	1.000000	41771658	0.004841
35515659	346286828	17659922	10000.000000	2884	35069	1.000000	3191	34726	1.000000	42419779	0.008755
35513001	346272805	17663056	10000.000000	2961	35001	1.000000	3169	34936	1.000000	43066701	0.008974
35514613	346229744	17667285	10000.000000	2963	34775	1.000000	3154	34737	1.000000	43711961	0.008053
35508912	346271356	17670462	10000.000000	2937	34738	1.000000	3179	34754	1.000000	44356355	0.006694
35510232	346251109	17666396	10000.000000	2933	34815	1.000000	3114	35062	1.000000	45001509	0.006215
35518769	346235330	17666537	10000.000000	2984	35043	1.000000	3131	34855	1.000000	45644192	0.013888
35518343	346217088	17665140	10000.000000	2997	35070	1.000000	3175	34857	1.000000	46286941	0.013390
35516121	346234253	17666839	10000.000000	3022	34672	1.000000	3183	34666	1.000000	46927969	0.012600
35509754	346249267	17662075	10000.000000	2948	35049	1.000000	3196	34670	1.000000	47567868	0.013105
35512843	346249471	17667925	10000.000000	3002	35068	1.000000	3113	34845	1.000000	48206097	0.013193
35510578	346239803	17665531	10000.000000	3031	34916	1.000000	3138	34972	1.000000	48845634	0.012137
35496863	346256363	17668864	10000.000000	3065	34491	1.000000	3072	35052	1.000000	49484239	0.008438
35502415	346257450	17671584	10000.000000	3043	34917	1.000000	3156	34864	1.000000	50119456	0.008926
35504710	346246256	17669617	10000.000000	3022	34819	1.000000	3188	34805	1.000000	50754763	0.009260
35504060	346246919	17664022	10000.000000	3041	34571	1.000000	3149	34985	1.000000	51389569	0.008830
35510708	346251294	17661815	10000.000000	2984	34938	1.000000	3126	34721	1.000000	52023339	0.009147
35513436	346235519	17667832	10000.000000	3002	34945	1.000000	3157	34877	1.000000	52654155	0.008838
35511379	346244059	17668001	10000.000000	3057	34616	1.000000	3226	34617	1.000000	53285289	0.007702
35500129	346258242	17658058	10000.000000	3017	34795	1.000000	3141	34586	1.000000	53915106	0.007240
35506876	346258494	17663418	10000.000000	3015	34974	1.000000	3178	34691	1.000000	54542875	0.007602
35504246	346249135	17670537	10000.000000	2989	34839	1.000000	3152	34888	1.000000	55171901	0.007308
35507486	346258282	17666943	10000.000000	2918	35005	1.000000	3116	35025	1.000000	55800678	0.007252
35511827	346250330	17667894	10000.000000	3064	34750	1.000000	3098	35077	1.000000	56427960	0.007582
35512726	346248607	17664003	10000.000000	2973	34902	1.000000	3240	34666	1.000000	57053192	0.006912
35513244	346245572	17671088	10000.000000	2982	35189	1.000000	3095	34835	1.000000	57676414	0.006768
35511200	346234931	17664368	10000.000000	2996	34596	1.000000	3225	34905	1.000000	58300593	0.006550
35511243	346252920	17680616	10000.000000	3030	34916	1.000000	3225	34569	1.000000	58922663	0.006116
35513684	346224851	17667674	10000.000000	2968	35393	1.000000	3090	35008	1.000000	59545270	0.006044
35509581	346281981	17665066	10000.000000	3031	34810	1.000000	3133	34948	1.000000	60165786	0.005912
35504364	346293307	17668793	10000.000000	2967	34980	1.000000	3090	34825	1.000000	60786068	0.005014
35512441	346249597	17669694	10000.000000	2979	34752	1.000000	3158	34907	1.000000	61404437	0.004191
35512123	346222486	17663348	10000.000000	3022	35260	1.000000	3134	34881	1.000000	62023196	0.004137
35508636	346246791	17660884	10000.000000	2971	34934	1.000000	3179	34616	1.000000	62639236	0.004217
35508917	346259399	17671128	10000.000000	2962	34878	1.000000	3173	34827	1.000000	63255031	0.004310
35516652	346261142	17663392	10000.000000	2947	34861	1.000000	3129	34679	1.000000	63869664	0.004108
35511748	346245601	17662904	10000.000000	2956	35106	1.000000	3215	34770	1.000000	64485468	0.003870
35512198	346228855	17671414	10000.000000	2970	34748	1.000000	3053	35028	1.000000	65098647	0.003707
35511596	346253122	17662848	10000.000000	2991	34800	1.000000	3108	34749	1.000000	65713044	0.003842
35513330	346271439	17662555	10000.000000	2994	34949	1.000000	3114	35102	1.000000	66323657	0.003960
35513607	346255569	17665730	10000.000000	2944	35158	1.000000	3137	34956	1.000000	66934656	0.004112
35514793	346236264	17663127	10000.000000	3051	34858	1.000000	3122	35110	1.000000	67543665	0.004557
35511999	346272262	17667624	10000.000000	3099	34625	1.000000	3162	35094	1.000000	68153577	0.004155
35513850	346240717	17666446	10000.000000	2973	34795	1.000000	3145	34844	1.000000	68761641	0.004253
35509939	346254503	17666860	10000.000000	2960	35051	1.000000	3209	35020	1.000000	69369533	0.004268
35504579	346240503	17669698	10000.000000	2912	35123	1.000000	3192	34581	1.000000	69976034	0.004560
35517496	346238172	17655400	10000.000000	2918	35434	1.000000	3144	34807	1.000000	70581232	0.004383
35512675	346224326	17664093	10000.000000	3027	35097	1.000000	3201	34847	1.000000	71187344	0.004567
35515634	346214195	17668716	10000.000000	2986	34942	1.000000	3104	35038	1.000000	71790953	0.004422
35517549	346207749	17672986	10000.000000	2986	34832	1.000000	3202	34961	1.000000	72394093	0.004408
35515723	346259185	17650968	10000.000000	3006	34826	1.000000	3175	34740	1.000000	72996561	0.005325
35512301	346235472	17663136	10000.000000	2991	34979	1.000000	3085	34964	1.000000	73598474	0.005196
35516017	346232220	17661305	10000.000000	3011	34914	1.000000	3093	34981	1.000000	74199079	0.005077
npatches	nstrain	runtime	dt	init_x	init_y	init_y_blood	init_z	init_S	beta0	beta1	beta2	beta3	mean_beta	B	d	delta	delta_blood	b[0]	mut	m	CTL	c	g	epsilon	k	het	lambda	rho	omega	x_max	patch.dyna	DELTA	A	VA
10000	1	100.000000	0.001000	21900	9499	5000000	0.001000	10000000	12.509281	21.995196	14.606695	24.035167	20	800000000	0.010000	1.000000	1.000000	80000	0.000050	0.004800	0	0.500000	0.000000	2.500000	2.000000	0.500000	0.001000	0.001000	0.010000	31872	0	10.000000	7.000000	1.000000
sus	inf	inf_blood	z	x[0]	y[0][0]	z[0]	x[1]	y[1][0]	z[1]	S[0]	synchrony
219000000	94990000	5000000	10.000000	21900	9499	0.001000	21900	9499	0.001000	10000000	0.000000
30663186	407139501	20791015	3941.516320	4422	39803	0.394152	2605	41031	0.394152	10842401	0.000000
35970835	337188552	17283288	6325.803353	5100	32891	0.632580	3022	34197	0.632580	11537666	0.000000
42414577	279966517	14323906	7771.765723	5977	27050	0.777177	3510	28227	0.777177	12213983	0.000000
46609192	251589767	12860516	8648.676577	6651	24218	0.864868	4042	25518	0.864868	12878347	0.000000
49059846	237315284	12124134	9180.483393	6942	22827	0.918048	4193	23934	0.918048	13535905	0.000000
50492136	229550316	11718665	9503.000201	7195	21826	0.950300	4288	23261	0.950300	14188381	0.000000
51353445	225112219	11488854	9698.592075	7325	21632	0.969859	4266	23051	0.969859	14838501	0.000000
51868779	222536781	11356090	9817.209710	7472	20999	0.981721	4379	22842	0.981721	15487514	0.000000
52183361	220976059	11281765	9889.145947	7544	20846	0.988915	4398	22438	0.988915	16132453	0.000000
52375249	220066850	11228383	9932.772025	7513	20986	0.993277	4454	22477	0.993277	16774815	0.000000
52480576	219517263	11201872	9959.229270	7442	21096	0.995923	4471	22137	0.995923	17417695	0.000000
52550488	219193404	11175768	9975.274394	7501	20960	0.997527	4478	22148	0.997527	18058777	0.000000
52590433	219001234	11172614	9985.005037	7663	20663	0.998501	4489	21962	0.998501	18698724	0.000000
52620142	218860093	11167026	9990.906233	7497	20729	0.999091	4543	22171	0.999091	19338238	0.000000
52635497	218799432	11156958	9994.485041	7380	20900	0.999449	4575	22367	0.999449	19978099	0.000000
52647763	218733718	11161062	9996.655426	7602	20489	0.999666	4484	22144	0.999666	20616340	0.000000
52654777	218702932	11155286	9997.971667	7378	20920	0.999797	4482	22412	0.999797	21252666	0.000000
52656376	218681831	11156674	9998.769908	7511	20982	0.999877	4497	22337	0.999877	21889814	0.000000
52670447	218655244	11160127	9999.254005	7501	20871	0.999925	4556	21984	0.999925	22524863	0.000000
52653160	218674049	11158505	9999.547588	7427	20940	0.999955	4561	22166	0.999955	23159224	0.000000
52659781	218666428	11154756	9999.725632	7501	21020	0.999973	4399	22473	0.999973	23793919	0.000000
52658412	218682535	11150166	9999.833608	7515	20757	0.999983	4444	22346	0.999983	24426481	0.000000
52656825	218679116	11160786	9999.899091	7417	20999	0.999990	4429	22286	0.999990	25056695	0.000000
52646343	218684807	11156929	9999.938803	7425	20939	0.999994	4390	22355	0.999994	25686397	0.000000
52658859	218657554	11153621	9999.962887	7474	20899	0.999996	4523	22246	0.999996	26314591	0.000000
52656087	218661188	11162641	9999.977493	7483	20776	0.999998	4462	22085	0.999998	26942649	0.000000
52660538	218656993	11160088	9999.986350	7714	20281	0.999999	4435	22243	0.999999	27569359	0.000000
52654341	218673131	11155276	9999.991722	7337	21161	0.999999	4519	22227	0.999999	28195097	0.000000
52654045	218684146	11160564	9999.994980	7515	20881	0.999999	4565	22103	0.999999	28820733	0.000000
52660520	218661674	11159517	9999.996955	7477	20778	1.000000	4491	22246	1.000000	29445211	0.000000
52661535	218682648	11152838	9999.998154	7585	20918	1.000000	4475	22357	1.000000	30067850	0.000000
52662234	218655186	11161548	9999.998880	7456	20797	1.000000	4537	22078	1.000000	30690304	0.000000
52652617	218698655	11162968	9999.999321	7531	20838	1.000000	4535	22140	1.000000	31312823	0.000000
52651979	218669553	11157854	9999.999588	7539	20534	1.000000	4498	22262	1.000000	31933450	0.000000
52666273	218662437	11147582	9999.999750	7345	21001	1.000000	4448	22408	1.000000	32552987	0.000000
52663367	218646362	11156105	9999.999849	7474	20682	1.000000	4428	22096	1.000000	33171389	0.000000
52652975	218675402	11156874	9999.999908	7388	20958	1.000000	4546	22352	1.000000	33789788	0.000000
52662262	218657791	11151190	9999.999944	7495	20943	1.000000	4459	22515	1.000000	34405528	0.000000
52662351	218671907	11157148	9999.999966	7569	20921	1.000000	4450	22247	1.000000	35021273	0.000000
52657878	218677153	11156469	9999.999980	7530	20801	1.000000	4477	22113	1.000000	35635854	-1.#IND00
52655859	218668169	11157052	9999.999988	7339	21064	1.000000	4426	22454	1.000000	36249860	-0.004800
52665765	218641127	11160666	9999.999992	7341	20867	1.000000	4429	22397	1.000000	36862025	-0.008097
52662229	218662270	11164766	9999.999995	7418	20961	1.000000	4534	21976	1.000000	37474351	-0.000151
52655736	218670114	11159700	9999.999997	7510	20740	1.000000	4434	22209	1.000000	38085580	-0.001607
52671946	218637735	11156053	9999.999998	7507	21015	1.000000	4522	22284	1.000000	38695588	0.001021
52650137	218689062	11153770	9999.999999	7391	21000	1.000000	4560	22234	1.000000	39304582	-0.000669
52662345	218658611	11156138	9999.999999	7560	20717	1.000000	4525	22304	1.000000	39912300	-0.005911
52650388	218678289	11157166	10000.000000	7549	20741	1.000000	4417	22420	1.000000	40519696	0.000031
52662295	218654436	11153508	10000.000000	7668	20729	1.000000	4479	22367	1.000000	41124688	-0.001054
52659976	218669226	11157305	10000.000000	7658	20388	1.000000	4402	22258	1.000000	41730615	-0.003316
52662459	218678541	11152082	10000.000000	7357	20937	1.000000	4563	22230	1.000000	42337004	-0.000103
52653397	218666872	11159545	10000.000000	7436	20994	1.000000	4464	22101	1.000000	42942021	-0.000611
52648303	218689499	11155433	10000.000000	7605	20713	1.000000	4466	22173	1.000000	43546434	-0.000162
52651231	218656723	11156994	10000.000000	7611	20811	1.000000	4477	22092	1.000000	44148231	0.000148
52656219	218657879	11148675	10000.000000	7565	20790	1.000000	4462	22226	1.000000	44748487	0.001575
52662079	218659450	11153582	10000.000000	7575	20857	1.000000	4446	22411	1.000000	45347882	0.000636
52652202	218672862	11157028	10000.000000	7583	20576	1.000000	4557	22057	1.000000	45947733	0.001101
52651786	218662986	11152203	10000.000000	7449	20784	1.000000	4570	22111	1.000000	46547148	-0.000158
52664564	218653428	11153627	10000.000000	7570	20896	1.000000	4487	22180	1.000000	47144512	-0.000111
52655969	218648791	11150045	10000.000000	7439	20699	1.000000	4470	22200	1.000000	47740425	0.000163
52663875	218656293	11157791	10000.000000	7424	20924	1.000000	4428	22394	1.000000	48336104	0.000552
52668081	218654712	11157175	10000.000000	7540	20753	1.000000	4528	22123	1.000000	48930038	-0.000384
52653122	218684496	11160009	10000.000000	7488	20876	1.000000	4587	22169	1.000000	49524161	-0.000271
52658996	218678530	11150642	10000.000000	7512	20721	1.000000	4524	22137	1.000000	50117868	0.000089
52655311	218670360	11155782	10000.000000	7443	20885	1.000000	4489	22001	1.000000	50710060	-0.000039
52644239	218694629	11153190	10000.000000	7564	20615	1.000000	4570	21913	1.000000	51300970	0.000008
52650215	218687831	11158058	10000.000000	7494	20843	1.000000	4560	22107	1.000000	51891009	-0.000486
52660069	218654589	11161775	10000.000000	7462	20918	1.000000	4528	22396	1.000000	52481979	-0.000307
52650366	218702146	11156052	10000.000000	7462	20717	1.000000	4479	22207	1.000000	53068625	-0.000118
52652403	218685541	11158094	10000.000000	7454	20844	1.000000	4448	22180	1.000000	53656747	0.000069
52653862	218703717	11153508	10000.000000	7465	20737	1.000000	4515	22475	1.000000	54243697	0.000514
52663529	218672340	11160308	10000.000000	7547	20699	1.000000	4434	22208	1.000000	54827776	-0.000350
52657654	218663611	11153400	10000.000000	7568	20911	1.000000	4435	22027	1.000000	55412357	-0.000542
52641981	218687308	11152071	10000.000000	7512	20977	1.000000	4462	22043	1.000000	55996318	-0.000971
52664532	218650231	11161411	10000.000000	7495	21047	1.000000	4408	22247	1.000000	56580984	-0.000842
52655000	218662496	11156939	10000.000000	7646	20708	1.000000	4526	22006	1.000000	57163096	-0.000752
52659486	218659692	11161027	10000.000000	7507	21003	1.000000	4526	22017	1.000000	57745740	0.000382
52657465	218656536	11158735	10000.000000	7385	20969	1.000000	4645	22108	1.000000	58327755	0.000728
52652434	218672425	11163336	10000.000000	7377	20959	1.000000	4507	22298	1.000000	58907082	-0.000053
52661624	218643583	11153580	10000.000000	7509	20841	1.000000	4413	22185	1.000000	59486294	0.001160
52664143	218639665	11155453	10000.000000	7402	20646	1.000000	4482	22237	1.000000	60063592	0.001128
52657200	218675101	11157553	10000.000000	7416	20798	1.000000	4504	22128	1.000000	60640716	0.001104
52640512	218684179	11159476	10000.000000	7413	20853	1.000000	4470	22150	1.000000	61216107	0.003070
52668377	218660336	11162746	10000.000000	7462	21008	1.000000	4355	22211	1.000000	61791752	0.003054
52652636	218674784	11158847	10000.000000	7499	20881	1.000000	4495	22193	1.000000	62367009	0.003204
52652934	218678632	11153917	10000.000000	7610	20793	1.000000	4445	22400	1.000000	62941607	0.002663
52659495	218665131	11161866	10000.000000	7479	20580	1.000000	4453	22219	1.000000	63512768	0.002752
52650851	218672282	11162236	10000.000000	7512	20682	1.000000	4528	22086	1.000000	64086227	0.002590
52657024	218685525	11152447	10000.000000	7610	20796	1.000000	4491	22308	1.000000	64656511	0.002221
52661063	218674953	11157474	10000.000000	7483	20878	1.000000	4526	22084	1.000000	65227390	0.003239
52658042	218672632	11158459	10000.000000	7530	20910	1.000000	4488	22313	1.000000	65795555	0.003480
52658902	218670368	11153614	10000.000000	7430	21120	1.000000	4434	22398	1.000000	66363495	0.003740
52658108	218673640	11157795	10000.000000	7525	20986	1.000000	4452	22146	1.000000	66930549	0.003637
52662948	218683324	11155519	10000.000000	7441	20893	1.000000	4498	21991	1.000000	67496613	0.003177
52657522	218677193	11157144	10000.000000	7587	20639	1.000000	4419	22156	1.000000	68063541	0.003100
52662502	218662260	11154665	10000.000000	7491	20807	1.000000	4438	22245	1.000000	68628851	0.003015
52657764	218659926	11151932	10000.000000	7557	20819	1.000000	4594	21986	1.000000	69194440	0.002807
52658268	218674958	11149706	10000.000000	7504	20442	1.000000	4568	21884	1.000000	69758877	0.002859
52647684	218692155	11155837	10000.000000	7463	20674	1.000000	4412	22156	1.000000	70320925	0.002804
npatches	nstrain	runtime	dt	init_x	init_y	init_y_blood	init_z	init_S	beta0	beta1	beta2	beta3	mean_beta	B	d	delta	delta_blood	b[0]	mut	m	CTL	c	g	epsilon	k	het	lambda	rho	omega	x_max	patch.dyna	DELTA	A	VA
10000	1	100.000000	0.001000	21900	9499	5000000	0.001000	10000000	22.921915	15.402827	17.854195	27.942526	20	800000000	0.010000	1.000000	1.000000	80000	0.000050	0.004800	0	0.500000	0.000000	2.500000	3.000000	0.500000	0.001000	0.001000	0.010000	31872	0	10.000000	7.000000	1.000000
sus	inf	inf_blood	z	x[0]	y[0][0]	z[0]	x[1]	y[1][0]	z[1]	S[0]	synchrony
219000000	94990000	5000000	10.000000	21900	9499	0.001000	21900	9499	0.001000	10000000	0.000000
34326556	357593432	18332369	3941.516320	2788	35942	0.394152	4016	35391	0.394152	10833192	0.000000
45414051	256845727	13193663	6325.803353	3658	26174	0.632580	5417	25066	0.632580	11505570	0.000000
55580915	203144660	10397237	7771.765723	4479	20804	0.777177	6613	20045	0.777177	12150876	0.000000
61543085	180131889	9206538	8648.676577	5068	18380	0.864868	7314	17228	0.864868	12778575	0.000000
64967214	168807640	8618330	9180.483393	5341	17303	0.918048	7666	16513	0.918048	13396055	0.000000
67005339	162608570	8296561	9503.000201	5448	16780	0.950300	7745	16033	0.950300	14008395	0.000000
68207098	159079979	8122662	9698.592075	5565	16358	0.969859	8012	15415	0.969859	14615584	0.000000
68949049	157004601	8014262	9817.209710	5619	16328	0.981721	7982	15413	0.981721	15219396	0.000000
69397129	155764731	7942302	9889.145947	5627	16122	0.988915	8131	15013	0.988915	15821815	0.000000
69668756	155028250	7908038	9932.772025	5713	15985	0.993277	8231	15002	0.993277	16424327	0.000000
69823425	154596182	7884746	9959.229270	5847	15711	0.995923	8160	15036	0.995923	17024352	0.000000
69923756	154337044	7873055	9975.274394	5717	15784	0.997527	8278	14720	0.997527	17622206	0.000000
69980090	154162150	7870945	9985.005037	5796	15752	0.998501	8212	14845	0.998501	18219537	0.000000
70031782	154059292	7859399	9990.906233	5681	15999	0.999091	8134	14739	0.999091	18815609	0.000000
70046220	153979992	7853980	9994.485041	5596	16152	0.999449	8300	14999	0.999449	19411606	0.000000
70045095	153980238	7854822	9996.655426	5650	15921	0.999666	8374	14849	0.999666	20006225	0.000000
70050659	153965816	7855020	9997.971667	5699	15965	0.999797	8222	14922	0.999797	20600671	0.000000
70053450	153941020	7855610	9998.769908	5889	15626	0.999877	8259	14871	0.999877	21193346	0.000000
70077234	153908966	7851876	9999.254005	5761	15991	0.999925	8269	14987	0.999925	21784444	0.000000
70075148	153918598	7856173	9999.547588	5756	15856	0.999955	8234	15033	0.999955	22376472	0.000000
70077068	153920230	7853033	9999.725632	5656	15857	0.999973	8230	14902	0.999973	22964806	0.000000
70073610	153927628	7851953	9999.833608	5742	15884	0.999983	8269	14786	0.999983	23554145	0.000000
70075057	153905410	7847653	9999.899091	5730	15851	0.999990	8227	14927	0.999990	24143340	0.000000
70079912	153893265	7851905	9999.938803	5670	15896	0.999994	8176	14856	0.999994	24731249	0.000000
70076397	153898058	7854829	9999.962887	5844	15817	0.999996	8230	14901	0.999996	25318492	0.000000
70070058	153907948	7857384	9999.977493	5815	15709	0.999998	8230	14789	0.999998	25902914	0.000000
70081579	153910273	7854526	9999.986350	5780	15697	0.999999	8254	15071	0.999999	26487269	0.000000
70084111	153907999	7851399	9999.991722	5713	15931	0.999999	8139	14993	0.999999	27070304	0.000000
70064370	153916623	7853357	9999.994980	5681	15984	0.999999	8333	14901	0.999999	27654357	0.000000
70097921	153889906	7849117	9999.996955	5802	15783	1.000000	8149	14983	1.000000	28236074	0.000000
70085232	153897159	7852604	9999.998154	5899	15804	1.000000	8364	14586	1.000000	28816817	0.000000
70063120	153927860	7854465	9999.998880	5761	15849	1.000000	8094	15183	1.000000	29397727	0.000000
70078659	153909755	7854985	9999.999321	5783	15751	1.000000	8201	14937	1.000000	29977923	0.000000
70077097	153890042	7853436	9999.999588	5665	15839	1.000000	8244	14820	1.000000	30556797	0.000000
70083218	153896551	7855867	9999.999750	5670	16088	1.000000	8275	14829	1.000000	31133905	0.000000
70081323	153917313	7858531	9999.999849	5824	15689	1.000000	8249	14937	1.000000	31711981	0.000000
70083377	153907198	7853806	9999.999908	5768	15873	1.000000	8283	14975	1.000000	32287932	0.000000
70076571	153896968	7852690	9999.999944	5661	16139	1.000000	8227	14886	1.000000	32864280	0.000000
70074320	153930868	7853514	9999.999966	5872	15722	1.000000	8107	15270	1.000000	33438500	0.000000
70084256	153917976	7847321	9999.999980	5773	15762	1.000000	8206	15058	1.000000	34011979	-1.#IND00
70069102	153916279	7854844	9999.999988	5849	15733	1.000000	8266	14852	1.000000	34584215	0.056000
70085691	153904752	7854313	9999.999992	5720	16031	1.000000	8121	15092	1.000000	35156191	0.044370
70088730	153875751	7854288	9999.999995	5846	15615	1.000000	8349	14804	1.000000	35728117	0.030485
70064794	153931414	7850865	9999.999997	5713	15861	1.000000	8140	14943	1.000000	36297047	0.023509
70070950	153896631	7858771	9999.999998	5682	16044	1.000000	8182	15065	1.000000	36867274	0.022052
70085398	153915446	7853562	9999.999999	5696	15873	1.000000	8135	14998	1.000000	37434353	0.018665
70080871	153900166	7847437	9999.999999	5772	15947	1.000000	8214	14822	1.000000	38000495	0.015834
70071631	153935548	7850637	10000.000000	5737	15908	1.000000	8314	14828	1.000000	38566639	0.015070
70076894	153906601	7854076	10000.000000	5702	15821	1.000000	8141	15203	1.000000	39131339	0.016200
70072903	153920004	7852092	10000.000000	5713	15866	1.000000	8212	14966	1.000000	39698260	0.014727
70075373	153915743	7851917	10000.000000	5730	16085	1.000000	8125	15024	1.000000	40263296	0.011303
70067759	153905944	7863273	10000.000000	5767	15732	1.000000	8310	14697	1.000000	40827126	0.011949
70064008	153933889	7854688	10000.000000	5691	16085	1.000000	8391	14895	1.000000	41388050	0.009588
70082578	153917205	7847632	10000.000000	5679	16072	1.000000	8061	14985	1.000000	41948940	0.007649
70073326	153929450	7853460	10000.000000	5728	15807	1.000000	8293	14749	1.000000	42509977	0.007449
70076795	153912640	7852306	10000.000000	5591	16081	1.000000	8159	14909	1.000000	43068477	0.005454
70088504	153900387	7850488	10000.000000	5781	15673	1.000000	8126	15099	1.000000	43628434	0.004671
70081553	153887640	7849337	10000.000000	5687	15938	1.000000	8307	14768	1.000000	44186787	0.005771
70073042	153909582	7851341	10000.000000	5736	15837	1.000000	8193	14885	1.000000	44745414	0.003489
70065870	153907195	7851380	10000.000000	5668	16255	1.000000	8273	14811	1.000000	45300416	0.003258
70096432	153890876	7850784	10000.000000	5774	15903	1.000000	8279	15154	1.000000	45857090	0.002598
70086849	153900817	7853715	10000.000000	5801	15999	1.000000	8116	15015	1.000000	46412309	0.001089
70066199	153912215	7852865	10000.000000	5661	15975	1.000000	8233	14880	1.000000	46967200	-0.000324
70090240	153884940	7851935	10000.000000	5680	15901	1.000000	8239	14884	1.000000	47521153	-0.000201
70079759	153907872	7851309	10000.000000	5872	15719	1.000000	8257	14998	1.000000	48073745	-0.000103
70074997	153898485	7855009	10000.000000	5807	15878	1.000000	8233	14815	1.000000	48625345	-0.000190
70070032	153924419	7852572	10000.000000	5788	15828	1.000000	8212	14805	1.000000	49175313	0.000970
70083806	153898541	7854207	10000.000000	5681	15772	1.000000	8219	15022	1.000000	49725890	-0.000036
70062318	153921953	7857848	10000.000000	5794	15791	1.000000	8195	14877	1.000000	50274852	-0.000224
70072371	153905485	7848064	10000.000000	5922	15854	1.000000	8287	14872	1.000000	50823244	0.001091
70073830	153902829	7847417	10000.000000	5739	15944	1.000000	8335	14964	1.000000	51371001	0.001144
70069119	153923924	7847550	10000.000000	5956	15512	1.000000	8186	14882	1.000000	51917865	0.001065
70073870	153926628	7857125	10000.000000	5814	15641	1.000000	8227	14838	1.000000	52464838	0.001390
70074599	153888676	7851535	10000.000000	5756	15714	1.000000	8113	15027	1.000000	53009026	0.001456
70074576	153900237	7848464	10000.000000	5882	15707	1.000000	8209	14882	1.000000	53552797	0.001770
70076515	153913158	7851468	10000.000000	5722	15895	1.000000	8258	15053	1.000000	54097316	0.001725
70076461	153909431	7851532	10000.000000	5857	15822	1.000000	8139	15110	1.000000	54641572	0.001373
70067536	153897482	7853886	10000.000000	5806	15777	1.000000	8262	14892	1.000000	55181526	0.001740
70091536	153870951	7854515	10000.000000	5782	15801	1.000000	8216	14927	1.000000	55721330	0.001776
70066806	153915049	7850922	10000.000000	5573	15993	1.000000	8125	15027	1.000000	56260664	0.002118
70070238	153889970	7854240	10000.000000	5833	15626	1.000000	8338	14837	1.000000	56799579	0.002153
70073741	153899718	7854658	10000.000000	5697	16123	1.000000	8325	14823	1.000000	57338696	0.002095
70080495	153889903	7854189	10000.000000	5832	15660	1.000000	8252	14850	1.000000	57876309	0.000482
70080559	153896636	7854904	10000.000000	5707	16019	1.000000	8259	14873	1.000000	58413477	0.000483
70082357	153909388	7853834	10000.000000	5658	16072	1.000000	8343	14820	1.000000	58949737	0.000462
70090293	153898142	7853938	10000.000000	5631	15801	1.000000	8271	14783	1.000000	59486052	0.000514
70071907	153890777	7853907	10000.000000	5799	15633	1.000000	8158	15022	1.000000	60020218	0.000696
70086371	153914145	7849306	10000.000000	5640	16144	1.000000	8173	15025	1.000000	60553995	0.000695
70083103	153900148	7853034	10000.000000	5683	15711	1.000000	8179	15122	1.000000	61087693	0.000724
70069920	153924651	7857468	10000.000000	5772	15809	1.000000	8259	14765	1.000000	61619156	0.000806
70081114	153903457	7848896	10000.000000	5741	15978	1.000000	8142	14850	1.000000	62151004	0.001019
70074937	153892696	7852600	10000.000000	5810	15917	1.000000	8427	14852	1.000000	62680734	0.000919
70086371	153881785	7855060	10000.000000	5790	16033	1.000000	8204	14855	1.000000	63212252	0.001136
70076560	153903944	7852361	10000.000000	5737	15815	1.000000	8208	14958	1.000000	63740529	0.001205
70084185	153894447	7853098	10000.000000	5713	15831	1.000000	8270	14772	1.000000	64267827	0.001064
70076572	153908201	7856164	10000.000000	5726	15944	1.000000	8189	15036	1.000000	64794782	0.001303
70071160	153925477	7855834	10000.000000	5785	15978	1.000000	8034	14927	1.000000	65321894	0.001259
70072255	153920665	7854211	10000.000000	5654	15952	1.000000	8026	14962	1.000000	65846506	0.000650
70068859	153923613	7845400	10000.000000	5661	15998	1.000000	8224	15042	1.000000	66369574	-0.000023
npatches	nstrain	runtime	dt	init_x	init_y	init_y_blood	init_z	init_S	beta0	beta1	beta2	beta3	mean_beta	B	d	delta	delta_blood	b[0]	mut	m	CTL	c	g	epsilon	k	het	lambda	rho	omega	x_max	patch.dyna	DELTA	A	VA
10000	1	100.000000	0.001000	21900	9499	5000000	0.001000	10000000	17.824627	25.886710	15.295773	28.589586	20	800000000	0.010000	1.000000	1.000000	80000	0.000050	0.004800	0	0.500000	0.000000	2.500000	4.000000	0.500000	0.001000	0.001000	0.010000	31872	0	10.000000	7.000000	1.000000
sus	inf	inf_blood	z	x[0]	y[0][0]	z[0]	x[1]	y[1][0]	z[1]	S[0]	synchrony
219000000	94990000	5000000	10.000000	21900	9499	0.001000	21900	9499	0.001000	10000000	0.000000
38033009	315246222	16217975	3941.516320	3841	31766	0.394152	2777	31822	0.394152	10827832	0.000000
55236160	201522410	10359281	6325.803353	5692	20164	0.632580	4020	21092	0.632580	11477970	0.000000
68688490	155246377	7950468	7771.765723	7117	15507	0.777177	4972	16304	0.777177	12091165	0.000000
76226604	136508139	6974244	8648.676577	7788	13665	0.864868	5659	14382	0.864868	12681496	0.000000
80596748	127216438	6497977	9180.483393	8373	12574	0.918048	6026	13337	0.918048	13260189	0.000000
83190143	122116675	6234929	9503.000201	8610	12033	0.950300	6121	13043	0.950300	13830941	0.000000
84766929	119198211	6083213	9698.592075	8874	11733	0.969859	6141	12866	0.969859	14395968	0.000000
85716343	117495119	5996763	9817.209710	8861	11747	0.981721	6358	12471	0.981721	14958485	0.000000
86266909	116504446	5944684	9889.145947	8932	11451	0.988915	6377	12277	0.988915	15519303	0.000000
86613726	115887123	5914898	9932.772025	9004	11455	0.993277	6333	12452	0.993277	16079573	0.000000
86829574	115524529	5891353	9959.229270	8937	11554	0.995923	6519	11980	0.995923	16638236	0.000000
86951859	115315285	5881799	9975.274394	8903	11671	0.997527	6371	12429	0.997527	17194101	0.000000
87034160	115158004	5873601	9985.005037	9048	11321	0.998501	6399	12407	0.998501	17750255	0.000000
87084495	115086192	5871177	9990.906233	8956	11576	0.999091	6488	12323	0.999091	18303766	0.000000
87105377	115037323	5865896	9994.485041	9031	11484	0.999449	6426	12135	0.999449	18857902	0.000000
87123314	115014845	5874448	9996.655426	8978	11341	0.999666	6407	12240	0.999666	19410387	0.000000
87150792	114967979	5871362	9997.971667	9007	11403	0.999797	6434	12210	0.999797	19962492	0.000000
87153137	114989053	5865384	9998.769908	8916	11525	0.999877	6466	12128	0.999877	20512861	0.000000
87143491	114972367	5862417	9999.254005	8945	11571	0.999925	6447	12060	0.999925	21062644	0.000000
87157995	114964304	5863034	9999.547588	8930	11421	0.999955	6344	12456	0.999955	21612385	0.000000
87147502	114966909	5864697	9999.725632	8926	11518	0.999973	6356	12190	0.999973	22159484	0.000000
87157518	114964099	5865935	9999.833608	9003	11427	0.999983	6485	12097	0.999983	22705882	0.000000
87155681	114965836	5867687	9999.899091	9068	11386	0.999990	6333	12476	0.999990	23252835	0.000000
87153024	114969365	5865818	9999.938803	9128	11410	0.999994	6435	12338	0.999994	23797878	0.000000
87161438	114966289	5861357	9999.962887	9082	11417	0.999996	6306	12465	0.999996	24343014	0.000000
87167346	114952217	5864623	9999.977493	8963	11279	0.999998	6455	12197	0.999998	24887057	0.000000
87150930	114963865	5860878	9999.986350	8865	11617	0.999999	6443	12433	0.999999	25430389	0.000000
87159750	114954959	5863501	9999.991722	8979	11382	0.999999	6441	12296	0.999999	25972671	0.000000
87154995	114947844	5866471	9999.994980	9157	11408	0.999999	6339	12286	0.999999	26514827	0.000000
87157317	114947733	5869932	9999.996955	8972	11258	1.000000	6403	12273	1.000000	27055960	0.000000
87150329	114949560	5868510	9999.998154	8958	11573	1.000000	6484	12328	1.000000	27596601	0.000000
87161217	114955375	5861821	9999.998880	9022	11317	1.000000	6459	12225	1.000000	28136699	0.000000
87148282	114952622	5868905	9999.999321	8898	11446	1.000000	6430	12206	1.000000	28673797	0.000000
87135751	114984881	5865349	9999.999588	8997	11392	1.000000	6519	12158	1.000000	29211811	0.000000
87153570	114996019	5865346	9999.999750	8836	11613	1.000000	6566	11998	1.000000	29748207	0.000000
87168970	114949921	5863873	9999.999849	9076	11339	1.000000	6356	12289	1.000000	30284619	0.000000
87156883	114962242	5865899	9999.999908	9081	11396	1.000000	6460	12239	1.000000	30819908	0.000000
87148114	114965707	5863082	9999.999944	9001	11360	1.000000	6459	12146	1.000000	31353643	0.000000
87158770	114958848	5861950	9999.999966	9157	11221	1.000000	6501	12170	1.000000	31886957	0.000000
87162409	114962019	5869022	9999.999980	8929	11237	1.000000	6480	12128	1.000000	32418964	-1.#IND00
87144356	114983229	5867029	9999.999988	9093	11403	1.000000	6349	12318	1.000000	32950620	0.000800
87154321	114956985	5867529	9999.999992	8792	11701	1.000000	6406	12359	1.000000	33482034	0.020300
87168742	114955277	5864310	9999.999995	8941	11578	1.000000	6415	12225	1.000000	34012654	0.007706
87158905	114964779	5862229	9999.999997	9097	11203	1.000000	6327	12429	1.000000	34542539	0.003048
87156655	114960069	5861503	9999.999998	9002	11547	1.000000	6503	12089	1.000000	35071345	0.003111
87154912	114959050	5867822	9999.999999	8897	11505	1.000000	6439	12229	1.000000	35599802	0.004476
87158876	114944138	5865015	9999.999999	8841	11400	1.000000	6322	12474	1.000000	36125749	0.006071
87147715	114958681	5866431	10000.000000	8952	11351	1.000000	6429	12166	1.000000	36651345	0.003269
87160778	114964927	5868461	10000.000000	9137	11166	1.000000	6393	12081	1.000000	37177535	0.001124
87140178	114974335	5865950	10000.000000	9172	11316	1.000000	6375	12004	1.000000	37702203	-0.000782
87150194	114963346	5869250	10000.000000	8999	11383	1.000000	6458	12261	1.000000	38226003	-0.000718
87147300	114962060	5862518	10000.000000	8979	11463	1.000000	6192	12362	1.000000	38750728	-0.003784
87168231	114959127	5865788	10000.000000	9095	11379	1.000000	6458	12113	1.000000	39274844	-0.002573
87141399	114975708	5868134	10000.000000	9010	11527	1.000000	6425	12153	1.000000	39797202	-0.002021
87142186	114969442	5865989	10000.000000	8913	11422	1.000000	6400	12093	1.000000	40317936	-0.001649
87156982	114967624	5861612	10000.000000	8941	11429	1.000000	6386	11965	1.000000	40839391	-0.003921
87159281	114939435	5865285	10000.000000	9001	11486	1.000000	6359	12353	1.000000	41360574	-0.003720
87160413	114968686	5862890	10000.000000	8959	11338	1.000000	6356	12513	1.000000	41879217	-0.002814
87149056	114959122	5863166	10000.000000	9018	11446	1.000000	6364	12341	1.000000	42397328	-0.002078
87161338	114942321	5865507	10000.000000	8956	11552	1.000000	6380	12264	1.000000	42914951	-0.002529
87168059	114955554	5864600	10000.000000	8899	11479	1.000000	6382	12156	1.000000	43430858	-0.002458
87147275	114956438	5868275	10000.000000	8967	11520	1.000000	6404	12210	1.000000	43947086	-0.002218
87150715	114962988	5866127	10000.000000	9058	11469	1.000000	6283	12578	1.000000	44462570	-0.002460
87156704	114962015	5865831	10000.000000	9095	11161	1.000000	6356	12404	1.000000	44976763	-0.001454
87140400	114973483	5869988	10000.000000	9149	11226	1.000000	6354	12410	1.000000	45490765	-0.001011
87156603	114950467	5861282	10000.000000	9053	11226	1.000000	6489	12305	1.000000	46004819	-0.001109
87160653	114963498	5863501	10000.000000	8949	11434	1.000000	6564	12161	1.000000	46516435	-0.000721
87167615	114940743	5860668	10000.000000	9010	11524	1.000000	6491	12292	1.000000	47027476	-0.001856
87148966	114956229	5863256	10000.000000	9042	11366	1.000000	6364	12285	1.000000	47537160	-0.001893
87153274	114957874	5865853	10000.000000	9103	11261	1.000000	6411	12068	1.000000	48046855	-0.001811
87147501	114943607	5864130	10000.000000	9140	11198	1.000000	6441	12055	1.000000	48555073	-0.002627
87158269	114955929	5863705	10000.000000	9088	11376	1.000000	6234	12360	1.000000	49064774	-0.002129
87155020	114956070	5862442	10000.000000	9081	11162	1.000000	6426	12394	1.000000	49571739	-0.001702
87178561	114952796	5865474	10000.000000	9019	11471	1.000000	6475	12336	1.000000	50078662	-0.001631
87148002	114974810	5869209	10000.000000	9039	11390	1.000000	6333	12230	1.000000	50584381	-0.001347
87164342	114950148	5863292	10000.000000	9007	11583	1.000000	6475	12123	1.000000	51089278	-0.001395
87138893	114971331	5861886	10000.000000	8850	11446	1.000000	6374	12226	1.000000	51593761	-0.001584
87153275	114972117	5865525	10000.000000	9040	11203	1.000000	6382	12256	1.000000	52096158	-0.000468
87148521	114954173	5865342	10000.000000	9065	11369	1.000000	6420	12150	1.000000	52596894	-0.000728
87150854	114961457	5861117	10000.000000	8886	11333	1.000000	6420	12293	1.000000	53098838	-0.000691
87151375	114965297	5866124	10000.000000	8919	11597	1.000000	6369	12280	1.000000	53599721	-0.000709
87142756	114986623	5866998	10000.000000	8999	11426	1.000000	6354	12267	1.000000	54099499	-0.000841
87159442	114966910	5864084	10000.000000	9011	11400	1.000000	6418	12333	1.000000	54600032	-0.001219
87168550	114955180	5868607	10000.000000	9105	11322	1.000000	6350	12188	1.000000	55099535	-0.001328
87171040	114935860	5866690	10000.000000	9098	11273	1.000000	6527	12191	1.000000	55598655	-0.001341
87156619	114937702	5869215	10000.000000	9142	11275	1.000000	6369	12252	1.000000	56096433	-0.001362
87166773	114945021	5866491	10000.000000	8997	11356	1.000000	6511	12217	1.000000	56592784	-0.002173
87152962	114955051	5865550	10000.000000	8960	11348	1.000000	6536	12184	1.000000	57089658	-0.002070
87155845	114963285	5865336	10000.000000	8920	11655	1.000000	6407	12162	1.000000	57586348	-0.002037
87137666	114975506	5866953	10000.000000	9087	11289	1.000000	6429	12118	1.000000	58080928	-0.002217
87167825	114949084	5865717	10000.000000	9171	11263	1.000000	6414	12165	1.000000	58575238	-0.002414
87162454	114939124	5868128	10000.000000	8915	11515	1.000000	6428	12114	1.000000	59067444	-0.002426
87172061	114944163	5866418	10000.000000	8990	11330	1.000000	6416	12435	1.000000	59561272	-0.002265
87166115	114946353	5866981	10000.000000	9103	11424	1.000000	6599	12223	1.000000	60052379	-0.002207
87166365	114955642	5861540	10000.000000	9026	11459	1.000000	6533	12097	1.000000	60543638	-0.002094
87155585	114943341	5863677	10000.000000	9042	11329	1.000000	6393	12377	1.000000	61032852	-0.002146
87160908	114959776	5865850	10000.000000	9253	11031	1.000000	6403	12167	1.000000	61523190	-0.002465
87165318	114961678	5861165	10000.000000	9137	11145	1.000000	6395	12292	1.000000	62011448	-0.002640
87157196	114959374	5867407	10000.000000	9238	11097	1.000000	6340	12390	1.000000	62499402	-0.002620
npatches	nstrain	runtime	dt	init_x	init_y	init_y_blood	init_z	init_S	beta0	beta1	beta2	beta3	mean_beta	B	d	delta	delta_blood	b[0]	mut	m	CTL	c	g	epsilon	k	het	lambda	rho	omega	x_max	patch.dyna	DELTA	A	VA
10000	1	100.000000	0.001000	21900	9499	5000000	0.001000	10000000	12.122553	11.092144	15.686750	16.257259	20	800000000	0.010000	1.000000	1.000000	80000	0.000050	0.004800	0	0.500000	0.000000	2.500000	5.000000	0.500000	0.001000	0.001000	0.010000	31872	0	10.000000	7.000000	1.000000
sus	inf	inf_blood	z	x[0]	y[0][0]	z[0]	x[1]	y[1][0]	z[1]	S[0]	synchrony
219000000	94990000	5000000	10.000000	21900	9499	0.001000	21900	9499	0.001000	10000000	0.000000
41718828	278908437	14396068	3941.516320	6056	27022	0.394152	6566	26766	0.394152	10822347	0.000000
65038075	162187491	8340279	6325.803353	9287	15019	0.632580	10081	14753	0.632580	11447917	0.000000
81312251	123029044	6296111	7771.765723	11533	11073	0.777177	12538	10584	0.777177	12026912	0.000000
90312897	107382316	5489105	8648.676577	12769	9510	0.864868	13856	9196	0.864868	12584060	0.000000
95592654	99533965	5082019	9180.483393	13664	8653	0.918048	14611	8533	0.918048	13125524	0.000000
98704150	95257246	4864531	9503.000201	14029	8210	0.950300	15071	7779	0.950300	13659007	0.000000
100640364	92775573	4733477	9698.592075	14560	7926	0.969859	15666	7587	0.969859	14185050	0.000000
101796290	91312604	4658789	9817.209710	14537	7810	0.981721	15374	7524	0.981721	14706732	0.000000
102431342	90507055	4613498	9889.145947	14544	7826	0.988915	15866	7397	0.988915	15228713	0.000000
102884398	89965689	4587856	9932.772025	14789	7637	0.993277	15956	7146	0.993277	15748308	0.000000
103140544	89653192	4569358	9959.229270	14742	7592	0.995923	15882	7409	0.995923	16265494	0.000000
103279641	89484849	4567538	9975.274394	14775	7598	0.997527	15730	7293	0.997527	16780941	0.000000
103388629	89342557	4558259	9985.005037	14834	7672	0.998501	15749	7328	0.998501	17295669	0.000000
103419424	89294541	4556592	9990.906233	14919	7475	0.999091	15818	7382	0.999091	17808760	0.000000
103483200	89238976	4551677	9994.485041	14645	7756	0.999449	15866	7324	0.999449	18322251	0.000000
103493560	89230745	4552165	9996.655426	14897	7539	0.999666	16195	7247	0.999666	18835823	0.000000
103515543	89199199	4553199	9997.971667	14929	7435	0.999797	15660	7260	0.999797	19347949	0.000000
103506165	89199536	4547550	9998.769908	14705	7779	0.999877	16019	7110	0.999877	19858448	0.000000
103515235	89182658	4552879	9999.254005	14756	7625	0.999925	15770	7297	0.999925	20367867	0.000000
103514875	89203647	4550750	9999.547588	14763	7487	0.999955	16062	7148	0.999955	20877559	0.000000
103519536	89187812	4552687	9999.725632	14744	7692	0.999973	15884	7173	0.999973	21385848	0.000000
103528085	89171929	4553791	9999.833608	14805	7597	0.999983	15882	7470	0.999983	21894058	0.000000
103529033	89169000	4548772	9999.899091	14783	7429	0.999990	15934	7245	0.999990	22400383	0.000000
103539607	89171649	4547527	9999.938803	14719	7555	0.999994	15672	7574	0.999994	22906214	0.000000
103540620	89168654	4551713	9999.962887	14802	7466	0.999996	15931	7194	0.999996	23412489	0.000000
103522835	89168796	4550821	9999.977493	14898	7570	0.999998	15670	7555	0.999998	23917199	0.000000
103518827	89180009	4549545	9999.986350	14696	7590	0.999999	15746	7244	0.999999	24419710	0.000000
103541947	89160286	4550918	9999.991722	14955	7426	0.999999	15952	7298	0.999999	24922879	0.000000
103531197	89182534	4551812	9999.994980	14938	7622	0.999999	15761	7374	0.999999	25424391	0.000000
103524663	89178192	4552928	9999.996955	14832	7513	1.000000	15930	7558	1.000000	25925388	0.000000
103550032	89169445	4546061	9999.998154	14954	7481	1.000000	15968	7084	1.000000	26427126	0.000000
103532255	89170105	4547753	9999.998880	14906	7639	1.000000	15742	7309	1.000000	26927810	0.000000
103531467	89156020	4550944	9999.999321	14881	7547	1.000000	15804	7155	1.000000	27425847	0.000000
103520066	89178395	4549896	9999.999588	14877	7600	1.000000	16043	7179	1.000000	27924196	0.000000
103529071	89179553	4550935	9999.999750	14669	7722	1.000000	15635	7210	1.000000	28422379	0.000000
103512119	89188346	4550999	9999.999849	14857	7592	1.000000	15910	7165	1.000000	28919754	0.000000
103520898	89186659	4547475	9999.999908	14697	7746	1.000000	15829	7131	1.000000	29416054	0.000000
103518454	89181537	4549933	9999.999944	14695	7736	1.000000	15616	7402	1.000000	29911905	0.000000
103517461	89174235	4550999	9999.999966	14885	7546	1.000000	15683	7493	1.000000	30405887	0.000000
103522562	89189925	4552086	9999.999980	14581	7697	1.000000	15816	7207	1.000000	30900716	-1.#IND00
103531966	89174024	4552922	9999.999988	14982	7416	1.000000	15566	7503	1.000000	31393158	-1.#IND00
103536630	89166966	4545961	9999.999992	14614	7763	1.000000	15605	7532	1.000000	31886462	-0.002351
103527316	89162679	4551563	9999.999995	14889	7573	1.000000	15826	7320	1.000000	32379616	-0.009118
103521924	89173920	4553561	9999.999997	14876	7531	1.000000	16028	7164	1.000000	32869758	-0.003377
103523120	89196195	4549066	9999.999998	14763	7746	1.000000	15894	7350	1.000000	33359394	-0.000213
103508505	89182807	4549695	9999.999999	14862	7565	1.000000	15923	7357	1.000000	33848891	0.001657
103550148	89159969	4550663	9999.999999	14959	7376	1.000000	15991	7284	1.000000	34337166	0.003999
103516297	89191993	4550987	10000.000000	14677	7584	1.000000	16028	7266	1.000000	34826812	0.003235
103547548	89162780	4551387	10000.000000	14818	7498	1.000000	15803	7362	1.000000	35313498	0.003957
103534381	89159915	4553327	10000.000000	14639	7610	1.000000	15700	7326	1.000000	35800442	0.002830
103525753	89172740	4549265	10000.000000	14756	7557	1.000000	15866	7159	1.000000	36286908	0.002825
103524347	89183109	4553584	10000.000000	14784	7624	1.000000	15853	7448	1.000000	36772702	0.001906
103542680	89177847	4550061	10000.000000	14992	7675	1.000000	15772	7320	1.000000	37257848	0.002559
103534389	89162390	4550938	10000.000000	14896	7471	1.000000	15792	7317	1.000000	37742302	0.003233
103520548	89182212	4550539	10000.000000	14987	7589	1.000000	15893	7409	1.000000	38225201	0.003699
103533095	89165130	4553112	10000.000000	14865	7402	1.000000	15731	7313	1.000000	38708864	0.003055
103530760	89181494	4554805	10000.000000	15056	7348	1.000000	16068	7203	1.000000	39191433	0.003186
103515188	89168804	4552290	10000.000000	14943	7457	1.000000	15856	7366	1.000000	39672507	0.002936
103518030	89181612	4547585	10000.000000	14757	7678	1.000000	15636	7284	1.000000	40152799	0.002520
103508831	89191891	4551937	10000.000000	14579	7752	1.000000	15926	7259	1.000000	40631188	0.002073
103541762	89181142	4550511	10000.000000	14990	7532	1.000000	15858	7544	1.000000	41109408	0.001806
103533092	89167931	4551266	10000.000000	14736	7695	1.000000	16041	7204	1.000000	41587043	0.001606
103528215	89173386	4548576	10000.000000	14709	7678	1.000000	15843	7240	1.000000	42064590	0.000660
103531485	89151158	4551448	10000.000000	14876	7663	1.000000	15755	7290	1.000000	42541928	0.000500
103525434	89182425	4551761	10000.000000	14430	7863	1.000000	15910	7298	1.000000	43017398	0.000084
103541238	89165471	4546226	10000.000000	14843	7625	1.000000	16173	6950	1.000000	43494233	-0.001034
103534275	89175894	4548939	10000.000000	14666	7662	1.000000	15718	7312	1.000000	43967575	-0.000568
103532962	89190825	4547608	10000.000000	14742	7694	1.000000	15881	7252	1.000000	44441372	-0.000537
103538586	89177623	4551350	10000.000000	14789	7704	1.000000	15928	7215	1.000000	44915337	-0.000798
103534768	89174548	4553165	10000.000000	14567	7751	1.000000	15824	7256	1.000000	45387262	-0.001504
103511125	89199066	4549810	10000.000000	14820	7548	1.000000	15865	7286	1.000000	45860410	-0.001489
103528244	89172509	4552772	10000.000000	14844	7503	1.000000	15865	7267	1.000000	46331289	-0.001293
103526568	89173178	4553174	10000.000000	14727	7681	1.000000	16081	7455	1.000000	46800909	-0.001406
103540353	89172723	4545906	10000.000000	14644	7615	1.000000	15486	7394	1.000000	47270289	-0.001833
103515354	89190965	4546868	10000.000000	15073	7485	1.000000	15820	7270	1.000000	47738392	-0.001410
103534369	89183702	4551678	10000.000000	14946	7619	1.000000	15774	7482	1.000000	48207339	-0.001260
103517921	89164746	4548384	10000.000000	14757	7538	1.000000	15843	7313	1.000000	48675292	-0.000261
103530592	89184361	4548859	10000.000000	14826	7644	1.000000	15991	7137	1.000000	49141341	-0.001394
103514087	89198891	4546631	10000.000000	14741	7607	1.000000	15760	7349	1.000000	49607395	-0.001313
103527571	89181095	4550617	10000.000000	14880	7528	1.000000	15902	7257	1.000000	50072208	-0.001860
103526357	89155603	4551153	10000.000000	14878	7556	1.000000	16057	6946	1.000000	50536712	-0.002840
103540327	89181533	4549291	10000.000000	14972	7528	1.000000	15929	7365	1.000000	51002030	-0.000940
103515244	89195972	4555094	10000.000000	14956	7604	1.000000	15718	7465	1.000000	51465944	-0.000901
103527195	89165739	4549917	10000.000000	14835	7574	1.000000	15698	7520	1.000000	51929644	0.000212
103533361	89168305	4550237	10000.000000	14818	7611	1.000000	16145	7157	1.000000	52392415	-0.000150
103507468	89200748	4550617	10000.000000	14765	7689	1.000000	15630	7408	1.000000	52853252	-0.000246
103530152	89170498	4550319	10000.000000	14966	7485	1.000000	15825	7242	1.000000	53314269	-0.000114
103530632	89193767	4550835	10000.000000	14794	7592	1.000000	15872	7212	1.000000	53774198	-0.000115
103532957	89181600	4551773	10000.000000	14633	7679	1.000000	15963	7367	1.000000	54233371	0.000322
103522493	89188084	4552183	10000.000000	15014	7446	1.000000	15580	7555	1.000000	54692389	0.000352
103539775	89154466	4548462	10000.000000	14791	7592	1.000000	16074	7106	1.000000	55150801	0.000231
103521003	89179505	4550561	10000.000000	14870	7465	1.000000	15661	7317	1.000000	55607297	0.000332
103529226	89186719	4547675	10000.000000	14637	7720	1.000000	15957	7278	1.000000	56064844	0.000920
103524925	89188496	4551021	10000.000000	14838	7695	1.000000	15947	7202	1.000000	56518946	0.001152
103533118	89182214	4550290	10000.000000	14609	7813	1.000000	16151	7198	1.000000	56974390	0.001116
103536633	89167831	4551269	10000.000000	14790	7586	1.000000	15880	7252	1.000000	57429715	0.001117
103522752	89186936	4548290	10000.000000	14821	7458	1.000000	15917	7420	1.000000	57883038	0.001250
103542147	89168287	4552976	10000.000000	15017	7494	1.000000	15748	7461	1.000000	58335851	0.001599
103533223	89168459	4551196	10000.000000	14729	7692	1.000000	15910	7237	1.000000	58788476	0.001350
npatches	nstrain	runtime	dt	init_x	init_y	init_y_blood	init_z	init_S	beta0	beta1	beta2	beta3	mean_beta	B	d	delta	delta_blood	b[0]	mut	m	CTL	c	g	epsilon	k	het	lambda	rho	omega	x_max	patch.dyna	DELTA	A	VA
10000	1	100.000000	0.001000	21900	9499	5000000	0.001000	10000000	13.835981	18.708580	17.258395	16.803132	20	800000000	0.010000	1.000000	1.000000	80000	0.000050	0.004800	0	0.500000	0.000000	2.500000	6.000000	0.500000	0.001000	0.001000	0.010000	31872	0	10.000000	7.000000	1.000000
sus	inf	inf_blood	z	x[0]	y[0][0]	z[0]	x[1]	y[1][0]	z[1]	S[0]	synchrony
219000000	94990000	5000000	10.000000	21900	9499	0.001000	21900	9499	0.001000	10000000	0.000000
45926031	247116861	12790771	3941.516320	6046	23880	0.394152	4548	24834	0.394152	10812750	0.000000
75515793	132814474	6837032	6325.803353	9581	12644	0.632580	7392	13584	0.632580	11412426	0.000000
94528236	99521903	5099673	7771.765723	12282	8993	0.777177	9430	9999	0.777177	11960218	0.000000
104995521	86138569	4404255	8648.676577	13553	7765	0.864868	10491	8571	0.864868	12480291	0.000000
111194063	79393406	4057539	9180.483393	14305	7063	0.918048	10990	7925	0.918048	12982109	0.000000
114927039	75688480	3865062	9503.000201	14735	6768	0.950300	11391	7578	0.950300	13474814	0.000000
117153315	73552360	3755720	9698.592075	14986	6516	0.969859	11537	7452	0.969859	13960561	0.000000
118478783	72355808	3693345	9817.209710	15332	6155	0.981721	11892	7182	0.981721	14441856	0.000000
119302877	71589215	3649992	9889.145947	15280	6325	0.988915	12045	7067	0.988915	14919804	0.000000
119806516	71144182	3631089	9932.772025	15277	6250	0.993277	11883	7163	0.993277	15395623	0.000000
120100685	70882734	3617408	9959.229270	15361	6397	0.995923	12030	7124	0.995923	15871563	0.000000
120275675	70729845	3610210	9975.274394	15316	6220	0.997527	11924	7196	0.997527	16344913	0.000000
120399266	70628687	3602109	9985.005037	15694	6010	0.998501	12004	7155	0.998501	16817936	0.000000
120441629	70582213	3601441	9990.906233	15618	6023	0.999091	11955	6989	0.999091	17290287	0.000000
120524894	70512715	3594956	9994.485041	15593	6112	0.999449	11947	7137	0.999449	17761383	0.000000
120537876	70489437	3595459	9996.655426	15312	6181	0.999666	12113	6954	0.999666	18232960	0.000000
120547387	70471146	3599439	9997.971667	15590	6219	0.999797	12005	7028	0.999797	18702273	0.000000
120525398	70486535	3596188	9998.769908	15381	6122	0.999877	11892	7169	0.999877	19172154	0.000000
120541684	70490884	3596655	9999.254005	15637	6227	0.999925	12210	7050	0.999925	19640311	0.000000
120572035	70466276	3590833	9999.547588	15079	6251	0.999955	11950	7200	0.999955	20107189	0.000000
120556097	70468911	3598826	9999.725632	15286	6207	0.999973	12092	7141	0.999973	20574050	0.000000
120566323	70469900	3596265	9999.833608	15625	6056	0.999983	11938	6960	0.999983	21040013	0.000000
120561257	70476896	3596472	9999.899091	15645	6067	0.999990	11826	6990	0.999990	21506142	0.000000
120563213	70459596	3594450	9999.938803	15536	6060	0.999994	11876	7124	0.999994	21970239	0.000000
120576519	70453858	3594741	9999.962887	15385	6141	0.999996	12019	6962	0.999996	22434313	0.000000
120549232	70471914	3593886	9999.977493	15448	6173	0.999998	12038	7095	0.999998	22897966	0.000000
120568044	70467016	3595845	9999.986350	15550	6102	0.999999	12206	6728	0.999999	23359565	0.000000
120560646	70462554	3592111	9999.991722	15060	6218	0.999999	11983	7192	0.999999	23821208	0.000000
120562589	70476561	3597824	9999.994980	15448	6172	0.999999	11948	7151	0.999999	24281713	0.000000
120557076	70476444	3593521	9999.996955	15593	6097	1.000000	11874	7219	1.000000	24742609	0.000000
120555867	70477392	3594739	9999.998154	15300	6297	1.000000	12057	7067	1.000000	25202982	0.000000
120549050	70480047	3592613	9999.998880	15496	5966	1.000000	11970	7211	1.000000	25661378	0.000000
120560972	70493241	3594290	9999.999321	15459	5917	1.000000	11996	7191	1.000000	26119626	0.000000
120562462	70453290	3593988	9999.999588	15510	6060	1.000000	12177	6945	1.000000	26577548	0.000000
120542556	70474980	3596002	9999.999750	15437	6112	1.000000	11861	7265	1.000000	27034798	0.000000
120552612	70484016	3594641	9999.999849	15475	6204	1.000000	11923	7039	1.000000	27491116	0.000000
120559622	70462632	3591894	9999.999908	15335	6175	1.000000	12057	7051	1.000000	27946832	0.000000
120565804	70456617	3597296	9999.999944	15181	6422	1.000000	12003	7050	1.000000	28402343	0.000000
120555672	70481669	3594653	9999.999966	15510	6153	1.000000	12041	7004	1.000000	28858108	0.000000
120550934	70472858	3593327	9999.999980	15566	6137	1.000000	12201	6953	1.000000	29310893	-1.#IND00
120551754	70485819	3597073	9999.999988	15507	6096	1.000000	11925	7204	1.000000	29764723	-0.001600
120560383	70489755	3592434	9999.999992	15561	6023	1.000000	12281	6941	1.000000	30216990	-0.001924
120565707	70461122	3594203	9999.999995	15544	6068	1.000000	12101	7087	1.000000	30669139	-0.007058
120542777	70490896	3595469	9999.999997	15558	6052	1.000000	11961	7018	1.000000	31119862	-0.008161
120534916	70482989	3595143	9999.999998	15464	6133	1.000000	12060	7009	1.000000	31570128	-0.002626
120562661	70460188	3595156	9999.999999	15524	6047	1.000000	12113	7050	1.000000	32021177	-0.002913
120569008	70466091	3595185	9999.999999	15518	6111	1.000000	11823	7079	1.000000	32470807	-0.004101
120563764	70471759	3595411	10000.000000	15436	6115	1.000000	12128	6929	1.000000	32919798	-0.003812
120556570	70472036	3592131	10000.000000	15334	6117	1.000000	11962	7046	1.000000	33368399	-0.002140
120585822	70458688	3592766	10000.000000	15502	6062	1.000000	12183	6854	1.000000	33814572	-0.001522
120551841	70464475	3595921	10000.000000	15603	6071	1.000000	12220	6877	1.000000	34259723	-0.006020
120549689	70464824	3595718	10000.000000	15434	6154	1.000000	11816	7175	1.000000	34706624	-0.005922
120566009	70468612	3591360	10000.000000	15427	6191	1.000000	11982	6899	1.000000	35151639	-0.000989
120555224	70478780	3594553	10000.000000	15278	6105	1.000000	11715	7221	1.000000	35596526	-0.002361
120553907	70478175	3597372	10000.000000	15490	6166	1.000000	11988	7088	1.000000	36039061	-0.002629
120563927	70462463	3598071	10000.000000	15610	6104	1.000000	11840	7112	1.000000	36482191	-0.004028
120556065	70473721	3593941	10000.000000	15186	6334	1.000000	12089	6936	1.000000	36924406	-0.004313
120563172	70461958	3594894	10000.000000	15261	6292	1.000000	11840	7062	1.000000	37365314	-0.003794
120548777	70475891	3595362	10000.000000	15430	6149	1.000000	11868	7119	1.000000	37806885	-0.004893
120567300	70466280	3591820	10000.000000	15437	6113	1.000000	11956	6958	1.000000	38247392	-0.004817
120556841	70467549	3594860	10000.000000	15286	6055	1.000000	11942	7063	1.000000	38686793	-0.004746
120562343	70457890	3593608	10000.000000	15267	6315	1.000000	11932	7070	1.000000	39126044	-0.003414
120590453	70442762	3595733	10000.000000	15240	6381	1.000000	11883	7142	1.000000	39563258	-0.002882
120577315	70455597	3597293	10000.000000	15684	5960	1.000000	12057	6975	1.000000	40001462	-0.002609
120560640	70483569	3592495	10000.000000	15205	6356	1.000000	12014	7022	1.000000	40437834	-0.002158
120563681	70471885	3599105	10000.000000	15390	6215	1.000000	12241	6922	1.000000	40874711	-0.001969
120546153	70459270	3598115	10000.000000	15546	6014	1.000000	12007	7061	1.000000	41310327	-0.001351
120558150	70496627	3593699	10000.000000	15389	6002	1.000000	11909	7069	1.000000	41744914	-0.001051
120537024	70476747	3595585	10000.000000	15601	5927	1.000000	11789	7132	1.000000	42179899	-0.000903
120560969	70459661	3596180	10000.000000	15374	6193	1.000000	12144	7012	1.000000	42613760	-0.000979
120553806	70480160	3597370	10000.000000	15461	6074	1.000000	12129	7044	1.000000	43047063	-0.001016
120559949	70467437	3595050	10000.000000	15387	6202	1.000000	12263	7010	1.000000	43479417	-0.000717
120554710	70480190	3594670	10000.000000	15226	6215	1.000000	12113	6838	1.000000	43910074	-0.001017
120573434	70473249	3596990	10000.000000	15358	6095	1.000000	12022	6878	1.000000	44341115	-0.001598
120553841	70471101	3596448	10000.000000	15290	6234	1.000000	12152	6884	1.000000	44771476	-0.001675
120557457	70482076	3594715	10000.000000	15533	5941	1.000000	11893	7170	1.000000	45201077	-0.001711
120576368	70470027	3595514	10000.000000	15194	6267	1.000000	11805	7285	1.000000	45630358	-0.001269
120544991	70503868	3595431	10000.000000	15256	6343	1.000000	11959	6904	1.000000	46059090	-0.000964
120582023	70459676	3595987	10000.000000	15642	5974	1.000000	11922	7050	1.000000	46486154	-0.000991
120554756	70471330	3593040	10000.000000	15347	6120	1.000000	12052	7137	1.000000	46914081	-0.000687
120534887	70479737	3595856	10000.000000	15646	6032	1.000000	12184	7043	1.000000	47339456	-0.000742
120559226	70474561	3597128	10000.000000	15453	6042	1.000000	12005	7192	1.000000	47763997	-0.000765
120575254	70454663	3592948	10000.000000	15422	6115	1.000000	12212	7121	1.000000	48190255	-0.000933
120595837	70449594	3593209	10000.000000	15405	6186	1.000000	12109	7058	1.000000	48614886	-0.000848
120565904	70462607	3596387	10000.000000	15258	6439	1.000000	12034	7037	1.000000	49039297	-0.001286
120553283	70476860	3595870	10000.000000	15441	6324	1.000000	12087	7124	1.000000	49463465	-0.001225
120565749	70469649	3595977	10000.000000	15724	6117	1.000000	12379	6941	1.000000	49885978	-0.001347
120549501	70469412	3595930	10000.000000	15348	6169	1.000000	12183	7009	1.000000	50308818	-0.001206
120556260	70475235	3596474	10000.000000	15434	5925	1.000000	11979	7056	1.000000	50729631	-0.001410
120544948	70499483	3595707	10000.000000	15137	6205	1.000000	11907	6997	1.000000	51151990	-0.001469
120570861	70467119	3594255	10000.000000	15397	6177	1.000000	11976	7175	1.000000	51571463	-0.001753
120560759	70475395	3595206	10000.000000	15573	6170	1.000000	12132	7005	1.000000	51991013	-0.002098
120546307	70493486	3598802	10000.000000	15480	6204	1.000000	12107	7009	1.000000	52411053	-0.002465
120563285	70470604	3594861	10000.000000	15291	6287	1.000000	12114	7048	1.000000	52829065	-0.002433
120545223	70484930	3596116	10000.000000	15283	6195	1.000000	11922	7112	1.000000	53247311	-0.002415
120569539	70475332	3598001	10000.000000	15228	6216	1.000000	12095	6968	1.000000	53663318	-0.002321
120558014	70478995	3595522	10000.000000	15601	6053	1.000000	11796	7128	1.000000	54079837	-0.001199
120539824	70475844	3598953	10000.000000	15616	6154	1.000000	12169	6868	1.000000	54496684	-0.001182
120557961	70478955	3594429	10000.000000	15454	6245	1.000000	11972	7027	1.000000	54913341	-0.000712
npatches	nstrain	runtime	dt	init_x	init_y	init_y_blood	init_z	init_S	beta0	beta1	beta2	beta3	mean_beta	B	d	delta	delta_blood	b[0]	mut	m	CTL	c	g	epsilon	k	het	lambda	rho	omega	x_max	patch.dyna	DELTA	A	VA
10000	1	100.000000	0.001000	21900	9499	5000000	0.001000	10000000	26.717414	23.352335	15.684325	11.373119	20	800000000	0.010000	1.000000	1.000000	80000	0.000050	0.004800	0	0.500000	0.000000	2.500000	7.000000	0.500000	0.001000	0.001000	0.010000	31872	0	10.000000	7.000000	1.000000
sus	inf	inf_blood	z	x[0]	y[0][0]	z[0]	x[1]	y[1][0]	z[1]	S[0]	synchrony
219000000	94990000	5000000	10.000000	21900	9499	0.001000	21900	9499	0.001000	10000000	0.000000
50263835	219581421	11402019	3941.516320	3570	22644	0.394152	3980	22445	0.394152	10803711	0.000000
86080568	110466564	5686552	6325.803353	6156	11829	0.632580	7006	11541	0.632580	11379144	0.000000
107579416	81889984	4193947	7771.765723	7881	8797	0.777177	8948	8748	0.777177	11894599	0.000000
119518996	70212797	3592252	8648.676577	8739	7904	0.864868	9881	7493	0.864868	12378068	0.000000
126613310	64303125	3287263	9180.483393	9190	7241	0.918048	10493	6932	0.918048	12842949	0.000000
130851086	61064587	3119483	9503.000201	9339	7120	0.950300	10725	6900	0.950300	13293960	0.000000
133414774	59209759	3022829	9698.592075	9688	6733	0.969859	10897	6532	0.969859	13738676	0.000000
134978908	58102698	2963356	9817.209710	10056	6553	0.981721	11066	6363	0.981721	14179361	0.000000
135878943	57464827	2932006	9889.145947	9580	6693	0.988915	11347	6266	0.988915	14615626	0.000000
136475122	57069842	2914033	9932.772025	10177	6518	0.993277	11173	6296	0.993277	15051405	0.000000
136804404	56837465	2900489	9959.229270	9852	6720	0.995923	11590	6157	0.995923	15484097	0.000000
137033268	56698077	2896780	9975.274394	9804	6744	0.997527	11580	5959	0.997527	15916128	0.000000
137148539	56619510	2889096	9985.005037	10119	6435	0.998501	11252	6245	0.998501	16347617	0.000000
137218588	56573134	2885584	9990.906233	9771	6709	0.999091	11512	6232	0.999091	16778062	0.000000
137287185	56540624	2885370	9994.485041	10078	6472	0.999449	11322	6178	0.999449	17208510	0.000000
137288190	56522579	2886940	9996.655426	10014	6581	0.999666	11293	6460	0.999666	17637292	0.000000
137323821	56513484	2886132	9997.971667	9979	6537	0.999797	11232	6177	0.999797	18065588	0.000000
137335860	56494999	2882592	9998.769908	10007	6627	0.999877	11524	6119	0.999877	18492904	0.000000
137354585	56485676	2883543	9999.254005	10015	6495	0.999925	11169	6211	0.999925	18918893	0.000000
137332160	56501231	2882175	9999.547588	10069	6509	0.999955	11312	6306	0.999955	19346358	0.000000
137362676	56491310	2881352	9999.725632	9975	6716	0.999973	11359	6143	0.999973	19772033	0.000000
137352856	56484488	2879880	9999.833608	10071	6533	0.999983	11446	6136	0.999983	20197469	0.000000
137350833	56493467	2886005	9999.899091	10166	6425	0.999990	11157	6300	0.999990	20621113	0.000000
137350988	56483071	2883018	9999.938803	10047	6504	0.999994	11279	6297	0.999994	21044459	0.000000
137348655	56493986	2883432	9999.962887	9910	6671	0.999996	11448	6295	0.999996	21467510	0.000000
137343343	56497872	2881487	9999.977493	9892	6541	0.999998	11115	6318	0.999998	21889618	0.000000
137372015	56467444	2879698	9999.986350	9984	6614	0.999999	11302	6232	0.999999	22310782	0.000000
137346063	56491906	2882456	9999.991722	9950	6511	0.999999	11410	6190	0.999999	22732008	0.000000
137362381	56499049	2881745	9999.994980	9964	6488	0.999999	11514	6053	0.999999	23153924	0.000000
137357322	56464357	2879897	9999.996955	10110	6345	1.000000	11452	6296	1.000000	23574556	0.000000
137328154	56515766	2881960	9999.998154	10079	6412	1.000000	11492	6083	1.000000	23994301	0.000000
137377158	56477379	2881407	9999.998880	9976	6650	1.000000	11440	6132	1.000000	24413699	0.000000
137341704	56488530	2883041	9999.999321	10138	6489	1.000000	11500	6108	1.000000	24832505	0.000000
137353257	56502307	2880945	9999.999588	9864	6650	1.000000	11323	6168	1.000000	25251197	0.000000
137372555	56494812	2881483	9999.999750	9817	6656	1.000000	11419	6373	1.000000	25667255	0.000000
137344400	56495020	2885413	9999.999849	9902	6579	1.000000	11294	6338	1.000000	26083804	0.000000
137352533	56478584	2882260	9999.999908	9971	6562	1.000000	11193	6187	1.000000	26498387	0.000000
137356753	56485309	2883754	9999.999944	9744	6654	1.000000	11299	6305	1.000000	26912872	0.000000
137331548	56496438	2886193	9999.999966	10038	6520	1.000000	11486	6004	1.000000	27327637	0.000000
137361831	56471858	2881920	9999.999980	9972	6594	1.000000	11267	6237	1.000000	27741597	-1.#IND00
137361725	56480877	2881706	9999.999988	10084	6498	1.000000	11324	6265	1.000000	28155671	-1.#IND00
137333467	56496143	2883622	9999.999992	10076	6426	1.000000	11148	6287	1.000000	28567053	-0.006405
137354720	56478791	2882048	9999.999995	9919	6642	1.000000	11346	6115	1.000000	28979632	-0.002126
137356041	56495507	2879903	9999.999997	9932	6580	1.000000	11020	6337	1.000000	29391550	0.003883
137340394	56503164	2883543	9999.999998	9973	6521	1.000000	11505	6241	1.000000	29803760	0.003284
137345693	56486845	2885165	9999.999999	9922	6638	1.000000	11060	6374	1.000000	30214333	-0.001911
137384521	56470376	2881470	9999.999999	9980	6503	1.000000	11486	6252	1.000000	30624148	-0.001453
137361739	56486485	2880263	10000.000000	9877	6727	1.000000	11306	6307	1.000000	31032883	-0.001431
137340094	56497976	2880910	10000.000000	10010	6540	1.000000	11573	5961	1.000000	31441293	0.000465
137358268	56489921	2882537	10000.000000	10069	6463	1.000000	11119	6220	1.000000	31848883	0.004497
137366466	56487968	2884926	10000.000000	10159	6466	1.000000	11128	6380	1.000000	32255761	0.005142
137348539	56478430	2881422	10000.000000	9889	6568	1.000000	11174	6300	1.000000	32661905	0.004526
137338650	56520493	2882748	10000.000000	9961	6390	1.000000	11220	6185	1.000000	33068487	0.002802
137342322	56503410	2882024	10000.000000	9863	6634	1.000000	11543	6215	1.000000	33474954	0.003186
137341886	56490894	2884391	10000.000000	9934	6488	1.000000	11008	6248	1.000000	33879800	0.003547
137360544	56471559	2883130	10000.000000	9936	6357	1.000000	11405	6145	1.000000	34284682	0.003395
137371347	56489682	2880141	10000.000000	9912	6608	1.000000	11339	6177	1.000000	34686865	0.003752
137349364	56480151	2882458	10000.000000	9990	6626	1.000000	11326	6126	1.000000	35089356	0.003944
137360886	56475989	2882728	10000.000000	9894	6543	1.000000	11542	6183	1.000000	35492538	0.004928
137337132	56510034	2880791	10000.000000	10074	6517	1.000000	11371	6196	1.000000	35893194	0.004679
137359903	56491899	2883531	10000.000000	9883	6711	1.000000	11223	6240	1.000000	36293232	0.004082
137326675	56509453	2883367	10000.000000	9848	6655	1.000000	11375	6157	1.000000	36693608	0.004845
137358631	56490338	2881774	10000.000000	9951	6731	1.000000	11176	6223	1.000000	37092425	0.004468
137351294	56502689	2883300	10000.000000	10009	6568	1.000000	11464	6077	1.000000	37493280	0.001955
137325518	56501846	2882206	10000.000000	10173	6464	1.000000	11425	6108	1.000000	37892196	0.001872
137377758	56479701	2878536	10000.000000	10000	6528	1.000000	11218	6358	1.000000	38290446	0.001677
137355576	56491235	2880884	10000.000000	9980	6594	1.000000	11285	6317	1.000000	38687759	0.001464
137334452	56508035	2882268	10000.000000	9890	6538	1.000000	11266	6254	1.000000	39084711	-0.000224
137338981	56492502	2883650	10000.000000	9895	6594	1.000000	11340	6248	1.000000	39481012	-0.000301
137330602	56506298	2880896	10000.000000	9982	6478	1.000000	11224	6363	1.000000	39876639	-0.000248
137357037	56481955	2879955	10000.000000	9877	6561	1.000000	11344	6264	1.000000	40271959	-0.000214
137349896	56504844	2883247	10000.000000	9976	6615	1.000000	11302	6243	1.000000	40667367	0.000049
137351466	56488588	2882139	10000.000000	9919	6565	1.000000	11479	6052	1.000000	41061260	-0.000115
137347317	56487708	2879036	10000.000000	9797	6618	1.000000	11326	6214	1.000000	41454634	0.000142
137346335	56497601	2884566	10000.000000	10232	6269	1.000000	11348	6254	1.000000	41847339	0.000258
137339812	56488912	2883377	10000.000000	9955	6657	1.000000	11008	6348	1.000000	42238681	0.000482
137329818	56485036	2881766	10000.000000	10042	6521	1.000000	11310	6328	1.000000	42630963	-0.000780
137350511	56489390	2881086	10000.000000	10076	6522	1.000000	11373	6192	1.000000	43021545	0.000121
137343610	56497559	2884565	10000.000000	10047	6518	1.000000	11290	6347	1.000000	43411692	0.000179
137358532	56474187	2879190	10000.000000	9870	6590	1.000000	11057	6307	1.000000	43800448	0.000079
137350754	56490374	2880044	10000.000000	10192	6251	1.000000	11547	6040	1.000000	44189936	0.000125
137336084	56501245	2881662	10000.000000	10079	6397	1.000000	11328	6274	1.000000	44577520	0.000013
137342260	56484911	2883308	10000.000000	9753	6606	1.000000	11333	6107	1.000000	44965092	-0.000855
137360078	56478966	2881469	10000.000000	9990	6488	1.000000	11430	6321	1.000000	45352482	-0.000354
137347420	56501494	2880926	10000.000000	10020	6398	1.000000	11341	6256	1.000000	45739147	0.000153
137357825	56495507	2882357	10000.000000	9913	6620	1.000000	11195	6184	1.000000	46124783	0.000050
137351424	56487536	2880852	10000.000000	10063	6554	1.000000	11263	6273	1.000000	46510362	-0.000741
137314442	56510354	2881454	10000.000000	10354	6371	1.000000	11416	6151	1.000000	46895145	-0.000352
137341657	56510628	2882464	10000.000000	10073	6407	1.000000	11266	6345	1.000000	47280921	0.001017
137365807	56479095	2885770	10000.000000	10107	6329	1.000000	11325	6184	1.000000	47664924	0.001348
137348525	56470141	2881631	10000.000000	10006	6604	1.000000	11148	6284	1.000000	48048408	0.001204
137363335	56493350	2882971	10000.000000	9951	6543	1.000000	11546	6180	1.000000	48432061	0.000837
137353611	56473476	2881486	10000.000000	9957	6535	1.000000	11309	6348	1.000000	48814011	0.000203
137351113	56493904	2881407	10000.000000	10005	6542	1.000000	11306	6170	1.000000	49195994	0.000320
137362712	56481309	2881295	10000.000000	9963	6580	1.000000	11339	6094	1.000000	49577438	0.000215
137359528	56468008	2880896	10000.000000	9855	6760	1.000000	11204	6289	1.000000	49959146	-0.000498
137354178	56477048	2881407	10000.000000	10065	6431	1.000000	11128	6370	1.000000	50339326	-0.000538
137338399	56493573	2880911	10000.000000	10121	6417	1.000000	11307	6243	1.000000	50718771	-0.000775
137341527	56491499	2883775	10000.000000	9907	6789	1.000000	11372	6106	1.000000	51096806	0.000103
npatches	nstrain	runtime	dt	init_x	init_y	init_y_blood	init_z	init_S	beta0	beta1	beta2	beta3	mean_beta	B	d	delta	delta_blood	b[0]	mut	m	CTL	c	g	epsilon	k	het	lambda	rho	omega	x_max	patch.dyna	DELTA	A	VA
10000	1	100.000000	0.001000	21900	9499	5000000	0.001000	10000000	28.973068	13.353383	28.384545	18.236664	20	800000000	0.010000	1.000000	1.000000	80000	0.000050	0.004800	0	0.500000	0.000000	2.500000	8.000000	0.500000	0.001000	0.001000	0.010000	31872	0	10.000000	7.000000	1.000000
sus	inf	inf_blood	z	x[0]	y[0][0]	z[0]	x[1]	y[1][0]	z[1]	S[0]	synchrony
219000000	94990000	5000000	10.000000	21900	9499	0.001000	21900	9499	0.001000	10000000	0.000000
54981399	195415091	10173594	3941.516320	3572	20476	0.394152	7192	18947	0.394152	10795527	0.000000
96998512	92860416	4781512	6325.803353	6519	10177	0.632580	12617	8289	0.632580	11344016	0.000000
120973174	67968222	3485271	7771.765723	8225	7867	0.777177	15611	5700	0.777177	11825327	0.000000
134410139	57627573	2948053	8648.676577	8903	6955	0.864868	17595	4591	0.864868	12271647	0.000000
142389530	52402645	2675139	9180.483393	9506	6527	0.918048	18581	4259	0.918048	12696277	0.000000
147155505	49537800	2528313	9503.000201	10011	6097	0.950300	19282	3771	0.950300	13108480	0.000000
150016054	47913067	2448004	9698.592075	10210	5809	0.969859	19182	4026	0.969859	13513054	0.000000
151753629	46955616	2396663	9817.209710	10432	5612	0.981721	19615	3850	0.981721	13912211	0.000000
152876800	46373623	2366852	9889.145947	10362	5695	0.988915	19720	3594	0.988915	14308107	0.000000
153475950	46034245	2347253	9932.772025	10871	5424	0.993277	19775	3640	0.993277	14701420	0.000000
153877524	45811301	2335995	9959.229270	10406	5759	0.995923	20012	3423	0.995923	15093012	0.000000
154074571	45721887	2331447	9975.274394	10359	5808	0.997527	19805	3582	0.997527	15483263	0.000000
154256435	45613944	2325448	9985.005037	10626	5512	0.998501	20019	3586	0.998501	15872661	0.000000
154334008	45567728	2322856	9990.906233	10420	5626	0.999091	19981	3561	0.999091	16261716	0.000000
154380636	45556151	2323981	9994.485041	10303	5861	0.999449	19901	3513	0.999449	16649733	0.000000
154387852	45527082	2325807	9996.655426	10651	5572	0.999666	20502	3411	0.999666	17036989	0.000000
154445136	45513988	2321672	9997.971667	10414	5494	0.999797	19758	3499	0.999797	17423907	0.000000
154430922	45530317	2322492	9998.769908	10368	5542	0.999877	19786	3618	0.999877	17809059	0.000000
154421780	45514844	2322616	9999.254005	10427	5370	0.999925	19512	3660	0.999925	18194467	0.000000
154436952	45509109	2322361	9999.547588	10525	5657	0.999955	19694	3588	0.999955	18578715	0.000000
154465739	45512375	2321499	9999.725632	10364	5679	0.999973	20193	3555	0.999973	18962816	0.000000
154434958	45521033	2323589	9999.833608	10461	5661	0.999983	19723	3730	0.999983	19345641	0.000000
154482194	45505068	2323770	9999.899091	10748	5438	0.999990	20173	3582	0.999990	19728205	0.000000
154443571	45514347	2321726	9999.938803	10363	5725	0.999994	20177	3599	0.999994	20110287	0.000000
154420663	45522933	2322166	9999.962887	10588	5596	0.999996	20103	3430	0.999996	20492621	0.000000
154442990	45523109	2323402	9999.977493	10247	5849	0.999998	19855	3655	0.999998	20874660	0.000000
154452877	45493246	2318930	9999.986350	10537	5715	0.999999	20191	3545	0.999999	21256211	0.000000
154469086	45505437	2323217	9999.991722	10371	5857	0.999999	20037	3595	0.999999	21635786	0.000000
154445266	45514670	2322133	9999.994980	10581	5517	0.999999	20053	3546	0.999999	22015649	0.000000
154443542	45519978	2321235	9999.996955	10477	5584	1.000000	19914	3544	1.000000	22395370	0.000000
154462875	45512816	2321004	9999.998154	10570	5704	1.000000	20204	3566	1.000000	22774029	0.000000
154461386	45514008	2320989	9999.998880	10582	5484	1.000000	19930	3665	1.000000	23149936	0.000000
154432293	45513064	2322202	9999.999321	10495	5676	1.000000	19939	3515	1.000000	23527477	0.000000
154432772	45518312	2324885	9999.999588	10274	5825	1.000000	19891	3707	1.000000	23903505	0.000000
154445111	45516718	2320901	9999.999750	10468	5564	1.000000	20072	3375	1.000000	24279912	0.000000
154458827	45520158	2319591	9999.999849	10499	5704	1.000000	20137	3541	1.000000	24655324	0.000000
154445869	45507227	2325721	9999.999908	10468	5685	1.000000	19900	3626	1.000000	25031135	0.000000
154425327	45520802	2325047	9999.999944	10554	5722	1.000000	19912	3666	1.000000	25405712	0.000000
154457443	45498512	2323195	9999.999966	10147	5745	1.000000	20112	3566	1.000000	25780735	0.000000
154432546	45517526	2320722	9999.999980	10573	5583	1.000000	19902	3502	1.000000	26154157	-1.#IND00
154435934	45514954	2322138	9999.999988	10510	5623	1.000000	19767	3615	1.000000	26525456	-0.028000
154434949	45507922	2324679	9999.999992	10648	5631	1.000000	20077	3562	1.000000	26898615	0.016330
154435586	45512589	2321265	9999.999995	10352	5585	1.000000	20290	3515	1.000000	27271745	0.013292
154432191	45514366	2323031	9999.999997	10577	5656	1.000000	19965	3502	1.000000	27643322	0.009441
154477548	45500229	2319206	9999.999998	10541	5490	1.000000	20010	3670	1.000000	28013822	-0.004257
154444567	45520097	2321289	9999.999999	10508	5549	1.000000	20088	3613	1.000000	28383785	-0.006289
154464855	45492124	2319287	9999.999999	10559	5574	1.000000	19952	3543	1.000000	28753066	-0.006421
154432369	45507201	2319233	10000.000000	10516	5621	1.000000	19783	3557	1.000000	29122170	-0.006073
154473092	45511882	2322773	10000.000000	10384	5760	1.000000	19727	3605	1.000000	29490697	-0.004605
154438915	45506002	2322554	10000.000000	10412	5662	1.000000	19774	3639	1.000000	29858351	-0.003222
154444799	45508996	2320428	10000.000000	10319	5609	1.000000	19956	3575	1.000000	30225573	-0.003344
154469797	45493461	2320432	10000.000000	10404	5565	1.000000	20217	3615	1.000000	30592315	-0.001440
154460218	45512369	2321859	10000.000000	10596	5626	1.000000	20267	3435	1.000000	30958309	-0.000686
154404602	45534902	2322858	10000.000000	10435	5628	1.000000	19610	3689	1.000000	31323663	-0.000546
154433314	45514910	2320448	10000.000000	10555	5720	1.000000	20197	3478	1.000000	31688780	-0.000295
154418636	45509791	2322537	10000.000000	10497	5588	1.000000	19923	3544	1.000000	32053494	-0.003644
154463720	45498680	2321840	10000.000000	10316	5589	1.000000	20013	3523	1.000000	32417073	-0.002596
154442977	45517261	2319272	10000.000000	10387	5770	1.000000	19934	3544	1.000000	32779713	-0.001379
154441635	45515729	2323699	10000.000000	10448	5613	1.000000	20108	3769	1.000000	33142151	-0.001174
154428502	45511825	2322560	10000.000000	10583	5511	1.000000	19855	3605	1.000000	33504740	-0.001763
154486651	45497373	2322532	10000.000000	10326	5695	1.000000	20013	3601	1.000000	33867043	-0.001581
154461232	45499514	2326005	10000.000000	10455	5678	1.000000	19831	3561	1.000000	34228365	-0.002759
154441533	45514374	2321343	10000.000000	10513	5763	1.000000	19909	3686	1.000000	34587001	-0.001993
154456233	45510740	2319743	10000.000000	10537	5696	1.000000	20060	3634	1.000000	34947038	-0.000808
154435649	45498406	2318900	10000.000000	10654	5389	1.000000	19687	3617	1.000000	35305378	0.000225
154449642	45506035	2323243	10000.000000	10514	5761	1.000000	20191	3495	1.000000	35664648	-0.000210
154422118	45507110	2320964	10000.000000	10541	5537	1.000000	19999	3712	1.000000	36024664	-0.000134
154456873	45500891	2323053	10000.000000	10546	5454	1.000000	19833	3699	1.000000	36382544	-0.000236
154455317	45500052	2321369	10000.000000	10533	5717	1.000000	20350	3414	1.000000	36739127	-0.000365
154467659	45496496	2323154	10000.000000	10585	5547	1.000000	19953	3595	1.000000	37096712	-0.000596
154455925	45513127	2325558	10000.000000	10598	5574	1.000000	20223	3619	1.000000	37453767	-0.000551
154450941	45497955	2325265	10000.000000	10654	5465	1.000000	19866	3630	1.000000	37809192	-0.000962
154436323	45503402	2322910	10000.000000	10464	5703	1.000000	19672	3601	1.000000	38165267	-0.000353
154445878	45514011	2320403	10000.000000	10408	5655	1.000000	20005	3459	1.000000	38520684	-0.000353
154472487	45506688	2321618	10000.000000	10385	5625	1.000000	19879	3728	1.000000	38874326	-0.000771
154421456	45521382	2321583	10000.000000	10397	5707	1.000000	19766	3533	1.000000	39228410	0.000421
154439736	45523389	2321985	10000.000000	10478	5758	1.000000	20070	3394	1.000000	39581530	0.000308
154449032	45514617	2323420	10000.000000	10371	5657	1.000000	20079	3474	1.000000	39933915	0.000089
154407469	45527195	2324665	10000.000000	10514	5559	1.000000	20226	3490	1.000000	40286115	0.000086
154467995	45502846	2319128	10000.000000	10391	5700	1.000000	19709	3684	1.000000	40638077	-0.001141
154493533	45498955	2321041	10000.000000	10364	5757	1.000000	20066	3520	1.000000	40989942	-0.001040
154449218	45521184	2321698	10000.000000	10373	5624	1.000000	20041	3609	1.000000	41341089	-0.000953
154435051	45497028	2321962	10000.000000	10458	5648	1.000000	19689	3699	1.000000	41690795	-0.002279
154445862	45518163	2323094	10000.000000	10596	5629	1.000000	20267	3489	1.000000	42040301	-0.001838
154452756	45505803	2324848	10000.000000	10451	5620	1.000000	20299	3423	1.000000	42389145	-0.001774
154454941	45517760	2322441	10000.000000	10615	5527	1.000000	20103	3577	1.000000	42738157	-0.001245
154428745	45518780	2322689	10000.000000	10557	5605	1.000000	19992	3576	1.000000	43086286	-0.000827
154470497	45495261	2321336	10000.000000	10321	5685	1.000000	20129	3399	1.000000	43433590	-0.000504
154445809	45509328	2320221	10000.000000	10520	5619	1.000000	20200	3426	1.000000	43780564	-0.000340
154445434	45517881	2323811	10000.000000	10466	5585	1.000000	19984	3594	1.000000	44126717	-0.000396
154398306	45528854	2324002	10000.000000	10428	5557	1.000000	20094	3693	1.000000	44474039	-0.000506
154449205	45508253	2322964	10000.000000	10419	5669	1.000000	19998	3521	1.000000	44820271	-0.000393
154450694	45511632	2322580	10000.000000	10287	5634	1.000000	20053	3497	1.000000	45165543	-0.000151
154447191	45522235	2321500	10000.000000	10408	5584	1.000000	19922	3519	1.000000	45510110	-0.000154
154476428	45499633	2319577	10000.000000	10520	5626	1.000000	20036	3462	1.000000	45854809	0.002256
154451220	45507826	2321842	10000.000000	10372	5631	1.000000	19845	3574	1.000000	46198686	0.002231
154423751	45529064	2322680	10000.000000	10320	5772	1.000000	19616	3581	1.000000	46541124	0.002632
154470167	45506806	2322170	10000.000000	10210	5745	1.000000	19927	3534	1.000000	46883310	0.002243
154425389	45515335	2321938	10000.000000	10540	5524	1.000000	19982	3517	1.000000	47225178	0.001798
npatches	nstrain	runtime	dt	init_x	init_y	init_y_blood	init_z	init_S	beta0	beta1	beta2	beta3	mean_beta	B	d	delta	delta_blood	b[0]	mut	m	CTL	c	g	epsilon	k	het	lambda	rho	omega	x_max	patch.dyna	DELTA	A	VA
10000	1	100.000000	0.001000	21900	9499	5000000	0.001000	10000000	28.322917	18.162529	19.489242	17.239205	20	800000000	0.010000	1.000000	1.000000	80000	0.000050	0.004800	0	0.500000	0.000000	2.500000	9.000000	0.500000	0.001000	0.001000	0.010000	31872	0	10.000000	7.000000	1.000000
sus	inf	inf_blood	z	x[0]	y[0][0]	z[0]	x[1]	y[1][0]	z[1]	S[0]	synchrony
219000000	94990000	5000000	10.000000	21900	9499	0.001000	21900	9499	0.001000	10000000	0.000000
59248743	174736837	9120694	3941.516320	4054	18341	0.394152	5997	17344	0.394152	10786719	0.000000
106863090	79206038	4079297	6325.803353	7460	8894	0.632580	10919	8086	0.632580	11310500	0.000000
132867893	57291666	2936723	7771.765723	9011	6906	0.777177	13598	5632	0.777177	11761905	0.000000
147630057	48046635	2456691	8648.676577	10186	5866	0.864868	15413	4498	0.864868	12175395	0.000000
156341230	43371674	2215585	9180.483393	11054	5311	0.918048	16043	4195	0.918048	12566153	0.000000
161578334	40821349	2083532	9503.000201	11405	5009	0.950300	16687	4031	0.950300	12940813	0.000000
164682661	39370472	2009137	9698.592075	11525	4788	0.969859	17075	3719	0.969859	13308105	0.000000
166624347	38508387	1964910	9817.209710	11546	5006	0.981721	17316	3552	0.981721	13670107	0.000000
167763742	37996744	1937383	9889.145947	11842	4830	0.988915	16998	3761	0.988915	14028810	0.000000
168459787	37673401	1922970	9932.772025	11986	4828	0.993277	17242	3868	0.993277	14385840	0.000000
168873008	37506587	1914829	9959.229270	11842	4738	0.995923	17672	3611	0.995923	14740121	0.000000
169138219	37390918	1909287	9975.274394	11954	4677	0.997527	17432	3661	0.997527	15092776	0.000000
169285688	37320969	1905292	9985.005037	12102	4716	0.998501	17587	3386	0.998501	15445832	0.000000
169377937	37283856	1900898	9990.906233	11872	4858	0.999091	17240	3825	0.999091	15796624	0.000000
169402959	37275276	1899217	9994.485041	11607	4993	0.999449	17692	3503	0.999449	16147177	0.000000
169471396	37250911	1898464	9996.655426	11740	4788	0.999666	17495	3663	0.999666	16497121	0.000000
169497412	37240030	1898550	9997.971667	11944	4771	0.999797	17426	3610	0.999797	16847529	0.000000
169496495	37232816	1899209	9998.769908	11779	4687	0.999877	17535	3716	0.999877	17197752	0.000000
169528010	37222732	1898192	9999.254005	11770	4857	0.999925	17573	3656	0.999925	17545765	0.000000
169505827	37238172	1898487	9999.547588	11794	4769	0.999955	17717	3521	0.999955	17892754	0.000000
169529391	37232203	1901304	9999.725632	11847	4733	0.999973	17226	3785	0.999973	18240747	0.000000
169531566	37218449	1898831	9999.833608	12283	4662	0.999983	17514	3662	0.999983	18588280	0.000000
169495982	37232619	1899577	9999.899091	11902	4760	0.999990	17457	3573	0.999990	18934535	0.000000
169517057	37226851	1897941	9999.938803	11834	4739	0.999994	17651	3657	0.999994	19280773	0.000000
169509492	37228330	1898256	9999.962887	12173	4545	0.999996	17539	3593	0.999996	19626832	0.000000
169503597	37228588	1898034	9999.977493	11888	4666	0.999998	17598	3703	0.999998	19972374	0.000000
169530657	37204302	1901338	9999.986350	12145	4697	0.999999	17258	3598	0.999999	20317379	0.000000
169544982	37207619	1896522	9999.991722	11602	4890	0.999999	17818	3546	0.999999	20661811	0.000000
169511437	37225256	1899750	9999.994980	11938	4720	0.999999	17407	3584	0.999999	21005181	0.000000
169480363	37238307	1899480	9999.996955	12077	4711	1.000000	17434	3632	1.000000	21348027	0.000000
169505802	37222829	1900669	9999.998154	11908	4773	1.000000	17513	3581	1.000000	21690024	0.000000
169490963	37224620	1897915	9999.998880	12173	4550	1.000000	17198	3718	1.000000	22031223	0.000000
169494746	37240996	1897231	9999.999321	11945	4753	1.000000	17835	3449	1.000000	22371897	0.000000
169545562	37221440	1902759	9999.999588	11783	4839	1.000000	17375	3610	1.000000	22712468	0.000000
169522710	37211976	1897239	9999.999750	12031	4689	1.000000	17075	3828	1.000000	23052600	0.000000
169534542	37217756	1898699	9999.999849	11722	4693	1.000000	17630	3724	1.000000	23392466	0.000000
169493148	37242158	1901295	9999.999908	11967	4571	1.000000	17410	3649	1.000000	23731879	0.000000
169557895	37205723	1898248	9999.999944	12019	4702	1.000000	17225	3708	1.000000	24070479	0.000000
169529541	37215994	1898689	9999.999966	12086	4661	1.000000	17394	3697	1.000000	24408988	0.000000
169524699	37216483	1898166	9999.999980	11795	4620	1.000000	17513	3574	1.000000	24745899	-1.#IND00
169508667	37231885	1897544	9999.999988	11871	4789	1.000000	17799	3496	1.000000	25083071	-0.001600
169507037	37222122	1899366	9999.999992	12067	4631	1.000000	17383	3752	1.000000	25419315	-0.013004
169517936	37232102	1898682	9999.999995	11934	4778	1.000000	17609	3524	1.000000	25755552	-0.002465
169518877	37217809	1899075	9999.999997	11804	4672	1.000000	17634	3587	1.000000	26089645	0.002137
169534800	37204703	1899240	9999.999998	11561	4848	1.000000	17347	3620	1.000000	26423560	0.002088
169524439	37220907	1900933	9999.999999	11746	4799	1.000000	17499	3534	1.000000	26757413	0.002772
169549340	37218150	1897831	9999.999999	11714	4842	1.000000	17455	3618	1.000000	27091248	0.002615
169530306	37222149	1897865	10000.000000	11951	4840	1.000000	17285	3593	1.000000	27424809	0.000504
169546000	37206683	1898071	10000.000000	11698	4818	1.000000	17500	3487	1.000000	27759360	-0.000476
169523096	37218957	1899434	10000.000000	12056	4646	1.000000	17468	3634	1.000000	28092157	-0.000893
169511284	37223985	1902267	10000.000000	11767	4699	1.000000	17395	3726	1.000000	28425131	-0.002306
169500999	37229732	1899773	10000.000000	12035	4631	1.000000	17501	3638	1.000000	28756501	-0.003196
169522326	37207215	1899605	10000.000000	12060	4496	1.000000	17436	3643	1.000000	29086645	-0.002757
169546805	37199169	1898712	10000.000000	11872	4828	1.000000	17504	3731	1.000000	29417119	-0.005708
169498828	37226939	1897388	10000.000000	11828	4703	1.000000	17455	3625	1.000000	29747387	-0.002553
169524967	37230851	1898949	10000.000000	11983	4766	1.000000	17699	3451	1.000000	30078303	-0.002418
169512585	37205277	1895796	10000.000000	11795	4751	1.000000	17551	3560	1.000000	30408310	-0.002266
169524125	37222360	1898900	10000.000000	12026	4686	1.000000	17425	3557	1.000000	30735821	-0.001653
169533899	37219751	1899957	10000.000000	12009	4697	1.000000	17700	3562	1.000000	31063182	-0.003968
169544969	37219809	1895700	10000.000000	11870	4604	1.000000	17445	3615	1.000000	31391031	-0.003715
169524103	37215925	1900803	10000.000000	11783	4684	1.000000	17583	3621	1.000000	31716985	-0.003482
169508483	37218043	1899507	10000.000000	12018	4589	1.000000	17475	3544	1.000000	32043475	-0.003543
169509234	37224295	1899296	10000.000000	12115	4589	1.000000	17702	3584	1.000000	32368971	-0.003722
169521665	37219030	1899242	10000.000000	11738	4710	1.000000	17570	3487	1.000000	32693946	-0.003104
169546501	37206240	1897506	10000.000000	11893	4673	1.000000	17564	3501	1.000000	33018876	-0.002588
169531253	37219416	1898179	10000.000000	11776	4588	1.000000	17629	3700	1.000000	33342771	-0.002209
169531647	37204034	1899476	10000.000000	11693	4730	1.000000	17595	3682	1.000000	33666507	-0.001006
169530759	37207650	1897463	10000.000000	11605	4890	1.000000	17599	3575	1.000000	33991017	-0.001060
169514116	37221611	1897584	10000.000000	11788	4715	1.000000	17343	3794	1.000000	34314833	-0.000824
169549373	37224609	1898149	10000.000000	12041	4579	1.000000	17566	3535	1.000000	34636025	-0.000628
169530662	37225735	1900655	10000.000000	12184	4462	1.000000	18025	3585	1.000000	34958248	-0.001341
169474366	37229185	1901821	10000.000000	11846	4750	1.000000	17572	3502	1.000000	35280873	-0.001033
169501996	37219853	1896647	10000.000000	11954	4777	1.000000	17773	3488	1.000000	35602091	-0.001753
169533258	37214601	1897652	10000.000000	12175	4526	1.000000	17584	3614	1.000000	35922747	-0.002984
169529161	37218058	1899132	10000.000000	11716	4746	1.000000	17293	3634	1.000000	36243044	-0.002590
169517990	37239295	1897806	10000.000000	11824	4873	1.000000	17396	3525	1.000000	36561920	-0.003111
169542653	37219705	1899389	10000.000000	11745	4675	1.000000	17459	3680	1.000000	36881025	-0.003137
169479503	37243781	1897734	10000.000000	11842	4883	1.000000	17845	3378	1.000000	37200007	-0.002664
169523195	37202453	1898133	10000.000000	11886	4681	1.000000	17712	3682	1.000000	37518198	-0.002329
169511349	37218266	1898107	10000.000000	12087	4763	1.000000	17369	3535	1.000000	37835199	-0.002292
169506251	37221784	1898703	10000.000000	11770	4812	1.000000	17582	3468	1.000000	38151890	-0.001489
169506552	37229946	1902075	10000.000000	11977	4596	1.000000	17639	3661	1.000000	38469231	-0.001556
169544574	37206467	1900312	10000.000000	11793	4872	1.000000	17651	3528	1.000000	38786097	-0.001611
169522730	37215909	1900592	10000.000000	11845	4907	1.000000	17794	3462	1.000000	39101753	-0.000535
169527802	37219671	1900230	10000.000000	11746	4776	1.000000	17512	3692	1.000000	39418068	-0.000533
169496963	37233172	1898818	10000.000000	11812	4689	1.000000	17462	3564	1.000000	39731791	-0.000435
169507322	37211423	1900666	10000.000000	12011	4674	1.000000	17382	3680	1.000000	40047157	0.000037
169513545	37231348	1897535	10000.000000	11743	4867	1.000000	17567	3717	1.000000	40361203	-0.000296
169487932	37248788	1899412	10000.000000	11934	4626	1.000000	17520	3627	1.000000	40673367	0.000241
169512740	37235164	1897791	10000.000000	11891	4813	1.000000	17470	3551	1.000000	40987229	0.000764
169489410	37226636	1902515	10000.000000	11942	4734	1.000000	17261	3618	1.000000	41300184	0.000428
169517862	37223160	1901313	10000.000000	11702	4875	1.000000	17466	3696	1.000000	41614103	0.000607
169500181	37242458	1896792	10000.000000	11826	4862	1.000000	17621	3512	1.000000	41925935	0.000623
169521061	37218483	1897904	10000.000000	12122	4584	1.000000	17322	3517	1.000000	42236692	0.002131
169541173	37218149	1898364	10000.000000	12044	4722	1.000000	17844	3499	1.000000	42546834	0.002583
169505302	37224986	1897283	10000.000000	11790	4603	1.000000	17293	3659	1.000000	42857233	0.002518
169530425	37218305	1897933	10000.000000	12054	4725	1.000000	17369	3577	1.000000	43167275	0.002550
169517122	37209011	1898620	10000.000000	12025	4650	1.000000	17546	3584	1.000000	43476910	0.002548
169513282	37222009	1899178	10000.000000	11850	4748	1.000000	17590	3672	1.000000	43785114	0.002555
npatches	nstrain	runtime	dt	init_x	init_y	init_y_blood	init_z	init_S	beta0	beta1	beta2	beta3	mean_beta	B	d	delta	delta_blood	b[0]	mut	m	CTL	c	g	epsilon	k	het	lambda	rho	omega	x_max	patch.dyna	DELTA	A	VA
10000	1	100.000000	0.001000	21900	9499	5000000	0.001000	10000000	24.737556	27.777262	26.545678	21.932662	20	800000000	0.010000	1.000000	1.000000	80000	0.000050	0.004800	0	0.500000	0.000000	2.500000	10.000000	0.500000	0.001000	0.001000	0.010000	31872	0	10.000000	7.000000	1.000000
sus	inf	inf_blood	z	x[0]	y[0][0]	z[0]	x[1]	y[1][0]	z[1]	S[0]	synchrony
219000000	94990000	5000000	10.000000	21900	9499	0.001000	21900	9499	0.001000	10000000	0.000000
63999242	156343860	8177211	3941.516320	5008	16190	0.394152	4543	16344	0.394152	10779495	0.000000
117244072	67853260	3496270	6325.803353	9126	7626	0.632580	8343	7730	0.632580	11277717	0.000000
145460077	48322625	2479422	7771.765723	11470	5569	0.777177	10414	5764	0.777177	11699857	0.000000
161502012	39978680	2047092	8648.676577	12732	4593	0.864868	11523	4958	0.864868	12079320	0.000000
170962852	35822501	1829235	9180.483393	13413	4360	0.918048	12541	4512	0.918048	12432674	0.000000
176602702	33514542	1710401	9503.000201	14181	3906	0.950300	12656	4270	0.950300	12771131	0.000000
179986751	32211101	1645257	9698.592075	14460	3915	0.969859	12974	4214	0.969859	13099710	0.000000
182051783	31446171	1607891	9817.209710	14533	3805	0.981721	13277	4015	0.981721	13423594	0.000000
183309782	30981939	1580638	9889.145947	14464	3924	0.988915	13291	4053	0.988915	13743051	0.000000
184063286	30713805	1566950	9932.772025	14682	3832	0.993277	13126	4141	0.993277	14059054	0.000000
184549460	30536460	1559902	9959.229270	14791	3698	0.995923	13128	3960	0.995923	14373495	0.000000
184828305	30443323	1552002	9975.274394	15094	3523	0.997527	13249	4039	0.997527	14688186	0.000000
184957073	30393281	1550249	9985.005037	14684	3875	0.998501	13450	3938	0.998501	15002801	0.000000
185053962	30354739	1548649	9990.906233	14948	3685	0.999091	13475	3857	0.999091	15315109	0.000000
185103299	30329893	1546995	9994.485041	15033	3846	0.999449	13485	3934	0.999449	15628229	0.000000
185137319	30318591	1546914	9996.655426	14866	3742	0.999666	13678	3784	0.999666	15940631	0.000000
185189181	30303729	1545484	9997.971667	14925	3633	0.999797	13521	3891	0.999797	16251469	0.000000
185186876	30301603	1544916	9998.769908	14824	3785	0.999877	13488	3904	0.999877	16562423	0.000000
185182569	30310018	1548057	9999.254005	14644	3717	0.999925	13559	3918	0.999925	16872144	0.000000
185211226	30287699	1546664	9999.547588	14743	3727	0.999955	13469	3783	0.999955	17181148	0.000000
185208486	30296549	1545674	9999.725632	14822	3679	0.999973	13487	3960	0.999973	17490160	0.000000
185184037	30306573	1546288	9999.833608	15001	3560	0.999983	13190	4008	0.999983	17799604	0.000000
185238669	30290029	1545119	9999.899091	14881	3527	0.999990	13663	3890	0.999990	18108582	0.000000
185206065	30305311	1546667	9999.938803	14875	3547	0.999994	13668	3879	0.999994	18415817	0.000000
185220936	30296056	1545359	9999.962887	14875	3639	0.999996	13267	4032	0.999996	18723271	0.000000
185175802	30300313	1545307	9999.977493	14744	3783	0.999998	13561	3892	0.999998	19029561	0.000000
185177761	30304112	1545218	9999.986350	14828	3670	0.999999	13358	3899	0.999999	19336627	0.000000
185214989	30302135	1545609	9999.991722	15033	3697	0.999999	13494	3830	0.999999	19642443	0.000000
185248778	30289022	1545855	9999.994980	14362	3904	0.999999	13323	4131	0.999999	19948320	0.000000
185247836	30267782	1546021	9999.996955	14769	3833	1.000000	13380	3973	1.000000	20253930	0.000000
185227879	30288389	1545836	9999.998154	15032	3555	1.000000	13456	3921	1.000000	20558470	0.000000
185203086	30293034	1543971	9999.998880	14846	3750	1.000000	13384	3945	1.000000	20862519	0.000000
185202096	30298913	1548277	9999.999321	14680	3759	1.000000	13529	3853	1.000000	21165524	0.000000
185212744	30289013	1545249	9999.999588	14869	3778	1.000000	13349	3888	1.000000	21468144	0.000000
185224327	30279463	1545464	9999.999750	14758	3771	1.000000	13406	3889	1.000000	21770692	0.000000
185222137	30285993	1544958	9999.999849	15011	3527	1.000000	13526	4104	1.000000	22072815	0.000000
185196434	30303629	1544862	9999.999908	14732	3729	1.000000	13252	3933	1.000000	22374540	0.000000
185207904	30296940	1545582	9999.999944	14881	3691	1.000000	13143	4030	1.000000	22675522	0.000000
185205872	30309170	1547491	9999.999966	14897	3720	1.000000	13345	3949	1.000000	22977335	0.000000
185189665	30301649	1546246	9999.999980	15164	3636	1.000000	13512	3905	1.000000	23277640	-1.#IND00
185206952	30294356	1546670	9999.999988	14619	3848	1.000000	13653	3924	1.000000	23577233	-0.004800
185216080	30291741	1543126	9999.999992	14718	3845	1.000000	13385	3745	1.000000	23876973	0.035907
185214970	30292514	1543276	9999.999995	14750	3654	1.000000	13358	4060	1.000000	24174795	0.026319
185199552	30304862	1544602	9999.999997	14575	3824	1.000000	13559	3984	1.000000	24474376	0.022742
185195491	30309885	1543991	9999.999998	14838	3762	1.000000	13350	4054	1.000000	24772530	0.016457
185220299	30298858	1543792	9999.999999	14959	3619	1.000000	13187	4030	1.000000	25070830	0.007376
185204090	30291026	1546569	9999.999999	14876	3781	1.000000	13393	4036	1.000000	25367794	0.006790
185219185	30302052	1545840	10000.000000	15079	3643	1.000000	13252	4097	1.000000	25664432	0.006700
185199787	30314331	1546951	10000.000000	14896	3714	1.000000	13464	4012	1.000000	25961244	0.004337
185214786	30287305	1544979	10000.000000	14851	3745	1.000000	13516	3874	1.000000	26257741	0.006659
185193687	30311524	1545966	10000.000000	15329	3706	1.000000	12928	4169	1.000000	26553760	0.005848
185217609	30291985	1545503	10000.000000	14643	3767	1.000000	13148	4030	1.000000	26848961	0.002728
185181763	30299954	1546943	10000.000000	14906	3664	1.000000	13174	4159	1.000000	27142846	0.001705
185220867	30282325	1544501	10000.000000	14867	3649	1.000000	13556	4005	1.000000	27436791	0.002664
185225815	30276215	1544129	10000.000000	14738	3637	1.000000	13095	4094	1.000000	27729384	0.002849
185233606	30304798	1544762	10000.000000	14934	3630	1.000000	13156	4045	1.000000	28023818	0.004366
185205055	30293168	1544391	10000.000000	15008	3675	1.000000	13213	3822	1.000000	28316430	0.004581
185225549	30292872	1545216	10000.000000	14702	3654	1.000000	13395	3899	1.000000	28609776	0.005116
185213225	30292729	1544909	10000.000000	15108	3656	1.000000	13430	3959	1.000000	28901242	0.004758
185164211	30308235	1546003	10000.000000	14916	3840	1.000000	13370	4066	1.000000	29192475	0.004073
185216143	30277244	1545439	10000.000000	14887	3634	1.000000	13207	4123	1.000000	29483466	0.003176
185199285	30290797	1547703	10000.000000	15022	3627	1.000000	13457	3917	1.000000	29774586	0.001936
185175705	30301359	1547971	10000.000000	14639	3760	1.000000	13519	3909	1.000000	30065170	0.001832
185210858	30309902	1547722	10000.000000	15287	3609	1.000000	13337	4025	1.000000	30354963	0.001979
185206074	30283149	1545361	10000.000000	14957	3651	1.000000	13096	3922	1.000000	30644401	0.002607
185186514	30306833	1545816	10000.000000	14671	3766	1.000000	13621	3860	1.000000	30933874	0.002645
185235920	30291125	1544428	10000.000000	14909	3601	1.000000	13600	3873	1.000000	31221355	0.003419
185204485	30276389	1546692	10000.000000	14740	3838	1.000000	13061	4064	1.000000	31508847	0.003924
185149433	30315862	1546301	10000.000000	14873	3705	1.000000	13294	4137	1.000000	31796443	0.003541
185222018	30282410	1546530	10000.000000	14921	3703	1.000000	13268	3967	1.000000	32083697	0.004161
185209200	30284158	1547035	10000.000000	14790	3762	1.000000	13510	3872	1.000000	32370717	0.003642
185207649	30306381	1547715	10000.000000	15048	3659	1.000000	13353	3895	1.000000	32657572	0.003489
185196527	30295303	1546062	10000.000000	14886	3773	1.000000	13282	3891	1.000000	32944141	0.003236
185196921	30291947	1542717	10000.000000	14869	3718	1.000000	13095	3886	1.000000	33229638	0.002049
185125094	30326644	1547449	10000.000000	14608	3797	1.000000	13569	3815	1.000000	33515541	0.001836
185234716	30284644	1544786	10000.000000	14755	3714	1.000000	13098	4007	1.000000	33799777	0.001801
185211961	30274332	1544607	10000.000000	14895	3719	1.000000	13646	4006	1.000000	34084149	0.001009
185196958	30302886	1547218	10000.000000	14903	3634	1.000000	13341	4012	1.000000	34368220	0.000988
185202019	30285116	1544330	10000.000000	14664	3649	1.000000	13392	3974	1.000000	34652392	0.002505
185206835	30299800	1546625	10000.000000	14926	3714	1.000000	13387	4036	1.000000	34935498	0.002404
185197833	30291911	1544784	10000.000000	14863	3929	1.000000	13039	4112	1.000000	35217943	0.002616
185241487	30277870	1545571	10000.000000	14594	3765	1.000000	13285	4162	1.000000	35500388	0.002030
185190523	30293933	1545515	10000.000000	14974	3708	1.000000	13523	4063	1.000000	35781462	0.001860
185199978	30297349	1545178	10000.000000	14930	3624	1.000000	13314	4132	1.000000	36062921	0.001717
185212753	30280737	1546379	10000.000000	14900	3728	1.000000	13429	3933	1.000000	36343669	0.002325
185204061	30280686	1548605	10000.000000	14824	3520	1.000000	13075	4241	1.000000	36624488	0.001899
185213876	30300337	1545354	10000.000000	14984	3594	1.000000	13260	4034	1.000000	36903891	0.001814
185188030	30300961	1545481	10000.000000	14794	3563	1.000000	13339	4027	1.000000	37183897	0.002087
185187048	30306007	1548831	10000.000000	14757	3722	1.000000	13288	4003	1.000000	37463335	0.001345
185179811	30305020	1546065	10000.000000	14958	3628	1.000000	13411	4092	1.000000	37742912	0.001516
185196930	30296664	1547573	10000.000000	14665	3853	1.000000	13307	3982	1.000000	38021784	0.001430
185213601	30301468	1548225	10000.000000	14546	4067	1.000000	13348	4021	1.000000	38299796	0.001326
185180867	30300754	1545005	10000.000000	15183	3681	1.000000	13379	4078	1.000000	38577304	0.001397
185192552	30314243	1546689	10000.000000	15217	3493	1.000000	13285	3998	1.000000	38854277	0.001287
185233347	30280876	1545294	10000.000000	14696	3681	1.000000	13360	4057	1.000000	39130886	0.001272
185179123	30307622	1545203	10000.000000	14704	3740	1.000000	13214	4111	1.000000	39406771	0.001222
185233542	30287702	1544614	10000.000000	15044	3566	1.000000	13321	3977	1.000000	39683287	0.001108
185236267	30272299	1544338	10000.000000	14782	3633	1.000000	13237	3876	1.000000	39958923	0.001062
185161424	30308329	1547880	10000.000000	14644	3867	1.000000	13654	3848	1.000000	40234905	0.000781
npatches	nstrain	runtime	dt	init_x	init_y	init_y_blood	init_z	init_S	beta0	beta1	beta2	beta3	mean_beta	B	d	delta	delta_blood	b[0]	mut	m	CTL	c	g	epsilon	k	het	lambda	rho	omega	x_max	patch.dyna	DELTA	A	VA
10000	1	100.000000	0.001000	21900	9499	5000000	0.001000	10000000	15.162158	19.883084	23.423671	29.322329	20	800000000	0.010000	1.000000	1.000000	80000	0.000050	0.004800	0	0.500000	0.000000	2.500000	11.000000	0.500000	0.001000	0.001000	0.010000	31872	0	10.000000	7.000000	1.000000
sus	inf	inf_blood	z	x[0]	y[0][0]	z[0]	x[1]	y[1][0]	z[1]	S[0]	synchrony
219000000	94990000	5000000	10.000000	21900	9499	0.001000	21900	9499	0.001000	10000000	0.000000
68820641	140199241	7354637	3941.516320	8156	13450	0.394152	6449	14437	0.394152	10767677	0.000000
127419322	58516221	3017021	6325.803353	15126	5342	0.632580	12037	6175	0.632580	11241318	0.000000
157624954	40940468	2100284	7771.765723	18254	3691	0.777177	15023	4389	0.777177	11631938	0.000000
174887135	33409474	1711764	8648.676577	20897	2677	0.864868	16769	3464	0.864868	11978231	0.000000
185002670	29641396	1514327	9180.483393	21761	2356	0.918048	17562	3205	0.918048	12297050	0.000000
191021777	27574425	1408789	9503.000201	22593	2134	0.950300	18699	2785	0.950300	12598684	0.000000
194639706	26381681	1346682	9698.592075	23152	1938	0.969859	18910	2765	0.969859	12891798	0.000000
196845276	25690057	1311944	9817.209710	23215	1880	0.981721	19222	2618	0.981721	13178569	0.000000
198124816	25286172	1291182	9889.145947	23229	1818	0.988915	19058	2694	0.988915	13461806	0.000000
198883040	25068853	1277521	9932.772025	23277	1897	0.993277	19709	2534	0.993277	13741722	0.000000
199389358	24907081	1269208	9959.229270	23475	1903	0.995923	19116	2653	0.995923	14021132	0.000000
199682647	24815968	1263932	9975.274394	23515	1805	0.997527	19633	2353	0.997527	14298842	0.000000
199868813	24756833	1262633	9985.005037	23183	2006	0.998501	19349	2612	0.998501	14575913	0.000000
199926847	24728953	1260949	9990.906233	23466	1849	0.999091	19622	2467	0.999091	14851472	0.000000
200073126	24692258	1260246	9994.485041	23748	1819	0.999449	19258	2754	0.999449	15127036	0.000000
200064629	24699953	1259021	9996.655426	24009	1716	0.999666	19574	2460	0.999666	15400675	0.000000
200112701	24671103	1259665	9997.971667	23824	1749	0.999797	19669	2458	0.999797	15674133	0.000000
200148799	24659780	1258344	9998.769908	23895	1888	0.999877	19286	2642	0.999877	15947900	0.000000
200113477	24679921	1259272	9999.254005	23725	1754	0.999925	19897	2590	0.999925	16221625	0.000000
200119561	24681063	1258936	9999.547588	23746	1869	0.999955	19485	2621	0.999955	16494654	0.000000
200187591	24680356	1258918	9999.725632	23879	1748	0.999973	19450	2563	0.999973	16766970	0.000000
200164441	24667607	1259951	9999.833608	23338	1999	0.999983	19205	2619	0.999983	17039952	0.000000
200111581	24684392	1258347	9999.899091	23422	1913	0.999990	19816	2513	0.999990	17311747	0.000000
200197951	24664445	1257889	9999.938803	24042	1790	0.999994	19449	2561	0.999994	17582794	0.000000
200154275	24669464	1259416	9999.962887	23772	1704	0.999996	19579	2480	0.999996	17853341	0.000000
200126406	24671121	1259207	9999.977493	23807	1784	0.999998	19297	2654	0.999998	18124607	0.000000
200165864	24663086	1258307	9999.986350	23479	1910	0.999999	19553	2380	0.999999	18394715	0.000000
200126913	24668278	1259843	9999.991722	23737	1992	0.999999	19226	2709	0.999999	18664444	0.000000
200116942	24679279	1258098	9999.994980	23765	1947	0.999999	19330	2619	0.999999	18934177	0.000000
200115758	24686184	1258655	9999.996955	23654	1806	1.000000	19269	2668	1.000000	19201832	0.000000
200101018	24694883	1259472	9999.998154	23442	1861	1.000000	19562	2522	1.000000	19470868	0.000000
200139171	24674836	1256907	9999.998880	23695	1893	1.000000	19558	2648	1.000000	19738118	0.000000
200125233	24671978	1259568	9999.999321	23622	1834	1.000000	19492	2585	1.000000	20005611	0.000000
200133909	24667715	1257703	9999.999588	23720	1828	1.000000	19269	2622	1.000000	20273007	0.000000
200118443	24687509	1258466	9999.999750	23636	1860	1.000000	19596	2538	1.000000	20539822	0.000000
200135727	24665859	1256223	9999.999849	23580	1950	1.000000	19705	2448	1.000000	20807646	0.000000
200158245	24658642	1258986	9999.999908	23788	1746	1.000000	19432	2511	1.000000	21073661	0.000000
200117370	24685637	1260352	9999.999944	23692	1916	1.000000	19479	2591	1.000000	21339648	0.000000
200161958	24667360	1257190	9999.999966	23478	1914	1.000000	19779	2590	1.000000	21604851	0.000000
200121285	24688934	1258717	9999.999980	23702	1920	1.000000	19685	2616	1.000000	21870480	-1.#IND00
200146616	24670238	1257984	9999.999988	23391	1847	1.000000	19278	2618	1.000000	22135265	0.001600
200162756	24684104	1259807	9999.999992	23748	1815	1.000000	19631	2439	1.000000	22398546	0.007015
200134340	24657749	1259156	9999.999995	23951	1656	1.000000	19430	2534	1.000000	22661666	0.005637
200137513	24683651	1257669	9999.999997	23608	1845	1.000000	19623	2538	1.000000	22924879	0.012959
200110497	24680813	1259526	9999.999998	24061	1648	1.000000	19599	2626	1.000000	23188309	0.010172
200168889	24675631	1259003	9999.999999	23613	1763	1.000000	19936	2440	1.000000	23449998	0.008133
200117377	24678041	1259721	9999.999999	23600	1870	1.000000	19531	2402	1.000000	23712015	0.008247
200104753	24680967	1259512	10000.000000	23607	1844	1.000000	19097	2636	1.000000	23973823	0.006290
200135823	24672436	1260208	10000.000000	23390	1834	1.000000	19684	2463	1.000000	24235610	0.006075
200119361	24675399	1258154	10000.000000	23693	1769	1.000000	19674	2330	1.000000	24497586	0.000867
200152385	24669236	1257974	10000.000000	23497	1819	1.000000	19139	2660	1.000000	24758270	0.001132
200124832	24664319	1257807	10000.000000	23808	1856	1.000000	19410	2600	1.000000	25019509	0.002806
200102472	24674585	1258643	10000.000000	23753	1816	1.000000	19777	2477	1.000000	25279685	0.000531
200153792	24664720	1259582	10000.000000	23593	1914	1.000000	19464	2621	1.000000	25539135	0.004374
200209961	24649589	1257702	10000.000000	23629	1723	1.000000	19545	2464	1.000000	25798659	0.004398
200153007	24672869	1257125	10000.000000	23479	1958	1.000000	19515	2642	1.000000	26057297	0.004725
200109708	24679938	1258316	10000.000000	23572	1848	1.000000	19404	2551	1.000000	26315946	0.003889
200129099	24674196	1259643	10000.000000	23777	1740	1.000000	19693	2475	1.000000	26574123	0.003520
200159750	24672354	1257111	10000.000000	23007	1972	1.000000	19525	2365	1.000000	26830932	0.004543
200156514	24662615	1259740	10000.000000	23430	1788	1.000000	19494	2521	1.000000	27088520	0.003951
200140408	24671167	1260703	10000.000000	23698	1906	1.000000	19447	2607	1.000000	27344800	0.007070
200147929	24676032	1258747	10000.000000	23715	1779	1.000000	19655	2523	1.000000	27600209	0.007222
200116750	24675643	1260224	10000.000000	23494	1860	1.000000	19494	2441	1.000000	27855841	0.007638
200150648	24680166	1260784	10000.000000	23825	1827	1.000000	19490	2609	1.000000	28111788	0.005916
200112351	24665437	1261337	10000.000000	23491	1927	1.000000	19666	2611	1.000000	28368252	0.005727
200133016	24679373	1258622	10000.000000	23674	1787	1.000000	19635	2550	1.000000	28623963	0.006052
200149104	24669930	1257557	10000.000000	23612	1858	1.000000	19442	2583	1.000000	28878979	0.005927
200132891	24675425	1258449	10000.000000	23094	1959	1.000000	19516	2674	1.000000	29133581	0.007708
200155827	24677388	1259072	10000.000000	23298	1883	1.000000	19453	2503	1.000000	29387741	0.007771
200111654	24696960	1258721	10000.000000	23549	1812	1.000000	18787	2724	1.000000	29641525	0.007463
200127294	24686435	1258320	10000.000000	23510	1862	1.000000	19564	2496	1.000000	29894300	0.007756
200147328	24678928	1259040	10000.000000	23329	1919	1.000000	19734	2435	1.000000	30147306	0.009077
200131808	24666785	1258901	10000.000000	23590	1847	1.000000	19474	2515	1.000000	30399657	0.008599
200165388	24664261	1258549	10000.000000	23438	1787	1.000000	19297	2658	1.000000	30651278	0.008739
200135013	24668399	1258773	10000.000000	23479	1934	1.000000	19600	2551	1.000000	30903528	0.007242
200143046	24689841	1260151	10000.000000	23469	1962	1.000000	19398	2575	1.000000	31155594	0.007974
200152339	24672563	1257105	10000.000000	23553	1928	1.000000	19106	2706	1.000000	31406748	0.008333
200148282	24673224	1259225	10000.000000	23773	1880	1.000000	19496	2526	1.000000	31657501	0.007645
200127278	24688343	1259169	10000.000000	23835	1825	1.000000	19120	2647	1.000000	31907961	0.006958
200158066	24673732	1258110	10000.000000	23507	1951	1.000000	19200	2512	1.000000	32157097	0.006649
200114410	24691612	1261474	10000.000000	23959	1625	1.000000	19452	2562	1.000000	32406900	0.005418
200141325	24675007	1259911	10000.000000	23477	1895	1.000000	19301	2728	1.000000	32656100	0.004977
200158210	24660677	1259369	10000.000000	23844	1685	1.000000	19439	2599	1.000000	32904971	0.004591
200154666	24670810	1259345	10000.000000	23842	1765	1.000000	19401	2615	1.000000	33153548	0.004335
200099637	24685740	1261042	10000.000000	23697	1736	1.000000	19845	2410	1.000000	33401059	0.003943
200148203	24682362	1259861	10000.000000	23736	1836	1.000000	19204	2588	1.000000	33647583	0.003709
200160017	24667077	1256646	10000.000000	23151	1998	1.000000	19749	2462	1.000000	33894059	0.003635
200125909	24685067	1256586	10000.000000	23577	1910	1.000000	19815	2514	1.000000	34140841	0.003472
200151212	24673325	1257631	10000.000000	23903	1778	1.000000	19464	2622	1.000000	34387430	0.002478
200100163	24690158	1259106	10000.000000	23401	1920	1.000000	19381	2579	1.000000	34633067	0.002392
200125647	24696974	1259826	10000.000000	23673	1831	1.000000	19631	2665	1.000000	34879308	0.002900
200129303	24678201	1258257	10000.000000	23508	1914	1.000000	19476	2555	1.000000	35125100	0.002262
200155960	24663623	1258757	10000.000000	23317	1816	1.000000	19072	2738	1.000000	35371060	0.002200
200118212	24686637	1257742	10000.000000	23763	1694	1.000000	19693	2518	1.000000	35614458	0.002164
200146966	24679075	1258171	10000.000000	23448	1975	1.000000	19165	2546	1.000000	35858777	0.002143
200107605	24689631	1259270	10000.000000	23580	1848	1.000000	19458	2571	1.000000	36103259	0.002348
200119587	24683137	1259703	10000.000000	23634	2009	1.000000	19704	2663	1.000000	36346527	0.002254
200118783	24681501	1258802	10000.000000	23379	1907	1.000000	18856	2713	1.000000	36589464	0.003594
200098738	24690502	1259856	10000.000000	23695	1882	1.000000	19464	2621	1.000000	36831942	0.003372
npatches	nstrain	runtime	dt	init_x	init_y	init_y_blood	init_z	init_S	beta0	beta1	beta2	beta3	mean_beta	B	d	delta	delta_blood	b[0]	mut	m	CTL	c	g	epsilon	k	het	lambda	rho	omega	x_max	patch.dyna	DELTA	A	VA
10000	1	100.000000	0.001000	21900	9499	5000000	0.001000	10000000	28.048654	24.638315	27.685848	29.890541	20	800000000	0.010000	1.000000	1.000000	80000	0.000050	0.004800	0	0.500000	0.000000	2.500000	12.000000	0.500000	0.001000	0.001000	0.010000	31872	0	10.000000	7.000000	1.000000
sus	inf	inf_blood	z	x[0]	y[0][0]	z[0]	x[1]	y[1][0]	z[1]	S[0]	synchrony
219000000	94990000	5000000	10.000000	21900	9499	0.001000	21900	9499	0.001000	10000000	0.000000
73135614	126296892	6633861	3941.516320	5165	13530	0.394152	5770	13251	0.394152	10762828	0.000000
136409452	51002318	2629935	6325.803353	9717	6138	0.632580	11003	5781	0.632580	11214041	0.000000
168238880	35095600	1800193	7771.765723	11980	4645	0.777177	13629	4169	0.777177	11578196	0.000000
186389396	28253750	1445243	8648.676577	13581	3776	0.864868	15398	3311	0.864868	11894806	0.000000
196944993	24846238	1268411	9180.483393	14305	3661	0.918048	16398	3033	0.918048	12184082	0.000000
203282967	22965327	1173818	9503.000201	14848	3342	0.950300	16538	2959	0.950300	12455411	0.000000
206986874	21930992	1118999	9698.592075	15084	3092	0.969859	17155	2755	0.969859	12717421	0.000000
209283480	21275059	1086866	9817.209710	15634	2840	0.981721	17319	2729	0.981721	12972670	0.000000
210617789	20923832	1069500	9889.145947	15529	3062	0.988915	17553	2653	0.988915	13225202	0.000000
211447745	20710806	1055356	9932.772025	15646	2945	0.993277	17338	2753	0.993277	13474271	0.000000
211979057	20562558	1049443	9959.229270	15382	2956	0.995923	17552	2799	0.995923	13721786	0.000000
212265779	20504464	1046337	9975.274394	15823	2798	0.997527	17189	2766	0.997527	13967356	0.000000
212412979	20445880	1043557	9985.005037	15729	3013	0.998501	17563	2786	0.998501	14213104	0.000000
212536553	20417370	1040281	9990.906233	15698	3046	0.999091	17779	2622	0.999091	14457768	0.000000
212619765	20399537	1041978	9994.485041	15543	3007	0.999449	17694	2525	0.999449	14702323	0.000000
212652765	20377193	1039814	9996.655426	15642	2904	0.999666	17402	2777	0.999666	14946890	0.000000
212651969	20392434	1039473	9997.971667	15691	3061	0.999797	17348	2668	0.999797	15191886	0.000000
212664823	20392760	1040485	9998.769908	15521	2919	0.999877	17725	2670	0.999877	15434312	0.000000
212749083	20346969	1038275	9999.254005	15721	2948	0.999925	17472	2733	0.999925	15677185	0.000000
212664253	20380449	1040252	9999.547588	15485	2887	0.999955	17545	2720	0.999955	15920031	0.000000
212733043	20374979	1038900	9999.725632	15407	2954	0.999973	17691	2485	0.999973	16162116	0.000000
212738086	20370079	1038744	9999.833608	15688	2998	0.999983	17756	2686	0.999983	16403728	0.000000
212725461	20365426	1038870	9999.899091	15630	3000	0.999990	17611	2596	0.999990	16644448	0.000000
212679674	20377459	1039824	9999.938803	16011	2875	0.999994	17644	2671	0.999994	16885788	0.000000
212710993	20379316	1038245	9999.962887	15410	3113	0.999996	17737	2580	0.999996	17125818	0.000000
212692295	20365948	1039645	9999.977493	15746	3078	0.999998	17603	2710	0.999998	17366045	0.000000
212679920	20375874	1040337	9999.986350	15578	3035	0.999999	17313	2766	0.999999	17606782	0.000000
212723350	20363213	1037625	9999.991722	15540	3036	0.999999	17636	2640	0.999999	17845587	0.000000
212735799	20351352	1038177	9999.994980	15752	3000	0.999999	17784	2687	0.999999	18084809	0.000000
212709438	20390829	1039647	9999.996955	15650	3017	1.000000	17799	2840	1.000000	18325347	0.000000
212691634	20363060	1041614	9999.998154	15807	2853	1.000000	17711	2703	1.000000	18563976	0.000000
212692128	20375541	1038304	9999.998880	15816	2863	1.000000	17453	2576	1.000000	18801833	0.000000
212734824	20372211	1040610	9999.999321	15440	2990	1.000000	17655	2669	1.000000	19039025	0.000000
212722849	20374467	1039965	9999.999588	15877	2754	1.000000	17700	2725	1.000000	19276298	0.000000
212712262	20375138	1039312	9999.999750	15729	2848	1.000000	17676	2578	1.000000	19513340	0.000000
212737814	20363195	1037653	9999.999849	15868	2855	1.000000	17863	2762	1.000000	19749574	0.000000
212735332	20361656	1039446	9999.999908	15742	2990	1.000000	17216	2742	1.000000	19985990	0.000000
212701327	20385568	1038553	9999.999944	15462	3132	1.000000	17621	2666	1.000000	20222080	0.000000
212675907	20385460	1040625	9999.999966	15827	2905	1.000000	17335	2743	1.000000	20457647	0.000000
212700157	20376268	1039464	9999.999980	15787	2991	1.000000	17443	2905	1.000000	20693422	-1.#IND00
212702718	20371422	1038399	9999.999988	15606	2986	1.000000	17258	2738	1.000000	20928671	-0.000000
212707981	20363671	1039350	9999.999992	15675	2917	1.000000	17943	2699	1.000000	21162801	0.004555
212736648	20366401	1039166	9999.999995	15909	3080	1.000000	17635	2605	1.000000	21397389	0.008555
212752239	20353110	1039283	9999.999997	15727	2923	1.000000	17686	2602	1.000000	21631635	0.001090
212721471	20370616	1037847	9999.999998	15480	2902	1.000000	17132	2627	1.000000	21865409	0.000073
212702893	20371701	1038702	9999.999999	15921	2893	1.000000	17840	2643	1.000000	22098424	-0.003119
212682167	20363159	1040613	9999.999999	15513	2992	1.000000	17896	2542	1.000000	22331908	-0.002084
212714470	20381018	1039112	10000.000000	15504	3002	1.000000	17490	2817	1.000000	22563988	-0.001946
212691347	20363723	1038291	10000.000000	15701	3085	1.000000	17491	2689	1.000000	22796183	-0.002708
212747589	20357755	1039594	10000.000000	15457	3076	1.000000	18096	2578	1.000000	23027350	0.001189
212683458	20378357	1039426	10000.000000	15687	2961	1.000000	17755	2579	1.000000	23259498	0.000487
212719360	20358758	1039524	10000.000000	15357	3066	1.000000	17574	2613	1.000000	23490827	0.006282
212706170	20366748	1039132	10000.000000	15787	2853	1.000000	17703	2581	1.000000	23720810	0.006201
212743175	20359759	1038237	10000.000000	15800	2980	1.000000	17629	2642	1.000000	23951512	0.005325
212724197	20366620	1039672	10000.000000	15203	3126	1.000000	17691	2628	1.000000	24182389	0.007452
212655973	20383500	1038393	10000.000000	15705	2898	1.000000	17854	2571	1.000000	24412333	0.008949
212717996	20371934	1039633	10000.000000	15761	2956	1.000000	17561	2529	1.000000	24641713	0.008058
212719865	20367800	1039698	10000.000000	15631	3086	1.000000	17567	2646	1.000000	24870200	0.007245
212724399	20362539	1040579	10000.000000	15944	2776	1.000000	17962	2523	1.000000	25098794	0.006432
212667589	20372405	1040824	10000.000000	15715	2940	1.000000	17678	2461	1.000000	25327406	0.006475
212712037	20373723	1037378	10000.000000	15863	2968	1.000000	17530	2757	1.000000	25555837	0.007720
212726985	20359595	1039868	10000.000000	15575	2952	1.000000	17298	2668	1.000000	25783368	0.008792
212645127	20382761	1041102	10000.000000	15702	2929	1.000000	17719	2572	1.000000	26010644	0.007415
212692405	20373740	1039461	10000.000000	15871	3008	1.000000	17589	2671	1.000000	26237821	0.007273
212692168	20382215	1037304	10000.000000	15269	3042	1.000000	17402	2598	1.000000	26465803	0.006408
212694610	20359470	1039463	10000.000000	15728	2823	1.000000	17568	2611	1.000000	26692483	0.005970
212696045	20376705	1038913	10000.000000	15864	2869	1.000000	17861	2655	1.000000	26917276	0.005493
212686788	20372505	1039633	10000.000000	15758	2968	1.000000	17645	2565	1.000000	27142639	0.006590
212724131	20362322	1039164	10000.000000	15848	2948	1.000000	17870	2526	1.000000	27367004	0.006114
212703766	20372399	1040989	10000.000000	15459	2914	1.000000	17560	2626	1.000000	27591484	0.006059
212718246	20362019	1039915	10000.000000	16156	2849	1.000000	17731	2562	1.000000	27815669	0.005762
212706215	20378028	1038815	10000.000000	15684	2926	1.000000	17499	2558	1.000000	28040730	0.005708
212736828	20352279	1038039	10000.000000	15897	2745	1.000000	17641	2491	1.000000	28264655	0.005755
212667387	20376698	1041862	10000.000000	15610	3093	1.000000	17511	2638	1.000000	28488238	0.005547
212715318	20363795	1037881	10000.000000	15896	2861	1.000000	17677	2640	1.000000	28711104	0.005339
212747198	20342576	1039229	10000.000000	15742	2916	1.000000	17479	2682	1.000000	28934749	0.004808
212733030	20349182	1038686	10000.000000	15580	3027	1.000000	17509	2568	1.000000	29156664	0.005202
212726821	20371542	1038518	10000.000000	15894	2876	1.000000	17615	2625	1.000000	29378291	0.003582
212708742	20370953	1041231	10000.000000	15805	2865	1.000000	17209	2667	1.000000	29600491	0.003457
212729062	20347126	1038754	10000.000000	15602	2974	1.000000	17497	2606	1.000000	29821441	0.004567
212703068	20355224	1039560	10000.000000	16041	2817	1.000000	17613	2605	1.000000	30041609	0.004169
212742736	20379048	1039338	10000.000000	15712	2862	1.000000	17583	2610	1.000000	30261784	0.004183
212722936	20363385	1037608	10000.000000	15605	2969	1.000000	17863	2526	1.000000	30481814	0.003462
212718827	20373154	1039762	10000.000000	15922	2735	1.000000	17498	2683	1.000000	30701344	0.003324
212733382	20370394	1037536	10000.000000	15696	2823	1.000000	17420	2763	1.000000	30921616	0.003513
212713245	20361490	1040824	10000.000000	15314	3168	1.000000	17603	2513	1.000000	31141193	0.003365
212755561	20356078	1038810	10000.000000	15823	3001	1.000000	17531	2656	1.000000	31360891	0.002743
212711304	20363231	1040334	10000.000000	15551	2932	1.000000	17644	2672	1.000000	31580794	0.002782
212653861	20385210	1039634	10000.000000	15854	2968	1.000000	17757	2579	1.000000	31799596	0.004013
212770243	20366176	1036672	10000.000000	15729	3148	1.000000	17592	2620	1.000000	32017479	0.004395
212710308	20382123	1039497	10000.000000	15631	2898	1.000000	17198	2587	1.000000	32235370	0.004588
212698343	20360767	1040759	10000.000000	15396	3063	1.000000	17081	2709	1.000000	32452904	0.004491
212701438	20369020	1041941	10000.000000	15782	3009	1.000000	17602	2644	1.000000	32670286	0.004031
212669785	20377390	1040914	10000.000000	15702	2943	1.000000	17936	2499	1.000000	32887185	0.003943
212689676	20375937	1039619	10000.000000	15524	3008	1.000000	17740	2542	1.000000	33103410	0.004366
212714316	20365027	1039653	10000.000000	15950	2812	1.000000	17879	2734	1.000000	33318240	0.004780
212681606	20376818	1038060	10000.000000	15799	2826	1.000000	17538	2618	1.000000	33533437	0.004913
212741047	20358908	1039630	10000.000000	15801	2977	1.000000	17801	2441	1.000000	33749402	0.004863
212707584	20358441	1036899	10000.000000	16363	2874	1.000000	17953	2491	1.000000	33965707	0.004795
npatches	nstrain	runtime	dt	init_x	init_y	init_y_blood	init_z	init_S	beta0	beta1	beta2	beta3	mean_beta	B	d	delta	delta_blood	b[0]	mut	m	CTL	c	g	epsilon	k	het	lambda	rho	omega	x_max	patch.dyna	DELTA	A	VA
10000	1	100.000000	0.001000	21900	9499	5000000	0.001000	10000000	27.567397	23.145131	18.946936	28.879521	20	800000000	0.010000	1.000000	1.000000	80000	0.000050	0.004800	0	0.500000	0.000000	2.500000	13.000000	0.500000	0.001000	0.001000	0.010000	31872	0	10.000000	7.000000	1.000000
sus	inf	inf_blood	z	x[0]	y[0][0]	z[0]	x[1]	y[1][0]	z[1]	S[0]	synchrony
219000000	94990000	5000000	10.000000	21900	9499	0.001000	21900	9499	0.001000	10000000	0.000000
78535859	113433721	5968022	3941.516320	5774	12107	0.394152	6573	11886	0.394152	10752262	0.000000
147095088	44049189	2271226	6325.803353	10704	5402	0.632580	12377	5078	0.632580	11176579	0.000000
180920513	29565457	1519118	7771.765723	13160	3971	0.777177	15535	3423	0.777177	11510181	0.000000
200094593	23396540	1198438	8648.676577	14970	3145	0.864868	17559	2705	0.864868	11792413	0.000000
211220887	20288056	1038454	9180.483393	15882	2887	0.918048	18709	2267	0.918048	12045484	0.000000
217778317	18603272	950948	9503.000201	16627	2671	0.950300	19355	2188	0.950300	12280888	0.000000
221701780	17645946	902491	9698.592075	16566	2585	0.969859	19446	2238	0.969859	12505343	0.000000
224022951	17101833	874061	9817.209710	16770	2622	0.981721	19957	2238	0.981721	12724625	0.000000
225447259	16748475	853760	9889.145947	17261	2387	0.988915	20058	2034	0.988915	12940217	0.000000
226281991	16561756	845783	9932.772025	16757	2566	0.993277	19532	2305	0.993277	13152403	0.000000
226793151	16439252	840411	9959.229270	17119	2351	0.995923	19582	2181	0.995923	13363559	0.000000
227117149	16371215	834975	9975.274394	16857	2490	0.997527	20234	2051	0.997527	13573416	0.000000
227329428	16320832	831729	9985.005037	17291	2544	0.998501	19967	2028	0.998501	13781759	0.000000
227383290	16311821	831771	9990.906233	17245	2540	0.999091	20043	2013	0.999091	13990792	0.000000
227417053	16301882	832308	9994.485041	17412	2417	0.999449	19861	2105	0.999449	14198526	0.000000
227517135	16289514	830849	9996.655426	16925	2559	0.999666	20133	2074	0.999666	14406324	0.000000
227518237	16264989	829961	9997.971667	17414	2296	0.999797	20333	1878	0.999797	14614099	0.000000
227542276	16281114	829776	9998.769908	17190	2549	0.999877	20138	1909	0.999877	14821175	0.000000
227561436	16278943	829363	9999.254005	16871	2426	0.999925	20157	1945	0.999925	15026836	0.000000
227603354	16268291	830033	9999.547588	17270	2484	0.999955	19888	2179	0.999955	15233238	0.000000
227571106	16275268	829620	9999.725632	17269	2393	0.999973	19517	2157	0.999973	15438681	0.000000
227570603	16270830	829692	9999.833608	17431	2470	0.999983	19866	2152	0.999983	15644654	0.000000
227556582	16280531	830314	9999.899091	16458	2694	0.999990	20495	1991	0.999990	15850625	0.000000
227529243	16277351	829277	9999.938803	17507	2515	0.999994	20006	1975	0.999994	16055545	0.000000
227572661	16278572	831193	9999.962887	17167	2556	0.999996	20120	2130	0.999996	16260632	0.000000
227547689	16263024	830992	9999.977493	17097	2281	0.999998	20388	1849	0.999998	16463620	0.000000
227532810	16280471	829671	9999.986350	17204	2365	0.999999	19921	2064	0.999999	16667699	0.000000
227644296	16257857	831702	9999.991722	17139	2572	0.999999	19803	1968	0.999999	16870481	0.000000
227565676	16263305	830059	9999.994980	17251	2474	0.999999	19642	2126	0.999999	17074091	0.000000
227544012	16271727	830298	9999.996955	17127	2479	1.000000	20546	2042	1.000000	17277581	0.000000
227585462	16266192	829750	9999.998154	17302	2471	1.000000	20228	1968	1.000000	17480156	0.000000
227534311	16277782	828598	9999.998880	17217	2397	1.000000	19928	2059	1.000000	17682625	0.000000
227532491	16275162	829989	9999.999321	17599	2349	1.000000	20121	2058	1.000000	17884414	0.000000
227548571	16293620	829622	9999.999588	17258	2313	1.000000	20038	2100	1.000000	18085229	0.000000
227522758	16280382	828889	9999.999750	17395	2444	1.000000	19732	2140	1.000000	18286943	0.000000
227539232	16279997	831819	9999.999849	17327	2604	1.000000	20272	2028	1.000000	18488076	0.000000
227581165	16267430	831327	9999.999908	17170	2355	1.000000	19857	2053	1.000000	18689877	0.000000
227606222	16269677	827945	9999.999944	16946	2521	1.000000	19813	2101	1.000000	18890480	0.000000
227551106	16278595	828827	9999.999966	17622	2514	1.000000	19953	1947	1.000000	19090921	0.000000
227545143	16271628	830475	9999.999980	17534	2317	1.000000	19747	1889	1.000000	19291521	-1.#IND00
227562676	16267786	832098	9999.999988	17328	2473	1.000000	19658	2064	1.000000	19491276	-0.006400
227540254	16290319	830448	9999.999992	17450	2399	1.000000	20434	1968	1.000000	19690767	-0.010524
227601892	16251190	828273	9999.999995	17231	2322	1.000000	20547	1900	1.000000	19889841	-0.006303
227616666	16260344	830145	9999.999997	17943	2208	1.000000	20177	2037	1.000000	20088499	-0.005270
227619369	16248755	828997	9999.999998	16891	2541	1.000000	19860	2096	1.000000	20287451	-0.001225
227540139	16278659	831975	9999.999999	17429	2411	1.000000	20185	1949	1.000000	20484487	-0.005691
227568028	16256760	829259	9999.999999	17649	2441	1.000000	20283	1931	1.000000	20682697	-0.006214
227610509	16262058	831334	10000.000000	17439	2382	1.000000	20062	2041	1.000000	20878866	-0.009571
227585019	16264184	831840	10000.000000	17405	2503	1.000000	19813	2119	1.000000	21075977	-0.007275
227568477	16270977	830792	10000.000000	17149	2434	1.000000	20505	1856	1.000000	21273374	-0.007828
227606886	16257744	829091	10000.000000	17284	2490	1.000000	19877	2106	1.000000	21470590	-0.010572
227542128	16274423	830541	10000.000000	17119	2651	1.000000	20064	2032	1.000000	21667015	-0.008144
227639899	16255290	830166	10000.000000	17063	2460	1.000000	20423	2059	1.000000	21863437	-0.007425
227539974	16267651	830370	10000.000000	17272	2546	1.000000	20033	1884	1.000000	22059341	-0.008844
227577174	16271586	830430	10000.000000	17275	2507	1.000000	19940	2060	1.000000	22254934	-0.011649
227561908	16267892	830183	10000.000000	17132	2499	1.000000	20006	2138	1.000000	22449367	-0.011200
227617219	16253118	828830	10000.000000	17090	2504	1.000000	19986	2055	1.000000	22643899	-0.009980
227565272	16280186	829178	10000.000000	17439	2465	1.000000	19654	2123	1.000000	22839635	-0.011940
227592975	16250518	830466	10000.000000	17099	2494	1.000000	20060	1967	1.000000	23034404	-0.011727
227540894	16271944	830138	10000.000000	17218	2488	1.000000	20094	1927	1.000000	23228788	-0.011767
227555673	16270318	830385	10000.000000	17307	2406	1.000000	20171	2170	1.000000	23421901	-0.009627
227489497	16287116	829650	10000.000000	17366	2404	1.000000	20269	1914	1.000000	23615344	-0.011583
227560617	16269548	830837	10000.000000	17319	2490	1.000000	20150	1989	1.000000	23808979	-0.011684
227592691	16263121	830799	10000.000000	17123	2489	1.000000	20029	1938	1.000000	24002230	-0.011156
227610205	16265319	830169	10000.000000	17366	2441	1.000000	20076	1936	1.000000	24195051	-0.010548
227578368	16273652	829109	10000.000000	17057	2623	1.000000	19901	2040	1.000000	24387091	-0.009832
227587875	16252771	828462	10000.000000	17549	2433	1.000000	19506	2350	1.000000	24579553	-0.008912
227572043	16268753	828728	10000.000000	17127	2397	1.000000	20103	2063	1.000000	24771266	-0.010333
227552582	16272140	829723	10000.000000	17267	2521	1.000000	20239	2000	1.000000	24961849	-0.010196
227571683	16268649	830003	10000.000000	17173	2468	1.000000	20008	2066	1.000000	25152754	-0.009650
227622666	16258369	829911	10000.000000	17339	2483	1.000000	20498	1865	1.000000	25343058	-0.009580
227550430	16261826	829307	10000.000000	17135	2405	1.000000	19806	2103	1.000000	25533948	-0.009038
227598150	16263491	830145	10000.000000	16982	2417	1.000000	20145	2114	1.000000	25723587	-0.008460
227561965	16264578	829808	10000.000000	17331	2525	1.000000	20448	2187	1.000000	25913697	-0.007677
227520846	16286070	830697	10000.000000	17327	2360	1.000000	19964	2126	1.000000	26104953	-0.007407
227556885	16263634	829430	10000.000000	17475	2311	1.000000	20032	2072	1.000000	26294682	-0.007941
227549824	16267533	829774	10000.000000	16821	2476	1.000000	19777	2158	1.000000	26483506	-0.006427
227588639	16262955	829861	10000.000000	17436	2432	1.000000	19723	2094	1.000000	26672004	-0.006130
227611375	16248922	828637	10000.000000	17251	2545	1.000000	20430	2050	1.000000	26861383	-0.005952
227569706	16278816	832128	10000.000000	17333	2379	1.000000	20191	2015	1.000000	27049652	-0.004421
227587372	16253917	829262	10000.000000	17510	2319	1.000000	20213	1904	1.000000	27238034	-0.005269
227593701	16265769	829728	10000.000000	17038	2391	1.000000	19866	1989	1.000000	27426185	-0.005151
227589583	16267237	830800	10000.000000	17140	2468	1.000000	20099	2065	1.000000	27613797	-0.005166
227569578	16270785	830293	10000.000000	17640	2425	1.000000	20234	2087	1.000000	27800701	-0.005275
227608598	16262146	830119	10000.000000	17008	2471	1.000000	19967	2036	1.000000	27987800	-0.005792
227559417	16278589	829670	10000.000000	17554	2289	1.000000	20185	1922	1.000000	28174829	-0.005966
227582391	16269891	831626	10000.000000	17294	2501	1.000000	20209	2042	1.000000	28361846	-0.005944
227599496	16263278	830216	10000.000000	17411	2357	1.000000	19973	2123	1.000000	28547729	-0.007768
227543771	16279718	829769	10000.000000	17168	2493	1.000000	20390	2003	1.000000	28733300	-0.008020
227598347	16263599	828203	10000.000000	17070	2637	1.000000	19858	1977	1.000000	28919509	-0.007418
227579439	16267017	831531	10000.000000	17275	2378	1.000000	20163	2137	1.000000	29104528	-0.007246
227518640	16282672	831384	10000.000000	17143	2436	1.000000	20382	1960	1.000000	29290232	-0.007180
227586204	16250364	830109	10000.000000	17312	2420	1.000000	20091	2168	1.000000	29475555	-0.007032
227589435	16261403	829894	10000.000000	17394	2421	1.000000	20029	1985	1.000000	29660050	-0.006450
227546205	16278847	830568	10000.000000	17158	2623	1.000000	19886	2018	1.000000	29845024	-0.006244
227572693	16275159	828590	10000.000000	17462	2465	1.000000	19506	2201	1.000000	30028372	-0.005893
227579736	16280744	830138	10000.000000	17394	2397	1.000000	20067	2038	1.000000	30212353	-0.005961
227598373	16274116	828722	10000.000000	17198	2522	1.000000	20281	1979	1.000000	30396342	-0.005738
227544771	16279112	830113	10000.000000	17239	2527	1.000000	20260	2050	1.000000	30578633	-0.006708
npatches	nstrain	runtime	dt	init_x	init_y	init_y_blood	init_z	init_S	beta0	beta1	beta2	beta3	mean_beta	B	d	delta	delta_blood	b[0]	mut	m	CTL	c	g	epsilon	k	het	lambda	rho	omega	x_max	patch.dyna	DELTA	A	VA
10000	1	100.000000	0.001000	21900	9499	5000000	0.001000	10000000	11.612269	21.847837	29.603036	19.069986	20	800000000	0.010000	1.000000	1.000000	80000	0.000050	0.004800	0	0.500000	0.000000	2.500000	14.000000	0.500000	0.001000	0.001000	0.010000	31872	0	10.000000	7.000000	1.000000
sus	inf	inf_blood	z	x[0]	y[0][0]	z[0]	x[1]	y[1][0]	z[1]	S[0]	synchrony
219000000	94990000	5000000	10.000000	21900	9499	0.001000	21900	9499	0.001000	10000000	0.000000
82997944	102536138	5408921	3941.516320	11769	9069	0.394152	7315	10734	0.394152	10745284	0.000000
155692669	38668329	1993113	6325.803353	21345	2576	0.632580	13938	4342	0.632580	11145496	0.000000
190899265	25423672	1303323	7771.765723	25455	1379	0.777177	17236	2866	0.777177	11453122	0.000000
210816296	19739299	1011427	8648.676577	27664	964	0.864868	19388	2299	0.864868	11708536	0.000000
222257688	16933388	866960	9180.483393	28768	706	0.918048	20452	2047	0.918048	11934657	0.000000
228967218	15420936	788382	9503.000201	29030	594	0.950300	21510	1749	0.950300	12143088	0.000000
232920566	14556876	743234	9698.592075	29369	666	0.969859	21611	1672	0.969859	12340190	0.000000
235332299	14039059	717810	9817.209710	29315	613	0.981721	22436	1384	0.981721	12530939	0.000000
236748019	13739342	700625	9889.145947	29467	518	0.988915	21824	1632	0.988915	12718048	0.000000
237613142	13560092	692227	9932.772025	29721	464	0.993277	22085	1532	0.993277	12902327	0.000000
238119295	13454550	686918	9959.229270	29672	537	0.995923	22643	1521	0.995923	13085593	0.000000
238449399	13395088	683365	9975.274394	29675	491	0.997527	22367	1601	0.997527	13267247	0.000000
238641326	13348178	679698	9985.005037	29718	558	0.998501	22585	1554	0.998501	13447807	0.000000
238711921	13330581	680615	9990.906233	29809	482	0.999091	22500	1462	0.999091	13628488	0.000000
238788511	13319723	679794	9994.485041	29768	508	0.999449	22240	1595	0.999449	13808601	0.000000
238827624	13329675	680349	9996.655426	29738	473	0.999666	22760	1484	0.999666	13988406	0.000000
238863492	13293659	679726	9997.971667	29744	437	0.999797	22374	1440	0.999797	14167168	0.000000
238877475	13305943	679032	9998.769908	29795	448	0.999877	22284	1549	0.999877	14345677	0.000000
238905803	13295291	679838	9999.254005	29776	471	0.999925	22414	1603	0.999925	14524132	0.000000
238919465	13298413	679702	9999.547588	29980	482	0.999955	22295	1478	0.999955	14702217	0.000000
238940725	13303685	678576	9999.725632	29986	505	0.999973	22139	1653	0.999973	14880610	0.000000
238944949	13276826	677728	9999.833608	29968	453	0.999983	22624	1462	0.999983	15058644	0.000000
238905525	13301515	679357	9999.899091	29981	479	0.999990	22653	1439	0.999990	15236848	0.000000
238905860	13302659	679048	9999.938803	29976	465	0.999994	22217	1515	0.999994	15414215	0.000000
238919606	13296169	679530	9999.962887	29753	503	0.999996	22607	1725	0.999996	15591005	0.000000
238939224	13283471	677160	9999.977493	29643	499	0.999998	22957	1467	0.999998	15768182	0.000000
238927618	13296804	678690	9999.986350	30025	532	0.999999	22436	1511	0.999999	15944136	0.000000
238940363	13298340	677852	9999.991722	29767	556	0.999999	22763	1527	0.999999	16119820	0.000000
238922148	13286335	676760	9999.994980	29675	467	0.999999	22612	1548	0.999999	16295186	0.000000
238939737	13294811	678135	9999.996955	29597	499	1.000000	22177	1476	1.000000	16470284	0.000000
238887433	13298050	679097	9999.998154	29736	495	1.000000	22579	1451	1.000000	16645786	0.000000
238950915	13288872	677709	9999.998880	29546	582	1.000000	22907	1406	1.000000	16820712	0.000000
238941588	13290339	676091	9999.999321	29608	515	1.000000	22543	1506	1.000000	16995760	0.000000
238948997	13268654	676858	9999.999588	29659	561	1.000000	22328	1549	1.000000	17170725	0.000000
238889624	13306578	678493	9999.999750	29449	538	1.000000	22835	1488	1.000000	17345045	0.000000
238975963	13285345	679008	9999.999849	29792	569	1.000000	22079	1662	1.000000	17519069	0.000000
238897294	13302449	679142	9999.999908	29767	457	1.000000	22128	1685	1.000000	17692025	0.000000
238878574	13316064	679096	9999.999944	29899	451	1.000000	21725	1819	1.000000	17866055	0.000000
238970731	13273455	677119	9999.999966	29758	537	1.000000	22970	1538	1.000000	18039662	0.000000
238941017	13298632	677469	9999.999980	29792	521	1.000000	22510	1637	1.000000	18212652	-1.#IND00
238934822	13305713	678185	9999.999988	30015	512	1.000000	22516	1659	1.000000	18385803	-1.#IND00
238911997	13300014	677668	9999.999992	29634	497	1.000000	22507	1477	1.000000	18558159	-0.008374
238903778	13295676	679327	9999.999995	29765	491	1.000000	22767	1405	1.000000	18730621	-0.012766
238950738	13272760	677392	9999.999997	29322	524	1.000000	22185	1624	1.000000	18902885	-0.020630
238913017	13293803	677530	9999.999998	29778	499	1.000000	22879	1516	1.000000	19074963	-0.017501
238944329	13306087	678708	9999.999999	29993	475	1.000000	22716	1432	1.000000	19246587	-0.015987
238905080	13298707	677873	9999.999999	29622	525	1.000000	22289	1608	1.000000	19418349	-0.020748
238922940	13299543	676834	10000.000000	29779	483	1.000000	22218	1548	1.000000	19589235	-0.016939
238911972	13298820	679402	10000.000000	29869	452	1.000000	22412	1527	1.000000	19759547	-0.009584
238884181	13306355	679141	10000.000000	29558	502	1.000000	22883	1385	1.000000	19929514	-0.007589
238945569	13285238	678423	10000.000000	29808	430	1.000000	22196	1534	1.000000	20100398	-0.005985
238923586	13300043	678495	10000.000000	29821	498	1.000000	22738	1403	1.000000	20270536	-0.006407
238904996	13302868	678443	10000.000000	29711	434	1.000000	22831	1405	1.000000	20440338	-0.003883
238906905	13284344	677337	10000.000000	29617	475	1.000000	21870	1687	1.000000	20610179	-0.005741
238973737	13298945	679718	10000.000000	29895	412	1.000000	22525	1573	1.000000	20778960	-0.005537
238927163	13294069	677732	10000.000000	29758	472	1.000000	22449	1497	1.000000	20948041	-0.004656
238960044	13291763	679369	10000.000000	29941	453	1.000000	22267	1550	1.000000	21116174	-0.004583
238912057	13294722	678635	10000.000000	29605	563	1.000000	22437	1438	1.000000	21285156	-0.003620
238875951	13294111	678739	10000.000000	29939	480	1.000000	22918	1469	1.000000	21453473	-0.004266
238931924	13302441	679872	10000.000000	29473	477	1.000000	22722	1426	1.000000	21621106	-0.003360
238889836	13297005	678422	10000.000000	29557	532	1.000000	22154	1543	1.000000	21788582	-0.003030
238950809	13297819	677269	10000.000000	29799	478	1.000000	22847	1474	1.000000	21956312	-0.002753
238972508	13278590	678311	10000.000000	29903	470	1.000000	22070	1633	1.000000	22123301	-0.002452
238966667	13288690	678685	10000.000000	29844	475	1.000000	22299	1508	1.000000	22290113	-0.002153
238928394	13298020	676599	10000.000000	29828	486	1.000000	22632	1456	1.000000	22457891	-0.003360
238929343	13297340	678718	10000.000000	29768	465	1.000000	22125	1625	1.000000	22624704	-0.004444
238924507	13288126	677351	10000.000000	29826	509	1.000000	22827	1456	1.000000	22790465	-0.005019
238936887	13282737	677688	10000.000000	29844	468	1.000000	22212	1643	1.000000	22957043	-0.006577
238952511	13288749	677510	10000.000000	29988	457	1.000000	22606	1394	1.000000	23122881	-0.006634
238953366	13289109	678613	10000.000000	29861	496	1.000000	22030	1435	1.000000	23288361	-0.006364
238941010	13275063	677723	10000.000000	29377	523	1.000000	22579	1570	1.000000	23452822	-0.006567
238937155	13282907	678124	10000.000000	29703	448	1.000000	22579	1431	1.000000	23617153	-0.006303
238935666	13299904	677729	10000.000000	29540	471	1.000000	22820	1438	1.000000	23781581	-0.005760
238939202	13274888	676430	10000.000000	29649	434	1.000000	23174	1413	1.000000	23945793	-0.004749
238868354	13322210	679724	10000.000000	29864	566	1.000000	22441	1605	1.000000	24109203	-0.004410
238974445	13285423	678758	10000.000000	30017	462	1.000000	22326	1613	1.000000	24273140	-0.003499
238898737	13290642	679655	10000.000000	29756	542	1.000000	22237	1624	1.000000	24436823	-0.003212
238956397	13289048	679498	10000.000000	29616	481	1.000000	22282	1579	1.000000	24599949	-0.004525
238937617	13294289	678358	10000.000000	29801	504	1.000000	22655	1452	1.000000	24763684	-0.004177
238920475	13282153	678239	10000.000000	29692	468	1.000000	22441	1568	1.000000	24926401	-0.004725
238891708	13308307	676997	10000.000000	29631	496	1.000000	22451	1590	1.000000	25089185	-0.004486
238895145	13306267	679411	10000.000000	29802	402	1.000000	22705	1479	1.000000	25252038	-0.004290
238960218	13300170	678769	10000.000000	29747	484	1.000000	22569	1608	1.000000	25414490	-0.004804
238918784	13280285	677196	10000.000000	29590	452	1.000000	22560	1440	1.000000	25576740	-0.004943
238944016	13292154	678651	10000.000000	29785	501	1.000000	22213	1645	1.000000	25738187	-0.005069
238926140	13300659	678714	10000.000000	29821	476	1.000000	22719	1380	1.000000	25900788	-0.004862
238877271	13325364	678962	10000.000000	29679	483	1.000000	22703	1516	1.000000	26061621	-0.004807
238872235	13306321	678824	10000.000000	29788	548	1.000000	22422	1534	1.000000	26223023	-0.004460
238880811	13309505	680367	10000.000000	29629	449	1.000000	22428	1448	1.000000	26383933	-0.004603
238921981	13299929	678580	10000.000000	29617	505	1.000000	22762	1455	1.000000	26544869	-0.004902
238972907	13290925	679327	10000.000000	29790	459	1.000000	22575	1564	1.000000	26705303	-0.004877
238936128	13304319	678364	10000.000000	29932	462	1.000000	22488	1394	1.000000	26865012	-0.004839
238934980	13296955	678202	10000.000000	29820	492	1.000000	22185	1654	1.000000	27024500	-0.004932
238959444	13291143	676955	10000.000000	29700	474	1.000000	22525	1523	1.000000	27183569	-0.004810
238922279	13291751	677263	10000.000000	29777	559	1.000000	22417	1564	1.000000	27342727	-0.004828
238937785	13289756	678348	10000.000000	29842	614	1.000000	22683	1438	1.000000	27501569	-0.004877
238930403	13291747	679316	10000.000000	29782	497	1.000000	22622	1659	1.000000	27660453	-0.004845
238902625	13307308	679525	10000.000000	30007	475	1.000000	22530	1574	1.000000	27819872	-0.004935
238986048	13284141	677053	10000.000000	30231	474	1.000000	22424	1490	1.000000	27978856	-0.004957
npatches	nstrain	runtime	dt	init_x	init_y	init_y_blood	init_z	init_S	beta0	beta1	beta2	beta3	mean_beta	B	d	delta	delta_blood	b[0]	mut	m	CTL	c	g	epsilon	k	het	lambda	rho	omega	x_max	patch.dyna	DELTA	A	VA
10000	1	100.000000	0.001000	21900	9499	5000000	0.001000	10000000	24.419080	21.979483	16.557060	29.823175	20	800000000	0.010000	1.000000	1.000000	80000	0.000050	0.004800	0	0.500000	0.000000	2.500000	15.000000	0.500000	0.001000	0.001000	0.010000	31872	0	10.000000	7.000000	1.000000
sus	inf	inf_blood	z	x[0]	y[0][0]	z[0]	x[1]	y[1][0]	z[1]	S[0]	synchrony
219000000	94990000	5000000	10.000000	21900	9499	0.001000	21900	9499	0.001000	10000000	0.000000
88355536	92424268	4880890	3941.516320	7218	9834	0.394152	7916	9459	0.394152	10733682	0.000000
165677775	33572744	1730357	6325.803353	13577	3965	0.632580	14912	3715	0.632580	11108964	0.000000
202379518	21453514	1101934	7771.765723	16959	2650	0.777177	18238	2551	0.777177	11388577	0.000000
222858422	16308237	835131	8648.676577	18968	2158	0.864868	20693	1942	0.864868	11614185	0.000000
234553035	13775940	706350	9180.483393	19871	2068	0.918048	22316	1389	0.918048	11810515	0.000000
241275992	12413814	635517	9503.000201	20941	1703	0.950300	22463	1596	0.950300	11987572	0.000000
245239396	11657394	595809	9698.592075	21518	1492	0.969859	22958	1490	0.969859	12154072	0.000000
247672590	11201338	571599	9817.209710	21475	1586	0.981721	23195	1287	0.981721	12314139	0.000000
249004426	10939723	558708	9889.145947	21579	1586	0.988915	23576	1217	0.988915	12470878	0.000000
249870468	10801157	550822	9932.772025	21973	1419	0.993277	23676	1360	0.993277	12624599	0.000000
250420452	10697637	545545	9959.229270	21956	1473	0.995923	23986	1168	0.995923	12777115	0.000000
250733006	10632847	543287	9975.274394	21480	1630	0.997527	23342	1307	0.997527	12928137	0.000000
250920482	10591972	539336	9985.005037	21933	1617	0.998501	23469	1377	0.998501	13078327	0.000000
251010931	10581362	539847	9990.906233	21794	1451	0.999091	23807	1195	0.999091	13229247	0.000000
251138370	10552667	537581	9994.485041	21927	1584	0.999449	24112	1188	0.999449	13378755	0.000000
251088004	10582778	540006	9996.655426	22366	1375	0.999666	24071	1127	0.999666	13528773	0.000000
251129507	10553539	539738	9997.971667	21634	1428	0.999797	23901	1213	0.999797	13678234	0.000000
251152283	10552371	539065	9998.769908	21661	1558	0.999877	24080	1217	0.999877	13827426	0.000000
251177000	10565242	538993	9999.254005	22031	1482	0.999925	23683	1310	0.999925	13975713	0.000000
251144842	10560871	539735	9999.547588	21960	1431	0.999955	23954	1192	0.999955	14124447	0.000000
251188316	10530612	538118	9999.725632	21971	1560	0.999973	23763	1154	0.999973	14272745	0.000000
251225251	10548263	538372	9999.833608	22008	1462	0.999983	23869	1119	0.999983	14420439	0.000000
251186553	10534307	538217	9999.899091	22257	1380	0.999990	23674	1241	0.999990	14568053	0.000000
251197560	10546382	539111	9999.938803	22136	1432	0.999994	24064	1221	0.999994	14716290	0.000000
251206487	10550822	538012	9999.962887	21825	1486	0.999996	23417	1355	0.999996	14863880	0.000000
251178537	10555702	537634	9999.977493	21813	1527	0.999998	24230	1179	0.999998	15011647	0.000000
251202096	10555301	538837	9999.986350	21679	1413	0.999999	24074	1131	0.999999	15158591	0.000000
251112668	10564155	539115	9999.991722	21903	1534	0.999999	23701	1293	0.999999	15304501	0.000000
251152323	10556485	538410	9999.994980	21793	1390	0.999999	24113	1096	0.999999	15450952	0.000000
251165134	10556403	539180	9999.996955	21718	1600	1.000000	23881	1153	1.000000	15596804	0.000000
251186289	10540053	538677	9999.998154	22076	1410	1.000000	23344	1180	1.000000	15742455	0.000000
251179868	10552619	538182	9999.998880	21573	1459	1.000000	23432	1269	1.000000	15888056	0.000000
251189844	10548704	538184	9999.999321	21477	1618	1.000000	23887	1300	1.000000	16033958	0.000000
251186976	10546640	538386	9999.999588	21880	1459	1.000000	23633	1271	1.000000	16179186	0.000000
251172370	10552264	538317	9999.999750	22186	1440	1.000000	23729	1266	1.000000	16324329	0.000000
251161472	10552339	538913	9999.999849	21800	1576	1.000000	23740	1386	1.000000	16468522	0.000000
251208618	10553912	537398	9999.999908	22137	1366	1.000000	23710	1400	1.000000	16612864	0.000000
251148739	10558751	539574	9999.999944	21840	1466	1.000000	23645	1160	1.000000	16756800	0.000000
251179892	10548398	538565	9999.999966	21781	1550	1.000000	24127	1207	1.000000	16901006	0.000000
251171896	10551219	538151	9999.999980	22151	1416	1.000000	23786	1254	1.000000	17044715	-1.#IND00
251159407	10561078	538168	9999.999988	22042	1401	1.000000	24136	1183	1.000000	17188623	0.000000
251219241	10534747	539416	9999.999992	22069	1519	1.000000	23833	1158	1.000000	17331867	0.015702
251167163	10556244	538648	9999.999995	21756	1514	1.000000	23869	1219	1.000000	17474812	0.011198
251208084	10552963	537560	9999.999997	21690	1437	1.000000	23912	1325	1.000000	17617865	0.006052
251165267	10540350	538577	9999.999998	21747	1492	1.000000	24251	1193	1.000000	17760828	0.004471
251190473	10547500	538197	9999.999999	21684	1578	1.000000	24015	1203	1.000000	17903669	0.002563
251181767	10550022	536892	9999.999999	21472	1579	1.000000	23645	1297	1.000000	18046408	0.001638
251211720	10546641	538667	10000.000000	22318	1521	1.000000	23693	1233	1.000000	18189419	0.001241
251160308	10564146	539486	10000.000000	21959	1436	1.000000	23536	1223	1.000000	18331049	0.001134
251190618	10551777	539725	10000.000000	21540	1523	1.000000	23760	1193	1.000000	18472032	0.002863
251167739	10563271	537525	10000.000000	21542	1637	1.000000	23686	1254	1.000000	18614003	0.003170
251232068	10535121	537602	10000.000000	22051	1498	1.000000	23216	1380	1.000000	18755020	0.003054
251133511	10567486	538792	10000.000000	21612	1632	1.000000	23682	1218	1.000000	18896628	0.001459
251215973	10549970	538249	10000.000000	22224	1502	1.000000	23753	1189	1.000000	19037135	0.001215
251196623	10546225	537075	10000.000000	22289	1466	1.000000	23931	1192	1.000000	19178033	0.001035
251174149	10539601	538152	10000.000000	22515	1312	1.000000	24124	1123	1.000000	19319198	0.000609
251156466	10569757	537589	10000.000000	21960	1564	1.000000	23490	1251	1.000000	19459410	0.000567
251209993	10549494	537324	10000.000000	22185	1478	1.000000	23680	1294	1.000000	19599220	0.000336
251215967	10542151	538799	10000.000000	22102	1489	1.000000	23739	1223	1.000000	19740391	0.000032
251170960	10559639	538077	10000.000000	21754	1505	1.000000	23826	1299	1.000000	19880325	0.000295
251215059	10534536	537483	10000.000000	22184	1494	1.000000	23664	1273	1.000000	20019545	0.000674
251170744	10546369	538978	10000.000000	22368	1364	1.000000	23741	1202	1.000000	20159178	0.000645
251210819	10544095	537112	10000.000000	21557	1533	1.000000	23668	1179	1.000000	20297647	0.000476
251203491	10544971	538426	10000.000000	21934	1505	1.000000	23710	1258	1.000000	20437377	0.002019
251188886	10542171	537456	10000.000000	21642	1622	1.000000	23555	1181	1.000000	20577154	0.001811
251182972	10553027	538997	10000.000000	22421	1488	1.000000	23572	1324	1.000000	20715779	0.002013
251175236	10549856	536129	10000.000000	22244	1301	1.000000	23740	1389	1.000000	20854318	0.001613
251168781	10553316	537022	10000.000000	21812	1543	1.000000	24211	1094	1.000000	20993116	0.001599
251149277	10558614	538338	10000.000000	21959	1422	1.000000	23301	1470	1.000000	21130355	0.002089
251208455	10543934	537622	10000.000000	22049	1454	1.000000	23813	1430	1.000000	21267771	0.002073
251206112	10546267	538612	10000.000000	21855	1411	1.000000	23533	1329	1.000000	21405148	0.002111
251208279	10554351	537620	10000.000000	22026	1564	1.000000	23935	1192	1.000000	21542538	0.001836
251177465	10556472	539746	10000.000000	22020	1540	1.000000	23266	1425	1.000000	21680247	0.002105
251187396	10554161	537422	10000.000000	22324	1437	1.000000	24083	1114	1.000000	21817228	0.001966
251179773	10553222	539765	10000.000000	22075	1303	1.000000	24145	1117	1.000000	21953925	0.001988
251170786	10562805	538150	10000.000000	21453	1522	1.000000	23991	1146	1.000000	22091908	0.001865
251204812	10529219	538387	10000.000000	21763	1486	1.000000	23643	1272	1.000000	22228108	0.002190
251169866	10555116	537968	10000.000000	21959	1507	1.000000	23459	1296	1.000000	22364472	0.002213
251188576	10561895	538183	10000.000000	21892	1416	1.000000	23875	1281	1.000000	22499759	0.002509
251089370	10571588	539130	10000.000000	21584	1550	1.000000	23432	1311	1.000000	22634841	0.002662
251200033	10548012	537689	10000.000000	21693	1411	1.000000	24103	1160	1.000000	22770210	0.002636
251117694	10563506	539276	10000.000000	21765	1661	1.000000	23783	1286	1.000000	22905839	0.003086
251217130	10555468	535996	10000.000000	21711	1532	1.000000	23481	1266	1.000000	23041517	0.003138
251185405	10543538	538655	10000.000000	21974	1464	1.000000	24102	1202	1.000000	23176139	0.003409
251160914	10565666	540636	10000.000000	21578	1537	1.000000	24149	1260	1.000000	23310153	0.003548
251150434	10547727	537877	10000.000000	22275	1340	1.000000	24052	1189	1.000000	23445334	0.003667
251206016	10547350	537487	10000.000000	21700	1477	1.000000	23265	1286	1.000000	23580067	0.003687
251148838	10559490	539468	10000.000000	21709	1442	1.000000	23469	1491	1.000000	23713188	0.003687
251202690	10560456	538249	10000.000000	21963	1481	1.000000	23797	1142	1.000000	23846740	0.003650
251222825	10538835	538127	10000.000000	21985	1570	1.000000	23634	1220	1.000000	23980400	0.002711
251172072	10555764	539622	10000.000000	21798	1526	1.000000	24279	1180	1.000000	24114523	0.002455
251235240	10550484	537350	10000.000000	21808	1438	1.000000	23648	1195	1.000000	24248158	0.002424
251208743	10550559	537589	10000.000000	21834	1480	1.000000	23628	1241	1.000000	24381636	0.002329
251182166	10546401	536330	10000.000000	21712	1402	1.000000	23739	1252	1.000000	24514605	0.002473
251227994	10553309	536811	10000.000000	22281	1370	1.000000	23777	1124	1.000000	24647383	0.002420
251176244	10561423	538454	10000.000000	21945	1480	1.000000	23481	1307	1.000000	24780605	0.003122
251176562	10549823	538007	10000.000000	21669	1660	1.000000	24283	1067	1.000000	24914007	0.003060
251222102	10546216	537202	10000.000000	22050	1519	1.000000	23666	1130	1.000000	25045771	0.002934
251218452	10549716	537479	10000.000000	21572	1499	1.000000	23445	1293	1.000000	25177322	0.002757
npatches	nstrain	runtime	dt	init_x	init_y	init_y_blood	init_z	init_S	beta0	beta1	beta2	beta3	mean_beta	B	d	delta	delta_blood	b[0]	mut	m	CTL	c	g	epsilon	k	het	lambda	rho	omega	x_max	patch.dyna	DELTA	A	VA
10000	1	100.000000	0.001000	21900	9499	5000000	0.001000	10000000	17.222071	11.113428	16.945169	23.293365	20	800000000	0.010000	1.000000	1.000000	80000	0.000050	0.004800	0	0.500000	0.000000	2.500000	16.000000	0.500000	0.001000	0.001000	0.010000	31872	0	10.000000	7.000000	1.000000
sus	inf	inf_blood	z	x[0]	y[0][0]	z[0]	x[1]	y[1][0]	z[1]	S[0]	synchrony
219000000	94990000	5000000	10.000000	21900	9499	0.001000	21900	9499	0.001000	10000000	0.000000
93546056	83496294	4420222	3941.516320	10054	8032	0.394152	13525	7014	0.394152	10723622	0.000000
175071042	29239249	1511759	6325.803353	19113	2486	0.632580	23898	1746	0.632580	11076354	0.000000
213059325	18118327	931070	7771.765723	22875	1610	0.777177	27766	779	0.777177	11329949	0.000000
233951470	13458118	689152	8648.676577	25624	977	0.864868	29500	553	0.864868	11528544	0.000000
245707891	11195669	573320	9180.483393	27108	772	0.918048	30278	360	0.918048	11696459	0.000000
252443693	9970631	509041	9503.000201	27709	636	0.950300	30279	305	0.950300	11846232	0.000000
256426104	9281141	475038	9698.592075	28272	587	0.969859	30368	276	0.969859	11985187	0.000000
258750617	8883423	453207	9817.209710	28128	560	0.981721	30737	284	0.981721	12117619	0.000000
260137571	8651728	441713	9889.145947	28272	611	0.988915	30731	266	0.988915	12246849	0.000000
261030254	8506196	434344	9932.772025	28643	505	0.993277	30834	225	0.993277	12373971	0.000000
261466657	8429674	431101	9959.229270	28584	524	0.995923	30803	249	0.995923	12498638	0.000000
261774286	8383485	428029	9975.274394	28163	573	0.997527	30842	241	0.997527	12622670	0.000000
262027486	8342654	425372	9985.005037	28680	512	0.998501	30938	246	0.998501	12746604	0.000000
262121283	8332353	424916	9990.906233	28784	591	0.999091	30887	234	0.999091	12869466	0.000000
262173162	8319695	425878	9994.485041	28666	427	0.999449	30784	252	0.999449	12991856	0.000000
262206118	8304596	423614	9996.655426	28780	468	0.999666	30681	254	0.999666	13114176	0.000000
262257188	8304227	424101	9997.971667	28633	456	0.999797	30766	231	0.999797	13236007	0.000000
262282190	8308507	423101	9998.769908	28495	541	0.999877	30806	257	0.999877	13357988	0.000000
262335480	8287834	422212	9999.254005	28607	522	0.999925	30847	242	0.999925	13479419	0.000000
262331155	8288642	422328	9999.547588	28901	450	0.999955	30733	213	0.999955	13601127	0.000000
262273843	8310256	423534	9999.725632	28825	406	0.999973	31027	251	0.999973	13722737	0.000000
262281385	8300590	424031	9999.833608	28400	580	0.999983	30796	231	0.999983	13843485	0.000000
262266482	8311294	423441	9999.899091	29019	504	0.999990	30831	253	0.999990	13964186	0.000000
262272937	8311142	422641	9999.938803	28849	461	0.999994	30816	193	0.999994	14085409	0.000000
262280766	8301744	424466	9999.962887	29077	494	0.999996	30921	208	0.999996	14206065	0.000000
262275627	8303224	423844	9999.977493	28696	535	0.999998	30853	217	0.999998	14326203	0.000000
262318261	8294986	423160	9999.986350	28815	473	0.999999	30825	252	0.999999	14445069	0.000000
262263168	8303503	423573	9999.991722	28713	440	0.999999	30770	273	0.999999	14565743	0.000000
262244853	8312042	424921	9999.994980	28906	438	0.999999	30957	250	0.999999	14685408	0.000000
262260101	8302316	424107	9999.996955	28942	469	1.000000	30849	233	1.000000	14805214	0.000000
262238658	8311926	423926	9999.998154	28876	511	1.000000	30652	220	1.000000	14924606	0.000000
262315198	8279098	422294	9999.998880	29196	467	1.000000	31070	231	1.000000	15044056	0.000000
262323687	8298966	422405	9999.999321	28450	571	1.000000	30794	236	1.000000	15162554	0.000000
262297717	8294372	423387	9999.999588	28619	538	1.000000	30810	214	1.000000	15281073	0.000000
262304332	8293968	423804	9999.999750	28450	510	1.000000	30939	216	1.000000	15399652	0.000000
262256286	8300178	423710	9999.999849	28855	524	1.000000	30753	232	1.000000	15518485	0.000000
262275651	8311413	424119	9999.999908	28947	443	1.000000	30828	223	1.000000	15636816	0.000000
262252850	8304761	423028	9999.999944	29005	434	1.000000	30749	200	1.000000	15754892	0.000000
262306827	8301919	424097	9999.999966	28804	514	1.000000	30779	219	1.000000	15872650	0.000000
262296746	8288782	423503	9999.999980	28554	530	1.000000	30880	239	1.000000	15990349	-1.#IND00
262339848	8283904	423077	9999.999988	28841	535	1.000000	31167	206	1.000000	16107691	0.041600
262318491	8297463	424316	9999.999992	28803	518	1.000000	31018	209	1.000000	16224877	0.036983
262273314	8297454	422568	9999.999995	28859	525	1.000000	31101	229	1.000000	16342702	0.026177
262260663	8307482	422928	9999.999997	28362	559	1.000000	30655	242	1.000000	16459420	0.016578
262329520	8283652	422652	9999.999998	28489	559	1.000000	30806	238	1.000000	16576126	0.012400
262235203	8312333	424896	9999.999999	28581	510	1.000000	30793	243	1.000000	16693472	0.009826
262300563	8303886	423690	9999.999999	28748	522	1.000000	30772	261	1.000000	16809099	0.008505
262296987	8294683	423080	10000.000000	28691	468	1.000000	31091	296	1.000000	16925953	0.003201
262289184	8300450	423791	10000.000000	28697	501	1.000000	31099	268	1.000000	17041406	0.004677
262335729	8296748	424291	10000.000000	28807	465	1.000000	30722	270	1.000000	17158102	0.005045
262297106	8295524	424088	10000.000000	28797	608	1.000000	30848	228	1.000000	17273529	0.001396
262281655	8300198	423315	10000.000000	28746	446	1.000000	30724	233	1.000000	17389391	0.000901
262306474	8292060	422815	10000.000000	28754	463	1.000000	31117	222	1.000000	17504948	0.000355
262262669	8294046	423441	10000.000000	28572	559	1.000000	31098	237	1.000000	17620214	-0.000110
262228066	8320614	424806	10000.000000	28636	462	1.000000	30777	242	1.000000	17735379	-0.000189
262304136	8297778	423432	10000.000000	28684	497	1.000000	30792	248	1.000000	17849867	0.001643
262254701	8307361	423680	10000.000000	28505	612	1.000000	31040	236	1.000000	17964290	0.001329
262313184	8304220	423743	10000.000000	28686	541	1.000000	30821	253	1.000000	18078986	0.001083
262264396	8307697	422475	10000.000000	28483	549	1.000000	30833	242	1.000000	18193369	0.001319
262314059	8294964	422762	10000.000000	28574	555	1.000000	30834	257	1.000000	18307488	0.000742
262244988	8307759	423367	10000.000000	28346	526	1.000000	30850	216	1.000000	18422333	0.000654
262257226	8302197	423843	10000.000000	28738	484	1.000000	30690	233	1.000000	18536344	0.000219
262293319	8293965	423599	10000.000000	28550	536	1.000000	30900	263	1.000000	18650282	0.000023
262303031	8292512	422607	10000.000000	28695	606	1.000000	31102	246	1.000000	18764196	0.000985
262357983	8281810	422379	10000.000000	28811	472	1.000000	30906	243	1.000000	18876962	0.001068
262306144	8299810	422606	10000.000000	28572	538	1.000000	30572	214	1.000000	18989645	0.000598
262234918	8304425	423655	10000.000000	28970	514	1.000000	30561	217	1.000000	19102565	-0.000245
262306684	8304353	422518	10000.000000	28907	536	1.000000	30840	311	1.000000	19215678	-0.001154
262303131	8300888	423476	10000.000000	28898	505	1.000000	30943	254	1.000000	19328534	-0.001062
262223629	8315903	424094	10000.000000	28829	416	1.000000	30801	195	1.000000	19442554	-0.000904
262281737	8301358	423426	10000.000000	28753	493	1.000000	30879	213	1.000000	19553982	0.000469
262252117	8301134	424219	10000.000000	28590	525	1.000000	30811	226	1.000000	19666206	0.000741
262223915	8312786	424433	10000.000000	28808	426	1.000000	30687	237	1.000000	19778871	0.000686
262282856	8304805	424648	10000.000000	28986	442	1.000000	30836	223	1.000000	19890598	0.000713
262279907	8304399	424136	10000.000000	28534	496	1.000000	30751	233	1.000000	20001889	0.000621
262254434	8307633	423793	10000.000000	28950	471	1.000000	30963	219	1.000000	20113566	0.000510
262305405	8298830	424121	10000.000000	28739	518	1.000000	30782	226	1.000000	20225085	-0.000006
262267824	8293299	422996	10000.000000	28539	482	1.000000	30893	244	1.000000	20336390	-0.000031
262293797	8313732	424345	10000.000000	28407	570	1.000000	31013	227	1.000000	20447336	0.000104
262200356	8309136	423974	10000.000000	28528	562	1.000000	30895	244	1.000000	20558230	-0.000216
262295951	8306092	423241	10000.000000	28237	584	1.000000	30918	210	1.000000	20668526	-0.000443
262263520	8295401	423614	10000.000000	28564	523	1.000000	30501	243	1.000000	20779434	-0.000640
262267439	8311917	424684	10000.000000	28623	486	1.000000	30566	255	1.000000	20890329	-0.000532
262312608	8288580	423239	10000.000000	28632	514	1.000000	30825	232	1.000000	21001245	-0.002188
262295029	8300656	423413	10000.000000	28808	454	1.000000	30777	274	1.000000	21110939	-0.001422
262295483	8294606	422721	10000.000000	28401	535	1.000000	30867	220	1.000000	21221627	-0.000165
262318012	8294821	422993	10000.000000	28767	463	1.000000	30972	257	1.000000	21331820	0.000126
262284220	8302535	423575	10000.000000	28966	512	1.000000	30895	280	1.000000	21441655	0.001545
262283037	8307562	424530	10000.000000	28827	459	1.000000	30937	259	1.000000	21551319	0.001635
262329258	8292809	423537	10000.000000	28358	533	1.000000	30474	259	1.000000	21660781	0.001918
262274164	8296193	422415	10000.000000	28689	549	1.000000	30830	273	1.000000	21769616	0.002010
262287920	8308008	422256	10000.000000	28407	546	1.000000	30400	217	1.000000	21878781	0.001971
262304923	8304862	422875	10000.000000	28572	573	1.000000	30797	211	1.000000	21988089	0.001960
262257237	8299640	423706	10000.000000	28329	566	1.000000	30817	218	1.000000	22096799	0.001806
262291373	8293160	422508	10000.000000	28610	510	1.000000	30703	214	1.000000	22205648	0.001945
262266299	8312692	424552	10000.000000	28946	396	1.000000	30831	222	1.000000	22313528	0.001830
262257312	8309297	425274	10000.000000	28862	499	1.000000	30855	251	1.000000	22421737	0.001794
262267987	8293653	424243	10000.000000	28549	516	1.000000	30666	213	1.000000	22529277	0.001477
262345106	8296222	423402	10000.000000	29008	495	1.000000	30780	235	1.000000	22637616	0.001502
npatches	nstrain	runtime	dt	init_x	init_y	init_y_blood	init_z	init_S	beta0	beta1	beta2	beta3	mean_beta	B	d	delta	delta_blood	b[0]	mut	m	CTL	c	g	epsilon	k	het	lambda	rho	omega	x_max	patch.dyna	DELTA	A	VA
10000	1	100.000000	0.001000	21900	9499	5000000	0.001000	10000000	11.421961	12.841153	11.837041	24.167433	20	800000000	0.010000	1.000000	1.000000	80000	0.000050	0.004800	0	0.500000	0.000000	2.500000	17.000000	0.500000	0.001000	0.001000	0.010000	31872	0	10.000000	7.000000	1.000000
sus	inf	inf_blood	z	x[0]	y[0][0]	z[0]	x[1]	y[1][0]	z[1]	S[0]	synchrony
219000000	94990000	5000000	10.000000	21900	9499	0.001000	21900	9499	0.001000	10000000	0.000000
98534077	75594138	4009536	3941.516320	13976	6345	0.394152	12830	6571	0.394152	10713261	0.000000
183931590	25514522	1318321	6325.803353	24658	1420	0.632580	23283	1621	0.632580	11042997	0.000000
223050179	15302441	785889	7771.765723	28618	603	0.777177	27366	848	0.777177	11270916	0.000000
244203708	11063452	567959	8648.676577	29710	371	0.864868	29551	440	0.864868	11442972	0.000000
256087829	8995458	460714	9180.483393	30558	270	0.918048	30219	264	0.918048	11584621	0.000000
262776788	7913052	404851	9503.000201	30636	242	0.950300	30402	312	0.950300	11708455	0.000000
266628330	7312683	372962	9698.592075	30889	230	0.969859	30620	229	0.969859	11821361	0.000000
268921290	6965065	355769	9817.209710	30980	206	0.981721	30878	198	0.981721	11929274	0.000000
270310365	6743199	344717	9889.145947	31107	192	0.988915	30791	224	0.988915	12032815	0.000000
271189241	6605327	337541	9932.772025	31006	178	0.993277	30818	140	0.993277	12134189	0.000000
271664202	6551886	334167	9959.229270	30970	196	0.995923	30886	161	0.995923	12234954	0.000000
271997584	6489365	331275	9975.274394	31102	190	0.997527	30678	188	0.997527	12334507	0.000000
272190262	6459702	330078	9985.005037	31122	180	0.998501	30969	166	0.998501	12432774	0.000000
272275083	6454676	328987	9990.906233	31111	184	0.999091	31252	207	0.999091	12529868	0.000000
272317509	6443979	328538	9994.485041	31170	150	0.999449	31090	186	0.999449	12627479	0.000000
272339810	6447189	329122	9996.655426	31078	155	0.999666	30951	168	0.999666	12724977	0.000000
272412738	6424378	326848	9997.971667	31111	118	0.999797	30970	230	0.999797	12822148	0.000000
272395049	6440723	328523	9998.769908	31159	196	0.999877	30973	169	0.999877	12918931	0.000000
272428685	6432139	327793	9999.254005	30955	150	0.999925	30765	193	0.999925	13015132	0.000000
272433989	6428239	327853	9999.547588	30923	155	0.999955	30868	222	0.999955	13111804	0.000000
272435304	6430482	328305	9999.725632	31076	158	0.999973	30744	224	0.999973	13208381	0.000000
272430478	6433495	328540	9999.833608	31135	206	0.999983	30794	218	0.999983	13305288	0.000000
272418568	6429623	328328	9999.899091	30940	182	0.999990	30855	182	0.999990	13401328	0.000000
272407806	6439522	328210	9999.938803	31090	228	0.999994	30938	209	0.999994	13497780	0.000000
272471875	6425570	327730	9999.962887	31053	135	0.999996	30906	186	0.999996	13593458	0.000000
272437753	6435329	328192	9999.977493	30938	159	0.999998	30808	171	0.999998	13689484	0.000000
272458751	6429190	327196	9999.986350	31066	219	0.999999	30930	172	0.999999	13784894	0.000000
272445588	6432361	328450	9999.991722	31200	188	0.999999	30876	195	0.999999	13880456	0.000000
272452572	6431875	329101	9999.994980	31037	142	0.999999	31026	191	0.999999	13975979	0.000000
272443048	6417508	327132	9999.996955	31093	150	1.000000	30746	231	1.000000	14071115	0.000000
272411605	6438094	328692	9999.998154	30902	167	1.000000	30859	211	1.000000	14165891	0.000000
272463859	6427100	327973	9999.998880	31022	164	1.000000	30863	232	1.000000	14260225	0.000000
272385610	6441289	327990	9999.999321	31012	181	1.000000	30764	183	1.000000	14355349	0.000000
272446259	6428634	328485	9999.999588	30936	179	1.000000	31016	211	1.000000	14450380	0.000000
272376103	6429624	327701	9999.999750	31204	208	1.000000	31126	187	1.000000	14544876	0.000000
272439720	6437678	327608	9999.999849	31221	150	1.000000	30758	198	1.000000	14638756	0.000000
272429845	6436660	328815	9999.999908	30933	168	1.000000	30668	178	1.000000	14732645	0.000000
272429664	6433176	328938	9999.999944	31281	170	1.000000	30961	153	1.000000	14826564	0.000000
272437657	6423832	327949	9999.999966	31002	173	1.000000	30668	171	1.000000	14920050	0.000000
272490874	6421159	327716	9999.999980	31333	172	1.000000	30924	182	1.000000	15013989	-1.#IND00
272459933	6423867	327907	9999.999988	31031	184	1.000000	30805	199	1.000000	15107756	-0.008000
272457125	6437271	328445	9999.999992	31174	175	1.000000	30818	208	1.000000	15201610	-0.017430
272410570	6440895	327918	9999.999995	31251	140	1.000000	30739	205	1.000000	15294767	-0.007120
272438665	6427963	328812	9999.999997	30979	152	1.000000	30735	195	1.000000	15387985	-0.002195
272411490	6435499	328328	9999.999998	31031	190	1.000000	30764	176	1.000000	15481183	0.001228
272448852	6433929	328079	9999.999999	30946	199	1.000000	30759	211	1.000000	15574322	0.003195
272455477	6427258	327745	9999.999999	31036	169	1.000000	30708	186	1.000000	15666693	0.004739
272486150	6431095	327852	10000.000000	31134	157	1.000000	30893	180	1.000000	15759352	0.002298
272435760	6431169	327094	10000.000000	31088	155	1.000000	30744	225	1.000000	15851845	-0.000665
272430550	6432507	327436	10000.000000	31035	168	1.000000	30925	203	1.000000	15944348	0.000572
272381761	6437738	327346	10000.000000	31097	168	1.000000	31074	188	1.000000	16036492	0.000075
272468604	6427372	327702	10000.000000	31232	185	1.000000	30873	206	1.000000	16128601	-0.000814
272384067	6444176	329281	10000.000000	31052	170	1.000000	30838	189	1.000000	16220412	0.000279
272481710	6428239	326690	10000.000000	30864	246	1.000000	31092	220	1.000000	16311623	-0.004450
272429528	6424184	328261	10000.000000	31140	170	1.000000	30953	209	1.000000	16403069	-0.004492
272477643	6424364	327483	10000.000000	31145	205	1.000000	30783	164	1.000000	16494493	-0.005211
272401154	6441311	328054	10000.000000	31291	138	1.000000	30953	181	1.000000	16586108	-0.005746
272468240	6431005	328796	10000.000000	31039	152	1.000000	30976	182	1.000000	16677619	-0.010176
272440279	6425090	328737	10000.000000	31235	119	1.000000	30864	186	1.000000	16769105	-0.010419
272415782	6431252	327767	10000.000000	31100	175	1.000000	30750	205	1.000000	16859623	-0.009738
272410220	6437669	328723	10000.000000	31194	154	1.000000	30778	174	1.000000	16949944	-0.009288
272433779	6426890	328088	10000.000000	31089	185	1.000000	30833	186	1.000000	17040704	-0.007817
272447863	6421275	327421	10000.000000	31169	170	1.000000	30962	225	1.000000	17130825	-0.008354
272421326	6441248	328423	10000.000000	31152	171	1.000000	31018	203	1.000000	17220732	-0.008808
272429015	6427943	328579	10000.000000	31116	177	1.000000	30920	220	1.000000	17311071	-0.008574
272463769	6420636	327615	10000.000000	31345	164	1.000000	30845	195	1.000000	17401251	-0.008359
272443699	6435569	328407	10000.000000	31226	170	1.000000	30786	183	1.000000	17490894	-0.007847
272411657	6436266	328481	10000.000000	31331	154	1.000000	30718	232	1.000000	17580604	-0.007594
272409485	6431444	328061	10000.000000	31095	145	1.000000	30842	190	1.000000	17670493	-0.007269
272427015	6423585	328289	10000.000000	31008	175	1.000000	30769	187	1.000000	17759948	-0.007624
272419635	6435746	327769	10000.000000	31247	143	1.000000	30912	216	1.000000	17849977	-0.007829
272457424	6429667	327914	10000.000000	30944	188	1.000000	31052	182	1.000000	17939069	-0.009464
272454102	6423106	328687	10000.000000	31160	170	1.000000	31089	182	1.000000	18027886	-0.009238
272485941	6425021	327128	10000.000000	30963	145	1.000000	31008	156	1.000000	18116726	-0.008674
272455211	6433001	328987	10000.000000	31028	131	1.000000	30944	243	1.000000	18204599	-0.009631
272450258	6439677	328278	10000.000000	31072	185	1.000000	30884	196	1.000000	18293626	-0.009525
272435324	6427015	329207	10000.000000	31207	173	1.000000	30969	204	1.000000	18382340	-0.007802
272487302	6412613	326001	10000.000000	31087	182	1.000000	30769	217	1.000000	18470896	-0.007463
272425448	6425983	328323	10000.000000	30855	193	1.000000	30816	228	1.000000	18559447	-0.006833
272502716	6423758	327145	10000.000000	31159	193	1.000000	30817	212	1.000000	18647909	-0.006621
272403288	6448048	328420	10000.000000	31294	172	1.000000	30673	181	1.000000	18736006	-0.006012
272443584	6428203	327468	10000.000000	31024	162	1.000000	30888	177	1.000000	18825222	-0.005804
272391845	6433431	328656	10000.000000	30998	153	1.000000	30761	171	1.000000	18913103	-0.005576
272396268	6442893	327853	10000.000000	31136	176	1.000000	30893	204	1.000000	19000259	-0.005279
272387532	6439250	328724	10000.000000	31317	159	1.000000	30782	181	1.000000	19087752	-0.005097
272405845	6432696	327688	10000.000000	31197	185	1.000000	30955	199	1.000000	19174780	-0.004968
272442232	6425866	327382	10000.000000	31087	149	1.000000	31231	193	1.000000	19262086	-0.004948
272465203	6434100	326665	10000.000000	31157	153	1.000000	30983	209	1.000000	19349941	-0.004240
272386034	6438042	329577	10000.000000	31219	149	1.000000	30883	180	1.000000	19436514	-0.004185
272436923	6421177	328031	10000.000000	31095	167	1.000000	30770	214	1.000000	19523757	-0.004223
272436649	6440446	328390	10000.000000	31121	202	1.000000	30936	152	1.000000	19610733	-0.004117
272458202	6430072	329282	10000.000000	31039	172	1.000000	31019	208	1.000000	19696831	-0.003455
272448234	6434599	328510	10000.000000	31020	172	1.000000	30641	227	1.000000	19783136	-0.003046
272380700	6439140	328966	10000.000000	31243	131	1.000000	30578	185	1.000000	19870046	-0.003868
272440796	6421790	327313	10000.000000	31108	205	1.000000	30801	158	1.000000	19956588	-0.003955
272401183	6430231	327976	10000.000000	31240	160	1.000000	30861	181	1.000000	20043274	-0.004018
272461850	6415103	327721	10000.000000	31056	176	1.000000	30876	188	1.000000	20128948	-0.003717
272473484	6418598	327302	10000.000000	31131	168	1.000000	30902	181	1.000000	20214829	-0.003046
272409087	6438636	327460	10000.000000	31207	192	1.000000	30909	203	1.000000	20300478	-0.003257
npatches	nstrain	runtime	dt	init_x	init_y	init_y_blood	init_z	init_S	beta0	beta1	beta2	beta3	mean_beta	B	d	delta	delta_blood	b[0]	mut	m	CTL	c	g	epsilon	k	het	lambda	rho	omega	x_max	patch.dyna	DELTA	A	VA
10000	1	100.000000	0.001000	21900	9499	5000000	0.001000	10000000	15.922139	21.927149	10.951410	29.984367	20	800000000	0.010000	1.000000	1.000000	80000	0.000050	0.004800	0	0.500000	0.000000	2.500000	18.000000	0.500000	0.001000	0.001000	0.010000	31872	0	10.000000	7.000000	1.000000
sus	inf	inf_blood	z	x[0]	y[0][0]	z[0]	x[1]	y[1][0]	z[1]	S[0]	synchrony
219000000	94990000	5000000	10.000000	21900	9499	0.001000	21900	9499	0.001000	10000000	0.000000
103479341	68549386	3639633	3941.516320	11670	6404	0.394152	9286	7169	0.394152	10705961	0.000000
192361311	22305538	1154780	6325.803353	22031	1681	0.632580	17536	2374	0.632580	11013991	0.000000
232212204	12920594	664100	7771.765723	26620	826	0.777177	21531	1525	0.777177	11219662	0.000000
253507326	9072613	465611	8648.676577	28416	441	0.864868	24236	929	0.864868	11370005	0.000000
265108678	7242701	370078	9180.483393	29886	349	0.918048	25757	820	0.918048	11489564	0.000000
271633698	6273992	320733	9503.000201	29819	295	0.950300	27242	671	0.950300	11591386	0.000000
275529448	5709397	291631	9698.592075	30725	233	0.969859	26924	608	0.969859	11682112	0.000000
277722216	5417427	276883	9817.209710	30365	206	0.981721	27621	564	0.981721	11768068	0.000000
279120364	5218218	266189	9889.145947	30830	227	0.988915	27497	500	0.988915	11849408	0.000000
279803509	5132122	262402	9932.772025	30286	201	0.993277	27718	564	0.993277	11929634	0.000000
280345128	5054019	257830	9959.229270	30862	198	0.995923	27864	469	0.995923	12008064	0.000000
280559062	5027544	256581	9975.274394	30614	175	0.997527	27523	538	0.997527	12085568	0.000000
280760210	4998284	254677	9985.005037	30403	240	0.998501	27983	418	0.998501	12162325	0.000000
280904446	4975852	254209	9990.906233	30520	178	0.999091	27771	479	0.999091	12238996	0.000000
280985238	4962934	253151	9994.485041	30726	190	0.999449	27585	551	0.999449	12315170	0.000000
281015164	4965101	252733	9996.655426	30631	217	0.999666	28065	538	0.999666	12391600	0.000000
280970703	4967602	253820	9997.971667	30642	158	0.999797	27712	525	0.999797	12467724	0.000000
281085472	4949536	252902	9998.769908	30264	214	0.999877	27870	520	0.999877	12543616	0.000000
281009345	4966541	253051	9999.254005	30529	146	0.999925	27785	503	0.999925	12619654	0.000000
281015412	4958918	253333	9999.547588	30591	217	0.999955	27570	602	0.999955	12694918	0.000000
281121373	4941640	251543	9999.725632	30740	207	0.999973	28091	522	0.999973	12770262	0.000000
281044450	4976400	253466	9999.833608	30914	216	0.999983	27760	459	0.999983	12845730	0.000000
281015833	4963109	253313	9999.899091	30449	252	0.999990	27369	752	0.999990	12920764	0.000000
281078395	4953295	252554	9999.938803	30837	177	0.999994	27820	524	0.999994	12995780	0.000000
281016800	4954588	253216	9999.962887	30683	188	0.999996	28170	470	0.999996	13070428	0.000000
281049332	4960652	253070	9999.977493	31142	180	0.999998	27958	486	0.999998	13145397	0.000000
281114931	4954244	252608	9999.986350	30493	241	0.999999	28380	441	0.999999	13220089	0.000000
281066944	4960211	252879	9999.991722	30826	199	0.999999	27895	519	0.999999	13293984	0.000000
281060822	4956837	252846	9999.994980	30845	156	0.999999	27850	592	0.999999	13368380	0.000000
281069503	4948675	252496	9999.996955	30578	238	1.000000	28088	450	1.000000	13443132	0.000000
281079404	4949307	251821	9999.998154	30683	165	1.000000	27661	542	1.000000	13517326	0.000000
281089256	4951200	252726	9999.998880	30512	225	1.000000	27816	576	1.000000	13592081	0.000000
281055204	4949144	253350	9999.999321	30865	218	1.000000	27950	636	1.000000	13666188	0.000000
281082186	4960318	253613	9999.999588	30722	166	1.000000	28471	452	1.000000	13739840	0.000000
281066842	4964073	253163	9999.999750	30317	201	1.000000	27756	522	1.000000	13813287	0.000000
281064855	4963578	252978	9999.999849	30737	196	1.000000	27706	560	1.000000	13886825	0.000000
281077086	4957693	253069	9999.999908	30509	185	1.000000	27708	475	1.000000	13960409	0.000000
281087168	4967550	253331	9999.999944	30551	195	1.000000	28220	472	1.000000	14033924	0.000000
281034039	4948797	253575	9999.999966	30351	199	1.000000	27683	420	1.000000	14107688	0.000000
281094884	4952351	252138	9999.999980	30619	152	1.000000	28131	542	1.000000	14181117	-1.#IND00
281053363	4958904	253228	9999.999988	30813	226	1.000000	28203	514	1.000000	14254809	-0.005600
281016793	4962102	252922	9999.999992	30689	156	1.000000	27749	545	1.000000	14327536	-0.012418
281111057	4954306	252751	9999.999995	30768	176	1.000000	27317	614	1.000000	14400348	-0.013132
280999903	4964505	253784	9999.999997	30645	228	1.000000	28011	540	1.000000	14473485	-0.009849
281099249	4952807	253438	9999.999998	30477	217	1.000000	27731	530	1.000000	14546095	0.000434
281090718	4950179	251519	9999.999999	30721	207	1.000000	27875	505	1.000000	14618968	-0.004210
281101633	4947844	251368	9999.999999	30385	185	1.000000	27891	467	1.000000	14691525	-0.000706
281027524	4950306	252275	10000.000000	30602	201	1.000000	27714	549	1.000000	14763472	-0.003999
281079806	4960101	253431	10000.000000	30791	167	1.000000	27568	631	1.000000	14835459	-0.006567
281032793	4958501	252642	10000.000000	30966	194	1.000000	28019	475	1.000000	14908033	-0.010077
281063752	4959687	253471	10000.000000	30618	179	1.000000	28497	411	1.000000	14980257	-0.009651
281044068	4954621	252867	10000.000000	30620	180	1.000000	27807	613	1.000000	15052902	-0.007998
281051837	4961944	253133	10000.000000	31094	177	1.000000	27612	516	1.000000	15125330	-0.007698
281044599	4961679	252999	10000.000000	30695	231	1.000000	27586	549	1.000000	15197676	-0.006876
281057805	4951257	252875	10000.000000	30511	194	1.000000	27972	525	1.000000	15269813	-0.002977
281109496	4945707	251305	10000.000000	30851	144	1.000000	28037	514	1.000000	15342059	-0.003452
281004237	4968900	254009	10000.000000	30530	218	1.000000	27442	486	1.000000	15413463	-0.002972
281035233	4964864	253398	10000.000000	30689	211	1.000000	28171	568	1.000000	15484851	0.000555
281013996	4963563	253498	10000.000000	30700	207	1.000000	28050	395	1.000000	15556707	0.002930
281102228	4959666	253619	10000.000000	30626	217	1.000000	28078	582	1.000000	15627168	0.003607
281062992	4964258	252577	10000.000000	30510	217	1.000000	27692	523	1.000000	15697958	0.003004
281063912	4956236	252948	10000.000000	30525	237	1.000000	28230	445	1.000000	15768325	0.002944
280990590	4970482	254169	10000.000000	30553	167	1.000000	28187	500	1.000000	15839108	0.003043
281087169	4954995	253044	10000.000000	30432	218	1.000000	28019	439	1.000000	15909419	0.002701
281006130	4960403	253016	10000.000000	30708	213	1.000000	27882	607	1.000000	15980053	0.001733
281066767	4947972	252757	10000.000000	30925	190	1.000000	27889	580	1.000000	16050721	0.001551
281087768	4949505	252765	10000.000000	30768	180	1.000000	27854	489	1.000000	16121460	0.001640
281085615	4955152	252481	10000.000000	31161	174	1.000000	27498	561	1.000000	16190716	-0.000858
281054866	4956664	252293	10000.000000	30728	200	1.000000	28127	539	1.000000	16261158	-0.000239
281093982	4956967	252774	10000.000000	30650	208	1.000000	28283	490	1.000000	16331178	0.000723
281106597	4958030	253010	10000.000000	30735	179	1.000000	27288	628	1.000000	16401751	0.000775
281014222	4967931	253811	10000.000000	30553	209	1.000000	28178	480	1.000000	16471165	0.001446
281013912	4965019	253294	10000.000000	30573	179	1.000000	28110	519	1.000000	16540987	0.000797
281079919	4945755	252776	10000.000000	30730	157	1.000000	28272	479	1.000000	16610503	0.000894
281065714	4960295	252598	10000.000000	30655	193	1.000000	27989	562	1.000000	16679540	0.001336
281027541	4965010	252496	10000.000000	30673	184	1.000000	28111	380	1.000000	16749265	0.001720
281111632	4953823	252729	10000.000000	30600	205	1.000000	27614	595	1.000000	16818788	0.001281
281073709	4960876	252714	10000.000000	30572	179	1.000000	27927	541	1.000000	16887892	0.001483
281089129	4951215	251930	10000.000000	30507	179	1.000000	28111	489	1.000000	16956795	0.001541
281118798	4956261	252268	10000.000000	30626	181	1.000000	28010	552	1.000000	17025277	0.001743
281031639	4967914	254604	10000.000000	30677	158	1.000000	27754	512	1.000000	17094318	0.002198
281083609	4951577	252983	10000.000000	30650	187	1.000000	28090	512	1.000000	17162897	0.002570
281113445	4953526	251054	10000.000000	30536	185	1.000000	27648	581	1.000000	17231932	0.002524
281045715	4957357	253522	10000.000000	30573	191	1.000000	28086	503	1.000000	17300493	0.002541
281088973	4963902	252948	10000.000000	30898	184	1.000000	27987	485	1.000000	17369432	0.001792
281033064	4970449	254031	10000.000000	30704	191	1.000000	27827	586	1.000000	17437897	0.001771
281075346	4942948	252336	10000.000000	30776	181	1.000000	28500	419	1.000000	17506356	0.001692
281081025	4953913	252601	10000.000000	30725	210	1.000000	27763	569	1.000000	17573971	0.001627
281094167	4952152	252408	10000.000000	30852	172	1.000000	28137	443	1.000000	17642127	0.002102
281032888	4961911	253600	10000.000000	30410	237	1.000000	27476	534	1.000000	17710288	0.002513
281080632	4949842	252569	10000.000000	30643	158	1.000000	27932	499	1.000000	17777825	0.002195
281065466	4960698	253511	10000.000000	30896	199	1.000000	27779	624	1.000000	17846200	0.002432
281038992	4960959	252973	10000.000000	30659	182	1.000000	28202	493	1.000000	17913586	0.001036
281028883	4958180	253135	10000.000000	30779	157	1.000000	27887	500	1.000000	17980885	0.000784
281079155	4953064	253340	10000.000000	30338	213	1.000000	27638	570	1.000000	18048469	0.000948
280999898	4963020	252979	10000.000000	30627	144	1.000000	28027	454	1.000000	18116218	0.001002
281111523	4957914	253085	10000.000000	30883	199	1.000000	28009	520	1.000000	18183134	0.001024
281037193	4956071	252763	10000.000000	30539	176	1.000000	27903	503	1.000000	18250613	0.000812
281048859	4964746	253459	10000.000000	30240	238	1.000000	28140	476	1.000000	18318454	0.001348
npatches	nstrain	runtime	dt	init_x	init_y	init_y_blood	init_z	init_S	beta0	beta1	beta2	beta3	mean_beta	B	d	delta	delta_blood	b[0]	mut	m	CTL	c	g	epsilon	k	het	lambda	rho	omega	x_max	patch.dyna	DELTA	A	VA
10000	1	100.000000	0.001000	21900	9499	5000000	0.001000	10000000	15.631947	18.651654	25.363652	18.564722	20	800000000	0.010000	1.000000	1.000000	80000	0.000050	0.004800	0	0.500000	0.000000	2.500000	19.000000	0.500000	0.001000	0.001000	0.010000	31872	0	10.000000	7.000000	1.000000
sus	inf	inf_blood	z	x[0]	y[0][0]	z[0]	x[1]	y[1][0]	z[1]	S[0]	synchrony
219000000	94990000	5000000	10.000000	21900	9499	0.001000	21900	9499	0.001000	10000000	0.000000
108659542	62114621	3307902	3941.516320	12324	5722	0.394152	11110	6086	0.394152	10695043	0.000000
200830001	19418943	1005623	6325.803353	22779	1437	0.632580	20573	1854	0.632580	10981833	0.000000
241230114	10823297	557581	7771.765723	27544	610	0.777177	25112	962	0.777177	11165000	0.000000
262470231	7341133	377440	8648.676577	29354	332	0.864868	27449	623	0.864868	11291764	0.000000
273855947	5697798	292209	9180.483393	30304	220	0.918048	28768	427	0.918048	11388555	0.000000
280185752	4842703	247834	9503.000201	30518	194	0.950300	29869	288	0.950300	11468875	0.000000
283810831	4370630	223905	9698.592075	30676	212	0.969859	29809	246	0.969859	11539829	0.000000
285952338	4102006	208792	9817.209710	30830	134	0.981721	30166	225	0.981721	11604974	0.000000
287294382	3930883	200524	9889.145947	30844	126	0.988915	30393	241	0.988915	11666558	0.000000
287945308	3846973	195892	9932.772025	31114	115	0.993277	30393	240	0.993277	11726603	0.000000
288507842	3776967	191527	9959.229270	30847	125	0.995923	30436	211	0.995923	11784916	0.000000
288745665	3759622	192402	9975.274394	31167	150	0.997527	30621	194	0.997527	11841926	0.000000
288881697	3729779	190046	9985.005037	31207	137	0.998501	30244	200	0.998501	11898635	0.000000
289027816	3714602	189447	9990.906233	30975	161	0.999091	29989	281	0.999091	11955363	0.000000
289003329	3716608	189696	9994.485041	31361	104	0.999449	30782	189	0.999449	12012008	0.000000
289110295	3703207	188995	9996.655426	31047	144	0.999666	30430	219	0.999666	12068593	0.000000
289099536	3703713	188887	9997.971667	30976	143	0.999797	30615	179	0.999797	12125131	0.000000
289161702	3698531	189471	9998.769908	31056	142	0.999877	30496	179	0.999877	12181058	0.000000
289161296	3703312	188375	9999.254005	30912	122	0.999925	30594	199	0.999925	12236935	0.000000
289155107	3703657	189172	9999.547588	31151	122	0.999955	30363	181	0.999955	12292524	0.000000
289204603	3694585	187930	9999.725632	31166	114	0.999973	30429	186	0.999973	12348174	0.000000
289152506	3695615	188570	9999.833608	31279	112	0.999983	30494	149	0.999983	12403923	0.000000
289132198	3698840	188831	9999.899091	31172	141	0.999990	30422	193	0.999990	12459976	0.000000
289141741	3692002	189488	9999.938803	31318	103	0.999994	30532	162	0.999994	12515594	0.000000
289221249	3693603	188977	9999.962887	31368	123	0.999996	30545	145	0.999996	12570247	0.000000
289166773	3703622	188714	9999.977493	31300	107	0.999998	30302	228	0.999998	12625645	0.000000
289226752	3683137	187843	9999.986350	31308	106	0.999999	30461	236	0.999999	12681036	0.000000
289182218	3689771	187806	9999.991722	31101	103	0.999999	30397	199	0.999999	12736454	0.000000
289205107	3691721	187941	9999.994980	31063	118	0.999999	30661	221	0.999999	12791289	0.000000
289167842	3692765	188210	9999.996955	30908	173	1.000000	30814	175	1.000000	12845815	0.000000
289229427	3687730	188226	9999.998154	31249	130	1.000000	30095	245	1.000000	12900296	0.000000
289198345	3693189	188987	9999.998880	30955	141	1.000000	30095	196	1.000000	12954482	0.000000
289190407	3703184	189489	9999.999321	30948	93	1.000000	30523	164	1.000000	13008934	0.000000
289138563	3696868	187836	9999.999588	31016	137	1.000000	30492	211	1.000000	13063895	0.000000
289194069	3691404	188617	9999.999750	31136	106	1.000000	30659	150	1.000000	13117921	0.000000
289169844	3699632	188350	9999.999849	31188	120	1.000000	30670	227	1.000000	13172241	0.000000
289166298	3698630	188595	9999.999908	31141	135	1.000000	30433	247	1.000000	13226818	0.000000
289201424	3695340	188275	9999.999944	30996	166	1.000000	30459	162	1.000000	13280977	0.000000
289157596	3702050	188429	9999.999966	30882	150	1.000000	30450	211	1.000000	13335568	0.000000
[truncated: 163 more rows]
