# Supplementary material for: Large Variations in HIV-1 Viral Load Explained by Shifting-Mosaic Metapopulation Dynamics
Source: PLoS Biol. 2016 Oct 5;14(10):e1002567. doi: 10.1371/journal.pbio.1002567 (PMC5051940; doi:10.1371/journal.pbio.1002567)
Supplement: S1 Data — Each file gives the output from the simulations indicated by the filename: low migration (ms1, db432); high migration (ms1, db1); very high migration (ms10, db1); number of patches (np); reservoir (storage); no reservoir (nostorage); CTL immigration model (CTLimmig); CTL proliferation model (CTLprolif); β¯ (beta1, beta2, …). Within each file, there are 21 simulations for (k = 0,1,..,20), and data is output each day. For measures of synchrony, the final entry should be used. See Methods and S1 Simulation Code for further details. (ZIP) [file pbio.1002567.s002.zip › S1_Data/ms1_np10000_storage_noPD_CTLimmig_db1_beta3.tsv]

npatches	nstrain	runtime	dt	init_x	init_y	init_y_blood	init_z	init_S	beta0	beta1	beta2	beta3	mean_beta	B	d	delta	delta_blood	b[0]	mut	m	CTL	c	g	epsilon	k	het	lambda	rho	omega	x_max	patch.dyna	DELTA	A	VA
10000	1	100.000000	0.001000	21900	9499	5000000	0.001000	10000000	3.485743	1.510198	4.487383	2.702965	3	800000000	0.010000	1.000000	1.000000	80000	0.000050	0.004800	0	0.500000	0.000000	2.500000	0.000000	0.500000	0.001000	0.001000	0.010000	31872	0	10.000000	7.000000	1.000000
sus	inf	inf_blood	z	x[0]	y[0][0]	z[0]	x[1]	y[1][0]	z[1]	S[0]	synchrony
219000000	94990000	5000000	10.000000	21900	9499	0.001000	21900	9499	0.001000	10000000	0.000000
186913385	226563845	11413326	3941.516320	16539	24410	0.394152	24777	18362	0.394152	10288377	0.000000
148449233	341238741	17317668	6325.803353	12832	35521	0.632580	21080	29838	0.632580	10697623	0.000000
132082373	407613779	20739179	7771.765723	11420	41802	0.777177	19250	36744	0.777177	11146816	0.000000
125002224	442334845	22539377	8648.676577	10734	45669	0.864868	18384	40038	0.864868	11615024	0.000000
121696389	459947194	23453811	9180.483393	10542	47320	0.918048	17919	41693	0.918048	12089942	0.000000
120128966	468736942	23900568	9503.000201	10294	47967	0.950300	17608	43104	0.950300	12569683	0.000000
119364773	473122537	24135739	9698.592075	10174	48847	0.969859	17599	43223	0.969859	13049433	0.000000
118989311	475289369	24238432	9817.209710	10287	48873	0.981721	17396	43567	0.981721	13531464	0.000000
118803331	476335581	24302921	9889.145947	10080	48618	0.988915	17352	43913	0.988915	14013829	0.000000
118731247	476871580	24332557	9932.772025	10202	49046	0.993277	17484	43447	0.993277	14495411	0.000000
118675157	477124274	24337602	9959.229270	10186	48977	0.995923	17331	43409	0.995923	14975285	0.000000
118672056	477219994	24345257	9975.274394	10139	49145	0.997527	17349	43731	0.997527	15454273	0.000000
118661524	477284426	24349974	9985.005037	10088	48954	0.998501	17425	44101	0.998501	15933604	0.000000
118624266	477338502	24353441	9990.906233	10190	49239	0.999091	17479	44178	0.999091	16411052	0.000000
118637127	477360338	24356361	9994.485041	10209	48852	0.999449	17569	43577	0.999449	16887660	0.000000
118634105	477344139	24359783	9996.655426	10123	48868	0.999666	17329	43838	0.999666	17364881	0.000000
118637721	477368469	24354933	9997.971667	10191	48371	0.999797	17426	43590	0.999797	17841796	0.000000
118651966	477349256	24354110	9998.769908	10164	48890	0.999877	17439	43687	0.999877	18317058	0.000000
118618117	477355703	24355364	9999.254005	10139	48943	0.999925	17436	43806	0.999925	18790206	0.000000
118642260	477325162	24351987	9999.547588	10060	49008	0.999955	17422	43974	0.999955	19264627	0.000000
118630029	477396327	24355401	9999.725632	10195	48867	0.999973	17475	43749	0.999973	19737263	0.000000
118628837	477388793	24353686	9999.833608	10178	48816	0.999983	17413	43581	0.999983	20209479	0.000000
118634354	477348946	24354795	9999.899091	10288	48782	0.999990	17433	44277	0.999990	20680068	0.000000
118637349	477356184	24355949	9999.938803	10197	49294	0.999994	17408	43639	0.999994	21151504	0.000000
118629202	477361771	24359085	9999.962887	10295	48995	0.999996	17431	43531	0.999996	21623206	0.000000
118633587	477343410	24349855	9999.977493	10139	48880	0.999998	17543	43777	0.999998	22091988	0.000000
118644096	477363230	24349485	9999.986350	10178	48829	0.999999	17550	43682	0.999999	22560338	0.000000
118640345	477398589	24348524	9999.991722	10047	49288	0.999999	17313	44022	0.999999	23027339	0.000000
118629726	477402506	24354939	9999.994980	10187	49002	0.999999	17405	43860	0.999999	23494944	0.000000
118645336	477370178	24352316	9999.996955	10131	48754	1.000000	17417	43791	1.000000	23962342	0.000000
118624982	477389922	24353799	9999.998154	10266	48691	1.000000	17414	43758	1.000000	24428491	0.000000
118651102	477382995	24354927	9999.998880	10021	49083	1.000000	17496	43767	1.000000	24892088	0.000000
118640783	477376483	24358787	9999.999321	10168	48699	1.000000	17417	43538	1.000000	25356458	0.000000
118638586	477371917	24355571	9999.999588	10220	48511	1.000000	17503	43586	1.000000	25820769	0.000000
118635072	477381103	24357238	9999.999750	10372	48507	1.000000	17772	43329	1.000000	26283019	0.000000
118625812	477397170	24364284	9999.999849	10162	49249	1.000000	17501	43478	1.000000	26746091	0.000000
118644463	477384423	24353350	9999.999908	10158	48877	1.000000	17521	43437	1.000000	27207974	0.000000
118640612	477387732	24360777	9999.999944	10286	48752	1.000000	17602	43519	1.000000	27668360	0.000000
118629770	477387326	24356635	9999.999966	10370	48436	1.000000	17364	43887	1.000000	28128937	0.000000
118634360	477383602	24354239	9999.999980	10140	48985	1.000000	17630	43838	1.000000	28588770	-1.#IND00
118621178	477407599	24347905	9999.999988	10167	48879	1.000000	17463	43350	1.000000	29048218	-0.004800
118639631	477382018	24354952	9999.999992	10085	49008	1.000000	17503	43455	1.000000	29505334	0.015733
118620419	477413581	24361987	9999.999995	10084	48956	1.000000	17306	44076	1.000000	29964354	0.020426
118621818	477395030	24352613	9999.999997	10237	49143	1.000000	17442	43770	1.000000	30420830	0.011883
118642349	477355472	24349532	9999.999998	10188	48628	1.000000	17415	43767	1.000000	30877124	0.014356
118630354	477407313	24360932	9999.999999	10374	48642	1.000000	17440	43738	1.000000	31331423	0.009461
118622585	477397351	24346530	9999.999999	10131	49363	1.000000	17301	43762	1.000000	31786748	0.005935
118637657	477395506	24360289	10000.000000	10238	48588	1.000000	17638	43621	1.000000	32242238	0.005860
118634061	477413556	24355048	10000.000000	10186	49033	1.000000	17428	43715	1.000000	32697766	0.007192
118612935	477395390	24357502	10000.000000	10069	49203	1.000000	17496	43697	1.000000	33150261	0.006994
118626090	477383116	24360835	10000.000000	10268	48776	1.000000	17689	43076	1.000000	33601518	0.011217
118631569	477369404	24359770	10000.000000	10177	48830	1.000000	17405	43761	1.000000	34052661	0.007522
118628503	477388039	24354284	10000.000000	10242	48685	1.000000	17646	43314	1.000000	34503206	0.008348
118625615	477404374	24358108	10000.000000	10150	48991	1.000000	17485	43509	1.000000	34952372	0.008822
118644059	477370552	24348912	10000.000000	10118	48927	1.000000	17335	44034	1.000000	35401745	0.008912
118636010	477358266	24362384	10000.000000	10292	48817	1.000000	17154	43997	1.000000	35850055	0.008473
118625051	477364188	24353646	10000.000000	10084	49271	1.000000	17366	43694	1.000000	36298699	0.008223
118627745	477369845	24353471	10000.000000	10231	49074	1.000000	17414	43772	1.000000	36745337	0.007787
118630100	477365830	24349355	10000.000000	10210	48986	1.000000	17566	43885	1.000000	37192083	0.007425
118613844	477382107	24357140	10000.000000	10182	49038	1.000000	17489	43456	1.000000	37638869	0.007502
118632674	477398585	24359894	10000.000000	10160	48617	1.000000	17568	43766	1.000000	38084678	0.007963
118639429	477410300	24358112	10000.000000	10112	49075	1.000000	17478	44112	1.000000	38529057	0.007900
118633977	477359817	24362854	10000.000000	10321	49010	1.000000	17465	43495	1.000000	38973290	0.007157
118631703	477386751	24355195	10000.000000	10177	49092	1.000000	17480	43439	1.000000	39416981	0.007036
118624087	477376018	24356850	10000.000000	10059	48956	1.000000	17667	43342	1.000000	39859436	0.006434
118648481	477341150	24361859	10000.000000	10129	49091	1.000000	17431	43825	1.000000	40301272	0.006278
118609372	477353590	24365383	10000.000000	10073	48689	1.000000	17350	43995	1.000000	40743293	0.006046
118634448	477402049	24357656	10000.000000	10225	49212	1.000000	17507	43760	1.000000	41183681	0.005542
118631925	477402581	24360088	10000.000000	10147	48964	1.000000	17541	43601	1.000000	41623820	0.004832
118621823	477417637	24352927	10000.000000	10247	48913	1.000000	17521	43760	1.000000	42063935	0.004223
118621985	477390769	24364072	10000.000000	10051	48989	1.000000	17326	43740	1.000000	42503157	0.004136
118631712	477379989	24353102	10000.000000	10171	49180	1.000000	17482	43913	1.000000	42940357	0.003976
118647066	477355399	24359638	10000.000000	10163	48901	1.000000	17338	43620	1.000000	43377672	0.003881
118638771	477351576	24355149	10000.000000	10220	48968	1.000000	17399	43462	1.000000	43814006	0.003712
118623747	477394063	24357981	10000.000000	10259	48582	1.000000	17352	43603	1.000000	44249261	0.003364
118613531	477403387	24357237	10000.000000	10166	49049	1.000000	17527	43446	1.000000	44683619	0.003526
118619987	477407099	24359950	10000.000000	10022	49258	1.000000	17493	43907	1.000000	45117569	0.002622
118626646	477404409	24356293	10000.000000	10128	49083	1.000000	17274	43711	1.000000	45551740	0.002434
118623197	477401311	24356759	10000.000000	10184	49122	1.000000	17344	44021	1.000000	45986209	0.001716
118639188	477363949	24363463	10000.000000	10084	48871	1.000000	17426	43783	1.000000	46419124	0.002453
118634262	477372037	24349465	10000.000000	10158	48734	1.000000	17419	43887	1.000000	46850861	0.002780
118632471	477356904	24355253	10000.000000	10238	49170	1.000000	17589	43671	1.000000	47281986	0.001919
118630190	477356860	24352326	10000.000000	10392	48817	1.000000	17296	43656	1.000000	47712879	0.002432
118634173	477349127	24356693	10000.000000	10187	48993	1.000000	17501	43664	1.000000	48143338	0.001178
118611220	477349317	24353604	10000.000000	10164	49125	1.000000	17505	43726	1.000000	48572677	0.000565
118633308	477359984	24353966	10000.000000	10328	48582	1.000000	17625	43922	1.000000	49001232	0.000658
118637078	477362143	24362163	10000.000000	10107	49216	1.000000	17357	44059	1.000000	49429522	0.000547
118645581	477332968	24346088	10000.000000	10021	49505	1.000000	17437	43873	1.000000	49857512	0.000503
118631197	477356050	24353055	10000.000000	10227	48722	1.000000	17330	43994	1.000000	50284163	0.000398
118645093	477311404	24358664	10000.000000	10206	48745	1.000000	17291	43753	1.000000	50710074	-0.000057
118636806	477348540	24358417	10000.000000	10133	49017	1.000000	17504	43690	1.000000	51135137	-0.000529
118629301	477381578	24347860	10000.000000	10201	48968	1.000000	17536	43909	1.000000	51560240	-0.000506
118642441	477349837	24354938	10000.000000	10293	48911	1.000000	17338	43732	1.000000	51984635	-0.001312
118627047	477373107	24355147	10000.000000	10111	49091	1.000000	17514	44015	1.000000	52409229	-0.000746
118626087	477390739	24358757	10000.000000	10114	48798	1.000000	17395	43888	1.000000	52831778	-0.000880
118626177	477367831	24356942	10000.000000	10058	49108	1.000000	17349	44080	1.000000	53254590	-0.000875
118627083	477418095	24356030	10000.000000	10253	48847	1.000000	17440	43492	1.000000	53678108	-0.000827
118631351	477368910	24350645	10000.000000	10210	48647	1.000000	17420	43654	1.000000	54099037	-0.000674
118632098	477360406	24360552	10000.000000	10392	48750	1.000000	17577	43425	1.000000	54519594	-0.000692
npatches	nstrain	runtime	dt	init_x	init_y	init_y_blood	init_z	init_S	beta0	beta1	beta2	beta3	mean_beta	B	d	delta	delta_blood	b[0]	mut	m	CTL	c	g	epsilon	k	het	lambda	rho	omega	x_max	patch.dyna	DELTA	A	VA
10000	1	100.000000	0.001000	21900	9499	5000000	0.001000	10000000	1.790518	1.829828	1.825588	1.731231	3	800000000	0.010000	1.000000	1.000000	80000	0.000050	0.004800	0	0.500000	0.000000	2.500000	1.000000	0.500000	0.001000	0.001000	0.010000	31872	0	10.000000	7.000000	1.000000
sus	inf	inf_blood	z	x[0]	y[0][0]	z[0]	x[1]	y[1][0]	z[1]	S[0]	synchrony
219000000	94990000	5000000	10.000000	21900	9499	0.001000	21900	9499	0.001000	10000000	0.000000
195994706	190307944	9640624	3941.516320	24162	15702	0.394152	24028	16291	0.394152	10272950	0.000000
180690787	211786051	10813830	6325.803353	22860	17976	0.632580	22555	18382	0.632580	10606337	0.000000
185686822	191963225	9821751	7771.765723	22926	16521	0.777177	23010	16482	0.777177	10927705	0.000000
195025916	168527033	8616474	8648.676577	23753	14488	0.864868	23691	14403	0.864868	11225638	0.000000
203279426	151019590	7714883	9180.483393	24710	12586	0.918048	24404	12635	0.918048	11500729	0.000000
209387777	139349816	7122607	9503.000201	25341	11524	0.950300	25018	11673	0.950300	11757973	0.000000
213544222	131896729	6735492	9698.592075	25589	10828	0.969859	25498	10761	0.969859	12004055	0.000000
216300852	127182537	6494349	9817.209710	25651	10407	0.981721	25487	10538	0.981721	12244145	0.000000
218041344	124251473	6341379	9889.145947	26062	10255	0.988915	25854	10020	0.988915	12478198	0.000000
219122977	122467487	6248743	9932.772025	26026	10073	0.993277	25873	10142	0.993277	12708805	0.000000
219854096	121315693	6186112	9959.229270	26130	9959	0.995923	25789	9941	0.995923	12938908	0.000000
220269736	120628424	6157484	9975.274394	26266	9831	0.997527	25894	9865	0.997527	13167136	0.000000
220539479	120192161	6133172	9985.005037	26174	9856	0.998501	25956	9788	0.998501	13393506	0.000000
220721074	119917948	6121367	9990.906233	26088	9754	0.999091	25987	9883	0.999091	13619656	0.000000
220788560	119783710	6112850	9994.485041	26309	9547	0.999449	26102	9483	0.999449	13845195	0.000000
220856699	119661890	6104819	9996.655426	26318	9689	0.999666	25904	9649	0.999666	14069219	0.000000
220918316	119587979	6105293	9997.971667	26332	9603	0.999797	26009	9678	0.999797	14293423	0.000000
220942023	119579378	6104407	9998.769908	26378	9550	0.999877	26024	9816	0.999877	14516638	0.000000
220944311	119562893	6101219	9999.254005	26209	9854	0.999925	25996	9771	0.999925	14740260	0.000000
220962814	119529512	6098400	9999.547588	26253	9677	0.999955	26223	9585	0.999955	14962814	0.000000
220943822	119543681	6101311	9999.725632	26187	9811	0.999973	26277	9838	0.999973	15185543	0.000000
220949183	119519988	6100248	9999.833608	25990	9696	0.999983	26058	9703	0.999983	15407629	0.000000
220958898	119519605	6095738	9999.899091	26347	9775	0.999990	26219	9654	0.999990	15629895	0.000000
220949725	119512167	6098865	9999.938803	26101	9689	0.999994	26099	9865	0.999994	15852006	0.000000
220960176	119533675	6097612	9999.962887	26299	9553	0.999996	26008	9726	0.999996	16073249	0.000000
220970366	119519207	6101409	9999.977493	26366	9789	0.999998	26212	9687	0.999998	16294626	0.000000
220975590	119483519	6094836	9999.986350	26453	9703	0.999999	26195	9750	0.999999	16515450	0.000000
220998543	119478879	6095959	9999.991722	26333	9604	0.999999	26105	9635	0.999999	16735440	0.000000
220979261	119484935	6099787	9999.994980	26234	9472	0.999999	26105	9804	0.999999	16955817	0.000000
220980995	119493186	6099414	9999.996955	26261	9605	1.000000	26012	9716	1.000000	17175707	0.000000
220966384	119525592	6101468	9999.998154	26121	9626	1.000000	26169	9671	1.000000	17394401	0.000000
220967983	119527484	6091930	9999.998880	26062	9634	1.000000	25990	9681	1.000000	17613483	0.000000
220951741	119545945	6095098	9999.999321	26300	9492	1.000000	26437	9708	1.000000	17832439	0.000000
220963188	119530145	6098398	9999.999588	26222	9537	1.000000	26164	9649	1.000000	18051181	0.000000
220959982	119533298	6100873	9999.999750	26322	9710	1.000000	25982	9795	1.000000	18269434	0.000000
220950173	119512966	6096721	9999.999849	25908	9799	1.000000	26192	9646	1.000000	18488006	0.000000
220945873	119545018	6104113	9999.999908	26113	9683	1.000000	26153	9701	1.000000	18704966	0.000000
220955039	119546099	6103432	9999.999944	26319	9982	1.000000	26296	9667	1.000000	18921857	0.000000
220936605	119545390	6096511	9999.999966	26325	9767	1.000000	26151	9774	1.000000	19140156	0.000000
220977873	119506328	6099956	9999.999980	26406	9548	1.000000	26269	9656	1.000000	19355742	-1.#IND00
220983897	119527734	6101204	9999.999988	26096	9847	1.000000	25989	9862	1.000000	19572028	-0.000000
220955464	119532029	6100090	9999.999992	26151	9587	1.000000	26134	9666	1.000000	19788491	0.003016
220958895	119508808	6097700	9999.999995	26359	9615	1.000000	25962	9737	1.000000	20004326	-0.001236
220967166	119466007	6099587	9999.999997	26320	9576	1.000000	26103	9706	1.000000	20219409	-0.002603
220973769	119505909	6097072	9999.999998	26284	9787	1.000000	26033	9724	1.000000	20433840	-0.000264
220983536	119496692	6101647	9999.999999	26182	9786	1.000000	26123	9679	1.000000	20648425	0.000078
220945721	119533016	6096658	9999.999999	26111	9641	1.000000	26172	9757	1.000000	20863300	0.001342
220967333	119501744	6098668	10000.000000	26055	9555	1.000000	25981	9745	1.000000	21076009	-0.000841
220974314	119500744	6094287	10000.000000	26516	9469	1.000000	26098	9636	1.000000	21288412	-0.000776
220966078	119499354	6097799	10000.000000	26315	9828	1.000000	26217	9779	1.000000	21501268	0.003984
220978383	119498677	6097026	10000.000000	26092	9636	1.000000	25965	9593	1.000000	21714410	0.003521
220951872	119525440	6095929	10000.000000	26323	9638	1.000000	26207	9899	1.000000	21926937	0.002797
220946870	119510046	6096804	10000.000000	26236	9528	1.000000	26123	9569	1.000000	22139272	0.002573
220967428	119502295	6095178	10000.000000	26274	9658	1.000000	26248	9591	1.000000	22351634	0.002441
220979033	119510943	6096536	10000.000000	26155	9740	1.000000	26187	9807	1.000000	22562215	0.002855
220959319	119528242	6098053	10000.000000	26246	9595	1.000000	26220	9717	1.000000	22773397	0.000491
220953614	119537128	6097145	10000.000000	26123	9854	1.000000	26095	9780	1.000000	22983696	-0.001625
220937255	119542146	6096231	10000.000000	26275	9618	1.000000	26110	9780	1.000000	23195225	-0.001723
220946529	119554178	6098486	10000.000000	26346	9632	1.000000	25774	10043	1.000000	23405504	0.001607
220939192	119549862	6094975	10000.000000	26453	9554	1.000000	26016	9920	1.000000	23615672	0.001878
220945427	119549661	6100021	10000.000000	26146	9641	1.000000	26218	9749	1.000000	23825932	0.001930
220953297	119516160	6100578	10000.000000	26187	9680	1.000000	26210	9677	1.000000	24034876	0.001841
220956118	119506098	6095061	10000.000000	26215	9703	1.000000	26189	9681	1.000000	24244302	0.001758
220943630	119531060	6098318	10000.000000	26136	9541	1.000000	26055	9831	1.000000	24453507	0.001720
220954929	119554309	6098606	10000.000000	26097	9592	1.000000	26331	9851	1.000000	24661877	0.002666
220953024	119543116	6098859	10000.000000	26281	9660	1.000000	26203	9900	1.000000	24869825	0.002047
220939123	119537419	6094795	10000.000000	26300	9682	1.000000	26038	9631	1.000000	25077100	0.001843
220955618	119534803	6099823	10000.000000	26212	9869	1.000000	26031	9789	1.000000	25284582	0.000683
220976830	119513763	6097549	10000.000000	26086	9632	1.000000	26013	9685	1.000000	25492112	0.000816
220954091	119522607	6099279	10000.000000	26263	9460	1.000000	26133	9602	1.000000	25698468	0.001004
220940851	119544565	6096340	10000.000000	26449	9627	1.000000	25892	9612	1.000000	25904524	0.000669
220955975	119534410	6101883	10000.000000	26143	9617	1.000000	26208	9786	1.000000	26111425	0.000432
220963423	119534517	6093066	10000.000000	26139	9638	1.000000	26287	9857	1.000000	26318023	0.000337
220938910	119548613	6103102	10000.000000	25962	9629	1.000000	25983	9750	1.000000	26524092	0.000830
220967475	119519631	6096007	10000.000000	26244	9563	1.000000	26004	9632	1.000000	26729433	0.000974
220960636	119528610	6101488	10000.000000	26351	9469	1.000000	26014	9584	1.000000	26935157	0.001087
220970387	119540467	6099933	10000.000000	26287	9515	1.000000	25805	9782	1.000000	27139741	0.001394
220954822	119539789	6097543	10000.000000	25994	9772	1.000000	26020	9827	1.000000	27344320	0.001338
220953201	119535193	6096343	10000.000000	26182	9747	1.000000	25952	9783	1.000000	27547682	0.001446
220959154	119528642	6094475	10000.000000	26030	9676	1.000000	25953	9536	1.000000	27751514	0.001856
220968510	119499501	6095015	10000.000000	26194	9793	1.000000	26231	9607	1.000000	27955303	0.001818
220973683	119511803	6094990	10000.000000	26045	9708	1.000000	26233	9621	1.000000	28158568	0.001564
220996365	119490851	6096476	10000.000000	26170	9640	1.000000	26231	9687	1.000000	28361560	0.000885
220985389	119492794	6097520	10000.000000	26449	9365	1.000000	25920	9920	1.000000	28564883	0.000818
220970321	119509448	6101487	10000.000000	26262	9343	1.000000	26217	9611	1.000000	28767535	0.000833
220944820	119533345	6099374	10000.000000	26062	9495	1.000000	25970	9970	1.000000	28969819	0.000796
220964327	119514057	6099163	10000.000000	26274	9728	1.000000	25925	9783	1.000000	29170813	0.000328
220957228	119537118	6098014	10000.000000	26101	9802	1.000000	26216	9768	1.000000	29372049	0.000080
220964124	119534035	6094865	10000.000000	26100	9799	1.000000	26029	9840	1.000000	29572774	-0.000075
220954860	119535304	6097846	10000.000000	26078	9681	1.000000	25880	9855	1.000000	29772061	0.001077
220954964	119539323	6096121	10000.000000	26222	9572	1.000000	26033	9625	1.000000	29972743	0.000982
220945550	119541345	6098296	10000.000000	26163	9651	1.000000	26398	9603	1.000000	30173399	0.000931
220951573	119542434	6098486	10000.000000	26127	9650	1.000000	25876	9885	1.000000	30373959	0.000948
220954881	119510473	6100223	10000.000000	26097	9629	1.000000	26067	9867	1.000000	30573422	0.000345
220969897	119499380	6101703	10000.000000	26235	9772	1.000000	26142	9792	1.000000	30772463	0.000305
220949180	119529939	6101235	10000.000000	26115	9627	1.000000	25768	9844	1.000000	30971431	0.000668
220960564	119527599	6101407	10000.000000	26142	9788	1.000000	26013	9934	1.000000	31169450	0.000621
220974229	119531307	6097816	10000.000000	26137	9592	1.000000	26255	9491	1.000000	31368373	0.000392
220965317	119534064	6104084	10000.000000	26493	9578	1.000000	26155	9917	1.000000	31567847	0.000922
npatches	nstrain	runtime	dt	init_x	init_y	init_y_blood	init_z	init_S	beta0	beta1	beta2	beta3	mean_beta	B	d	delta	delta_blood	b[0]	mut	m	CTL	c	g	epsilon	k	het	lambda	rho	omega	x_max	patch.dyna	DELTA	A	VA
10000	1	100.000000	0.001000	21900	9499	5000000	0.001000	10000000	3.916816	1.759534	3.571288	1.594839	3	800000000	0.010000	1.000000	1.000000	80000	0.000050	0.004800	0	0.500000	0.000000	2.500000	2.000000	0.500000	0.001000	0.001000	0.010000	31872	0	10.000000	7.000000	1.000000
sus	inf	inf_blood	z	x[0]	y[0][0]	z[0]	x[1]	y[1][0]	z[1]	S[0]	synchrony
219000000	94990000	5000000	10.000000	21900	9499	0.001000	21900	9499	0.001000	10000000	0.000000
205299427	158763014	8089808	3941.516320	17243	17924	0.394152	25033	12959	0.394152	10256062	0.000000
211003318	129183130	6637689	6325.803353	18332	14265	0.632580	25541	10645	0.632580	10518238	0.000000
233707427	87086002	4481547	7771.765723	20725	10023	0.777177	26949	6877	0.777177	10723027	0.000000
254316392	59597449	3061369	8648.676577	23215	7234	0.864868	28472	4451	0.864868	10872624	0.000000
269158842	43345438	2225848	9180.483393	24865	5081	0.918048	29412	3168	0.918048	10982891	0.000000
279194560	33536747	1717447	9503.000201	26030	4272	0.950300	29825	2378	0.950300	11067195	0.000000
286019222	27324247	1398822	9698.592075	27108	3440	0.969859	30251	1934	0.969859	11133686	0.000000
290675150	23193801	1187573	9817.209710	27881	2813	0.981721	30535	1623	0.981721	11188193	0.000000
294016763	20373692	1041432	9889.145947	28189	2680	0.988915	30814	1339	0.988915	11233900	0.000000
296384187	18361380	938536	9932.772025	28338	2456	0.993277	31016	1276	0.993277	11273421	0.000000
298095900	16920360	865663	9959.229270	28448	2341	0.995923	31079	1126	0.995923	11308523	0.000000
299449699	15839483	808937	9975.274394	28792	2037	0.997527	31170	1057	0.997527	11339875	0.000000
300421785	15025690	767663	9985.005037	29081	1979	0.998501	31244	924	0.998501	11369032	0.000000
301178492	14393603	736364	9990.906233	29146	1898	0.999091	31224	984	0.999091	11396075	0.000000
301724269	13947404	712363	9994.485041	29561	1722	0.999449	31056	845	0.999449	11421638	0.000000
302209775	13560093	693044	9996.655426	29635	1678	0.999666	31339	911	0.999666	11445955	0.000000
302572723	13257058	677373	9997.971667	29507	1745	0.999797	31298	923	0.999797	11469035	0.000000
302844564	13043422	665376	9998.769908	29631	1667	0.999877	31222	833	0.999877	11491419	0.000000
303055564	12874855	656466	9999.254005	29552	1724	0.999925	31356	789	0.999925	11513724	0.000000
303211962	12740541	649763	9999.547588	29319	1717	0.999955	31278	805	0.999955	11535568	0.000000
303346400	12636214	644776	9999.725632	29340	1674	0.999973	31322	787	0.999973	11557197	0.000000
303460518	12539841	640504	9999.833608	29474	1661	0.999983	31657	802	0.999983	11578337	0.000000
303520470	12477626	637437	9999.899091	29747	1492	0.999990	31492	861	0.999990	11599010	0.000000
303617328	12420163	633635	9999.938803	29602	1604	0.999994	31553	780	0.999994	11619164	0.000000
303660620	12381370	632139	9999.962887	29803	1544	0.999996	31519	769	0.999996	11639730	0.000000
303710153	12346789	628598	9999.977493	29558	1681	0.999998	31219	834	0.999998	11660124	0.000000
303749469	12319655	628971	9999.986350	29517	1659	0.999999	31109	783	0.999999	11680191	0.000000
303734300	12307798	628028	9999.991722	29456	1615	0.999999	31362	789	0.999999	11700417	0.000000
303745961	12302330	626787	9999.994980	29499	1546	0.999999	31325	788	0.999999	11720530	0.000000
303781588	12290638	626003	9999.996955	29517	1579	1.000000	31351	786	1.000000	11740233	0.000000
303769475	12280690	626904	9999.998154	29651	1641	1.000000	31308	749	1.000000	11760274	0.000000
303801912	12272431	626174	9999.998880	29180	1714	1.000000	31257	767	1.000000	11779832	0.000000
303781072	12269996	627124	9999.999321	29430	1627	1.000000	31389	786	1.000000	11799781	0.000000
303778339	12273435	625374	9999.999588	29472	1606	1.000000	31419	748	1.000000	11818998	0.000000
303803426	12263970	625927	9999.999750	29754	1509	1.000000	31513	791	1.000000	11838688	0.000000
303828087	12244532	625421	9999.999849	29580	1595	1.000000	31226	787	1.000000	11858244	0.000000
303830113	12236945	624722	9999.999908	29482	1508	1.000000	31310	800	1.000000	11878077	0.000000
303853247	12241460	623751	9999.999944	29674	1615	1.000000	31352	807	1.000000	11897679	0.000000
303844843	12231769	623589	9999.999966	29880	1481	1.000000	31200	776	1.000000	11917182	0.000000
303854784	12219131	624481	9999.999980	29627	1604	1.000000	31245	779	1.000000	11936816	-1.#IND00
303857248	12211771	622268	9999.999988	29494	1744	1.000000	31333	751	1.000000	11956063	0.000000
303875285	12214711	623908	9999.999992	29514	1619	1.000000	31394	731	1.000000	11975614	0.001604
303870068	12220364	622755	9999.999995	29642	1595	1.000000	31247	749	1.000000	11995061	-0.003065
303872614	12211833	622465	9999.999997	29737	1517	1.000000	31587	743	1.000000	12014116	0.003014
303868070	12215972	623481	9999.999998	29599	1643	1.000000	31502	712	1.000000	12033517	-0.000596
303874503	12203567	621883	9999.999999	29807	1560	1.000000	31250	763	1.000000	12052604	-0.002655
303856899	12219074	624326	9999.999999	29604	1553	1.000000	31346	825	1.000000	12071878	-0.005645
303862610	12211967	622570	10000.000000	29802	1597	1.000000	31295	836	1.000000	12091065	-0.007749
303853062	12217412	623479	10000.000000	29504	1659	1.000000	31345	765	1.000000	12110248	-0.006444
303871201	12227120	624130	10000.000000	29743	1628	1.000000	31320	766	1.000000	12129633	-0.013929
303858631	12226926	624962	10000.000000	29461	1644	1.000000	31502	784	1.000000	12148473	-0.010996
303869365	12221995	623076	10000.000000	29677	1629	1.000000	31166	769	1.000000	12168144	-0.010167
303868068	12222866	622315	10000.000000	29324	1640	1.000000	31080	803	1.000000	12187673	-0.009083
303853138	12227571	623880	10000.000000	29500	1618	1.000000	31412	817	1.000000	12206442	-0.007848
303844921	12220173	623210	10000.000000	29467	1677	1.000000	31543	792	1.000000	12225269	-0.007467
303817718	12239760	624982	10000.000000	29701	1588	1.000000	31411	771	1.000000	12244151	-0.006058
303838680	12238892	623718	10000.000000	29617	1617	1.000000	31318	796	1.000000	12262845	-0.004821
303838566	12228629	622498	10000.000000	29727	1551	1.000000	31396	797	1.000000	12281721	-0.004768
303851090	12230195	624963	10000.000000	29731	1546	1.000000	31418	776	1.000000	12300845	-0.004391
303841088	12226868	623858	10000.000000	29587	1662	1.000000	31315	818	1.000000	12319512	-0.004658
303866384	12225811	623365	10000.000000	29803	1551	1.000000	31395	752	1.000000	12338233	-0.005467
303849158	12213136	622299	10000.000000	29350	1595	1.000000	31328	770	1.000000	12357146	-0.005262
303862432	12223470	624118	10000.000000	29684	1531	1.000000	31315	783	1.000000	12375739	-0.007631
303856647	12228683	624259	10000.000000	29400	1686	1.000000	31288	782	1.000000	12394569	-0.007456
303849010	12231372	624568	10000.000000	29399	1529	1.000000	31385	827	1.000000	12413159	-0.008500
303841473	12213609	625000	10000.000000	29574	1576	1.000000	31490	740	1.000000	12432180	-0.008016
303872816	12212597	623770	10000.000000	29518	1523	1.000000	31259	835	1.000000	12450836	-0.008887
303859096	12215148	623255	10000.000000	29630	1521	1.000000	31300	794	1.000000	12469619	-0.008271
303828993	12229820	623558	10000.000000	29662	1623	1.000000	31150	780	1.000000	12488287	-0.008298
303853998	12227986	623785	10000.000000	29550	1551	1.000000	31300	780	1.000000	12506804	-0.007928
303863344	12217326	623153	10000.000000	29753	1492	1.000000	31368	759	1.000000	12525332	-0.007680
303847083	12214452	623528	10000.000000	29626	1565	1.000000	31245	823	1.000000	12544218	-0.007629
303847388	12222181	623840	10000.000000	29584	1569	1.000000	31085	848	1.000000	12562894	-0.008171
303847720	12222780	623057	10000.000000	29427	1618	1.000000	31478	769	1.000000	12581262	-0.008584
303852480	12215114	623830	10000.000000	29609	1532	1.000000	31309	817	1.000000	12599602	-0.009104
303890033	12221439	622826	10000.000000	29492	1583	1.000000	31555	780	1.000000	12618188	-0.009062
303848119	12226518	624221	10000.000000	29486	1552	1.000000	31445	846	1.000000	12636357	-0.008743
303850983	12240960	623248	10000.000000	29617	1587	1.000000	31425	830	1.000000	12655033	-0.009941
303830065	12236574	624340	10000.000000	29602	1631	1.000000	31093	828	1.000000	12673795	-0.009888
303834109	12242120	623663	10000.000000	29507	1712	1.000000	31287	776	1.000000	12691996	-0.009609
303820247	12240507	623723	10000.000000	29642	1639	1.000000	31254	783	1.000000	12710186	-0.009999
303829639	12244627	622944	10000.000000	29374	1601	1.000000	31242	827	1.000000	12728937	-0.009930
303830397	12241802	625574	10000.000000	29533	1578	1.000000	31261	756	1.000000	12747318	-0.009642
303814006	12244609	623905	10000.000000	29702	1561	1.000000	31607	775	1.000000	12765617	-0.009338
303836730	12230467	624890	10000.000000	29594	1651	1.000000	31263	812	1.000000	12784181	-0.008561
303854420	12227568	623292	10000.000000	29722	1679	1.000000	31107	811	1.000000	12802649	-0.008368
303841392	12232165	623951	10000.000000	29765	1580	1.000000	31347	793	1.000000	12820574	-0.008091
303848276	12225042	623068	10000.000000	29604	1627	1.000000	31683	765	1.000000	12838741	-0.008572
303848475	12223970	624516	10000.000000	29535	1600	1.000000	31308	833	1.000000	12856966	-0.008136
303850457	12223202	623728	10000.000000	29685	1518	1.000000	31500	796	1.000000	12875145	-0.007938
303839060	12228076	624892	10000.000000	29777	1596	1.000000	31292	769	1.000000	12893510	-0.007026
303852960	12215295	623413	10000.000000	29390	1602	1.000000	31352	826	1.000000	12911399	-0.007015
303860622	12225079	623935	10000.000000	29458	1629	1.000000	31414	835	1.000000	12929730	-0.007102
303863076	12221603	623708	10000.000000	29423	1646	1.000000	31463	778	1.000000	12947788	-0.006865
303841999	12224897	623524	10000.000000	29321	1570	1.000000	31348	830	1.000000	12965773	-0.006868
303874987	12206932	621344	10000.000000	29433	1603	1.000000	31281	821	1.000000	12983936	-0.006528
303873413	12195434	623197	10000.000000	29489	1607	1.000000	31310	717	1.000000	13001678	-0.006633
303911722	12175853	622093	10000.000000	29180	1650	1.000000	31313	803	1.000000	13019226	-0.006412
303901314	12183005	621978	10000.000000	29557	1658	1.000000	31254	795	1.000000	13036935	-0.006634
npatches	nstrain	runtime	dt	init_x	init_y	init_y_blood	init_z	init_S	beta0	beta1	beta2	beta3	mean_beta	B	d	delta	delta_blood	b[0]	mut	m	CTL	c	g	epsilon	k	het	lambda	rho	omega	x_max	patch.dyna	DELTA	A	VA
10000	1	100.000000	0.001000	21900	9499	5000000	0.001000	10000000	2.952930	3.675768	3.694238	4.253666	3	800000000	0.010000	1.000000	1.000000	80000	0.000050	0.004800	0	0.500000	0.000000	2.500000	3.000000	0.500000	0.001000	0.001000	0.010000	31872	0	10.000000	7.000000	1.000000
sus	inf	inf_blood	z	x[0]	y[0][0]	z[0]	x[1]	y[1][0]	z[1]	S[0]	synchrony
219000000	94990000	5000000	10.000000	21900	9499	0.001000	21900	9499	0.001000	10000000	0.000000
213728792	132520350	6793965	3941.516320	21415	13317	0.394152	19048	14859	0.394152	10241111	0.000000
236678725	77643046	4017778	6325.803353	23392	7904	0.632580	21532	8480	0.632580	10444010	0.000000
269393756	36850705	1909906	7771.765723	26974	3683	0.777177	25658	4209	0.777177	10559516	0.000000
291996957	17404962	901348	8648.676577	29413	1639	0.864868	28286	1942	0.864868	10613896	0.000000
304841349	8394512	436336	9180.483393	30726	782	0.918048	30017	1013	0.918048	10634130	0.000000
311629915	4111325	213091	9503.000201	31348	389	0.950300	30896	487	0.950300	10636717	0.000000
315143621	2018866	104266	9698.592075	31362	169	0.969859	31606	222	0.969859	10629888	0.000000
316942424	991062	51392	9817.209710	31840	94	0.981721	31727	117	0.981721	10618778	0.000000
317848615	488298	25258	9889.145947	31738	36	0.988915	31644	52	0.988915	10605243	0.000000
318288040	237778	12276	9932.772025	31827	14	0.993277	31804	16	0.993277	10590570	0.000000
318488189	115146	5910	9935.306584	32197	6	0.995923	31647	10	0.995923	10575234	0.000000
318619474	57977	2987	9309.947942	31948	8	0.997527	31803	2	0.675996	10559608	0.000000
318660359	36296	1873	7296.001597	31738	4	0.592529	31835	4	0.694086	10544040	0.000000
318679101	36026	1886	5757.386246	31869	7	0.694992	31778	1	0.432911	10528246	0.000000
318653785	47997	2357	5717.412619	31966	11	0.742672	31807	6	0.614699	10512537	0.000000
318672765	61016	2996	6425.029691	32094	5	0.843942	31749	13	0.766332	10497092	0.000000
318620039	64288	3338	7092.512603	31914	4	0.638944	31907	6	0.858291	10481501	0.000000
318655487	59863	3100	7385.855033	31907	11	0.781036	31810	3	0.914060	10466155	0.000000
318681337	51460	2612	7186.938003	32069	3	0.867208	31988	1	0.899597	10450630	0.000000
318657005	48432	2455	6816.187163	31950	5	0.727894	31783	1	0.413648	10435085	0.000000
318661089	48715	2614	6587.775289	31807	9	0.714051	31901	6	0.640651	10419724	0.000000
318646775	51604	2635	6598.409922	32133	11	0.826585	32112	3	0.782071	10404258	0.000000
318649462	54994	2840	6772.091180	31908	11	0.727656	31779	12	0.839444	10388825	0.000000
318659482	55312	2782	6950.185829	32208	1	0.706926	31961	12	0.902630	10373437	0.000000
318664548	53377	2736	6965.406268	31833	11	0.744020	31792	5	0.940950	10358052	0.000000
318648437	50989	2566	6870.887437	31802	3	0.844760	32146	6	0.716365	10342689	0.000000
318656715	49690	2526	6743.587664	31726	5	0.685442	31741	2	0.814683	10327489	0.000000
318674043	50260	2506	6652.844050	31724	2	0.809235	31640	10	0.887614	10312121	0.000000
318692081	51120	2576	6675.160132	31852	4	0.559769	31772	1	0.720446	10296585	0.000000
318669989	53536	2661	6725.403610	32061	4	0.733020	31990	18	0.680842	10281461	0.000000
318666761	53636	2739	6839.215309	31784	6	0.838089	31982	13	0.806445	10266002	0.000000
318669924	52679	2707	6853.952473	31687	4	0.797572	31797	1	0.631193	10250799	0.000000
318633609	51698	2596	6830.696215	31703	4	0.727310	31730	5	0.733919	10235538	0.000000
318672826	51320	2659	6757.687954	31781	1	0.478993	31771	5	0.838634	10220554	0.000000
318644047	51705	2712	6750.589408	31917	3	0.571462	32026	6	0.788844	10205318	0.000000
318657862	52242	2593	6759.213004	32073	3	0.740111	31983	5	0.871943	10190292	0.000000
318624983	52432	2647	6801.915989	31761	13	0.718330	32013	1	0.823222	10175177	0.000000
318638691	52992	2724	6828.439457	32036	3	0.698783	31750	4	0.753779	10160130	0.000000
318663424	52742	2640	6846.677390	32015	2	0.817325	31852	2	0.695944	10145007	0.000000
318651562	52274	2687	6827.722365	31969	7	0.593897	31734	6	0.815604	10130024	-1.#IND00
318658438	52969	2746	6831.564428	31925	6	0.739354	31629	0	0.372161	10115247	-1.#IND00
318671627	52544	2843	6832.600539	31652	1	0.637738	31880	18	0.549674	10100297	0.002846
318648729	52762	2714	6837.807501	31912	1	0.347853	31924	4	0.678307	10085139	0.000893
318660470	52456	2690	6819.817910	31721	5	0.422368	31674	5	0.804908	10070119	0.002200
318677230	51682	2693	6783.642834	31867	0	0.346011	31818	1	0.642162	10055258	-0.000510
318665227	52530	2695	6797.855223	31798	5	0.431192	32040	3	0.595941	10040510	0.000290
318674937	51816	2630	6792.510623	31889	5	0.655044	31655	14	0.754956	10025692	0.002086
318664149	51302	2693	6760.344014	31923	7	0.790800	31925	5	0.851392	10010648	0.004556
318657399	51425	2694	6740.982590	31761	3	0.503821	31796	2	0.889107	9995614	0.004341
318658053	52184	2624	6757.136332	31717	2	0.666188	31836	4	0.569989	9980633	0.004030
318660243	53793	2765	6801.124319	31898	0	0.507638	31780	4	0.739218	9965681	0.004269
318662587	53918	2792	6886.926422	31922	5	0.615724	32111	4	0.660904	9950842	0.003948
318657372	51933	2659	6864.513868	31937	4	0.766954	31767	3	0.794353	9936111	0.004204
318643914	51589	2728	6830.278263	31730	4	0.858668	32008	9	0.875285	9921393	0.004402
318630087	50936	2600	6771.009756	31549	3	0.518334	31934	15	0.924366	9906793	0.002327
318641116	51710	2651	6731.794188	32084	9	0.698122	31920	4	0.954131	9892128	0.002260
318641330	53395	2678	6780.659382	31894	3	0.638560	31804	0	0.640203	9877256	0.001981
318652257	52513	2642	6829.714571	31927	3	0.475031	31715	7	0.542453	9862360	0.002762
318652809	52482	2649	6858.994754	31824	7	0.681630	32011	10	0.722518	9847693	0.003818
318656904	51344	2648	6817.939819	31599	6	0.806923	31711	4	0.831720	9833229	0.004569
318666391	51394	2706	6772.001923	31766	3	0.882908	31909	9	0.897946	9818579	0.004164
318665605	52116	2614	6737.839431	31757	4	0.738724	31655	3	0.938109	9804090	0.004745
318646465	51279	2679	6748.428492	31681	4	0.841548	32005	6	0.942383	9789624	0.001600
318650582	51586	2555	6755.987595	32014	13	0.480161	31809	5	0.799743	9775158	0.002901
318678467	51939	2696	6737.092120	31819	5	0.585830	32017	8	0.517239	9760612	0.003461
318670694	53510	2652	6789.273120	31789	0	0.576103	31549	10	0.647214	9746063	0.007396
318653567	53407	2713	6863.039628	31743	11	0.610625	31865	6	0.552136	9731477	0.007332
318653269	53449	2736	6875.205852	31884	8	0.763862	31903	3	0.683133	9717171	0.007033
318665344	53137	2666	6889.369293	31782	4	0.856793	32012	4	0.706119	9702596	0.006729
318671693	52093	2663	6843.254576	31787	0	0.495871	31888	3	0.542588	9688360	0.007120
318667264	51671	2661	6797.112661	32019	0	0.486559	31773	19	0.722600	9674304	0.006825
318649986	51550	2660	6775.751222	31947	3	0.651617	31783	16	0.831770	9659878	0.006337
318668100	50835	2610	6747.633615	31858	4	0.591536	31658	10	0.897976	9645556	0.007426
318653511	51163	2702	6719.637601	31877	3	0.335146	31858	6	0.938127	9631339	0.007621
318653563	51881	2621	6724.773378	31824	4	0.432654	31806	12	0.962477	9616935	0.007393
318655218	53373	2684	6800.501458	31951	6	0.655930	31673	8	0.806403	9602742	0.006943
318669903	53257	2661	6862.276717	31949	4	0.547294	31798	9	0.594984	9588274	0.006758
318659013	52530	2653	6864.153219	31750	8	0.725454	32084	8	0.538832	9574050	0.006374
318665042	51823	2652	6822.233281	32003	5	0.833500	31983	6	0.720322	9559880	0.005976
318668828	51796	2633	6781.860600	31908	9	0.899026	31857	4	0.830388	9545774	0.006056
318649097	51638	2646	6770.677999	31727	3	0.806755	31871	2	0.823499	9531772	0.004838
318659607	51510	2590	6785.097847	31917	6	0.817232	31853	8	0.801762	9517853	0.004861
318662890	52504	2641	6774.021378	31814	4	0.763467	32051	1	0.639109	9503792	0.003979
318661696	52945	2632	6795.819102	31874	5	0.856553	31924	4	0.777268	9489864	0.003816
318668148	53046	2753	6826.614728	31903	5	0.892446	31806	3	0.648243	9475740	0.003714
318679911	52792	2709	6848.485563	31958	1	0.529301	32202	3	0.786675	9461710	0.004007
318669740	52923	2743	6856.920892	31940	0	0.282376	31863	5	0.597123	9448014	0.003973
318675538	52123	2559	6822.404937	31999	3	0.448929	31786	5	0.755673	9434024	0.003681
318661120	52449	2774	6774.187886	32127	10	0.329663	31844	8	0.851827	9420106	0.003920
318671279	52598	2764	6810.455625	31929	7	0.593471	32015	5	0.910140	9406047	0.003188
318659525	52986	2730	6849.595170	31839	1	0.580767	31803	6	0.945504	9392176	0.004181
318655854	52511	2630	6861.748394	32001	5	0.505307	31746	7	0.966951	9378023	0.003794
318656481	51693	2663	6817.528713	32019	7	0.699991	32044	13	0.979957	9364150	0.003615
318663446	50995	2563	6779.913135	31842	10	0.818058	31910	3	0.987845	9350266	0.003652
318663786	50739	2571	6717.520226	31944	0	0.495133	31928	3	0.546542	9336572	0.001086
318653943	52010	2671	6709.726052	31928	8	0.533276	32107	7	0.528491	9322814	0.000870
318637132	52921	2669	6765.059379	31812	4	0.716953	31993	7	0.714051	9308956	0.000407
318655725	53488	2721	6830.061183	32089	1	0.326965	31956	7	0.826585	9294949	0.000298
318666995	52873	2678	6841.208338	31990	0	0.425892	31959	0	0.547917	9281208	-0.000501
npatches	nstrain	runtime	dt	init_x	init_y	init_y_blood	init_z	init_S	beta0	beta1	beta2	beta3	mean_beta	B	d	delta	delta_blood	b[0]	mut	m	CTL	c	g	epsilon	k	het	lambda	rho	omega	x_max	patch.dyna	DELTA	A	VA
10000	1	100.000000	0.001000	21900	9499	5000000	0.001000	10000000	2.972350	2.989373	2.644892	4.189775	3	800000000	0.010000	1.000000	1.000000	80000	0.000050	0.004800	0	0.500000	0.000000	2.500000	4.000000	0.500000	0.001000	0.001000	0.010000	31872	0	10.000000	7.000000	1.000000
sus	inf	inf_blood	z	x[0]	y[0][0]	z[0]	x[1]	y[1][0]	z[1]	S[0]	synchrony
219000000	94990000	5000000	10.000000	21900	9499	0.001000	21900	9499	0.001000	10000000	0.000000
221322821	110736284	5711257	3941.516320	22072	11061	0.394152	22026	11009	0.394152	10227786	0.000000
257173787	45937697	2393010	6325.803353	25982	4513	0.632580	25899	4550	0.632580	10380331	0.000000
292067548	14334405	751452	7771.765723	29380	1411	0.777177	29361	1267	0.777177	10436777	0.000000
309505350	4011195	211221	8648.676577	31049	427	0.864868	30965	378	0.864868	10445622	0.000000
316017933	1015324	53110	9180.483393	31677	86	0.918048	31835	120	0.918048	10437027	0.000000
318033038	233687	12340	9502.986617	31759	20	0.950300	31885	21	0.950300	10423118	0.000000
318562379	50070	2613	9204.399457	31789	5	0.969859	31979	2	0.680265	10407987	0.000000
318704004	17954	890	5186.139195	31715	4	0.981721	31913	1	0.356210	10392392	0.000000
318693765	20543	1024	3468.403888	31818	3	0.306491	31887	3	0.270901	10376854	0.000000
318693984	32008	1547	3794.329612	32067	2	0.537123	31729	1	0.334491	10361314	0.000000
318695087	41002	2091	4649.340812	31720	4	0.352978	32038	3	0.391281	10345751	0.000000
318667583	40965	2062	5228.358568	31827	3	0.554140	31935	6	0.630839	10330417	0.000000
318655704	35284	1775	5193.889249	31951	1	0.485924	31937	5	0.776121	10315034	0.000000
318710868	32626	1646	4863.837315	31926	2	0.257133	31826	2	0.375802	10299663	0.000000
318682560	32978	1637	4695.014109	31999	2	0.206983	31703	1	0.540648	10284116	0.000000
318692543	34809	1791	4744.911499	31978	2	0.381159	31848	3	0.273652	10268884	0.000000
318692363	35553	1813	4837.213885	31793	1	0.270101	31799	2	0.559502	10253672	0.000000
318666938	36261	1843	4933.952510	32013	5	0.495428	31565	1	0.235167	10238250	0.000000
318673139	34930	1844	4953.929565	32003	2	0.694000	31852	5	0.530826	10222952	0.000000
318671310	34053	1680	4847.824934	31626	1	0.554712	31897	2	0.621983	10207898	0.000000
318655224	34226	1747	4786.242182	31750	7	0.571534	31783	4	0.739732	10192768	0.000000
318680461	34755	1736	4810.838980	31884	3	0.740155	31874	3	0.842159	10177519	0.000000
318703628	34854	1786	4843.799571	31771	1	0.588710	31764	10	0.430831	10162353	0.000000
318677890	33849	1746	4833.501889	31811	1	0.521783	31952	6	0.654825	10147103	0.000000
318683298	34252	1764	4769.854183	31811	3	0.539594	31776	3	0.485309	10132002	0.000000
318706249	34591	1795	4798.939398	31694	4	0.495833	31742	2	0.212671	10117043	0.000000
318678431	35049	1792	4853.597807	31971	2	0.263313	31604	4	0.402783	10101785	0.000000
318663716	34361	1693	4857.675947	31874	4	0.553233	31877	3	0.637815	10086745	0.000000
318703247	34179	1719	4829.746591	31878	2	0.729056	31755	1	0.274967	10071768	0.000000
318687050	34225	1726	4786.557743	32013	6	0.570711	32000	10	0.512773	10056814	0.000000
318661944	35316	1847	4836.263910	32044	2	0.739655	31865	2	0.396305	10041887	0.000000
318706286	35410	1803	4891.524549	31997	1	0.268861	31920	3	0.374707	10027140	0.000000
318685255	34485	1698	4890.120331	31906	3	0.433327	31769	2	0.553709	10012274	0.000000
318673700	33611	1669	4800.239754	31810	0	0.406518	31803	3	0.729344	9997505	0.000000
318697733	34394	1698	4773.528652	32052	2	0.224413	31974	3	0.827684	9982651	0.000000
318679059	34775	1723	4796.070669	31779	2	0.483386	32013	1	0.488026	9967758	0.000000
318681617	35145	1756	4838.988560	31761	2	0.299305	31724	3	0.275387	9952853	0.000000
318698728	33873	1756	4826.731662	31876	4	0.391964	31853	4	0.560555	9937773	0.000000
318680981	34504	1665	4817.858954	31891	7	0.631254	31960	3	0.705715	9923026	0.000000
318675825	34938	1812	4819.848367	32028	3	0.282347	31798	0	0.313746	9908342	-1.#IND00
318674962	35751	1787	4891.931091	31931	5	0.222100	31986	4	0.358662	9893561	-1.#IND00
318705101	34884	1735	4891.536208	31932	9	0.446115	31859	6	0.611057	9878677	-0.008883
318696588	34677	1711	4842.355778	31951	4	0.644045	31723	5	0.301918	9864047	-0.009074
318688139	34679	1791	4833.528511	31725	0	0.252222	31825	1	0.381042	9849328	-0.007340
318687618	34360	1802	4850.077725	31791	7	0.414860	31977	11	0.521732	9834540	-0.006209
318698927	34297	1804	4801.593443	31707	1	0.609360	31792	6	0.709952	9819908	-0.006336
318674474	34180	1714	4789.799627	31901	1	0.330908	31775	0	0.284804	9805230	-0.004644
318691519	34705	1783	4784.572906	31845	1	0.322052	32012	5	0.545186	9790883	-0.002638
318710463	35249	1792	4843.243853	31783	6	0.578212	31791	5	0.518580	9776393	-0.004339
318674608	34725	1783	4851.257263	31783	3	0.599765	31680	3	0.666089	9761861	-0.003269
318680703	34983	1803	4842.325314	31621	4	0.331623	31810	2	0.622827	9747198	-0.001987
318674405	34419	1745	4804.033062	31977	7	0.534114	31765	3	0.485294	9732477	-0.002460
318700086	34085	1789	4799.209002	31840	1	0.396872	31834	1	0.344061	9718057	-0.001798
318693328	34959	1830	4784.863399	31789	2	0.615325	31800	7	0.526917	9703425	-0.000079
318681399	35399	1856	4817.106979	32036	2	0.357504	31929	4	0.687326	9688980	-0.000608
318676889	35263	1851	4897.445326	31837	2	0.443956	32104	3	0.745600	9674542	-0.000379
318680262	33842	1704	4842.665809	31864	7	0.662784	31737	0	0.320834	9660229	0.001574
318660677	33287	1734	4780.108646	31766	2	0.541572	31989	1	0.525555	9645732	-0.000001
318669435	34646	1761	4755.630063	31984	5	0.545923	31955	5	0.594449	9631449	0.000708
318650092	35044	1814	4827.753204	31954	1	0.650940	31832	4	0.403422	9617229	-0.000626
318671599	35174	1827	4882.531976	31780	4	0.484557	32071	3	0.497280	9603070	-0.000950
318672728	35107	1808	4870.666063	31897	4	0.481595	32241	4	0.524290	9588778	-0.001043
318680507	34655	1747	4843.130358	32091	12	0.685611	31863	3	0.491555	9574724	-0.005182
318687056	34604	1755	4849.389257	31831	3	0.719981	31842	5	0.546404	9560411	-0.004962
318686786	34857	1850	4837.114193	31605	3	0.325563	31742	3	0.724914	9546247	-0.004689
318662281	34459	1836	4851.257006	31943	4	0.441303	31711	2	0.524046	9532035	-0.004447
318672883	34428	1755	4818.736465	31904	3	0.448527	31910	1	0.465237	9517822	-0.002449
318678189	33950	1738	4787.839933	31801	5	0.405195	31868	1	0.608843	9503591	-0.002390
318693308	34363	1796	4768.278571	31614	4	0.639278	31963	6	0.435158	9489563	-0.002330
318697538	35219	1830	4818.293575	32036	2	0.473825	32066	3	0.657449	9475554	-0.002620
318697806	35459	1868	4880.774835	31824	5	0.633558	31930	2	0.510560	9461449	-0.002687
318671253	34475	1798	4846.699813	31807	7	0.690431	31959	3	0.627244	9447432	-0.002648
318683965	34090	1787	4798.727054	31700	2	0.337662	31750	4	0.655142	9433247	-0.002412
318673114	34496	1807	4801.361737	31976	3	0.589423	32023	1	0.374731	9419058	-0.002297
318684109	35048	1801	4836.794911	32029	1	0.616863	31889	0	0.182048	9405051	-0.003130
318681856	34596	1782	4847.418808	31905	6	0.469310	31901	1	0.281089	9391261	-0.003944
318690688	34721	1755	4849.251581	31917	8	0.678160	31927	2	0.207332	9377328	-0.003987
318691187	33860	1704	4806.924919	31829	4	0.611789	31627	2	0.309157	9363462	-0.003842
318676033	34389	1755	4790.906812	31877	0	0.518185	31668	7	0.581035	9349543	-0.003946
318676774	34991	1782	4825.591679	31618	3	0.628294	31892	5	0.367411	9335523	-0.003898
318696393	35294	1759	4888.928685	31762	3	0.589674	31815	0	0.405711	9321602	-0.004062
318681501	34849	1658	4889.697481	31841	3	0.521462	31849	0	0.193896	9307891	-0.003095
318675391	33725	1742	4792.315210	31950	3	0.709789	31803	5	0.395493	9294089	-0.003037
318670767	34251	1748	4786.727260	31835	1	0.585929	31700	2	0.495591	9280157	-0.002868
318682418	35303	1839	4845.440463	32011	0	0.218077	31842	1	0.199113	9266257	-0.002646
318676300	34852	1823	4871.707035	31868	6	0.440703	31807	0	0.299677	9252424	-0.002355
318687798	34347	1744	4860.244959	31779	7	0.481806	32042	1	0.435352	9238529	-0.002457
318688608	33388	1697	4824.855551	31497	1	0.366119	31817	4	0.261742	9224841	-0.002479
318689533	34237	1776	4776.854490	31847	6	0.499019	31971	6	0.369149	9210932	-0.002645
318693109	35166	1745	4821.592742	31921	2	0.461768	31462	15	0.617417	9197107	-0.002500
318674263	35370	1849	4850.017036	31659	0	0.397399	32039	0	0.677240	9183382	-0.001367
318675140	35348	1780	4901.752701	32027	3	0.544219	31885	1	0.387541	9169592	-0.001303
318700830	34006	1831	4865.081484	31756	2	0.571590	31686	2	0.468802	9156063	-0.001005
318670796	34574	1742	4787.026011	31985	6	0.455229	31808	1	0.356543	9142560	-0.002386
318695288	34879	1791	4835.756535	32035	0	0.249319	31815	6	0.566305	9129063	-0.002517
318691655	34856	1762	4833.543599	31943	8	0.448059	31919	4	0.736983	9115638	-0.002781
318670415	34475	1776	4828.551433	31910	6	0.433657	32000	3	0.762108	9102271	-0.002758
318666222	34908	1792	4850.349568	31849	5	0.471250	32007	9	0.377199	9088738	-0.002624
318670229	35478	1849	4873.629837	31802	1	0.419620	31950	6	0.622300	9075201	-0.002635
npatches	nstrain	runtime	dt	init_x	init_y	init_y_blood	init_z	init_S	beta0	beta1	beta2	beta3	mean_beta	B	d	delta	delta_blood	b[0]	mut	m	CTL	c	g	epsilon	k	het	lambda	rho	omega	x_max	patch.dyna	DELTA	A	VA
10000	1	100.000000	0.001000	21900	9499	5000000	0.001000	10000000	2.881988	2.203552	2.259688	3.741099	3	800000000	0.010000	1.000000	1.000000	80000	0.000050	0.004800	0	0.500000	0.000000	2.500000	5.000000	0.500000	0.001000	0.001000	0.010000	31872	0	10.000000	7.000000	1.000000
sus	inf	inf_blood	z	x[0]	y[0][0]	z[0]	x[1]	y[1][0]	z[1]	S[0]	synchrony
219000000	94990000	5000000	10.000000	21900	9499	0.001000	21900	9499	0.001000	10000000	0.000000
227901495	92877630	4820978	3941.516320	23242	9112	0.394152	25311	8214	0.394152	10217080	0.000000
272679376	26836669	1411127	6325.803353	27490	2652	0.632580	28722	2181	0.632580	10331718	0.000000
304744850	5146180	273164	7771.765723	30611	471	0.777177	31077	331	0.777177	10353968	0.000000
315750635	759864	40384	8648.676577	31561	60	0.864868	31729	64	0.864868	10345571	0.000000
318216559	87457	4732	9150.581384	31667	7	0.918048	31884	5	0.918048	10331158	0.000000
318667091	12922	638	5212.296419	32029	3	0.680492	31835	3	0.312673	10315686	0.000000
318717753	10966	561	2682.398053	31814	0	0.249233	31705	0	0.241827	10300549	0.000000
318677142	17491	841	2710.356684	32103	0	0.170759	31796	2	0.267187	10285154	0.000000
318703453	24572	1258	3248.646609	32013	1	0.341927	31954	4	0.550669	10269761	0.000000
318662865	27595	1420	3730.070854	31762	1	0.232849	31760	0	0.327785	10254454	0.000000
318696076	25849	1308	3864.504520	31818	6	0.422867	31872	1	0.331099	10239070	0.000000
318692656	24776	1277	3792.254911	31828	5	0.649995	32119	1	0.333231	10223777	0.000000
318672193	24162	1226	3686.885979	31790	2	0.515136	32090	4	0.276387	10208411	0.000000
318702090	24535	1232	3672.781187	31673	3	0.405329	31754	0	0.361227	10193435	0.000000
318692489	24834	1284	3687.020324	31744	4	0.580952	31958	1	0.198300	10178186	0.000000
318692192	24392	1243	3689.230999	32085	0	0.322527	32024	4	0.309622	10163044	0.000000
318693261	25104	1301	3689.729013	31739	5	0.492660	31787	2	0.253751	10147738	0.000000
318666994	24620	1260	3719.205351	31862	2	0.325776	31768	5	0.547434	10132539	0.000000
318698738	24864	1274	3724.888466	31852	7	0.331796	31817	1	0.429109	10117411	0.000000
318694041	24105	1217	3676.517066	32102	1	0.363747	32088	2	0.229786	10102296	0.000000
318709017	24338	1182	3640.118647	32069	4	0.577430	32252	1	0.412913	10087371	0.000000
318688924	24430	1219	3659.516670	31941	1	0.513194	32031	3	0.560968	10072426	0.000000
318700035	24698	1260	3696.283997	31854	1	0.308519	31993	1	0.404535	10057210	0.000000
318685500	24621	1271	3679.118987	31958	1	0.246231	32022	2	0.198361	10042099	0.000000
318691946	24303	1220	3664.252782	32037	4	0.251917	31946	1	0.216128	10027148	0.000000
318686218	24109	1209	3622.272335	31962	2	0.253066	31986	1	0.169118	10012195	0.000000
318686331	25003	1299	3649.922079	31733	1	0.345694	31942	2	0.383366	9997217	0.000000
318689363	25623	1251	3746.514179	31798	1	0.281626	31736	3	0.337609	9982347	0.000000
318682066	24896	1310	3749.033926	32190	4	0.401677	31930	2	0.216811	9967545	0.000000
318691899	23963	1241	3682.499075	32055	0	0.402320	31767	2	0.525031	9952635	0.000000
318684718	24090	1323	3632.734056	31981	0	0.216246	31919	2	0.276528	9937743	0.000000
318697849	24891	1326	3675.642986	31887	1	0.170250	31941	2	0.207798	9922999	0.000000
318690202	25229	1367	3722.563771	31979	1	0.248856	31791	2	0.445276	9908241	0.000000
318703026	25206	1317	3764.423018	31951	2	0.377234	32014	1	0.435988	9893361	0.000000
318695363	23402	1195	3663.545014	31884	1	0.220303	31978	2	0.459086	9878523	0.000000
318700826	23813	1190	3592.364042	31877	0	0.178244	31757	2	0.231342	9863731	0.000000
318690449	24657	1271	3635.964541	31953	3	0.244669	31921	1	0.191454	9849079	0.000000
318685772	24887	1292	3692.655980	31795	4	0.541926	32083	2	0.420642	9834308	0.000000
318686853	24114	1235	3669.044581	31964	2	0.381356	31813	1	0.263706	9819609	0.000000
318686947	24427	1216	3674.186609	32035	1	0.247104	31992	3	0.444591	9805002	-1.#IND00
318683194	24448	1290	3683.679680	31967	0	0.210542	31833	1	0.469814	9790413	-1.#IND00
318699340	24592	1294	3692.562688	31831	0	0.226707	31873	0	0.467107	9775764	-1.#IND00
318709502	24559	1242	3671.133257	31807	5	0.223621	31691	1	0.251767	9761192	-1.#IND00
318675780	23632	1204	3625.019109	31672	1	0.362627	31952	2	0.464048	9746566	0.005117
318673879	24211	1205	3623.614798	31841	1	0.340264	31980	1	0.270809	9732005	0.003120
318687610	24775	1269	3683.671001	31713	1	0.244709	31963	2	0.418682	9717499	0.001056
318680627	24700	1272	3710.203433	31780	1	0.323352	31840	7	0.393210	9702969	0.000831
318684563	24528	1226	3698.131531	31792	3	0.532665	31873	1	0.399169	9688437	0.000556
318680904	24664	1278	3694.750328	31803	2	0.568361	31850	1	0.382156	9674016	0.001674
318715448	25018	1253	3727.329512	31977	0	0.339481	31757	2	0.302049	9659545	-0.000740
318668725	24259	1246	3729.467013	31778	4	0.392252	31923	14	0.532683	9645272	-0.000102
318681935	23849	1276	3685.638252	31632	1	0.251871	31908	0	0.560212	9630732	-0.001019
318698677	24839	1281	3672.727986	31713	4	0.382340	31830	0	0.288338	9616165	0.000099
318681034	25081	1244	3743.911460	31863	0	0.436380	32018	2	0.366092	9601716	0.001784
318675095	24755	1235	3716.750543	31764	5	0.646410	32083	2	0.264046	9587477	0.000491
318697443	24797	1238	3709.367349	31908	6	0.652550	31899	5	0.419390	9573169	0.001079
318695913	24612	1292	3682.780549	31903	1	0.225911	32042	2	0.479093	9559098	0.001100
318705813	24411	1201	3687.123283	31831	5	0.265171	31825	4	0.538889	9544728	0.004339
318695496	24494	1322	3657.732250	31817	5	0.554359	31981	0	0.339210	9530488	0.004533
318704663	24697	1264	3683.495827	31678	0	0.311060	31652	3	0.365585	9516229	0.005887
318692097	24744	1270	3707.844869	31831	5	0.345330	31817	0	0.402582	9502090	0.005336
318688215	24674	1221	3704.290153	31730	1	0.320684	31891	0	0.210005	9487849	0.005873
318674496	24676	1259	3692.967449	31815	0	0.226479	32032	1	0.333892	9473772	0.005419
318714327	24878	1302	3688.238517	31609	4	0.341264	31797	1	0.411185	9459799	0.005043
318678860	24996	1311	3695.102947	31790	2	0.547772	31952	0	0.181723	9445646	0.004997
318684789	24443	1281	3725.157807	31754	3	0.590758	31914	3	0.319884	9431603	0.004187
318686838	24831	1230	3682.560231	31950	0	0.720663	32022	4	0.232168	9417419	0.003812
318687962	25050	1287	3703.532572	32146	2	0.271935	31717	0	0.326839	9403212	0.003522
318712895	25336	1328	3733.460078	31820	2	0.296605	31789	0	0.208166	9389273	0.004185
318678581	24962	1295	3754.146982	31912	4	0.313881	32011	2	0.483572	9375257	0.005247
318688292	24566	1251	3694.942214	31876	2	0.243127	31900	0	0.232274	9361321	0.005067
318684006	24459	1291	3688.277371	31791	7	0.540991	32000	1	0.312262	9347479	0.004544
318717728	24485	1192	3667.648354	31890	2	0.275271	31614	2	0.488085	9333596	0.004333
318709962	24282	1342	3674.366917	31698	1	0.185527	32003	2	0.284286	9319528	0.003996
318690191	24573	1267	3697.149991	32001	0	0.167601	31989	1	0.220279	9305563	0.004113
318691268	24502	1201	3683.761631	31846	0	0.189924	31791	1	0.175203	9291605	0.003786
318689833	24422	1233	3685.199153	31809	0	0.206630	31876	1	0.336659	9277760	0.003976
318707394	24889	1217	3700.643477	31731	8	0.448078	31887	2	0.401445	9263932	0.003913
318678031	24510	1202	3692.499999	32029	0	0.448790	32010	5	0.388685	9250069	0.003488
318685506	23830	1186	3647.766492	32112	4	0.435332	31931	1	0.265327	9236272	0.003507
318701179	24418	1265	3635.532448	32002	2	0.266898	32032	3	0.471103	9222589	0.003640
318695838	24857	1231	3661.777340	31747	1	0.423963	31909	0	0.290865	9208793	0.003437
318695926	24792	1246	3707.446667	31997	0	0.187272	31751	1	0.194824	9195102	0.002997
318675628	24813	1252	3715.678300	31748	7	0.316293	31937	4	0.217490	9181636	0.002763
318695181	24888	1340	3717.363342	31874	2	0.462789	32126	5	0.525443	9168051	0.003374
318691743	24922	1278	3731.540902	32069	1	0.468764	31764	4	0.379260	9154295	0.003060
318706900	23825	1261	3675.049861	31746	2	0.344649	31607	1	0.320832	9140674	0.003299
318686252	24435	1243	3633.610063	32014	2	0.447308	31811	2	0.236421	9127099	0.003016
318698954	24584	1276	3659.569896	31722	5	0.463849	31820	1	0.248698	9113401	0.002874
318711638	24772	1257	3705.356785	31912	0	0.242939	31774	1	0.204792	9099822	0.002980
318701867	25048	1187	3735.843985	31944	1	0.210202	31797	1	0.218153	9086166	0.003195
318683280	24500	1287	3712.937110	31943	2	0.365023	31973	3	0.292867	9072731	0.002897
318680216	24453	1242	3674.597436	31957	0	0.191873	31837	6	0.381786	9059122	0.003411
318711053	24443	1261	3679.484214	31926	0	0.167916	31890	1	0.210598	9045486	0.003175
318672118	24326	1183	3667.847956	31835	0	0.222588	31851	0	0.209527	9031778	0.003985
318693405	24715	1282	3660.636395	31837	2	0.364540	31951	0	0.237714	9018385	0.003877
318681948	24500	1280	3677.058826	31680	0	0.191065	31890	5	0.449515	9005020	0.003537
318706275	25009	1193	3665.580965	32023	2	0.292140	32022	4	0.666156	8991574	0.003008
318662479	25204	1286	3714.673650	31971	0	0.172958	32062	0	0.537962	8978276	0.002728
npatches	nstrain	runtime	dt	init_x	init_y	init_y_blood	init_z	init_S	beta0	beta1	beta2	beta3	mean_beta	B	d	delta	delta_blood	b[0]	mut	m	CTL	c	g	epsilon	k	het	lambda	rho	omega	x_max	patch.dyna	DELTA	A	VA
10000	1	100.000000	0.001000	21900	9499	5000000	0.001000	10000000	1.828999	2.667107	2.570445	4.067634	3	800000000	0.010000	1.000000	1.000000	80000	0.000050	0.004800	0	0.500000	0.000000	2.500000	6.000000	0.500000	0.001000	0.001000	0.010000	31872	0	10.000000	7.000000	1.000000
sus	inf	inf_blood	z	x[0]	y[0][0]	z[0]	x[1]	y[1][0]	z[1]	S[0]	synchrony
219000000	94990000	5000000	10.000000	21900	9499	0.001000	21900	9499	0.001000	10000000	0.000000
235050676	76894177	4014471	3941.516320	26801	6138	0.394152	24330	7464	0.394152	10203255	0.000000
285039486	15033840	800052	6325.803353	30105	1113	0.632580	29168	1289	0.632580	10285062	0.000000
311571828	1638923	87886	7771.765723	31877	114	0.777177	31349	103	0.777177	10288111	0.000000
317725284	114923	6276	8643.696695	32095	11	0.864868	31645	6	0.864868	10274739	0.000000
318609380	9323	509	4737.191886	31696	0	0.305326	31655	0	0.602171	10259531	0.000000
318694984	7163	392	2297.195438	31932	0	0.173539	31983	0	0.253341	10243979	0.000000
318700122	10007	525	2219.635584	31946	1	0.241249	32221	0	0.214814	10228658	0.000000
318722269	13710	683	2444.160517	31875	0	0.170363	32003	1	0.201060	10213496	0.000000
318704357	16336	855	2715.767490	31988	0	0.166850	31832	3	0.392086	10198198	0.000000
318699677	17967	899	2907.202069	31733	2	0.362216	31799	1	0.293304	10183057	0.000000
318682354	17900	904	2978.391470	31769	0	0.183136	31824	1	0.172943	10167788	0.000000
318717067	17521	869	2975.201784	32034	1	0.227187	31841	1	0.313735	10152671	0.000000
318708611	17232	893	2921.500233	31896	0	0.188945	31800	1	0.360312	10137223	0.000000
318715415	17350	878	2934.651016	32073	1	0.174812	31842	0	0.176264	10122182	0.000000
318705491	16697	857	2905.115594	31749	6	0.418350	31939	1	0.167142	10106886	0.000000
318711962	17265	892	2911.806475	32049	2	0.245556	31746	0	0.187030	10091939	0.000000
318704368	17418	826	2939.740226	31668	0	0.171290	31761	2	0.360328	10076831	0.000000
318701573	17222	859	2938.214335	31986	1	0.278273	31803	1	0.242758	10061914	0.000000
318715009	17027	848	2915.219383	31721	1	0.270096	32083	5	0.327982	10046790	0.000000
318718333	17045	833	2905.487231	31964	0	0.176058	31896	0	0.285079	10031777	0.000000
318699488	17071	822	2919.149019	31924	1	0.228323	31742	1	0.207189	10016952	0.000000
318693729	16648	874	2883.858910	31912	1	0.169723	31971	2	0.441017	10002118	0.000000
318698021	16741	808	2866.694761	31773	0	0.166818	31973	0	0.308482	9987129	0.000000
318711133	16882	860	2880.215412	31747	1	0.234655	32010	1	0.191784	9972286	0.000000
318691095	17056	846	2903.849528	31839	0	0.170036	32017	3	0.286704	9957413	0.000000
318710182	17594	902	2916.934552	32023	0	0.173587	31784	0	0.198408	9942542	0.000000
318706693	17475	927	2957.745567	31888	0	0.226711	31985	4	0.338337	9927789	0.000000
318712341	17261	829	2929.330182	31863	1	0.340685	31695	2	0.235778	9912863	0.000000
318690160	16949	793	2900.907858	31883	0	0.178226	31623	0	0.171375	9898047	0.000000
318707323	16417	874	2882.076783	31918	0	0.167240	31656	4	0.197267	9883052	0.000000
318732543	16722	858	2862.054967	31511	2	0.282880	31876	3	0.513178	9868393	0.000000
318693039	16800	847	2876.353844	31850	1	0.283160	31828	4	0.362984	9853698	0.000000
318700215	17373	858	2893.005366	31816	2	0.227328	31896	6	0.507687	9838973	0.000000
318686251	17280	910	2951.030404	31977	1	0.331410	31949	3	0.459822	9824372	0.000000
318691446	17142	860	2907.873149	31807	0	0.257473	31969	1	0.266869	9809826	0.000000
318719533	17393	913	2923.395177	32016	1	0.193070	32068	0	0.172660	9795327	0.000000
318713646	16860	874	2901.261947	31842	2	0.321553	32037	3	0.442803	9780724	0.000000
318712961	16548	821	2874.726119	31693	0	0.179131	31956	2	0.376667	9765960	0.000000
318709429	16529	882	2862.162098	31987	0	0.167284	31816	2	0.213424	9751408	0.000000
318708454	16932	838	2886.793527	31765	2	0.206395	31860	2	0.266842	9736928	-1.#IND00
318713668	17140	809	2898.277860	31825	1	0.225606	31906	0	0.173146	9722391	-1.#IND00
318707433	17314	909	2924.232015	31906	2	0.385549	31749	1	0.224798	9707868	-1.#IND00
318703607	17399	896	2938.736000	31722	0	0.195803	31858	0	0.350353	9693194	-1.#IND00
318705008	16782	845	2916.365188	32093	2	0.333922	31847	0	0.175771	9678785	-1.#IND00
318717052	17031	853	2899.509416	31859	0	0.197006	31919	0	0.176815	9664383	-1.#IND00
318702838	17194	840	2907.439645	32052	0	0.174779	31682	5	0.265631	9649863	-0.002092
318703024	17240	908	2929.922735	31940	1	0.175103	31780	1	0.200707	9635432	-0.002844
318710366	17051	854	2904.856061	31882	0	0.182423	31880	4	0.217360	9621033	-0.002398
318705804	16873	815	2907.451291	31638	0	0.174930	31903	2	0.308934	9606685	-0.005894
318677351	17151	834	2902.995774	31899	0	0.167533	32020	2	0.327532	9592559	-0.002865
318711157	16453	876	2892.444681	31688	1	0.166710	32092	2	0.492405	9578134	-0.003498
318727995	16735	798	2861.203439	31745	0	0.166669	31868	1	0.218440	9563781	-0.003340
318692736	17450	888	2888.836762	31839	1	0.202666	31787	0	0.225245	9549378	-0.000961
318683135	16949	828	2926.465873	31785	0	0.179186	32086	1	0.314503	9534938	0.003165
318686365	16904	897	2901.524081	32018	0	0.198684	31887	0	0.173994	9520681	0.005028
318697322	17405	933	2926.327650	31934	1	0.263157	31865	2	0.278506	9506460	0.004236
318697753	17275	881	2936.623024	31825	1	0.315151	31944	2	0.208900	9491977	0.003572
318682058	17243	822	2917.214985	31905	0	0.239064	32010	3	0.301431	9477733	0.003224
318694949	16590	819	2884.045123	31903	0	0.246955	31738	1	0.326744	9463444	0.002856
318688694	17080	841	2882.589153	31826	1	0.170646	32093	0	0.185708	9449390	0.003925
318696482	17278	854	2906.234153	32007	1	0.188461	31801	0	0.167610	9435125	0.002343
318680482	17245	920	2927.213781	31800	0	0.242839	31738	3	0.254954	9420913	0.001789
318690376	17047	878	2908.830719	31560	4	0.280117	31767	0	0.235490	9407017	0.002112
318715446	17791	848	2954.502745	31662	2	0.201906	31921	1	0.446515	9392935	0.001264
318702592	16980	935	2920.435956	31697	0	0.170946	31732	0	0.181890	9378787	0.002896
318716443	17152	858	2912.113898	31724	1	0.195205	31987	0	0.167421	9364743	0.001562
318713688	16794	895	2885.102129	31880	1	0.220998	32024	1	0.177596	9350734	0.001484
318700313	16960	879	2902.238885	31749	0	0.189224	31781	4	0.262840	9336950	0.001403
318700640	16915	845	2891.785635	31985	1	0.167785	31741	2	0.223736	9323096	0.001381
318701212	16807	850	2894.248763	31972	1	0.364131	31672	3	0.464424	9309080	0.001541
318688207	16974	846	2892.217988	31937	1	0.211533	31723	2	0.672059	9295102	0.001481
318701136	16812	876	2898.633343	31876	0	0.220634	31426	2	0.209614	9281322	0.001240
318685844	16509	868	2883.579394	31971	0	0.169341	31960	1	0.208202	9267478	0.000996
318703800	16237	850	2863.534311	31910	2	0.244316	32048	1	0.345845	9253705	0.000044
318692860	16523	854	2861.031623	31657	1	0.181009	32028	0	0.175598	9239964	-0.000253
318685565	16694	850	2868.266439	31698	0	0.300409	32044	4	0.312146	9226137	-0.000137
318697012	16812	820	2881.787746	31931	1	0.296013	31855	3	0.313519	9212416	0.000192
318700376	17218	876	2887.708034	32059	0	0.173077	31990	1	0.264446	9198775	0.000007
318729427	16637	857	2892.735625	31801	0	0.179648	31823	1	0.171513	9185113	-0.000085
318722940	16627	869	2896.231212	31989	6	0.242244	31840	0	0.223444	9171446	-0.000054
318694113	16939	877	2907.446388	31754	1	0.447986	31882	0	0.206834	9157870	-0.000254
318697718	16774	881	2894.917576	32034	1	0.510352	32176	6	0.400415	9144270	-0.000381
318698156	17365	897	2908.391807	31963	0	0.188582	31765	5	0.328688	9130438	-0.000783
318711587	16879	847	2905.970156	31990	0	0.167753	31982	0	0.418010	9116698	-0.000532
318705968	16751	826	2872.830934	31984	2	0.200217	31996	1	0.192194	9103046	-0.000344
318700265	17575	865	2902.114621	31889	3	0.224242	31823	5	0.482505	9089532	-0.000396
318704404	17025	858	2921.473017	31789	1	0.429316	32024	0	0.231780	9076278	-0.000254
318692846	17291	830	2929.326789	31925	2	0.294737	31800	1	0.354286	9062657	-0.000589
318716045	17402	888	2927.244422	31976	1	0.177365	31865	0	0.175966	9049261	-0.000602
318697900	16887	887	2908.912067	31921	0	0.229835	31862	1	0.275742	9035829	-0.000430
318685471	16834	857	2886.933697	31734	7	0.255461	31732	1	0.306970	9022357	-0.000779
318701464	17023	849	2904.160770	32034	3	0.434017	31912	5	0.366257	9008831	-0.000089
318692780	17031	837	2889.857518	31983	1	0.217540	31684	1	0.241272	8995386	-0.000124
318702352	16837	849	2905.435829	31595	1	0.437495	31949	5	0.288715	8981778	-0.000439
318693181	16779	854	2886.527889	32051	1	0.194685	31982	0	0.194870	8968428	-0.000435
318676272	16677	820	2904.843536	31923	0	0.168055	31792	6	0.360632	8955042	-0.000945
318700720	16395	886	2863.684771	32067	1	0.254821	31891	1	0.188399	8941686	-0.000247
318712782	16661	818	2871.278496	31828	4	0.287310	32016	1	0.310295	8928255	-0.000201
318715639	17003	915	2884.687415	31750	2	0.247939	31845	1	0.183651	8914934	0.000499
npatches	nstrain	runtime	dt	init_x	init_y	init_y_blood	init_z	init_S	beta0	beta1	beta2	beta3	mean_beta	B	d	delta	delta_blood	b[0]	mut	m	CTL	c	g	epsilon	k	het	lambda	rho	omega	x_max	patch.dyna	DELTA	A	VA
10000	1	100.000000	0.001000	21900	9499	5000000	0.001000	10000000	4.384354	3.076985	1.885989	3.082573	3	800000000	0.010000	1.000000	1.000000	80000	0.000050	0.004800	0	0.500000	0.000000	2.500000	7.000000	0.500000	0.001000	0.001000	0.010000	31872	0	10.000000	7.000000	1.000000
sus	inf	inf_blood	z	x[0]	y[0][0]	z[0]	x[1]	y[1][0]	z[1]	S[0]	synchrony
219000000	94990000	5000000	10.000000	21900	9499	0.001000	21900	9499	0.001000	10000000	0.000000
240886467	64093888	3368245	3941.516320	20500	7937	0.394152	23762	6451	0.394152	10191496	0.000000
293560146	8391980	450099	6325.803353	27596	1123	0.632580	29395	818	0.632580	10249657	0.000000
314767527	505288	27290	7771.765723	30903	99	0.777177	31664	49	0.777177	10243182	0.000000
318322500	18037	906	6959.956850	31683	2	0.728853	31881	0	0.614495	10228373	0.000000
318677251	4798	247	2442.133449	31841	0	0.221289	31719	2	0.254725	10213097	0.000000
318730798	6019	269	1991.042643	31833	0	0.169374	31651	0	0.192066	10197742	0.000000
318730311	7420	401	2056.036269	31867	1	0.167694	31839	0	0.167926	10182544	0.000000
318738581	8923	450	2165.269862	31933	5	0.269122	31886	0	0.166729	10167063	0.000000
318701308	9963	497	2244.312946	31803	5	0.400998	31866	0	0.166670	10151887	0.000000
318711023	11000	556	2324.316345	32068	5	0.283704	31899	0	0.166667	10136654	0.000000
318703292	11393	630	2379.354493	31868	4	0.429446	31762	0	0.232091	10121644	0.000000
318698421	11591	564	2391.333646	31708	1	0.270886	31998	1	0.409944	10106583	0.000000
318723141	11198	568	2380.365511	31824	1	0.336492	31964	1	0.303229	10091630	0.000000
318708727	11327	614	2400.004155	31690	3	0.472322	32067	3	0.295356	10076522	0.000000
318703048	11541	582	2403.681220	31991	2	0.193171	32061	1	0.247277	10061539	0.000000
318676588	11813	623	2417.669857	31718	3	0.510694	31928	1	0.247936	10046419	0.000000
318716478	11508	611	2417.916682	31733	2	0.379748	31674	0	0.176707	10031384	0.000000
318717002	11834	583	2425.952630	31897	0	0.196367	31772	3	0.359329	10016451	0.000000
318734034	11339	596	2407.911766	31861	0	0.176439	32163	1	0.312146	10001504	0.000000
318714533	11344	561	2394.295437	31906	1	0.167151	31800	2	0.184697	9986617	0.000000
318699572	11117	557	2382.522550	31871	2	0.311796	31963	0	0.188940	9971595	0.000000
318722249	11354	554	2374.436893	32161	1	0.194665	31808	2	0.250346	9956631	0.000000
318706480	11515	594	2408.900886	31919	1	0.187688	31930	2	0.545369	9941739	0.000000
318699410	11554	579	2410.853762	31767	1	0.275551	31752	0	0.189125	9926801	0.000000
318719262	11138	620	2399.786597	31764	0	0.178805	31714	0	0.172625	9912193	0.000000
318724245	11766	547	2403.870317	31724	1	0.169153	32036	3	0.338861	9897167	0.000000
318731463	11619	591	2419.190338	31946	1	0.175524	31895	6	0.411189	9882123	0.000000
318703639	11682	602	2419.960221	31917	0	0.228240	31816	0	0.209817	9867323	0.000000
318701122	11423	527	2412.540292	31908	2	0.361834	32026	1	0.168805	9852337	0.000000
318688507	11295	618	2380.994951	31924	0	0.185327	31951	2	0.183698	9837580	0.000000
318722509	11603	559	2399.657610	32096	4	0.245638	32089	3	0.244111	9822945	0.000000
318707211	11653	621	2407.788211	31873	0	0.355387	32003	0	0.185028	9808260	0.000000
318708027	11382	618	2413.121049	31997	2	0.310631	31989	2	0.372951	9793743	0.000000
318692314	11314	554	2391.335748	31868	6	0.565333	31977	0	0.184534	9779356	0.000000
318697180	11449	574	2392.144590	31692	0	0.313411	31870	1	0.167552	9764835	0.000000
318703283	11511	629	2396.774247	31755	1	0.173940	32133	0	0.175880	9750240	0.000000
318726671	11238	594	2384.500035	31916	1	0.189069	31914	1	0.167123	9735755	0.000000
318719806	11456	555	2387.604401	31791	0	0.190289	31756	0	0.171241	9721291	0.000000
318716031	11525	595	2409.990990	32166	3	0.318670	31746	2	0.396254	9706733	0.000000
318714017	11498	598	2398.607488	31933	1	0.177450	31919	0	0.225650	9692271	-1.#IND00
318727870	11225	532	2380.222617	31778	0	0.167201	31949	1	0.228565	9677794	-1.#IND00
318716533	11300	595	2388.884889	31803	4	0.416482	31729	0	0.177357	9663150	-1.#IND00
318705573	10812	548	2368.474369	31794	2	0.188917	32002	2	0.255912	9648872	-1.#IND00
318701232	11522	517	2374.134858	32042	1	0.177795	31923	1	0.415736	9634593	-1.#IND00
318694326	11688	610	2396.866472	32000	6	0.350105	31817	0	0.179011	9620022	-1.#IND00
318685892	11753	606	2428.721990	31777	0	0.202905	32065	1	0.167279	9605562	-1.#IND00
318685081	11263	563	2386.508057	31843	2	0.388355	32068	6	0.406143	9591221	-1.#IND00
318691410	11541	594	2408.443155	31750	0	0.238133	31893	0	0.203115	9576723	0.002869
318732925	11812	622	2409.302928	31864	2	0.342343	31896	3	0.336032	9562484	0.001329
318739937	11440	596	2408.076003	31838	4	0.501935	31888	3	0.215990	9548057	0.000672
318712782	11829	572	2417.291584	31955	0	0.274229	31920	1	0.230237	9533922	0.001212
318711411	11483	572	2417.578184	32039	0	0.171998	31822	0	0.185897	9519677	0.003008
318705600	11340	597	2396.213834	31735	0	0.166931	31939	2	0.223476	9505404	0.002727
318703045	11514	606	2395.915234	31864	0	0.166680	31984	0	0.282976	9491258	0.002174
318709499	11659	619	2398.644555	31672	6	0.214031	32074	1	0.172431	9477163	0.002400
318715525	11815	569	2408.520381	31829	1	0.253036	32150	1	0.166952	9462826	-0.000638
318719760	11644	595	2417.922360	31994	2	0.470887	32039	1	0.166681	9448471	-0.000230
318693052	11359	575	2408.106688	31995	0	0.340942	31792	0	0.320832	9434274	-0.000942
318716627	11308	598	2404.509818	31743	0	0.175304	31834	1	0.185227	9420219	0.002335
318713358	11235	558	2385.769878	31942	9	0.445205	31844	0	0.204791	9406146	0.002526
318699477	11496	542	2388.413305	31791	2	0.579075	31702	0	0.168556	9392082	0.002464
318699373	11347	591	2397.373938	31991	0	0.216017	31892	1	0.183659	9378036	0.002585
318712830	11455	616	2386.555080	31980	2	0.226086	31841	0	0.167509	9363967	0.001917
318705258	11758	575	2411.008417	31881	2	0.458170	31953	2	0.183332	9349906	0.001740
318702852	11723	606	2436.538629	31827	1	0.293166	31711	3	0.503843	9335937	0.001929
318714927	11948	602	2427.994949	31747	3	0.273763	31906	0	0.237209	9321960	-0.000219
318720557	11466	587	2425.377109	32110	0	0.275692	31588	3	0.266142	9307968	-0.000278
318705940	11277	527	2393.248458	31885	0	0.192044	31879	0	0.178041	9293939	-0.000452
318708222	10924	557	2377.047717	31874	2	0.283974	31848	0	0.191680	9279844	-0.000351
318704631	11542	572	2372.244566	31923	0	0.178694	32043	0	0.183339	9266175	-0.000199
318714406	11773	627	2420.535253	31836	2	0.266997	31744	4	0.414826	9252464	-0.000660
318712518	11645	576	2425.095913	31979	2	0.531162	31804	1	0.203373	9238443	-0.001437
318679836	10916	571	2381.436855	31882	0	0.239247	31899	2	0.351242	9224556	-0.001085
318706574	11106	565	2370.854505	31848	0	0.199353	31760	1	0.176124	9210876	-0.000844
318693886	11104	526	2364.529858	31786	0	0.168287	31993	0	0.298581	9197301	-0.001501
318699135	11044	598	2369.867472	31988	2	0.187744	32101	0	0.218830	9183697	-0.001321
318740041	11398	647	2377.493109	31848	0	0.197238	31945	0	0.171131	9169954	-0.001558
318709160	11927	575	2421.007000	31749	0	0.168182	32024	0	0.170004	9156038	-0.001831
318705608	11232	552	2412.367283	31888	5	0.295140	31862	0	0.179152	9142481	-0.002245
318720907	11592	586	2397.119506	31761	0	0.258395	31878	2	0.294707	9128640	-0.002028
318724036	11546	592	2404.454560	31923	2	0.185454	31818	0	0.176653	9114964	-0.002007
318711493	11318	611	2406.638567	31856	2	0.294633	31978	2	0.177548	9101215	-0.002426
318721370	11641	544	2398.221683	31775	2	0.343661	31899	1	0.174806	9087701	-0.002448
318706344	11395	559	2402.016639	31778	4	0.363246	31942	2	0.216597	9074160	-0.002524
318703533	11107	620	2384.636794	31673	0	0.292064	31816	0	0.203523	9060703	-0.002144
318707218	11335	565	2379.902683	31669	1	0.172882	31691	1	0.231287	9047337	-0.002433
318712102	11694	585	2411.710095	31754	0	0.166975	31696	4	0.237119	9034022	-0.002279
318723763	11327	581	2401.188863	31822	2	0.476510	31854	0	0.179060	9020725	-0.002518
318712500	11717	596	2408.230260	31933	0	0.184027	31715	2	0.214193	9007066	-0.002458
318709133	11265	567	2401.018082	31839	0	0.262989	31937	3	0.287959	8993651	-0.002418
318725839	11447	589	2393.036923	31712	0	0.275323	31726	1	0.229240	8980303	-0.003262
318694496	11622	579	2405.364613	31878	4	0.483667	31845	1	0.194317	8966843	-0.003329
318698167	11280	606	2412.394950	31820	1	0.646668	31863	0	0.169470	8953363	-0.002859
318707816	11077	530	2388.695474	31755	1	0.208404	32047	1	0.205634	8939932	-0.002605
318702204	11174	516	2361.528417	31793	3	0.497203	31829	0	0.172874	8926755	-0.002567
318712682	11368	562	2386.321725	32084	2	0.238883	32000	0	0.172738	8913514	-0.002627
318731443	11298	628	2386.283173	31797	0	0.203041	31881	1	0.176737	8900223	-0.002598
318694497	11522	584	2400.481870	31613	0	0.279978	31893	1	0.241265	8886861	-0.002489
318681045	11175	563	2384.466919	31926	3	0.316460	32007	3	0.394481	8873450	-0.002907
npatches	nstrain	runtime	dt	init_x	init_y	init_y_blood	init_z	init_S	beta0	beta1	beta2	beta3	mean_beta	B	d	delta	delta_blood	b[0]	mut	m	CTL	c	g	epsilon	k	het	lambda	rho	omega	x_max	patch.dyna	DELTA	A	VA
10000	1	100.000000	0.001000	21900	9499	5000000	0.001000	10000000	2.836006	2.758806	3.960467	3.873503	3	800000000	0.010000	1.000000	1.000000	80000	0.000050	0.004800	0	0.500000	0.000000	2.500000	8.000000	0.500000	0.001000	0.001000	0.010000	31872	0	10.000000	7.000000	1.000000
sus	inf	inf_blood	z	x[0]	y[0][0]	z[0]	x[1]	y[1][0]	z[1]	S[0]	synchrony
219000000	94990000	5000000	10.000000	21900	9499	0.001000	21900	9499	0.001000	10000000	0.000000
245481670	53962001	2854881	3941.516320	25245	5169	0.394152	25295	5053	0.394152	10183834	0.000000
299341252	4716837	255696	6325.803353	30032	411	0.632580	30280	436	0.632580	10225394	0.000000
316305080	154908	8568	7771.504755	31561	15	0.777177	31747	19	0.777177	10214429	0.000000
318494129	5359	260	3849.969157	31749	0	0.295185	31806	0	0.314947	10199184	0.000000
318717493	3511	179	1978.012852	32056	0	0.179415	31901	0	0.174016	10183837	0.000000
318712974	4262	222	1873.069080	31916	0	0.167298	32003	1	0.185355	10168869	0.000000
318677270	5045	252	1910.941277	31970	2	0.192954	31821	0	0.172561	10153693	0.000000
318718250	5821	315	1956.823563	31875	2	0.379219	32089	0	0.166959	10138585	0.000000
318700215	6346	304	1999.018221	31872	0	0.180730	32012	2	0.186450	10123373	0.000000
318734251	6651	364	2025.123286	31836	0	0.245095	31727	0	0.175665	10108046	0.000000
318691777	6993	342	2045.812889	31843	0	0.170554	32043	1	0.167113	10092811	0.000000
318704233	7154	372	2059.150605	31754	0	0.166859	32015	0	0.166689	10077721	0.000000
318705904	7096	355	2076.994376	31916	3	0.327419	31925	1	0.192593	10062674	0.000000
318700813	7417	382	2079.859346	32058	0	0.192166	31821	0	0.360107	10047574	0.000000
318715232	7203	380	2079.502364	31920	1	0.167930	31869	0	0.181907	10032748	0.000000
318715781	7308	368	2086.524862	31879	1	0.202872	31751	0	0.173252	10017707	0.000000
318717588	7341	338	2079.974637	31695	5	0.318319	31790	4	0.207738	10002430	0.000000
318696774	7140	363	2073.794628	31901	0	0.249255	31896	0	0.219655	9987347	0.000000
318687249	7246	360	2085.072769	31919	1	0.218513	31736	0	0.169293	9972469	0.000000
318708530	7186	362	2073.219710	31537	0	0.169236	31799	1	0.207773	9957200	0.000000
318708823	7040	372	2066.726210	31709	2	0.226121	31863	1	0.246461	9942125	0.000000
318695290	6915	344	2059.035263	31769	0	0.170452	31832	0	0.170622	9927344	0.000000
318724531	6966	394	2052.195426	31724	0	0.166854	31883	4	0.361765	9912363	0.000000
318717232	7232	324	2061.415090	31850	1	0.255217	32056	0	0.208063	9897555	0.000000
318724599	7228	357	2078.161570	31815	3	0.373640	31890	0	0.168718	9882660	0.000000
318742644	7000	360	2073.319866	32047	0	0.417234	31608	0	0.228259	9867808	0.000000
318734388	7041	336	2066.364504	31831	0	0.179086	31775	0	0.169719	9852991	0.000000
318725536	6783	373	2050.990235	31901	1	0.167282	31862	0	0.166818	9838385	0.000000
318693556	6849	350	2050.346417	31951	0	0.166697	31859	0	0.166674	9823502	0.000000
318710527	6847	347	2044.843671	32064	0	0.166668	31924	1	0.183821	9808727	0.000000
318712457	7086	407	2060.769652	32072	0	0.176784	31934	1	0.171224	9794156	0.000000
318709561	6719	342	2053.645414	31883	0	0.167168	31948	2	0.397363	9779504	0.000000
318720840	7177	384	2055.813724	31778	1	0.243265	31647	0	0.186503	9764938	0.000000
318721685	7521	385	2085.534943	31863	1	0.170463	31897	0	0.167650	9750402	0.000000
318721914	7677	401	2105.213356	31809	3	0.198037	31828	1	0.166715	9736015	0.000000
318704781	7281	350	2085.756624	31856	0	0.210899	31912	1	0.224622	9721294	0.000000
318713693	6893	365	2061.151971	32042	0	0.168859	31817	0	0.169539	9706922	0.000000
318717175	6971	350	2051.745141	31848	2	0.209651	31725	0	0.179162	9692250	0.000000
318716348	7081	364	2058.478612	31974	1	0.194856	31831	0	0.175210	9677465	0.000000
318722565	6873	317	2058.278789	31891	0	0.168064	31872	1	0.167090	9663129	-1.#IND00
318729511	6637	361	2042.797138	31828	0	0.166736	32003	0	0.166688	9648811	-1.#IND00
318710936	6975	322	2041.693674	31657	2	0.201195	31884	0	0.212963	9634432	-1.#IND00
318716251	7047	359	2054.474591	32159	0	0.256221	31927	0	0.168961	9619839	-1.#IND00
318709465	7341	382	2074.941197	31811	0	0.171105	31781	3	0.270326	9605307	-1.#IND00
318694735	7518	392	2092.757327	31731	1	0.240745	32043	1	0.174056	9590791	-1.#IND00
318708977	7640	373	2093.789431	31824	0	0.302609	31942	3	0.203760	9576599	-1.#IND00
318688261	7455	405	2084.219962	31957	0	0.189745	31950	2	0.506274	9562229	-1.#IND00
318706056	7045	358	2073.654298	31729	1	0.167810	32051	0	0.193161	9548118	-1.#IND00
318719832	6762	350	2053.952023	31855	2	0.171711	31740	0	0.167980	9533866	-1.#IND00
318741770	6637	328	2045.403039	31857	0	0.168135	31554	0	0.166791	9519527	0.012096
318708122	6862	344	2048.591392	32088	1	0.200390	32023	1	0.174262	9505355	0.012243
318720492	7247	380	2066.228416	31791	2	0.269833	31869	2	0.201069	9491232	0.010536
318724693	7165	379	2063.828165	31809	1	0.173647	32098	0	0.171593	9477082	0.009482
318719278	7330	371	2072.039237	31800	0	0.167013	31836	0	0.166911	9462912	0.008206
318729246	7492	357	2088.331588	31655	2	0.314040	32132	0	0.166679	9448751	0.010616
318721650	7127	347	2073.527596	31720	1	0.182898	31949	1	0.212281	9434710	0.010338
318720904	7014	341	2059.255159	31783	0	0.167471	31931	0	0.171873	9420631	0.008230
318702752	6797	339	2049.023514	31911	9	0.351829	31757	0	0.167196	9406495	0.008804
318716331	7015	354	2045.716532	31715	0	0.412490	32079	0	0.166693	9392200	0.008772
318697816	7195	362	2063.977324	31755	1	0.178850	31848	0	0.168195	9378220	0.010725
318718938	7073	379	2070.190744	32125	4	0.201695	31978	0	0.166742	9364231	0.009460
318720557	7734	399	2088.337805	31995	0	0.225652	31644	1	0.212891	9350310	0.009346
318725190	7595	390	2092.273318	31893	0	0.169590	31791	1	0.232742	9336321	0.009537
318708911	7550	376	2095.441952	31709	0	0.170755	32109	0	0.235030	9322505	0.008850
318721954	7519	378	2093.992465	31967	0	0.166869	31916	5	0.304544	9308625	0.009016
318710682	7522	382	2086.419697	31872	2	0.197508	31950	2	0.450101	9294795	0.008719
318716943	7389	353	2079.892863	32065	0	0.170703	31910	0	0.218539	9281027	0.008621
318722818	7235	380	2083.285310	31987	2	0.211142	31820	0	0.169238	9267071	0.008402
318737565	7417	354	2084.122486	31842	0	0.269462	31771	0	0.166794	9253316	0.008192
318695137	6716	375	2067.289008	31856	0	0.171762	31841	0	0.166673	9239399	0.008606
318719122	7037	335	2051.361804	31791	0	0.166919	31931	1	0.265148	9225595	0.008651
318706777	7131	390	2065.592408	31970	0	0.166679	31746	0	0.192454	9211529	0.008656
318731708	7478	365	2075.663294	31857	0	0.166667	31859	0	0.167945	9197833	0.008756
318713442	7583	376	2101.497320	31942	2	0.336652	31922	4	0.259556	9184102	0.008697
318718037	7291	345	2078.485559	31806	3	0.442731	31589	1	0.268960	9170372	0.008386
318728837	7164	359	2068.402747	31866	0	0.238941	32030	1	0.348027	9156695	0.008055
318724629	7224	386	2071.704174	31760	0	0.170249	31882	0	0.175655	9142874	0.007856
318716891	7196	339	2065.281375	31914	2	0.170175	31657	0	0.170391	9129023	0.007576
318726269	6796	363	2053.710495	32051	5	0.358571	31781	0	0.166851	9115264	0.007631
318728230	6980	352	2057.956761	31811	0	0.182706	32042	2	0.285549	9101463	0.007911
318735464	6992	338	2053.828194	32009	3	0.210487	31947	0	0.174314	9087634	0.007491
318700663	6804	362	2054.189378	31918	0	0.187483	31675	0	0.167046	9074175	0.006439
318696755	7073	318	2044.043862	31755	1	0.187317	32007	0	0.186635	9060521	0.005670
318711496	7237	368	2067.015542	31787	3	0.302963	31990	0	0.167656	9046769	0.004910
318729478	7198	426	2077.780289	32025	0	0.234400	31850	0	0.166716	9033329	0.005293
318721323	7205	346	2085.356706	31906	0	0.170024	31889	1	0.171928	9019811	0.005080
318692565	7273	365	2074.241959	32083	0	0.171096	31699	0	0.166927	9006372	0.004884
318712587	7447	397	2090.376608	31744	0	0.166886	31742	0	0.194735	8992976	0.005375
318728422	7194	376	2083.052825	31876	0	0.166678	31945	3	0.240978	8979561	0.005215
318707340	7079	374	2069.899980	31808	1	0.166667	31631	0	0.175769	8966102	0.005130
318721320	7004	360	2066.193887	31921	0	0.168495	31874	0	0.168177	8952488	0.005629
318704245	7108	371	2061.146487	31913	2	0.266250	31886	1	0.166742	8939196	0.005361
318704166	7205	366	2063.326758	31843	0	0.191177	31712	0	0.166670	8925675	0.005270
318715795	6876	365	2057.851905	31803	1	0.213387	31865	0	0.166667	8912321	0.005272
318716699	7154	388	2072.255878	32075	1	0.176903	31894	0	0.166667	8899002	0.006090
318706602	7117	337	2069.249903	31982	1	0.338647	31871	0	0.169548	8885617	0.006507
318719472	6721	346	2045.176285	31883	0	0.175191	31715	0	0.169475	8872554	0.006764
318722487	6515	349	2032.619364	31908	2	0.169706	32094	0	0.166806	8859350	0.006396
318704326	6656	352	2033.223084	31954	2	0.180758	31837	0	0.168021	8846065	0.006212
npatches	nstrain	runtime	dt	init_x	init_y	init_y_blood	init_z	init_S	beta0	beta1	beta2	beta3	mean_beta	B	d	delta	delta_blood	b[0]	mut	m	CTL	c	g	epsilon	k	het	lambda	rho	omega	x_max	patch.dyna	DELTA	A	VA
10000	1	100.000000	0.001000	21900	9499	5000000	0.001000	10000000	1.984163	2.927389	2.259100	3.901175	3	800000000	0.010000	1.000000	1.000000	80000	0.000050	0.004800	0	0.500000	0.000000	2.500000	9.000000	0.500000	0.001000	0.001000	0.010000	31872	0	10.000000	7.000000	1.000000
sus	inf	inf_blood	z	x[0]	y[0][0]	z[0]	x[1]	y[1][0]	z[1]	S[0]	synchrony
219000000	94990000	5000000	10.000000	21900	9499	0.001000	21900	9499	0.001000	10000000	0.000000
251015387	44508563	2373150	3941.516320	27514	3630	0.394152	25250	4458	0.394152	10173634	0.000000
304006211	2500008	137192	6325.803353	31163	200	0.632580	30574	234	0.632580	10200438	0.000000
317177162	42430	2373	7578.088368	31772	1	0.769442	31757	1	0.771367	10187115	0.000000
318590480	2625	127	2511.882257	31907	0	0.196542	31837	0	0.309803	10172016	0.000000
318716238	2162	110	1807.736523	31976	0	0.168147	31775	0	0.173761	10156799	0.000000
318746320	2188	119	1771.377999	31843	0	0.166740	31783	0	0.167018	10141341	0.000000
318723870	2415	124	1775.405160	32112	0	0.166670	31937	0	0.166684	10125882	0.000000
318719749	2605	138	1784.800611	32064	1	0.166667	32056	0	0.166668	10110708	0.000000
318735212	2772	160	1795.031863	31694	1	0.166778	32063	0	0.166667	10095545	0.000000
318731081	2999	159	1805.995140	31962	0	0.166672	31984	0	0.166667	10080543	0.000000
318733555	2906	128	1806.043750	31831	0	0.166667	31935	0	0.169560	10065513	0.000000
318739187	2735	131	1797.836237	31567	0	0.166667	32009	0	0.166810	10050223	0.000000
318739049	2650	140	1789.475820	31663	0	0.169676	31966	0	0.166674	10035200	0.000000
318726700	2472	116	1787.242415	31896	0	0.166816	31924	0	0.166667	10020198	0.000000
318719228	2316	106	1774.905148	31762	0	0.166674	31694	0	0.166667	10005139	0.000000
318724023	2590	134	1780.526583	32142	0	0.166667	31893	0	0.166667	9990139	0.000000
318719806	2681	135	1788.036220	32001	0	0.166667	31777	0	0.166667	9975121	0.000000
318716142	2662	139	1790.815781	31824	0	0.184378	31759	0	0.166667	9960376	0.000000
318736201	2856	152	1796.245310	31881	0	0.167545	31991	3	0.183988	9945459	0.000000
318725771	2993	134	1807.448900	31714	0	0.166710	31935	0	0.284300	9930572	0.000000
318714682	3298	179	1819.812369	32084	1	0.166669	31976	0	0.172497	9915757	0.000000
318717222	3389	180	1831.309263	31573	0	0.166667	31587	0	0.168708	9900894	0.000000
318716983	3349	169	1831.460511	31742	0	0.166667	31682	0	0.166768	9885996	0.000000
318726293	3362	165	1832.334120	32002	0	0.166667	31882	0	0.166672	9871287	0.000000
318716987	3434	162	1828.818572	31884	0	0.174484	31828	0	0.166667	9856511	0.000000
318733506	3368	197	1831.010168	31984	0	0.167054	31859	0	0.166667	9841936	0.000000
318723731	3327	162	1827.308104	31864	0	0.166686	31825	0	0.166667	9827167	0.000000
318732698	3460	151	1829.164197	31991	4	0.217561	31954	0	0.166667	9812531	0.000000
318724998	3300	187	1828.952518	31916	0	0.192201	31940	0	0.166667	9797939	0.000000
318727446	2971	178	1819.841762	31883	2	0.168772	31962	0	0.166667	9783393	0.000000
318738796	3089	144	1815.678724	31845	0	0.169592	31828	2	0.233440	9768645	0.000000
318730599	3058	160	1809.633137	31773	0	0.166812	31831	0	0.177218	9754008	0.000000
318726751	3110	152	1817.912880	31826	0	0.166674	31959	0	0.191133	9739499	0.000000
318717070	2996	129	1813.136863	31808	1	0.166667	31804	0	0.167879	9724874	0.000000
318710553	2916	144	1808.568572	31816	0	0.166667	31951	0	0.166727	9710270	0.000000
318722481	2905	134	1806.224852	31950	0	0.166667	31912	0	0.166670	9695499	0.000000
318716884	2864	174	1803.370393	32165	0	0.166667	31938	2	0.304321	9680964	0.000000
318711208	2925	178	1805.962118	32110	0	0.166667	31627	0	0.174824	9666552	0.000000
318734243	3341	159	1817.278158	31798	1	0.166667	31775	0	0.167071	9652147	0.000000
318714797	3370	165	1826.924887	31754	0	0.182701	32001	0	0.166687	9637875	-1.#IND00
318697371	3528	187	1837.521902	31964	0	0.167461	31992	1	0.166668	9623532	-1.#IND00
318723672	3478	185	1839.574987	31734	0	0.166706	31975	0	0.166667	9609052	-1.#IND00
318719757	3421	157	1837.656073	31723	0	0.201265	31991	3	0.428902	9594473	-1.#IND00
318710231	3175	174	1824.140867	31811	0	0.168381	31774	0	0.185258	9580159	-1.#IND00
318712121	2939	167	1812.269130	32046	0	0.166752	31824	0	0.167588	9565773	-1.#IND00
318731496	2911	148	1809.842431	31688	0	0.166671	31894	0	0.168657	9551534	-1.#IND00
318714458	2708	149	1796.765250	31924	0	0.168295	31779	0	0.166765	9537178	-1.#IND00
318736689	2633	133	1792.258505	31839	0	0.216956	31784	0	0.166672	9522990	-1.#IND00
318694738	2590	136	1786.951774	31932	0	0.169159	31985	0	0.166667	9508867	-1.#IND00
318732727	2684	132	1795.748078	31901	0	0.166790	31834	0	0.166667	9494694	-1.#IND00
318737444	2757	126	1794.193720	31780	0	0.359458	31638	0	0.166667	9480396	-1.#IND00
318719625	2962	131	1806.755378	31838	0	0.226368	31797	0	0.166667	9466209	-1.#IND00
318733937	2881	142	1803.642329	31747	1	0.178547	31851	2	0.176740	9452072	-1.#IND00
318723944	2896	169	1803.866560	31913	0	0.170932	31766	0	0.172991	9437963	-1.#IND00
318720253	2999	159	1809.290287	31757	0	0.166878	31907	0	0.166980	9423883	-1.#IND00
318733623	3042	152	1813.225661	31967	0	0.166677	31631	0	0.166682	9409744	-1.#IND00
318721146	2977	151	1805.861723	31982	0	0.166667	31946	0	0.166667	9395457	-1.#IND00
318728383	2833	139	1803.113600	32015	0	0.166667	31789	0	0.166667	9381262	-1.#IND00
318714579	2764	153	1796.965834	32076	0	0.166667	31757	0	0.166667	9367019	-1.#IND00
318720340	2986	143	1805.372040	31833	0	0.166667	31945	1	0.167496	9352982	-1.#IND00
318746830	2847	142	1803.694632	31768	0	0.166667	31887	0	0.166818	9339000	-1.#IND00
318711242	2827	154	1797.440857	32022	0	0.166667	31820	0	0.166674	9324973	-1.#IND00
318728266	2786	123	1802.847557	31904	0	0.166667	31925	0	0.166667	9310993	-1.#IND00
318714673	2774	154	1803.489775	31803	0	0.166667	31625	1	0.258402	9297084	0.010556
318727631	2941	154	1804.774013	31953	0	0.166667	31842	1	0.171673	9283223	0.010146
318719163	2779	136	1804.038725	31798	2	0.214423	31848	0	0.195713	9269402	0.011413
318719146	2827	163	1801.058984	32020	0	0.181295	31964	0	0.168106	9255383	0.011324
318723566	2972	154	1808.440981	31771	0	0.167392	31799	0	0.166738	9241620	0.010861
318708057	2975	132	1808.180025	31916	0	0.166703	31910	0	0.166670	9227993	0.010492
318731429	2976	150	1807.846289	32049	0	0.166668	31941	0	0.166667	9214346	0.011139
318710795	3158	163	1815.109231	31948	0	0.166667	31925	1	0.166667	9200498	0.010345
318715331	3443	181	1827.702056	31897	0	0.166667	31741	0	0.166667	9186789	0.011966
318730191	3275	167	1830.358136	32029	0	0.166667	31859	0	0.166667	9172854	0.012801
318738678	3265	161	1822.995197	31880	0	0.166667	31909	0	0.166667	9159100	0.012399
318723141	3126	162	1821.086955	31820	0	0.166667	31834	0	0.166667	9145542	0.010939
318728335	3074	139	1815.643629	31827	0	0.183772	31865	0	0.166667	9131932	0.010221
318722757	3069	169	1810.158278	31861	0	0.167514	31777	0	0.166667	9118245	0.009994
318721889	3014	160	1807.673732	32017	0	0.166709	31913	0	0.166667	9104786	0.009436
318693656	3332	177	1818.965452	31802	0	0.166669	31979	0	0.166667	9090925	0.008582
318722423	3557	159	1836.475338	31823	0	0.166667	32183	0	0.166667	9077336	0.007671
318720941	3382	154	1835.585666	31611	0	0.166667	31961	0	0.166667	9063875	0.006724
318729197	3054	168	1816.804840	31632	0	0.166667	31882	0	0.166667	9050496	0.007092
318737741	3056	162	1813.106216	31932	0	0.166667	31919	0	0.166667	9036997	0.006735
318719600	3082	148	1816.129841	31881	0	0.166667	31874	0	0.166667	9023673	0.006333
318718893	3005	153	1808.452262	31873	0	0.166667	31602	1	0.166667	9010024	0.007325
318719079	3014	166	1818.384475	31749	0	0.166667	32063	3	0.392964	8996682	0.008097
318737785	2929	168	1810.260952	31936	1	0.166667	31803	0	0.236028	8983122	0.008187
318732322	3402	194	1822.110033	31999	2	0.192731	31734	0	0.170104	8969679	0.008285
318745785	3504	173	1834.874150	31872	1	0.182475	31926	0	0.166837	8955987	0.008498
318722760	3363	162	1828.710439	31847	0	0.167450	32300	0	0.166675	8942430	0.008504
318715960	3320	159	1832.245351	31846	0	0.166705	31752	0	0.166667	8928804	0.008672
318702114	3218	160	1824.779535	31895	1	0.166669	31892	0	0.166667	8915522	0.008645
318713304	3379	171	1828.162747	32097	0	0.166667	32021	1	0.187376	8902313	0.009056
318719814	2955	148	1811.966352	32081	0	0.166667	31710	0	0.170583	8888896	0.009193
318709470	2815	147	1804.851095	31786	0	0.166667	31687	0	0.166861	8875409	0.008982
318735206	2926	147	1806.036852	31883	0	0.166667	31813	0	0.166676	8861927	0.009414
318715822	3071	160	1808.996042	31955	0	0.166667	31939	1	0.166667	8848544	0.009337
318716616	2989	151	1811.056710	31765	0	0.179430	31594	1	0.169604	8835272	0.007820
318739056	2924	150	1806.682392	31808	0	0.167299	31723	1	0.171693	8821907	0.008113
npatches	nstrain	runtime	dt	init_x	init_y	init_y_blood	init_z	init_S	beta0	beta1	beta2	beta3	mean_beta	B	d	delta	delta_blood	b[0]	mut	m	CTL	c	g	epsilon	k	het	lambda	rho	omega	x_max	patch.dyna	DELTA	A	VA
10000	1	100.000000	0.001000	21900	9499	5000000	0.001000	10000000	1.718468	2.982416	2.697613	2.757617	3	800000000	0.010000	1.000000	1.000000	80000	0.000050	0.004800	0	0.500000	0.000000	2.500000	10.000000	0.500000	0.001000	0.001000	0.010000	31872	0	10.000000	7.000000	1.000000
sus	inf	inf_blood	z	x[0]	y[0][0]	z[0]	x[1]	y[1][0]	z[1]	S[0]	synchrony
219000000	94990000	5000000	10.000000	21900	9499	0.001000	21900	9499	0.001000	10000000	0.000000
254894658	37364259	2003556	3941.516320	28423	2829	0.394152	25617	3661	0.394152	10166191	0.000000
306927183	1369507	76102	6325.803353	31242	73	0.632580	30693	134	0.632580	10184036	0.000000
317608748	13075	701	6180.736750	31910	0	0.520495	31753	0	0.505436	10169747	0.000000
318637072	1701	103	2076.000509	31924	0	0.184204	31957	0	0.211314	10154488	0.000000
318705107	1484	82	1750.500086	31891	0	0.167536	31858	0	0.251271	10139285	0.000000
318727769	1307	70	1728.006649	31954	0	0.166710	31737	0	0.170860	10124037	0.000000
318734086	1266	62	1720.871585	31529	0	0.166669	31774	0	0.166874	10108991	0.000000
318705595	1057	47	1713.900780	31868	0	0.166667	31888	0	0.166677	10093647	0.000000
318730175	977	54	1708.556276	31997	0	0.166667	31834	0	0.166667	10078612	0.000000
318727378	971	60	1709.001275	31902	0	0.166667	31917	0	0.166667	10063363	0.000000
318718298	1060	53	1711.132075	31915	0	0.166667	31989	0	0.166667	10048093	0.000000
318695439	1051	61	1712.637664	31839	0	0.166667	31880	0	0.166667	10032970	0.000000
318722986	1055	52	1711.201126	31912	0	0.166667	31821	0	0.166667	10017925	0.000000
318736406	1075	52	1709.210600	31887	0	0.166667	31661	1	0.166667	10002757	0.000000
318740421	1069	58	1712.001512	31919	0	0.166667	31870	1	0.220853	9987789	0.000000
318722175	1087	51	1714.800238	31719	0	0.166667	31832	0	0.169352	9973020	0.000000
318728479	1168	54	1716.543667	31896	0	0.166667	31938	0	0.166800	9958120	0.000000
318726279	1230	55	1719.850730	31719	0	0.166667	32094	0	0.166673	9943476	0.000000
318731702	1243	55	1718.434706	31738	0	0.166667	31755	0	0.166667	9928414	0.000000
318709443	1203	68	1718.072357	31945	0	0.177112	31946	0	0.166667	9913615	0.000000
318723032	1240	66	1721.822761	31743	0	0.167184	31884	0	0.166667	9898696	0.000000
318709711	1265	51	1720.746988	31845	0	0.166692	31812	0	0.166667	9883901	0.000000
318729628	1379	75	1727.111591	31991	0	0.166668	31831	0	0.166667	9869316	0.000000
318713341	1299	62	1724.637177	31831	0	0.166667	31836	0	0.166667	9854278	0.000000
318724754	1340	69	1724.609416	31850	0	0.166667	31707	0	0.166667	9839512	0.000000
318716835	1325	57	1723.866690	32015	0	0.166667	32032	0	0.166667	9824659	0.000000
318726836	1341	74	1727.068341	31867	0	0.166667	31725	0	0.166667	9809850	0.000000
318734430	1278	58	1720.042684	31601	0	0.166667	31887	0	0.166667	9795064	0.000000
318709825	1184	59	1716.531907	31862	0	0.166667	32094	0	0.166667	9780690	0.000000
318699612	1118	60	1716.071980	31771	0	0.166667	31797	0	0.166667	9765869	0.000000
318696109	1006	54	1708.930283	32097	0	0.166667	31937	0	0.166667	9751020	0.000000
318734004	982	41	1709.334941	31718	0	0.166667	31834	0	0.166667	9736200	0.000000
318716708	955	50	1707.912851	31963	0	0.166667	31799	0	0.166667	9721662	0.000000
318760796	953	52	1706.409774	32017	0	0.166667	31938	0	0.166667	9706943	0.000000
318722054	843	50	1703.056719	31780	0	0.166667	31908	0	0.166667	9692439	0.000000
318732628	870	46	1702.636470	31699	0	0.166667	31829	4	0.254611	9677984	0.000000
318720475	914	43	1704.747109	31867	0	0.166667	31982	0	0.180167	9663567	0.000000
318717727	891	49	1704.291147	31677	0	0.166667	31762	0	0.167336	9649087	0.000000
318745103	850	43	1702.984651	31642	0	0.166667	31960	0	0.166700	9634789	0.000000
318718126	846	41	1701.491255	31814	0	0.166667	31725	0	0.166668	9620646	-1.#IND00
318700239	879	48	1705.064744	31990	0	0.166667	31741	0	0.166667	9606190	-1.#IND00
318695505	888	39	1704.483441	31891	0	0.166667	31891	0	0.166667	9591927	-1.#IND00
318724988	839	46	1704.076953	31810	0	0.166667	31905	0	0.166667	9577569	-1.#IND00
318710647	887	45	1704.759934	32018	0	0.166667	31956	0	0.166667	9563207	-1.#IND00
318713461	794	40	1701.177819	31928	0	0.166667	31713	0	0.166667	9548811	-1.#IND00
318711723	1034	50	1712.678732	32090	0	0.166667	32039	0	0.166667	9534548	-1.#IND00
318728546	994	67	1708.989571	31848	0	0.166667	32094	0	0.166667	9520240	-1.#IND00
318741852	1143	59	1712.965191	31772	0	0.166667	31753	0	0.166667	9505997	-1.#IND00
318729659	1172	67	1717.573309	31862	0	0.166667	31962	0	0.166667	9491731	-1.#IND00
318722915	1207	59	1719.622388	31895	0	0.166667	31907	0	0.166667	9477617	-1.#IND00
318725832	1268	55	1720.049748	32003	0	0.166667	31757	1	0.237479	9463367	-1.#IND00
318736693	1455	74	1729.015638	31916	0	0.166667	31734	0	0.170176	9449083	-1.#IND00
318717774	1255	74	1724.342213	31972	0	0.166667	31850	0	0.166841	9435041	-1.#IND00
318724988	1230	58	1721.172444	32040	0	0.166667	32001	0	0.166675	9421012	-1.#IND00
318723834	1037	52	1715.151596	32050	0	0.166667	31945	0	0.166667	9407013	-1.#IND00
318723456	1068	52	1711.795849	31837	0	0.166667	32034	0	0.166667	9392892	-1.#IND00
318729535	900	55	1705.207158	31980	0	0.166667	31992	0	0.181851	9378770	-1.#IND00
318720065	1124	40	1712.146604	31710	0	0.166667	31900	0	0.167419	9364615	-1.#IND00
318718892	1009	53	1712.022653	31716	0	0.166667	31725	0	0.166704	9350667	-1.#IND00
318738171	1029	51	1708.281689	31770	0	0.170811	31630	0	0.166669	9336723	-1.#IND00
318737844	983	43	1708.927385	31856	2	0.166872	31833	0	0.166667	9322855	-1.#IND00
318726168	1003	51	1708.493204	31953	0	0.167268	32013	0	0.166667	9308789	-1.#IND00
318722027	971	52	1709.749397	31990	0	0.175987	31898	0	0.166667	9294794	-1.#IND00
318717676	1059	54	1713.125116	31904	0	0.211524	32090	0	0.166667	9280808	-1.#IND00
318712744	1022	42	1711.877642	31688	0	0.168890	31732	0	0.166667	9267001	-1.#IND00
318736757	958	53	1707.470242	31933	0	0.166777	31803	0	0.166667	9253172	-1.#IND00
318730228	881	43	1705.868878	31925	0	0.166672	31858	0	0.166667	9239463	-1.#IND00
318752592	791	29	1698.396495	31571	1	0.166667	31898	0	0.166667	9225643	-1.#IND00
318727104	840	43	1702.506601	31839	0	0.166667	31871	0	0.166667	9211838	-1.#IND00
318738983	828	37	1703.692526	31839	0	0.171196	31967	0	0.166667	9197974	-1.#IND00
318722332	819	45	1700.482546	31975	0	0.166891	31828	0	0.202091	9184182	-1.#IND00
318713709	710	44	1698.144690	31908	0	0.166678	31719	0	0.168422	9170430	-1.#IND00
318680203	695	51	1697.242798	31878	0	0.166667	32003	0	0.168569	9156826	-1.#IND00
318706009	723	35	1695.873939	31696	0	0.166667	31894	0	0.166761	9143234	-1.#IND00
318733604	812	38	1697.439736	31928	0	0.166667	31711	0	0.166671	9129632	-1.#IND00
318732743	737	50	1699.662423	32090	0	0.166667	32025	0	0.166667	9116047	-1.#IND00
318729926	685	31	1695.931835	32071	0	0.166667	31709	0	0.166667	9102426	-1.#IND00
318731917	709	33	1694.090704	32004	0	0.166667	31787	0	0.166667	9088868	-1.#IND00
318723176	708	29	1694.858380	31728	0	0.166667	31628	0	0.166667	9075363	-1.#IND00
318720659	765	41	1697.092297	31832	0	0.166667	31907	0	0.166667	9061696	-1.#IND00
318724003	830	46	1701.682825	31891	0	0.166667	31962	0	0.166667	9048104	-1.#IND00
318714541	839	39	1702.508785	31854	0	0.166667	32128	0	0.166667	9034397	-1.#IND00
318700793	929	49	1704.070830	31900	0	0.166667	31918	0	0.166667	9020998	-1.#IND00
318709595	1022	55	1710.814720	32053	0	0.166667	31882	0	0.166667	9007503	-1.#IND00
318729263	1138	59	1716.170740	32098	0	0.166667	31854	0	0.166667	8994023	-1.#IND00
318734717	1024	53	1713.639847	31850	0	0.166667	31847	0	0.166667	8980265	-1.#IND00
318722927	1132	68	1712.260434	31754	0	0.166667	31881	0	0.166667	8967040	-1.#IND00
318721602	1246	58	1720.166495	31972	0	0.166667	31909	0	0.166667	8953689	-1.#IND00
318715914	1238	69	1718.169395	32044	0	0.166667	31701	0	0.166667	8940332	-1.#IND00
318734313	1234	54	1718.927877	31790	0	0.166667	31893	0	0.166667	8926791	-1.#IND00
318729649	1288	72	1720.717635	31918	0	0.166667	31714	0	0.166667	8913460	-1.#IND00
318734520	1288	64	1722.401819	31879	0	0.166667	31800	0	0.166667	8900043	-1.#IND00
318738577	1215	70	1718.374610	32018	0	0.166667	31563	0	0.166667	8886665	-1.#IND00
318712178	1199	66	1717.741625	31598	0	0.166667	31704	0	0.166667	8873122	-1.#IND00
318707177	1007	44	1712.575077	31916	0	0.166667	32009	0	0.166667	8860080	-1.#IND00
318703181	1036	41	1711.272469	31840	0	0.166667	31861	1	0.171828	8846855	-1.#IND00
318722056	962	38	1708.025302	31832	0	0.166667	31805	0	0.166922	8833583	-1.#IND00
318717218	943	35	1707.313490	31654	0	0.166667	31925	0	0.173912	8820454	-1.#IND00
318730594	905	52	1706.754595	31989	0	0.166667	31790	0	0.167026	8807173	-1.#IND00
npatches	nstrain	runtime	dt	init_x	init_y	init_y_blood	init_z	init_S	beta0	beta1	beta2	beta3	mean_beta	B	d	delta	delta_blood	b[0]	mut	m	CTL	c	g	epsilon	k	het	lambda	rho	omega	x_max	patch.dyna	DELTA	A	VA
10000	1	100.000000	0.001000	21900	9499	5000000	0.001000	10000000	3.525528	2.446029	2.970846	3.413549	3	800000000	0.010000	1.000000	1.000000	80000	0.000050	0.004800	0	0.500000	0.000000	2.500000	11.000000	0.500000	0.001000	0.001000	0.010000	31872	0	10.000000	7.000000	1.000000
sus	inf	inf_blood	z	x[0]	y[0][0]	z[0]	x[1]	y[1][0]	z[1]	S[0]	synchrony
219000000	94990000	5000000	10.000000	21900	9499	0.001000	21900	9499	0.001000	10000000	0.000000
258887885	31107596	1680638	3941.516320	24690	3398	0.394152	27219	2609	0.394152	10158206	0.000000
309121725	729394	41272	6325.803353	30959	79	0.632580	31257	47	0.632580	10167592	0.000000
317855639	5091	296	4477.039080	31812	1	0.721477	31857	1	0.573076	10152860	0.000000
318659206	1347	67	1893.489470	32097	0	0.194165	31806	0	0.187984	10137459	0.000000
318725597	864	39	1715.435986	32062	0	0.168030	31915	0	0.167723	10122095	0.000000
318722822	810	35	1703.982158	31760	0	0.166734	31882	0	0.166719	10107062	0.000000
318720458	666	33	1694.844534	31963	0	0.166670	32023	0	0.166669	10091910	0.000000
318733977	559	24	1691.542649	31807	0	0.166667	31784	0	0.166667	10076719	0.000000
318718432	487	21	1687.622101	31707	0	0.166667	31686	0	0.166667	10061578	0.000000
318719810	459	25	1685.486546	31965	0	0.166667	32028	0	0.166667	10046700	0.000000
318717083	436	33	1684.732602	32000	0	0.166667	31780	0	0.166667	10031643	0.000000
318715493	431	20	1684.959351	31938	0	0.166667	31909	0	0.166667	10016639	0.000000
318732618	397	18	1682.793349	31816	0	0.166667	31814	0	0.166667	10001749	0.000000
318713606	396	23	1682.234225	31725	0	0.166667	31762	0	0.166667	9986760	0.000000
318726001	392	24	1682.001956	31979	0	0.166667	31879	0	0.166667	9971681	0.000000
318717057	414	19	1682.725598	31787	0	0.166667	31908	0	0.166667	9956712	0.000000
318715357	391	24	1682.289213	32026	0	0.166667	32026	0	0.166667	9941717	0.000000
318717546	403	13	1681.475233	31990	0	0.166667	31844	0	0.166667	9926799	0.000000
318714821	390	22	1682.090258	31817	0	0.166667	31863	0	0.166667	9911792	0.000000
318724124	343	18	1681.143381	31904	0	0.166667	31959	0	0.166667	9897095	0.000000
318729727	402	13	1682.025733	31772	0	0.166667	31751	0	0.166667	9882174	0.000000
318717557	443	18	1685.013662	31793	0	0.166667	31928	0	0.166667	9867398	0.000000
318706278	406	28	1682.800407	31859	0	0.166667	31807	0	0.166667	9852601	0.000000
318713639	446	24	1684.136173	31784	0	0.166667	31937	0	0.166667	9837827	0.000000
318719493	430	28	1684.505755	31834	0	0.166667	31903	0	0.181657	9823128	0.000000
318716928	450	24	1683.720348	31900	0	0.166667	31667	0	0.167410	9808517	0.000000
318720620	467	21	1683.812496	31928	0	0.166667	31660	0	0.166703	9793953	0.000000
318738840	519	28	1686.844242	31818	0	0.166667	31810	0	0.166668	9779553	0.000000
318733787	487	22	1686.052046	31739	0	0.166667	31969	0	0.166667	9764825	0.000000
318735797	423	21	1684.419597	32079	0	0.166667	31851	0	0.166667	9750234	0.000000
318734818	353	16	1681.225797	31935	0	0.166667	32027	0	0.166667	9735900	0.000000
318730547	359	18	1680.608728	31919	0	0.166667	31729	0	0.166667	9721214	0.000000
318714583	412	23	1682.810175	32019	0	0.166667	31893	0	0.166667	9706444	0.000000
318725531	408	16	1682.243860	31991	0	0.166667	32069	0	0.166667	9691768	0.000000
318704558	352	23	1682.428331	31833	0	0.166667	31903	0	0.166667	9677295	0.000000
318716927	338	14	1679.893880	31963	0	0.166667	31682	0	0.166667	9662784	0.000000
318723897	285	20	1678.390800	32045	0	0.166667	31819	0	0.166667	9648342	0.000000
318706675	323	20	1677.977333	31577	0	0.166667	31825	0	0.166667	9633865	0.000000
318723407	399	22	1681.673987	31836	0	0.166667	32036	0	0.166667	9619379	0.000000
318739117	409	27	1683.626544	31693	0	0.166667	31959	0	0.166667	9605029	-1.#IND00
318737275	430	22	1685.124085	31645	0	0.166667	31819	3	0.237646	9590717	-1.#IND00
318731028	454	21	1683.858810	32001	0	0.166667	31802	0	0.171656	9576431	-1.#IND00
318725456	430	25	1684.814176	32010	0	0.166667	31949	0	0.166914	9561999	-1.#IND00
318708024	399	24	1682.320458	31816	0	0.166667	31845	0	0.166679	9547615	-1.#IND00
318706068	425	17	1682.803725	32045	0	0.166667	31651	0	0.166667	9533350	-1.#IND00
318749579	344	23	1681.021995	32023	0	0.166667	31764	1	0.166667	9518971	-1.#IND00
318723709	387	22	1680.824930	31988	0	0.166667	31860	0	0.166667	9504773	-1.#IND00
318723334	379	23	1681.711313	31802	0	0.166667	32011	0	0.166667	9490723	-1.#IND00
318736476	369	22	1681.657363	31878	0	0.166667	31927	0	0.166667	9476385	-1.#IND00
318714287	337	13	1680.517997	31813	0	0.166667	31785	0	0.166667	9462312	-1.#IND00
318719566	288	11	1678.728560	31883	0	0.166667	31765	0	0.166667	9448074	-1.#IND00
318733936	374	15	1680.785552	32020	0	0.166667	31889	0	0.166667	9434023	-1.#IND00
318726309	311	20	1678.983393	32050	0	0.166667	31779	0	0.166667	9419655	-1.#IND00
318718820	333	18	1679.936460	31773	0	0.166667	32081	0	0.166667	9405478	-1.#IND00
318699797	298	11	1678.032804	31988	0	0.166667	31835	0	0.166667	9391416	-1.#IND00
318711293	287	15	1677.971975	31786	0	0.166667	31684	0	0.166667	9377375	-1.#IND00
318715636	393	21	1681.067963	31836	0	0.166667	31772	0	0.189962	9363536	-1.#IND00
318731932	418	19	1683.638662	32059	0	0.166667	31949	0	0.167821	9349631	-1.#IND00
318725915	479	25	1684.845270	31728	0	0.166667	31988	0	0.166724	9335722	-1.#IND00
318741771	384	19	1681.396638	31954	0	0.166667	31914	0	0.166670	9321771	-1.#IND00
318717664	335	19	1681.366731	31943	0	0.166667	31729	0	0.166667	9307805	-1.#IND00
318720388	314	27	1679.461273	31939	0	0.166667	31922	0	0.166667	9293827	-1.#IND00
318744176	331	24	1681.105798	32058	0	0.166667	31931	0	0.166667	9279816	-1.#IND00
318718212	305	18	1679.732234	31963	0	0.166667	31882	0	0.166667	9265917	-1.#IND00
318734059	322	15	1678.945198	31895	0	0.166667	31752	0	0.166667	9252073	-1.#IND00
318724783	401	8	1681.192611	31955	0	0.166667	32173	0	0.166667	9238454	-1.#IND00
318732626	352	18	1681.313480	31859	0	0.166667	32047	0	0.166667	9224491	-1.#IND00
318745876	360	17	1682.786942	31775	0	0.166667	31683	0	0.166667	9210739	-1.#IND00
318743176	372	11	1681.882194	31969	0	0.166667	32070	0	0.166667	9196807	-1.#IND00
318729307	380	26	1680.567288	31872	0	0.166667	31828	0	0.166667	9183049	-1.#IND00
318709337	446	21	1685.024744	31519	0	0.166667	31948	0	0.166667	9169170	-1.#IND00
318730475	395	22	1683.571136	32155	0	0.166667	32006	0	0.166667	9155383	-1.#IND00
318733140	432	25	1683.586325	31871	1	0.166667	31844	0	0.166667	9141699	-1.#IND00
318690761	382	17	1682.880956	31614	0	0.166667	31692	0	0.166667	9128160	-1.#IND00
318724388	440	15	1683.884883	31587	0	0.166667	32211	0	0.166667	9114375	-1.#IND00
318731648	442	27	1684.532939	31801	0	0.166667	31962	0	0.166667	9100816	-1.#IND00
318735744	378	16	1682.845280	31952	0	0.166667	32149	0	0.166667	9087251	-1.#IND00
318739569	368	18	1682.638812	31855	0	0.166667	31913	0	0.166667	9073800	-1.#IND00
318722366	327	20	1679.840806	31811	0	0.166667	31816	0	0.166667	9060229	-1.#IND00
318737861	430	17	1683.046362	31987	0	0.166667	32005	0	0.166667	9046853	-1.#IND00
318737762	345	14	1680.902608	31975	0	0.166667	31810	0	0.166667	9033307	-1.#IND00
318737375	387	19	1681.322021	31945	0	0.166667	32038	0	0.166667	9019593	-1.#IND00
318756525	436	16	1682.248545	31867	0	0.166667	31804	0	0.166667	9006030	-1.#IND00
318733035	349	25	1681.715724	31999	0	0.166667	31750	0	0.166667	8992567	-1.#IND00
318736718	372	11	1680.678225	31676	0	0.166667	31678	0	0.166667	8979184	-1.#IND00
318709964	342	25	1680.810167	31786	0	0.166667	31645	0	0.166667	8965562	-1.#IND00
318742899	343	16	1679.944050	31806	0	0.166667	31555	0	0.166667	8952322	-1.#IND00
318717379	373	19	1680.827236	31780	0	0.166667	31874	0	0.166667	8938865	-1.#IND00
318696805	374	13	1681.479957	31786	0	0.167296	31888	0	0.166667	8925517	-1.#IND00
318731956	407	26	1681.833447	31959	0	0.166698	31779	0	0.166667	8912281	-1.#IND00
318709682	342	17	1680.937147	31788	0	0.166668	31760	0	0.166667	8898911	-1.#IND00
318732402	369	14	1681.058379	31826	0	0.166667	31848	0	0.166667	8885428	-1.#IND00
318736750	363	28	1682.604165	31887	0	0.167913	32007	0	0.166667	8872147	-1.#IND00
318733596	353	24	1681.603484	31785	0	0.166728	31763	0	0.166667	8858658	-1.#IND00
318720148	422	13	1681.523679	31739	0	0.166670	31782	0	0.166667	8845277	-1.#IND00
318718461	460	19	1683.681776	32063	0	0.166667	31847	0	0.166667	8831889	-1.#IND00
318720333	363	18	1682.102841	31907	0	0.166667	31877	0	0.166667	8818404	-1.#IND00
318721309	370	18	1679.544592	31701	0	0.166667	31605	0	0.166667	8805458	-1.#IND00
318712968	333	22	1680.016999	31810	0	0.166667	31909	0	0.166667	8792125	-1.#IND00
npatches	nstrain	runtime	dt	init_x	init_y	init_y_blood	init_z	init_S	beta0	beta1	beta2	beta3	mean_beta	B	d	delta	delta_blood	b[0]	mut	m	CTL	c	g	epsilon	k	het	lambda	rho	omega	x_max	patch.dyna	DELTA	A	VA
10000	1	100.000000	0.001000	21900	9499	5000000	0.001000	10000000	1.930291	4.405064	3.877864	3.478323	3	800000000	0.010000	1.000000	1.000000	80000	0.000050	0.004800	0	0.500000	0.000000	2.500000	12.000000	0.500000	0.001000	0.001000	0.010000	31872	0	10.000000	7.000000	1.000000
sus	inf	inf_blood	z	x[0]	y[0][0]	z[0]	x[1]	y[1][0]	z[1]	S[0]	synchrony
219000000	94990000	5000000	10.000000	21900	9499	0.001000	21900	9499	0.001000	10000000	0.000000
263408879	25403959	1380349	3941.516320	28139	1949	0.394152	23672	3309	0.394152	10148711	0.000000
310951945	370264	20949	6325.803353	31265	23	0.632580	30726	46	0.632580	10152218	0.000000
318076380	2397	119	3311.847681	31842	1	0.298566	31790	0	0.374906	10137112	0.000000
318676166	709	41	1791.087948	31967	0	0.173204	31675	0	0.176988	10122030	0.000000
318710985	522	28	1693.346643	31694	0	0.166991	31626	0	0.167178	10106759	0.000000
318735557	465	20	1686.080232	31914	0	0.166683	31866	0	0.166692	10091480	0.000000
318710737	431	20	1684.632227	32010	0	0.166667	31794	0	0.166668	10076188	0.000000
318718529	450	18	1683.593823	31901	0	0.166667	31701	0	0.166667	10061157	0.000000
318726999	320	22	1680.573782	31933	0	0.166667	31686	0	0.166667	10045940	0.000000
318714668	321	17	1679.108480	32129	0	0.166667	31906	0	0.166667	10030970	0.000000
318715891	322	18	1679.563206	31962	0	0.166667	32099	0	0.166667	10015664	0.000000
318726852	319	18	1679.166617	31882	0	0.166667	31975	1	0.166667	10000835	0.000000
318718640	254	14	1677.848487	31860	0	0.166667	31969	0	0.166667	9985819	0.000000
318731244	214	11	1675.863273	31704	0	0.166667	31913	0	0.166667	9970892	0.000000
318751602	251	4	1674.691880	31916	0	0.166667	31585	0	0.166667	9955854	0.000000
318729241	212	8	1675.188481	31964	0	0.166667	31819	0	0.166667	9940827	0.000000
318716961	210	10	1674.706999	32065	0	0.166667	31832	0	0.166667	9925968	0.000000
318709254	223	9	1676.109627	31824	0	0.166667	31863	0	0.166667	9911358	0.000000
318705891	200	10	1673.935672	31833	0	0.166667	31778	0	0.166667	9896531	0.000000
318703790	185	9	1673.283070	31876	0	0.166667	32070	0	0.166667	9881651	0.000000
318712898	177	6	1673.246555	31852	0	0.166667	31901	0	0.166667	9866909	0.000000
318743496	194	12	1673.899659	32055	0	0.166667	31874	0	0.166667	9852042	0.000000
318742058	241	11	1675.123123	31802	0	0.166667	32062	0	0.166667	9837299	0.000000
318741083	171	9	1673.265921	32024	0	0.166667	32103	0	0.166667	9822583	0.000000
318715326	233	9	1674.219574	31655	0	0.166667	32053	0	0.166667	9808052	0.000000
318712983	248	9	1675.874601	31945	0	0.166667	31745	0	0.166667	9793361	0.000000
318719700	230	13	1675.442882	31835	0	0.166667	31801	0	0.166667	9778743	0.000000
318728440	197	7	1673.976449	32076	0	0.166667	31951	1	0.166667	9764221	0.000000
318729682	206	8	1674.055102	32054	0	0.166667	31839	0	0.166667	9749608	0.000000
318726380	173	7	1673.139272	31733	0	0.166667	31821	0	0.166667	9734864	0.000000
318734010	228	12	1675.300655	31890	0	0.166667	31613	0	0.166667	9720377	0.000000
318715582	236	19	1675.655822	31812	0	0.166667	32004	5	0.295216	9705624	0.000000
318725135	303	16	1677.594180	31904	0	0.166667	31916	0	0.182324	9690996	0.000000
318728379	271	19	1677.313984	31910	0	0.166667	32025	0	0.167443	9676532	0.000000
318720172	303	15	1677.908903	31948	0	0.166667	31828	0	0.166705	9662080	0.000000
318713991	301	16	1678.239368	31931	0	0.166667	31912	0	0.166669	9647635	0.000000
318701560	223	11	1675.784592	32053	0	0.166667	31908	0	0.166667	9633197	0.000000
318742309	202	13	1674.875160	31875	0	0.166667	31882	0	0.166667	9618525	0.000000
318711731	174	11	1674.312316	31900	0	0.166667	31631	0	0.166667	9604275	0.000000
318723067	225	5	1674.904744	31643	0	0.166667	31704	0	0.166667	9589697	-1.#IND00
318720727	226	12	1674.988001	32051	0	0.166667	31950	0	0.166667	9575477	-1.#IND00
318743273	231	8	1674.312124	31807	0	0.166667	31906	0	0.166667	9560939	-1.#IND00
318712902	297	9	1676.199683	31824	0	0.166667	31842	0	0.166667	9546500	-1.#IND00
318724125	240	11	1677.093919	32005	0	0.166667	31900	0	0.166667	9532264	-1.#IND00
318736412	238	15	1675.601812	31923	0	0.166667	31856	0	0.166667	9517972	-1.#IND00
318720070	252	10	1675.816923	31852	0	0.166667	31628	0	0.166667	9503830	-1.#IND00
318703999	236	11	1675.692902	32030	0	0.166667	32024	0	0.166667	9489648	-1.#IND00
318728583	222	3	1674.665148	32137	0	0.166667	31629	0	0.166667	9475530	-1.#IND00
318721566	239	15	1676.421905	31996	0	0.166667	31822	0	0.166667	9461202	-1.#IND00
318742415	282	13	1678.405147	32008	0	0.166667	31768	0	0.166667	9447126	-1.#IND00
318717173	213	10	1675.732605	32151	0	0.166667	31754	0	0.166667	9432922	-1.#IND00
318730989	197	14	1674.325587	31936	0	0.166667	31585	0	0.166667	9419044	-1.#IND00
318727126	220	15	1675.434251	31785	0	0.166667	31772	0	0.166667	9404813	-1.#IND00
318713295	224	12	1674.733522	31898	0	0.166667	32034	0	0.166667	9390826	-1.#IND00
318718368	185	8	1674.512898	32049	0	0.166667	31911	0	0.166667	9376801	-1.#IND00
318731069	199	7	1673.133094	31794	0	0.166667	31699	0	0.166667	9362815	-1.#IND00
318723329	197	12	1673.832178	31697	0	0.166667	31822	0	0.166667	9348690	-1.#IND00
318715658	171	6	1672.389488	31884	0	0.166667	32029	0	0.166667	9334856	-1.#IND00
318707319	176	9	1672.777054	32031	0	0.166667	31951	0	0.166667	9320875	-1.#IND00
318711616	229	11	1674.758620	32027	0	0.166667	31830	0	0.166667	9306987	-1.#IND00
318721630	227	23	1675.684197	31803	0	0.166667	31873	0	0.166667	9293063	-1.#IND00
318718468	200	12	1674.762360	31870	0	0.166667	31760	0	0.166667	9279066	-1.#IND00
318718030	233	13	1674.862516	32008	0	0.166667	31931	0	0.166667	9265144	-1.#IND00
318722352	219	5	1675.768630	31696	0	0.166667	31834	0	0.166667	9251247	-1.#IND00
318723500	176	10	1673.881159	32084	0	0.166667	31972	0	0.166667	9237741	-1.#IND00
318718905	167	8	1672.637321	32032	0	0.166667	31769	0	0.166667	9224037	-1.#IND00
318710258	199	7	1673.658403	31898	0	0.166667	31694	0	0.166667	9210418	-1.#IND00
318732368	202	10	1674.136817	31822	0	0.166667	31807	0	0.166667	9196721	-1.#IND00
318727221	211	6	1674.188761	31960	0	0.166667	31728	0	0.166667	9182870	-1.#IND00
318720460	223	13	1674.272592	31932	0	0.166667	31943	0	0.166667	9169343	-1.#IND00
318734702	151	14	1673.472659	31883	0	0.166667	31809	0	0.166667	9155552	-1.#IND00
318741367	211	10	1674.443924	31744	0	0.166667	31851	0	0.166667	9141968	-1.#IND00
318736684	204	7	1674.630205	31797	0	0.166667	31892	0	0.166667	9128174	-1.#IND00
318731640	202	8	1674.231137	31739	0	0.166667	31628	0	0.166667	9114434	-1.#IND00
318721811	212	5	1673.802566	31812	0	0.166667	31859	0	0.166667	9100852	-1.#IND00
318723231	168	15	1672.478560	31827	0	0.166667	31690	0	0.166667	9087124	-1.#IND00
318734150	186	10	1672.700847	31982	0	0.166667	31818	0	0.166667	9073508	-1.#IND00
318720593	261	8	1674.665087	31971	0	0.166667	32040	0	0.166667	9059876	-1.#IND00
318745308	253	14	1676.367882	31726	0	0.166667	31951	0	0.166667	9046373	-1.#IND00
318750626	214	6	1674.358629	31888	0	0.166667	32191	0	0.166667	9032579	-1.#IND00
318745285	209	14	1674.234885	31920	0	0.166667	31744	0	0.166667	9019098	-1.#IND00
318739005	219	12	1674.949404	31791	0	0.166667	31839	0	0.166667	9005472	-1.#IND00
318727093	273	17	1677.116392	31929	0	0.166667	32068	0	0.166667	8991993	-1.#IND00
318721907	271	18	1678.383598	31965	0	0.166667	32070	0	0.166667	8978509	-1.#IND00
318730708	270	17	1677.380520	31927	0	0.166667	31930	0	0.166667	8965143	-1.#IND00
318721888	219	11	1675.095116	31938	0	0.166667	31975	0	0.166667	8951842	-1.#IND00
318738397	227	13	1674.637305	32069	0	0.166667	31765	0	0.166667	8938488	-1.#IND00
318735961	284	13	1676.620871	32015	0	0.166667	31667	0	0.166667	8925117	-1.#IND00
318721188	269	21	1677.909209	31948	0	0.166667	31739	0	0.166667	8911702	-1.#IND00
318717547	262	13	1676.860319	31797	0	0.166667	31908	0	0.166667	8898348	-1.#IND00
318710546	217	13	1675.795095	31798	0	0.166667	31785	0	0.166667	8885042	-1.#IND00
318714121	174	10	1674.178246	31919	0	0.166667	31792	0	0.166667	8871760	-1.#IND00
318722997	181	9	1673.286107	31659	0	0.166667	31925	0	0.166667	8858358	-1.#IND00
318728728	187	12	1674.062873	31864	0	0.166667	31764	0	0.166667	8845106	-1.#IND00
318731529	185	13	1673.702068	31899	1	0.177359	32025	0	0.166667	8831543	-1.#IND00
318713962	221	7	1674.922597	31870	0	0.167197	31916	0	0.166667	8818397	-1.#IND00
318730902	213	14	1675.048024	31979	0	0.166693	31958	0	0.166667	8805161	-1.#IND00
318725460	185	10	1674.357334	31859	0	0.166668	31969	0	0.166667	8791950	-1.#IND00
318715522	191	16	1674.310081	32089	0	0.166667	32011	0	0.166667	8778940	-1.#IND00
npatches	nstrain	runtime	dt	init_x	init_y	init_y_blood	init_z	init_S	beta0	beta1	beta2	beta3	mean_beta	B	d	delta	delta_blood	b[0]	mut	m	CTL	c	g	epsilon	k	het	lambda	rho	omega	x_max	patch.dyna	DELTA	A	VA
10000	1	100.000000	0.001000	21900	9499	5000000	0.001000	10000000	1.680902	3.873068	1.722561	1.873743	3	800000000	0.010000	1.000000	1.000000	80000	0.000050	0.004800	0	0.500000	0.000000	2.500000	13.000000	0.500000	0.001000	0.001000	0.010000	31872	0	10.000000	7.000000	1.000000
sus	inf	inf_blood	z	x[0]	y[0][0]	z[0]	x[1]	y[1][0]	z[1]	S[0]	synchrony
219000000	94990000	5000000	10.000000	21900	9499	0.001000	21900	9499	0.001000	10000000	0.000000
267153087	20894516	1145869	3941.516320	28979	1524	0.394152	25043	2498	0.394152	10140756	0.000000
312209452	188881	10913	6325.803353	31402	17	0.632580	30878	17	0.632580	10139292	0.000000
318197061	1415	80	2691.078260	31761	0	0.227423	31881	0	0.231483	10124057	0.000000
318676664	521	39	1746.917787	31901	0	0.169678	31973	0	0.169879	10109006	0.000000
318719962	358	18	1684.464725	31864	0	0.166816	31880	0	0.166826	10093896	0.000000
318730250	233	5	1675.607233	31869	0	0.166674	31802	0	0.166675	10078760	0.000000
318722465	202	6	1674.731321	31818	0	0.166667	31763	0	0.166667	10063716	0.000000
318720614	224	6	1675.808102	31802	0	0.166667	32073	0	0.166667	10048552	0.000000
318722060	193	5	1674.012564	31789	0	0.166667	31887	0	0.166667	10033648	0.000000
318712813	181	17	1673.688752	31556	0	0.166667	31808	0	0.166667	10018540	0.000000
318711568	125	7	1671.801169	31935	0	0.166667	32001	0	0.166667	10003513	0.000000
318711972	192	11	1672.888695	31775	0	0.166667	31972	0	0.166667	9988725	0.000000
318722474	216	8	1673.755792	31780	0	0.166667	31677	0	0.166667	9974029	0.000000
318715336	178	5	1673.168606	31970	0	0.166667	31789	0	0.166667	9959206	0.000000
318727369	131	12	1671.936486	31793	0	0.166667	32007	0	0.166667	9944263	0.000000
318740099	116	11	1670.621274	31756	0	0.166667	31878	0	0.166667	9929288	0.000000
318719966	134	7	1671.977648	31817	0	0.166667	31931	0	0.167916	9914277	0.000000
318733360	121	3	1670.822053	31590	0	0.166667	31940	0	0.166729	9899368	0.000000
318740426	154	7	1671.900192	31934	0	0.166667	31771	0	0.166670	9884481	0.000000
318737172	128	10	1670.814973	32081	0	0.166667	32071	0	0.166667	9869673	0.000000
318736749	143	10	1673.222299	31675	0	0.166667	31865	0	0.166667	9854920	0.000000
318718868	167	9	1672.031511	31934	0	0.166667	32081	0	0.166667	9840163	0.000000
318714094	151	3	1671.925440	32121	0	0.166667	31859	0	0.166667	9825543	0.000000
318729894	148	11	1671.870729	31934	0	0.166667	31773	0	0.166667	9811002	0.000000
318715985	141	4	1671.527631	32088	0	0.166667	31948	0	0.166667	9796217	0.000000
318724941	148	13	1672.901463	32102	0	0.166667	31935	0	0.166667	9781384	0.000000
318731624	171	7	1672.440589	31906	0	0.166667	31839	0	0.166667	9766589	0.000000
318726071	153	5	1672.094683	31808	0	0.166667	31745	0	0.166667	9752046	0.000000
318720200	156	6	1673.765353	32114	0	0.166667	31742	0	0.166667	9737377	0.000000
318710699	124	9	1671.760187	31836	0	0.166667	31884	0	0.166667	9722989	0.000000
318725632	104	3	1671.055852	31851	0	0.166667	31907	0	0.166667	9708344	0.000000
318736782	107	3	1670.690422	31944	0	0.166667	31875	0	0.166667	9693863	0.000000
318739216	100	7	1669.991073	31875	0	0.166667	31890	0	0.166667	9679222	0.000000
318725557	138	9	1670.874876	31867	0	0.166667	32050	0	0.166667	9664619	0.000000
318731252	155	13	1672.826094	31910	0	0.166667	31906	0	0.166667	9650177	0.000000
318699045	197	7	1673.313476	31943	0	0.166667	31715	0	0.166667	9635831	0.000000
318732981	154	10	1672.635268	31962	0	0.166667	31798	0	0.166667	9621234	0.000000
318732703	178	5	1673.241382	32054	0	0.166667	31713	0	0.166667	9606839	0.000000
318718145	180	9	1673.192172	31981	0	0.166667	31643	0	0.166667	9592480	0.000000
318725965	149	9	1672.871897	31849	0	0.166667	31954	0	0.166667	9578123	-1.#IND00
318733605	131	6	1671.080756	31990	0	0.166667	32076	0	0.166667	9563817	-1.#IND00
318676818	163	7	1672.147299	31882	0	0.166667	31876	0	0.166667	9549378	-1.#IND00
318718308	152	5	1672.088527	32074	0	0.166667	31718	0	0.166667	9534676	-1.#IND00
318726970	204	9	1673.908942	31972	0	0.166667	31539	0	0.166667	9520551	-1.#IND00
318724078	175	7	1673.424948	31684	0	0.166667	31772	0	0.166667	9506404	-1.#IND00
318726701	185	10	1673.334720	31823	0	0.166667	31899	0	0.168100	9492225	-1.#IND00
318729468	174	7	1673.340826	32087	0	0.166667	31783	0	0.166738	9478027	-1.#IND00
318719582	222	12	1675.126167	32024	0	0.166667	31869	0	0.166670	9463783	-1.#IND00
318715207	171	11	1673.484843	32036	0	0.166667	31903	0	0.166667	9449783	-1.#IND00
318724579	140	8	1672.387517	32034	0	0.166667	32036	0	0.166667	9435588	-1.#IND00
318732773	164	7	1673.318078	31735	0	0.166667	31875	0	0.166667	9421480	-1.#IND00
318725003	156	16	1673.747616	31871	0	0.166667	31680	0	0.166667	9407455	-1.#IND00
318724265	174	9	1672.323152	31967	0	0.166667	31849	0	0.166667	9393295	-1.#IND00
318706178	151	5	1673.217951	31857	0	0.166667	31754	0	0.166667	9379186	-1.#IND00
318737723	145	4	1672.138616	31841	0	0.166667	31926	0	0.166667	9365358	-1.#IND00
318730075	137	7	1671.833701	32024	0	0.166667	31928	0	0.166667	9351437	-1.#IND00
318716218	123	5	1671.150346	31923	0	0.166667	31984	0	0.166667	9337303	-1.#IND00
318713526	143	5	1671.698230	32055	0	0.166667	31942	0	0.166667	9323374	-1.#IND00
318717751	86	5	1670.032460	31532	0	0.166667	31803	0	0.166667	9309570	-1.#IND00
318727375	136	7	1671.386970	31842	0	0.166667	32064	0	0.166667	9295677	-1.#IND00
318739850	136	7	1671.641857	32115	0	0.166667	32074	0	0.166667	9281651	-1.#IND00
318725754	118	6	1671.355526	32019	0	0.166667	31700	0	0.166667	9267750	-1.#IND00
318725197	103	6	1670.247072	31997	0	0.166667	31948	0	0.166667	9253948	-1.#IND00
318725105	144	10	1671.765295	32035	0	0.166667	31903	0	0.166667	9240171	-1.#IND00
318696901	198	15	1673.026212	31878	0	0.166667	31765	0	0.166667	9226325	-1.#IND00
318733765	157	12	1673.051966	31965	0	0.166667	31680	0	0.166667	9212457	-1.#IND00
318740559	116	8	1671.438956	32054	0	0.166667	31889	0	0.166667	9198719	-1.#IND00
318699436	145	3	1671.874597	31959	0	0.166667	31885	0	0.166667	9184974	-1.#IND00
318716447	111	4	1671.028868	32060	0	0.166667	31756	0	0.166667	9171251	-1.#IND00
318726823	138	12	1671.446621	32008	0	0.166667	31984	0	0.166667	9157268	-1.#IND00
318726207	142	3	1671.866185	31801	0	0.166667	31906	0	0.166667	9143499	-1.#IND00
318726575	129	7	1670.794580	31832	0	0.166667	31850	0	0.166667	9129917	-1.#IND00
318722812	161	7	1671.707207	31880	0	0.166667	31902	0	0.166667	9116145	-1.#IND00
318707745	102	8	1671.044439	31956	0	0.166667	32111	0	0.166667	9102399	-1.#IND00
318705849	122	7	1671.078591	32046	0	0.166667	31990	0	0.166667	9088588	-1.#IND00
318714301	144	14	1671.295835	31827	0	0.166667	31927	0	0.166667	9074898	-1.#IND00
318725029	134	11	1672.459639	31968	0	0.166667	31956	0	0.166667	9061345	-1.#IND00
318715164	156	10	1672.246599	31890	0	0.166667	32080	0	0.166667	9047771	-1.#IND00
318720048	158	12	1672.340905	31706	0	0.166667	31988	0	0.166667	9034153	-1.#IND00
318734310	203	10	1673.800617	31980	0	0.166667	31886	0	0.166667	9020687	-1.#IND00
318717355	179	3	1673.127653	31729	0	0.166667	31749	0	0.166667	9007130	-1.#IND00
318715443	119	3	1671.743555	32246	0	0.166667	31877	0	0.166667	8993576	-1.#IND00
318714478	169	7	1672.375177	31736	0	0.166667	32057	0	0.181345	8980055	-1.#IND00
318709738	152	6	1672.187116	31894	0	0.166667	31664	0	0.167394	8966490	-1.#IND00
318709299	126	3	1671.118557	31796	0	0.166667	31909	0	0.166703	8952997	-1.#IND00
318707150	138	2	1670.565874	31786	0	0.166667	31992	0	0.166668	8939660	-1.#IND00
318759621	142	6	1671.462306	31748	0	0.166667	31860	0	0.166667	8926182	-1.#IND00
318721935	161	5	1672.377613	31890	0	0.166667	31789	0	0.166667	8912605	-1.#IND00
318737088	156	6	1672.173692	31904	0	0.166667	31965	0	0.166667	8899113	-1.#IND00
318738844	109	9	1670.833299	31716	0	0.166667	31985	0	0.166667	8885712	-1.#IND00
318737514	114	2	1670.742420	31861	0	0.166667	31969	0	0.166667	8872384	-1.#IND00
318721108	111	2	1670.332517	31937	0	0.166667	31795	0	0.166667	8859165	-1.#IND00
318716977	121	4	1670.689107	31914	0	0.166667	31838	0	0.166667	8845723	-1.#IND00
318733467	137	2	1671.818759	31958	0	0.166667	31992	0	0.166667	8832417	-1.#IND00
318720012	158	9	1671.821287	31899	0	0.166667	31836	0	0.166667	8819024	-1.#IND00
318727198	144	3	1672.172140	31861	0	0.166667	31899	0	0.166667	8805818	-1.#IND00
318709512	187	11	1672.796027	32052	0	0.166667	31882	0	0.166667	8792572	-1.#IND00
318720828	224	12	1675.519178	31936	0	0.166667	31864	0	0.166667	8779509	-1.#IND00
318721375	168	7	1673.678323	31877	0	0.166667	31687	0	0.166667	8766201	-1.#IND00
npatches	nstrain	runtime	dt	init_x	init_y	init_y_blood	init_z	init_S	beta0	beta1	beta2	beta3	mean_beta	B	d	delta	delta_blood	b[0]	mut	m	CTL	c	g	epsilon	k	het	lambda	rho	omega	x_max	patch.dyna	DELTA	A	VA
10000	1	100.000000	0.001000	21900	9499	5000000	0.001000	10000000	1.879693	4.081140	1.912664	3.648377	3	800000000	0.010000	1.000000	1.000000	80000	0.000050	0.004800	0	0.500000	0.000000	2.500000	14.000000	0.500000	0.001000	0.001000	0.010000	31872	0	10.000000	7.000000	1.000000
sus	inf	inf_blood	z	x[0]	y[0][0]	z[0]	x[1]	y[1][0]	z[1]	S[0]	synchrony
219000000	94990000	5000000	10.000000	21900	9499	0.001000	21900	9499	0.001000	10000000	0.000000
269627526	17519954	968065	3941.516320	28730	1440	0.394152	25260	2064	0.394152	10136477	0.000000
313000024	101049	5818	6323.972471	31596	10	0.632580	31012	14	0.632580	10132490	0.000000
318261135	995	52	2365.807588	31616	0	0.255228	31856	0	0.246204	10117294	0.000000
318681539	420	21	1720.242747	31703	0	0.181102	31886	0	0.170609	10102283	0.000000
318723649	264	11	1679.258376	31941	0	0.167382	31669	0	0.166862	10087010	0.000000
318733156	165	16	1674.058730	31957	0	0.166702	31616	0	0.166676	10071916	0.000000
318732141	157	11	1672.300189	32193	0	0.166668	31708	0	0.166667	10056864	0.000000
318706074	144	5	1672.065321	31788	0	0.166667	31844	0	0.166667	10041730	0.000000
318713347	117	6	1670.444671	31959	0	0.166667	31997	0	0.166667	10026594	0.000000
318739554	124	13	1671.711111	31955	0	0.166667	31863	0	0.166667	10011747	0.000000
318720270	159	8	1672.199592	31976	0	0.166667	32076	0	0.166667	9996622	0.000000
318730041	121	4	1671.774525	31843	0	0.166667	31973	0	0.166667	9981542	0.000000
318732789	100	9	1670.205827	31841	1	0.166667	31580	0	0.166667	9966387	0.000000
318730513	148	5	1672.056416	31718	0	0.166667	31916	0	0.173314	9951524	0.000000
318730175	162	16	1672.446269	31845	0	0.166667	31939	0	0.166996	9936308	0.000000
318729132	174	6	1673.024844	31793	0	0.166667	31974	0	0.166683	9921336	0.000000
318725992	104	8	1670.772066	31817	0	0.166667	31954	0	0.166667	9906500	0.000000
318732003	89	2	1669.898592	31611	0	0.166667	31825	0	0.166667	9891788	0.000000
318717153	119	7	1670.572708	31645	0	0.166667	32038	0	0.166667	9876858	0.000000
318725646	114	6	1670.707517	31735	0	0.166667	32085	0	0.166667	9862110	0.000000
318726750	114	7	1670.590994	31763	0	0.166667	31839	0	0.166667	9847203	0.000000
318710454	139	8	1670.610693	31776	0	0.166667	31811	0	0.166667	9832510	0.000000
318723276	125	8	1671.438364	31717	0	0.166667	31920	0	0.166667	9817863	0.000000
318726465	144	9	1671.385540	31850	0	0.166667	31725	0	0.166667	9803009	0.000000
318719748	113	5	1671.118439	31797	0	0.166667	31668	0	0.166667	9788214	0.000000
318726857	135	5	1671.374084	31834	0	0.166667	32074	0	0.166667	9773581	0.000000
318714168	104	15	1670.881568	31893	0	0.166667	31873	0	0.166667	9758964	0.000000
318724644	105	2	1670.279485	31831	0	0.166667	31678	0	0.166667	9744382	0.000000
318735136	124	2	1671.035673	32037	0	0.166667	31844	0	0.166667	9729794	0.000000
318716899	105	6	1670.960199	32139	0	0.166667	31765	0	0.166667	9715177	0.000000
318726183	126	8	1670.378980	31853	0	0.166667	31872	0	0.166667	9700575	0.000000
318682625	120	4	1671.331526	31732	0	0.166667	31746	0	0.166667	9686355	0.000000
318715827	115	8	1670.666348	31968	0	0.166667	31681	0	0.166667	9671658	0.000000
318709102	154	11	1672.969116	31838	0	0.166667	31794	1	0.166667	9657212	0.000000
318728796	153	10	1672.887198	31724	0	0.166667	31845	0	0.166667	9642794	0.000000
318689030	122	11	1671.691114	32016	0	0.166667	31784	0	0.166667	9628412	0.000000
318736209	113	4	1670.759697	31949	0	0.166667	31797	0	0.166667	9613959	0.000000
318713020	160	8	1671.996338	31791	0	0.166667	31579	0	0.166667	9599341	0.000000
318709662	118	10	1671.213377	31877	0	0.166667	31871	0	0.166667	9584969	0.000000
318719464	103	8	1670.752395	31852	0	0.166667	31838	1	0.166667	9570524	-1.#IND00
318740045	106	4	1669.665251	31797	0	0.166667	31841	0	0.166667	9556134	-1.#IND00
318734570	120	7	1670.664817	31626	0	0.166667	31790	0	0.166667	9541796	-1.#IND00
318759413	125	9	1671.152872	31767	0	0.166667	31993	0	0.166667	9527371	-1.#IND00
318708222	108	1	1670.526217	31937	0	0.166667	31795	0	0.166667	9513143	-1.#IND00
318738296	116	5	1670.501402	31993	0	0.166667	31880	0	0.166667	9499109	-1.#IND00
318711073	113	3	1670.632326	31933	0	0.166667	32051	0	0.166667	9484788	-1.#IND00
318727115	117	7	1670.645467	31765	0	0.166667	31869	0	0.166667	9470677	-1.#IND00
318734468	134	4	1671.507065	31925	0	0.166667	31655	0	0.166667	9456315	-1.#IND00
318732051	127	7	1671.405284	31806	0	0.166667	31949	0	0.166667	9442057	-1.#IND00
318708983	136	8	1671.636541	31890	0	0.166667	31844	0	0.166667	9427875	-1.#IND00
318739150	140	3	1672.115914	31927	0	0.166667	32142	0	0.166667	9413639	-1.#IND00
318740033	118	3	1670.545395	31802	0	0.166667	31940	0	0.166667	9399650	-1.#IND00
318728186	106	1	1669.678631	31858	0	0.166667	31942	0	0.166667	9385335	-1.#IND00
318730014	115	3	1670.659313	31885	0	0.166667	31842	0	0.166667	9371192	-1.#IND00
318696708	92	3	1670.127326	31802	0	0.166667	31848	0	0.166667	9357202	-1.#IND00
318740762	98	4	1669.432703	31638	0	0.166667	31839	0	0.166667	9343303	-1.#IND00
318721092	81	2	1669.592716	31774	0	0.166667	32041	0	0.166667	9329269	-1.#IND00
318720953	89	6	1670.030331	31840	0	0.166667	31874	0	0.166667	9315420	-1.#IND00
318726019	116	7	1670.325479	32015	0	0.166667	31990	0	0.166667	9301528	-1.#IND00
318738725	103	7	1669.512872	31806	0	0.166667	31909	0	0.166667	9287755	-1.#IND00
318719192	119	3	1669.792584	31882	0	0.166667	31940	0	0.166667	9273767	-1.#IND00
318722151	129	8	1671.010333	31811	0	0.166667	31873	0	0.166667	9259925	-1.#IND00
318716944	123	14	1671.089134	31784	0	0.166667	31877	0	0.166667	9246266	-1.#IND00
318713579	112	6	1670.696235	32015	1	0.166667	31841	0	0.166667	9232146	-1.#IND00
318710712	106	2	1669.994010	31775	0	0.166667	31694	0	0.166667	9218346	-1.#IND00
318733390	116	2	1670.829115	31794	0	0.166667	31803	0	0.166667	9204436	-1.#IND00
318734893	120	7	1670.605835	32064	0	0.166667	31826	0	0.166667	9190644	-1.#IND00
318714412	82	8	1670.316159	31793	0	0.166667	31989	0	0.166667	9177012	-1.#IND00
318733384	103	7	1670.273946	31690	0	0.166667	31857	0	0.166667	9163375	-1.#IND00
318715457	100	6	1670.581575	31847	0	0.166667	31948	0	0.166667	9149481	-1.#IND00
318719527	120	7	1670.230847	31961	0	0.166667	31853	0	0.166667	9136004	-1.#IND00
318685395	146	7	1670.603015	31827	0	0.166667	32118	0	0.166667	9122140	-1.#IND00
318731063	108	5	1671.509805	32230	0	0.166667	31842	0	0.166667	9108620	-1.#IND00
318712290	82	3	1669.705705	31714	0	0.166667	31890	0	0.166667	9094921	-1.#IND00
318716317	106	7	1670.597458	31748	0	0.166667	31978	0	0.166667	9081153	-1.#IND00
318717723	129	4	1671.335012	31886	0	0.166667	31713	0	0.166667	9067410	-1.#IND00
318734231	119	3	1670.559752	31861	0	0.166667	31938	0	0.166667	9053696	-1.#IND00
318703920	144	5	1671.402436	31925	0	0.166667	31797	0	0.166667	9039974	-1.#IND00
318736211	146	8	1672.579736	31953	0	0.166667	31699	0	0.166667	9026290	-1.#IND00
318720210	120	4	1671.091131	31947	0	0.166667	32021	0	0.166667	9012901	-1.#IND00
318708441	138	7	1671.463030	31901	0	0.166667	31794	0	0.166667	8999290	-1.#IND00
318727643	121	12	1671.381077	31814	0	0.166667	31956	0	0.166667	8986001	-1.#IND00
318702381	139	5	1671.946750	31891	0	0.166667	31961	0	0.166667	8972637	-1.#IND00
318713728	104	5	1670.473134	31938	0	0.166667	31967	0	0.166667	8959326	-1.#IND00
318707133	104	2	1670.400140	31920	0	0.166667	31998	0	0.166667	8946010	-1.#IND00
318711382	104	4	1670.276586	31879	0	0.166667	31848	0	0.166667	8932691	-1.#IND00
318720463	115	3	1671.624891	31813	0	0.166667	31947	0	0.166667	8919441	-1.#IND00
318732490	122	11	1670.463222	31900	0	0.166667	31811	0	0.166667	8906192	-1.#IND00
318695084	98	7	1670.656614	31861	0	0.166667	31992	0	0.166667	8892875	-1.#IND00
318734408	151	6	1671.555100	31906	0	0.166667	31668	0	0.166667	8879609	-1.#IND00
318725806	119	3	1669.923312	31878	0	0.166667	31784	0	0.166667	8866453	-1.#IND00
318729197	82	8	1669.351996	31662	0	0.166667	31940	0	0.166667	8853212	-1.#IND00
318729271	81	6	1669.466270	31880	0	0.166667	31997	0	0.166667	8839879	-1.#IND00
318723875	107	5	1669.886423	31958	0	0.166667	31680	0	0.166667	8826541	-1.#IND00
318714643	103	10	1670.440920	31839	0	0.166667	31954	0	0.166667	8813346	-1.#IND00
318727525	128	6	1671.295895	31838	0	0.166667	31922	0	0.166667	8800018	-1.#IND00
318731256	97	2	1670.002917	31925	0	0.166667	32160	0	0.166667	8786782	-1.#IND00
318734965	82	6	1669.550488	31709	0	0.166667	32017	0	0.166667	8773452	-1.#IND00
318726460	98	4	1669.759410	31868	0	0.166667	31917	0	0.166667	8760452	-1.#IND00
npatches	nstrain	runtime	dt	init_x	init_y	init_y_blood	init_z	init_S	beta0	beta1	beta2	beta3	mean_beta	B	d	delta	delta_blood	b[0]	mut	m	CTL	c	g	epsilon	k	het	lambda	rho	omega	x_max	patch.dyna	DELTA	A	VA
10000	1	100.000000	0.001000	21900	9499	5000000	0.001000	10000000	1.965242	1.662702	2.194269	3.111021	3	800000000	0.010000	1.000000	1.000000	80000	0.000050	0.004800	0	0.500000	0.000000	2.500000	15.000000	0.500000	0.001000	0.001000	0.010000	31872	0	10.000000	7.000000	1.000000
sus	inf	inf_blood	z	x[0]	y[0][0]	z[0]	x[1]	y[1][0]	z[1]	S[0]	synchrony
219000000	94990000	5000000	10.000000	21900	9499	0.001000	21900	9499	0.001000	10000000	0.000000
272597619	14436397	803354	3941.516320	28991	1137	0.394152	29143	1029	0.394152	10129213	0.000000
313716873	51725	3102	6275.801925	31445	3	0.632580	31615	7	0.632580	10122514	0.000000
318307465	600	29	2142.965208	32033	0	0.245939	31849	0	0.199161	10107629	0.000000
318690069	248	13	1701.208319	32057	0	0.181592	31900	0	0.168277	10092521	0.000000
318707151	182	10	1674.607867	32021	0	0.167406	32005	0	0.166746	10077498	0.000000
318724749	185	7	1673.603208	31929	0	0.166703	31914	0	0.166671	10062463	0.000000
318729385	124	5	1671.433332	32032	0	0.166668	31755	0	0.166667	10047165	0.000000
318708744	87	3	1669.968467	31963	0	0.166667	32002	0	0.166667	10031942	0.000000
318728274	71	7	1669.226448	31854	0	0.166667	31840	0	0.166667	10017140	0.000000
318720456	73	8	1669.292131	32059	0	0.166667	31972	0	0.166667	10002191	0.000000
318727762	91	8	1669.091872	31754	0	0.166667	31944	0	0.166667	9987231	0.000000
318726507	95	3	1669.622114	31904	0	0.166667	32041	0	0.166667	9972405	0.000000
318703469	119	6	1670.378548	31877	0	0.166667	31865	0	0.166667	9957524	0.000000
318741018	118	4	1670.133263	31844	0	0.166667	32103	0	0.166667	9942684	0.000000
318699802	111	7	1670.072808	32042	0	0.166667	31815	0	0.166667	9928172	0.000000
318715611	84	6	1670.107020	31688	0	0.166667	31992	0	0.166667	9913101	0.000000
318715017	105	6	1670.528934	31635	0	0.166667	31949	0	0.166667	9898270	0.000000
318722848	108	3	1670.227682	31995	0	0.166667	31841	2	0.194516	9883708	0.000000
318685353	98	4	1669.788999	31688	0	0.166667	31907	0	0.178094	9869020	0.000000
318724230	109	6	1670.305822	32075	0	0.166667	31795	0	0.167233	9854119	0.000000
318732513	89	5	1669.486249	31897	0	0.166667	31996	0	0.166695	9839493	0.000000
318727629	112	3	1670.332156	31967	0	0.166667	31894	0	0.166668	9824874	0.000000
318703455	89	5	1669.745919	31994	0	0.166667	31821	0	0.166667	9810295	0.000000
318722183	114	4	1670.038348	31570	0	0.166667	32011	0	0.166667	9795631	0.000000
318725738	108	7	1671.522172	31929	0	0.166667	32186	0	0.166667	9780940	0.000000
318733893	69	5	1669.215338	31840	0	0.166667	31758	0	0.166667	9766119	0.000000
318732747	98	5	1669.424404	31864	0	0.166667	31512	0	0.166667	9751408	0.000000
318703038	97	6	1670.731804	31914	0	0.166667	31839	0	0.166667	9736937	0.000000
318725162	94	4	1669.380778	31725	0	0.166667	31894	0	0.166667	9722557	0.000000
318726651	148	3	1670.367706	31773	0	0.166667	31729	0	0.166667	9708006	0.000000
318731177	133	6	1671.209210	31839	0	0.166667	31970	0	0.166667	9693693	0.000000
318716207	90	6	1670.229957	31500	0	0.166667	31797	0	0.166667	9679120	0.000000
318740499	74	2	1669.190902	31820	0	0.166667	31676	0	0.166667	9664689	0.000000
318755884	92	10	1669.867633	31928	0	0.166667	31865	0	0.166667	9650096	0.000000
318715610	93	9	1669.542446	31903	0	0.166667	31830	0	0.166667	9635724	0.000000
318735440	132	9	1670.605951	31752	0	0.166667	31925	0	0.166667	9621281	0.000000
318716333	119	11	1670.428380	31732	0	0.166667	31633	0	0.166667	9606906	0.000000
318729870	85	3	1669.042237	31916	0	0.166667	32010	0	0.166667	9592406	0.000000
318720926	105	4	1670.271684	31799	0	0.166667	31757	0	0.166667	9578032	0.000000
318724730	106	5	1669.999203	31856	0	0.166667	31984	0	0.166667	9563699	-1.#IND00
318713064	70	1	1668.966612	31810	0	0.166667	31875	0	0.166667	9549487	-1.#IND00
318738186	74	4	1669.263834	31815	0	0.166667	31845	0	0.166667	9535256	-1.#IND00
318728269	116	5	1669.951679	31965	0	0.166667	32028	0	0.166667	9521020	-1.#IND00
318727082	132	3	1671.160952	31827	0	0.166667	31858	0	0.166667	9506720	-1.#IND00
318705687	104	6	1670.994571	31805	0	0.166667	32260	0	0.166667	9492597	-1.#IND00
318704208	87	5	1670.148723	32047	0	0.166667	31877	0	0.166667	9478294	-1.#IND00
318729269	72	3	1669.272177	31742	0	0.166667	31976	0	0.166667	9464174	-1.#IND00
318729270	87	11	1669.574656	32049	0	0.166667	31847	0	0.166667	9450087	-1.#IND00
318733790	73	5	1669.124411	31930	0	0.166667	31704	0	0.166667	9435905	-1.#IND00
318730294	114	6	1670.546707	31998	0	0.166667	31872	0	0.166667	9421737	-1.#IND00
318745556	108	7	1669.674734	32024	0	0.166667	31842	0	0.166667	9407491	-1.#IND00
318728459	119	4	1670.043806	31751	0	0.166667	32076	0	0.166667	9393544	-1.#IND00
318731911	97	4	1670.329461	31852	0	0.166667	31685	0	0.166667	9379306	-1.#IND00
318708225	80	6	1669.549777	32155	0	0.166667	31865	0	0.166667	9365382	-1.#IND00
318726711	68	3	1668.667253	31749	0	0.166667	31776	0	0.166667	9351167	-1.#IND00
318709621	100	4	1669.927738	31755	0	0.166667	31852	0	0.166667	9337196	-1.#IND00
318707550	118	2	1670.580419	31937	0	0.166667	31641	0	0.166667	9323223	-1.#IND00
318696276	80	3	1669.227766	31716	0	0.166667	31817	0	0.166667	9309253	-1.#IND00
318710248	87	8	1669.575254	31726	0	0.166667	31723	0	0.166667	9295277	-1.#IND00
318704187	81	5	1669.631766	31867	0	0.166667	31786	0	0.166667	9281578	-1.#IND00
318709124	78	3	1668.868477	32027	0	0.166667	31524	0	0.166667	9267641	-1.#IND00
318695153	107	7	1669.683697	31857	0	0.166667	31607	0	0.166667	9253871	-1.#IND00
318720818	154	2	1671.524271	31902	0	0.166667	31945	0	0.166667	9239810	-1.#IND00
318731848	121	4	1670.869357	31836	0	0.166667	32088	0	0.166667	9225894	-1.#IND00
318742016	113	10	1671.013308	31832	0	0.166667	31877	0	0.166667	9211975	-1.#IND00
318723188	101	3	1669.880444	32048	0	0.166667	31939	0	0.166667	9198182	-1.#IND00
318726603	92	1	1670.074091	31752	0	0.166667	31714	0	0.166667	9184417	-1.#IND00
318732888	83	2	1669.485109	31555	0	0.166667	31825	0	0.166667	9170515	-1.#IND00
318710477	97	5	1670.327043	31872	0	0.166667	31679	0	0.166667	9156725	-1.#IND00
318725745	92	6	1669.855196	31850	0	0.169819	31791	0	0.166667	9143162	-1.#IND00
318731083	73	8	1669.142314	31889	0	0.166823	31816	0	0.166667	9129428	-1.#IND00
318724776	104	5	1669.658883	31781	0	0.166674	31884	0	0.166667	9115754	-1.#IND00
318726582	94	6	1670.091742	32044	0	0.166667	31902	0	0.166667	9101961	-1.#IND00
318720148	115	4	1670.365121	31969	0	0.166667	31924	0	0.166667	9088544	-1.#IND00
318701787	51	4	1668.683873	31800	0	0.166667	31815	0	0.166667	9074959	-1.#IND00
318714519	78	4	1668.579755	31753	0	0.166667	31866	0	0.166667	9061348	-1.#IND00
318721248	74	3	1669.870778	31668	0	0.166667	31786	0	0.166667	9047845	-1.#IND00
318699226	106	6	1670.028058	31722	0	0.166667	31787	0	0.166667	9034148	-1.#IND00
318705697	106	3	1669.874475	32025	0	0.166667	31876	0	0.166667	9020446	-1.#IND00
318724789	102	5	1670.139309	32031	0	0.166667	31750	0	0.166667	9006933	-1.#IND00
318721121	103	10	1670.064977	31873	0	0.166667	31954	0	0.166667	8993557	-1.#IND00
318716841	131	2	1670.578736	31882	0	0.166667	31891	0	0.166667	8980106	-1.#IND00
318730143	94	6	1669.587756	31939	0	0.166667	31844	0	0.166667	8966646	-1.#IND00
318720891	115	6	1670.303652	32222	0	0.166667	31744	0	0.166667	8953316	-1.#IND00
318724288	93	7	1670.005353	31902	0	0.166667	31773	0	0.166667	8939834	-1.#IND00
318727586	82	2	1669.383999	31889	0	0.166667	31751	0	0.166667	8926315	-1.#IND00
318720697	82	8	1669.442447	31842	0	0.166667	31815	0	0.166667	8912920	-1.#IND00
318708218	97	8	1670.098634	31887	0	0.166667	31812	0	0.166667	8899765	-1.#IND00
318720665	64	2	1669.049214	31968	0	0.166667	31955	0	0.166667	8886511	-1.#IND00
318706578	127	3	1669.390757	32111	0	0.166667	31741	0	0.166667	8873274	-1.#IND00
318720021	106	4	1670.567272	31852	0	0.166667	31639	0	0.166667	8859979	-1.#IND00
318722364	112	6	1670.754651	32104	0	0.166667	31880	0	0.166667	8846826	-1.#IND00
318732834	116	5	1671.140318	31931	0	0.166667	31806	0	0.166667	8833510	-1.#IND00
318724266	94	10	1670.051517	31743	0	0.166667	31777	0	0.166667	8820377	-1.#IND00
318729892	102	3	1669.621508	31903	0	0.166667	31932	0	0.166667	8806986	-1.#IND00
318716635	82	3	1669.865504	31801	0	0.166667	31946	0	0.166667	8793949	-1.#IND00
318725294	97	3	1670.254254	31889	0	0.166667	31946	0	0.166667	8781044	-1.#IND00
318752872	96	3	1670.140029	32044	0	0.166667	31896	0	0.166667	8767858	-1.#IND00
318725373	94	6	1669.516601	31817	0	0.166667	31857	0	0.166667	8754466	-1.#IND00
npatches	nstrain	runtime	dt	init_x	init_y	init_y_blood	init_z	init_S	beta0	beta1	beta2	beta3	mean_beta	B	d	delta	delta_blood	b[0]	mut	m	CTL	c	g	epsilon	k	het	lambda	rho	omega	x_max	patch.dyna	DELTA	A	VA
10000	1	100.000000	0.001000	21900	9499	5000000	0.001000	10000000	3.866059	2.371947	1.701497	4.194296	3	800000000	0.010000	1.000000	1.000000	80000	0.000050	0.004800	0	0.500000	0.000000	2.500000	16.000000	0.500000	0.001000	0.001000	0.010000	31872	0	10.000000	7.000000	1.000000
sus	inf	inf_blood	z	x[0]	y[0][0]	z[0]	x[1]	y[1][0]	z[1]	S[0]	synchrony
219000000	94990000	5000000	10.000000	21900	9499	0.001000	21900	9499	0.001000	10000000	0.000000
274900481	11997992	672946	3941.516320	26229	1379	0.394152	28488	1028	0.394152	10124217	0.000000
314233473	27035	1710	6043.743558	31163	2	0.632580	31450	1	0.556249	10115728	0.000000
318351318	442	32	2016.808186	31924	0	0.190638	31872	0	0.185976	10100564	0.000000
318686422	180	4	1691.379898	31780	0	0.167855	31640	0	0.167624	10085357	0.000000
318707700	111	5	1672.471888	31908	0	0.166726	31552	0	0.166714	10070480	0.000000
318710867	108	3	1670.632054	31849	0	0.166670	31811	0	0.166669	10055258	0.000000
318729379	116	6	1670.549300	31828	0	0.166667	31923	0	0.203031	10040454	0.000000
318731083	100	2	1669.794488	31817	0	0.166667	32018	0	0.168469	10025451	0.000000
318717257	129	5	1670.888430	31878	0	0.166667	32103	0	0.166756	10010084	0.000000
318747933	136	6	1670.526560	31966	0	0.166667	32073	0	0.166671	9995131	0.000000
318732280	101	6	1670.568921	32064	0	0.166667	31785	0	0.166667	9980108	0.000000
318707521	91	10	1670.074550	31796	0	0.166667	31931	0	0.166667	9965155	0.000000
318709218	84	4	1670.042121	31849	0	0.166667	31733	0	0.166667	9950402	0.000000
318702641	100	5	1670.333511	31822	0	0.166667	31789	0	0.166667	9935283	0.000000
318704872	71	3	1669.977511	31756	0	0.185636	31853	0	0.166667	9920320	0.000000
318715212	85	6	1669.358451	31922	0	0.167607	31705	0	0.166667	9905507	0.000000
318712215	87	4	1669.543183	31980	0	0.166713	31916	0	0.166667	9890597	0.000000
318737144	100	6	1670.056111	31737	0	0.166669	31735	0	0.166667	9875740	0.000000
318739548	59	4	1668.901214	31690	0	0.166667	31938	0	0.166667	9861079	0.000000
318728402	78	2	1668.501872	31845	0	0.166667	31859	0	0.166667	9846446	0.000000
318707809	121	7	1669.898396	32088	0	0.166667	31877	0	0.166667	9831442	0.000000
318737804	77	0	1669.865500	31820	0	0.166667	31978	0	0.166667	9816795	0.000000
318744178	88	8	1669.232887	31823	0	0.166667	31858	0	0.166667	9802177	0.000000
318730147	62	1	1668.727630	31739	0	0.166667	31913	0	0.166667	9787516	0.000000
318725215	71	2	1668.503042	31897	0	0.166667	32089	1	0.166667	9772821	0.000000
318729296	90	2	1669.341668	31944	0	0.166667	31830	0	0.221308	9758023	0.000000
318754705	68	2	1669.305986	31919	0	0.166667	31935	0	0.169375	9743431	0.000000
318736901	57	3	1668.779599	31765	0	0.166667	32119	0	0.166801	9728808	0.000000
318738180	112	5	1669.236662	31930	0	0.166667	31736	0	0.166673	9714027	0.000000
318740052	111	5	1670.218988	31965	0	0.166667	31740	0	0.166667	9699699	0.000000
318742617	102	3	1670.199278	31585	0	0.166667	31785	0	0.166667	9685288	0.000000
318696991	118	3	1670.494818	31958	0	0.166667	31843	0	0.166667	9670904	0.000000
318696701	112	10	1671.369715	31917	0	0.166667	31984	0	0.166667	9656503	0.000000
318717005	79	7	1669.678527	32081	0	0.166667	32066	0	0.166667	9642166	0.000000
318713465	59	5	1669.105250	32089	0	0.166667	31980	0	0.166667	9627844	0.000000
318718170	77	6	1668.934211	31640	0	0.166667	32030	0	0.166667	9613553	0.000000
318738704	97	4	1669.387793	31911	0	0.166667	31965	0	0.166667	9599167	0.000000
318728270	97	5	1670.110524	32052	0	0.166667	31995	0	0.166667	9584665	0.000000
318715880	81	3	1669.788536	31725	0	0.166667	32015	0	0.166667	9570078	0.000000
318710960	98	2	1669.707027	31920	0	0.166667	31932	0	0.166667	9555667	-1.#IND00
318709291	78	6	1669.402880	31958	0	0.166667	31952	0	0.166667	9541292	-1.#IND00
318722650	96	4	1670.374033	31821	0	0.166667	31992	0	0.166667	9526904	-1.#IND00
318739654	107	7	1670.452265	31860	0	0.166667	31863	0	0.166667	9512600	-1.#IND00
318743981	61	3	1668.909259	32050	0	0.166667	31873	0	0.166667	9498441	-1.#IND00
318734757	48	1	1668.022921	31844	0	0.166667	31936	0	0.166667	9484197	-1.#IND00
318706711	76	3	1668.910572	31959	0	0.166667	31923	0	0.166667	9470055	-1.#IND00
318730271	126	5	1670.558804	31597	0	0.166667	31995	0	0.166667	9455889	-1.#IND00
318728784	117	2	1670.775461	32022	0	0.168131	31887	0	0.166667	9441741	-1.#IND00
318745934	88	4	1669.451123	32037	0	0.166739	32063	0	0.166667	9427541	-1.#IND00
318728949	48	4	1669.009725	31841	0	0.166670	31906	0	0.166667	9413471	-1.#IND00
318723849	69	4	1668.918059	31756	0	0.166667	31863	0	0.166667	9399475	-1.#IND00
318716679	94	4	1670.168872	31908	0	0.166667	31798	0	0.166667	9385306	-1.#IND00
318729593	91	7	1669.469695	31939	0	0.166667	31677	0	0.166667	9371283	-1.#IND00
318740359	104	2	1670.093396	31892	0	0.166667	31813	0	0.166667	9357204	-1.#IND00
318739495	82	2	1670.008672	31839	0	0.166667	32025	0	0.166667	9343236	-1.#IND00
318727771	76	2	1669.509999	31980	0	0.166667	31804	0	0.166667	9329208	-1.#IND00
318722461	72	4	1669.241919	31754	0	0.166667	31803	0	0.166667	9315375	-1.#IND00
318726800	61	1	1669.178505	31717	0	0.166667	31815	0	0.166667	9301706	-1.#IND00
318717031	69	3	1668.998219	31618	0	0.166667	31700	0	0.166667	9287791	-1.#IND00
318725565	85	6	1669.415095	31940	0	0.166667	31801	0	0.166667	9273648	-1.#IND00
318737260	64	7	1669.480845	31737	0	0.166667	31825	0	0.166667	9259948	-1.#IND00
318715529	70	1	1669.128567	31771	0	0.166667	31783	0	0.166667	9245975	-1.#IND00
318712852	55	3	1667.931181	31884	0	0.166667	31970	0	0.166667	9231945	-1.#IND00
318717780	85	3	1669.116923	31854	0	0.166667	31673	0	0.166667	9218097	-1.#IND00
318700741	88	4	1669.600475	31769	0	0.166667	31851	0	0.166667	9204126	-1.#IND00
318705282	84	5	1669.890399	32014	0	0.166667	31842	0	0.166667	9190560	-1.#IND00
318751060	91	4	1669.312372	31919	0	0.166667	31677	0	0.166667	9176637	-1.#IND00
318710989	98	4	1669.332625	31730	0	0.166667	31832	0	0.166667	9162859	-1.#IND00
318730695	74	3	1669.572816	31862	0	0.166667	31888	0	0.166667	9149172	-1.#IND00
318729007	100	4	1669.534434	32037	0	0.166667	31764	0	0.166667	9135596	-1.#IND00
318730582	86	2	1669.710079	31916	0	0.166667	31812	0	0.166667	9121804	-1.#IND00
318711786	67	3	1668.593260	31828	0	0.166667	31956	0	0.166667	9108160	-1.#IND00
318738862	90	3	1669.605959	31928	0	0.166667	31998	0	0.166667	9094645	-1.#IND00
318729527	104	5	1669.806856	31890	0	0.166667	31841	0	0.166667	9080816	-1.#IND00
318723332	65	3	1669.231394	31692	0	0.166667	31847	0	0.166667	9066976	-1.#IND00
318716038	85	5	1668.867351	31995	0	0.166667	31852	0	0.166667	9053426	-1.#IND00
318717901	76	1	1669.148400	31776	0	0.166667	31960	0	0.166667	9039814	-1.#IND00
318722948	61	5	1668.692395	31866	0	0.166667	32014	0	0.166667	9026142	-1.#IND00
318725641	82	3	1669.213842	31756	0	0.166667	31883	0	0.166667	9012498	-1.#IND00
318736781	84	9	1669.226466	31983	0	0.166667	31787	0	0.166667	8998999	-1.#IND00
318726331	112	4	1670.429166	31829	0	0.166667	31815	0	0.166667	8985587	-1.#IND00
318718864	95	5	1669.913359	31804	0	0.166667	31894	0	0.166667	8971948	-1.#IND00
318729216	87	4	1669.353369	32034	0	0.166667	31937	0	0.166667	8958588	-1.#IND00
318707679	77	6	1669.758990	31819	0	0.166667	31786	0	0.166667	8945217	-1.#IND00
318747267	105	10	1670.489828	31890	0	0.166667	31885	0	0.166667	8931821	-1.#IND00
318723633	119	3	1669.964341	31970	0	0.166667	31835	0	0.166667	8918422	-1.#IND00
318730023	95	5	1669.831015	31878	0	0.166667	31910	0	0.166667	8904935	-1.#IND00
318743479	52	2	1668.878467	31967	0	0.166667	31832	0	0.166667	8891652	-1.#IND00
318712440	77	3	1669.185072	32067	0	0.166667	31713	0	0.166667	8878391	-1.#IND00
318745585	83	4	1669.227890	32148	0	0.166667	31701	0	0.166667	8864964	-1.#IND00
318735818	100	5	1669.947913	32046	0	0.166667	31889	0	0.166667	8851799	-1.#IND00
318717454	80	4	1669.547372	31999	0	0.166667	31765	0	0.166667	8838461	-1.#IND00
318720760	103	7	1669.652955	31677	0	0.166667	31756	0	0.166667	8825218	-1.#IND00
318738415	109	6	1670.073270	31876	0	0.166667	31995	0	0.166667	8812038	-1.#IND00
318711923	108	5	1670.670963	31923	0	0.166667	31902	0	0.166667	8798828	-1.#IND00
318716226	128	8	1671.000303	31981	0	0.166667	31910	0	0.166667	8785603	-1.#IND00
318718814	75	3	1669.209463	31936	0	0.166667	31966	0	0.166667	8772371	-1.#IND00
318736703	92	8	1670.108175	31975	0	0.166667	31820	0	0.166667	8759174	-1.#IND00
318717427	57	1	1668.884577	32297	0	0.166667	32022	0	0.166667	8746089	-1.#IND00
npatches	nstrain	runtime	dt	init_x	init_y	init_y_blood	init_z	init_S	beta0	beta1	beta2	beta3	mean_beta	B	d	delta	delta_blood	b[0]	mut	m	CTL	c	g	epsilon	k	het	lambda	rho	omega	x_max	patch.dyna	DELTA	A	VA
10000	1	100.000000	0.001000	21900	9499	5000000	0.001000	10000000	1.526335	3.001337	1.665270	4.127906	3	800000000	0.010000	1.000000	1.000000	80000	0.000050	0.004800	0	0.500000	0.000000	2.500000	17.000000	0.500000	0.001000	0.001000	0.010000	31872	0	10.000000	7.000000	1.000000
sus	inf	inf_blood	z	x[0]	y[0][0]	z[0]	x[1]	y[1][0]	z[1]	S[0]	synchrony
219000000	94990000	5000000	10.000000	21900	9499	0.001000	21900	9499	0.001000	10000000	0.000000
277225203	9919000	559944	3941.516320	29861	700	0.394152	28000	981	0.394152	10120233	0.000000
314630202	14228	900	5554.751012	31763	1	0.571934	31626	0	0.461139	10110076	0.000000
318400329	265	6	1924.007573	31931	0	0.186753	31823	0	0.184305	10094878	0.000000
318683714	119	5	1684.249143	31920	0	0.167662	31800	0	0.167541	10079884	0.000000
318737369	91	5	1670.496361	32030	0	0.166716	31894	0	0.166710	10064901	0.000000
318710978	64	1	1669.529882	31808	0	0.166669	32023	0	0.166669	10049829	0.000000
318721701	55	4	1668.922196	31744	0	0.166667	32007	0	0.166667	10034864	0.000000
318736642	77	1	1668.335013	31898	0	0.166667	31946	0	0.166667	10019866	0.000000
318722690	79	6	1668.798736	31709	0	0.166667	31892	0	0.166667	10004961	0.000000
318757496	66	10	1668.722290	31710	0	0.166667	31768	0	0.166667	9989883	0.000000
318729441	63	3	1668.712873	31839	0	0.166667	31970	0	0.166667	9974863	0.000000
318725999	64	6	1668.585428	31894	0	0.166667	32034	0	0.166667	9959927	0.000000
318740295	83	2	1669.531616	31803	1	0.166667	31912	0	0.166667	9944937	0.000000
318746837	70	8	1669.166738	32108	0	0.166667	31842	0	0.166667	9930073	0.000000
318703519	90	7	1669.567112	32128	0	0.166667	31899	0	0.166667	9915286	0.000000
318732820	61	2	1668.653821	31992	0	0.166667	32201	0	0.166667	9900363	0.000000
318715304	82	1	1668.858797	31695	0	0.166667	31753	0	0.166667	9885527	0.000000
318713178	105	8	1669.909794	31825	0	0.166667	31798	0	0.166667	9870562	0.000000
318715965	93	7	1670.259257	31792	0	0.166667	31914	0	0.166667	9855845	0.000000
318717999	116	6	1670.370898	32162	0	0.166667	31862	0	0.166667	9841072	0.000000
318758960	62	3	1669.395470	31376	0	0.166667	31798	0	0.166667	9826281	0.000000
318715191	50	7	1668.662162	31688	0	0.166667	31934	0	0.166667	9811581	0.000000
318725816	56	3	1668.317988	31824	0	0.166667	32014	0	0.166667	9796955	0.000000
318718983	78	1	1668.856845	31834	0	0.166667	31745	0	0.166667	9782248	0.000000
318718007	101	3	1669.868602	31936	0	0.166667	31906	0	0.166667	9767606	0.000000
318735874	74	5	1669.470519	31922	0	0.166667	31783	0	0.166667	9753072	0.000000
318708130	108	7	1669.895708	32127	0	0.166667	31632	0	0.166667	9738370	0.000000
318746287	68	4	1669.429018	32053	0	0.166667	31945	0	0.166667	9723655	0.000000
318715476	106	3	1670.082398	31786	0	0.166667	32018	0	0.166667	9709165	0.000000
318730125	94	3	1669.581993	31908	0	0.166667	31910	0	0.166667	9694856	0.000000
318726099	84	3	1669.092124	31913	0	0.166667	31896	0	0.166667	9680389	0.000000
318705898	65	2	1668.385242	31738	0	0.166667	31784	0	0.166667	9665994	0.000000
318726363	49	1	1668.141404	31899	0	0.166667	32006	0	0.166667	9651561	0.000000
318735232	75	4	1668.729058	32010	0	0.166667	31934	0	0.166667	9637113	0.000000
318732436	98	4	1669.238302	31778	0	0.166667	31893	0	0.166667	9622570	0.000000
318755349	84	5	1669.171321	31704	0	0.166667	32009	0	0.166667	9608243	0.000000
318721435	61	6	1669.031282	31735	0	0.166667	31925	0	0.166667	9593857	0.000000
318721796	73	3	1669.126335	31837	0	0.166667	31862	0	0.166667	9579399	0.000000
318721331	61	7	1668.968562	31749	0	0.166667	31906	0	0.166667	9565292	0.000000
318739908	56	6	1669.137262	31705	0	0.166667	31946	0	0.166667	9551138	-1.#IND00
318726888	99	3	1668.844494	31854	0	0.166667	31729	0	0.166667	9537002	-1.#IND00
318714218	92	4	1669.823216	31920	0	0.178274	31822	0	0.166667	9522764	-1.#IND00
318730042	79	5	1669.737389	32042	0	0.167242	31795	0	0.166667	9508386	-1.#IND00
318714323	73	2	1669.177415	31857	0	0.166695	31786	0	0.166667	9494057	-1.#IND00
318732974	54	2	1668.403937	31823	0	0.166668	31866	0	0.166667	9479932	-1.#IND00
318726492	105	4	1669.414908	31983	0	0.166667	31714	0	0.167355	9465880	-1.#IND00
318742149	88	4	1669.619418	31926	0	0.166667	31763	0	0.166701	9451680	-1.#IND00
318723013	79	0	1669.229118	31717	0	0.166667	31929	0	0.166668	9437532	-1.#IND00
318717435	62	2	1668.358221	31753	0	0.166667	31867	0	0.166667	9423258	-1.#IND00
318739196	78	4	1669.669678	31633	0	0.166667	31858	0	0.166667	9409234	-1.#IND00
318735381	81	5	1669.183852	31828	0	0.166667	31787	0	0.166667	9395077	-1.#IND00
318711315	74	9	1668.841406	31933	0	0.166667	31864	0	0.166667	9380994	-1.#IND00
318736733	72	4	1668.798839	31784	0	0.166667	31631	0	0.166667	9366996	-1.#IND00
318709735	125	9	1670.701759	31899	0	0.166667	31702	0	0.166667	9353059	-1.#IND00
318720225	80	2	1669.950388	31967	0	0.166667	31997	0	0.166667	9339078	-1.#IND00
318717633	56	4	1668.451834	31939	0	0.166667	32015	0	0.166667	9325287	-1.#IND00
318720636	105	3	1669.954215	31722	0	0.166667	31870	0	0.166667	9311202	-1.#IND00
318716586	90	7	1670.086420	31844	0	0.166667	31940	0	0.166667	9297164	-1.#IND00
318727554	90	1	1669.846190	31849	0	0.166667	31893	0	0.166667	9283405	-1.#IND00
318733472	88	3	1669.208951	31783	0	0.166667	31789	0	0.166667	9269631	-1.#IND00
318737764	91	3	1670.005354	31847	0	0.166667	31946	0	0.166667	9255697	-1.#IND00
318749311	112	4	1670.077934	31873	0	0.166667	31764	0	0.166667	9241779	-1.#IND00
318747742	70	3	1669.309437	31936	0	0.166667	31927	0	0.166667	9227942	-1.#IND00
318735812	82	2	1669.135832	31619	0	0.166667	31883	0	0.166667	9213966	-1.#IND00
318735734	88	4	1669.264132	31905	0	0.166667	31872	0	0.166667	9200109	-1.#IND00
318724831	81	2	1669.254893	31818	0	0.166667	31807	0	0.166667	9186381	-1.#IND00
318731769	68	6	1669.217502	31832	0	0.166667	32036	0	0.166667	9172690	-1.#IND00
318727458	72	2	1668.814912	31872	0	0.166667	31936	0	0.166667	9158938	-1.#IND00
318721964	83	4	1669.146848	31845	0	0.166667	32068	0	0.166667	9145129	-1.#IND00
318722313	66	4	1668.643262	31813	0	0.166667	31971	0	0.166667	9131204	-1.#IND00
318717570	63	1	1668.588378	31723	0	0.166667	31924	0	0.166667	9117458	-1.#IND00
318748563	63	2	1668.957566	31760	0	0.166667	31816	0	0.166667	9103786	-1.#IND00
318712425	49	1	1668.276105	31959	0	0.166667	31709	0	0.166667	9090275	-1.#IND00
318715244	66	3	1668.490407	31784	0	0.166667	31665	0	0.166667	9076688	-1.#IND00
318721080	54	4	1668.129827	31729	0	0.166667	32020	0	0.166667	9062978	-1.#IND00
318735245	63	3	1668.582611	31846	0	0.166667	32025	0	0.166667	9049574	-1.#IND00
318738235	66	9	1668.836274	31801	0	0.166667	32173	0	0.166667	9036067	-1.#IND00
318716121	74	4	1669.676163	32051	0	0.166667	31677	0	0.166667	9022669	-1.#IND00
318718407	62	4	1668.857513	31942	0	0.166667	31876	0	0.166667	9008944	-1.#IND00
318707739	60	1	1668.033681	31857	0	0.166667	31760	0	0.166667	8995410	-1.#IND00
318729406	54	4	1668.197353	31806	0	0.166667	31816	0	0.166667	8981986	-1.#IND00
318725152	72	1	1668.156013	31795	0	0.166667	31838	0	0.166667	8968453	-1.#IND00
318724636	52	5	1668.535169	31780	0	0.166667	32037	0	0.166667	8955121	-1.#IND00
318732584	62	6	1668.364708	31965	0	0.166667	31872	0	0.166667	8941597	-1.#IND00
318735175	67	0	1668.170396	31623	0	0.166667	31891	0	0.166667	8928329	-1.#IND00
318712926	60	2	1668.759796	31568	0	0.166667	31795	0	0.166667	8914944	-1.#IND00
318731678	79	5	1668.860909	31732	0	0.166667	32181	0	0.166667	8901526	-1.#IND00
318738178	111	2	1670.155398	32079	0	0.166667	31811	0	0.166667	8887971	-1.#IND00
318724980	83	5	1669.778632	31935	0	0.166667	31973	0	0.166667	8874823	-1.#IND00
318731154	65	5	1669.240120	31905	0	0.166667	31643	0	0.166667	8861492	-1.#IND00
318739114	58	2	1669.302119	32023	0	0.166667	31697	0	0.166667	8848280	-1.#IND00
318713650	58	3	1668.373937	31729	0	0.166667	31624	0	0.166667	8834903	-1.#IND00
318731002	62	5	1668.550987	32013	0	0.166667	31983	0	0.166667	8821808	-1.#IND00
318718313	87	4	1669.347745	31973	0	0.166667	31863	0	0.166667	8808819	-1.#IND00
318726697	57	2	1668.870603	31937	0	0.166667	31782	0	0.166667	8795830	-1.#IND00
318727622	49	2	1668.236524	31913	0	0.166667	31699	0	0.166667	8782643	-1.#IND00
318735498	69	2	1669.149646	31913	0	0.166667	31834	0	0.166667	8769338	-1.#IND00
318717183	75	4	1668.775245	31897	0	0.184241	32162	0	0.166667	8756158	-1.#IND00
318702403	77	3	1668.552362	31939	0	0.167538	31818	0	0.166667	8742968	-1.#IND00
npatches	nstrain	runtime	dt	init_x	init_y	init_y_blood	init_z	init_S	beta0	beta1	beta2	beta3	mean_beta	B	d	delta	delta_blood	b[0]	mut	m	CTL	c	g	epsilon	k	het	lambda	rho	omega	x_max	patch.dyna	DELTA	A	VA
10000	1	100.000000	0.001000	21900	9499	5000000	0.001000	10000000	1.649314	2.843100	3.325097	2.253440	3	800000000	0.010000	1.000000	1.000000	80000	0.000050	0.004800	0	0.500000	0.000000	2.500000	18.000000	0.500000	0.001000	0.001000	0.010000	31872	0	10.000000	7.000000	1.000000
sus	inf	inf_blood	z	x[0]	y[0][0]	z[0]	x[1]	y[1][0]	z[1]	S[0]	synchrony
219000000	94990000	5000000	10.000000	21900	9499	0.001000	21900	9499	0.001000	10000000	0.000000
279722596	8068783	458068	3941.516320	29679	599	0.394152	28120	809	0.394152	10113089	0.000000
315029689	7537	473	4907.929477	31510	0	0.424871	31557	1	0.610914	10101895	0.000000
318428208	201	16	1858.474436	32056	0	0.179464	31890	0	0.188685	10086828	0.000000
318697835	80	3	1679.092845	31918	0	0.167301	31896	0	0.167758	10071735	0.000000
318708333	79	7	1669.312947	31876	0	0.166698	31936	0	0.166721	10056481	0.000000
318718671	54	3	1668.604386	31915	0	0.166668	32012	0	0.166669	10041413	0.000000
318739526	37	1	1668.002627	31795	0	0.166667	31752	0	0.166667	10026349	0.000000
318723177	67	4	1668.300810	31739	0	0.166667	31784	0	0.166667	10011406	0.000000
318735201	77	4	1668.941375	31754	0	0.166667	31728	0	0.166667	9996397	0.000000
318709831	47	3	1668.257961	31958	0	0.166667	31721	0	0.166667	9981363	0.000000
318711291	65	2	1668.608835	31909	0	0.166667	31853	0	0.166667	9966297	0.000000
318707505	82	4	1668.786292	31992	0	0.166667	31782	0	0.166667	9951324	0.000000
318682674	68	2	1668.715067	31732	0	0.166667	31850	0	0.166667	9936447	0.000000
318737457	50	3	1668.160495	32031	0	0.166667	31886	0	0.166667	9921756	0.000000
318736422	55	5	1668.053592	31868	0	0.166667	32043	0	0.166667	9907110	0.000000
318716683	79	6	1669.060739	31942	0	0.166667	31982	0	0.166667	9892274	0.000000
318711987	63	4	1668.529907	31740	0	0.166667	31949	0	0.166667	9877493	0.000000
318701823	64	4	1668.336198	31842	0	0.166667	31657	0	0.166667	9862535	0.000000
318722205	53	5	1668.546784	31890	0	0.166667	31875	0	0.166667	9847789	0.000000
318742243	73	2	1668.493796	31870	0	0.166667	31790	0	0.166667	9833116	0.000000
318742241	63	2	1669.123551	31881	0	0.166667	31940	0	0.166667	9818427	0.000000
318718386	72	3	1668.762551	31662	0	0.166667	31801	0	0.166667	9803685	0.000000
318723094	60	3	1668.763264	31978	0	0.166667	31751	0	0.166667	9788821	0.000000
318736047	46	5	1668.460421	31963	0	0.166667	31900	0	0.166667	9774016	0.000000
318708316	42	1	1667.822248	31859	0	0.166667	31959	0	0.166667	9759347	0.000000
318709718	71	4	1668.884645	32025	0	0.166667	31871	0	0.166667	9744760	0.000000
318729489	52	3	1668.356602	31739	0	0.166667	31967	0	0.166667	9730225	0.000000
318728951	61	3	1668.737705	31911	0	0.166667	31970	0	0.166667	9715694	0.000000
318737790	40	3	1668.299012	31977	0	0.166667	31774	0	0.166667	9701321	0.000000
318719387	36	2	1667.565516	31645	0	0.166667	32089	0	0.166667	9686753	0.000000
318719807	70	6	1668.519943	32055	1	0.166667	31884	0	0.166667	9672411	0.000000
318717829	62	4	1669.079597	31900	0	0.171701	31907	0	0.166667	9657934	0.000000
318739604	61	1	1668.533619	31791	0	0.166916	31768	0	0.166667	9643520	0.000000
318733580	79	2	1669.020936	31873	0	0.166679	32036	0	0.166667	9629247	0.000000
318726822	71	3	1669.134154	31926	0	0.166667	32154	0	0.166667	9614782	0.000000
318754674	63	5	1668.515908	31829	0	0.166667	31999	0	0.166667	9600349	0.000000
318726117	61	6	1668.448875	31848	0	0.166667	31876	0	0.166667	9586017	0.000000
318718503	73	0	1668.562681	31809	0	0.166667	31994	0	0.166667	9571668	0.000000
318724993	79	2	1669.430060	31744	0	0.166667	31839	0	0.166667	9557110	0.000000
318738815	49	3	1668.665864	32111	0	0.166667	31818	0	0.166667	9542858	-1.#IND00
318721286	65	1	1668.286651	31866	0	0.166667	31713	0	0.166667	9528619	-1.#IND00
318732057	74	3	1668.191647	31795	0	0.166667	32177	0	0.166667	9514104	-1.#IND00
318730851	93	3	1669.224221	31880	0	0.166667	31959	0	0.166667	9499842	-1.#IND00
318733944	73	3	1668.806106	31880	0	0.166667	31884	0	0.166667	9485783	-1.#IND00
318703756	71	3	1668.882449	32057	0	0.166667	31773	0	0.166667	9471550	-1.#IND00
318739725	62	2	1668.672305	31953	0	0.166667	31951	0	0.166667	9457209	-1.#IND00
318732025	94	1	1669.405590	31977	0	0.166667	31854	0	0.166667	9443201	-1.#IND00
318728830	63	0	1668.972726	32047	0	0.166667	31826	0	0.166667	9429181	-1.#IND00
318725500	35	4	1668.147765	31910	0	0.166667	31797	0	0.166667	9414981	-1.#IND00
318727115	58	3	1668.061561	31943	0	0.166667	31779	0	0.166667	9400738	-1.#IND00
318717227	47	3	1668.258904	31975	0	0.166667	31739	0	0.166667	9386763	-1.#IND00
318719406	71	4	1668.184614	32079	0	0.166667	31940	0	0.166667	9372712	-1.#IND00
318733043	80	8	1669.492650	31929	0	0.166667	31930	0	0.166667	9358744	-1.#IND00
318717343	58	5	1668.464122	31926	0	0.166667	31740	0	0.166667	9344849	-1.#IND00
318729991	69	5	1669.008929	31790	0	0.166667	31938	0	0.166667	9330778	-1.#IND00
318736868	77	2	1668.700134	31835	0	0.178083	31929	0	0.166667	9316764	-1.#IND00
318732940	70	2	1668.456266	31931	0	0.167232	31958	0	0.166667	9302775	-1.#IND00
318716388	75	3	1669.035153	31821	0	0.166695	32031	0	0.166667	9288946	-1.#IND00
318719065	75	4	1668.802787	31695	0	0.166668	31884	0	0.166667	9275071	-1.#IND00
318737933	82	1	1669.001583	31873	0	0.166667	31803	0	0.166667	9261212	-1.#IND00
318726361	61	3	1668.433593	31890	0	0.166667	31947	0	0.166667	9247303	-1.#IND00
318737616	49	2	1668.769477	31702	0	0.166667	31939	0	0.166667	9233413	-1.#IND00
318741160	70	4	1668.761441	32202	0	0.166667	31894	0	0.166667	9219540	-1.#IND00
318723521	85	3	1669.138155	32029	0	0.166667	31857	0	0.166667	9205591	-1.#IND00
318721806	49	4	1668.135954	32000	0	0.166667	31878	0	0.166667	9192071	-1.#IND00
318699152	36	4	1667.593451	31946	0	0.166667	31691	0	0.166667	9178478	-1.#IND00
318748507	86	6	1668.961223	31996	0	0.166667	31849	0	0.166667	9164699	-1.#IND00
318730942	69	5	1668.549482	31874	0	0.166667	31884	0	0.166667	9150796	-1.#IND00
318728738	98	2	1669.823085	31705	0	0.166667	31932	0	0.166667	9137155	-1.#IND00
318729045	75	5	1669.620922	31697	0	0.166667	31930	0	0.166667	9123316	-1.#IND00
318727512	53	3	1668.425625	31935	0	0.166667	31601	0	0.166667	9109849	-1.#IND00
318730220	74	1	1668.732925	31755	0	0.166667	31966	0	0.166667	9096287	-1.#IND00
318741568	70	3	1668.838097	31895	0	0.166667	31774	0	0.166667	9082720	-1.#IND00
318721965	74	1	1668.737238	32097	0	0.166667	31862	0	0.166667	9069163	-1.#IND00
318724015	56	1	1668.649391	31981	0	0.166667	31761	0	0.166667	9055729	-1.#IND00
318716766	44	2	1668.059633	31860	0	0.166667	31720	0	0.166667	9042210	-1.#IND00
318722918	69	1	1668.690100	31845	0	0.166667	31766	0	0.166667	9028479	-1.#IND00
318737362	63	1	1668.232208	31818	0	0.166667	31660	0	0.166667	9014913	-1.#IND00
318735127	61	4	1668.638237	31843	0	0.166667	31849	0	0.166667	9001241	-1.#IND00
318732800	50	1	1667.759104	31819	0	0.166667	32074	0	0.166667	8987819	-1.#IND00
318708823	67	3	1668.598181	31701	0	0.166667	32118	0	0.166667	8974370	-1.#IND00
318721372	59	4	1668.627021	31814	0	0.166667	31898	0	0.166667	8960964	-1.#IND00
318730360	44	1	1667.891865	31885	0	0.166667	31870	0	0.166667	8947609	-1.#IND00
318723988	61	3	1668.593017	31999	0	0.166667	31932	0	0.166667	8934071	-1.#IND00
318729427	66	3	1668.696639	31997	0	0.166667	31973	0	0.166667	8920524	-1.#IND00
318713775	88	2	1669.338682	31978	0	0.166667	31984	0	0.166667	8906994	-1.#IND00
318722287	81	4	1668.898361	31994	0	0.166667	31889	0	0.166667	8893610	-1.#IND00
318727771	95	3	1669.847292	31596	0	0.166667	31987	0	0.166667	8880430	-1.#IND00
318708232	69	0	1669.441392	31713	0	0.166667	31858	0	0.166667	8867150	-1.#IND00
318728087	80	3	1669.097375	31941	0	0.166667	31711	0	0.166667	8853766	-1.#IND00
318730697	51	2	1668.899931	31848	0	0.166667	31877	0	0.166667	8840424	-1.#IND00
318724379	57	2	1668.004787	31815	0	0.166667	31877	0	0.166667	8827251	-1.#IND00
318719346	62	2	1668.505619	32058	0	0.166667	31754	0	0.166667	8813980	-1.#IND00
318721911	60	4	1668.325719	32099	0	0.166667	31857	0	0.166667	8800882	-1.#IND00
318711678	62	1	1668.091509	32073	0	0.166667	32057	0	0.166667	8787711	-1.#IND00
318722480	69	4	1668.860037	31719	0	0.166667	31812	0	0.166667	8774539	-1.#IND00
318728364	73	4	1669.557043	31883	0	0.166667	31989	0	0.166667	8761499	-1.#IND00
318735204	62	1	1668.255791	31854	0	0.166667	32028	0	0.166667	8748583	-1.#IND00
318717124	59	3	1667.876956	31894	0	0.166667	32133	0	0.166667	8735293	-1.#IND00
npatches	nstrain	runtime	dt	init_x	init_y	init_y_blood	init_z	init_S	beta0	beta1	beta2	beta3	mean_beta	B	d	delta	delta_blood	b[0]	mut	m	CTL	c	g	epsilon	k	het	lambda	rho	omega	x_max	patch.dyna	DELTA	A	VA
10000	1	100.000000	0.001000	21900	9499	5000000	0.001000	10000000	1.900289	2.376850	2.457595	2.350632	3	800000000	0.010000	1.000000	1.000000	80000	0.000050	0.004800	0	0.500000	0.000000	2.500000	19.000000	0.500000	0.001000	0.001000	0.010000	31872	0	10.000000	7.000000	1.000000
sus	inf	inf_blood	z	x[0]	y[0][0]	z[0]	x[1]	y[1][0]	z[1]	S[0]	synchrony
219000000	94990000	5000000	10.000000	21900	9499	0.001000	21900	9499	0.001000	10000000	0.000000
281097766	6778304	388486	3941.516320	29375	497	0.394152	28886	595	0.394152	10110101	0.000000
315281124	4467	246	4377.203216	31657	0	0.278302	31605	0	0.424539	10098085	0.000000
318447067	177	6	1820.793305	31693	0	0.172200	31855	0	0.179448	10082935	0.000000
318724591	63	7	1676.611636	31633	0	0.166941	31929	0	0.167300	10067773	0.000000
318711721	61	2	1669.620775	32089	0	0.166680	31823	0	0.166698	10052695	0.000000
318739498	62	3	1668.276806	31876	0	0.166667	31935	0	0.166668	10037686	0.000000
318724352	63	5	1668.299938	31891	0	0.166667	31982	0	0.166667	10022794	0.000000
318739132	44	1	1668.164708	31751	0	0.166667	31969	0	0.166667	10007785	0.000000
318717126	59	3	1668.371660	31826	0	0.166667	32080	0	0.166667	9992787	0.000000
318718901	58	2	1668.919332	32025	0	0.166667	31935	0	0.166667	9977659	0.000000
318726176	63	3	1668.658154	32039	0	0.166667	31893	0	0.166667	9962856	0.000000
318731243	54	4	1668.440073	31921	0	0.166667	32028	0	0.166667	9947985	0.000000
318714296	33	5	1667.421284	31676	0	0.166667	32125	0	0.166667	9933177	0.000000
318708695	84	5	1668.959401	32037	0	0.166667	31686	0	0.166667	9918495	0.000000
318743722	52	1	1668.269333	31878	0	0.166667	32066	0	0.166667	9903683	0.000000
318717455	40	2	1668.022799	32059	0	0.166667	31869	0	0.166667	9888934	0.000000
318717602	67	3	1668.499781	31964	0	0.166667	31789	0	0.166667	9874124	0.000000
318753657	75	2	1668.840394	31866	0	0.166667	31726	0	0.166667	9859398	0.000000
318741732	44	0	1668.211412	31806	0	0.166667	31791	0	0.166667	9844529	0.000000
318734569	53	2	1668.179666	31921	0	0.166667	31677	0	0.166667	9829711	0.000000
318742416	54	2	1668.084625	31966	0	0.166667	31887	0	0.166667	9814977	0.000000
318723916	70	2	1668.402208	31948	0	0.166667	31837	0	0.166667	9800273	0.000000
318714808	62	4	1668.334112	31781	0	0.166667	31826	0	0.166667	9785649	0.000000
318719267	66	8	1668.564220	31517	0	0.166667	32050	0	0.166667	9771023	0.000000
318727821	79	11	1669.324712	31777	0	0.166667	31896	0	0.166667	9756269	0.000000
318747949	73	3	1668.905342	31898	0	0.166667	32017	0	0.166667	9741577	0.000000
318706823	50	4	1668.403974	31930	0	0.166667	31824	0	0.166667	9726941	0.000000
318724533	46	1	1667.832797	31988	0	0.166667	31871	0	0.166667	9712193	0.000000
318728629	44	0	1667.814040	31881	0	0.166667	31928	0	0.166667	9697596	0.000000
318732208	69	3	1669.014096	31996	0	0.166667	31920	0	0.166667	9682924	0.000000
318749388	65	1	1668.388101	31957	0	0.166667	31993	0	0.166667	9668243	0.000000
318710265	68	3	1668.622379	31792	0	0.166667	31878	0	0.166667	9653703	0.000000
318736653	53	3	1668.796239	31655	0	0.166667	32050	0	0.185727	9639145	0.000000
318728445	72	3	1669.136420	31897	0	0.166667	31910	0	0.167611	9624401	0.000000
318737778	51	1	1668.439549	31746	0	0.166667	31557	0	0.166713	9610063	0.000000
318720348	61	2	1668.131524	31885	0	0.166667	31646	0	0.166669	9595630	0.000000
318718907	48	1	1668.162631	31695	0	0.166667	31707	0	0.166667	9581221	0.000000
318728767	51	3	1668.483770	31864	0	0.166667	31769	0	0.166667	9566840	0.000000
318733360	62	1	1668.546809	31801	0	0.166667	31950	0	0.166667	9552604	0.000000
[truncated: 163 more rows]
