# Supplementary material for: Large Variations in HIV-1 Viral Load Explained by Shifting-Mosaic Metapopulation Dynamics
Source: PLoS Biol. 2016 Oct 5;14(10):e1002567. doi: 10.1371/journal.pbio.1002567 (PMC5051940; doi:10.1371/journal.pbio.1002567)
Supplement: S1 Data — Each file gives the output from the simulations indicated by the filename: low migration (ms1, db432); high migration (ms1, db1); very high migration (ms10, db1); number of patches (np); reservoir (storage); no reservoir (nostorage); CTL immigration model (CTLimmig); CTL proliferation model (CTLprolif); β¯ (beta1, beta2, …). Within each file, there are 21 simulations for (k = 0,1,..,20), and data is output each day. For measures of synchrony, the final entry should be used. See Methods and S1 Simulation Code for further details. (ZIP) [file pbio.1002567.s002.zip › S1_Data/ms1_np10000_storage_noPD_CTLimmig_db1_beta4.tsv]

npatches	nstrain	runtime	dt	init_x	init_y	init_y_blood	init_z	init_S	beta0	beta1	beta2	beta3	mean_beta	B	d	delta	delta_blood	b[0]	mut	m	CTL	c	g	epsilon	k	het	lambda	rho	omega	x_max	patch.dyna	DELTA	A	VA
10000	1	100.000000	0.001000	21900	9499	5000000	0.001000	10000000	4.947181	3.932358	2.319845	5.042778	4	800000000	0.010000	1.000000	1.000000	80000	0.000050	0.004800	0	0.500000	0.000000	2.500000	0.000000	0.500000	0.001000	0.001000	0.010000	31872	0	10.000000	7.000000	1.000000
sus	inf	inf_blood	z	x[0]	y[0][0]	z[0]	x[1]	y[1][0]	z[1]	S[0]	synchrony
219000000	94990000	5000000	10.000000	21900	9499	0.001000	21900	9499	0.001000	10000000	0.000000
143566053	295933461	14912170	3941.516320	11389	31853	0.394152	14047	29951	0.394152	10398424	0.000000
108448145	428120639	21752196	6325.803353	8678	44525	0.632580	10385	43002	0.632580	10910109	0.000000
97352675	491847180	25049235	7771.765723	7795	50943	0.777177	9253	49294	0.777177	11448725	0.000000
93014583	521460816	26581868	8648.676577	7528	53177	0.864868	8876	52730	0.864868	11997025	0.000000
91185801	535047760	27284419	9180.483393	7348	54439	0.918048	8792	53648	0.918048	12551270	0.000000
90384875	541223194	27611667	9503.000201	7205	55598	0.950300	8594	54619	0.950300	13104736	0.000000
90003170	544058327	27750360	9698.592075	7136	55770	0.969859	8624	54457	0.969859	13659101	0.000000
89847645	545308014	27825045	9817.209710	7185	55630	0.981721	8593	55043	0.981721	14213072	0.000000
89781983	545890783	27853681	9889.145947	7018	56146	0.988915	8559	54939	0.988915	14766584	0.000000
89734714	546176398	27863548	9932.772025	7113	55848	0.993277	8529	54856	0.993277	15317655	0.000000
89715975	546283808	27876416	9959.229270	7162	56115	0.995923	8572	54703	0.995923	15869379	0.000000
89719558	546314055	27871458	9975.274394	7072	55987	0.997527	8715	54777	0.997527	16419806	0.000000
89720618	546300566	27870861	9985.005037	7136	55966	0.998501	8666	55081	0.998501	16969315	0.000000
89708780	546335747	27876987	9990.906233	7224	56051	0.999091	8597	54582	0.999091	17519489	0.000000
89714624	546387305	27869440	9994.485041	7196	55729	0.999449	8677	54484	0.999449	18067677	0.000000
89716039	546372405	27876345	9996.655426	7176	55934	0.999666	8589	54847	0.999666	18615100	0.000000
89713353	546355559	27884651	9997.971667	7111	56464	0.999797	8582	54786	0.999797	19160189	0.000000
89717992	546376420	27866778	9998.769908	7218	56066	0.999877	8658	54779	0.999877	19705145	0.000000
89715796	546360390	27880086	9999.254005	7268	55874	0.999925	8605	55029	0.999925	20250436	0.000000
89711977	546363192	27883893	9999.547588	7159	55882	0.999955	8658	55148	0.999955	20793584	0.000000
89700050	546392287	27868533	9999.725632	7118	55563	0.999973	8707	54691	0.999973	21336316	0.000000
89700004	546382695	27880702	9999.833608	7200	55639	0.999983	8678	54810	0.999983	21879088	0.000000
89720356	546380805	27881113	9999.899091	7288	55795	0.999990	8636	55390	0.999990	22420345	0.000000
89701450	546401563	27878774	9999.938803	7184	55612	0.999994	8665	54919	0.999994	22960537	0.000000
89707119	546413592	27873785	9999.962887	7123	56039	0.999996	8473	55147	0.999996	23502043	0.000000
89704632	546408043	27877706	9999.977493	7238	55833	0.999998	8630	55284	0.999998	24040751	0.000000
89715324	546394602	27875210	9999.986350	7171	55843	0.999999	8583	55032	0.999999	24579134	0.000000
89702502	546414047	27879874	9999.991722	7178	55845	0.999999	8637	54865	0.999999	25117294	0.000000
89703664	546360719	27885377	9999.994980	7000	56368	0.999999	8622	54684	0.999999	25655713	0.000000
89708337	546345127	27877976	9999.996955	7094	56075	1.000000	8694	54752	1.000000	26191822	0.000000
89708396	546388121	27869547	9999.998154	7060	55883	1.000000	8516	55023	1.000000	26725746	0.000000
89711243	546369923	27877564	9999.998880	7135	55890	1.000000	8602	55211	1.000000	27259519	0.000000
89698226	546399486	27868993	9999.999321	7073	56206	1.000000	8657	54970	1.000000	27791203	0.000000
89703696	546364752	27879734	9999.999588	7052	56220	1.000000	8637	54924	1.000000	28323485	0.000000
89697411	546408687	27874711	9999.999750	7119	56128	1.000000	8700	54831	1.000000	28856198	0.000000
89700729	546366664	27884601	9999.999849	7042	56052	1.000000	8677	54859	1.000000	29387368	0.000000
89711038	546358070	27869521	9999.999908	7271	55675	1.000000	8723	54527	1.000000	29917953	0.000000
89705846	546376832	27880975	9999.999944	7198	55993	1.000000	8590	54934	1.000000	30446263	0.000000
89707017	546381080	27870951	9999.999966	7091	56050	1.000000	8675	54823	1.000000	30974227	0.000000
89714200	546357014	27869875	9999.999980	7214	55523	1.000000	8630	54394	1.000000	31502040	-1.#IND00
89707062	546360456	27880316	9999.999988	7079	56041	1.000000	8670	55055	1.000000	32029681	-0.009600
89717130	546354266	27873605	9999.999992	7153	55554	1.000000	8592	54477	1.000000	32555580	-0.001837
89707492	546367831	27877632	9999.999995	7046	56325	1.000000	8641	54526	1.000000	33079793	-0.024082
89706069	546407312	27873490	9999.999997	7073	56541	1.000000	8640	55260	1.000000	33604945	-0.004779
89706137	546381094	27879279	9999.999998	7088	55874	1.000000	8612	55238	1.000000	34129345	-0.003471
89724507	546332015	27880684	9999.999999	7173	55994	1.000000	8772	54543	1.000000	34652662	-0.001820
89716733	546368610	27876545	9999.999999	7186	55549	1.000000	8612	55197	1.000000	35174404	0.000019
89710774	546345524	27873164	10000.000000	7128	55748	1.000000	8698	54499	1.000000	35696706	0.002495
89722035	546325984	27878290	10000.000000	7063	56449	1.000000	8680	54888	1.000000	36216947	0.003870
89715483	546328164	27875787	10000.000000	7253	56014	1.000000	8650	54861	1.000000	36734631	0.002640
89732188	546373948	27877811	10000.000000	7282	55787	1.000000	8826	54492	1.000000	37254829	-0.000884
89697806	546404376	27877513	10000.000000	7145	55911	1.000000	8608	54862	1.000000	37772814	-0.000933
89710123	546369278	27876954	10000.000000	7104	55974	1.000000	8611	54859	1.000000	38290505	0.001503
89708761	546383527	27870649	10000.000000	7197	56222	1.000000	8571	55094	1.000000	38806909	0.002004
89713199	546403972	27876028	10000.000000	6986	56365	1.000000	8742	54502	1.000000	39324443	0.000540
89686849	546464559	27884967	10000.000000	7171	56023	1.000000	8602	55146	1.000000	39839836	0.000878
89704228	546418317	27871171	10000.000000	7131	55847	1.000000	8532	55089	1.000000	40354577	0.000503
89717512	546388129	27878472	10000.000000	7085	56104	1.000000	8485	55073	1.000000	40867740	0.000461
89718145	546394760	27882415	10000.000000	7209	55778	1.000000	8607	54734	1.000000	41381506	0.000927
89696331	546433273	27872898	10000.000000	7075	55935	1.000000	8591	54601	1.000000	41893354	0.000874
89697241	546406523	27880173	10000.000000	7187	56306	1.000000	8558	55161	1.000000	42406491	0.001478
89714881	546404178	27869786	10000.000000	7126	55848	1.000000	8662	54664	1.000000	42918128	0.001052
89707495	546372385	27870754	10000.000000	7089	55918	1.000000	8713	54709	1.000000	43428963	0.001984
89700730	546377076	27887240	10000.000000	7206	56044	1.000000	8751	54762	1.000000	43937877	0.002349
89707534	546383435	27869336	10000.000000	7212	55936	1.000000	8607	54697	1.000000	44446561	0.002392
89716148	546343145	27876506	10000.000000	7135	56012	1.000000	8644	54938	1.000000	44953845	0.002163
89702449	546327246	27885224	10000.000000	7160	56011	1.000000	8581	54947	1.000000	45460086	0.001895
89710318	546345746	27873650	10000.000000	7192	55999	1.000000	8566	55206	1.000000	45966106	0.001625
89715102	546346799	27880196	10000.000000	7131	55836	1.000000	8598	54762	1.000000	46472348	0.000993
89705008	546371096	27873186	10000.000000	7204	55539	1.000000	8547	54809	1.000000	46977397	0.002538
89709060	546370790	27879624	10000.000000	7173	55231	1.000000	8674	55008	1.000000	47481386	0.002168
89713327	546385268	27880306	10000.000000	7127	56243	1.000000	8681	55078	1.000000	47985252	0.001734
89700825	546364493	27881682	10000.000000	7029	56261	1.000000	8675	55041	1.000000	48489192	0.002165
89706607	546336815	27885975	10000.000000	7118	56000	1.000000	8602	54811	1.000000	48990500	0.002506
89705330	546367037	27869727	10000.000000	7234	55707	1.000000	8484	54786	1.000000	49491598	0.002610
89701171	546376457	27866481	10000.000000	6943	56430	1.000000	8678	54736	1.000000	49990897	0.002640
89717883	546361613	27881026	10000.000000	7090	55749	1.000000	8588	54644	1.000000	50490115	0.002654
89694977	546397714	27891226	10000.000000	7085	55979	1.000000	8654	54709	1.000000	50988288	0.002609
89715135	546376606	27872093	10000.000000	7247	55709	1.000000	8639	54498	1.000000	51485351	0.002403
89706626	546413033	27875663	10000.000000	7102	56078	1.000000	8637	54878	1.000000	51981430	0.002393
89707596	546423631	27881968	10000.000000	7292	55851	1.000000	8656	55087	1.000000	52478362	0.001439
89703244	546375972	27880647	10000.000000	7184	55907	1.000000	8635	54666	1.000000	52973914	0.001360
89709224	546392774	27875950	10000.000000	7191	55223	1.000000	8624	55226	1.000000	53468780	0.001661
89707574	546396947	27873836	10000.000000	7076	56467	1.000000	8720	55017	1.000000	53962654	0.001577
89709323	546397882	27868082	10000.000000	7199	55583	1.000000	8730	54842	1.000000	54457067	0.001692
89702195	546392788	27874432	10000.000000	7129	56441	1.000000	8579	54354	1.000000	54948035	0.001508
89706742	546365829	27873652	10000.000000	7113	55689	1.000000	8517	54576	1.000000	55440293	0.001556
89697125	546384459	27874646	10000.000000	7294	55598	1.000000	8698	54677	1.000000	55931672	0.001735
89704405	546359779	27868979	10000.000000	7084	55883	1.000000	8612	55057	1.000000	56421395	0.001687
89702744	546372305	27877837	10000.000000	7131	55981	1.000000	8643	54626	1.000000	56911286	0.001685
89715149	546385166	27877204	10000.000000	7039	56278	1.000000	8732	54470	1.000000	57398944	0.001091
89712071	546369815	27869970	10000.000000	7163	55880	1.000000	8623	54837	1.000000	57886764	0.001203
89701824	546370343	27874098	10000.000000	7121	56309	1.000000	8704	54506	1.000000	58374800	0.001376
89699381	546386181	27878755	10000.000000	7097	55855	1.000000	8577	55260	1.000000	58860179	0.001394
89715813	546331575	27874902	10000.000000	7149	55712	1.000000	8686	54811	1.000000	59345152	0.000684
89716217	546317459	27871348	10000.000000	7149	56063	1.000000	8744	54825	1.000000	59829712	0.000911
89707591	546346881	27869458	10000.000000	7243	55784	1.000000	8682	54878	1.000000	60315885	0.000994
89715003	546369992	27874554	10000.000000	7193	55754	1.000000	8596	55169	1.000000	60799642	0.001503
89712742	546364707	27879282	10000.000000	7166	55629	1.000000	8654	54791	1.000000	61281907	0.001484
npatches	nstrain	runtime	dt	init_x	init_y	init_y_blood	init_z	init_S	beta0	beta1	beta2	beta3	mean_beta	B	d	delta	delta_blood	b[0]	mut	m	CTL	c	g	epsilon	k	het	lambda	rho	omega	x_max	patch.dyna	DELTA	A	VA
10000	1	100.000000	0.001000	21900	9499	5000000	0.001000	10000000	2.499732	3.437730	2.500037	5.716141	4	800000000	0.010000	1.000000	1.000000	80000	0.000050	0.004800	0	0.500000	0.000000	2.500000	1.000000	0.500000	0.001000	0.001000	0.010000	31872	0	10.000000	7.000000	1.000000
sus	inf	inf_blood	z	x[0]	y[0][0]	z[0]	x[1]	y[1][0]	z[1]	S[0]	synchrony
219000000	94990000	5000000	10.000000	21900	9499	0.001000	21900	9499	0.001000	10000000	0.000000
152644562	252432809	12779350	3941.516320	19978	22058	0.394152	16362	24562	0.394152	10384744	0.000000
136610486	279623394	14276196	6325.803353	17639	25463	0.632580	14654	27341	0.632580	10830225	0.000000
142417687	254083969	12997407	7771.765723	18507	22641	0.777177	15315	24931	0.777177	11259340	0.000000
150856548	227764116	11645775	8648.676577	19302	20535	0.864868	16241	21973	0.864868	11664372	0.000000
157586828	209839932	10724571	9180.483393	20036	18381	0.918048	16698	20291	0.918048	12053141	0.000000
162130309	198850574	10156987	9503.000201	20570	17309	0.950300	17293	19327	0.950300	12429599	0.000000
165004906	192245156	9817697	9698.592075	20902	16857	0.969859	17785	18307	0.969859	12797635	0.000000
166778932	188319450	9612692	9817.209710	20977	16367	0.981721	17939	18221	0.981721	13159512	0.000000
167860061	185976846	9491373	9889.145947	21140	16201	0.988915	18038	17752	0.988915	13519016	0.000000
168529023	184559504	9418517	9932.772025	21104	15974	0.993277	17860	17879	0.993277	13875483	0.000000
168913109	183710171	9378550	9959.229270	21345	16035	0.995923	17922	17674	0.995923	14231013	0.000000
169151618	183200925	9342050	9975.274394	21148	15742	0.997527	18147	17408	0.997527	14584807	0.000000
169295585	182904021	9336517	9985.005037	21222	16135	0.998501	18003	17622	0.998501	14937993	0.000000
169358636	182726780	9325658	9990.906233	21314	15688	0.999091	18312	17376	0.999091	15290150	0.000000
169416878	182593381	9316844	9994.485041	21002	16183	0.999449	17963	17593	0.999449	15641408	0.000000
169469133	182499155	9311462	9996.655426	21183	15899	0.999666	18055	17732	0.999666	15991983	0.000000
169488411	182480008	9307279	9997.971667	21158	15920	0.999797	18032	17599	0.999797	16341587	0.000000
169488010	182467408	9306758	9998.769908	21469	15581	0.999877	18396	17565	0.999877	16691849	0.000000
169497889	182441681	9307087	9999.254005	21358	15678	0.999925	18075	17713	0.999925	17041994	0.000000
169493038	182432730	9309426	9999.547588	21440	15774	0.999955	18358	17680	0.999955	17391339	0.000000
169509025	182436726	9310444	9999.725632	21303	15859	0.999973	18008	17686	0.999973	17739075	0.000000
169471821	182478144	9312283	9999.833608	21390	15760	0.999983	18267	17709	0.999983	18087036	0.000000
169495450	182461447	9309174	9999.899091	21536	15716	0.999990	17951	17684	0.999990	18433789	0.000000
169493011	182440030	9310476	9999.938803	21416	15691	0.999994	17960	17642	0.999994	18781060	0.000000
169504270	182443003	9308597	9999.962887	21272	16028	0.999996	18188	17638	0.999996	19128049	0.000000
169504461	182425949	9316533	9999.977493	21251	15876	0.999998	18109	17512	0.999998	19474714	0.000000
169530830	182399940	9310037	9999.986350	21379	15751	0.999999	18266	17583	0.999999	19819417	0.000000
169487527	182466159	9308399	9999.991722	21325	16073	0.999999	18111	17512	0.999999	20164339	0.000000
169490951	182447263	9310929	9999.994980	21523	15572	0.999999	18247	17652	0.999999	20508605	0.000000
169493818	182433515	9302138	9999.996955	21344	15613	1.000000	17928	17656	1.000000	20851347	0.000000
169519057	182416523	9301766	9999.998154	21358	15680	1.000000	18030	17853	1.000000	21194743	0.000000
169495514	182411098	9308890	9999.998880	21291	15683	1.000000	18071	17650	1.000000	21537683	0.000000
169499247	182436307	9308535	9999.999321	21400	15865	1.000000	18153	17713	1.000000	21879796	0.000000
169522271	182400014	9308371	9999.999588	21377	15763	1.000000	18040	17686	1.000000	22222182	0.000000
169523927	182407531	9305153	9999.999750	21307	15736	1.000000	18102	17626	1.000000	22561542	0.000000
169511780	182425920	9302977	9999.999849	21396	15564	1.000000	17914	18070	1.000000	22902135	0.000000
169507822	182405097	9307094	9999.999908	21267	15912	1.000000	18228	17189	1.000000	23242210	0.000000
169511711	182415928	9306082	9999.999944	21491	15831	1.000000	18307	17478	1.000000	23580372	0.000000
169521524	182416121	9300744	9999.999966	21199	15907	1.000000	18475	17200	1.000000	23918845	0.000000
169513131	182394705	9302053	9999.999980	21345	15769	1.000000	18136	17376	1.000000	24258319	-1.#IND00
169501708	182430182	9308316	9999.999988	21290	15637	1.000000	17949	17541	1.000000	24596585	0.000000
169521581	182382246	9308196	9999.999992	21444	15855	1.000000	18405	17505	1.000000	24934080	-0.027775
169521519	182389629	9310623	9999.999995	21186	15900	1.000000	18066	17724	1.000000	25270171	-0.009220
169516791	182423470	9301725	9999.999997	21402	15612	1.000000	18056	17596	1.000000	25605564	-0.009355
169496359	182447304	9308981	9999.999998	21373	15763	1.000000	18296	17370	1.000000	25940616	-0.010752
169508667	182422418	9308751	9999.999999	21254	15964	1.000000	18439	17606	1.000000	26276516	-0.011415
169509041	182408204	9307228	9999.999999	21568	15730	1.000000	18195	17349	1.000000	26611661	-0.010287
169494874	182449042	9310688	10000.000000	21460	15849	1.000000	18164	17433	1.000000	26946234	-0.012512
169521808	182442058	9306414	10000.000000	21308	15759	1.000000	18186	17579	1.000000	27279085	-0.011952
169485625	182440038	9307219	10000.000000	21112	15884	1.000000	18140	17563	1.000000	27612626	-0.012441
169502665	182419979	9314377	10000.000000	21319	15865	1.000000	18286	17139	1.000000	27945103	-0.009700
169510927	182417691	9305277	10000.000000	21423	15848	1.000000	18225	17576	1.000000	28276893	-0.009919
169505425	182437996	9306208	10000.000000	21352	15929	1.000000	18131	17476	1.000000	28609279	-0.014374
169500434	182439619	9306008	10000.000000	21435	15339	1.000000	18134	17594	1.000000	28942226	-0.014071
169514519	182410972	9309762	10000.000000	21370	15761	1.000000	18129	17481	1.000000	29273490	-0.013731
169505505	182442300	9307419	10000.000000	21332	15752	1.000000	17879	17995	1.000000	29604522	-0.012696
169499345	182412046	9308552	10000.000000	21208	15856	1.000000	18123	17519	1.000000	29933201	-0.010904
169488233	182456641	9306310	10000.000000	21107	15940	1.000000	18285	17245	1.000000	30263397	-0.010847
169497085	182448738	9306107	10000.000000	21291	15791	1.000000	17934	17675	1.000000	30592589	-0.009482
169506560	182438016	9306032	10000.000000	21183	15844	1.000000	18020	17565	1.000000	30920854	-0.012585
169496572	182447292	9303695	10000.000000	21183	15896	1.000000	18061	17745	1.000000	31249254	-0.011643
169491896	182478928	9310590	10000.000000	21197	15741	1.000000	18153	17559	1.000000	31576482	-0.010750
169485567	182473197	9310195	10000.000000	21446	15580	1.000000	18029	17875	1.000000	31902487	-0.009748
169497325	182462426	9297939	10000.000000	21540	15669	1.000000	18085	17562	1.000000	32227302	-0.009518
169516971	182445905	9302246	10000.000000	21335	15997	1.000000	18084	17552	1.000000	32554089	-0.011026
169485832	182434180	9306012	10000.000000	21398	15996	1.000000	18022	17817	1.000000	32878806	-0.010981
169504440	182435806	9304204	10000.000000	21338	15807	1.000000	18411	17221	1.000000	33203183	-0.010364
169494212	182443940	9307845	10000.000000	21369	15613	1.000000	18057	17618	1.000000	33528536	-0.009267
169504813	182429611	9311809	10000.000000	21166	15779	1.000000	18343	17278	1.000000	33852497	-0.008594
169521070	182414617	9309107	10000.000000	21469	15819	1.000000	18140	17774	1.000000	34176575	-0.008219
169517951	182419051	9308983	10000.000000	21396	15835	1.000000	18195	17415	1.000000	34499831	-0.007405
169504404	182432161	9311066	10000.000000	21296	15825	1.000000	18138	17637	1.000000	34822685	-0.007897
169521682	182434993	9305767	10000.000000	21351	15573	1.000000	18167	17566	1.000000	35143518	-0.007728
169498254	182462554	9307135	10000.000000	21425	15707	1.000000	18055	17398	1.000000	35465336	-0.007455
169497795	182466771	9307021	10000.000000	21384	15832	1.000000	18303	17409	1.000000	35786803	-0.007211
169514269	182407210	9304070	10000.000000	21346	15630	1.000000	18144	17502	1.000000	36107846	-0.007151
169511000	182403180	9303301	10000.000000	21284	15901	1.000000	18118	17517	1.000000	36428071	-0.006739
169515197	182400984	9308640	10000.000000	21391	15859	1.000000	18233	17598	1.000000	36747363	-0.006450
169510573	182433902	9302814	10000.000000	21379	15671	1.000000	18174	17381	1.000000	37066383	-0.006842
169502906	182442417	9308490	10000.000000	21557	15890	1.000000	18165	17731	1.000000	37385119	-0.006497
169484141	182445525	9309492	10000.000000	21319	15655	1.000000	17942	17770	1.000000	37701989	-0.006123
169485096	182440331	9305470	10000.000000	21108	15842	1.000000	18177	17550	1.000000	38019871	-0.006008
169516195	182404520	9304110	10000.000000	21333	15690	1.000000	18137	17470	1.000000	38337094	-0.006011
169512385	182441646	9302664	10000.000000	21209	15844	1.000000	18250	17640	1.000000	38654090	-0.006087
169487403	182446840	9305445	10000.000000	21355	15711	1.000000	18195	17621	1.000000	38970472	-0.005958
169507002	182414919	9309104	10000.000000	21105	15923	1.000000	18367	17601	1.000000	39286872	-0.005830
169508270	182430739	9305460	10000.000000	21305	15675	1.000000	18148	17838	1.000000	39601779	-0.005279
169499524	182439098	9310596	10000.000000	21456	15974	1.000000	18203	17464	1.000000	39917668	-0.005190
169498739	182442716	9310115	10000.000000	21188	15847	1.000000	18120	17700	1.000000	40232477	-0.005132
169487742	182434496	9309760	10000.000000	21359	15812	1.000000	17993	17686	1.000000	40547560	-0.005475
169524087	182403694	9306187	10000.000000	21491	15439	1.000000	18204	17687	1.000000	40861011	-0.005536
169500916	182441067	9309502	10000.000000	21323	15705	1.000000	18147	17576	1.000000	41174011	-0.005508
169501503	182431025	9311764	10000.000000	21297	15969	1.000000	18199	17782	1.000000	41486362	-0.005327
169505716	182428202	9305952	10000.000000	21140	15762	1.000000	18071	17772	1.000000	41799180	-0.005551
169500447	182446052	9311044	10000.000000	21545	15639	1.000000	18162	17656	1.000000	42109924	-0.005322
169509631	182448757	9308115	10000.000000	21431	15692	1.000000	18309	17552	1.000000	42421729	-0.005463
169501442	182451143	9310216	10000.000000	21242	16061	1.000000	18151	17428	1.000000	42731347	-0.004595
169501646	182428106	9308047	10000.000000	21296	15765	1.000000	17993	17748	1.000000	43041570	-0.005051
169505813	182433225	9305167	10000.000000	21132	15775	1.000000	18233	17612	1.000000	43352098	-0.004876
npatches	nstrain	runtime	dt	init_x	init_y	init_y_blood	init_z	init_S	beta0	beta1	beta2	beta3	mean_beta	B	d	delta	delta_blood	b[0]	mut	m	CTL	c	g	epsilon	k	het	lambda	rho	omega	x_max	patch.dyna	DELTA	A	VA
10000	1	100.000000	0.001000	21900	9499	5000000	0.001000	10000000	4.752907	2.640995	3.068343	2.494362	4	800000000	0.010000	1.000000	1.000000	80000	0.000050	0.004800	0	0.500000	0.000000	2.500000	2.000000	0.500000	0.001000	0.001000	0.010000	31872	0	10.000000	7.000000	1.000000
sus	inf	inf_blood	z	x[0]	y[0][0]	z[0]	x[1]	y[1][0]	z[1]	S[0]	synchrony
219000000	94990000	5000000	10.000000	21900	9499	0.001000	21900	9499	0.001000	10000000	0.000000
164190452	211758856	10784424	3941.516320	13979	22627	0.394152	20393	18722	0.394152	10362382	0.000000
167309519	180254822	9255431	6325.803353	14509	19302	0.632580	20269	16165	0.632580	10737619	0.000000
189508265	131708845	6761944	7771.765723	16793	14124	0.777177	22595	11456	0.777177	11051010	0.000000
208808552	101675771	5209827	8648.676577	18826	10910	0.864868	24292	8369	0.864868	11314484	0.000000
221983268	84910228	4346143	9180.483393	19918	9412	0.918048	25727	6892	0.918048	11542462	0.000000
230322239	75429601	3858455	9503.000201	20934	8698	0.950300	26563	5982	0.950300	11748378	0.000000
235506932	69908972	3574205	9698.592075	21482	7796	0.969859	27036	5488	0.969859	11940026	0.000000
238757873	66578620	3398607	9817.209710	21759	7726	0.981721	27242	5179	0.981721	12123245	0.000000
240734389	64596202	3296652	9889.145947	22194	7327	0.988915	27369	4777	0.988915	12300811	0.000000
241959817	63393764	3235857	9932.772025	22285	7302	0.993277	27625	4859	0.993277	12475156	0.000000
242716756	62639542	3194283	9959.229270	22107	7340	0.995923	27586	4900	0.995923	12648219	0.000000
243180029	62198181	3175680	9975.274394	22551	7255	0.997527	27491	4722	0.997527	12818809	0.000000
243454023	61926783	3159072	9985.005037	22107	7215	0.998501	27578	4652	0.998501	12987830	0.000000
243661914	61732278	3150452	9990.906233	22672	7103	0.999091	27566	4648	0.999091	13157779	0.000000
243746529	61638124	3144748	9994.485041	22381	7130	0.999449	27687	4816	0.999449	13326208	0.000000
243827053	61581286	3142828	9996.655426	22375	7202	0.999666	27626	4738	0.999666	13494290	0.000000
243861734	61529925	3141772	9997.971667	22487	6951	0.999797	27591	4594	0.999797	13661561	0.000000
243877765	61532075	3139394	9998.769908	22502	7045	0.999877	27566	4667	0.999877	13829168	0.000000
243874558	61523038	3136651	9999.254005	22508	6891	0.999925	27346	4672	0.999925	13996224	0.000000
243880140	61510585	3140259	9999.547588	22682	7015	0.999955	27540	4762	0.999955	14163111	0.000000
243888503	61506481	3136462	9999.725632	22295	7228	0.999973	27749	4605	0.999973	14329516	0.000000
243914796	61488277	3139227	9999.833608	22537	6966	0.999983	27839	4505	0.999983	14495673	0.000000
243890318	61477812	3137612	9999.899091	22444	7194	0.999990	27444	4828	0.999990	14661616	0.000000
243906919	61494988	3138406	9999.938803	22705	6874	0.999994	27559	4661	0.999994	14827652	0.000000
243889144	61488298	3137007	9999.962887	22602	7040	0.999996	27543	4650	0.999996	14992558	0.000000
243922876	61460408	3135102	9999.977493	22397	6993	0.999998	27598	4738	0.999998	15158288	0.000000
243942742	61451677	3136419	9999.986350	22635	7033	0.999999	27564	4743	0.999999	15322251	0.000000
243920496	61475358	3134447	9999.991722	22474	7116	0.999999	27688	4661	0.999999	15487195	0.000000
243941013	61427147	3133564	9999.994980	22409	7118	0.999999	27575	4641	0.999999	15652149	0.000000
243936612	61477907	3134045	9999.996955	22864	6867	1.000000	27852	4709	1.000000	15817367	0.000000
243910182	61478595	3138196	9999.998154	22536	6834	1.000000	27448	4747	1.000000	15981137	0.000000
243933325	61471686	3139085	9999.998880	22476	7007	1.000000	27638	4609	1.000000	16144995	0.000000
243937589	61461145	3137170	9999.999321	22586	7056	1.000000	27827	4769	1.000000	16308510	0.000000
243883574	61498136	3137642	9999.999588	22659	7238	1.000000	27678	4724	1.000000	16472349	0.000000
243906785	61490173	3135044	9999.999750	22404	7134	1.000000	27456	4902	1.000000	16635365	0.000000
243917276	61464852	3136866	9999.999849	22601	6960	1.000000	27716	4711	1.000000	16798089	0.000000
243923903	61477988	3134163	9999.999908	22499	6994	1.000000	27572	4789	1.000000	16959971	0.000000
243908432	61489615	3135402	9999.999944	22456	6962	1.000000	27515	4611	1.000000	17122617	0.000000
243915607	61488975	3134405	9999.999966	22329	6857	1.000000	27496	4674	1.000000	17284448	0.000000
243909331	61484770	3137009	9999.999980	22578	7023	1.000000	27701	4775	1.000000	17445816	-1.#IND00
243911780	61501144	3140151	9999.999988	22604	6931	1.000000	27807	4534	1.000000	17606693	0.012800
243897633	61492564	3136966	9999.999992	22490	7048	1.000000	27530	4625	1.000000	17767876	0.005880
243887616	61491253	3138292	9999.999995	22661	6966	1.000000	27515	4704	1.000000	17929090	0.006314
243902803	61481236	3134321	9999.999997	22403	7091	1.000000	27566	4706	1.000000	18089892	-0.000944
243914835	61470017	3138772	9999.999998	22741	6833	1.000000	27597	4735	1.000000	18250019	-0.001782
243909867	61487972	3135885	9999.999999	22454	6990	1.000000	27822	4755	1.000000	18410385	0.003225
243908342	61489274	3137981	9999.999999	22682	6947	1.000000	27468	4632	1.000000	18569834	0.003626
243908470	61486016	3137051	10000.000000	22629	6935	1.000000	27576	4595	1.000000	18729479	0.002030
243908986	61474092	3133660	10000.000000	22584	7024	1.000000	27507	4763	1.000000	18889931	0.006399
243941978	61469604	3139663	10000.000000	22233	7042	1.000000	27599	4535	1.000000	19049714	0.007230
243891953	61521413	3139575	10000.000000	22553	7047	1.000000	27590	4655	1.000000	19208490	0.007259
243873373	61502565	3136737	10000.000000	22764	6940	1.000000	27584	4728	1.000000	19367580	0.004813
243883095	61511314	3140359	10000.000000	22699	7009	1.000000	27565	4632	1.000000	19526365	0.005396
243890031	61486717	3136701	10000.000000	22675	6743	1.000000	27575	4573	1.000000	19685754	0.008963
243909714	61502276	3135674	10000.000000	22483	6968	1.000000	27779	4655	1.000000	19843800	0.008458
243913240	61477977	3135019	10000.000000	22398	7039	1.000000	27690	4616	1.000000	20001998	0.008013
243905490	61478058	3134895	10000.000000	22428	7142	1.000000	27588	4770	1.000000	20159499	0.005167
243904245	61479794	3137420	10000.000000	22305	6971	1.000000	27740	4631	1.000000	20316647	0.005269
243891729	61502684	3140644	10000.000000	22533	6905	1.000000	27719	4556	1.000000	20474182	0.005262
243907782	61486172	3138187	10000.000000	22515	6970	1.000000	27655	4536	1.000000	20631206	0.004694
243898566	61491294	3136701	10000.000000	22307	6792	1.000000	27726	4590	1.000000	20788513	0.003552
243925023	61482137	3137785	10000.000000	22318	7073	1.000000	27699	4697	1.000000	20945319	0.003263
243875967	61507111	3137782	10000.000000	22352	6983	1.000000	27467	4950	1.000000	21101575	0.002927
243920491	61480221	3136942	10000.000000	22480	6934	1.000000	27628	4529	1.000000	21257825	0.002520
243884789	61510187	3137875	10000.000000	22419	6879	1.000000	27645	4726	1.000000	21413596	0.002376
243897268	61510924	3138103	10000.000000	22729	6983	1.000000	27598	4501	1.000000	21569470	0.001103
243904197	61501731	3143060	10000.000000	22445	7104	1.000000	27500	4693	1.000000	21725039	0.000923
243889033	61507250	3134612	10000.000000	22804	6816	1.000000	27688	4727	1.000000	21880523	0.000841
243885347	61504152	3135303	10000.000000	22464	6849	1.000000	27631	4789	1.000000	22036547	0.000768
243862758	61512404	3138586	10000.000000	22527	7089	1.000000	27670	4762	1.000000	22191545	0.000484
243887253	61497884	3136947	10000.000000	22550	7179	1.000000	27727	4741	1.000000	22346653	0.001547
243887825	61509696	3139921	10000.000000	22534	6929	1.000000	27604	4649	1.000000	22501234	0.001129
243925352	61478377	3138819	10000.000000	22495	7068	1.000000	27531	4781	1.000000	22655279	0.000481
243909188	61500004	3137865	10000.000000	22623	7007	1.000000	27754	4670	1.000000	22809324	0.000511
243914252	61490988	3136184	10000.000000	22611	7093	1.000000	27427	4760	1.000000	22962684	-0.001227
243907295	61494646	3137131	10000.000000	22414	7145	1.000000	27288	4758	1.000000	23115897	-0.001193
243909597	61498947	3139923	10000.000000	22213	7089	1.000000	27422	4695	1.000000	23268257	-0.001230
243884180	61514475	3134962	10000.000000	22620	6925	1.000000	27577	4714	1.000000	23420537	-0.001663
243903868	61489595	3137304	10000.000000	22434	7205	1.000000	27468	4794	1.000000	23573038	-0.000607
243920609	61475677	3135295	10000.000000	22734	6933	1.000000	27570	4608	1.000000	23725521	-0.000674
243915970	61483737	3139331	10000.000000	22303	7120	1.000000	27723	4673	1.000000	23877354	-0.000519
243922759	61489260	3134443	10000.000000	22616	6994	1.000000	27705	4641	1.000000	24029504	-0.000150
243890937	61491177	3136134	10000.000000	22564	6929	1.000000	27871	4675	1.000000	24181343	-0.000130
243909739	61476184	3135476	10000.000000	22374	6974	1.000000	27566	4716	1.000000	24332724	0.002561
243925973	61489700	3138762	10000.000000	22618	6959	1.000000	27608	4630	1.000000	24483820	0.001791
243864678	61510259	3138187	10000.000000	22589	7037	1.000000	27538	4741	1.000000	24634230	0.001656
243911525	61492351	3137186	10000.000000	22673	7119	1.000000	27324	4753	1.000000	24784642	0.001531
243885595	61483241	3136981	10000.000000	22503	6974	1.000000	27884	4515	1.000000	24935457	0.001517
243893034	61482209	3136420	10000.000000	22306	7059	1.000000	27593	4568	1.000000	25086085	0.001402
243893317	61496288	3134321	10000.000000	22498	6900	1.000000	27481	4650	1.000000	25236726	0.001474
243893047	61480426	3138041	10000.000000	22370	7026	1.000000	27624	4749	1.000000	25387216	0.001223
243900410	61500004	3139750	10000.000000	22641	7145	1.000000	27275	4736	1.000000	25536858	0.001649
243930533	61449538	3136401	10000.000000	22412	7072	1.000000	27605	4762	1.000000	25686165	0.001554
243913989	61477530	3135141	10000.000000	22361	7031	1.000000	27575	4545	1.000000	25835031	0.001629
243901360	61503946	3137166	10000.000000	22612	6946	1.000000	27736	4491	1.000000	25983236	0.001585
243890833	61509400	3140681	10000.000000	22845	6902	1.000000	27708	4592	1.000000	26131511	0.001441
243859758	61522152	3139523	10000.000000	22413	6871	1.000000	27638	4769	1.000000	26280533	0.001468
243901236	61496218	3140052	10000.000000	22610	6872	1.000000	27362	4661	1.000000	26429221	0.001521
243892182	61507174	3139746	10000.000000	22241	7010	1.000000	27655	4840	1.000000	26576575	0.001640
npatches	nstrain	runtime	dt	init_x	init_y	init_y_blood	init_z	init_S	beta0	beta1	beta2	beta3	mean_beta	B	d	delta	delta_blood	b[0]	mut	m	CTL	c	g	epsilon	k	het	lambda	rho	omega	x_max	patch.dyna	DELTA	A	VA
10000	1	100.000000	0.001000	21900	9499	5000000	0.001000	10000000	2.751928	2.488764	3.963356	2.205825	4	800000000	0.010000	1.000000	1.000000	80000	0.000050	0.004800	0	0.500000	0.000000	2.500000	3.000000	0.500000	0.001000	0.001000	0.010000	31872	0	10.000000	7.000000	1.000000
sus	inf	inf_blood	z	x[0]	y[0][0]	z[0]	x[1]	y[1][0]	z[1]	S[0]	synchrony
219000000	94990000	5000000	10.000000	21900	9499	0.001000	21900	9499	0.001000	10000000	0.000000
172774041	180298074	9225096	3941.516320	20789	16050	0.394152	22042	15362	0.394152	10347569	0.000000
193800238	117542647	6061154	6325.803353	22586	10090	0.632580	23469	9912	0.632580	10658539	0.000000
228778904	68145835	3516773	7771.765723	25797	5520	0.777177	26434	5279	0.777177	10876386	0.000000
254380346	43598259	2240929	8648.676577	28055	3225	0.864868	28515	3097	0.864868	11025182	0.000000
270472939	31041153	1592484	9180.483393	29235	2333	0.918048	29597	2060	0.918048	11131986	0.000000
280410783	24051215	1233698	9503.000201	29860	1667	0.950300	30158	1615	0.950300	11212655	0.000000
286735247	19851194	1016365	9698.592075	30476	1400	0.969859	30734	1273	0.969859	11277141	0.000000
290882785	17190499	879475	9817.209710	30838	1208	0.981721	30884	1066	0.981721	11330778	0.000000
293669321	15441563	788972	9889.145947	30740	1024	0.988915	31312	984	0.988915	11377297	0.000000
295549767	14263813	729504	9932.772025	30950	914	0.993277	30858	892	0.993277	11418474	0.000000
296876263	13463693	687914	9959.229270	31022	841	0.995923	31026	805	0.995923	11456167	0.000000
297820741	12910897	658813	9975.274394	31054	800	0.997527	31071	798	0.997527	11491728	0.000000
298425392	12535519	639835	9985.005037	30764	836	0.998501	30895	811	0.998501	11525262	0.000000
298918039	12244498	624701	9990.906233	31077	787	0.999091	31131	720	0.999091	11557196	0.000000
299221186	12054474	615173	9994.485041	31178	789	0.999449	31009	732	0.999449	11588652	0.000000
299448662	11922101	608054	9996.655426	31130	827	0.999666	31272	699	0.999666	11619523	0.000000
299602980	11837282	602910	9997.971667	31184	754	0.999797	31210	754	0.999797	11649866	0.000000
299677367	11781402	601511	9998.769908	31109	792	0.999877	31237	707	0.999877	11680222	0.000000
299777961	11724636	598810	9999.254005	31024	741	0.999925	31227	638	0.999925	11710504	0.000000
299836464	11704871	596551	9999.547588	31165	743	0.999955	31131	727	0.999955	11741063	0.000000
299837132	11680736	596755	9999.725632	31021	809	0.999973	31137	720	0.999973	11770943	0.000000
299885151	11668415	595253	9999.833608	31094	720	0.999983	31083	695	0.999983	11800951	0.000000
299894377	11667421	594329	9999.899091	31044	757	0.999990	31231	653	0.999990	11830655	0.000000
299886780	11669383	597019	9999.938803	31008	728	0.999994	31074	699	0.999994	11860282	0.000000
299873347	11678857	595490	9999.962887	31083	767	0.999996	31054	689	0.999996	11889631	0.000000
299906191	11674682	594308	9999.977493	30981	724	0.999998	31356	717	0.999998	11918875	0.000000
299884801	11673985	595183	9999.986350	31143	745	0.999999	31222	735	0.999999	11948626	0.000000
299893033	11667395	594842	9999.991722	31103	755	0.999999	31159	647	0.999999	11977806	0.000000
299903699	11644636	594537	9999.994980	31162	763	0.999999	31165	677	0.999999	12007447	0.000000
299916868	11635759	594094	9999.996955	31032	784	1.000000	31278	672	1.000000	12036630	0.000000
299940474	11630027	593566	9999.998154	30870	748	1.000000	31447	657	1.000000	12065833	0.000000
299937069	11641559	595569	9999.998880	30946	806	1.000000	31179	670	1.000000	12095339	0.000000
299927337	11643292	594626	9999.999321	30970	723	1.000000	31509	662	1.000000	12124694	0.000000
299874711	11670040	595389	9999.999588	31003	700	1.000000	31233	674	1.000000	12153476	0.000000
299912341	11656938	595007	9999.999750	30957	759	1.000000	31200	721	1.000000	12182289	0.000000
299910199	11656453	595034	9999.999849	30653	749	1.000000	31138	726	1.000000	12211104	0.000000
299882372	11656363	594815	9999.999908	31234	719	1.000000	31167	755	1.000000	12240187	0.000000
299906579	11645327	593103	9999.999944	31049	790	1.000000	31037	778	1.000000	12268816	0.000000
299913774	11635473	594651	9999.999966	31011	786	1.000000	31193	738	1.000000	12298279	0.000000
299930997	11627244	592247	9999.999980	31041	764	1.000000	31094	695	1.000000	12326675	-1.#IND00
299930806	11639898	591917	9999.999988	30942	734	1.000000	30990	669	1.000000	12355428	-0.009600
299906975	11639823	593515	9999.999992	31197	816	1.000000	31104	694	1.000000	12384087	-0.007403
299906354	11632621	593059	9999.999995	30939	749	1.000000	31205	687	1.000000	12412618	-0.008474
299923813	11648581	593903	9999.999997	31068	727	1.000000	31114	679	1.000000	12441337	-0.004456
299903797	11657977	594493	9999.999998	31166	749	1.000000	31293	728	1.000000	12469856	0.003561
299913690	11647086	593978	9999.999999	30916	791	1.000000	31064	744	1.000000	12498788	-0.002910
299907040	11639357	593712	9999.999999	31085	737	1.000000	30872	677	1.000000	12527298	0.002160
299898803	11653985	594192	10000.000000	31130	787	1.000000	31010	690	1.000000	12555489	-0.000586
299896987	11658206	594292	10000.000000	30989	727	1.000000	31040	672	1.000000	12583966	-0.001493
299917148	11650683	594238	10000.000000	31103	770	1.000000	31004	750	1.000000	12612346	-0.002360
299927459	11638877	593248	10000.000000	30941	720	1.000000	31277	705	1.000000	12640883	0.000859
299943181	11637011	593134	10000.000000	30994	730	1.000000	31009	692	1.000000	12668678	-0.000279
299893158	11656907	596075	10000.000000	30903	787	1.000000	31137	692	1.000000	12696637	-0.000519
299907335	11648968	594163	10000.000000	30995	734	1.000000	31089	752	1.000000	12725001	0.000240
299923011	11641586	593782	10000.000000	30934	731	1.000000	31257	737	1.000000	12753060	0.001116
299893393	11651067	595150	10000.000000	31202	739	1.000000	31396	648	1.000000	12781333	0.001100
299898710	11650890	593930	10000.000000	31165	760	1.000000	31198	742	1.000000	12809618	0.000878
299919790	11643656	595343	10000.000000	31066	739	1.000000	30839	757	1.000000	12837513	0.000899
299934838	11640019	592576	10000.000000	30816	728	1.000000	31161	690	1.000000	12865090	-0.000263
299918977	11633399	594361	10000.000000	30946	771	1.000000	31272	696	1.000000	12892450	0.000203
299936400	11633004	592921	10000.000000	30973	783	1.000000	31125	718	1.000000	12919999	-0.001066
299911966	11643096	594831	10000.000000	30925	757	1.000000	31254	669	1.000000	12947784	-0.000549
299893437	11640403	594656	10000.000000	30886	728	1.000000	31240	675	1.000000	12975340	0.000374
299895136	11653644	593753	10000.000000	31053	785	1.000000	31314	709	1.000000	13003283	0.001286
299916937	11642655	593887	10000.000000	31130	715	1.000000	31212	659	1.000000	13030648	0.003052
299900113	11653887	595769	10000.000000	31172	736	1.000000	31074	724	1.000000	13058260	0.003311
299906409	11647735	595645	10000.000000	31431	735	1.000000	31252	734	1.000000	13085786	0.003273
299893611	11648673	595174	10000.000000	31107	739	1.000000	31316	675	1.000000	13113523	0.003275
299901565	11659514	594846	10000.000000	31150	778	1.000000	31320	703	1.000000	13141234	0.003336
299888377	11670244	594941	10000.000000	31374	729	1.000000	30972	717	1.000000	13169403	0.003645
299912947	11643186	594761	10000.000000	31156	747	1.000000	31053	726	1.000000	13196772	0.003376
299919543	11647831	594310	10000.000000	31173	696	1.000000	31285	619	1.000000	13224433	0.002726
299907171	11654231	595112	10000.000000	31140	732	1.000000	31242	727	1.000000	13251510	0.002725
299913040	11649127	594430	10000.000000	31052	778	1.000000	31193	674	1.000000	13279144	0.002654
299935169	11634793	593977	10000.000000	30954	733	1.000000	31299	615	1.000000	13305832	0.002380
299939214	11636248	591352	10000.000000	31233	753	1.000000	31203	738	1.000000	13333440	0.002375
299903721	11642169	593498	10000.000000	31099	760	1.000000	31258	683	1.000000	13360672	0.001993
299942278	11651850	594267	10000.000000	31111	728	1.000000	31417	701	1.000000	13387230	0.002539
299870261	11661330	595343	10000.000000	31091	691	1.000000	31142	754	1.000000	13414498	0.002985
299900656	11652022	594513	10000.000000	30971	713	1.000000	31208	725	1.000000	13442142	0.002860
299945176	11634989	594431	10000.000000	31001	704	1.000000	31041	701	1.000000	13468922	0.001273
299935883	11638364	591278	10000.000000	31037	729	1.000000	31231	696	1.000000	13496256	0.003579
299909529	11643535	595144	10000.000000	31186	690	1.000000	31142	721	1.000000	13523112	0.002196
299934488	11630796	593979	10000.000000	31104	786	1.000000	31512	679	1.000000	13549907	0.003232
299923205	11641303	593209	10000.000000	31127	758	1.000000	31301	717	1.000000	13576743	0.003202
299921682	11641497	593418	10000.000000	31053	811	1.000000	31001	672	1.000000	13603426	0.002910
299888486	11663331	594950	10000.000000	31063	755	1.000000	31184	688	1.000000	13629915	0.002955
299874273	11663607	593972	10000.000000	30769	773	1.000000	31378	644	1.000000	13656540	0.002487
299875760	11665382	595706	10000.000000	31058	708	1.000000	31177	671	1.000000	13683205	0.003257
299886937	11666115	595630	10000.000000	30973	735	1.000000	31031	711	1.000000	13710040	0.003002
299899724	11659992	593977	10000.000000	31225	733	1.000000	31354	671	1.000000	13736887	0.002988
299908126	11649192	594527	10000.000000	30880	736	1.000000	31363	725	1.000000	13763599	0.003825
299890043	11636925	594632	10000.000000	31102	752	1.000000	31432	746	1.000000	13790362	0.003533
299912797	11639697	593439	10000.000000	31047	745	1.000000	31096	751	1.000000	13816680	0.003476
299906165	11641865	595273	10000.000000	30955	745	1.000000	31235	723	1.000000	13843117	0.003547
299943279	11622188	593127	10000.000000	31148	724	1.000000	31115	694	1.000000	13869702	0.003598
299944886	11628463	593591	10000.000000	31156	710	1.000000	31282	642	1.000000	13895766	0.003697
299933948	11634774	594258	10000.000000	31139	757	1.000000	31179	760	1.000000	13922412	0.003602
299940279	11636550	594496	10000.000000	31065	698	1.000000	31373	677	1.000000	13948266	0.003007
npatches	nstrain	runtime	dt	init_x	init_y	init_y_blood	init_z	init_S	beta0	beta1	beta2	beta3	mean_beta	B	d	delta	delta_blood	b[0]	mut	m	CTL	c	g	epsilon	k	het	lambda	rho	omega	x_max	patch.dyna	DELTA	A	VA
10000	1	100.000000	0.001000	21900	9499	5000000	0.001000	10000000	4.874407	3.082290	3.740727	2.530524	4	800000000	0.010000	1.000000	1.000000	80000	0.000050	0.004800	0	0.500000	0.000000	2.500000	4.000000	0.500000	0.001000	0.001000	0.010000	31872	0	10.000000	7.000000	1.000000
sus	inf	inf_blood	z	x[0]	y[0][0]	z[0]	x[1]	y[1][0]	z[1]	S[0]	synchrony
219000000	94990000	5000000	10.000000	21900	9499	0.001000	21900	9499	0.001000	10000000	0.000000
181571434	152837663	7863913	3941.516320	15607	16778	0.394152	20626	14006	0.394152	10331289	0.000000
218152475	75552265	3921515	6325.803353	19731	8262	0.632580	23836	6655	0.632580	10585629	0.000000
260605744	33324572	1730129	7771.765723	24322	4013	0.777177	27869	2693	0.777177	10722756	0.000000
286851376	16054392	831583	8648.676577	27613	1893	0.864868	29956	1253	0.864868	10790160	0.000000
301076505	8352327	430409	9180.483393	29597	986	0.918048	30784	543	0.918048	10820348	0.000000
308771210	4575871	236274	9503.000201	30515	568	0.950300	31444	309	0.950300	10830180	0.000000
312992526	2587694	133980	9698.592075	31038	299	0.969859	31603	177	0.969859	10828715	0.000000
315389985	1496541	77479	9817.209710	31352	174	0.981721	31927	93	0.981721	10821547	0.000000
316775078	872354	44799	9889.145947	31670	108	0.988915	31691	65	0.988915	10810633	0.000000
317563367	513554	26333	9932.772025	31743	63	0.993277	31650	43	0.993277	10797715	0.000000
318032666	304046	15544	9959.137544	31577	31	0.995923	31944	16	0.995923	10783468	0.000000
318309486	180173	9357	9971.492400	31830	13	0.997527	31715	10	0.997527	10768372	0.000000
318473409	108690	5489	9857.603696	31757	2	0.894214	31692	8	0.998501	10753065	0.000000
318554088	69264	3596	9152.339931	31773	9	0.935846	31771	6	0.999091	10737415	0.000000
318627554	55377	2947	7975.077354	31730	1	0.885519	31826	3	0.655046	10721479	0.000000
318623937	61198	3057	7341.842970	32040	3	0.554706	31660	2	0.434304	10705854	0.000000
318631392	75184	3819	7478.282111	31909	18	0.729950	32016	1	0.628182	10690164	0.000000
318599574	84121	4219	7894.319740	31761	13	0.836227	32047	9	0.682293	10674293	0.000000
318589496	85245	4306	8216.034462	31712	11	0.900679	31928	9	0.790163	10658785	0.000000
318597633	79213	3959	8306.460338	31861	12	0.939766	31832	4	0.872743	10643264	0.000000
318604671	72154	3722	8183.339234	31951	18	0.963471	31732	5	0.750492	10627994	0.000000
318598915	70947	3524	7993.086429	31884	13	0.977847	31935	14	0.848685	10612519	0.000000
318602075	72596	3727	7912.279792	31681	6	0.986565	32072	3	0.881923	10596922	0.000000
318609300	74423	3783	7954.685556	31688	19	0.991852	31940	5	0.531930	10581244	0.000000
318609042	75437	3752	8024.573215	31866	8	0.995059	31823	3	0.703571	10565685	0.000000
318601395	75990	3849	8047.401071	31830	16	0.997003	31804	2	0.612510	10550220	0.000000
318595146	75707	3756	8082.557599	31922	8	0.998183	32096	3	0.666444	10534777	0.000000
318582979	74392	3779	8070.235975	31974	9	0.727299	31943	11	0.797713	10519240	0.000000
318597234	75285	3834	8050.958656	31825	7	0.834619	31823	3	0.683757	10503883	0.000000
318589081	73658	3723	8038.974250	31811	10	0.899704	31973	2	0.497903	10488484	0.000000
318611988	72913	3736	8018.059642	31802	4	0.939175	31916	2	0.695501	10473099	0.000000
318588856	74465	3825	7974.091260	31723	5	0.963112	31710	0	0.577613	10457664	0.000000
318605094	74679	3822	8015.965750	32023	9	0.977629	31835	6	0.678444	10442412	0.000000
318576171	73823	3663	8024.730471	32026	13	0.986433	31845	11	0.804991	10427015	0.000000
318583917	72075	3759	7985.796029	31796	9	0.991772	31990	3	0.839374	10411840	0.000000
318601858	73072	3763	7964.769937	31754	6	0.995010	31867	2	0.722332	10396440	0.000000
318569605	74442	3776	7987.437989	31796	2	0.898945	31853	8	0.831607	10381217	0.000000
318577858	73908	3737	8001.040016	31903	3	0.598276	31709	5	0.804612	10366025	0.000000
318592075	73913	3782	7981.684080	31663	9	0.756372	31807	5	0.881506	10350876	0.000000
318603852	73070	3634	7973.560238	31799	14	0.852251	31645	8	0.928139	10335546	-1.#IND00
318606343	73148	3704	7959.993636	31920	7	0.910397	31805	10	0.956419	10320486	-1.#IND00
318611147	74608	3838	7965.527471	31888	8	0.945660	31880	5	0.958740	10305277	0.010733
318581589	75718	3897	7997.666976	31711	11	0.967045	31920	4	0.809310	10290217	0.010085
318594655	76153	3897	8037.316713	31804	4	0.980014	31847	2	0.884355	10274976	0.004265
318592873	74688	3818	8079.263780	31719	7	0.987880	31817	16	0.675844	10259866	0.008982
318603182	72488	3780	8020.249439	31897	3	0.992650	31994	10	0.803414	10244725	-0.004117
318576359	71839	3757	7943.684384	31999	12	0.969483	32014	7	0.766188	10229940	-0.001859
318582920	73430	3712	7920.218457	32149	1	0.734046	31929	5	0.858203	10214869	-0.002129
318571861	76651	3796	7973.167186	31976	3	0.836486	32166	4	0.914007	10199799	0.000225
318601451	75950	3899	8039.345252	31828	4	0.900836	31938	6	0.947849	10184798	0.000802
318600904	76605	3950	8096.914404	31715	8	0.928085	31528	8	0.968373	10169710	0.005357
318606386	75063	3823	8093.184741	31827	10	0.788525	31887	6	0.822770	10154806	0.006966
318588740	73807	3793	8040.521038	31735	13	0.871750	31954	3	0.410168	10139951	0.006800
318598662	74004	3729	8002.827591	31609	6	0.922222	31932	7	0.608641	10124968	0.006814
318600345	75295	3952	8023.722113	31809	1	0.785223	31604	9	0.762659	10110074	0.006802
318601721	74638	3817	8021.316576	31887	14	0.611656	31977	7	0.856063	10095300	0.006609
318599619	74791	3754	8021.085067	31855	2	0.548801	31982	4	0.528634	10080411	0.005729
318599477	74381	3705	8043.059348	31688	18	0.726368	31962	10	0.714138	10065811	0.006674
318591879	74718	3692	8021.881748	31798	6	0.834055	31754	10	0.826637	10051108	0.006307
318588862	74278	3709	8024.642443	31644	10	0.899362	31909	4	0.894863	10036397	0.006670
318611265	74421	3689	8027.619858	31826	12	0.938967	31799	5	0.936239	10021876	0.008775
318589334	74985	3923	8064.043162	31957	1	0.900474	31868	7	0.749568	10007043	0.008459
318579236	74447	3817	8052.178680	31883	6	0.764319	31878	4	0.814752	9992579	0.007547
318600761	74861	3788	8005.697290	32039	12	0.857070	31772	6	0.887655	9977971	0.006679
318599817	76220	3822	8036.634654	31643	16	0.913319	32033	8	0.722138	9963586	0.006064
318588191	74765	3738	8070.885748	31930	10	0.947432	31733	6	0.831489	9948972	0.005630
318604918	73210	3651	8028.601326	31868	8	0.847481	31891	7	0.897806	9934263	0.005238
318589720	73174	3707	7987.265155	31954	5	0.907504	31819	12	0.928067	9919711	0.005899
318597800	74816	3771	8014.658996	31691	6	0.943906	32028	2	0.825491	9905073	0.005919
318613020	74500	3666	8019.968392	31763	5	0.933641	31580	7	0.586069	9890487	0.006873
318616400	73989	3782	8007.186911	31674	7	0.828760	31817	10	0.584961	9876315	0.006211
318596440	74066	3848	8017.217800	31631	13	0.809854	31858	9	0.748297	9862044	0.004654
318586050	75129	3914	8019.638520	31856	8	0.884685	31886	0	0.676375	9847635	0.004367
318596731	76373	3934	8064.945734	31629	6	0.930067	31897	7	0.631029	9833167	0.004215
318592567	75226	3873	8105.552734	31786	4	0.957589	31839	7	0.776236	9818873	0.004288
318610896	72840	3765	8061.450506	32119	2	0.974279	31753	3	0.744485	9804362	0.003997
318571966	72393	3646	7984.835015	31730	11	0.984402	31798	7	0.832432	9789942	0.003660
318600476	72595	3780	7938.511353	31716	5	0.990540	31734	3	0.898378	9775464	0.003731
318606401	74545	3755	7947.635546	31857	9	0.928487	32295	5	0.574287	9761073	0.003467
318603368	76364	3860	8019.549746	31978	10	0.956630	32090	4	0.741824	9746816	0.003552
318582639	74770	3866	8048.065552	31839	5	0.895349	31831	7	0.560959	9732756	0.003687
318583735	74915	3818	8046.927965	31726	3	0.841869	31831	9	0.733742	9718619	0.003692
318613081	76244	3906	8057.729514	31737	8	0.904100	31825	3	0.838526	9704414	0.003952
318580635	73718	3800	8057.182045	31892	3	0.941841	32055	7	0.846068	9690095	0.003513
318593554	73307	3752	8029.081616	31692	6	0.798285	31896	2	0.882372	9675816	0.003602
318615825	73161	3669	7994.931165	31950	1	0.741286	31958	5	0.815762	9661647	0.003472
318590770	72042	3748	7936.220557	31869	8	0.741346	31996	3	0.498489	9647706	0.002838
318600352	73598	3788	7929.968333	31677	11	0.717225	31944	5	0.695856	9633628	0.003006
318590628	75354	3946	7992.241616	31818	8	0.828510	31853	1	0.768017	9619500	0.002985
318613436	77344	3934	8028.236338	31817	20	0.895999	31810	3	0.677314	9605579	0.002853
318586079	77025	3887	8102.084431	31865	8	0.936928	32014	4	0.752826	9591523	0.002836
318586500	74882	3901	8140.015864	31921	10	0.938879	31979	5	0.727662	9577446	0.002792
318592705	73002	3763	8058.301028	31880	3	0.478408	31692	3	0.687641	9563438	0.002491
318579560	73565	3804	8008.841280	31905	19	0.631873	31780	5	0.741287	9549418	0.001203
318581480	73680	3641	7997.699648	31767	10	0.776748	31688	5	0.565582	9535478	0.001345
318590026	74811	3728	7980.448789	31801	6	0.864608	31671	6	0.736545	9521470	0.001062
318597964	75527	3864	8014.685129	31524	2	0.408123	32001	2	0.840226	9507543	0.000818
318566700	74900	3841	8015.484603	31619	4	0.621090	31833	7	0.896726	9493905	0.000910
318588191	74417	3832	8010.280851	31981	2	0.560085	31954	2	0.937369	9480041	0.000937
npatches	nstrain	runtime	dt	init_x	init_y	init_y_blood	init_z	init_S	beta0	beta1	beta2	beta3	mean_beta	B	d	delta	delta_blood	b[0]	mut	m	CTL	c	g	epsilon	k	het	lambda	rho	omega	x_max	patch.dyna	DELTA	A	VA
10000	1	100.000000	0.001000	21900	9499	5000000	0.001000	10000000	5.757253	2.118916	2.984921	2.331249	4	800000000	0.010000	1.000000	1.000000	80000	0.000050	0.004800	0	0.500000	0.000000	2.500000	5.000000	0.500000	0.001000	0.001000	0.010000	31872	0	10.000000	7.000000	1.000000
sus	inf	inf_blood	z	x[0]	y[0][0]	z[0]	x[1]	y[1][0]	z[1]	S[0]	synchrony
219000000	94990000	5000000	10.000000	21900	9499	0.001000	21900	9499	0.001000	10000000	0.000000
190216252	129195910	6678112	3941.516320	14880	14821	0.394152	24655	10309	0.394152	10315460	0.000000
239347573	47728295	2495781	6325.803353	20461	6060	0.632580	27961	3485	0.632580	10517534	0.000000
283614486	15070748	788342	7771.765723	26201	2263	0.777177	30599	921	0.777177	10596399	0.000000
305386691	4778407	250535	8648.676577	29146	829	0.864868	31527	276	0.864868	10615753	0.000000
314140852	1463731	76642	9180.483393	30899	310	0.918048	31709	80	0.918048	10612132	0.000000
317289841	420241	22067	9503.000201	31485	49	0.950300	31775	19	0.950300	10599893	0.000000
318311069	113315	6045	9662.721641	31780	22	0.969859	31723	11	0.969859	10584954	0.000000
318598130	33035	1747	7735.440892	31701	4	0.930361	31896	0	0.910524	10569045	0.000000
318645660	27112	1351	4766.656054	31687	2	0.486281	32091	2	0.313227	10553320	0.000000
318653833	51434	2487	4818.216980	31893	6	0.627333	31672	3	0.583503	10537752	0.000000
318598320	81116	4080	6116.945733	31897	0	0.691465	31976	7	0.705010	10522268	0.000000
318578942	76399	3963	7138.622112	31920	7	0.528104	31651	6	0.699710	10506934	0.000000
318642371	50194	2591	7046.194987	31640	32	0.713817	31790	9	0.624681	10491400	0.000000
318670280	39496	2009	5970.606260	31661	8	0.826443	31813	2	0.360407	10475809	0.000000
318646278	45299	2282	5519.394688	31824	3	0.778207	32035	4	0.358306	10460397	0.000000
318620933	57981	2964	5916.559962	31909	3	0.408270	31754	2	0.342330	10444789	0.000000
318610944	60465	3023	6447.744962	31833	6	0.641143	32036	1	0.462475	10429340	0.000000
318638154	52466	2657	6534.135938	32024	8	0.782369	31843	0	0.312531	10413901	0.000000
318645996	46055	2299	6151.997484	31871	5	0.494928	31763	2	0.441239	10398530	0.000000
318655063	48128	2460	5886.802758	31830	10	0.693696	31728	1	0.562675	10383123	0.000000
318640673	52794	2683	6047.819245	31848	13	0.814241	31959	7	0.652002	10367857	0.000000
318642846	53770	2781	6229.467565	31856	8	0.887345	31901	6	0.549158	10352744	0.000000
318643074	52575	2712	6266.442940	31823	5	0.800872	32048	3	0.726584	10337477	0.000000
318651604	51360	2564	6233.807292	31852	7	0.879238	31880	3	0.352621	10322290	0.000000
318640825	50782	2610	6162.278484	31710	14	0.926763	31783	1	0.579399	10307106	0.000000
318651214	51009	2642	6121.644107	31734	6	0.955585	31738	6	0.640494	10291964	0.000000
318620951	51845	2645	6150.912570	31840	5	0.918318	31887	0	0.531204	10276750	0.000000
318652522	51070	2658	6157.657265	31675	3	0.820751	31981	3	0.472858	10261491	0.000000
318634124	50820	2624	6156.219152	31899	10	0.891294	31934	3	0.587578	10246503	0.000000
318648465	51337	2669	6135.205453	31877	4	0.934075	31804	7	0.511590	10231556	0.000000
318635444	50924	2539	6114.886317	31854	3	0.695388	31830	3	0.703801	10216251	0.000000
318644126	52180	2756	6129.626676	31799	9	0.529295	31694	5	0.590888	10200935	0.000000
318624194	54308	2708	6248.374404	31968	7	0.714539	32142	5	0.564492	10185820	0.000000
318622268	54074	2691	6327.149034	32069	8	0.826881	31857	1	0.454304	10170564	0.000000
318619550	49839	2575	6269.756941	32130	11	0.895011	31862	2	0.556402	10155466	0.000000
318628418	48240	2572	6042.830634	31895	5	0.544211	31890	2	0.730978	10140336	0.000000
318632940	52115	2591	6050.008252	31783	20	0.723585	31928	5	0.671777	10125540	0.000000
318644993	53589	2688	6180.428327	31852	7	0.832367	31831	1	0.716778	10110790	0.000000
318660376	52928	2756	6291.026317	31633	12	0.858992	31823	4	0.673932	10096079	0.000000
318605614	50958	2697	6214.246801	31955	1	0.830300	31824	0	0.711010	10081294	-1.#IND00
318620829	51789	2740	6144.051459	31974	7	0.884597	31910	1	0.474926	10066523	-1.#IND00
318613266	52880	2733	6191.659143	31859	4	0.930013	31878	1	0.274149	10051694	0.001675
318646811	52697	2675	6232.583579	31955	0	0.708917	31793	0	0.222107	10036791	0.001759
318634855	51608	2591	6240.984932	31861	3	0.642298	31978	5	0.260952	10022084	0.007570
318648992	48426	2425	6117.678677	31699	14	0.783070	32129	9	0.530022	10007320	0.006031
318641708	50605	2626	6016.523820	32043	5	0.868442	31744	5	0.357115	9992501	0.002129
318639039	54568	2818	6152.692436	31849	8	0.920216	31918	3	0.610119	9977859	0.001263
318632839	53276	2696	6286.702804	31658	0	0.643704	31990	5	0.538919	9963222	0.003851
318660262	50498	2646	6255.376687	31677	3	0.591204	31958	4	0.720375	9948534	0.003938
318622766	50890	2545	6154.925404	31777	2	0.302071	31875	4	0.627279	9933833	0.003121
318618611	50859	2598	6122.649432	31715	4	0.362484	31751	1	0.554721	9919164	0.003031
318632864	51653	2598	6133.898289	31998	7	0.367729	31890	3	0.724096	9904437	0.002831
318626611	51516	2592	6184.105894	31871	7	0.616556	32021	2	0.392189	9890005	0.002598
318643508	51355	2682	6160.695833	31857	15	0.767459	32006	3	0.341870	9875442	0.003201
318623494	51515	2598	6148.103374	31859	3	0.858974	32056	3	0.512979	9860897	0.004384
318627317	51712	2593	6168.596944	31985	2	0.702955	32058	2	0.465822	9846180	0.004722
318612789	50826	2633	6163.767698	31777	6	0.737149	32181	3	0.368955	9831540	0.002419
318658616	51230	2512	6155.691923	31769	3	0.840593	31903	3	0.617300	9816941	0.003190
318623099	52908	2672	6166.280459	31894	6	0.903327	31944	8	0.624597	9802382	0.002817
318604037	52190	2640	6202.591688	31969	11	0.941372	32066	3	0.399194	9787891	0.002710
318633384	51106	2591	6180.542850	31814	4	0.964445	31858	5	0.635638	9773534	0.002664
318622374	51769	2639	6181.808496	31866	3	0.816956	31896	5	0.584900	9759406	0.001683
318627164	51956	2674	6178.175494	31748	4	0.888992	31696	1	0.516559	9745078	0.001325
318627295	51338	2752	6170.647613	31891	2	0.932679	32097	0	0.353789	9730746	0.000518
318632095	52504	2689	6196.939271	31701	7	0.947799	31944	3	0.432324	9716391	-0.000006
318629128	50724	2587	6208.991112	31771	5	0.415403	31977	8	0.631000	9702050	0.000093
318635134	50153	2557	6108.966705	31725	1	0.614188	31979	4	0.752497	9687700	-0.000135
318620856	51226	2668	6102.898220	31766	12	0.653993	31833	5	0.549566	9673415	-0.000408
318644554	52684	2652	6182.129325	31946	13	0.790162	32086	1	0.569332	9659184	0.000767
318644329	50867	2556	6168.620118	31773	3	0.872743	31731	6	0.610970	9644871	0.000834
318661039	51819	2639	6152.990431	32017	8	0.916128	32012	1	0.583696	9630418	0.000809
318640415	51654	2568	6163.650861	31553	6	0.596459	31884	3	0.586453	9616340	0.000117
318629665	51263	2601	6143.594050	31643	3	0.665487	31805	0	0.278886	9602197	0.002721
318625352	51952	2524	6161.383933	32001	11	0.767649	32151	5	0.523277	9588190	0.002649
318625982	51826	2631	6191.548836	31960	5	0.859089	31920	2	0.710889	9574136	0.002489
318634006	49617	2608	6126.863324	31757	7	0.654076	32039	1	0.725542	9559852	0.002768
318640238	50806	2524	6049.963335	31935	14	0.790213	31880	2	0.552759	9545773	0.003059
318616573	53285	2634	6128.058027	31855	3	0.872774	32049	3	0.330963	9531669	0.002542
318627880	53277	2699	6223.996897	31724	2	0.711963	32118	3	0.436181	9517612	0.002431
318623714	51529	2623	6235.695347	31882	8	0.825319	31954	5	0.440610	9503528	0.002494
318634175	50451	2562	6160.561969	31751	15	0.839850	31904	3	0.595092	9489696	0.002506
318654121	49974	2545	6106.242123	31989	6	0.902876	31958	6	0.511441	9475714	0.001917
318651127	51353	2680	6099.105125	32043	4	0.941099	31991	1	0.575058	9461669	0.002038
318636010	52654	2630	6164.331665	31935	13	0.624116	31996	5	0.586978	9447902	0.002553
318649514	51221	2664	6210.975804	31888	7	0.772043	31939	2	0.698236	9433850	0.002694
318637937	50164	2651	6133.878228	31789	9	0.861754	31926	1	0.424040	9419883	0.002974
318658158	51146	2656	6082.558397	31900	7	0.916160	31951	5	0.546060	9405908	0.003016
318629518	52495	2725	6136.243674	31915	4	0.756690	31897	4	0.409906	9391884	0.002732
318634210	54370	2780	6277.986920	31890	7	0.822528	31667	1	0.282946	9378209	0.002615
318627922	50606	2693	6253.209431	31765	7	0.851543	31689	11	0.386949	9364257	0.002667
318634582	48896	2567	6089.699530	31970	1	0.432987	32027	1	0.339333	9350556	0.000916
318641413	50738	2548	6023.666638	31824	11	0.514171	31720	5	0.523111	9336763	0.000658
318629805	52571	2709	6122.759573	31925	10	0.705367	32030	2	0.504197	9323025	0.000447
318621672	52541	2704	6184.764228	31949	11	0.821318	32125	0	0.574512	9309288	0.000509
318626410	52721	2768	6228.904066	31949	5	0.740942	31935	4	0.338462	9295646	0.000472
318652342	52060	2660	6227.234170	31717	7	0.842893	31911	4	0.438987	9282113	0.000346
318653026	51351	2595	6183.964320	31982	1	0.900205	31803	2	0.659771	9268412	0.000237
318639434	51668	2706	6160.513158	31671	3	0.359857	31772	7	0.579568	9254830	0.000149
318639300	52228	2782	6202.559130	31713	9	0.611782	31789	0	0.503398	9241186	0.001102
npatches	nstrain	runtime	dt	init_x	init_y	init_y_blood	init_z	init_S	beta0	beta1	beta2	beta3	mean_beta	B	d	delta	delta_blood	b[0]	mut	m	CTL	c	g	epsilon	k	het	lambda	rho	omega	x_max	patch.dyna	DELTA	A	VA
10000	1	100.000000	0.001000	21900	9499	5000000	0.001000	10000000	5.834023	5.612928	2.313219	4.037754	4	800000000	0.010000	1.000000	1.000000	80000	0.000050	0.004800	0	0.500000	0.000000	2.500000	6.000000	0.500000	0.001000	0.001000	0.010000	31872	0	10.000000	7.000000	1.000000
sus	inf	inf_blood	z	x[0]	y[0][0]	z[0]	x[1]	y[1][0]	z[1]	S[0]	synchrony
219000000	94990000	5000000	10.000000	21900	9499	0.001000	21900	9499	0.001000	10000000	0.000000
197360385	110016474	5717345	3941.516320	15333	13001	0.394152	15842	12663	0.394152	10304372	0.000000
256028783	30050187	1580207	6325.803353	22293	4049	0.632580	22949	3810	0.632580	10465089	0.000000
298015865	6414256	337913	7771.765723	28133	1098	0.777177	28440	973	0.777177	10504599	0.000000
313565210	1182668	62445	8648.676577	31023	211	0.864868	30844	181	0.864868	10501934	0.000000
317707589	178986	9393	9179.612558	31695	24	0.918048	31680	18	0.918048	10488403	0.000000
318568726	25381	1339	7335.866431	31790	1	0.893015	31680	4	0.950300	10473145	0.000000
318677445	17414	885	3606.468700	31884	13	0.509794	31713	3	0.540968	10457760	0.000000
318663295	37018	1807	3681.002639	31709	8	0.702712	32049	10	0.340755	10442203	0.000000
318633208	60510	3086	5030.826984	31960	1	0.787677	31785	6	0.600198	10426918	0.000000
318622523	51103	2715	5910.365064	31875	2	0.847756	32092	5	0.757538	10411558	0.000000
318626854	33917	1798	5367.767360	31838	7	0.623944	31814	2	0.758536	10396120	0.000000
318650366	32555	1634	4566.839606	31976	4	0.735957	31920	6	0.561418	10380631	0.000000
318675767	41170	2040	4658.012622	31635	8	0.536098	32007	4	0.734020	10365393	0.000000
318654764	45948	2384	5138.888683	31828	11	0.718665	32142	11	0.744192	10349880	0.000000
318649338	41639	2169	5298.400601	31850	24	0.829383	31900	6	0.844864	10334566	0.000000
318655067	37522	1899	5071.076546	31769	16	0.896528	31719	14	0.664291	10319323	0.000000
318676732	38081	1953	4858.540412	31818	4	0.937249	31989	2	0.365515	10303867	0.000000
318661221	41552	2172	4954.881093	32139	5	0.892636	31890	1	0.461667	10288699	0.000000
318653542	41708	2047	5113.880869	32047	1	0.619945	31783	4	0.402992	10273658	0.000000
318657151	38883	1998	5060.556466	31918	0	0.535038	31630	19	0.623231	10258427	0.000000
318659500	37993	1983	4922.101822	31646	4	0.413146	31709	8	0.771507	10243188	0.000000
318638891	39372	1930	4898.665335	31546	7	0.516075	31905	6	0.738061	10228066	0.000000
318631055	40709	2084	5003.222142	31631	4	0.380525	32139	4	0.841146	10212906	0.000000
318649292	41020	2129	5067.434053	31814	4	0.624317	31989	7	0.667030	10197592	0.000000
318672642	39652	2068	5050.321160	31978	0	0.402096	31738	0	0.472861	10182623	0.000000
318660274	38804	2036	4978.925485	31824	8	0.473719	31891	12	0.622123	10167822	0.000000
318662393	40223	2021	4954.616750	31722	5	0.680835	31866	3	0.770834	10152849	0.000000
318645471	41159	2083	5040.661801	31914	13	0.547567	31782	0	0.550526	10137778	0.000000
318636892	41152	2096	5069.203875	31880	3	0.623865	31757	4	0.578746	10122635	0.000000
318645398	40033	2073	5038.236112	31922	15	0.364469	31884	1	0.701456	10107553	0.000000
318664821	39562	2027	4990.139898	31878	12	0.614579	31933	4	0.459143	10092553	0.000000
318655861	40273	2015	5010.311207	31891	2	0.613077	31894	2	0.671994	10077577	0.000000
318656659	40243	2023	5030.100241	31898	10	0.535354	31770	7	0.613941	10062653	0.000000
318662975	39914	2017	5019.410860	31709	4	0.589920	31846	3	0.689760	10047767	0.000000
318658653	38930	2035	4980.920290	31782	10	0.751305	31734	2	0.449663	10032927	0.000000
318672277	39186	2054	4932.824394	31817	2	0.426696	31825	9	0.666246	10018105	0.000000
318645077	40786	2079	4984.482378	32107	1	0.338254	31928	9	0.797593	10003261	0.000000
318640305	41725	2062	5052.597936	31822	19	0.381187	31881	4	0.877249	9988501	0.000000
318611658	40031	2078	5070.595740	31579	35	0.624718	32035	8	0.525537	9973588	0.000000
318651831	39326	2045	4996.038393	31896	6	0.772408	31941	11	0.712260	9958649	-1.#IND00
318665765	39794	2037	4958.764218	31821	6	0.529736	31687	6	0.825498	9943943	-1.#IND00
318642268	40902	2072	5026.889789	31889	8	0.714806	31997	5	0.731171	9928983	0.010842
318658272	41511	2121	5066.180721	31619	1	0.701814	32110	6	0.793867	9914165	0.005528
318650518	41321	2077	5111.532500	31897	3	0.412031	31937	7	0.874990	9899436	0.006394
318676128	39370	2029	5028.217763	31731	1	0.525310	31810	3	0.924187	9884698	-0.004591
318650002	39024	1906	4953.428217	31737	3	0.647604	32001	4	0.954023	9870107	-0.008324
318633491	39697	2045	4948.674817	31774	6	0.748047	31934	0	0.602727	9855403	-0.008974
318679402	40987	2035	4986.944575	31663	9	0.631180	31954	12	0.538503	9840758	-0.007791
318653288	40699	1984	5055.664377	31896	4	0.531530	31895	4	0.720123	9826241	-0.009325
318653701	40101	1966	5080.331745	31853	3	0.544415	31980	18	0.830267	9811508	-0.009664
318657685	38965	1983	4985.536497	31614	23	0.487124	32183	2	0.883948	9796870	-0.007610
318655375	39629	2018	4989.180533	31740	17	0.688964	32030	5	0.873629	9782389	-0.007925
318638901	39767	2016	4947.947143	31779	2	0.365753	31896	2	0.829939	9767798	-0.006484
318667559	41801	2144	5029.767992	31982	6	0.506544	31893	5	0.551705	9753245	-0.005577
318659354	41767	2108	5127.559395	31812	0	0.427053	31787	9	0.563505	9738772	-0.006325
318662109	39205	2031	5075.138914	31878	3	0.482929	31801	2	0.632809	9724256	-0.007172
318656080	38429	1917	4947.246962	31967	1	0.461895	31969	6	0.765692	9709993	-0.005328
318670535	40796	2079	4967.678159	31858	2	0.530420	31803	1	0.529473	9695411	-0.002591
318648184	40948	2141	5073.503897	31748	6	0.715221	31815	9	0.664894	9680873	-0.002644
318643240	39614	2026	5045.128586	31697	6	0.827294	31960	5	0.796773	9666674	-0.001641
318648128	39295	1965	4970.205891	31768	5	0.306019	32052	3	0.611181	9652355	-0.001667
318648099	40398	2089	4980.710276	31793	13	0.579132	31891	4	0.394102	9638115	-0.001460
318670784	40510	2070	5035.009474	31890	5	0.744762	31825	5	0.380469	9623960	-0.001626
318651549	39552	2027	5050.245543	31877	4	0.845210	31815	2	0.566574	9609712	-0.000745
318638954	40057	1976	4994.915734	31893	2	0.778887	32039	4	0.359292	9595573	-0.001066
318662532	39775	1995	4998.788443	31919	3	0.593127	31807	15	0.594715	9581279	-0.002079
318667308	40742	2038	5020.784239	31986	10	0.753250	31970	4	0.754213	9566967	-0.001884
318640166	40472	2045	5049.990814	31763	5	0.808539	31848	2	0.426980	9552983	-0.001492
318659752	40270	2096	5045.061104	31971	2	0.417363	31784	7	0.520998	9538905	-0.001972
318637841	39790	1956	5007.049658	31761	7	0.646657	31822	8	0.709507	9524968	-0.002291
318647357	39676	1952	4967.815034	31683	5	0.785713	32072	2	0.698347	9510816	-0.002041
318659465	40748	2116	5005.105588	32093	2	0.337956	31827	4	0.575256	9496571	-0.001722
318653439	40555	2071	5026.678913	31978	6	0.598500	31782	7	0.693956	9482610	-0.002373
318633212	39688	1985	5003.741816	31869	3	0.683552	31694	1	0.489946	9468762	-0.002589
318666756	39489	2001	4958.436156	31868	11	0.808088	31770	8	0.591739	9454744	-0.003074
318638226	41267	2024	5001.429792	31539	5	0.883614	31862	1	0.617020	9440801	-0.003052
318656619	41654	2162	5096.170250	31722	3	0.737807	31829	10	0.489327	9426845	-0.003036
318648452	39537	2009	5082.347485	31858	7	0.840992	31770	6	0.690300	9412694	-0.002927
318655164	38262	1962	4960.807968	31789	4	0.398944	32193	0	0.468919	9398759	-0.003224
318640323	40554	2061	4942.757043	32004	6	0.635486	31999	9	0.618929	9384987	-0.003270
318649080	41883	2131	5037.275487	31744	1	0.461914	31522	12	0.768898	9371109	-0.003058
318660949	40368	2119	5087.045599	32120	11	0.613031	31743	3	0.859847	9357380	-0.002985
318661493	38294	2005	4989.829969	32010	18	0.765321	32023	3	0.603242	9343620	-0.002808
318641769	39965	1997	4935.356418	31992	4	0.857678	31659	6	0.759384	9329497	-0.003239
318650660	40620	2146	5018.686567	31768	25	0.913688	31885	5	0.689927	9315643	-0.004246
318659002	40738	2081	5032.205413	32030	5	0.947656	31853	2	0.643416	9301898	-0.004062
318639683	40228	2033	5046.888756	32202	2	0.759622	31982	9	0.733312	9288154	-0.004389
318671694	39349	2022	4985.246269	32150	1	0.607054	31875	0	0.512307	9274459	-0.003779
318667534	40249	2186	5002.197179	31757	6	0.450663	31802	11	0.613988	9260698	-0.003556
318664384	40436	2061	5038.691533	31914	0	0.316749	31866	2	0.758675	9246845	-0.003664
318654566	38931	1919	5029.981026	31920	8	0.357955	31709	1	0.463045	9233228	-0.003366
318657271	39820	2054	4987.894376	31934	6	0.610629	31932	6	0.666689	9219639	-0.003354
318635312	40043	2127	4993.570898	32008	7	0.638235	31846	1	0.383475	9206123	-0.003285
318628061	40902	2106	5028.091718	31831	12	0.780606	32091	9	0.433564	9192664	-0.003335
318641469	40582	2117	5089.927678	31931	8	0.797064	31933	8	0.649423	9179234	-0.003431
318642706	39555	2103	5040.860042	31957	3	0.462516	31904	5	0.539551	9165802	-0.002906
318653175	39001	1952	4959.598324	31669	9	0.484518	31924	5	0.686091	9152182	-0.003161
318649313	40093	2102	4935.609195	32002	5	0.687383	31996	13	0.809629	9138608	-0.003431
318657802	41686	2144	5049.536454	31818	9	0.810412	31635	2	0.884548	9125151	-0.003372
npatches	nstrain	runtime	dt	init_x	init_y	init_y_blood	init_z	init_S	beta0	beta1	beta2	beta3	mean_beta	B	d	delta	delta_blood	b[0]	mut	m	CTL	c	g	epsilon	k	het	lambda	rho	omega	x_max	patch.dyna	DELTA	A	VA
10000	1	100.000000	0.001000	21900	9499	5000000	0.001000	10000000	5.043069	3.402392	4.437206	3.534498	4	800000000	0.010000	1.000000	1.000000	80000	0.000050	0.004800	0	0.500000	0.000000	2.500000	7.000000	0.500000	0.001000	0.001000	0.010000	31872	0	10.000000	7.000000	1.000000
sus	inf	inf_blood	z	x[0]	y[0][0]	z[0]	x[1]	y[1][0]	z[1]	S[0]	synchrony
219000000	94990000	5000000	10.000000	21900	9499	0.001000	21900	9499	0.001000	10000000	0.000000
206049525	92063349	4816170	3941.516320	18041	10288	0.394152	21936	8683	0.394152	10286522	0.000000
270860983	18000099	953979	6325.803353	25732	2265	0.632580	27757	1525	0.632580	10408831	0.000000
307279340	2361422	125999	7771.765723	29914	294	0.777177	31136	163	0.777177	10422984	0.000000
316861542	220170	12070	8648.645093	31445	55	0.864868	31753	22	0.864868	10411443	0.000000
318498837	17768	949	6523.477486	31613	3	0.918048	31847	0	0.532583	10396174	0.000000
318692127	11564	609	2857.164010	31744	0	0.241576	31848	1	0.195567	10380742	0.000000
318685773	24999	1277	2917.585452	31853	3	0.257146	31828	4	0.506805	10365279	0.000000
318663607	41037	2154	3991.626541	31822	3	0.549493	31686	1	0.329505	10350083	0.000000
318646514	36512	1942	4652.632233	31822	0	0.427173	31789	1	0.411279	10335024	0.000000
318650199	27946	1487	4256.098486	31930	8	0.390525	31918	1	0.333916	10319803	0.000000
318669764	28155	1446	3901.986357	31822	4	0.630381	31686	2	0.334625	10304404	0.000000
318665219	31472	1557	3986.671599	31993	1	0.277892	31887	0	0.247789	10289211	0.000000
318671887	32105	1630	4156.631364	31980	4	0.283714	31583	4	0.291293	10273879	0.000000
318654678	30411	1556	4096.861712	31700	2	0.428250	32017	1	0.547971	10258602	0.000000
318679316	30123	1577	4045.444167	31775	0	0.270432	31569	2	0.212890	10243329	0.000000
318693827	30965	1570	4063.335963	31964	6	0.334676	31640	2	0.479771	10228181	0.000000
318661252	31784	1641	4135.321232	31903	6	0.386305	31675	1	0.555140	10213255	0.000000
318662633	30449	1540	4119.050247	31916	2	0.626361	31692	6	0.608123	10198041	0.000000
318655126	30655	1506	4051.249504	31789	4	0.390414	32070	0	0.348762	10182855	0.000000
318674761	31079	1594	4087.651925	32050	14	0.414047	31765	1	0.352181	10167698	0.000000
318670872	30756	1589	4104.096037	31823	0	0.360213	31918	0	0.259942	10152992	0.000000
318666621	30865	1552	4097.232753	31892	0	0.351795	31960	0	0.174273	10138136	0.000000
318664060	31133	1584	4114.838320	31890	3	0.565334	31822	4	0.417376	10123165	0.000000
318665664	30916	1666	4134.541106	31911	5	0.329878	31890	8	0.534819	10108176	0.000000
318662620	30535	1576	4094.728900	31787	4	0.477973	31593	1	0.313202	10092964	0.000000
318661249	30966	1610	4098.595579	31879	3	0.583712	31892	3	0.418369	10077924	0.000000
318668805	31389	1604	4133.243126	31959	2	0.349430	32072	1	0.559017	10062875	0.000000
318663743	30978	1556	4097.162338	31572	3	0.310647	31752	1	0.498504	10048027	0.000000
318669129	31326	1622	4136.293380	31664	3	0.443035	31844	2	0.207974	10033283	0.000000
318691024	30743	1545	4100.480504	31987	1	0.301606	32014	1	0.356521	10018514	0.000000
318682120	30951	1649	4087.099455	31641	3	0.374169	31906	0	0.187458	10003541	0.000000
318679796	30835	1471	4087.003293	31819	0	0.498334	32057	1	0.334012	9988797	0.000000
318677962	31440	1606	4111.104699	31894	3	0.620047	31654	5	0.430399	9973927	0.000000
318662770	30898	1589	4129.761880	32010	9	0.769576	31855	1	0.201251	9958903	0.000000
318658214	30042	1571	4084.731821	31710	2	0.801768	31838	6	0.291664	9944028	0.000000
318669788	30752	1636	4069.539669	31792	0	0.548490	31884	6	0.570426	9929486	0.000000
318691409	30854	1484	4064.759685	31718	1	0.246980	31994	7	0.490428	9914716	0.000000
318668295	31409	1570	4088.942313	31940	1	0.505731	31914	3	0.361654	9900037	0.000000
318642912	30461	1530	4067.272234	32116	0	0.302572	32006	3	0.572335	9885270	0.000000
318681519	31246	1550	4071.682435	32039	4	0.496297	32005	3	0.362060	9870672	-1.#IND00
318690956	31186	1635	4111.357136	31870	3	0.559076	31859	4	0.349337	9856015	-1.#IND00
318685986	31041	1630	4097.705267	31925	1	0.588523	31736	2	0.605402	9841277	-1.#IND00
318661376	31022	1526	4090.272881	32056	0	0.294522	31747	1	0.330679	9826770	-0.012218
318666741	31044	1602	4089.748003	31832	17	0.561534	31860	0	0.182349	9811983	-0.004398
318690061	31310	1632	4096.804381	32024	6	0.734090	31898	3	0.255678	9797437	-0.003147
318662893	32423	1656	4160.579826	31992	1	0.698225	32032	1	0.246917	9782889	-0.001628
318656281	31421	1612	4185.838991	31973	1	0.328107	32009	1	0.303662	9768258	-0.001005
318671403	31105	1601	4148.871677	31897	8	0.513299	31983	6	0.519305	9753830	-0.001626
318658911	30933	1638	4110.804579	31954	4	0.704838	32055	0	0.196052	9739419	0.002762
318687358	31231	1545	4132.853349	31900	3	0.325303	31887	10	0.312548	9724954	0.002004
318663560	31089	1560	4136.371009	31721	7	0.590827	31812	2	0.446891	9710413	0.002739
318658721	31407	1611	4128.251829	31891	0	0.304110	31842	0	0.516498	9695991	0.002040
318654272	31669	1552	4174.201566	31662	21	0.415651	31802	2	0.450100	9681653	0.002480
318676511	30614	1593	4123.564568	32004	6	0.443606	31820	3	0.558789	9667272	0.002333
318674140	30375	1627	4063.663905	31737	0	0.355678	31953	2	0.232872	9652976	0.001828
318655265	31337	1588	4051.791184	31817	5	0.305499	31847	1	0.301703	9638439	0.001343
318692284	31988	1644	4151.676508	32088	4	0.578817	31884	6	0.299087	9624046	0.001330
318689100	31500	1589	4196.605014	31946	2	0.462389	31822	2	0.408186	9609629	-0.001156
318672086	29955	1544	4098.835427	31999	3	0.319869	31905	4	0.641091	9595299	-0.002277
318691916	30457	1457	4065.442618	31869	0	0.365219	31891	1	0.527119	9580942	-0.001365
318664485	30911	1570	4070.616369	31701	5	0.401117	31832	6	0.389252	9566738	-0.001717
318659010	30856	1583	4087.639223	31874	1	0.479353	31936	4	0.298370	9552477	-0.000716
318679062	31157	1619	4115.205843	31964	6	0.422533	31790	2	0.574493	9538383	-0.001098
318658688	31013	1599	4090.669381	31955	3	0.608489	31855	3	0.316136	9524224	-0.001320
318673162	30155	1525	4059.633231	31924	5	0.762566	32028	3	0.422814	9510111	-0.001589
318676634	30706	1661	4057.113335	31949	1	0.324665	31668	0	0.196930	9496066	-0.001480
318661842	31646	1610	4120.570031	32146	4	0.499040	31698	0	0.228423	9482084	0.001233
318665248	31322	1559	4156.248811	31725	2	0.694604	31819	0	0.351467	9467857	0.000896
318663942	30930	1564	4125.232291	31824	0	0.256238	31965	5	0.315798	9453840	0.000856
318672839	30723	1642	4090.674743	31999	8	0.285135	31720	4	0.424161	9439867	0.000575
318665498	30752	1606	4088.458088	31811	5	0.566467	31961	1	0.316732	9425823	0.000434
318667422	31142	1564	4097.124211	31856	1	0.661320	31644	3	0.292888	9411789	0.000181
318681169	31824	1660	4143.188259	31966	2	0.379397	32012	0	0.232026	9397767	-0.000054
318657973	31081	1564	4145.617407	31985	2	0.363408	31957	3	0.419605	9383844	0.000520
318662549	30051	1487	4091.723249	31606	3	0.468078	31816	5	0.367268	9370075	0.000953
318674329	30954	1596	4069.931531	31945	6	0.319896	31833	2	0.365873	9356126	0.000940
318664979	31050	1568	4107.455019	32109	4	0.587548	31919	3	0.433337	9342183	0.001281
318686877	30198	1490	4095.275986	31895	10	0.611004	31781	2	0.465236	9328347	0.001269
318671725	30659	1561	4059.823207	31797	1	0.317965	31711	3	0.252390	9314411	0.001121
318651364	30768	1508	4087.138709	31887	3	0.368897	31799	1	0.305334	9300499	0.001580
318658309	31371	1527	4083.671501	31831	3	0.613103	31863	1	0.182978	9286817	0.001439
318671310	31402	1603	4124.868338	31677	3	0.604218	31802	0	0.247039	9273104	0.001065
318671131	30442	1532	4125.271480	31824	0	0.486966	31745	2	0.194145	9259524	0.001769
318667798	30538	1636	4094.488119	31865	3	0.634959	31837	3	0.382964	9245550	0.001596
318655226	30019	1554	4061.187308	31683	5	0.514983	31598	2	0.544084	9231824	0.001610
318661953	31469	1614	4057.256432	31972	2	0.526126	31756	5	0.491005	9218200	0.002149
318671244	31096	1584	4130.028638	31666	0	0.433806	31687	3	0.455022	9204259	0.002158
318665550	31333	1617	4128.247438	31857	1	0.195016	31799	1	0.205786	9190639	0.001872
318685586	30527	1561	4099.925941	31778	2	0.214573	31914	1	0.325822	9176938	0.001995
318672302	31194	1588	4100.835661	31945	9	0.523674	31747	2	0.328818	9163350	0.001744
318680824	31501	1619	4128.640351	32027	1	0.225975	31686	0	0.340890	9149724	0.001923
318661693	31738	1556	4157.410686	31712	2	0.459693	31742	1	0.205284	9136285	0.002024
318660526	30386	1581	4118.828161	31738	0	0.378067	31783	5	0.445056	9122661	0.001969
318673035	30534	1610	4065.792660	31621	1	0.263365	31834	1	0.235269	9109008	0.001777
318677940	31446	1541	4096.784076	31788	9	0.518926	31841	8	0.421863	9095371	0.001887
318676904	31628	1631	4117.966161	32095	7	0.494386	31945	2	0.303174	9081980	0.001765
318675620	30472	1565	4098.936576	31840	0	0.472442	32015	2	0.271790	9068383	0.001417
318659678	31436	1588	4093.739087	31833	8	0.469980	31649	2	0.379158	9054939	0.001426
318643332	31234	1623	4128.144304	31847	0	0.241933	31777	1	0.228750	9041442	0.001378
npatches	nstrain	runtime	dt	init_x	init_y	init_y_blood	init_z	init_S	beta0	beta1	beta2	beta3	mean_beta	B	d	delta	delta_blood	b[0]	mut	m	CTL	c	g	epsilon	k	het	lambda	rho	omega	x_max	patch.dyna	DELTA	A	VA
10000	1	100.000000	0.001000	21900	9499	5000000	0.001000	10000000	2.980709	4.967576	5.500762	3.214019	4	800000000	0.010000	1.000000	1.000000	80000	0.000050	0.004800	0	0.500000	0.000000	2.500000	8.000000	0.500000	0.001000	0.001000	0.010000	31872	0	10.000000	7.000000	1.000000
sus	inf	inf_blood	z	x[0]	y[0][0]	z[0]	x[1]	y[1][0]	z[1]	S[0]	synchrony
219000000	94990000	5000000	10.000000	21900	9499	0.001000	21900	9499	0.001000	10000000	0.000000
212647872	78043445	4104600	3941.516320	23704	6774	0.394152	18929	8639	0.394152	10274365	0.000000
281367396	10851645	580899	6325.803353	29314	870	0.632580	26945	1378	0.632580	10368123	0.000000
312030842	847050	45848	7771.765723	31527	47	0.777177	31192	119	0.777177	10369012	0.000000
317946087	39459	2227	8126.334116	32002	0	0.793027	31790	11	0.864868	10354647	0.000000
318631658	7155	362	3042.643155	32016	0	0.197711	31987	7	0.351334	10339024	0.000000
318704778	13100	643	2346.144809	31974	0	0.168205	31848	1	0.238377	10323570	0.000000
318695576	25460	1238	2954.350608	32174	2	0.309716	31736	0	0.311498	10308142	0.000000
318671158	30560	1555	3656.575968	31772	3	0.242601	31783	3	0.408929	10292839	0.000000
318686117	26358	1396	3783.277322	31909	2	0.467313	31961	2	0.326679	10277472	0.000000
318698950	23370	1178	3504.395994	31824	0	0.197071	31864	2	0.547703	10262163	0.000000
318677884	23795	1214	3412.258083	31936	1	0.213071	32094	5	0.402432	10246959	0.000000
318678278	24947	1309	3465.643905	31866	1	0.191159	31929	2	0.367126	10231795	0.000000
318697642	24744	1278	3517.479833	32044	0	0.176749	32015	11	0.327312	10216537	0.000000
318669038	24099	1249	3455.886189	31785	0	0.240619	31954	0	0.371518	10201477	0.000000
318673139	24574	1292	3456.435437	31882	0	0.197670	31866	10	0.529210	10186334	0.000000
318673574	25658	1244	3500.991896	31788	0	0.227721	31817	2	0.692962	10171483	0.000000
318674709	25603	1293	3534.476148	31744	3	0.277878	32086	1	0.264772	10156279	0.000000
318660491	25056	1299	3551.687790	31630	6	0.369411	31787	3	0.357798	10141259	0.000000
318686629	24543	1276	3510.734600	32014	1	0.371351	31893	3	0.469641	10126149	0.000000
318705187	24385	1250	3462.709707	31666	2	0.244397	32087	1	0.431352	10111130	0.000000
318670368	24179	1213	3454.845369	31855	3	0.522797	31987	6	0.467988	10096001	0.000000
318692928	24741	1220	3467.270275	31865	1	0.295317	31887	5	0.677359	10080829	0.000000
318688733	25016	1232	3492.626860	31900	1	0.298128	32011	2	0.804333	10065872	0.000000
318657060	24359	1269	3501.485702	31855	1	0.223617	31924	0	0.433969	10050837	0.000000
318691225	25198	1306	3492.793592	31771	8	0.300263	32123	2	0.344009	10035902	0.000000
318692883	25355	1276	3511.761807	31885	5	0.575641	31743	0	0.321276	10021019	0.000000
318679434	24685	1279	3520.699040	31618	2	0.255697	31659	2	0.551955	10006256	0.000000
318687294	24409	1185	3463.697864	31837	1	0.387999	31607	2	0.257212	9991300	0.000000
318666483	25262	1231	3480.532825	31913	2	0.234337	31816	1	0.377428	9976359	0.000000
318699062	24783	1252	3490.320337	31691	3	0.344524	31781	8	0.378794	9961557	0.000000
318689170	25259	1278	3505.922647	31997	4	0.296723	32197	4	0.413415	9946772	0.000000
318680957	25325	1266	3563.893868	31896	4	0.573494	32089	0	0.438103	9931855	0.000000
318677162	24890	1241	3547.857518	31911	1	0.200287	31804	4	0.228977	9917081	0.000000
318688825	23745	1191	3436.052332	31679	4	0.486713	32069	0	0.242176	9902433	0.000000
318698988	23499	1201	3413.745413	32210	1	0.198415	31972	0	0.170409	9887686	0.000000
318703603	24760	1272	3438.134414	32056	7	0.487327	31807	5	0.292811	9872926	0.000000
318646988	24851	1254	3471.032025	31940	4	0.367978	31885	3	0.446654	9858096	0.000000
318673884	25248	1330	3508.275987	32120	0	0.436230	31789	2	0.244676	9843253	0.000000
318671112	24425	1234	3509.998438	32015	1	0.254791	31800	3	0.227379	9828650	0.000000
318689217	25277	1322	3521.318794	32156	4	0.250211	31962	3	0.413891	9814047	-1.#IND00
318691531	25273	1256	3532.065935	31591	3	0.234309	31669	6	0.298736	9799431	-1.#IND00
318699986	25031	1297	3502.506658	32022	0	0.285958	31598	0	0.209049	9784779	-1.#IND00
318693315	25500	1318	3527.645368	32029	3	0.263645	31911	3	0.347615	9770144	-1.#IND00
318676298	25208	1244	3527.756794	31791	4	0.246826	31914	3	0.508749	9755636	0.006891
318709252	25022	1260	3529.058084	32004	2	0.375829	31784	0	0.343689	9741178	0.005111
318678443	24898	1281	3507.233348	31871	0	0.543613	31820	4	0.329078	9726537	-0.000078
318684895	24992	1293	3493.472337	31912	3	0.331546	31924	0	0.284912	9712091	-0.002181
318674742	23947	1260	3487.485209	31991	1	0.274188	31796	9	0.393299	9697741	-0.000936
318689235	24967	1368	3475.042476	32052	1	0.209061	31720	5	0.467139	9683369	0.000353
318675224	24966	1253	3519.455305	31814	3	0.270916	31837	8	0.676844	9669051	0.001555
318654387	25115	1281	3534.968900	31902	1	0.183399	31728	2	0.724578	9654783	0.000960
318681815	24786	1265	3496.593221	31916	0	0.171969	31535	5	0.421826	9640402	-0.001677
318679542	24714	1256	3476.810791	31715	3	0.257515	31770	3	0.577436	9626106	-0.001221
318675181	25880	1341	3537.143682	31689	1	0.493504	31768	1	0.475753	9611768	-0.001876
318691345	24834	1239	3540.022745	31914	0	0.309695	31856	10	0.282117	9597319	-0.002105
318694574	24676	1215	3478.609224	31955	1	0.250945	31926	2	0.564636	9583117	-0.002316
318683114	24512	1279	3469.851469	31814	0	0.185783	31811	1	0.323343	9568994	-0.001234
318691061	24616	1250	3463.182234	31886	1	0.244164	31960	6	0.314583	9554707	-0.000710
318694100	25032	1283	3489.989482	31970	3	0.429170	32035	1	0.503664	9540456	-0.000093
318678958	24695	1269	3511.568079	31717	0	0.257717	32020	7	0.528067	9526269	-0.000141
318673357	24717	1173	3495.295757	31730	10	0.475142	31825	7	0.476262	9512163	0.000327
318685677	24551	1223	3450.063094	32130	0	0.442523	31707	1	0.362249	9498045	0.000600
318691484	25427	1276	3536.391961	31922	5	0.290550	31571	0	0.195756	9483903	0.000174
318703241	24914	1311	3519.888243	31813	2	0.433639	31807	6	0.412289	9469802	0.000270
318674361	24306	1244	3470.834081	31885	0	0.184050	31893	2	0.594757	9455524	0.000274
318680401	26193	1369	3531.786336	32037	1	0.167528	31944	2	0.274326	9441431	0.000206
318653615	25233	1298	3568.977873	32009	2	0.279782	31850	2	0.537471	9427499	0.000143
318679877	24328	1235	3494.996375	32083	0	0.208275	31778	0	0.293125	9413307	0.000278
318668707	25255	1244	3501.476871	31803	5	0.296406	31778	0	0.214279	9399379	0.000134
318675236	24652	1318	3503.586461	31801	2	0.260464	31604	1	0.175154	9385329	0.001088
318681201	25098	1272	3493.114180	31952	1	0.226116	32014	6	0.492561	9371353	0.000986
318699011	25156	1246	3523.517756	31801	1	0.324806	31749	4	0.667246	9357356	0.000508
318676554	25388	1225	3512.987602	32128	2	0.388610	32045	5	0.336269	9343478	-0.000355
318694946	24709	1235	3548.634050	32080	0	0.538479	31891	0	0.265825	9329555	-0.000988
318670453	24891	1206	3499.687476	31794	0	0.276123	32043	2	0.422522	9315564	-0.000742
318689540	24813	1318	3499.656029	31760	1	0.250189	31762	3	0.257114	9301609	-0.000108
318675770	24355	1216	3477.752664	31900	5	0.326234	31797	2	0.364955	9287785	-0.000048
318658279	26085	1330	3536.507836	31940	0	0.217749	31987	2	0.273145	9273819	-0.000960
318679220	25417	1362	3595.277405	31772	2	0.187217	31699	1	0.327136	9259789	-0.000885
318681593	23727	1151	3491.195346	31831	1	0.232182	32018	9	0.403629	9245853	-0.001153
318676931	24152	1246	3433.274014	31455	1	0.273861	31943	0	0.242472	9232204	-0.000849
318684098	25313	1275	3485.918182	31763	7	0.307812	31745	4	0.188107	9218507	-0.000912
318671649	25533	1292	3569.033665	31917	1	0.243889	31791	14	0.507623	9204708	-0.000527
318707509	24562	1273	3551.631467	31994	2	0.197919	32061	4	0.500872	9190971	0.000010
318685100	25105	1211	3503.803171	31577	2	0.376674	32041	1	0.506731	9177435	-0.000058
318696834	24874	1323	3492.734688	32040	0	0.210960	31930	1	0.237667	9163703	-0.000112
318689939	24683	1234	3502.356267	31861	2	0.197497	31824	1	0.196714	9150126	-0.000030
318697471	24474	1213	3450.438395	31724	0	0.226513	31829	0	0.354877	9136607	-0.000137
318661769	25825	1264	3523.134010	31808	1	0.386410	31882	5	0.287391	9122983	-0.000106
318675002	24994	1262	3552.121252	31833	1	0.199798	32095	2	0.549948	9109539	-0.000407
318682285	24118	1299	3510.930807	32037	3	0.402302	31959	0	0.594139	9095989	-0.000243
318672664	24120	1163	3448.294494	31997	2	0.219435	31855	0	0.222216	9082514	-0.000656
318677308	24989	1256	3462.423152	31976	6	0.526623	31961	14	0.465175	9069146	-0.000627
318678274	25549	1339	3536.547697	31800	1	0.208648	31910	0	0.318584	9055623	-0.000665
318675095	24958	1167	3534.255192	31888	7	0.486630	31946	1	0.369232	9042049	-0.000415
318682491	23811	1230	3455.082022	31608	1	0.195586	31896	10	0.483139	9028672	-0.001726
318696907	24424	1224	3435.835871	31753	5	0.306712	31959	1	0.567417	9015307	-0.001311
318695196	25085	1266	3480.634468	31972	1	0.332583	31728	0	0.210783	9001794	-0.001082
318695732	26225	1313	3566.259792	31902	1	0.214263	32085	1	0.232569	8988455	-0.000716
npatches	nstrain	runtime	dt	init_x	init_y	init_y_blood	init_z	init_S	beta0	beta1	beta2	beta3	mean_beta	B	d	delta	delta_blood	b[0]	mut	m	CTL	c	g	epsilon	k	het	lambda	rho	omega	x_max	patch.dyna	DELTA	A	VA
10000	1	100.000000	0.001000	21900	9499	5000000	0.001000	10000000	4.912246	5.154141	2.993349	5.964871	4	800000000	0.010000	1.000000	1.000000	80000	0.000050	0.004800	0	0.500000	0.000000	2.500000	9.000000	0.500000	0.001000	0.001000	0.010000	31872	0	10.000000	7.000000	1.000000
sus	inf	inf_blood	z	x[0]	y[0][0]	z[0]	x[1]	y[1][0]	z[1]	S[0]	synchrony
219000000	94990000	5000000	10.000000	21900	9499	0.001000	21900	9499	0.001000	10000000	0.000000
219651543	65537656	3466622	3941.516320	19760	7295	0.394152	19207	7694	0.394152	10261430	0.000000
289904006	6290021	339762	6325.803353	28045	715	0.632580	28061	767	0.632580	10329939	0.000000
314722781	273131	14976	7771.765723	31003	20	0.777177	31464	44	0.777177	10322653	0.000000
318334613	8483	473	4920.255642	31911	0	0.470095	31592	0	0.465232	10307200	0.000000
318655964	6193	311	2202.775044	31880	0	0.181706	31869	0	0.181465	10291813	0.000000
318712080	11914	651	2217.999820	31802	6	0.339140	31806	0	0.167400	10276261	0.000000
318692273	19037	935	2668.660961	31795	1	0.378992	31951	1	0.167133	10261030	0.000000
318689276	21284	1116	3023.565226	31752	4	0.377847	31890	1	0.194962	10245783	0.000000
318688339	19528	996	3076.778982	31896	1	0.197423	31790	0	0.204286	10230330	0.000000
318712403	18249	943	2972.095491	31837	0	0.179852	31929	0	0.310361	10215078	0.000000
318699587	18631	1015	2911.031427	32020	1	0.173968	31751	6	0.216467	10200068	0.000000
318710812	19595	1006	2965.745538	31758	2	0.296650	31640	7	0.406486	10184809	0.000000
318705307	19953	991	3033.878711	32076	7	0.573450	31757	0	0.230484	10169578	0.000000
318693521	19643	950	3019.122936	31767	7	0.443833	31698	0	0.169830	10154387	0.000000
318714958	18674	933	2990.725065	31765	0	0.233875	32034	7	0.437037	10139110	0.000000
318697586	18843	962	2960.481538	31740	5	0.331445	31815	0	0.218714	10123991	0.000000
318702551	19719	991	3000.337824	31939	1	0.239194	31641	3	0.286026	10108829	0.000000
318701009	19934	1003	3037.706404	31891	1	0.410865	32006	2	0.501867	10093714	0.000000
318688273	18459	882	2962.590794	32008	0	0.179517	31914	3	0.316947	10078582	0.000000
318693681	18890	983	2949.745272	31896	1	0.236499	32025	0	0.180491	10063676	0.000000
318684200	19152	988	2969.689044	31631	1	0.270700	31984	2	0.344855	10048670	0.000000
318709104	18917	958	2970.018966	31688	0	0.188127	32159	1	0.464441	10033692	0.000000
318682193	19330	1005	2972.723765	31896	0	0.170731	32055	8	0.330243	10018696	0.000000
318697273	19479	947	3016.956794	31860	6	0.344167	31803	2	0.593823	10003554	0.000000
318709291	19568	977	3013.849627	31998	0	0.504228	31995	4	0.311059	9988770	0.000000
318701427	19075	1014	2994.278059	31599	1	0.467396	31803	11	0.535684	9974039	0.000000
318702618	18864	969	2974.176064	31772	0	0.196610	31682	5	0.470323	9959115	0.000000
318683291	20097	1041	3001.223755	32042	20	0.316457	31968	6	0.548998	9944209	0.000000
318677694	19814	987	3029.106498	31740	0	0.360357	31978	2	0.332160	9929431	0.000000
318697668	18981	976	3006.868425	31925	1	0.434595	31847	0	0.327416	9914880	0.000000
318680876	18850	978	2954.068261	31658	8	0.409693	31775	1	0.255534	9900359	0.000000
318673338	19243	980	2971.036536	31811	0	0.232976	32001	7	0.384513	9885753	0.000000
318700893	19348	963	2991.224510	31859	3	0.466847	32000	1	0.340442	9870919	0.000000
318690319	19069	1014	2998.314857	31663	1	0.578900	31721	7	0.416433	9856135	0.000000
318689549	18823	984	2958.420914	31965	1	0.192455	32169	7	0.633829	9841530	0.000000
318687939	19289	961	2970.633596	31804	1	0.486600	31931	1	0.258160	9827018	0.000000
318696407	19174	977	2962.313427	32017	0	0.189524	32016	0	0.269489	9812332	0.000000
318696678	19536	974	3021.690350	32120	1	0.173655	31830	4	0.497651	9797593	0.000000
318656778	19466	980	3023.992889	31708	5	0.424816	31808	0	0.223037	9782998	0.000000
318728498	19355	999	3013.408452	31641	1	0.230423	31768	4	0.443526	9768373	-1.#IND00
318675238	18689	936	2979.127382	31803	1	0.313080	31792	0	0.536910	9753860	-1.#IND00
318682440	19569	1004	2984.042385	31788	4	0.495265	31820	2	0.220048	9739272	-1.#IND00
318700789	20289	1059	3038.690015	32006	6	0.582204	31701	6	0.328216	9724725	-1.#IND00
318674421	18867	1014	3013.860184	31802	3	0.411207	31818	0	0.372969	9710234	-0.003963
318703226	19188	996	2960.713924	31654	2	0.410963	31765	0	0.267568	9695571	-0.001888
318680914	19204	962	2979.762285	31927	4	0.402490	32004	4	0.318943	9681211	0.002763
318694513	19474	1014	3015.259345	31914	2	0.387893	31871	3	0.271629	9666911	0.005199
318699438	20070	942	3013.762071	31926	0	0.343914	31799	2	0.272480	9652431	0.005080
318688622	18944	948	3025.767785	31753	0	0.175452	31849	0	0.217523	9637983	0.003893
318706159	18448	944	2943.516558	31852	0	0.167102	31962	2	0.232092	9623821	0.001037
318690841	19622	960	2975.403196	31908	8	0.397148	31820	0	0.174556	9609516	0.001364
318690187	19728	1004	3016.107799	32072	0	0.239436	31881	2	0.226234	9595321	-0.000052
318722585	19552	995	3011.130009	31813	0	0.173340	31938	3	0.202257	9581241	-0.001698
318701370	19376	937	2997.094858	31735	3	0.419572	31924	9	0.516205	9567196	0.002474
318691151	18807	930	2967.838138	31572	1	0.393763	31781	4	0.398440	9552981	0.002742
318695103	19772	999	2987.399831	31893	3	0.261948	32014	0	0.190270	9538698	0.003666
318691665	20104	1050	3043.665666	31954	11	0.547708	31817	0	0.167837	9524329	0.003219
318698176	19313	963	3020.359510	32039	1	0.473446	31723	3	0.190718	9510228	0.003314
318691290	19181	1010	2990.180180	31801	0	0.323454	31906	2	0.277362	9495918	0.003806
318687841	19301	967	2981.104241	31740	8	0.441922	31966	0	0.174070	9481640	0.003250
318696714	19457	1017	2984.803844	32041	1	0.244478	31879	3	0.394700	9467808	0.002943
318687115	19919	996	3019.764641	31938	0	0.249925	31979	0	0.399991	9453615	0.002841
318691244	18879	959	2990.226700	31864	3	0.190250	31782	7	0.312068	9439569	0.001988
318666881	18966	987	2990.986592	32013	3	0.349298	31775	7	0.582800	9425552	0.003096
318708989	19439	997	2988.959395	31781	1	0.472334	31905	1	0.319060	9411512	0.003402
318720271	19420	1009	3006.442135	31775	5	0.506628	31923	2	0.397510	9397408	0.003626
318697173	19065	985	2994.137861	32064	7	0.544713	31843	0	0.199687	9383297	0.003633
318701868	19190	971	2986.424511	31811	2	0.368088	31895	5	0.350985	9369435	0.003308
318709502	19280	1002	2993.003244	31882	0	0.191276	32046	1	0.347462	9355418	0.003677
318686761	19391	1068	3000.166124	31884	4	0.380646	31895	0	0.175627	9341430	0.003608
318709335	19323	932	3001.560506	31706	3	0.492526	31779	1	0.385118	9327375	0.004241
318678676	19231	983	2983.008626	31865	0	0.336015	31714	2	0.228510	9313384	0.003805
318680853	19004	1009	2991.097179	31621	2	0.308213	31632	1	0.219868	9299518	0.003689
318704981	18264	943	2942.017711	31914	0	0.325880	32205	0	0.169303	9285630	0.003810
318671644	18435	950	2916.499802	31723	1	0.193352	31845	0	0.214751	9271791	0.003594
318701101	19683	1048	2957.308152	31842	12	0.357027	31975	1	0.306086	9257942	0.003161
318708749	19766	988	3037.010251	31973	2	0.359310	32093	2	0.185674	9244209	0.003273
318705694	19349	996	3006.198873	31924	2	0.242773	31697	6	0.288190	9230452	0.002513
318701950	19966	996	3030.386572	31837	2	0.382281	31721	5	0.391187	9216773	0.002547
318692402	19766	966	3026.550781	31799	0	0.336070	32130	2	0.297035	9203106	0.003224
318686245	19351	1006	3014.301830	31674	1	0.207358	31955	3	0.563538	9189232	0.003572
318692807	19545	1005	2997.935198	31877	10	0.246615	31815	5	0.375055	9175434	0.003318
318680325	18810	1005	3000.044367	31954	1	0.478361	31774	8	0.620999	9161860	0.003152
318713389	18614	1014	2937.915692	31732	4	0.412304	31847	0	0.218114	9148190	0.001731
318716221	19571	992	2978.362505	31688	0	0.209110	31875	3	0.418501	9134597	0.001283
318699621	19089	962	2992.068641	31961	3	0.270763	31940	6	0.283601	9121092	0.001295
318700467	19169	1019	2967.519779	31674	0	0.191663	31947	3	0.435178	9107484	0.001375
318666153	20117	1024	3010.860143	31774	5	0.378204	31917	2	0.376350	9094123	0.002809
318676798	19493	992	3045.980916	31940	2	0.588239	31913	9	0.361104	9080703	0.002918
318673082	18446	997	2977.602960	31903	2	0.596566	31842	1	0.607961	9067254	0.002889
318677741	18535	995	2931.169529	31973	1	0.273982	31823	0	0.188539	9053884	0.002184
318690972	19700	1008	3000.423486	31933	0	0.227245	31874	3	0.468548	9040509	0.001955
318716687	19782	1004	3036.554736	31964	2	0.475724	31926	5	0.590378	9026984	0.001927
318687954	19020	962	3016.376169	31879	0	0.290500	31941	2	0.393605	9013594	0.001754
318688717	18971	971	2971.810188	32038	0	0.287123	31890	3	0.281821	9000104	0.001688
318705753	18694	970	2936.800878	31908	1	0.220007	31780	3	0.260794	8986680	0.001070
318697060	19467	995	2967.437268	31882	3	0.311053	32011	3	0.268473	8973176	0.001911
318695223	20118	1042	3045.767715	31752	7	0.515893	31944	10	0.556362	8959868	0.003346
318693198	19336	943	3022.436183	31700	3	0.633172	31800	4	0.323626	8946546	0.003290
npatches	nstrain	runtime	dt	init_x	init_y	init_y_blood	init_z	init_S	beta0	beta1	beta2	beta3	mean_beta	B	d	delta	delta_blood	b[0]	mut	m	CTL	c	g	epsilon	k	het	lambda	rho	omega	x_max	patch.dyna	DELTA	A	VA
10000	1	100.000000	0.001000	21900	9499	5000000	0.001000	10000000	5.558664	2.366568	5.509768	4.480039	4	800000000	0.010000	1.000000	1.000000	80000	0.000050	0.004800	0	0.500000	0.000000	2.500000	10.000000	0.500000	0.001000	0.001000	0.010000	31872	0	10.000000	7.000000	1.000000
sus	inf	inf_blood	z	x[0]	y[0][0]	z[0]	x[1]	y[1][0]	z[1]	S[0]	synchrony
219000000	94990000	5000000	10.000000	21900	9499	0.001000	21900	9499	0.001000	10000000	0.000000
226555494	54727166	2917118	3941.516320	19298	6533	0.394152	26214	4218	0.394152	10248449	0.000000
296350618	3552960	194590	6325.803353	28614	541	0.632580	30955	275	0.632580	10297672	0.000000
316168751	83601	4624	7745.933925	31324	10	0.777177	31691	5	0.777177	10286367	0.000000
318495214	4167	214	3020.484413	31813	0	0.437174	32150	0	0.268661	10270897	0.000000
318700722	4997	270	1961.722321	31869	0	0.180074	31868	0	0.171722	10255587	0.000000
318715616	8325	389	2046.909773	31688	3	0.266631	31996	0	0.166917	10240239	0.000000
318712347	12577	588	2291.892970	31871	1	0.544716	31722	2	0.374451	10224828	0.000000
318721911	14665	770	2535.497286	31639	0	0.239912	32023	2	0.211252	10209678	0.000000
318682800	15158	841	2629.317082	31826	2	0.244977	31883	1	0.339720	10194518	0.000000
318707303	15142	765	2658.864914	32010	5	0.334015	32113	0	0.192354	10179301	0.000000
318687855	14906	742	2632.243302	31819	0	0.332731	32033	0	0.189639	10164099	0.000000
318690944	14401	722	2596.340023	31811	1	0.255127	31816	0	0.168942	10148897	0.000000
318690039	14128	727	2566.454899	32021	1	0.468018	31683	2	0.245580	10133711	0.000000
318698978	14303	758	2563.734042	31976	0	0.233691	31821	1	0.173994	10118641	0.000000
318705025	14364	756	2583.507735	31925	0	0.348467	31936	0	0.176542	10103568	0.000000
318692557	14759	732	2599.549582	31820	3	0.208325	31874	3	0.230711	10088385	0.000000
318671896	14657	754	2613.560387	31929	1	0.257987	32034	0	0.179563	10073207	0.000000
318700202	14043	670	2579.160388	31938	4	0.214679	31827	0	0.223368	10058455	0.000000
318714165	14137	799	2566.224235	31693	2	0.340963	31770	1	0.207023	10043400	0.000000
318702791	14532	744	2577.175919	31804	4	0.366579	31788	1	0.244477	10028464	0.000000
318690958	14750	768	2586.244257	31737	2	0.335854	31691	2	0.174891	10013567	0.000000
318692235	14858	754	2617.990198	31833	0	0.197988	32022	0	0.180508	9998563	0.000000
318715843	14970	727	2615.910169	31639	1	0.424595	31867	2	0.208298	9983442	0.000000
318697183	15148	819	2618.692855	31619	0	0.276635	31842	0	0.305373	9968429	0.000000
318700173	14502	754	2616.229278	31524	3	0.204385	31876	1	0.196184	9953537	0.000000
318690172	14082	729	2581.868294	31908	0	0.185525	31970	1	0.168130	9938859	0.000000
318687896	14526	776	2584.617082	31824	1	0.294596	31730	0	0.271018	9924160	0.000000
318700736	13875	727	2562.422894	31810	2	0.317742	31885	0	0.192222	9909251	0.000000
318707503	14184	741	2560.210737	31779	0	0.242622	31633	2	0.305078	9894433	0.000000
318695219	14351	699	2580.620301	31666	0	0.172811	31886	2	0.269990	9879759	0.000000
318726458	14698	754	2577.815069	31739	2	0.309393	31910	0	0.193714	9865223	0.000000
318705100	15117	758	2625.782212	32119	0	0.221531	31915	0	0.246188	9850652	0.000000
318700180	14213	727	2604.940599	32112	0	0.169386	31961	1	0.229961	9835964	0.000000
318707241	14232	738	2574.137605	32143	0	0.172226	31780	1	0.197331	9821305	0.000000
318691037	14552	750	2577.575762	31866	0	0.258074	31713	0	0.267499	9806417	0.000000
318698938	14483	738	2593.143609	31860	0	0.337916	31731	1	0.198980	9791720	0.000000
318727674	14152	714	2587.904093	31787	3	0.502646	31989	3	0.272810	9777134	0.000000
318701971	14338	761	2583.124617	31887	0	0.257717	31966	1	0.177110	9762667	0.000000
318693266	14651	812	2590.501972	32155	7	0.290043	31649	0	0.167184	9748096	0.000000
318706554	14783	776	2607.435635	31938	2	0.447139	31867	3	0.216811	9733590	-1.#IND00
318689624	14143	692	2585.803058	31790	3	0.214457	31979	1	0.246267	9719010	-1.#IND00
318687142	14301	694	2565.690240	31974	2	0.509126	31798	0	0.174683	9704570	-1.#IND00
318704336	14413	744	2585.691536	32051	0	0.227694	31932	0	0.167064	9689986	-1.#IND00
318715118	14229	728	2582.617790	31780	4	0.387273	31975	1	0.166686	9675446	0.011569
318693387	14111	689	2568.437390	31947	2	0.403490	31775	0	0.177552	9661218	0.011268
318692829	14952	775	2592.954397	31732	2	0.299987	31961	1	0.176958	9646567	0.011764
318717404	14773	736	2608.770553	32132	0	0.176444	32016	0	0.176518	9631988	0.007904
318700565	14695	746	2605.180594	32000	0	0.167151	32133	0	0.167155	9617624	0.006514
318698994	14897	684	2603.889539	31942	0	0.381848	31915	2	0.265390	9603291	0.004313
318705772	14847	769	2599.524492	31817	1	0.284594	31773	0	0.187363	9588870	0.004833
318699276	14311	780	2595.999334	32014	4	0.300583	31935	7	0.246917	9574780	0.002451
318695000	14825	707	2593.421054	31701	2	0.211260	31696	2	0.190174	9560544	0.003415
318705293	15277	773	2627.381678	31974	0	0.219352	31897	1	0.264220	9546472	0.001955
318695354	15368	780	2654.938185	31815	7	0.349112	31904	0	0.188617	9532227	0.001388
318705757	14485	765	2609.658313	31619	0	0.426546	31912	1	0.208864	9517871	0.001192
318698248	14413	699	2582.163245	31848	10	0.275839	32091	0	0.183598	9503654	0.001620
318700769	14635	801	2600.082823	32040	0	0.249045	31725	3	0.402805	9489560	0.002177
318684648	13830	708	2571.593033	31848	0	0.247881	32070	0	0.182131	9475458	0.001361
318683784	14236	777	2557.502909	31934	3	0.253960	31905	1	0.278001	9461290	0.001001
318706385	15416	814	2610.652328	31701	1	0.208412	31931	1	0.190942	9447095	0.001256
318709696	15197	772	2629.916433	32013	4	0.262217	31692	0	0.172602	9432943	0.001970
318692143	14529	721	2612.739712	32007	3	0.229355	31848	1	0.172280	9418681	0.001469
318696442	14371	752	2613.515255	31835	3	0.184228	31668	2	0.220034	9404632	0.000984
318717261	14232	707	2564.530944	31842	0	0.397676	31789	3	0.338257	9390594	0.001137
318702429	15151	789	2596.035260	31934	4	0.478106	31866	2	0.298490	9376598	0.001045
318701316	14960	774	2633.736629	31867	0	0.183268	32004	1	0.426343	9362539	0.001172
318694466	14802	769	2629.838934	31933	9	0.348760	31956	0	0.183074	9348709	0.000181
318726800	14621	701	2603.255395	31888	0	0.214689	31890	1	0.193677	9334754	-0.000028
318700005	14915	746	2596.279005	31951	0	0.188841	31802	0	0.168005	9320987	-0.000456
318713299	14918	770	2607.476736	31658	1	0.226343	31700	0	0.265335	9307092	-0.000920
318703649	14814	781	2617.517870	31805	2	0.236329	31912	0	0.185851	9293143	-0.000788
318702032	14853	729	2614.474719	32057	8	0.528382	31769	3	0.332243	9279136	-0.001042
318707163	14199	700	2576.995752	31916	0	0.226766	31823	1	0.176660	9265394	-0.000641
318695898	14321	773	2571.698460	31995	1	0.172954	31932	0	0.195717	9251588	-0.000624
318712574	15026	723	2604.073034	31794	1	0.260756	31732	1	0.218006	9237762	-0.000844
318691700	14508	755	2601.893520	31744	0	0.304930	31679	2	0.254784	9224151	-0.001055
318702086	15012	788	2617.165983	32033	0	0.173519	31901	0	0.234368	9210318	-0.001807
318688821	14423	690	2607.804500	31858	3	0.230844	31763	3	0.205911	9196566	-0.001953
318694581	14306	759	2577.687065	31865	0	0.442690	31899	0	0.176062	9182773	-0.001956
318670993	14668	764	2590.126418	31938	0	0.180347	31931	1	0.326195	9169043	-0.002100
318681678	14532	784	2599.920227	31911	3	0.335524	31790	4	0.298629	9155252	-0.002544
318702119	14351	694	2582.648892	31849	0	0.463476	31917	0	0.181002	9141491	-0.002519
318706701	14137	745	2568.927183	32046	2	0.217228	31804	1	0.167377	9127907	-0.001300
318693505	14908	774	2606.471189	31926	0	0.174894	31801	2	0.196804	9114262	-0.001342
318699812	14879	744	2609.541763	31701	0	0.167074	31660	1	0.217142	9100774	-0.001290
318709870	14625	755	2591.165431	31737	3	0.208783	31883	0	0.169517	9087055	-0.001435
318703541	14881	713	2617.067784	31930	0	0.255532	31732	2	0.241822	9073272	-0.001545
318703610	14436	730	2593.856834	31819	9	0.324075	31777	0	0.174033	9059660	-0.001994
318690015	14287	755	2581.162512	31719	4	0.590082	31868	0	0.167032	9046111	-0.001909
318704375	14085	727	2565.280848	31786	2	0.271658	31745	3	0.284242	9032640	-0.001900
318693049	14627	773	2578.855687	31674	0	0.213983	31866	3	0.217986	9019258	-0.001764
318704348	14370	701	2581.303603	31820	8	0.354401	32063	1	0.206522	9005808	-0.001632
318720986	14604	736	2579.382290	32072	0	0.236740	31915	1	0.272157	8992304	-0.001778
318704785	14654	719	2611.643387	31715	0	0.296766	31790	0	0.179014	8978530	-0.001242
318697082	14607	711	2600.432452	31889	3	0.222727	31918	2	0.213656	8965146	0.000571
318699426	14152	719	2590.416415	31881	0	0.175727	31810	0	0.187933	8951906	0.000540
318725846	14473	767	2583.647602	31959	1	0.353243	31693	5	0.319162	8938427	0.000555
318681735	14873	757	2596.999656	31860	3	0.196135	31785	0	0.250135	8924938	0.000429
318690862	14391	761	2598.648644	31963	5	0.420325	31807	0	0.170804	8911674	-0.001046
npatches	nstrain	runtime	dt	init_x	init_y	init_y_blood	init_z	init_S	beta0	beta1	beta2	beta3	mean_beta	B	d	delta	delta_blood	b[0]	mut	m	CTL	c	g	epsilon	k	het	lambda	rho	omega	x_max	patch.dyna	DELTA	A	VA
10000	1	100.000000	0.001000	21900	9499	5000000	0.001000	10000000	3.784719	3.703950	5.210013	4.837519	4	800000000	0.010000	1.000000	1.000000	80000	0.000050	0.004800	0	0.500000	0.000000	2.500000	11.000000	0.500000	0.001000	0.001000	0.010000	31872	0	10.000000	7.000000	1.000000
sus	inf	inf_blood	z	x[0]	y[0][0]	z[0]	x[1]	y[1][0]	z[1]	S[0]	synchrony
219000000	94990000	5000000	10.000000	21900	9499	0.001000	21900	9499	0.001000	10000000	0.000000
231815095	46258847	2477200	3941.516320	23602	4598	0.394152	23631	4710	0.394152	10237031	0.000000
300758730	2030664	111994	6325.803353	30239	174	0.632580	30491	149	0.632580	10272555	0.000000
316919733	26187	1461	7054.231999	31473	1	0.748669	31567	2	0.681897	10259149	0.000000
318565580	2842	144	2316.966551	31972	1	0.215236	32180	0	0.193621	10243755	0.000000
318719145	4017	214	1872.572001	31755	0	0.175477	31995	0	0.168003	10228519	0.000000
318704721	6653	334	1960.193325	31901	1	0.167103	31788	1	0.166733	10213194	0.000000
318688301	8453	469	2088.474637	32027	3	0.333592	31878	0	0.166670	10197932	0.000000
318699511	10171	511	2215.023849	32007	0	0.226867	31895	0	0.166927	10182628	0.000000
318694156	10616	517	2274.467123	31655	0	0.172362	31878	0	0.166680	10167488	0.000000
318712506	10704	548	2291.604479	31865	9	0.286962	32032	0	0.166667	10152181	0.000000
318691245	11365	540	2319.018620	31650	0	0.197627	31573	0	0.172848	10137110	0.000000
318714219	11312	596	2342.960932	31920	1	0.197890	31805	3	0.340799	10122059	0.000000
318705910	11022	548	2343.885869	31825	9	0.332809	32082	1	0.177387	10107023	0.000000
318700640	10753	554	2298.393924	31833	1	0.229836	31877	7	0.284423	10091803	0.000000
318735127	10460	509	2283.230730	31836	0	0.174074	32041	3	0.382653	10076733	0.000000
318720135	11031	589	2303.537379	31890	0	0.167034	31957	0	0.206443	10061767	0.000000
318699843	11175	564	2342.460580	31823	0	0.166685	31735	0	0.174392	10046668	0.000000
318697161	10801	550	2309.225075	31995	1	0.179534	31770	0	0.182356	10031566	0.000000
318706771	11168	561	2315.845232	31859	3	0.265802	31964	1	0.221203	10016522	0.000000
318692953	11016	578	2316.392272	31849	0	0.287523	32018	3	0.372967	10001397	0.000000
318706972	11249	543	2320.027262	31955	6	0.368437	32187	1	0.186076	9986344	0.000000
318730557	11027	547	2319.231911	31888	0	0.220858	31760	0	0.174681	9971400	0.000000
318701297	10490	601	2301.082886	32047	0	0.169353	31676	0	0.170626	9956713	0.000000
318702808	10391	516	2276.360631	31923	0	0.166800	31861	0	0.166863	9941939	0.000000
318704505	10729	533	2279.705906	31899	3	0.274486	31866	0	0.208932	9926963	0.000000
318714943	11318	588	2306.421750	32004	3	0.226002	31944	0	0.168761	9912465	0.000000
318685481	11244	571	2334.160971	31864	0	0.380850	31958	1	0.277337	9897605	0.000000
318719326	11045	586	2326.313629	31951	4	0.401155	31881	3	0.238017	9882929	0.000000
318720310	10926	515	2321.313032	32064	5	0.337070	31637	0	0.269054	9868020	0.000000
318732901	10951	523	2324.506932	31812	0	0.188157	31938	1	0.247608	9853245	0.000000
318714852	10626	562	2309.637495	31722	4	0.236409	31933	2	0.192528	9838401	0.000000
318717516	10614	548	2284.914911	31882	0	0.235064	32033	3	0.384396	9823637	0.000000
318697506	10662	559	2295.845412	31848	1	0.176609	31786	0	0.353051	9809190	0.000000
318703737	10803	531	2301.465195	31927	0	0.229877	31816	1	0.333419	9794465	0.000000
318699252	10583	538	2303.413477	31845	2	0.265543	31963	0	0.177692	9779997	0.000000
318721343	10349	498	2281.415251	32040	1	0.252516	31804	1	0.260878	9765481	0.000000
318709325	10579	502	2275.649897	31801	0	0.236291	32001	0	0.171971	9750882	0.000000
318709454	10762	541	2297.639956	31815	0	0.224752	31925	0	0.204875	9736338	0.000000
318690939	10978	522	2315.904291	31988	1	0.169546	32017	3	0.385795	9721828	0.000000
318706557	10596	528	2291.824544	31916	0	0.207695	31881	0	0.272531	9707347	-1.#IND00
318707572	10684	521	2295.503920	31927	1	0.168700	31883	0	0.171914	9692938	-1.#IND00
318703831	10495	519	2286.425037	31657	0	0.196785	31905	0	0.322755	9678527	-1.#IND00
318698339	10561	540	2280.610881	31793	0	0.244500	32057	2	0.181794	9664132	-1.#IND00
318716483	10946	538	2293.644718	32035	0	0.170524	31722	0	0.233125	9649699	-1.#IND00
318692008	11231	560	2328.058406	31630	1	0.166858	32031	0	0.169961	9635095	-1.#IND00
318700767	11156	574	2329.993628	31853	1	0.192824	31805	0	0.166830	9620831	-1.#IND00
318702231	10632	533	2301.221994	31794	2	0.214574	31891	0	0.168391	9606459	-1.#IND00
318713773	10574	564	2296.755985	31900	1	0.247360	31790	3	0.304532	9592033	-1.#IND00
318705379	10478	490	2289.219115	32007	3	0.287880	31695	1	0.221691	9577858	-1.#IND00
318702152	10537	543	2287.168936	32026	0	0.180761	31797	1	0.248537	9563603	-0.001305
318708387	10616	546	2295.447239	32030	0	0.228548	31959	2	0.366143	9549310	-0.000172
318699658	10849	575	2292.505064	31900	0	0.169734	31884	1	0.331400	9535004	-0.001064
318698346	10759	556	2300.407599	31772	1	0.166819	31755	0	0.175997	9520786	-0.003542
318722509	10708	490	2304.638480	32009	0	0.174019	31816	0	0.248553	9506631	-0.002944
318697437	10810	558	2293.788062	31951	2	0.309948	31781	0	0.170725	9492092	-0.003310
318692740	11122	507	2317.648390	31775	1	0.339488	31958	1	0.196116	9477786	-0.006749
318711561	10942	587	2327.348238	31963	2	0.221287	31756	0	0.174977	9463639	-0.006876
318706547	10970	545	2316.899251	31977	0	0.239436	31900	0	0.284582	9449583	-0.006315
318708558	10831	552	2311.030267	31726	3	0.238522	31956	1	0.398196	9435621	-0.005412
318700281	10880	490	2302.391932	32105	1	0.194853	31923	0	0.179575	9421517	-0.004645
318681031	11271	592	2324.087716	32081	4	0.391304	31854	2	0.246880	9407418	-0.004773
318715865	11653	609	2355.925297	31660	0	0.185256	31767	3	0.430586	9393460	-0.004240
318707807	11078	519	2348.187665	31735	3	0.345191	31676	0	0.211655	9379043	-0.002003
318712009	10441	542	2290.314946	31848	2	0.205932	31701	0	0.168896	9365068	-0.002762
318703231	10977	587	2292.575053	32202	0	0.169961	31923	1	0.316457	9350876	-0.002997
318707046	11148	595	2333.325762	31896	1	0.171483	31979	0	0.174091	9336982	-0.003335
318725347	10903	525	2333.002561	31723	0	0.166905	31856	0	0.167035	9323051	-0.002838
318709917	10588	540	2299.719957	32057	1	0.222915	31825	3	0.190513	9309093	-0.002945
318722912	10603	576	2293.465491	32068	0	0.169455	31843	1	0.220652	9295124	-0.003346
318708448	10911	539	2293.355806	32085	0	0.294432	31925	2	0.224772	9281320	-0.003109
318709159	10978	539	2313.422542	31940	1	0.177837	31946	6	0.298073	9267317	-0.004769
318700599	11398	569	2340.097698	31866	1	0.223149	31674	1	0.272719	9253381	-0.005019
318701829	11405	544	2343.758928	31888	2	0.190214	31889	0	0.186486	9239644	-0.004768
318686303	10968	554	2330.063915	32116	5	0.353813	31778	2	0.196449	9225688	-0.004071
318712688	10825	551	2321.726325	31837	2	0.590811	31714	0	0.175282	9212003	-0.003838
318691974	10890	576	2311.655163	32121	0	0.196785	31821	0	0.173421	9198252	-0.002937
318713637	10896	616	2299.627309	31838	0	0.168159	31852	0	0.167074	9184578	-0.003423
318708031	11415	564	2328.042645	31574	1	0.221775	31896	1	0.166687	9170810	-0.001878
318703122	10782	586	2322.479075	31963	0	0.169398	31878	1	0.176897	9157228	-0.001801
318696607	11135	592	2323.724444	31839	0	0.190528	31952	1	0.326407	9143700	-0.001986
318695825	11354	559	2330.929077	31645	0	0.167849	31900	1	0.212737	9129896	-0.002067
318691440	11424	592	2352.247208	31643	0	0.168665	31762	0	0.168950	9116203	-0.001503
318720847	10826	564	2316.821891	31491	0	0.170858	31894	0	0.224463	9102586	-0.001298
318704567	10892	526	2317.372879	31732	0	0.166874	31956	0	0.169531	9088976	-0.000749
318717301	10821	513	2305.655150	31762	1	0.183675	31712	2	0.271842	9075482	0.000107
318713726	11028	555	2316.109812	31834	0	0.169694	31864	0	0.207232	9061986	-0.000055
318720133	11229	567	2312.416565	32006	0	0.166817	31523	3	0.283828	9048301	0.000031
318697641	11070	575	2326.721640	31975	0	0.184807	31761	6	0.318447	9034712	0.000189
318683536	10973	566	2317.481815	31829	0	0.167969	31847	2	0.222274	9021116	-0.000060
318697627	11178	621	2325.663776	31813	0	0.190069	32008	0	0.169590	9007667	0.000121
318701985	10870	578	2318.424926	32028	0	0.167827	31864	2	0.168478	8994298	0.000988
318696004	11508	532	2327.784180	31766	5	0.217638	32006	0	0.231740	8980958	0.000998
318736119	10996	533	2337.693336	32014	0	0.226970	31907	0	0.219812	8967501	0.001174
318715032	10984	551	2320.400767	31719	0	0.188627	31770	0	0.207857	8953897	0.001313
318702741	11077	582	2321.133347	31681	0	0.170957	31906	7	0.383281	8940507	0.001482
318697657	11016	577	2327.357953	32064	0	0.299120	31944	0	0.240217	8927049	0.001467
318698353	10897	573	2326.550830	31725	0	0.173231	31684	0	0.170312	8913692	0.001485
318711942	10990	547	2319.931040	31938	0	0.186226	31842	4	0.221061	8900142	0.001747
318735066	10894	568	2312.117772	31788	1	0.282201	31896	2	0.191511	8886761	0.001453
npatches	nstrain	runtime	dt	init_x	init_y	init_y_blood	init_z	init_S	beta0	beta1	beta2	beta3	mean_beta	B	d	delta	delta_blood	b[0]	mut	m	CTL	c	g	epsilon	k	het	lambda	rho	omega	x_max	patch.dyna	DELTA	A	VA
10000	1	100.000000	0.001000	21900	9499	5000000	0.001000	10000000	5.242452	3.011690	2.714448	2.025782	4	800000000	0.010000	1.000000	1.000000	80000	0.000050	0.004800	0	0.500000	0.000000	2.500000	12.000000	0.500000	0.001000	0.001000	0.010000	31872	0	10.000000	7.000000	1.000000
sus	inf	inf_blood	z	x[0]	y[0][0]	z[0]	x[1]	y[1][0]	z[1]	S[0]	synchrony
219000000	94990000	5000000	10.000000	21900	9499	0.001000	21900	9499	0.001000	10000000	0.000000
236911758	38941633	2099552	3941.516320	21376	4552	0.394152	25524	3254	0.394152	10227651	0.000000
304072817	1142197	63547	6325.803353	29772	163	0.632580	30680	84	0.632580	10252448	0.000000
317378017	9321	521	5446.073749	31412	2	0.589236	31915	0	0.447895	10238233	0.000000
318634925	2189	105	2019.577232	32091	0	0.188128	31942	0	0.180605	10222925	0.000000
318709994	2807	133	1799.941717	31793	0	0.167730	31817	0	0.167358	10207744	0.000000
318732664	3827	217	1841.519101	31933	0	0.166719	31928	0	0.166701	10192288	0.000000
318713261	4655	232	1882.664970	31976	0	0.166669	31997	0	0.166668	10176867	0.000000
318719409	5952	280	1945.605360	31924	0	0.170284	31893	0	0.166667	10161483	0.000000
318714971	6702	315	2000.966729	32056	0	0.166846	31840	0	0.231022	10146361	0.000000
318704927	7395	401	2056.700313	31860	1	0.345049	31927	1	0.169856	10131211	0.000000
318705232	7727	404	2083.316198	31735	2	0.372018	31957	1	0.233488	10116035	0.000000
318725160	7329	334	2076.929464	31758	0	0.178055	32026	1	0.187003	10101188	0.000000
318717467	7558	364	2066.117695	31974	5	0.266238	31795	0	0.167675	10086326	0.000000
318714115	7806	401	2092.841928	31839	0	0.233084	32029	0	0.166717	10071289	0.000000
318694378	7952	409	2106.038032	31892	1	0.185934	31825	0	0.166669	10056647	0.000000
318732954	7651	416	2090.346756	31931	2	0.172097	31943	0	0.234665	10041654	0.000000
318705901	7516	413	2081.671584	31769	0	0.183147	31959	0	0.170037	10026648	0.000000
318693056	7537	417	2079.476179	31815	0	0.167483	32037	2	0.230281	10011595	0.000000
318687483	7390	413	2076.636369	31747	0	0.166707	31949	0	0.171480	9996676	0.000000
318687117	7561	347	2072.902669	31724	0	0.166669	31714	0	0.170396	9981679	0.000000
318715865	7180	383	2060.527382	31844	1	0.172330	31928	0	0.167982	9966594	0.000000
318698587	7574	381	2070.593079	31906	3	0.221857	31749	0	0.166732	9951751	0.000000
318714787	7221	378	2078.466539	31896	2	0.182103	31580	0	0.166670	9936662	0.000000
318736104	7586	393	2071.260604	31842	1	0.169937	31971	0	0.166667	9921750	0.000000
318711263	7382	401	2077.464476	32003	1	0.194480	31889	2	0.205334	9907096	0.000000
318703973	7330	371	2057.017660	32063	2	0.249918	31755	0	0.200302	9892198	0.000000
318712699	7904	404	2093.526630	32076	0	0.216070	31895	0	0.190238	9877423	0.000000
318731005	7957	420	2093.984606	32081	0	0.177445	32048	0	0.167835	9862609	0.000000
318710636	7976	390	2101.570366	31890	0	0.168417	31906	1	0.226113	9847664	0.000000
318724151	8079	400	2106.476115	31918	1	0.179188	31796	1	0.176283	9832994	0.000000
318716332	7831	404	2102.234771	31943	0	0.219284	31897	0	0.238182	9818128	0.000000
318702714	7693	387	2085.696068	31947	0	0.169275	31686	0	0.176732	9803433	0.000000
318721950	7661	391	2091.480481	31844	2	0.224840	31785	1	0.233863	9788861	0.000000
318707022	7837	397	2088.069976	31872	2	0.402633	31906	0	0.199380	9774511	0.000000
318718302	7796	373	2093.909794	32043	0	0.181694	31706	0	0.168288	9759880	0.000000
318711949	7965	410	2094.385933	31932	0	0.205291	31883	1	0.247497	9745362	0.000000
318697851	7887	390	2097.389388	31795	5	0.292575	32063	1	0.178548	9730797	0.000000
318726525	7781	378	2095.746637	31815	0	0.324453	31730	0	0.168713	9716201	0.000000
318729361	7500	383	2080.042474	31723	0	0.174487	31930	0	0.166768	9701881	0.000000
318710587	7362	383	2069.865194	31870	0	0.205812	31712	0	0.166672	9687307	-1.#IND00
318710168	7603	396	2071.097982	32005	0	0.170977	31893	1	0.166667	9672840	-1.#IND00
318713183	7788	385	2093.368045	31930	1	0.166880	31787	1	0.217346	9658435	-1.#IND00
318708314	7764	387	2099.026594	31793	1	0.166677	31836	0	0.169178	9643823	-1.#IND00
318693154	7958	397	2103.151847	31958	0	0.170065	32065	1	0.166791	9629280	-1.#IND00
318700409	7675	393	2089.602349	31925	0	0.166835	31846	2	0.256913	9614877	-1.#IND00
318710121	7696	391	2090.431368	31851	1	0.169046	31864	0	0.174891	9600258	-1.#IND00
318710812	8081	475	2098.225971	31743	0	0.270119	32010	1	0.168401	9585884	-1.#IND00
318715500	8050	430	2110.495420	31833	0	0.171794	31693	0	0.166788	9571419	-1.#IND00
318697838	8083	439	2113.697269	31719	1	0.227255	31764	0	0.166673	9557120	-1.#IND00
318703198	8130	409	2112.903888	31814	1	0.403236	32078	1	0.179935	9542909	-1.#IND00
318702663	7905	391	2105.434872	31891	3	0.198384	31768	1	0.207860	9528542	-1.#IND00
318714713	7266	362	2084.468690	31446	5	0.416945	31575	1	0.175166	9514311	-1.#IND00
318711332	7087	396	2052.881764	32005	0	0.238960	31801	0	0.169681	9500401	-1.#IND00
318709367	7473	420	2073.652927	31768	4	0.274947	31796	2	0.255971	9486213	-1.#IND00
318722917	7617	389	2084.518179	31728	1	0.195996	31991	0	0.172988	9472143	0.001989
318711380	7569	401	2081.860693	31727	0	0.202068	31565	1	0.256812	9457982	0.001315
318669922	7462	392	2067.029586	32014	0	0.168421	31656	0	0.172517	9443844	0.001069
318708772	7638	362	2069.566152	31772	3	0.230997	31776	3	0.205641	9429614	0.000004
318712190	7906	433	2103.444961	31980	1	0.231406	31728	0	0.232904	9415541	0.001352
318720544	7888	376	2094.220299	31960	0	0.186316	31773	0	0.205542	9401624	0.001827
318707127	7734	420	2094.371078	31884	3	0.258573	31720	0	0.182269	9387726	0.002479
318712877	7735	370	2087.263883	31736	0	0.180124	31894	0	0.171076	9373507	0.001009
318709987	7679	357	2086.564874	31791	0	0.167334	32019	0	0.166885	9359389	0.000858
318720181	7800	421	2094.245506	31713	0	0.197146	31802	0	0.166677	9345560	0.001102
318713150	7672	341	2092.691409	31699	1	0.168283	31711	0	0.219030	9331501	0.001382
318708294	7707	397	2077.794795	31773	2	0.310605	31917	2	0.198983	9317351	0.001326
318709951	7762	382	2094.862543	32040	1	0.180126	31723	0	0.254488	9303441	0.002031
318714164	7761	397	2097.963112	31859	1	0.227742	31863	1	0.180367	9289542	0.002330
318724743	7739	367	2096.863496	32088	0	0.183159	32142	1	0.183873	9275758	0.001357
318710948	7877	393	2094.212971	31699	0	0.167484	31945	0	0.172824	9262095	0.001049
318723704	7994	429	2105.671283	31933	0	0.169275	31954	1	0.394787	9248203	0.000849
318690676	7963	373	2105.403383	31847	3	0.235125	32040	0	0.180574	9234219	0.000707
318713504	7370	400	2077.167946	31835	5	0.288639	31933	0	0.167356	9220486	0.001063
318703022	7212	381	2062.164355	31721	1	0.192606	32027	5	0.256161	9206700	0.001820
318677195	7923	438	2087.083042	31859	0	0.167952	31997	3	0.221045	9192963	0.002085
318707288	7855	387	2100.867891	31934	2	0.361728	31869	1	0.169847	9179164	0.002096
318697022	7867	458	2101.874740	31852	1	0.301817	31771	0	0.171620	9165332	0.002186
318714741	7469	384	2082.027205	31877	0	0.180503	31835	0	0.273432	9151387	0.002255
318721139	7517	371	2074.451880	31909	1	0.170285	31785	0	0.171958	9137444	0.002213
318706995	7996	391	2097.958195	31706	1	0.169113	31768	0	0.166929	9123641	0.000740
318718787	7834	380	2098.938997	31814	0	0.243001	31785	0	0.166680	9110009	0.000941
318703582	7533	386	2079.556207	31742	1	0.170450	31897	1	0.195421	9096511	0.000784
318698000	7816	377	2080.768928	31926	2	0.246675	31927	0	0.171436	9082878	0.001343
318707247	7675	395	2089.931006	31818	4	0.439658	31707	1	0.249479	9069199	0.002258
318697100	7569	376	2076.931511	31850	0	0.188389	31719	1	0.226977	9055781	0.002126
318722358	7672	393	2079.319540	31914	2	0.470338	31831	0	0.175337	9042495	0.002179
318726805	7760	415	2090.981897	31871	0	0.206693	31807	0	0.167096	9029103	0.001820
318722508	7414	397	2087.800287	32149	0	0.277056	31727	0	0.172178	9015764	0.001692
318710622	7032	353	2053.397432	31618	0	0.174019	31689	0	0.188591	9002313	0.002617
318725299	7453	411	2063.386299	32056	0	0.167175	32048	0	0.204265	8988994	0.002689
318709796	7499	380	2065.725276	31883	0	0.166692	31636	1	0.172983	8975570	0.002411
318733964	7258	386	2064.314223	31820	0	0.166668	31766	0	0.218211	8962049	0.002367
318717310	7383	364	2068.315865	31911	0	0.166667	31814	1	0.247839	8948564	0.001799
318705792	7557	372	2071.663281	31779	5	0.359972	31627	0	0.181269	8934878	0.002289
318693965	7868	419	2090.373467	32048	0	0.180097	31828	1	0.170914	8921530	0.002148
318718549	7755	360	2098.446354	31790	0	0.167332	31768	0	0.175431	8908290	0.002305
318716463	7616	384	2089.469818	31682	0	0.168643	31837	0	0.173906	8894834	0.002322
318724935	7416	344	2076.141058	31807	2	0.331230	31863	0	0.169084	8881348	0.002357
318700584	7479	379	2080.661544	32068	0	0.178280	31871	1	0.166786	8867997	0.002461
npatches	nstrain	runtime	dt	init_x	init_y	init_y_blood	init_z	init_S	beta0	beta1	beta2	beta3	mean_beta	B	d	delta	delta_blood	b[0]	mut	m	CTL	c	g	epsilon	k	het	lambda	rho	omega	x_max	patch.dyna	DELTA	A	VA
10000	1	100.000000	0.001000	21900	9499	5000000	0.001000	10000000	5.986055	4.590777	4.131636	2.306253	4	800000000	0.010000	1.000000	1.000000	80000	0.000050	0.004800	0	0.500000	0.000000	2.500000	13.000000	0.500000	0.001000	0.001000	0.010000	31872	0	10.000000	7.000000	1.000000
sus	inf	inf_blood	z	x[0]	y[0][0]	z[0]	x[1]	y[1][0]	z[1]	S[0]	synchrony
219000000	94990000	5000000	10.000000	21900	9499	0.001000	21900	9499	0.001000	10000000	0.000000
241653649	32754848	1776519	3941.516320	20577	4149	0.394152	23017	3531	0.394152	10219328	0.000000
306609602	627474	35433	6325.803353	29949	99	0.632580	30558	86	0.632580	10235512	0.000000
317684354	4006	214	4011.142903	31731	5	0.777177	31470	0	0.443385	10220447	0.000000
318633196	1513	74	1872.532655	31705	1	0.207086	31984	0	0.180382	10205097	0.000000
318704344	1745	77	1749.514506	32081	0	0.168670	31914	0	0.167346	10189769	0.000000
318725402	2239	125	1761.984035	32026	0	0.166766	31990	0	0.166700	10174400	0.000000
318733403	2817	156	1783.811702	31919	0	0.166672	31910	0	0.166668	10158955	0.000000
318716235	3454	192	1826.745293	31969	0	0.169574	31976	0	0.166667	10143649	0.000000
318737327	3626	171	1837.565218	31799	0	0.166811	31723	0	0.226706	10128489	0.000000
318734700	3631	168	1842.643763	31803	0	0.166674	31888	0	0.169642	10113276	0.000000
318723646	3838	204	1845.645878	31954	0	0.166667	31981	0	0.166814	10098043	0.000000
318697056	3946	203	1852.441444	31822	0	0.169124	31823	0	0.166674	10083032	0.000000
318714731	4138	219	1872.388955	31808	0	0.166788	31918	0	0.166667	10068092	0.000000
318720320	4296	204	1880.827907	31871	0	0.169326	32048	0	0.166667	10053022	0.000000
318726383	4487	215	1886.077211	31696	0	0.166798	31936	0	0.166667	10037967	0.000000
318711506	4758	209	1896.041893	31734	0	0.166673	31766	0	0.166667	10023126	0.000000
318717489	4636	261	1898.613772	31882	10	0.306168	32075	0	0.166667	10008025	0.000000
318713135	4725	219	1900.685193	31879	6	0.579222	32012	3	0.178812	9993013	0.000000
318712492	4899	243	1904.016265	31678	0	0.244071	32031	0	0.179830	9977924	0.000000
318688178	4989	248	1917.051491	31612	0	0.170503	31574	1	0.306993	9962959	0.000000
318702891	5108	246	1923.229417	31782	9	0.281012	31893	1	0.173622	9948168	0.000000
318739276	5206	238	1923.639740	31844	0	0.185352	31824	0	0.167011	9933226	0.000000
318730911	4899	251	1920.800144	31894	0	0.167593	31959	0	0.166684	9918471	0.000000
318717813	5034	271	1921.921794	31522	4	0.308326	31665	0	0.210194	9903695	0.000000
318727257	4504	248	1902.393426	31965	0	0.322179	31920	0	0.168824	9888884	0.000000
318718975	4528	239	1894.648621	31948	1	0.174374	31783	2	0.167191	9874262	0.000000
318718024	4423	209	1890.744110	31840	0	0.169589	31908	0	0.169185	9859614	0.000000
318702306	4456	219	1886.347079	31960	0	0.166812	31947	0	0.166791	9844749	0.000000
318717128	4732	262	1900.241683	32098	1	0.197334	31868	0	0.199649	9830339	0.000000
318693346	4606	216	1894.192400	31790	5	0.380754	31827	0	0.168301	9815814	0.000000
318735941	4875	249	1912.800218	31975	0	0.269164	31912	0	0.180013	9801172	0.000000
318710806	4871	249	1910.226674	31693	0	0.171747	32009	0	0.167328	9786555	0.000000
318701766	4663	206	1900.362841	31521	0	0.166918	31820	0	0.167854	9771873	0.000000
318717166	4476	228	1896.689056	31799	3	0.224783	31709	0	0.166726	9757214	0.000000
318723577	4330	228	1883.824515	31757	14	0.373683	31730	0	0.166670	9742596	0.000000
318724955	4147	222	1874.460328	31894	0	0.294153	32008	0	0.166667	9727843	0.000000
318714419	4345	232	1879.423560	31919	0	0.172985	31856	0	0.166667	9713124	0.000000
318709354	4537	230	1882.109916	31719	0	0.166980	31991	0	0.166667	9698737	0.000000
318712030	4723	249	1898.892347	31715	1	0.248825	31847	0	0.166667	9684201	0.000000
318722901	4594	244	1901.954941	31916	0	0.182434	31745	0	0.166667	9669709	-1.#IND00
318731530	4750	234	1906.349704	31668	2	0.168703	31951	0	0.166667	9655093	-1.#IND00
318701905	4849	249	1909.422049	31731	0	0.180679	31703	0	0.168012	9640407	-1.#IND00
318687732	4751	218	1912.662906	31723	0	0.167361	31808	0	0.222405	9625983	-1.#IND00
318717879	4369	211	1890.955659	31774	0	0.166701	31992	0	0.169429	9611630	-1.#IND00
318723319	4254	205	1881.550072	32128	0	0.166668	31800	0	0.166804	9597210	-1.#IND00
318717812	4552	249	1897.716355	31963	0	0.207301	31705	0	0.166673	9582912	-1.#IND00
318737786	4726	235	1899.131919	31963	0	0.168681	31777	0	0.166667	9568474	-1.#IND00
318702716	4517	214	1898.448218	32088	0	0.169701	31956	2	0.371675	9554232	-1.#IND00
318706965	4620	225	1891.710996	31961	0	0.171780	31743	0	0.207581	9540139	-1.#IND00
318720681	4923	255	1905.854914	31876	0	0.166920	31680	0	0.224342	9526065	-1.#IND00
318712877	4458	204	1895.794248	31807	0	0.166679	31956	0	0.169525	9511761	-1.#IND00
318718015	4626	245	1893.381135	31807	0	0.166667	31796	0	0.245486	9497618	-1.#IND00
318711790	4429	199	1889.407702	31798	1	0.182167	31937	1	0.170573	9483361	-1.#IND00
318743086	4095	197	1875.559736	31822	0	0.302880	31892	0	0.166860	9469078	-0.001806
318719424	4159	228	1872.079270	31762	0	0.180410	31928	3	0.194100	9454978	-0.001889
318729350	4346	232	1876.584756	32119	0	0.167348	31852	1	0.249058	9440684	-0.001971
318707996	4354	225	1882.503667	31790	0	0.166700	31978	0	0.183162	9426345	-0.002095
318726792	4234	234	1881.179971	31814	0	0.250718	31721	0	0.167484	9412187	-0.002931
318712645	3872	195	1870.211551	31707	0	0.170833	31790	0	0.166707	9398018	-0.005880
318715155	4187	210	1872.397859	31787	0	0.166873	32105	0	0.166669	9383868	-0.005755
318696404	4217	231	1876.436488	32049	0	0.195164	31849	1	0.166667	9369733	-0.006022
318712731	4623	244	1886.644287	31798	4	0.378328	31937	0	0.167215	9355649	-0.005181
318727603	4398	216	1886.118324	31952	0	0.213845	32125	0	0.166694	9341929	-0.004807
318733085	4554	225	1888.516326	31700	0	0.169005	32080	3	0.272659	9327799	-0.004081
318731917	4509	232	1884.761867	32043	1	0.270374	31865	1	0.176663	9313877	-0.004220
318718504	4655	234	1892.006560	31841	0	0.179417	31965	3	0.294583	9299996	-0.001600
318715110	4741	245	1903.224236	31850	0	0.167299	31859	1	0.179153	9286152	-0.001735
318723224	4699	232	1902.089447	31811	0	0.166698	31712	0	0.167286	9272362	-0.001561
318704348	4715	224	1904.817873	31970	0	0.166668	32005	2	0.254292	9258457	-0.001340
318716260	4501	245	1899.210139	32037	0	0.166667	31841	0	0.399638	9244655	-0.001128
318677505	4451	237	1894.279520	32197	1	0.167485	31742	0	0.178213	9230856	-0.001688
318703148	4440	247	1890.420946	32038	0	0.166707	31888	0	0.174208	9216677	-0.001941
318722978	4416	212	1892.061075	31823	0	0.293292	31944	1	0.214514	9202954	-0.001200
318744840	4363	220	1880.703712	32135	0	0.175873	31870	0	0.169866	9189289	-0.000860
318708967	4088	204	1869.979844	31686	3	0.294283	31843	0	0.166825	9175724	-0.000759
318692406	4346	221	1875.950370	31884	0	0.180360	31825	0	0.196607	9162048	-0.000786
318706668	4307	202	1881.017137	32123	0	0.167345	32093	2	0.252642	9148352	-0.001339
318721824	4373	244	1887.628893	31789	0	0.166700	31943	0	0.188013	9134681	-0.001020
318736797	4676	252	1894.209700	31958	0	0.166668	32025	0	0.167725	9121053	-0.001061
318705744	4751	237	1902.304121	31753	1	0.288363	31827	0	0.166719	9107239	0.001033
318694762	4608	235	1898.090704	31736	0	0.219924	31929	0	0.166669	9093532	0.000343
318724599	4712	242	1904.048447	31878	0	0.169306	31887	1	0.166667	9079995	0.000303
318716118	4360	235	1892.062536	31982	5	0.302017	32074	0	0.166667	9066465	0.000432
318703448	4374	237	1881.189189	31868	1	0.247606	32036	3	0.191301	9053054	0.000093
318715463	4452	252	1892.804336	31870	5	0.282500	32108	0	0.180565	9039624	0.000985
318708362	4307	226	1886.197877	31811	0	0.244791	31696	0	0.167356	9026198	0.001249
318722528	4309	197	1873.692294	32047	3	0.400372	31889	0	0.166701	9012812	0.000470
318714564	4037	181	1868.200080	31962	0	0.242490	31855	0	0.166668	8999306	-0.000373
318700508	3994	178	1863.373518	31761	4	0.509484	32159	0	0.166667	8985639	-0.000584
318707014	4204	187	1870.414193	31827	0	0.201004	31828	0	0.166667	8972214	-0.000426
318694880	4203	240	1875.906657	31865	0	0.168369	31700	0	0.170075	8958769	-0.000933
318728161	4112	189	1867.669347	31779	2	0.269538	31764	3	0.173070	8945267	-0.000403
318714385	4346	243	1878.696532	31981	1	0.260101	31804	0	0.172675	8931993	-0.000024
318727352	4507	229	1891.180250	31802	0	0.171298	31916	0	0.172029	8918537	0.000026
318731516	4744	238	1901.227665	31743	0	0.166896	31932	0	0.166932	8904977	0.000480
318694596	4725	213	1907.967926	31901	0	0.166678	31891	0	0.166680	8891663	0.000729
318705535	4854	261	1913.137419	31895	6	0.218208	31905	0	0.166667	8878567	0.000285
318727145	4587	216	1896.575798	31919	1	0.437928	31715	1	0.252057	8865389	0.000341
318715211	4470	210	1889.722407	31904	0	0.255524	31632	1	0.170899	8852242	0.000314
npatches	nstrain	runtime	dt	init_x	init_y	init_y_blood	init_z	init_S	beta0	beta1	beta2	beta3	mean_beta	B	d	delta	delta_blood	b[0]	mut	m	CTL	c	g	epsilon	k	het	lambda	rho	omega	x_max	patch.dyna	DELTA	A	VA
10000	1	100.000000	0.001000	21900	9499	5000000	0.001000	10000000	5.701748	3.878114	3.106122	5.580888	4	800000000	0.010000	1.000000	1.000000	80000	0.000050	0.004800	0	0.500000	0.000000	2.500000	14.000000	0.500000	0.001000	0.001000	0.010000	31872	0	10.000000	7.000000	1.000000
sus	inf	inf_blood	z	x[0]	y[0][0]	z[0]	x[1]	y[1][0]	z[1]	S[0]	synchrony
219000000	94990000	5000000	10.000000	21900	9499	0.001000	21900	9499	0.001000	10000000	0.000000
246574490	27289816	1488425	3941.516320	21564	3516	0.394152	24845	2758	0.394152	10208593	0.000000
308610215	338055	19455	6325.803353	30144	59	0.632580	30971	41	0.632580	10218063	0.000000
317863897	2434	128	3155.708463	31671	0	0.310532	31787	0	0.241673	10203125	0.000000
318663995	1166	61	1800.032615	32057	0	0.190207	31881	0	0.170384	10187615	0.000000
318728006	1047	43	1717.869722	31815	0	0.167833	31799	0	0.166851	10172253	0.000000
318717521	1445	61	1723.620686	31880	2	0.180370	31965	0	0.166676	10157113	0.000000
318692463	1642	77	1739.264140	31768	0	0.169327	32059	0	0.166667	10141924	0.000000
318718909	1729	93	1744.500465	31912	0	0.166798	32030	0	0.166667	10126679	0.000000
318722923	1675	82	1744.773720	31960	0	0.166673	31660	0	0.166667	10111438	0.000000
318738509	1684	96	1742.097191	31983	0	0.166667	31947	0	0.166667	10096581	0.000000
318701420	1557	79	1741.234058	31936	4	0.359103	31885	0	0.166667	10081298	0.000000
318718293	1553	76	1735.811456	31679	0	0.177722	32072	0	0.166667	10066151	0.000000
318715561	1772	83	1742.521648	32012	0	0.167215	32047	0	0.166667	10050938	0.000000
318713596	1804	112	1748.313807	31763	0	0.348572	31810	0	0.166667	10035770	0.000000
318725956	1918	92	1751.615675	31952	0	0.175682	31866	0	0.211505	10020938	0.000000
318737055	1956	94	1758.315340	31721	0	0.214176	31715	0	0.168889	10006285	0.000000
318709158	1990	107	1758.783332	31714	0	0.169021	31616	0	0.166777	9991339	0.000000
318729964	1827	89	1754.682358	32125	0	0.166783	31939	0	0.166672	9976478	0.000000
318748565	1711	90	1745.865899	31978	0	0.166672	31854	0	0.166667	9961641	0.000000
318733705	1654	78	1742.658143	32009	0	0.166667	31765	0	0.166667	9946485	0.000000
318753736	1705	109	1744.912320	31840	0	0.166667	31861	0	0.166667	9931585	0.000000
318712272	1698	80	1740.958936	31689	0	0.166667	31996	0	0.166667	9916762	0.000000
318710763	1704	84	1743.441150	31604	0	0.166667	31810	0	0.166667	9901735	0.000000
318711070	1973	85	1748.202056	31768	0	0.166667	32015	0	0.166667	9886898	0.000000
318712281	1857	108	1752.780116	32089	0	0.167180	31838	0	0.166667	9871878	0.000000
318709581	1794	81	1745.005530	31775	0	0.166692	31678	0	0.166667	9857159	0.000000
318718255	1742	95	1746.155047	31951	0	0.179030	31948	0	0.166667	9842191	0.000000
318738612	1752	86	1746.309410	31751	0	0.175014	31779	0	0.166667	9827292	0.000000
318722612	1712	81	1743.651756	31901	0	0.167080	31882	1	0.189202	9812418	0.000000
318748192	1723	108	1747.304591	31901	0	0.166687	31532	1	0.231668	9798070	0.000000
318727451	1636	86	1738.914899	31737	0	0.166668	31839	0	0.169888	9783432	0.000000
318721324	1497	76	1735.886949	32029	0	0.166667	31876	0	0.166826	9768819	0.000000
318704519	1519	91	1733.744940	31894	0	0.166667	31881	0	0.166675	9754163	0.000000
318720901	1438	76	1731.387691	31851	0	0.166667	31882	0	0.166667	9739521	0.000000
318720682	1501	83	1734.238108	32104	1	0.186637	31681	0	0.170385	9724956	0.000000
318721735	1702	83	1741.866648	32162	0	0.167656	31723	1	0.166851	9710261	0.000000
318737493	1795	88	1745.974895	32043	1	0.166716	31660	0	0.177965	9695703	0.000000
318717145	1723	91	1744.883218	32069	0	0.166669	31753	0	0.167227	9681272	0.000000
318709837	1908	92	1749.256188	32064	0	0.168410	31787	0	0.166694	9666728	0.000000
318724149	1830	97	1752.696019	32196	0	0.215164	31701	0	0.166668	9652271	-1.#IND00
318712443	1907	95	1752.198198	31890	0	0.169070	31861	0	0.166667	9637845	-1.#IND00
318705733	1962	103	1755.788917	31731	0	0.166786	31668	0	0.166667	9623348	-1.#IND00
318721588	1923	88	1756.072009	31882	0	0.166673	31890	0	0.166667	9609074	-1.#IND00
318704367	1806	94	1751.911561	31867	0	0.166667	31752	0	0.166667	9594747	-1.#IND00
318720750	1920	91	1753.408649	31797	1	0.189838	31993	0	0.327674	9580283	-1.#IND00
318747826	1786	100	1749.272746	32107	0	0.167815	31977	0	0.174647	9565720	-1.#IND00
318724874	1948	99	1750.669103	31886	2	0.326124	31794	0	0.172923	9551448	-1.#IND00
318730480	1888	87	1752.920305	31848	0	0.224594	31901	0	0.166977	9537120	-1.#IND00
318734085	1938	106	1754.818373	31965	0	0.169538	32012	0	0.166682	9522696	-1.#IND00
318721467	2020	112	1755.985562	31791	0	0.166809	31966	0	0.166667	9508299	-1.#IND00
318721299	1841	84	1753.769547	32038	0	0.166674	32124	0	0.166667	9494180	-1.#IND00
318727637	2329	124	1766.195329	31703	0	0.166667	31895	0	0.166667	9480045	-1.#IND00
318744869	2241	146	1773.952299	31885	0	0.166667	32001	0	0.166667	9465819	-1.#IND00
318751467	2046	97	1762.381549	32023	0	0.166667	31870	0	0.269949	9451726	-1.#IND00
318718673	1975	109	1759.432608	31872	8	0.313978	31721	0	0.226333	9437452	-1.#IND00
318714663	1773	93	1751.785939	31871	0	0.307199	31842	0	0.188640	9423248	-1.#IND00
318736893	1806	97	1745.032536	31937	0	0.173632	31716	0	0.167756	9409210	-1.#IND00
318736053	1841	100	1749.766906	31718	0	0.167012	31980	0	0.166721	9395129	-1.#IND00
318699995	1973	90	1750.841364	31921	2	0.191836	31729	0	0.166669	9380909	-1.#IND00
318720948	1884	88	1754.628154	32081	0	0.217077	31927	0	0.234292	9366818	-1.#IND00
318729645	1908	113	1753.301422	31978	0	0.169165	31808	0	0.170018	9352430	-1.#IND00
318709085	1867	89	1753.450531	31891	0	0.195714	31580	0	0.166833	9338432	-1.#IND00
318732293	1877	92	1753.468410	31853	0	0.168106	31983	0	0.166675	9324470	-1.#IND00
318712581	2034	100	1756.786698	31966	1	0.166738	31761	0	0.166667	9310406	-1.#IND00
318704675	2021	100	1761.796711	32046	0	0.212866	31759	0	0.166667	9296433	-1.#IND00
318716292	1976	85	1756.081744	31726	0	0.168956	31888	0	0.166667	9282768	-1.#IND00
318770257	1940	103	1753.346076	31563	0	0.166780	31775	1	0.166667	9268862	-1.#IND00
318721803	1929	111	1752.277198	31849	0	0.188778	31902	0	0.166692	9255084	-1.#IND00
318711629	1959	104	1753.479015	31948	0	0.181885	31855	0	0.166668	9241256	-1.#IND00
318718370	1872	101	1751.868424	31705	2	0.244878	31738	0	0.166667	9227451	-1.#IND00
318724156	2065	106	1756.917218	31892	0	0.176034	31903	0	0.166667	9213516	-1.#IND00
318728589	2098	116	1760.512376	31756	0	0.167131	31927	0	0.166667	9199804	-1.#IND00
318698720	2048	103	1761.609305	31799	0	0.166690	31865	0	0.166667	9186225	-1.#IND00
318695031	2064	90	1763.771703	31907	0	0.166668	31858	0	0.166667	9172387	-1.#IND00
318697141	2060	98	1759.465168	31857	0	0.166667	31866	0	0.166667	9158700	-1.#IND00
318730795	1927	104	1756.734870	31622	0	0.166667	31943	0	0.166667	9144941	-1.#IND00
318703756	1796	101	1751.208210	31906	0	0.166667	32009	0	0.166667	9131049	-1.#IND00
318732690	1757	76	1745.970667	31831	0	0.166667	32019	0	0.166667	9117436	-1.#IND00
318722709	1767	107	1746.550540	32118	0	0.166667	31710	0	0.166667	9103817	-1.#IND00
318732075	1783	87	1746.713315	31778	0	0.223455	31844	0	0.166667	9090151	-1.#IND00
318714897	1780	81	1748.046897	31791	0	0.169481	31890	0	0.166667	9076476	-1.#IND00
318728400	1864	94	1752.973016	31657	0	0.166806	31740	0	0.166667	9063002	-1.#IND00
318714834	1946	103	1755.787419	31986	0	0.166674	31939	0	0.178394	9049227	-1.#IND00
318743753	2148	98	1762.755073	31683	0	0.166667	32012	0	0.167248	9035606	-1.#IND00
318714938	2074	93	1761.813591	31785	0	0.166667	31985	0	0.166695	9022197	-1.#IND00
318724531	2025	102	1758.673726	32014	0	0.166667	31943	0	0.166668	9008802	-1.#IND00
318753170	2020	107	1761.191669	32037	0	0.166667	31793	0	0.166667	8995278	-1.#IND00
318703083	2072	94	1761.924912	31982	0	0.194836	31785	0	0.294614	8981957	-1.#IND00
318707888	1841	92	1757.388815	31936	0	0.168063	31874	1	0.185998	8968509	-1.#IND00
318727995	1866	122	1754.522473	32069	0	0.166736	31973	0	0.169633	8954838	-1.#IND00
318704991	1955	102	1756.663106	31972	0	0.166670	31982	0	0.166814	8941335	-1.#IND00
318708906	1839	102	1751.403679	32004	0	0.166667	31991	0	0.166674	8927986	-1.#IND00
318752597	1956	110	1754.202188	31905	0	0.166667	32116	1	0.190156	8914638	-1.#IND00
318720217	2256	113	1767.556754	31692	0	0.166667	31639	0	0.167831	8901342	-1.#IND00
318732516	2261	118	1774.206731	31713	0	0.166667	31826	0	0.170331	8887855	-1.#IND00
318735240	2219	84	1769.706968	31944	1	0.253736	31989	1	0.166848	8874424	-1.#IND00
318727098	2132	106	1762.528194	32025	1	0.173517	32080	0	0.166676	8861089	0.004045
318723202	2220	111	1767.368437	31846	0	0.188799	31980	0	0.166667	8847890	0.004192
318713411	2110	107	1766.368929	31972	0	0.167764	31978	0	0.166667	8834458	0.004034
npatches	nstrain	runtime	dt	init_x	init_y	init_y_blood	init_z	init_S	beta0	beta1	beta2	beta3	mean_beta	B	d	delta	delta_blood	b[0]	mut	m	CTL	c	g	epsilon	k	het	lambda	rho	omega	x_max	patch.dyna	DELTA	A	VA
10000	1	100.000000	0.001000	21900	9499	5000000	0.001000	10000000	2.552593	5.212139	3.860167	5.976019	4	800000000	0.010000	1.000000	1.000000	80000	0.000050	0.004800	0	0.500000	0.000000	2.500000	15.000000	0.500000	0.001000	0.001000	0.010000	31872	0	10.000000	7.000000	1.000000
sus	inf	inf_blood	z	x[0]	y[0][0]	z[0]	x[1]	y[1][0]	z[1]	S[0]	synchrony
219000000	94990000	5000000	10.000000	21900	9499	0.001000	21900	9499	0.001000	10000000	0.000000
250461819	22940452	1260932	3941.516320	27543	1726	0.394152	23112	2701	0.394152	10201060	0.000000
310001260	183880	10455	6325.723515	31090	11	0.632580	30594	31	0.632580	10205195	0.000000
318002213	1380	89	2645.077143	31801	0	0.267763	31829	0	0.269097	10190383	0.000000
318680278	727	43	1750.428335	31848	0	0.171677	31759	0	0.171743	10174758	0.000000
318722233	754	31	1699.870823	31988	0	0.166915	31915	0	0.166918	10159548	0.000000
318716096	700	35	1696.240563	31844	0	0.166679	31538	1	0.166679	10144344	0.000000
318715363	788	49	1700.813676	31997	0	0.166667	31920	0	0.166667	10129169	0.000000
318716207	641	35	1694.763286	31701	0	0.166667	31850	0	0.166667	10113714	0.000000
318719245	690	33	1696.531843	31832	0	0.178892	31782	0	0.166667	10098690	0.000000
318727269	709	34	1696.070626	31676	0	0.167273	31707	0	0.166667	10083718	0.000000
318724620	676	37	1696.867540	31675	0	0.166697	32019	0	0.166667	10068714	0.000000
318720806	628	45	1695.141919	31816	0	0.166668	31860	0	0.167771	10053646	0.000000
318737964	702	43	1696.766927	32149	0	0.166667	31749	0	0.166721	10038642	0.000000
318722949	728	48	1698.429427	31966	0	0.166667	32003	0	0.166669	10023836	0.000000
318743554	682	33	1697.283606	32092	0	0.166667	31900	0	0.166667	10008824	0.000000
318719440	671	28	1693.456363	32285	0	0.166667	31901	0	0.166667	9993877	0.000000
318720350	595	24	1692.221797	31841	0	0.166667	31875	0	0.166667	9978815	0.000000
318725938	523	27	1691.744673	31777	0	0.166667	31949	0	0.166667	9964146	0.000000
318734645	519	29	1688.914510	31728	0	0.166667	31858	0	0.166667	9949219	0.000000
318727310	640	23	1691.821694	31835	0	0.166667	32056	0	0.166667	9934384	0.000000
318757601	632	33	1692.880164	31917	0	0.166667	31719	0	0.166667	9919374	0.000000
318718326	599	37	1691.982770	31976	0	0.166667	31863	0	0.166667	9904593	0.000000
318716017	726	46	1698.914064	31968	0	0.166667	31697	0	0.166667	9889876	0.000000
318731271	690	30	1695.006196	31856	0	0.166667	32016	0	0.166667	9874961	0.000000
318713525	801	50	1701.360089	31878	0	0.166667	32119	0	0.166667	9860263	0.000000
318719789	787	39	1701.477722	32057	0	0.166667	31521	0	0.166667	9845526	0.000000
318710299	733	37	1698.893166	31815	0	0.166667	31614	2	0.211668	9830795	0.000000
318705856	599	41	1693.129023	31699	0	0.166667	31940	0	0.175024	9816101	0.000000
318746704	610	32	1691.640146	32021	0	0.166667	31807	0	0.167081	9801553	0.000000
318717382	787	31	1695.458258	31892	0	0.166667	31860	0	0.166687	9786861	0.000000
318711709	681	37	1698.373367	31775	0	0.166667	31775	0	0.166668	9772073	0.000000
318751123	828	44	1701.151809	31859	0	0.166667	31701	0	0.166667	9757415	0.000000
318727238	746	41	1700.580378	32123	0	0.166667	31928	0	0.166667	9742747	0.000000
318719188	793	47	1698.792795	31592	0	0.166667	31805	0	0.166667	9728292	0.000000
318709014	864	38	1702.398573	31835	0	0.166667	32045	0	0.166667	9713745	0.000000
318723523	913	53	1706.450829	31944	0	0.177966	31840	0	0.166667	9699070	0.000000
318735681	795	40	1700.643390	31797	0	0.167227	31851	0	0.166667	9684654	0.000000
318711890	696	42	1697.234738	31996	0	0.166694	32117	0	0.178300	9670131	0.000000
318718053	581	43	1692.694390	31820	0	0.166668	32018	0	0.167243	9655755	0.000000
318700194	615	30	1692.253626	31801	0	0.166667	31685	0	0.166695	9641466	-1.#IND00
318727725	580	26	1689.499699	31966	0	0.166667	31763	0	0.166668	9626964	-1.#IND00
318729677	607	40	1691.804511	31669	0	0.166667	31955	0	0.166667	9612359	-1.#IND00
318715598	679	30	1693.695152	31850	0	0.166667	31923	0	0.166667	9597985	-1.#IND00
318722625	592	34	1692.876953	31969	0	0.166667	31816	0	0.166667	9583443	-1.#IND00
318746850	607	25	1692.536840	32039	0	0.166667	31878	0	0.166667	9569094	-1.#IND00
318723267	572	29	1690.746849	31982	0	0.166667	31857	0	0.166667	9554850	-1.#IND00
318750528	586	28	1690.597580	31917	0	0.166667	31977	0	0.166667	9540799	-1.#IND00
318757175	662	26	1694.603616	31821	0	0.166667	31871	0	0.166667	9526479	-1.#IND00
318723612	629	32	1693.970747	31979	0	0.166667	31992	0	0.166667	9512171	-1.#IND00
318697950	609	40	1693.692144	31746	0	0.166667	31919	0	0.166667	9497786	-1.#IND00
318732598	565	38	1691.446417	31730	0	0.166667	31995	0	0.166667	9483508	-1.#IND00
318708942	615	36	1694.376108	31919	0	0.166667	31847	0	0.166667	9469461	-1.#IND00
318725571	616	29	1694.264164	31786	0	0.166667	31894	0	0.166667	9455396	-1.#IND00
318724894	636	33	1694.853956	31975	0	0.166667	32039	0	0.166667	9441610	-1.#IND00
318711646	789	40	1698.011949	32067	0	0.166667	31938	0	0.166667	9427598	-1.#IND00
318718344	895	51	1704.215780	31745	0	0.166667	31823	0	0.166667	9413608	-1.#IND00
318723599	767	43	1702.985495	32050	0	0.166667	31750	0	0.166667	9399388	-1.#IND00
318738901	839	39	1703.060881	32012	0	0.166667	31800	0	0.166667	9385366	-1.#IND00
318717139	776	37	1700.386703	32011	0	0.166667	31780	0	0.166667	9371408	-1.#IND00
318732499	817	33	1700.667260	31793	0	0.166667	31969	0	0.166667	9357409	-1.#IND00
318737919	877	36	1703.266676	31827	0	0.166667	32004	0	0.166667	9343098	-1.#IND00
318743511	816	47	1701.826863	31894	0	0.166667	31890	0	0.166667	9329102	-1.#IND00
318727012	800	48	1701.028510	31858	0	0.166667	31804	0	0.166667	9315151	-1.#IND00
318726252	874	45	1702.308312	31827	0	0.166667	31679	0	0.166667	9301133	-1.#IND00
318720418	891	45	1703.150976	31970	0	0.166667	31941	0	0.166667	9287105	-1.#IND00
318736778	897	49	1707.439410	31856	0	0.166667	32047	0	0.206439	9273121	-1.#IND00
318716348	964	53	1709.936112	31792	0	0.166667	31906	0	0.168638	9259055	-1.#IND00
318725395	935	34	1706.355038	31963	0	0.166667	31883	0	0.166764	9245087	-1.#IND00
318717019	772	47	1701.221781	31871	0	0.166667	31783	0	0.166672	9231187	-1.#IND00
318724346	779	39	1699.903254	31871	0	0.166667	32109	0	0.166667	9217643	-1.#IND00
318715880	765	35	1698.586684	31950	0	0.166667	31926	0	0.166667	9203740	-1.#IND00
318721777	761	37	1698.986636	31968	0	0.166667	31946	0	0.166667	9190095	-1.#IND00
318721188	760	39	1698.516268	31776	0	0.166667	31964	0	0.166667	9176602	-1.#IND00
318719099	615	37	1695.640371	32076	0	0.166667	31838	0	0.166667	9162755	-1.#IND00
318722657	602	29	1693.928336	31828	0	0.166667	31909	0	0.166667	9149016	-1.#IND00
318739049	645	39	1692.510305	31842	0	0.166667	32023	0	0.166667	9135436	-1.#IND00
318735965	680	42	1697.449418	31835	0	0.166667	31805	0	0.166667	9121615	-1.#IND00
318718191	766	48	1698.139108	31898	0	0.166667	31702	0	0.166667	9108106	-1.#IND00
318728147	798	45	1702.091522	31699	0	0.166667	31794	0	0.166667	9094378	-1.#IND00
318737145	814	31	1701.171665	31874	0	0.166667	31612	0	0.166667	9080639	-1.#IND00
318740065	842	47	1703.286896	31852	0	0.166667	31959	1	0.166667	9067053	-1.#IND00
318724099	854	45	1704.992819	31883	0	0.166667	31729	0	0.187774	9053617	-1.#IND00
318710294	703	36	1700.345149	32097	0	0.166667	31743	0	0.167713	9039987	-1.#IND00
318725046	726	41	1698.631838	31873	0	0.166667	31850	0	0.166719	9026369	-1.#IND00
318718830	786	44	1699.126809	31740	0	0.166667	31929	0	0.166669	9013001	-1.#IND00
318725424	858	39	1703.169976	32006	0	0.166667	31802	0	0.166667	8999464	-1.#IND00
318743346	802	38	1702.905258	31922	0	0.166667	31781	0	0.166667	8986065	-1.#IND00
318729624	672	38	1697.637007	31786	0	0.166667	31974	0	0.166667	8972384	-1.#IND00
318735284	617	32	1694.040896	31855	0	0.166667	31999	0	0.166667	8958736	-1.#IND00
318726937	585	25	1693.446407	31784	0	0.166667	31897	0	0.166667	8945355	-1.#IND00
318720471	515	28	1688.468912	31900	0	0.166667	31827	0	0.166667	8931992	-1.#IND00
318734829	588	34	1690.350592	31843	0	0.166667	32010	0	0.166667	8918440	-1.#IND00
318724563	708	41	1695.981970	31952	0	0.177153	31801	0	0.166667	8905128	-1.#IND00
318727315	580	36	1691.881732	31967	0	0.167186	31843	0	0.166667	8891730	-1.#IND00
318735976	538	30	1691.145117	31890	1	0.166692	31778	0	0.166667	8878488	-1.#IND00
318722228	485	22	1685.787799	31546	0	0.166668	31924	0	0.166667	8865215	-1.#IND00
318726654	551	36	1688.801249	31746	0	0.166667	31808	0	0.166667	8851871	-1.#IND00
318706894	496	29	1690.031723	32016	0	0.166667	31996	0	0.166667	8838607	-1.#IND00
318729370	471	37	1687.124060	31750	0	0.166667	31762	0	0.166667	8825424	-1.#IND00
npatches	nstrain	runtime	dt	init_x	init_y	init_y_blood	init_z	init_S	beta0	beta1	beta2	beta3	mean_beta	B	d	delta	delta_blood	b[0]	mut	m	CTL	c	g	epsilon	k	het	lambda	rho	omega	x_max	patch.dyna	DELTA	A	VA
10000	1	100.000000	0.001000	21900	9499	5000000	0.001000	10000000	5.096531	5.717500	2.308264	2.044300	4	800000000	0.010000	1.000000	1.000000	80000	0.000050	0.004800	0	0.500000	0.000000	2.500000	16.000000	0.500000	0.001000	0.001000	0.010000	31872	0	10.000000	7.000000	1.000000
sus	inf	inf_blood	z	x[0]	y[0][0]	z[0]	x[1]	y[1][0]	z[1]	S[0]	synchrony
219000000	94990000	5000000	10.000000	21900	9499	0.001000	21900	9499	0.001000	10000000	0.000000
254477914	19123824	1058006	3941.516320	23614	2363	0.394152	22649	2434	0.394152	10192838	0.000000
311139941	98303	5729	6320.788121	30775	23	0.632580	30718	6	0.632580	10192508	0.000000
318102844	1094	44	2335.895578	31566	0	0.220811	31849	0	0.207080	10177296	0.000000
318691180	567	30	1728.863635	31896	0	0.169350	31963	0	0.168670	10161775	0.000000
318727827	452	16	1687.578903	31817	0	0.166800	31884	0	0.166766	10146659	0.000000
318703257	425	26	1684.521924	31855	0	0.166673	32172	0	0.166672	10131213	0.000000
318722120	374	16	1683.259547	31882	0	0.173118	31872	0	0.166667	10115866	0.000000
318730256	377	26	1682.837302	31716	0	0.265230	32025	0	0.166667	10100790	0.000000
318717214	285	13	1680.185604	31949	0	0.171552	32063	0	0.166667	10085812	0.000000
318723923	329	13	1679.509483	31746	0	0.166909	31894	0	0.166667	10070827	0.000000
318729080	251	13	1677.759357	31853	0	0.166679	31808	0	0.166667	10055780	0.000000
318731568	237	11	1676.374561	31888	0	0.166667	31689	0	0.166667	10040734	0.000000
318704419	291	17	1677.565729	31919	0	0.166667	31767	0	0.166667	10025642	0.000000
318718527	292	21	1677.909634	32015	0	0.166667	31960	0	0.166667	10010723	0.000000
318729668	326	20	1678.218551	31741	0	0.166667	31800	0	0.166667	9995699	0.000000
318690327	310	18	1679.782738	31784	0	0.166667	31762	0	0.166667	9980870	0.000000
318714104	294	16	1678.607995	31879	0	0.166667	31826	0	0.166667	9965911	0.000000
318744230	294	9	1678.678931	31894	0	0.166667	31859	0	0.166667	9950916	0.000000
318711373	298	15	1678.547092	31956	0	0.166667	32005	0	0.166667	9936006	0.000000
318729795	295	27	1680.598501	31723	0	0.166667	31942	0	0.238375	9921028	0.000000
318736863	297	14	1679.173408	31823	0	0.166667	31974	0	0.170221	9906096	0.000000
318741042	331	22	1680.020759	31945	0	0.166667	32079	0	0.166843	9891201	0.000000
318737658	375	14	1681.549072	31782	0	0.166667	31850	0	0.166675	9876450	0.000000
318740122	330	20	1680.604498	31703	0	0.166667	31970	0	0.166667	9861627	0.000000
318706780	375	25	1681.876636	31801	0	0.166667	31904	0	0.166667	9846819	0.000000
318744149	380	17	1685.353418	32005	0	0.217434	31969	0	0.166750	9831960	0.000000
318718676	317	17	1680.625839	31871	0	0.169183	31678	0	0.166671	9817235	0.000000
318712066	283	13	1679.290634	31824	0	0.166791	31782	0	0.166667	9802337	0.000000
318700716	316	16	1679.146841	32113	0	0.166673	31819	0	0.166667	9787706	0.000000
318701926	324	18	1678.971101	31886	0	0.166667	31742	0	0.166667	9773055	0.000000
318718626	361	15	1681.167067	31792	2	0.206922	31946	0	0.166667	9758530	0.000000
318731269	294	14	1679.584796	31875	0	0.169315	31742	0	0.166667	9743998	0.000000
318710446	444	22	1681.482532	32000	0	0.166798	31963	0	0.166667	9729304	0.000000
318717919	352	19	1682.898853	31797	0	0.166673	31931	0	0.166667	9714847	0.000000
318729743	338	20	1680.593224	31975	0	0.166667	31691	0	0.166667	9700446	0.000000
318720586	326	14	1680.158690	31908	0	0.166667	31635	0	0.166667	9685912	0.000000
318722690	316	8	1680.428514	32044	0	0.166667	31771	0	0.166667	9671398	0.000000
318717110	315	18	1679.591588	31657	0	0.166667	31719	0	0.166667	9657025	0.000000
318715821	374	18	1681.794698	31918	0	0.166667	31953	0	0.166667	9642560	0.000000
318726138	425	23	1683.646018	31700	0	0.166667	31773	0	0.216236	9628079	-1.#IND00
318748504	332	11	1680.983698	31920	0	0.166667	31956	0	0.169123	9613668	-1.#IND00
318708431	324	10	1680.829277	31751	0	0.166667	31938	0	0.166788	9599423	-1.#IND00
318732424	323	11	1680.500188	31842	0	0.166667	32062	0	0.166673	9585111	-1.#IND00
318721216	281	17	1678.630146	32014	0	0.166667	31874	0	0.166667	9570633	-1.#IND00
318722015	385	21	1681.848836	32083	0	0.166667	31815	0	0.166667	9556429	-1.#IND00
318705393	411	11	1683.519869	32035	0	0.166667	32031	0	0.166667	9541888	-1.#IND00
318759034	379	14	1681.501646	31890	0	0.166667	31845	0	0.166667	9527530	-1.#IND00
318733502	316	15	1682.247883	31765	0	0.166667	31895	0	0.166667	9513167	-1.#IND00
318724577	322	17	1680.102723	31864	0	0.166667	31829	0	0.166667	9498897	-1.#IND00
318719616	317	18	1678.876344	31820	0	0.166667	31703	0	0.166667	9484706	-1.#IND00
318734403	348	19	1680.278346	31761	0	0.166667	31772	0	0.166667	9470552	-1.#IND00
318732315	364	15	1682.593828	31912	0	0.166667	31957	0	0.166667	9456307	-1.#IND00
318747290	372	22	1682.700798	31954	0	0.166667	31859	0	0.166667	9442157	-1.#IND00
318730913	368	26	1683.020626	32057	0	0.166667	31951	0	0.166667	9427955	-1.#IND00
318719579	355	24	1682.121021	31919	0	0.166667	31993	0	0.166667	9413478	-1.#IND00
318729355	338	12	1681.777648	31937	0	0.166667	32014	0	0.166667	9399131	-1.#IND00
318701245	360	23	1680.834464	32074	0	0.166667	31951	0	0.166667	9385149	-1.#IND00
318742825	332	18	1681.255605	31879	0	0.166667	31646	0	0.166667	9371192	-1.#IND00
318730945	226	17	1677.742648	31971	0	0.166667	31957	0	0.166667	9357227	-1.#IND00
318750670	244	10	1675.809483	31793	0	0.166667	31856	0	0.166667	9343176	-1.#IND00
318720024	278	13	1677.086448	31681	0	0.166667	31737	0	0.166667	9329156	-1.#IND00
318739889	281	11	1676.802042	31737	0	0.166667	31753	0	0.189657	9315144	-1.#IND00
318693264	268	14	1678.388814	31908	0	0.166667	31942	0	0.167806	9301360	-1.#IND00
318736188	242	13	1677.446426	31760	0	0.166667	32102	0	0.166723	9287398	-1.#IND00
318739506	193	11	1675.062032	31749	0	0.166667	31955	0	0.166669	9273559	-1.#IND00
318725375	261	11	1676.475722	31923	0	0.166667	31830	0	0.166667	9259621	-1.#IND00
318739502	269	10	1677.858128	31850	0	0.166667	31703	0	0.166667	9245958	-1.#IND00
318725924	253	17	1678.585290	31970	0	0.166667	31984	0	0.166667	9232067	-1.#IND00
318713037	280	12	1678.656055	31749	0	0.166667	31775	0	0.166667	9218337	-1.#IND00
318717844	355	17	1682.305682	31901	0	0.168556	31725	0	0.166667	9204589	-1.#IND00
318714431	336	16	1681.654790	31851	0	0.166760	31967	0	0.166667	9190920	-1.#IND00
318721388	356	26	1681.998516	31949	0	0.166671	31975	0	0.166667	9177160	-1.#IND00
318734875	290	19	1680.851755	32096	0	0.166667	31765	0	0.166667	9163186	-1.#IND00
318723580	287	13	1678.301968	32008	0	0.166667	32096	0	0.166667	9149548	-1.#IND00
318727785	294	16	1677.761911	32075	0	0.166667	31788	0	0.166667	9136069	-1.#IND00
318709080	321	16	1678.331719	31832	0	0.166667	31970	0	0.166667	9122252	-1.#IND00
318730469	360	16	1681.820434	31763	0	0.166667	32231	0	0.166667	9108457	-1.#IND00
318722928	291	19	1679.060747	31853	0	0.166667	31931	0	0.166667	9094839	-1.#IND00
318713885	351	14	1680.469866	31809	0	0.166667	31982	0	0.166667	9081149	-1.#IND00
318710335	304	6	1678.188049	31935	0	0.166667	31820	0	0.166667	9067616	-1.#IND00
318724674	349	23	1680.908684	32137	0	0.166667	32060	0	0.166667	9054023	-1.#IND00
318706298	395	26	1682.037750	31713	0	0.166667	32104	0	0.166667	9040551	-1.#IND00
318731410	450	22	1685.569356	31813	0	0.166667	32027	0	0.166667	9027085	-1.#IND00
318719042	386	22	1683.189818	31874	0	0.166667	31762	0	0.166667	9013551	-1.#IND00
318727630	346	14	1680.008655	31679	0	0.166667	31944	0	0.166667	9000337	-1.#IND00
318733410	341	20	1680.156695	31914	0	0.166667	32022	0	0.166667	8986905	-1.#IND00
318737678	404	24	1683.050567	31670	0	0.166667	31548	0	0.166667	8973392	-1.#IND00
318713919	349	22	1681.737026	31623	0	0.166667	31762	0	0.166667	8959989	-1.#IND00
318738950	350	16	1681.548236	32005	0	0.166667	32065	0	0.166667	8946597	-1.#IND00
318732707	350	21	1681.931628	31984	0	0.166667	31817	0	0.166667	8933169	-1.#IND00
318754990	317	23	1680.961959	31983	0	0.166667	31829	0	0.166667	8919834	-1.#IND00
318739264	294	13	1678.994552	31798	0	0.166667	31936	0	0.166667	8906254	-1.#IND00
318702031	300	13	1679.305785	31776	0	0.166667	31712	0	0.166667	8892997	-1.#IND00
318735014	363	21	1680.516449	31641	0	0.166667	31695	0	0.166667	8879742	-1.#IND00
318727136	452	25	1683.753335	31668	0	0.166667	31976	0	0.166667	8866420	-1.#IND00
318731030	473	25	1687.736202	31691	0	0.166667	31935	0	0.166667	8853370	-1.#IND00
318729570	346	21	1682.802878	31783	0	0.166667	31927	0	0.166667	8840216	-1.#IND00
318720591	376	15	1682.188059	31782	0	0.166667	31685	0	0.166667	8827047	-1.#IND00
318698657	315	7	1679.843746	32011	0	0.170748	31991	0	0.166667	8813914	-1.#IND00
npatches	nstrain	runtime	dt	init_x	init_y	init_y_blood	init_z	init_S	beta0	beta1	beta2	beta3	mean_beta	B	d	delta	delta_blood	b[0]	mut	m	CTL	c	g	epsilon	k	het	lambda	rho	omega	x_max	patch.dyna	DELTA	A	VA
10000	1	100.000000	0.001000	21900	9499	5000000	0.001000	10000000	3.354410	2.765965	5.797742	3.272851	4	800000000	0.010000	1.000000	1.000000	80000	0.000050	0.004800	0	0.500000	0.000000	2.500000	17.000000	0.500000	0.001000	0.001000	0.010000	31872	0	10.000000	7.000000	1.000000
sus	inf	inf_blood	z	x[0]	y[0][0]	z[0]	x[1]	y[1][0]	z[1]	S[0]	synchrony
219000000	94990000	5000000	10.000000	21900	9499	0.001000	21900	9499	0.001000	10000000	0.000000
258052625	15945860	886705	3941.516320	26821	1368	0.394152	27841	1193	0.394152	10185342	0.000000
312045785	51611	3085	6260.208155	31422	4	0.632580	31244	3	0.632580	10182113	0.000000
318173822	792	39	2147.124325	31828	0	0.201480	31768	0	0.193657	10166879	0.000000
318681033	382	24	1707.788956	31664	0	0.168392	31678	0	0.168004	10151572	0.000000
318714853	292	14	1681.293180	31834	0	0.166752	31829	0	0.166733	10136339	0.000000
318741348	259	12	1678.167666	32068	0	0.166671	31942	0	0.166670	10121202	0.000000
318719933	265	8	1677.169984	31895	0	0.166667	31685	0	0.166667	10105903	0.000000
318728241	244	12	1676.924675	31750	0	0.166667	31853	0	0.166667	10090641	0.000000
318720535	280	16	1678.309864	31730	0	0.166667	31806	0	0.166667	10075367	0.000000
318739227	286	14	1679.559788	31919	0	0.166667	31697	0	0.166667	10060151	0.000000
318707636	288	15	1678.100199	31824	0	0.166667	31888	0	0.166667	10044914	0.000000
318702510	279	11	1678.936167	31850	0	0.166667	31798	0	0.166667	10029832	0.000000
318708006	288	24	1679.078634	31857	0	0.166667	32054	0	0.166667	10014929	0.000000
318732581	309	13	1680.230197	31746	0	0.166667	31781	0	0.166667	10000086	0.000000
318729841	343	16	1680.501710	31891	0	0.166667	32027	0	0.166667	9985137	0.000000
318690257	259	13	1677.953712	31859	0	0.166667	31790	0	0.166667	9970345	0.000000
318728634	205	12	1675.208444	31994	0	0.166667	31869	0	0.166667	9955554	0.000000
318729259	193	8	1674.661054	32245	0	0.166667	31904	0	0.166667	9940725	0.000000
318717691	265	13	1676.291222	31959	0	0.166667	31789	0	0.166667	9925771	0.000000
318703342	240	13	1678.213180	31818	0	0.166667	31872	0	0.166667	9910909	0.000000
318699975	293	14	1676.792878	31898	0	0.166667	31809	0	0.166667	9895938	0.000000
318731501	348	13	1678.862168	31803	0	0.166667	31786	0	0.166667	9881151	0.000000
318718840	256	16	1677.546554	31725	0	0.166667	31813	0	0.166667	9866101	0.000000
318732145	259	11	1676.399894	31764	0	0.166667	31752	0	0.166667	9851719	0.000000
318745474	230	8	1675.878004	31984	0	0.166667	31682	0	0.166667	9836922	0.000000
318727257	225	16	1676.282698	32037	0	0.166667	32242	1	0.166667	9822140	0.000000
318728635	225	10	1675.290141	31982	0	0.166667	31845	0	0.167005	9807293	0.000000
318701184	230	11	1675.295988	31986	0	0.166667	31827	0	0.166683	9792969	0.000000
318701642	201	8	1675.055713	31871	0	0.166667	32001	0	0.166667	9778379	0.000000
318728139	231	11	1675.796037	31935	0	0.166667	31764	0	0.166667	9763756	0.000000
318720229	237	11	1675.959792	31944	0	0.166667	31647	0	0.166667	9749324	0.000000
318738124	300	9	1678.785553	31772	1	0.197422	31703	0	0.166667	9734794	0.000000
318716072	143	9	1673.341605	31825	0	0.168191	32090	0	0.166667	9720500	0.000000
318725873	173	4	1672.738140	31882	0	0.171769	31800	0	0.166667	9705953	0.000000
318717071	176	9	1674.045249	31722	0	0.166920	32000	0	0.166667	9691294	0.000000
318731722	215	15	1673.997546	31900	0	0.166679	31710	0	0.166667	9676438	0.000000
318759297	263	18	1677.114518	31831	0	0.166667	31804	0	0.166667	9661827	0.000000
318742894	241	12	1676.613328	31777	0	0.166667	31791	0	0.166667	9647551	0.000000
318716512	217	7	1675.872499	31776	0	0.166667	31938	0	0.166667	9633088	0.000000
318701340	182	13	1675.240737	31827	0	0.166667	31916	0	0.166667	9618741	-1.#IND00
318704692	206	8	1674.793947	31666	0	0.166667	31674	0	0.166667	9604525	-1.#IND00
318728190	226	10	1674.736257	31764	0	0.166667	31817	0	0.166667	9590004	-1.#IND00
318731855	208	13	1674.960493	31463	0	0.166667	31874	0	0.166667	9575702	-1.#IND00
318686900	146	13	1673.446844	32132	0	0.166667	31839	0	0.166667	9561332	-1.#IND00
318721628	182	12	1673.737871	31745	0	0.166667	32004	0	0.166667	9547059	-1.#IND00
318720786	160	4	1672.925072	31653	0	0.166667	31922	0	0.166667	9532754	-1.#IND00
318721735	161	15	1673.868274	31761	0	0.166667	31847	0	0.166667	9518223	-1.#IND00
318742337	208	10	1673.827749	31762	0	0.166667	31979	0	0.166667	9503950	-1.#IND00
318732080	178	10	1674.003234	31604	0	0.166667	31969	0	0.166667	9490086	-1.#IND00
318729777	174	7	1673.547869	31543	0	0.166667	31831	0	0.166667	9475730	-1.#IND00
318724442	180	11	1673.467280	31961	0	0.166667	32057	0	0.166667	9461524	-1.#IND00
318745155	146	5	1672.851678	31942	0	0.166667	31927	0	0.166667	9447116	-1.#IND00
318746258	174	11	1673.242119	31779	0	0.166667	31811	0	0.166667	9432801	-1.#IND00
318728210	251	13	1676.368377	31614	0	0.166667	31788	0	0.166667	9418899	-1.#IND00
318742133	223	14	1676.389986	31723	0	0.166667	31753	0	0.166667	9404984	-1.#IND00
318712109	217	15	1675.317854	31917	0	0.166667	32158	0	0.166667	9390820	-1.#IND00
318746884	205	12	1675.160548	31849	0	0.166667	31943	0	0.166667	9376785	-1.#IND00
318723661	192	6	1675.451538	31787	0	0.166667	32022	0	0.166667	9362698	-1.#IND00
318736604	178	5	1673.541369	31794	0	0.166667	31731	0	0.166667	9348554	-1.#IND00
318715435	166	6	1672.821161	31857	0	0.166667	31820	0	0.166667	9334191	-1.#IND00
318707880	124	8	1671.829487	31864	0	0.166667	31869	0	0.166667	9320141	-1.#IND00
318723817	147	7	1671.990583	32032	0	0.166667	31660	0	0.166667	9306141	-1.#IND00
318741113	144	9	1672.659200	31808	0	0.166667	31740	0	0.166667	9292161	-1.#IND00
318754271	199	10	1674.102386	31765	0	0.166667	31989	0	0.166667	9278112	-1.#IND00
318736127	184	10	1673.166469	31810	0	0.166667	31532	0	0.166667	9264055	-1.#IND00
318724799	146	7	1672.388270	31757	0	0.166667	31846	0	0.166667	9250224	-1.#IND00
318733689	170	9	1673.709980	31930	0	0.166667	31717	0	0.166667	9236496	-1.#IND00
318714265	189	6	1673.063264	31906	0	0.166667	31953	0	0.166667	9222595	-1.#IND00
318713466	196	10	1674.871118	32007	0	0.166667	31713	0	0.166667	9208611	-1.#IND00
318740543	173	7	1672.672764	31865	0	0.166667	31818	0	0.166667	9194877	-1.#IND00
318737990	186	6	1674.499181	31747	0	0.166667	31650	0	0.166667	9181072	-1.#IND00
318737779	155	8	1674.044391	31710	0	0.166667	32020	0	0.166667	9167334	-1.#IND00
318718090	183	6	1673.469001	31920	0	0.166667	31809	0	0.166667	9153583	-1.#IND00
318704967	170	15	1673.438476	31724	0	0.166667	31743	0	0.166667	9139833	-1.#IND00
318729677	200	7	1673.684237	31861	0	0.166667	31943	0	0.166667	9126171	-1.#IND00
318739714	205	15	1675.204760	31959	0	0.205373	31673	0	0.166667	9112558	-1.#IND00
318729899	172	5	1673.761261	31770	0	0.168585	31656	0	0.166667	9099146	-1.#IND00
318741212	197	8	1674.012612	31870	0	0.166762	31975	0	0.166667	9085510	-1.#IND00
318728780	246	14	1676.168113	31888	0	0.166671	32198	0	0.166667	9071952	-1.#IND00
318734902	216	12	1676.130204	31686	0	0.166667	31937	0	0.166667	9058289	-1.#IND00
318718246	206	10	1673.947298	31829	0	0.166667	32113	0	0.166667	9044636	-1.#IND00
318727692	205	18	1675.348268	31775	0	0.166667	31866	0	0.166667	9031241	-1.#IND00
318723886	221	11	1674.345824	31937	0	0.166667	31734	0	0.166667	9017817	-1.#IND00
318706743	214	17	1675.861954	31978	0	0.166667	31806	0	0.166667	9004419	-1.#IND00
318705370	149	9	1673.181809	31647	0	0.166667	31890	0	0.166667	8991078	-1.#IND00
318726976	131	6	1671.429805	31977	0	0.166667	32017	0	0.166667	8977443	-1.#IND00
318744257	140	3	1671.875918	31843	0	0.166667	31899	0	0.166667	8963970	-1.#IND00
318731907	189	9	1674.526625	31949	0	0.166667	31665	0	0.166667	8950583	-1.#IND00
318721749	163	6	1672.812075	32069	0	0.166667	32033	0	0.166667	8937133	-1.#IND00
318705468	192	8	1673.798157	31862	0	0.166667	31805	0	0.166667	8923774	-1.#IND00
318731996	154	6	1672.715537	31821	0	0.166667	32075	0	0.166667	8910307	-1.#IND00
318717239	142	5	1672.818281	31915	0	0.166667	32081	0	0.166667	8897041	-1.#IND00
318746940	155	10	1672.191199	31825	0	0.166667	32041	0	0.166667	8883827	-1.#IND00
318730761	200	8	1673.523565	31766	0	0.166667	31931	0	0.166667	8870683	-1.#IND00
318734434	222	11	1676.452531	31666	0	0.166667	31929	0	0.166667	8857402	-1.#IND00
318728226	161	10	1673.768757	31726	0	0.166667	31909	0	0.166667	8844301	-1.#IND00
318718890	141	9	1671.607652	31942	0	0.166667	31809	0	0.166667	8831176	-1.#IND00
318744822	191	4	1673.382418	32010	0	0.166667	31738	0	0.166667	8818102	-1.#IND00
318752799	153	8	1673.874840	31701	0	0.166667	31970	0	0.166667	8804820	-1.#IND00
npatches	nstrain	runtime	dt	init_x	init_y	init_y_blood	init_z	init_S	beta0	beta1	beta2	beta3	mean_beta	B	d	delta	delta_blood	b[0]	mut	m	CTL	c	g	epsilon	k	het	lambda	rho	omega	x_max	patch.dyna	DELTA	A	VA
10000	1	100.000000	0.001000	21900	9499	5000000	0.001000	10000000	4.530779	2.303355	5.639233	2.550671	4	800000000	0.010000	1.000000	1.000000	80000	0.000050	0.004800	0	0.500000	0.000000	2.500000	18.000000	0.500000	0.001000	0.001000	0.010000	31872	0	10.000000	7.000000	1.000000
sus	inf	inf_blood	z	x[0]	y[0][0]	z[0]	x[1]	y[1][0]	z[1]	S[0]	synchrony
219000000	94990000	5000000	10.000000	21900	9499	0.001000	21900	9499	0.001000	10000000	0.000000
261115328	13351573	748842	3941.516320	25366	1513	0.394152	28424	958	0.394152	10177891	0.000000
312692063	27748	1677	6024.116591	31361	3	0.567099	31499	1	0.561504	10171450	0.000000
318225912	584	33	2024.226527	31845	0	0.224284	31660	0	0.186236	10156301	0.000000
318707427	251	12	1696.151054	31741	0	0.169522	31747	0	0.167637	10141148	0.000000
318726841	139	3	1674.237629	31912	0	0.166808	31950	0	0.166715	10126249	0.000000
318732604	180	5	1673.939175	32041	0	0.166674	31956	0	0.166669	10110928	0.000000
318737874	135	8	1672.773215	31838	0	0.166667	31856	0	0.166667	10095925	0.000000
318720521	120	1	1671.562331	32142	0	0.166667	32051	0	0.166667	10080645	0.000000
318727520	142	5	1672.384077	31781	0	0.166667	31923	0	0.166667	10065602	0.000000
318725487	119	6	1671.793507	31947	0	0.166667	31767	0	0.166667	10050508	0.000000
318724574	190	12	1672.536096	31792	0	0.166667	31649	0	0.166667	10035515	0.000000
318735110	257	8	1676.639941	31980	0	0.166667	31830	0	0.166667	10020337	0.000000
318720157	225	15	1676.103435	31865	0	0.166667	31904	0	0.166667	10005292	0.000000
318731527	204	15	1675.904202	31732	0	0.166667	31844	0	0.166667	9990355	0.000000
318713218	147	9	1673.586534	31869	0	0.166667	31902	0	0.166667	9975459	0.000000
318735144	142	7	1672.841418	31894	0	0.166667	31746	0	0.166667	9960473	0.000000
318741915	133	6	1672.349684	32120	0	0.166667	31869	0	0.166667	9945651	0.000000
318726273	164	11	1672.287261	31789	0	0.166667	32001	0	0.166667	9930717	0.000000
318736313	186	9	1673.666423	31903	0	0.166667	31995	0	0.166667	9915970	0.000000
318728113	176	7	1673.079939	31826	0	0.166667	31904	0	0.166667	9901116	0.000000
318741994	147	11	1673.088161	31914	0	0.166667	31841	0	0.166667	9886236	0.000000
318737602	211	13	1674.184200	31776	0	0.166667	32043	0	0.166667	9871207	0.000000
318734274	217	15	1676.106606	31861	0	0.166667	32058	0	0.166667	9856700	0.000000
318717936	192	9	1675.327641	31913	0	0.166667	31680	0	0.166667	9841681	0.000000
318701761	180	11	1674.089292	32009	0	0.166667	31827	0	0.166667	9826903	0.000000
318723500	192	8	1674.325648	31927	0	0.166667	31504	0	0.166667	9812019	0.000000
318721829	180	5	1674.184118	31831	0	0.166667	31784	0	0.166667	9797114	0.000000
318738428	118	7	1671.311742	32003	0	0.166667	31869	0	0.166667	9782448	0.000000
318713865	135	6	1672.296531	31975	0	0.166667	31874	0	0.166667	9767813	0.000000
318722149	114	9	1670.990601	31870	0	0.166667	31819	0	0.166667	9753424	0.000000
318722893	188	14	1673.526409	31969	0	0.166667	32146	0	0.166667	9738735	0.000000
318725115	156	8	1673.783041	32116	0	0.166667	32195	0	0.166667	9724395	0.000000
318717619	114	2	1672.043861	31863	0	0.166667	31986	0	0.166667	9709844	0.000000
318718645	143	11	1672.075196	31809	0	0.166667	31658	0	0.166667	9695207	0.000000
318711438	149	4	1673.172087	31789	0	0.166667	32100	0	0.166667	9680670	0.000000
318737420	121	5	1672.534839	31777	0	0.166667	31824	0	0.166667	9666087	0.000000
318718683	133	8	1671.707185	31976	0	0.166667	32064	0	0.166667	9651749	0.000000
318709978	137	6	1672.370415	31905	0	0.166667	32125	0	0.166667	9637138	0.000000
318724487	126	9	1671.602409	31987	0	0.166667	31893	0	0.166667	9622761	0.000000
318736742	149	6	1672.525665	31781	0	0.166667	31975	0	0.166667	9608380	-1.#IND00
318703014	151	9	1673.099499	31724	0	0.166667	31985	0	0.166667	9593879	-1.#IND00
318728794	138	3	1671.898499	31837	0	0.166667	32357	0	0.166667	9579297	-1.#IND00
318746435	94	6	1671.303391	32036	0	0.166667	31888	0	0.166667	9564989	-1.#IND00
318722746	172	9	1673.769463	31880	0	0.166667	31722	0	0.166667	9550628	-1.#IND00
318720971	181	9	1674.229152	32015	0	0.166667	31856	0	0.166667	9536408	-1.#IND00
318715539	141	11	1672.369813	31825	0	0.166667	31904	0	0.166667	9522142	-1.#IND00
318721555	149	11	1673.228512	31829	0	0.166667	31815	0	0.166667	9507797	-1.#IND00
318728552	95	4	1671.119175	31789	0	0.166667	31655	0	0.166667	9493535	-1.#IND00
318730324	112	2	1670.494574	31803	0	0.166667	31760	0	0.166667	9479517	-1.#IND00
318729089	148	8	1671.712182	31845	0	0.166667	31718	0	0.166667	9465248	-1.#IND00
318709855	209	12	1674.350340	31960	0	0.166667	31693	0	0.166667	9450997	-1.#IND00
318709627	173	10	1674.005986	31780	0	0.166667	31863	0	0.166667	9436814	-1.#IND00
318714581	155	5	1672.422390	31799	0	0.166667	31841	0	0.166667	9422675	-1.#IND00
318710295	158	12	1673.147083	31593	0	0.166667	31690	0	0.166667	9408540	-1.#IND00
318726482	150	5	1672.667476	31895	0	0.166667	31808	0	0.166667	9394248	-1.#IND00
318701512	147	11	1673.025551	31817	0	0.166667	32008	0	0.166667	9380108	-1.#IND00
318728220	165	4	1672.771794	31877	0	0.166667	32038	0	0.166667	9365894	-1.#IND00
318742035	135	8	1672.725615	31950	0	0.166667	32013	0	0.166667	9351888	-1.#IND00
318700254	170	2	1672.528111	32043	0	0.166667	31909	0	0.166667	9337921	-1.#IND00
318715891	178	14	1673.320326	31754	0	0.166667	31546	0	0.166667	9323915	-1.#IND00
318710260	229	9	1675.683766	31980	0	0.166667	31765	0	0.166667	9309909	-1.#IND00
318728930	215	12	1675.421127	31939	0	0.166667	31978	0	0.166667	9295939	-1.#IND00
318706772	221	8	1675.230495	32049	0	0.166667	31987	0	0.166667	9281979	-1.#IND00
318697655	205	10	1674.646715	31651	0	0.166667	31773	0	0.166667	9268074	-1.#IND00
318704056	137	11	1672.895144	31907	0	0.166667	31694	0	0.166667	9254226	-1.#IND00
318717157	177	8	1673.660005	31838	0	0.166667	31897	0	0.166667	9240487	-1.#IND00
318717477	157	9	1672.479527	31920	0	0.166667	31807	0	0.166667	9226641	-1.#IND00
318718237	167	6	1673.310057	32016	0	0.166667	31816	0	0.166667	9212604	-1.#IND00
318723082	154	7	1674.088672	31812	0	0.166667	31791	0	0.166667	9198842	-1.#IND00
318729322	193	9	1673.531143	31778	0	0.166667	31930	0	0.166667	9185075	-1.#IND00
318716804	154	10	1673.373632	31832	0	0.166667	31852	0	0.166667	9171429	-1.#IND00
318715169	169	8	1672.766819	31806	0	0.166667	31870	0	0.166667	9157644	-1.#IND00
318733877	139	8	1672.009013	31694	0	0.166667	31751	0	0.166667	9143863	-1.#IND00
318732212	136	9	1672.103834	31901	0	0.166667	31695	0	0.166667	9130260	-1.#IND00
318744074	103	7	1671.022014	31708	0	0.166667	31834	0	0.166667	9116438	-1.#IND00
318723421	117	5	1670.699924	31990	0	0.166667	32135	0	0.166667	9102594	-1.#IND00
318728988	94	6	1669.783549	31769	0	0.166667	31799	0	0.166667	9089000	-1.#IND00
318740082	119	4	1670.530315	32001	0	0.166667	32016	0	0.166667	9075383	-1.#IND00
318747284	166	6	1672.135541	31897	0	0.166667	31912	0	0.166667	9061709	-1.#IND00
318721857	129	12	1672.913675	31706	0	0.166667	31827	0	0.166667	9048030	-1.#IND00
318709830	148	5	1672.904306	31957	0	0.166667	31887	0	0.166667	9034581	-1.#IND00
318747928	130	7	1671.960330	31631	0	0.166667	32105	0	0.166667	9021009	-1.#IND00
318719195	153	8	1673.630725	32049	0	0.166667	31733	0	0.166667	9007461	-1.#IND00
318724354	196	8	1673.182498	31997	0	0.166667	31979	0	0.166667	8993925	-1.#IND00
318724043	190	8	1674.235268	31970	0	0.205749	31832	0	0.166667	8980741	-1.#IND00
318731214	145	6	1671.706011	31834	0	0.168604	31649	0	0.166667	8967361	-1.#IND00
318723279	129	5	1671.944199	31566	0	0.166763	31643	0	0.166667	8953986	-1.#IND00
318716624	121	8	1671.625401	31660	0	0.166671	31847	0	0.166667	8940534	-1.#IND00
318719837	87	3	1669.853408	32002	0	0.166667	31877	0	0.166667	8927144	-1.#IND00
318725464	112	7	1671.126553	31963	0	0.166667	31869	0	0.166667	8913787	-1.#IND00
318720517	109	4	1670.598587	31734	0	0.166667	31902	0	0.166667	8900636	-1.#IND00
318729781	141	9	1671.265915	31986	0	0.166667	32055	0	0.166667	8887457	-1.#IND00
318716047	159	6	1672.897826	31986	0	0.166667	31839	0	0.166667	8874126	-1.#IND00
318742362	140	7	1671.952074	31770	0	0.166667	31836	0	0.166667	8860833	-1.#IND00
318739695	198	11	1674.212920	31808	0	0.166667	31729	0	0.166667	8847494	-1.#IND00
318718314	134	9	1672.590622	31630	0	0.166667	31976	0	0.166667	8834139	-1.#IND00
318714309	134	10	1672.049220	31762	0	0.166667	32029	0	0.166667	8820788	-1.#IND00
318714762	112	6	1671.806161	31751	0	0.166667	32219	0	0.166667	8807405	-1.#IND00
318752332	138	8	1672.200321	31811	0	0.166667	31989	0	0.166667	8794345	-1.#IND00
npatches	nstrain	runtime	dt	init_x	init_y	init_y_blood	init_z	init_S	beta0	beta1	beta2	beta3	mean_beta	B	d	delta	delta_blood	b[0]	mut	m	CTL	c	g	epsilon	k	het	lambda	rho	omega	x_max	patch.dyna	DELTA	A	VA
10000	1	100.000000	0.001000	21900	9499	5000000	0.001000	10000000	3.314285	5.258169	2.113911	2.768836	4	800000000	0.010000	1.000000	1.000000	80000	0.000050	0.004800	0	0.500000	0.000000	2.500000	19.000000	0.500000	0.001000	0.001000	0.010000	31872	0	10.000000	7.000000	1.000000
sus	inf	inf_blood	z	x[0]	y[0][0]	z[0]	x[1]	y[1][0]	z[1]	S[0]	synchrony
219000000	94990000	5000000	10.000000	21900	9499	0.001000	21900	9499	0.001000	10000000	0.000000
264026623	11141925	630180	3941.516320	27510	936	0.394152	24602	1467	0.394152	10171424	0.000000
313255154	14944	935	5559.689598	31402	2	0.632580	31122	10	0.632580	10163416	0.000000
318266908	415	23	1937.355859	31833	0	0.189995	31849	0	0.224587	10148167	0.000000
318680327	196	9	1687.793923	31758	0	0.167823	32088	0	0.169537	10133013	0.000000
318744820	196	3	1674.714280	31840	0	0.166724	31711	0	0.166809	10117738	0.000000
318716393	172	6	1673.651691	31841	0	0.166670	31928	0	0.166674	10102492	0.000000
318709182	122	10	1672.142424	31834	0	0.166667	31930	0	0.166667	10087513	0.000000
318719954	124	2	1672.044551	31846	0	0.166667	31847	0	0.166667	10072575	0.000000
318736076	115	6	1671.529920	31641	0	0.166667	31627	0	0.166667	10057581	0.000000
318718518	99	4	1670.327883	31754	0	0.166667	31706	0	0.166667	10042664	0.000000
318703366	131	6	1671.305168	31800	0	0.166667	31802	0	0.166667	10027497	0.000000
318719749	142	7	1671.698664	32020	0	0.166667	31996	0	0.166667	10012484	0.000000
318710988	135	8	1671.872307	31827	0	0.166667	31679	0	0.166667	9997617	0.000000
318700976	96	7	1671.287053	31747	0	0.166667	31966	0	0.166667	9982606	0.000000
318732900	79	3	1669.925084	31834	0	0.166667	31693	0	0.166667	9967915	0.000000
318731043	82	3	1669.832628	32010	0	0.166667	31758	0	0.166667	9953040	0.000000
318746748	94	11	1670.433436	31952	0	0.166667	31818	0	0.166667	9938097	0.000000
318708295	93	4	1670.915559	32058	0	0.166667	31949	0	0.166667	9923352	0.000000
318743777	162	7	1672.288626	31740	0	0.166667	31645	0	0.166667	9908532	0.000000
318715605	158	8	1673.359269	31859	0	0.166667	32007	0	0.166667	9893646	0.000000
318732393	130	7	1671.954366	31740	0	0.166667	31766	0	0.166667	9878732	0.000000
318709823	126	4	1671.399173	32058	0	0.166667	31829	0	0.166667	9863928	0.000000
318720258	151	8	1672.066769	32065	0	0.166667	31975	0	0.166667	9849219	0.000000
318713515	120	5	1671.227281	31746	0	0.166667	31872	0	0.166667	9834435	0.000000
318721624	148	2	1672.297043	31817	0	0.166667	31707	0	0.166667	9819714	0.000000
318713516	130	11	1671.524118	31880	0	0.166667	31869	0	0.166667	9804808	0.000000
318710892	138	6	1672.796690	31818	0	0.166667	31889	0	0.166667	9790142	0.000000
318720252	131	11	1671.819982	31800	0	0.166667	32214	0	0.166667	9775298	0.000000
318722596	98	7	1670.931882	31796	0	0.166667	31853	0	0.166667	9760651	0.000000
318726025	115	2	1670.713513	31750	0	0.166667	31922	0	0.166667	9746066	0.000000
318728626	72	5	1669.914519	31982	0	0.166667	32183	0	0.166667	9731371	0.000000
318730220	119	3	1669.841699	31742	0	0.166667	32049	0	0.166667	9716858	0.000000
318725706	129	3	1671.234757	31871	0	0.166667	31710	0	0.166667	9702319	0.000000
318743959	132	11	1671.831894	31838	0	0.166667	31731	0	0.166667	9687732	0.000000
318723463	56	1	1668.820969	31959	0	0.166667	32004	0	0.166667	9673061	0.000000
318735910	106	6	1669.986441	31806	0	0.166667	31889	0	0.166667	9658236	0.000000
318723687	111	5	1670.906823	32027	0	0.166667	31905	0	0.166667	9643817	0.000000
318718409	90	1	1670.032135	31980	0	0.166667	31681	0	0.166667	9629458	0.000000
318718254	79	4	1669.273052	31948	0	0.166667	31720	0	0.166667	9615174	0.000000
[truncated: 163 more rows]
