# Supplementary material for: Large Variations in HIV-1 Viral Load Explained by Shifting-Mosaic Metapopulation Dynamics
Source: PLoS Biol. 2016 Oct 5;14(10):e1002567. doi: 10.1371/journal.pbio.1002567 (PMC5051940; doi:10.1371/journal.pbio.1002567)
Supplement: S1 Data — Each file gives the output from the simulations indicated by the filename: low migration (ms1, db432); high migration (ms1, db1); very high migration (ms10, db1); number of patches (np); reservoir (storage); no reservoir (nostorage); CTL immigration model (CTLimmig); CTL proliferation model (CTLprolif); β¯ (beta1, beta2, …). Within each file, there are 21 simulations for (k = 0,1,..,20), and data is output each day. For measures of synchrony, the final entry should be used. See Methods and S1 Simulation Code for further details. (ZIP) [file pbio.1002567.s002.zip › S1_Data/ms1_np10000_storage_noPD_CTLimmig_db1_beta5.tsv]

npatches	nstrain	runtime	dt	init_x	init_y	init_y_blood	init_z	init_S	beta0	beta1	beta2	beta3	mean_beta	B	d	delta	delta_blood	b[0]	mut	m	CTL	c	g	epsilon	k	het	lambda	rho	omega	x_max	patch.dyna	DELTA	A	VA
10000	1	100.000000	0.001000	21900	9499	5000000	0.001000	10000000	6.183977	4.915448	2.899807	6.303473	5	800000000	0.010000	1.000000	1.000000	80000	0.000050	0.004800	0	0.500000	0.000000	2.500000	0.000000	0.500000	0.001000	0.001000	0.010000	31872	0	10.000000	7.000000	1.000000
sus	inf	inf_blood	z	x[0]	y[0][0]	z[0]	x[1]	y[1][0]	z[1]	S[0]	synchrony
219000000	94990000	5000000	10.000000	21900	9499	0.001000	21900	9499	0.001000	10000000	0.000000
112597441	348785185	17590098	3941.516320	8562	36996	0.394152	10743	35496	0.394152	10490578	0.000000
85040788	482795265	24543709	6325.803353	6654	49495	0.632580	8168	48448	0.632580	11061330	0.000000
77205246	542206829	27620558	7771.765723	6092	55516	0.777177	7333	54519	0.777177	11650289	0.000000
74269818	568234912	28973827	8648.676577	5733	58612	0.864868	7234	57492	0.864868	12246140	0.000000
73048436	579591603	29579354	9180.483393	5783	59149	0.918048	7104	57704	0.918048	12843277	0.000000
72542920	584506034	29820638	9503.000201	5712	59485	0.950300	6896	58714	0.950300	13441248	0.000000
72307687	586686485	29925491	9698.592075	5593	59874	0.969859	6951	58885	0.969859	14038766	0.000000
72217413	587598932	29968662	9817.209710	5742	59581	0.981721	6979	59253	0.981721	14635854	0.000000
72191787	587981277	29997663	9889.145947	5672	60260	0.988915	6775	59058	0.988915	15232606	0.000000
72175855	588135274	30012110	9932.772025	5727	59760	0.993277	6927	58979	0.993277	15828259	0.000000
72159686	588187140	30015214	9959.229270	5684	60005	0.995923	6884	59207	0.995923	16422105	0.000000
72156612	588219244	30001309	9975.274394	5544	59924	0.997527	6861	58960	0.997527	17015479	0.000000
72160429	588212459	30013432	9985.005037	5692	60175	0.998501	6877	58825	0.998501	17608607	0.000000
72164182	588193275	30007536	9990.906233	5616	59864	0.999091	6833	59168	0.999091	18199374	0.000000
72156200	588232169	30016293	9994.485041	5587	60200	0.999449	6861	58838	0.999449	18791117	0.000000
72154654	588240121	30015527	9996.655426	5679	59881	0.999666	6872	59121	0.999666	19381780	0.000000
72153454	588283056	30004835	9997.971667	5604	59686	0.999797	6835	59259	0.999797	19970178	0.000000
72157575	588246578	30006773	9998.769908	5671	59544	0.999877	6876	58987	0.999877	20559444	0.000000
72156182	588282784	30020053	9999.254005	5607	59618	0.999925	6929	58895	0.999925	21147823	0.000000
72155078	588270682	30016804	9999.547588	5641	59673	0.999955	6854	59128	0.999955	21735317	0.000000
72147082	588298064	30014055	9999.725632	5665	59588	0.999973	6985	59049	0.999973	22320737	0.000000
72143472	588290380	30005163	9999.833608	5621	60258	0.999983	6857	58873	0.999983	22904411	0.000000
72149447	588264489	30015121	9999.899091	5653	59938	0.999990	7000	59231	0.999990	23488594	0.000000
72145536	588272633	30017284	9999.938803	5629	60061	0.999994	6910	58851	0.999994	24072273	0.000000
72135498	588265561	30020091	9999.962887	5661	60059	0.999996	6893	59121	0.999996	24654433	0.000000
72146889	588230684	30020853	9999.977493	5552	60280	0.999998	6851	58814	0.999998	25236025	0.000000
72159548	588241801	30015508	9999.986350	5658	59528	0.999999	6821	58693	0.999999	25816567	0.000000
72148675	588265003	30004793	9999.991722	5769	59793	0.999999	6827	59325	0.999999	26396523	0.000000
72160909	588217385	30023360	9999.994980	5655	60092	0.999999	6968	58573	0.999999	26974852	0.000000
72153467	588240893	30014277	9999.996955	5642	59844	1.000000	6872	59167	1.000000	27552741	0.000000
72152633	588251705	30013992	9999.998154	5636	60515	1.000000	6982	58962	1.000000	28129666	0.000000
72149872	588271832	30019276	9999.998880	5691	60495	1.000000	6834	59541	1.000000	28706598	0.000000
72156606	588255326	30016051	9999.999321	5611	60337	1.000000	6969	59366	1.000000	29281612	0.000000
72152654	588285426	30005617	9999.999588	5630	60019	1.000000	7012	58996	1.000000	29855999	0.000000
72145863	588270349	30020363	9999.999750	5683	59756	1.000000	6896	59049	1.000000	30428480	0.000000
72141132	588279013	30023785	9999.999849	5700	60056	1.000000	6934	59276	1.000000	31001647	0.000000
72149149	588255015	30012472	9999.999908	5729	60217	1.000000	6748	59225	1.000000	31571790	0.000000
72158711	588248558	30017306	9999.999944	5828	59707	1.000000	6839	59018	1.000000	32143520	0.000000
72139577	588262366	30010224	9999.999966	5729	59693	1.000000	6969	58954	1.000000	32711946	0.000000
72148727	588265475	30021376	9999.999980	5531	59647	1.000000	6871	58829	1.000000	33280546	-1.#IND00
72137454	588307049	30019722	9999.999988	5648	59718	1.000000	6957	58728	1.000000	33848536	0.004800
72158630	588259480	30023983	9999.999992	5737	59660	1.000000	6849	59698	1.000000	34416873	-0.005296
72144980	588292825	30011592	9999.999995	5677	59899	1.000000	6874	59186	1.000000	34983872	0.000368
72140925	588271693	30012089	9999.999997	5590	60329	1.000000	6871	59143	1.000000	35549614	-0.008073
72150295	588253375	30015051	9999.999998	5578	60206	1.000000	6907	59396	1.000000	36115191	-0.006904
72153860	588251561	30011110	9999.999999	5724	59878	1.000000	6905	58992	1.000000	36678320	-0.004637
72139921	588217714	30015071	9999.999999	5641	59943	1.000000	6949	59197	1.000000	37242731	-0.006912
72153628	588233005	30017898	10000.000000	5727	59908	1.000000	6886	59101	1.000000	37805391	-0.006437
72151276	588237366	30023319	10000.000000	5598	60240	1.000000	6916	58893	1.000000	38365342	-0.004885
72151130	588270236	30010836	10000.000000	5616	60308	1.000000	6779	59382	1.000000	38926184	-0.003720
72155709	588257196	30018386	10000.000000	5568	60636	1.000000	6835	58732	1.000000	39485906	-0.002560
72139256	588286799	30012121	10000.000000	5752	60201	1.000000	6942	58976	1.000000	40046328	0.000099
72156761	588286680	30001137	10000.000000	5655	60132	1.000000	6796	59544	1.000000	40604368	-0.001252
72145345	588256460	30019564	10000.000000	5696	59807	1.000000	6838	59537	1.000000	41162755	-0.001367
72155496	588276863	30004767	10000.000000	5663	59963	1.000000	6868	58912	1.000000	41719262	-0.001692
72159926	588238186	30021996	10000.000000	5669	59539	1.000000	6887	59133	1.000000	42276619	-0.001476
72145633	588319059	30010069	10000.000000	5589	60016	1.000000	6955	59241	1.000000	42831119	0.002745
72152489	588313616	30014885	10000.000000	5651	60092	1.000000	6864	59313	1.000000	43384647	0.001658
72141107	588306289	30013520	10000.000000	5651	60241	1.000000	6863	59488	1.000000	43938217	0.002055
72147207	588280848	30015172	10000.000000	5677	60070	1.000000	6781	59395	1.000000	44491082	0.001947
72147469	588249421	30023122	10000.000000	5679	59813	1.000000	7055	58223	1.000000	45043065	0.002206
72149360	588285940	30006902	10000.000000	5676	59377	1.000000	6892	58500	1.000000	45593514	0.002141
72154954	588280444	30014809	10000.000000	5662	60029	1.000000	6851	59093	1.000000	46144579	0.004238
72148414	588293363	30016071	10000.000000	5748	59805	1.000000	6896	58439	1.000000	46692488	0.004241
72141965	588288520	30018095	10000.000000	5664	59566	1.000000	6782	59276	1.000000	47241182	0.003646
72144858	588306785	30012384	10000.000000	5592	60100	1.000000	6888	59010	1.000000	47788592	0.001730
72150905	588277553	30011363	10000.000000	5684	60212	1.000000	6801	59323	1.000000	48334792	0.003225
72150577	588278121	30015181	10000.000000	5606	59965	1.000000	6902	59299	1.000000	48881899	0.001808
72157128	588218659	30006804	10000.000000	5631	60156	1.000000	6889	59091	1.000000	49426952	0.001629
72152990	588243071	30005203	10000.000000	5724	59838	1.000000	6838	59107	1.000000	49971256	0.002437
72149295	588231291	30014023	10000.000000	5763	59717	1.000000	6891	58848	1.000000	50516341	0.002345
72139699	588225202	30021103	10000.000000	5693	60107	1.000000	6891	58531	1.000000	51058468	0.002141
72156715	588257785	30009160	10000.000000	5752	60114	1.000000	6942	58924	1.000000	51600593	0.001500
72152258	588259199	30001082	10000.000000	5710	59942	1.000000	6945	58953	1.000000	52140878	0.001323
72166133	588253592	30012295	10000.000000	5650	60180	1.000000	6915	58954	1.000000	52683340	0.000608
72141231	588265301	30013484	10000.000000	5600	59904	1.000000	6947	58908	1.000000	53223404	0.000575
72156034	588282976	30012574	10000.000000	5606	60116	1.000000	6847	58806	1.000000	53762609	0.000184
72154012	588285166	30009868	10000.000000	5554	60340	1.000000	6796	59274	1.000000	54300241	0.000070
72155668	588246895	30017683	10000.000000	5587	60274	1.000000	6877	58756	1.000000	54836705	0.000183
72155916	588277913	30021414	10000.000000	5721	60007	1.000000	6885	58990	1.000000	55373868	0.000288
72158874	588230452	30012509	10000.000000	5537	59971	1.000000	6789	59003	1.000000	55910350	-0.002565
72158701	588227599	30018461	10000.000000	5614	59795	1.000000	7011	58391	1.000000	56444058	-0.002376
72146668	588249617	30019055	10000.000000	5559	59844	1.000000	6898	58829	1.000000	56976572	-0.002472
72164205	588245390	30009648	10000.000000	5693	59912	1.000000	6852	59191	1.000000	57509526	-0.002629
72137124	588263144	30008676	10000.000000	5698	59706	1.000000	6776	59644	1.000000	58042584	-0.002782
72153935	588242179	30009151	10000.000000	5698	59931	1.000000	6907	58687	1.000000	58573505	-0.003075
72152037	588256098	30019221	10000.000000	5547	60223	1.000000	6853	59133	1.000000	59103384	-0.002814
72141221	588269680	30012142	10000.000000	5656	59577	1.000000	6795	58766	1.000000	59633650	-0.002865
72159611	588265322	30011689	10000.000000	5671	59374	1.000000	6903	59378	1.000000	60163537	-0.002832
72148743	588294645	30015944	10000.000000	5620	59584	1.000000	6843	59142	1.000000	60691512	-0.003028
72155523	588246049	30007334	10000.000000	5712	59508	1.000000	6918	59124	1.000000	61220809	-0.004022
72148073	588254401	30012156	10000.000000	5653	59756	1.000000	6922	59123	1.000000	61747991	-0.004031
72157212	588238895	30011576	10000.000000	5628	60065	1.000000	6864	59134	1.000000	62273501	-0.004004
72145916	588225941	30016220	10000.000000	5613	59504	1.000000	6949	59099	1.000000	62798016	-0.003821
72159426	588256464	30015254	10000.000000	5706	59374	1.000000	6902	59158	1.000000	63320579	-0.003390
72162066	588261749	30011734	10000.000000	5564	60001	1.000000	6880	59641	1.000000	63844144	-0.003289
72144491	588286306	30010319	10000.000000	5548	60248	1.000000	6855	59022	1.000000	64365357	-0.003291
72163463	588259668	30004304	10000.000000	5579	60080	1.000000	6879	58783	1.000000	64886702	-0.003519
72156646	588211229	30009859	10000.000000	5614	60167	1.000000	6890	59388	1.000000	65406733	-0.003520
npatches	nstrain	runtime	dt	init_x	init_y	init_y_blood	init_z	init_S	beta0	beta1	beta2	beta3	mean_beta	B	d	delta	delta_blood	b[0]	mut	m	CTL	c	g	epsilon	k	het	lambda	rho	omega	x_max	patch.dyna	DELTA	A	VA
10000	1	100.000000	0.001000	21900	9499	5000000	0.001000	10000000	3.717837	6.407409	4.318238	2.798998	5	800000000	0.010000	1.000000	1.000000	80000	0.000050	0.004800	0	0.500000	0.000000	2.500000	1.000000	0.500000	0.001000	0.001000	0.010000	31872	0	10.000000	7.000000	1.000000
sus	inf	inf_blood	z	x[0]	y[0][0]	z[0]	x[1]	y[1][0]	z[1]	S[0]	synchrony
219000000	94990000	5000000	10.000000	21900	9499	0.001000	21900	9499	0.001000	10000000	0.000000
121776567	298969681	15151471	3941.516320	14663	28331	0.394152	9299	31807	0.394152	10473387	0.000000
109845609	322292928	16468174	6325.803353	12893	31226	0.632580	8507	33640	0.632580	10986651	0.000000
115967953	292266186	14938617	7771.765723	13666	27944	0.777177	9196	30875	0.777177	11481139	0.000000
123363716	264621904	13527442	8648.676577	14557	25215	0.864868	9759	27558	0.864868	11955376	0.000000
128897672	246768789	12607349	9180.483393	15105	23279	0.918048	10110	26471	0.918048	12413990	0.000000
132472641	236153348	12059417	9503.000201	15758	22090	0.950300	10508	25114	0.950300	12863196	0.000000
134669688	229950441	11732648	9698.592075	15929	21513	0.969859	10805	24390	0.969859	13305837	0.000000
135998674	226308856	11551722	9817.209710	16050	21358	0.981721	10959	23975	0.981721	13745787	0.000000
136793533	224143331	11438859	9889.145947	16071	21114	0.988915	10940	23826	0.988915	14182536	0.000000
137280582	222873891	11368100	9932.772025	15924	21059	0.993277	11020	23724	0.993277	14615511	0.000000
137567422	222122194	11335112	9959.229270	16040	20895	0.995923	11080	23825	0.995923	15046837	0.000000
137761861	221619917	11311808	9975.274394	16061	21039	0.997527	11008	23829	0.997527	15476996	0.000000
137868561	221347653	11289460	9985.005037	16143	20894	0.998501	10843	23851	0.998501	15908049	0.000000
137897631	221197138	11287822	9990.906233	16102	20921	0.999091	11001	23739	0.999091	16337558	0.000000
137939522	221081465	11284560	9994.485041	16358	20786	0.999449	11144	23474	0.999449	16767132	0.000000
137968711	221053240	11273266	9996.655426	16331	20474	0.999666	11116	23430	0.999666	17196115	0.000000
137986957	221008992	11276342	9997.971667	16121	20729	0.999797	11125	23518	0.999797	17623397	0.000000
138007446	220960393	11271566	9998.769908	16343	20564	0.999877	11207	23622	0.999877	18050183	0.000000
137995646	220955937	11270778	9999.254005	16047	20908	0.999925	11064	23821	0.999925	18477908	0.000000
138008343	220955909	11273333	9999.547588	16166	20760	0.999955	11159	23375	0.999955	18903904	0.000000
138006496	220960568	11266344	9999.725632	16291	20833	0.999973	11142	23344	0.999973	19328511	0.000000
137999044	220968348	11274618	9999.833608	16345	20760	0.999983	11010	23656	0.999983	19752461	0.000000
138017669	220940508	11273773	9999.899091	16488	20713	0.999990	11138	23292	0.999990	20176554	0.000000
138020330	220929736	11276285	9999.938803	16025	20959	0.999994	10714	24024	0.999994	20599735	0.000000
138003343	220951437	11269829	9999.962887	16312	20438	0.999996	10988	23754	0.999996	21022939	0.000000
137997994	220966912	11272703	9999.977493	16309	20551	0.999998	11008	23589	0.999998	21443719	0.000000
138005273	220941662	11272486	9999.986350	16327	20542	0.999999	11089	23551	0.999999	21864388	0.000000
138010762	220922672	11271420	9999.991722	16410	20564	0.999999	11011	23614	0.999999	22285494	0.000000
138001334	220929639	11272021	9999.994980	16007	21055	0.999999	11000	23635	0.999999	22705608	0.000000
138016855	220937929	11272234	9999.996955	16155	20739	1.000000	11176	23560	1.000000	23125725	0.000000
138019662	220931921	11277804	9999.998154	16259	20901	1.000000	11192	23313	1.000000	23544232	0.000000
138008444	220940817	11272230	9999.998880	16216	20615	1.000000	11043	23349	1.000000	23962003	0.000000
137992327	220942063	11273761	9999.999321	16116	20784	1.000000	11096	23760	1.000000	24379202	0.000000
138013807	220931319	11278096	9999.999588	16124	20976	1.000000	10947	23784	1.000000	24794549	0.000000
137996694	220941760	11274621	9999.999750	16348	20547	1.000000	10997	23918	1.000000	25210868	0.000000
138007826	220963107	11274935	9999.999849	16392	20628	1.000000	10943	23486	1.000000	25626473	0.000000
137978287	220967206	11275011	9999.999908	16375	20580	1.000000	10958	23734	1.000000	26040448	0.000000
138002582	220942484	11268809	9999.999944	16206	20796	1.000000	10922	23774	1.000000	26453841	0.000000
137997190	220945707	11272919	9999.999966	16429	20471	1.000000	11014	23846	1.000000	26866879	0.000000
138012155	220917153	11273105	9999.999980	16257	20811	1.000000	10974	23774	1.000000	27278447	-1.#IND00
138004359	220924807	11271495	9999.999988	16253	20720	1.000000	11209	23303	1.000000	27690422	-1.#IND00
138005619	220939726	11275677	9999.999992	16067	20761	1.000000	10900	23835	1.000000	28102595	-0.005538
138014631	220912228	11275097	9999.999995	16317	20717	1.000000	11073	23490	1.000000	28513638	0.004403
138027472	220906082	11270669	9999.999997	16415	20506	1.000000	11119	23500	1.000000	28924406	-0.010478
138004717	220912958	11271068	9999.999998	16090	20758	1.000000	11043	23573	1.000000	29334519	-0.015804
137996884	220970665	11263908	9999.999999	16234	20740	1.000000	10885	23618	1.000000	29745022	-0.014551
138015409	220919728	11269845	9999.999999	16326	20714	1.000000	11049	23675	1.000000	30154545	-0.012498
138023092	220928304	11271907	10000.000000	16328	20638	1.000000	11103	23466	1.000000	30561992	-0.010598
138002491	220957259	11271298	10000.000000	16275	20850	1.000000	10962	23387	1.000000	30968579	-0.008509
138007953	220953124	11269318	10000.000000	16226	20397	1.000000	11021	23907	1.000000	31376806	-0.007797
137993300	220948107	11276024	10000.000000	16317	20676	1.000000	10931	23517	1.000000	31783206	-0.005788
138005915	220935604	11271627	10000.000000	16241	20772	1.000000	10928	23719	1.000000	32188915	-0.006175
138022201	220932950	11268415	10000.000000	16153	20805	1.000000	11019	23567	1.000000	32592706	-0.005705
138005908	220954109	11270950	10000.000000	16200	20722	1.000000	10992	23670	1.000000	32997599	-0.005108
137999839	220953443	11276151	10000.000000	16199	20764	1.000000	10879	23908	1.000000	33401487	-0.004031
138011691	220939523	11268907	10000.000000	16233	20858	1.000000	10990	23412	1.000000	33804266	-0.004343
138010120	220924081	11276284	10000.000000	16146	20742	1.000000	11081	23568	1.000000	34207280	-0.003167
138005339	220941389	11273253	10000.000000	16192	20887	1.000000	11047	23742	1.000000	34609266	-0.002042
138020552	220944145	11276079	10000.000000	16245	20884	1.000000	11072	23771	1.000000	35011549	-0.004500
137994607	220961764	11270247	10000.000000	16213	20777	1.000000	11059	23805	1.000000	35413165	-0.005242
137997396	220948980	11273477	10000.000000	16441	20513	1.000000	11087	23664	1.000000	35813690	-0.005139
138015457	220923878	11279859	10000.000000	16408	20226	1.000000	11172	23442	1.000000	36212694	-0.006512
138008275	220916647	11269427	10000.000000	16232	20615	1.000000	10977	23836	1.000000	36612303	-0.006346
138037407	220884685	11275300	10000.000000	16470	20794	1.000000	11107	23654	1.000000	37009969	-0.006133
138016247	220904872	11273879	10000.000000	16314	20544	1.000000	10896	23863	1.000000	37407395	-0.006135
138009413	220934822	11267054	10000.000000	16365	20517	1.000000	11083	23729	1.000000	37804280	-0.005904
137999725	220949106	11269991	10000.000000	16307	20621	1.000000	11034	23462	1.000000	38201156	-0.004440
138030870	220913436	11268609	10000.000000	16055	20948	1.000000	10936	23724	1.000000	38596450	-0.003827
138027752	220923344	11268288	10000.000000	15911	20951	1.000000	11149	23281	1.000000	38992600	-0.004456
138027069	220918311	11267952	10000.000000	16213	20845	1.000000	11067	23765	1.000000	39386566	-0.004493
138007454	220943986	11272823	10000.000000	16097	20774	1.000000	10869	23762	1.000000	39780686	-0.004189
137996914	220935713	11277813	10000.000000	16293	20847	1.000000	11112	23574	1.000000	40174634	-0.004604
138022720	220912975	11273661	10000.000000	16238	20429	1.000000	11164	23555	1.000000	40567700	-0.004019
137989914	220961180	11266467	10000.000000	16367	20748	1.000000	10889	23932	1.000000	40960045	-0.004652
138009570	220946517	11274700	10000.000000	16255	20697	1.000000	10999	23602	1.000000	41352126	-0.004435
138016725	220950038	11273984	10000.000000	16169	20650	1.000000	10965	23699	1.000000	41742417	-0.002649
137995414	220961261	11270979	10000.000000	16188	20757	1.000000	11061	23558	1.000000	42132847	-0.002700
137997806	220937498	11268211	10000.000000	16288	20850	1.000000	10987	23698	1.000000	42522097	-0.002547
138023079	220918654	11268297	10000.000000	16102	20979	1.000000	11148	23588	1.000000	42911500	-0.002554
138009101	220917879	11276306	10000.000000	16287	20674	1.000000	11105	23700	1.000000	43300297	-0.002718
137998232	220950197	11270772	10000.000000	16110	20828	1.000000	10895	23789	1.000000	43688598	-0.003023
138005735	220939996	11266847	10000.000000	16122	20474	1.000000	11035	23490	1.000000	44076221	-0.002927
138002835	220948542	11268987	10000.000000	16371	20699	1.000000	11058	23661	1.000000	44462697	-0.002735
138003906	220939929	11274470	10000.000000	16134	20767	1.000000	10870	23797	1.000000	44850335	-0.002639
138000751	220941655	11274501	10000.000000	16244	20505	1.000000	11003	23554	1.000000	45237272	-0.002723
138020006	220932801	11272736	10000.000000	16205	20928	1.000000	11102	23496	1.000000	45622470	-0.002820
138010556	220928382	11268852	10000.000000	16289	20517	1.000000	11018	23673	1.000000	46006982	-0.002651
138006863	220932595	11272491	10000.000000	16269	20712	1.000000	11049	23481	1.000000	46390437	-0.002479
137998404	220948349	11275920	10000.000000	16208	21158	1.000000	11167	23513	1.000000	46774241	-0.002425
137996415	220962395	11275899	10000.000000	16216	20951	1.000000	10995	23449	1.000000	47156595	-0.002537
137996976	220952164	11274487	10000.000000	16219	20885	1.000000	11062	23692	1.000000	47539029	-0.001854
137999857	220943207	11274281	10000.000000	16259	20941	1.000000	10979	23782	1.000000	47920973	-0.002544
138005758	220947923	11269242	10000.000000	16388	20641	1.000000	11151	23652	1.000000	48301285	-0.002553
138003590	220933078	11271888	10000.000000	16090	20697	1.000000	11121	23426	1.000000	48682033	-0.002629
138008313	220917880	11268782	10000.000000	16201	20882	1.000000	10962	23633	1.000000	49061235	-0.003138
138010311	220948951	11267504	10000.000000	16177	21008	1.000000	10816	23674	1.000000	49440888	-0.002672
138033385	220910473	11264321	10000.000000	16287	20626	1.000000	11016	23513	1.000000	49820494	-0.002687
138015915	220913533	11266703	10000.000000	16143	20575	1.000000	11195	23524	1.000000	50200543	-0.002423
138028461	220904971	11270375	10000.000000	16323	20912	1.000000	11067	23524	1.000000	50578897	-0.002372
npatches	nstrain	runtime	dt	init_x	init_y	init_y_blood	init_z	init_S	beta0	beta1	beta2	beta3	mean_beta	B	d	delta	delta_blood	b[0]	mut	m	CTL	c	g	epsilon	k	het	lambda	rho	omega	x_max	patch.dyna	DELTA	A	VA
10000	1	100.000000	0.001000	21900	9499	5000000	0.001000	10000000	5.622518	6.666984	3.936321	7.264944	5	800000000	0.010000	1.000000	1.000000	80000	0.000050	0.004800	0	0.500000	0.000000	2.500000	2.000000	0.500000	0.001000	0.001000	0.010000	31872	0	10.000000	7.000000	1.000000
sus	inf	inf_blood	z	x[0]	y[0][0]	z[0]	x[1]	y[1][0]	z[1]	S[0]	synchrony
219000000	94990000	5000000	10.000000	21900	9499	0.001000	21900	9499	0.001000	10000000	0.000000
131518533	255380887	13002886	3941.516320	11410	26388	0.394152	9845	27675	0.394152	10455214	0.000000
136215369	217076706	11136246	6325.803353	12080	22718	0.632580	10595	23239	0.632580	10906723	0.000000
156760618	164749451	8453814	7771.765723	14052	17354	0.777177	12554	18082	0.777177	11302237	0.000000
173352823	134460478	6885300	8648.676577	15632	14542	0.864868	13804	15377	0.864868	11652992	0.000000
184011991	118381684	6054126	9180.483393	16674	12816	0.918048	14675	13719	0.918048	11975461	0.000000
190457064	109629716	5601994	9503.000201	17159	11919	0.950300	15490	12461	0.950300	12280105	0.000000
194290703	104661679	5346346	9698.592075	17869	11231	0.969859	15625	12147	0.969859	12573840	0.000000
196617439	101748435	5191529	9817.209710	17801	11128	0.981721	16007	11670	0.981721	12861943	0.000000
197986195	100052910	5106803	9889.145947	18038	10957	0.988915	16074	11681	0.988915	13145042	0.000000
198873332	99010125	5057814	9932.772025	18204	10729	0.993277	16203	11721	0.993277	13425791	0.000000
199341243	98424372	5024912	9959.229270	18176	10746	0.995923	16179	11578	0.995923	13705210	0.000000
199668838	98019838	4999113	9975.274394	18177	10717	0.997527	16223	11540	0.997527	13983275	0.000000
199855204	97782682	4985210	9985.005037	18190	10685	0.998501	16225	11682	0.998501	14260198	0.000000
199998031	97641815	4980134	9990.906233	18374	10360	0.999091	16268	11253	0.999091	14536147	0.000000
200019697	97589226	4976413	9994.485041	18411	10421	0.999449	16495	11377	0.999449	14812792	0.000000
200075076	97534026	4982436	9996.655426	18310	10300	0.999666	16059	11571	0.999666	15088365	0.000000
200091461	97524220	4978630	9997.971667	18475	10282	0.999797	16466	11337	0.999797	15362773	0.000000
200110442	97501880	4972832	9998.769908	18434	10258	0.999877	16317	11499	0.999877	15636358	0.000000
200143170	97463364	4972020	9999.254005	18261	10403	0.999925	16420	11409	0.999925	15910407	0.000000
200147455	97444507	4971819	9999.547588	18409	10617	0.999955	16379	11282	0.999955	16184422	0.000000
200144364	97468142	4973722	9999.725632	18325	10518	0.999973	16373	11656	0.999973	16458079	0.000000
200159997	97444058	4973127	9999.833608	18349	10494	0.999983	16231	11363	0.999983	16731142	0.000000
200145162	97465097	4976400	9999.899091	18347	10466	0.999990	16319	11266	0.999990	17003272	0.000000
200131217	97474240	4969864	9999.938803	18313	10468	0.999994	16400	11476	0.999994	17274753	0.000000
200138388	97464311	4969311	9999.962887	18385	10318	0.999996	16534	11399	0.999996	17545902	0.000000
200142146	97475767	4971841	9999.977493	18252	10511	0.999998	16281	11526	0.999998	17817653	0.000000
200127439	97461149	4976273	9999.986350	18208	10650	0.999999	16465	11469	0.999999	18087855	0.000000
200156383	97439271	4974042	9999.991722	18351	10492	0.999999	16341	11295	0.999999	18358177	0.000000
200138160	97455894	4972101	9999.994980	18359	10355	0.999999	16345	11463	0.999999	18628028	0.000000
200141754	97455719	4970393	9999.996955	18383	10488	1.000000	16405	11295	1.000000	18897802	0.000000
200135197	97469486	4969715	9999.998154	18304	10427	1.000000	16212	11518	1.000000	19166473	0.000000
200129194	97456782	4972260	9999.998880	18167	10553	1.000000	16458	11266	1.000000	19434241	0.000000
200148789	97468813	4975444	9999.999321	18697	10271	1.000000	16338	11550	1.000000	19703256	0.000000
200142221	97466802	4976781	9999.999588	18335	10446	1.000000	16580	11324	1.000000	19970841	0.000000
200142149	97468222	4971122	9999.999750	18395	10389	1.000000	16527	11371	1.000000	20237823	0.000000
200154827	97440916	4973503	9999.999849	18113	10651	1.000000	16321	11331	1.000000	20505224	0.000000
200137132	97475190	4970423	9999.999908	18408	10414	1.000000	16344	11399	1.000000	20771611	0.000000
200130756	97462931	4971822	9999.999944	18375	10536	1.000000	16498	11219	1.000000	21037674	0.000000
200152710	97432733	4972271	9999.999966	18411	10556	1.000000	16402	11505	1.000000	21303738	0.000000
200162412	97430964	4971097	9999.999980	18421	10550	1.000000	16361	11315	1.000000	21568789	-1.#IND00
200140548	97463002	4976020	9999.999988	18209	10678	1.000000	16121	11760	1.000000	21834870	0.003200
200118016	97485000	4969872	9999.999992	18264	10636	1.000000	16036	11752	1.000000	22099121	-0.000041
200166663	97436896	4971621	9999.999995	18301	10445	1.000000	16175	11660	1.000000	22363262	0.001101
200150670	97453333	4968992	9999.999997	18258	10653	1.000000	16350	11166	1.000000	22627320	-0.003297
200152359	97445399	4974873	9999.999998	18177	10578	1.000000	16251	11409	1.000000	22890699	-0.000707
200144431	97448787	4975203	9999.999999	18328	10390	1.000000	16516	11087	1.000000	23153535	-0.002893
200146449	97471004	4969965	9999.999999	18345	10580	1.000000	16570	11337	1.000000	23415818	-0.001655
200141134	97473567	4969788	10000.000000	18145	10601	1.000000	16329	11474	1.000000	23678048	-0.005894
200152192	97448685	4972481	10000.000000	18178	10595	1.000000	16413	11275	1.000000	23939311	-0.003611
200162867	97442341	4971199	10000.000000	18452	10451	1.000000	16310	11568	1.000000	24201020	-0.007325
200141767	97453216	4972160	10000.000000	18122	10667	1.000000	16415	11431	1.000000	24461234	-0.006085
200163376	97439210	4975181	10000.000000	18270	10551	1.000000	16254	11387	1.000000	24721277	-0.005134
200136347	97459498	4970513	10000.000000	18292	10522	1.000000	16131	11721	1.000000	24981118	-0.005079
200167150	97435114	4970073	10000.000000	18272	10507	1.000000	16283	11481	1.000000	25241099	-0.006042
200141846	97472412	4970130	10000.000000	18246	10521	1.000000	16260	11481	1.000000	25501038	-0.006686
200145333	97441328	4976655	10000.000000	18336	10479	1.000000	16092	11554	1.000000	25760456	-0.005191
200152228	97439058	4971159	10000.000000	18292	10619	1.000000	16403	11420	1.000000	26019063	-0.004422
200156058	97450553	4975929	10000.000000	18281	10445	1.000000	16359	11590	1.000000	26278362	-0.004979
200175945	97422425	4969932	10000.000000	18608	10220	1.000000	16181	11377	1.000000	26537099	-0.004142
200152826	97457725	4975128	10000.000000	18100	10616	1.000000	16442	11553	1.000000	26794576	-0.004259
200151412	97436153	4973295	10000.000000	18524	10481	1.000000	16134	11500	1.000000	27052462	-0.003159
200169178	97449257	4970703	10000.000000	18367	10385	1.000000	16362	11318	1.000000	27310094	0.002099
200151917	97454261	4968159	10000.000000	18443	10542	1.000000	16553	11338	1.000000	27565763	0.001585
200130431	97473131	4972900	10000.000000	18300	10626	1.000000	16152	11406	1.000000	27821815	0.001891
200173018	97441141	4971899	10000.000000	18277	10530	1.000000	16456	11538	1.000000	28077631	0.001012
200162644	97468418	4971590	10000.000000	18377	10514	1.000000	16458	11230	1.000000	28333075	0.000385
200120802	97478857	4975747	10000.000000	18351	10522	1.000000	16305	11747	1.000000	28587811	-0.000115
200133193	97489122	4970692	10000.000000	18546	10323	1.000000	16338	11431	1.000000	28842080	-0.000096
200125954	97477858	4971259	10000.000000	18193	10689	1.000000	16335	11278	1.000000	29095470	0.000097
200141188	97479411	4976278	10000.000000	18302	10559	1.000000	16274	11499	1.000000	29350018	-0.000183
200111543	97476831	4971685	10000.000000	18207	10601	1.000000	16329	11672	1.000000	29603631	-0.000223
200138610	97449528	4969873	10000.000000	18274	10436	1.000000	16217	11589	1.000000	29856387	-0.000224
200141414	97461988	4971908	10000.000000	18358	10561	1.000000	16275	11446	1.000000	30109740	0.000202
200158040	97444432	4970773	10000.000000	18448	10500	1.000000	16564	11337	1.000000	30361910	0.000260
200169479	97439841	4970352	10000.000000	18340	10543	1.000000	16381	11457	1.000000	30612972	0.000214
200110405	97488146	4976416	10000.000000	18220	10502	1.000000	16401	11347	1.000000	30864490	0.000186
200127636	97454501	4972552	10000.000000	18446	10495	1.000000	16166	11731	1.000000	31114953	0.000209
200128075	97478415	4971761	10000.000000	18092	10631	1.000000	16368	11200	1.000000	31366593	0.000259
200131234	97459386	4972808	10000.000000	18400	10217	1.000000	16380	11463	1.000000	31617527	-0.000265
200131534	97478470	4974702	10000.000000	18428	10534	1.000000	16446	11457	1.000000	31867583	-0.000102
200085293	97510607	4973022	10000.000000	18332	10450	1.000000	16335	11471	1.000000	32117484	0.000330
200145296	97447946	4972076	10000.000000	18405	10431	1.000000	16241	11404	1.000000	32367327	0.000340
200133895	97494925	4969461	10000.000000	18398	10643	1.000000	16320	11440	1.000000	32616237	0.000447
200130192	97461509	4974441	10000.000000	18283	10588	1.000000	16485	11428	1.000000	32865309	0.000210
200132262	97462521	4972492	10000.000000	18126	10525	1.000000	16210	11346	1.000000	33112786	0.000752
200111109	97476565	4976135	10000.000000	18305	10432	1.000000	16401	11443	1.000000	33361607	-0.000120
200149695	97451642	4972735	10000.000000	18430	10317	1.000000	16435	11226	1.000000	33609351	-0.000382
200120252	97476588	4971474	10000.000000	18201	10551	1.000000	16184	11584	1.000000	33857276	-0.000320
200136665	97470862	4974665	10000.000000	18414	10300	1.000000	16427	11426	1.000000	34102816	-0.000151
200109003	97498836	4974864	10000.000000	18234	10635	1.000000	16492	11417	1.000000	34348276	-0.000312
200149624	97427735	4973500	10000.000000	18679	10301	1.000000	16265	11415	1.000000	34594324	-0.000321
200148990	97446763	4974009	10000.000000	18360	10403	1.000000	16259	11631	1.000000	34839281	-0.000079
200139995	97468755	4973451	10000.000000	18398	10348	1.000000	16247	11339	1.000000	35084325	-0.000103
200133068	97461887	4972418	10000.000000	18299	10550	1.000000	16235	11536	1.000000	35328954	-0.000148
200131766	97460990	4972392	10000.000000	18283	10543	1.000000	16605	11251	1.000000	35572821	-0.000182
200170314	97417699	4971067	10000.000000	18381	10474	1.000000	16356	11245	1.000000	35816624	0.000744
200140309	97475187	4969472	10000.000000	18217	10722	1.000000	16438	11467	1.000000	36060153	0.000838
200146209	97457711	4975616	10000.000000	18281	10672	1.000000	16217	11589	1.000000	36304260	0.000906
200150131	97458749	4977635	10000.000000	18232	10546	1.000000	16183	11615	1.000000	36547961	0.000450
npatches	nstrain	runtime	dt	init_x	init_y	init_y_blood	init_z	init_S	beta0	beta1	beta2	beta3	mean_beta	B	d	delta	delta_blood	b[0]	mut	m	CTL	c	g	epsilon	k	het	lambda	rho	omega	x_max	patch.dyna	DELTA	A	VA
10000	1	100.000000	0.001000	21900	9499	5000000	0.001000	10000000	5.845472	3.462486	6.787360	4.471229	5	800000000	0.010000	1.000000	1.000000	80000	0.000050	0.004800	0	0.500000	0.000000	2.500000	3.000000	0.500000	0.001000	0.001000	0.010000	31872	0	10.000000	7.000000	1.000000
sus	inf	inf_blood	z	x[0]	y[0][0]	z[0]	x[1]	y[1][0]	z[1]	S[0]	synchrony
219000000	94990000	5000000	10.000000	21900	9499	0.001000	21900	9499	0.001000	10000000	0.000000
140590581	218742116	11186138	3941.516320	11991	22935	0.394152	17456	20034	0.394152	10438744	0.000000
161926862	147263042	7586166	6325.803353	14480	15487	0.632580	19468	13165	0.632580	10829762	0.000000
195071177	94295536	4847265	7771.765723	17460	10395	0.777177	22875	8099	0.777177	11131390	0.000000
218418513	68985689	3539568	8648.676577	19827	7797	0.864868	25541	5255	0.864868	11369934	0.000000
232554019	56435616	2884955	9180.483393	21044	6624	0.918048	26502	4376	0.918048	11570959	0.000000
241037053	49625176	2536148	9503.000201	22254	5725	0.950300	27450	3674	0.950300	11750884	0.000000
246139850	45728154	2337767	9698.592075	22946	5084	0.969859	27622	3449	0.969859	11916100	0.000000
249257126	43437674	2216296	9817.209710	23138	5048	0.981721	27986	3145	0.981721	12072668	0.000000
251211012	42037884	2143753	9889.145947	23620	4657	0.988915	28041	3007	0.988915	12224251	0.000000
252385932	41212965	2101755	9932.772025	23817	4673	0.993277	28073	3074	0.993277	12372667	0.000000
253081478	40720561	2076790	9959.229270	23920	4632	0.995923	28317	2964	0.995923	12519000	0.000000
253527072	40412251	2062170	9975.274394	23558	4685	0.997527	28264	2875	0.997527	12663711	0.000000
253764690	40233250	2052419	9985.005037	23740	4733	0.998501	28378	2806	0.998501	12807792	0.000000
253952524	40101648	2047971	9990.906233	23749	4551	0.999091	28162	2903	0.999091	12951816	0.000000
254050395	40046678	2041728	9994.485041	23771	4509	0.999449	28154	2835	0.999449	13094577	0.000000
254143463	39983973	2039928	9996.655426	24134	4534	0.999666	28434	2905	0.999666	13237372	0.000000
254150111	39978377	2039459	9997.971667	23901	4601	0.999797	28223	2931	0.999797	13380031	0.000000
254160645	39960140	2041581	9998.769908	23690	4628	0.999877	28192	2852	0.999877	13522187	0.000000
254172271	39953773	2037890	9999.254005	23807	4619	0.999925	28478	2884	0.999925	13663947	0.000000
254178999	39943361	2037486	9999.547588	23909	4476	0.999955	28175	2957	0.999955	13805711	0.000000
254187982	39960301	2036667	9999.725632	23920	4602	0.999973	28477	2911	0.999973	13947544	0.000000
254184792	39932937	2040023	9999.833608	23861	4738	0.999983	28423	2885	0.999983	14088353	0.000000
254227167	39911620	2037748	9999.899091	23876	4450	0.999990	28217	2925	0.999990	14229374	0.000000
254211789	39936940	2035701	9999.938803	23681	4789	0.999994	28410	2791	0.999994	14370403	0.000000
254208061	39943525	2037862	9999.962887	23779	4617	0.999996	28679	2670	0.999996	14510345	0.000000
254190178	39938707	2037877	9999.977493	23776	4703	0.999998	28449	2864	0.999998	14650817	0.000000
254219451	39917336	2036480	9999.986350	23897	4517	0.999999	28382	2818	0.999999	14791136	0.000000
254191793	39946621	2039317	9999.991722	23708	4646	0.999999	28279	2867	0.999999	14930560	0.000000
254158775	39967917	2040689	9999.994980	24044	4591	0.999999	28190	2860	0.999999	15070006	0.000000
254185510	39956358	2039860	9999.996955	23854	4523	1.000000	28811	2715	1.000000	15209224	0.000000
254187991	39947680	2039600	9999.998154	23928	4613	1.000000	28488	2902	1.000000	15348067	0.000000
254205269	39948865	2040056	9999.998880	23814	4589	1.000000	28350	3018	1.000000	15486611	0.000000
254168475	39974571	2039675	9999.999321	24092	4567	1.000000	28407	2804	1.000000	15625130	0.000000
254188812	39961617	2037122	9999.999588	23898	4583	1.000000	28304	2832	1.000000	15763104	0.000000
254170843	39936507	2038130	9999.999750	23823	4609	1.000000	28371	2852	1.000000	15901631	0.000000
254221578	39923134	2040789	9999.999849	23951	4543	1.000000	28295	2871	1.000000	16039812	0.000000
254217887	39936698	2034470	9999.999908	23636	4582	1.000000	28423	2909	1.000000	16177403	0.000000
254190187	39949861	2040065	9999.999944	24112	4399	1.000000	28433	2965	1.000000	16315124	0.000000
254177141	39935874	2036381	9999.999966	23880	4546	1.000000	28216	2818	1.000000	16453034	0.000000
254184054	39951063	2038807	9999.999980	23865	4488	1.000000	28494	2835	1.000000	16590970	-1.#IND00
254182006	39945349	2039011	9999.999988	23644	4760	1.000000	28378	2803	1.000000	16728829	-0.009600
254166154	39958064	2038444	9999.999992	23921	4470	1.000000	28456	2758	1.000000	16866376	0.002559
254190617	39938087	2036665	9999.999995	23892	4576	1.000000	28437	2751	1.000000	17002557	0.009788
254224516	39929616	2037720	9999.999997	23737	4528	1.000000	28294	2963	1.000000	17138712	0.008318
254216347	39924681	2037381	9999.999998	24120	4487	1.000000	28253	2921	1.000000	17274246	0.007518
254210473	39921407	2041007	9999.999999	23818	4641	1.000000	28264	2837	1.000000	17409834	0.001563
254193606	39937546	2041726	9999.999999	23728	4672	1.000000	28342	2903	1.000000	17545429	0.003290
254176995	39949532	2038870	10000.000000	23990	4616	1.000000	28161	2872	1.000000	17681035	0.002908
254204474	39941801	2038048	10000.000000	23848	4690	1.000000	28253	2943	1.000000	17816567	0.003839
254187896	39948227	2038186	10000.000000	24016	4298	1.000000	28414	2797	1.000000	17951695	0.002863
254199877	39940871	2038694	10000.000000	23682	4818	1.000000	28311	2814	1.000000	18086176	0.001821
254196763	39935475	2036023	10000.000000	23647	4622	1.000000	28555	2881	1.000000	18220738	0.001316
254225719	39911371	2039309	10000.000000	23795	4824	1.000000	28275	2751	1.000000	18355280	0.002364
254209773	39931351	2036500	10000.000000	23991	4618	1.000000	28488	3005	1.000000	18489180	0.001622
254179029	39953270	2040883	10000.000000	23823	4544	1.000000	28404	2811	1.000000	18623987	0.002775
254171584	39971315	2038771	10000.000000	23870	4691	1.000000	28434	2772	1.000000	18758208	0.002479
254175523	39961077	2039569	10000.000000	23813	4556	1.000000	28617	2815	1.000000	18892229	0.002977
254172410	39954234	2041649	10000.000000	23815	4622	1.000000	28383	2841	1.000000	19025630	0.001735
254205488	39948469	2038509	10000.000000	24126	4478	1.000000	28521	2784	1.000000	19159379	0.001860
254198680	39953367	2037849	10000.000000	23923	4635	1.000000	28446	2860	1.000000	19292439	0.002828
254161766	39959001	2039524	10000.000000	23716	4739	1.000000	28492	2909	1.000000	19425450	0.002587
254203599	39949043	2035742	10000.000000	23755	4621	1.000000	28237	2822	1.000000	19557771	0.002987
254226642	39925847	2035825	10000.000000	23919	4395	1.000000	28457	2946	1.000000	19690266	0.002083
254220905	39915268	2035166	10000.000000	24001	4485	1.000000	28624	2767	1.000000	19822562	0.003408
254237897	39913356	2036259	10000.000000	23813	4772	1.000000	28221	2800	1.000000	19953653	0.003399
254214357	39925454	2038117	10000.000000	23768	4611	1.000000	28560	2704	1.000000	20085381	0.002639
254216568	39916242	2038381	10000.000000	23855	4684	1.000000	28339	2843	1.000000	20216630	0.002392
254220566	39931748	2037688	10000.000000	23787	4598	1.000000	28215	2883	1.000000	20348861	0.002441
254175905	39950996	2038333	10000.000000	23652	4821	1.000000	28441	2863	1.000000	20479681	0.001965
254199952	39936498	2037303	10000.000000	23805	4375	1.000000	28404	2780	1.000000	20610418	0.000763
254175713	39964641	2041331	10000.000000	23600	4578	1.000000	28184	2920	1.000000	20741771	0.003100
254182902	39942540	2037514	10000.000000	23916	4545	1.000000	28316	2917	1.000000	20872884	0.003040
254209903	39941090	2038351	10000.000000	23839	4601	1.000000	28334	2884	1.000000	21003226	0.002232
254215668	39922273	2037245	10000.000000	23994	4537	1.000000	28529	2820	1.000000	21133103	0.002343
254210463	39929569	2037435	10000.000000	23695	4643	1.000000	28416	2899	1.000000	21263023	0.001323
254212902	39933316	2036991	10000.000000	23895	4569	1.000000	28329	2954	1.000000	21392933	0.001147
254194273	39932928	2038267	10000.000000	23687	4673	1.000000	28689	2792	1.000000	21522525	0.001138
254173677	39947917	2041182	10000.000000	24038	4481	1.000000	28284	2993	1.000000	21651913	0.001532
254190696	39953507	2035523	10000.000000	24018	4592	1.000000	28293	2955	1.000000	21780837	0.001837
254184317	39948488	2039211	10000.000000	23782	4399	1.000000	28636	2767	1.000000	21910057	0.001582
254204606	39934424	2036423	10000.000000	23949	4499	1.000000	28358	2926	1.000000	22038448	0.001100
254206080	39950064	2039916	10000.000000	23847	4535	1.000000	28428	2794	1.000000	22166984	0.001483
254212583	39948195	2038501	10000.000000	23828	4599	1.000000	28392	2874	1.000000	22295748	0.001404
254205740	39920821	2035517	10000.000000	23831	4629	1.000000	28283	2920	1.000000	22424035	0.001197
254230795	39918218	2039293	10000.000000	23984	4501	1.000000	28272	2790	1.000000	22551848	0.001294
254202564	39922870	2039766	10000.000000	23796	4516	1.000000	28223	2795	1.000000	22679659	0.001357
254204151	39935091	2037349	10000.000000	24077	4584	1.000000	28464	2659	1.000000	22807441	0.001280
254219089	39931555	2037670	10000.000000	23776	4564	1.000000	28463	2910	1.000000	22935705	0.001114
254208082	39936019	2038714	10000.000000	23723	4614	1.000000	28569	2947	1.000000	23063727	0.001138
254196368	39950517	2036043	10000.000000	23787	4675	1.000000	28266	2867	1.000000	23191604	0.001031
254183412	39955195	2039310	10000.000000	23646	4769	1.000000	28539	2759	1.000000	23318722	0.000908
254193002	39949465	2038291	10000.000000	23833	4541	1.000000	28441	2782	1.000000	23445335	0.001062
254226148	39911922	2035349	10000.000000	23961	4557	1.000000	28274	2866	1.000000	23572257	0.001742
254202553	39905145	2036856	10000.000000	23602	4789	1.000000	28334	2914	1.000000	23698888	0.001848
254217490	39930043	2037086	10000.000000	23662	4638	1.000000	28322	2880	1.000000	23824686	0.001948
254176265	39955537	2038934	10000.000000	23756	4685	1.000000	28541	2937	1.000000	23950039	0.002863
254202242	39957298	2039235	10000.000000	23908	4666	1.000000	28333	2740	1.000000	24075966	0.002525
254142924	39973489	2040853	10000.000000	23823	4619	1.000000	28181	2897	1.000000	24202307	0.002521
254164540	39949639	2039202	10000.000000	23861	4592	1.000000	28358	2757	1.000000	24327720	0.001748
npatches	nstrain	runtime	dt	init_x	init_y	init_y_blood	init_z	init_S	beta0	beta1	beta2	beta3	mean_beta	B	d	delta	delta_blood	b[0]	mut	m	CTL	c	g	epsilon	k	het	lambda	rho	omega	x_max	patch.dyna	DELTA	A	VA
10000	1	100.000000	0.001000	21900	9499	5000000	0.001000	10000000	5.116575	4.136051	3.276887	4.968297	5	800000000	0.010000	1.000000	1.000000	80000	0.000050	0.004800	0	0.500000	0.000000	2.500000	4.000000	0.500000	0.001000	0.001000	0.010000	31872	0	10.000000	7.000000	1.000000
sus	inf	inf_blood	z	x[0]	y[0][0]	z[0]	x[1]	y[1][0]	z[1]	S[0]	synchrony
219000000	94990000	5000000	10.000000	21900	9499	0.001000	21900	9499	0.001000	10000000	0.000000
149748139	187032380	9616090	3941.516320	14079	19109	0.394152	16535	18115	0.394152	10420917	0.000000
186673271	99618232	5153477	6325.803353	17914	10255	0.632580	20255	9454	0.632580	10754052	0.000000
229241529	52894830	2727547	7771.765723	22817	5339	0.777177	24388	4842	0.777177	10970202	0.000000
256268303	33250827	1710869	8648.676577	25502	3347	0.864868	27174	2747	0.864868	11114581	0.000000
271911997	23844354	1224882	9180.483393	27376	2229	0.918048	28820	1860	0.918048	11217820	0.000000
281200217	18746888	960287	9503.000201	28440	1803	0.950300	29699	1366	0.950300	11297075	0.000000
286936705	15742312	806138	9698.592075	29052	1579	0.969859	29895	1156	0.969859	11360511	0.000000
290566775	13890281	711154	9817.209710	29334	1319	0.981721	29937	962	0.981721	11414207	0.000000
292998160	12711375	649179	9889.145947	29391	1106	0.988915	30491	865	0.988915	11462023	0.000000
294518708	11962462	610374	9932.772025	29818	1125	0.993277	30390	890	0.993277	11505654	0.000000
295541578	11474273	586071	9959.229270	29671	986	0.995923	30342	845	0.995923	11546771	0.000000
296216799	11149092	570320	9975.274394	29878	1113	0.997527	30541	882	0.997527	11585965	0.000000
296640763	10947247	559171	9985.005037	29563	1114	0.998501	30690	802	0.998501	11624213	0.000000
296887615	10818058	551681	9990.906233	29925	995	0.999091	30744	748	0.999091	11661960	0.000000
297095382	10720879	547620	9994.485041	30359	896	0.999449	30620	746	0.999449	11698686	0.000000
297252734	10649112	541891	9996.655426	30336	920	0.999666	30788	735	0.999666	11735089	0.000000
297308597	10626073	541864	9997.971667	29897	969	0.999797	30749	800	0.999797	11770908	0.000000
297392695	10581855	539555	9998.769908	30091	920	0.999877	30597	726	0.999877	11806721	0.000000
297442944	10566333	539463	9999.254005	29954	970	0.999925	30633	750	0.999925	11842426	0.000000
297436995	10575556	539348	9999.547588	29875	916	0.999955	30671	823	0.999955	11877860	0.000000
297441988	10573737	539302	9999.725632	29988	980	0.999973	30855	705	0.999973	11913555	0.000000
297436227	10575555	541026	9999.833608	30139	940	0.999983	30762	759	0.999983	11949205	0.000000
297449732	10572701	539351	9999.899091	30059	982	0.999990	30548	798	0.999990	11984614	0.000000
297433203	10570329	539743	9999.938803	29989	966	0.999994	30738	790	0.999994	12020000	0.000000
297469271	10558338	538533	9999.962887	29739	995	0.999996	30796	719	0.999996	12055902	0.000000
297423813	10572232	539187	9999.977493	30066	938	0.999998	30476	711	0.999998	12091580	0.000000
297443105	10564535	538229	9999.986350	30027	1017	0.999999	30751	682	0.999999	12126814	0.000000
297430488	10557549	538567	9999.991722	30296	997	0.999999	30791	763	0.999999	12161899	0.000000
297429924	10556941	539685	9999.994980	30118	973	0.999999	30810	679	0.999999	12197101	0.000000
297481618	10549939	538651	9999.996955	30537	1014	1.000000	30559	740	1.000000	12231848	0.000000
297472190	10554923	538065	9999.998154	29934	903	1.000000	30756	704	1.000000	12266773	0.000000
297474726	10556159	539218	9999.998880	30038	945	1.000000	30787	763	1.000000	12301713	0.000000
297456111	10547875	538761	9999.999321	30131	945	1.000000	30742	687	1.000000	12336289	0.000000
297478111	10550735	539008	9999.999588	29881	962	1.000000	31069	715	1.000000	12371050	0.000000
297485904	10544164	536815	9999.999750	30167	915	1.000000	30869	694	1.000000	12406110	0.000000
297464346	10548652	538061	9999.999849	30115	919	1.000000	30691	765	1.000000	12441069	0.000000
297476033	10549208	538031	9999.999908	30366	959	1.000000	30629	738	1.000000	12475538	0.000000
297501430	10541715	537923	9999.999944	29962	1006	1.000000	30801	711	1.000000	12510145	0.000000
297481886	10550405	538742	9999.999966	30159	888	1.000000	30630	739	1.000000	12544537	0.000000
297445729	10558142	539182	9999.999980	29809	908	1.000000	30766	684	1.000000	12579567	-1.#IND00
297442265	10565672	538234	9999.999988	30133	980	1.000000	30686	757	1.000000	12613991	0.000000
297470520	10549927	539884	9999.999992	30095	956	1.000000	30562	717	1.000000	12648383	-0.040721
297456653	10560141	537447	9999.999995	29971	970	1.000000	30770	756	1.000000	12683024	-0.014107
297466991	10581371	539137	9999.999997	30153	871	1.000000	30714	769	1.000000	12716843	-0.008543
297419034	10562872	539245	9999.999998	30054	980	1.000000	30750	699	1.000000	12751287	-0.008092
297452122	10554204	538583	9999.999999	30096	978	1.000000	30663	653	1.000000	12785415	-0.007770
297465053	10555704	538306	9999.999999	30113	889	1.000000	30666	698	1.000000	12819790	-0.006553
297454748	10546414	537898	10000.000000	30121	888	1.000000	30611	733	1.000000	12853966	-0.007330
297468616	10559205	537202	10000.000000	30265	875	1.000000	30621	701	1.000000	12888304	-0.007328
297438999	10566568	539326	10000.000000	30039	938	1.000000	30828	731	1.000000	12922093	-0.004356
297434442	10565178	538503	10000.000000	30255	829	1.000000	30885	708	1.000000	12956463	-0.004224
297485252	10555027	537164	10000.000000	30062	1014	1.000000	30458	648	1.000000	12989928	-0.006808
297477954	10546391	539779	10000.000000	29776	921	1.000000	30721	761	1.000000	13024309	-0.006800
297453637	10566765	538787	10000.000000	30086	899	1.000000	30636	746	1.000000	13058195	-0.005126
297456626	10551928	538336	10000.000000	29991	992	1.000000	30539	769	1.000000	13091922	-0.003330
297442695	10567461	538718	10000.000000	29893	1002	1.000000	30656	789	1.000000	13125586	-0.002271
297416673	10583311	539650	10000.000000	29984	1040	1.000000	30480	764	1.000000	13159585	-0.001815
297401033	10576290	539303	10000.000000	29866	948	1.000000	30542	749	1.000000	13193299	-0.001332
297427262	10557114	538122	10000.000000	29944	974	1.000000	30552	792	1.000000	13226922	-0.001260
297467132	10552665	538122	10000.000000	29995	928	1.000000	30612	734	1.000000	13260781	-0.000860
297479591	10555296	538052	10000.000000	29872	938	1.000000	30844	730	1.000000	13294357	-0.001691
297447582	10571945	539600	10000.000000	29991	969	1.000000	30772	710	1.000000	13327512	-0.001455
297454850	10567721	539719	10000.000000	30155	934	1.000000	30668	696	1.000000	13360988	-0.002427
297425383	10567380	538114	10000.000000	30063	864	1.000000	30710	822	1.000000	13394314	-0.001605
297432711	10568848	538815	10000.000000	30204	875	1.000000	30550	776	1.000000	13428253	-0.001251
297427651	10574486	539631	10000.000000	30004	947	1.000000	30886	742	1.000000	13461487	-0.001124
297425038	10578117	541100	10000.000000	29983	1010	1.000000	30900	667	1.000000	13494519	-0.001542
297449275	10563785	538810	10000.000000	29831	1029	1.000000	30957	740	1.000000	13527681	-0.002103
297459558	10570066	539226	10000.000000	30225	955	1.000000	30753	751	1.000000	13560827	-0.001734
297461363	10543769	538122	10000.000000	30075	948	1.000000	30606	728	1.000000	13593469	-0.001340
297477892	10548934	537284	10000.000000	29841	1008	1.000000	30728	753	1.000000	13626316	-0.001421
297493847	10550323	538435	10000.000000	30408	910	1.000000	30864	703	1.000000	13658913	0.000277
297464383	10541941	538441	10000.000000	30188	940	1.000000	30843	692	1.000000	13692001	-0.000288
297488785	10545731	537860	10000.000000	30054	972	1.000000	30654	701	1.000000	13724941	-0.000288
297475155	10548900	538135	10000.000000	29962	1032	1.000000	30751	741	1.000000	13757341	-0.000449
297478925	10549604	538064	10000.000000	30030	952	1.000000	30524	754	1.000000	13790552	-0.000343
297476810	10553856	539634	10000.000000	30238	935	1.000000	30760	644	1.000000	13822990	-0.001081
297447344	10561051	539195	10000.000000	29962	999	1.000000	30782	727	1.000000	13855364	-0.000635
297458611	10559161	538529	10000.000000	29990	1040	1.000000	30761	734	1.000000	13888533	-0.000391
297447222	10562323	539500	10000.000000	29940	978	1.000000	30547	770	1.000000	13921252	-0.000450
297455433	10551814	539009	10000.000000	30004	929	1.000000	30824	715	1.000000	13953583	-0.000642
297489211	10536725	536662	10000.000000	30013	941	1.000000	30715	733	1.000000	13985680	-0.000214
297489790	10542266	537272	10000.000000	29959	965	1.000000	30883	813	1.000000	14017645	-0.000178
297507792	10534269	538056	10000.000000	30069	952	1.000000	30340	781	1.000000	14049676	-0.000061
297467136	10557135	537616	10000.000000	30195	954	1.000000	30792	685	1.000000	14081640	-0.000630
297468819	10556105	538286	10000.000000	30012	1056	1.000000	30787	719	1.000000	14114022	-0.000554
297456650	10556629	538709	10000.000000	30028	1027	1.000000	31232	688	1.000000	14146306	-0.000310
297483342	10545724	537294	10000.000000	29831	954	1.000000	30927	730	1.000000	14177855	-0.000126
297456876	10567068	538638	10000.000000	29846	947	1.000000	30681	722	1.000000	14210160	-0.000194
297450732	10561350	537289	10000.000000	30077	943	1.000000	30731	677	1.000000	14241840	0.000051
297451221	10551071	539316	10000.000000	30097	983	1.000000	30573	717	1.000000	14274127	0.000060
297488961	10544981	537931	10000.000000	30048	993	1.000000	30703	737	1.000000	14306196	0.000212
297474135	10556258	538718	10000.000000	30040	878	1.000000	30789	713	1.000000	14338284	0.000190
297438649	10563468	537692	10000.000000	30010	945	1.000000	30877	760	1.000000	14370374	0.000587
297462576	10554446	537545	10000.000000	29934	1021	1.000000	30773	627	1.000000	14402309	0.000458
297470263	10545448	538252	10000.000000	30163	1025	1.000000	30925	707	1.000000	14433763	0.000286
297455475	10554308	539034	10000.000000	29936	953	1.000000	30444	809	1.000000	14466038	0.000307
297482306	10546366	538245	10000.000000	30180	952	1.000000	30772	749	1.000000	14497760	0.000718
297473972	10543867	537822	10000.000000	30251	897	1.000000	30665	686	1.000000	14529010	0.000666
npatches	nstrain	runtime	dt	init_x	init_y	init_y_blood	init_z	init_S	beta0	beta1	beta2	beta3	mean_beta	B	d	delta	delta_blood	b[0]	mut	m	CTL	c	g	epsilon	k	het	lambda	rho	omega	x_max	patch.dyna	DELTA	A	VA
10000	1	100.000000	0.001000	21900	9499	5000000	0.001000	10000000	3.320535	3.745502	5.828118	5.218499	5	800000000	0.010000	1.000000	1.000000	80000	0.000050	0.004800	0	0.500000	0.000000	2.500000	5.000000	0.500000	0.001000	0.001000	0.010000	31872	0	10.000000	7.000000	1.000000
sus	inf	inf_blood	z	x[0]	y[0][0]	z[0]	x[1]	y[1][0]	z[1]	S[0]	synchrony
219000000	94990000	5000000	10.000000	21900	9499	0.001000	21900	9499	0.001000	10000000	0.000000
158446338	160065358	8268098	3941.516320	19908	13754	0.394152	18561	14951	0.394152	10405130	0.000000
209098124	67051591	3489604	6325.803353	24279	5483	0.632580	23433	5775	0.632580	10683429	0.000000
257139041	28555848	1481104	7771.765723	28247	1989	0.777177	27689	2254	0.777177	10829488	0.000000
284162283	14308506	740572	8648.676577	30397	852	0.864868	29900	957	0.864868	10903013	0.000000
298394357	8023792	413660	9180.483393	31213	473	0.918048	30896	486	0.918048	10939303	0.000000
306162624	4857347	249887	9503.000201	31490	270	0.950300	31410	322	0.950300	10955563	0.000000
310615696	3104182	159769	9698.592075	31697	192	0.969859	31441	159	0.969859	10960081	0.000000
313326123	2070872	106427	9817.209710	31543	96	0.981721	31581	108	0.981721	10957934	0.000000
315027989	1417056	72929	9889.145947	31678	66	0.988915	31638	79	0.988915	10951401	0.000000
316131553	994825	50848	9932.772025	32072	38	0.993277	31984	63	0.993277	10941750	0.000000
316850200	716234	36753	9959.229270	31728	28	0.995923	31740	35	0.995923	10930105	0.000000
317345913	522727	26839	9975.274394	31993	19	0.997527	31667	43	0.997527	10917283	0.000000
317737840	389313	20177	9985.005037	31862	23	0.998501	31616	24	0.998501	10903560	0.000000
317954924	292782	15089	9990.792169	31905	15	0.999091	31833	17	0.999091	10889134	0.000000
318159529	219856	11254	9989.619721	31706	4	0.999449	31852	9	0.999449	10874186	0.000000
318288539	168540	8725	9957.638904	31934	8	0.999666	31764	6	0.999666	10858951	0.000000
318384048	131073	6652	9829.614852	31879	12	0.999797	31710	4	0.754939	10843630	0.000000
318446207	103265	5339	9504.679840	32071	8	0.999877	31778	1	0.605724	10828233	0.000000
318513620	89215	4612	9052.984922	31958	2	0.999925	31955	7	0.674752	10812458	0.000000
318532280	86990	4515	8664.496545	31889	4	0.999955	32066	12	0.714204	10796867	0.000000
318522728	92362	4617	8540.050615	31718	3	0.882528	31763	7	0.826678	10780863	0.000000
318512785	102464	5278	8623.148160	31885	7	0.840108	32222	6	0.894888	10765167	0.000000
318509509	108139	5335	8790.268815	31889	8	0.903032	31829	13	0.936254	10749792	0.000000
318471151	110837	5741	8918.695090	31941	5	0.924145	31747	4	0.961341	10734432	0.000000
318466194	107727	5519	8977.614255	31817	11	0.862646	31812	8	0.920947	10718799	0.000000
318466345	103682	5234	8983.228690	32015	12	0.916701	31953	10	0.952058	10703344	0.000000
318491772	99325	5239	8924.132111	31909	7	0.949483	31923	13	0.970925	10688021	0.000000
318502664	97397	5029	8843.122514	31954	0	0.890486	31809	6	0.982367	10672599	0.000000
318508855	96722	4789	8782.385965	31803	5	0.838643	32038	2	0.967624	10657166	0.000000
318485440	99260	4989	8757.502340	31979	6	0.854950	31856	3	0.692827	10641652	0.000000
318501052	101956	5260	8801.426480	31888	6	0.872163	31739	9	0.813713	10626497	0.000000
318497711	103719	5251	8858.844548	31877	7	0.922473	32090	9	0.887025	10611160	0.000000
318505768	101814	5207	8863.429818	31678	8	0.952983	32138	2	0.846133	10595730	0.000000
318487130	101969	5184	8848.418511	31956	9	0.513557	31765	8	0.811987	10580190	0.000000
318482566	103521	5200	8860.651611	31690	5	0.703936	31725	5	0.885978	10565034	0.000000
318499581	103270	5224	8892.800362	31753	9	0.820451	31788	5	0.875384	10549669	0.000000
318508441	101945	5227	8895.097783	31768	6	0.799151	31766	5	0.924426	10534445	0.000000
318494762	99382	5088	8870.447550	31600	4	0.872645	31866	1	0.916855	10519188	0.000000
318518080	99873	5169	8813.384598	31855	5	0.746278	31883	11	0.787365	10503980	0.000000
318492259	101474	5082	8812.280781	31981	7	0.846129	31719	4	0.871046	10488940	-1.#IND00
318506937	103664	5317	8838.937649	31748	5	0.906684	32050	3	0.921796	10473753	-1.#IND00
318499404	105234	5385	8894.849121	31900	3	0.943408	31772	9	0.870566	10458686	-1.#IND00
318488770	103351	5166	8923.906554	31793	9	0.965680	31829	1	0.766818	10443534	-0.021265
318491790	101875	5034	8899.588092	31789	9	0.878491	31967	7	0.852791	10428501	-0.015855
318470987	100784	5144	8858.525107	31817	9	0.926310	31942	3	0.910724	10413508	-0.013819
318502084	101330	5146	8844.534327	31750	5	0.644214	31949	4	0.743669	10398484	-0.005622
318507118	101435	5278	8845.391016	31586	1	0.535885	31839	2	0.626898	10383144	-0.016967
318501930	103690	5393	8858.429935	31791	4	0.647242	32055	8	0.574752	10368310	-0.016326
318463103	102421	5370	8892.961262	31860	5	0.786068	31887	12	0.529595	10353226	-0.013414
318474963	102635	5212	8873.113018	31821	4	0.870260	32231	6	0.714721	10338287	-0.016251
318502874	102728	5269	8873.009783	31783	11	0.687731	31999	7	0.826991	10323395	-0.016505
318511707	102820	5080	8881.835358	31847	2	0.810623	31901	9	0.818599	10308674	-0.015929
318498107	102195	5293	8872.209306	31905	4	0.485440	31718	6	0.889989	10293758	-0.014217
318469693	102910	5242	8882.202129	31886	11	0.687943	31873	7	0.933283	10278921	-0.013681
318501815	104002	5216	8890.515880	31895	4	0.775631	31806	9	0.796687	10264146	-0.013560
318496207	101802	5122	8898.093003	31721	8	0.863930	31787	4	0.876700	10249205	-0.012686
318522061	102070	5247	8867.633149	31894	12	0.679764	31690	3	0.925224	10234534	-0.011281
318512027	100686	5258	8877.839821	31769	5	0.805791	31756	6	0.836571	10219706	-0.008633
318504386	100945	5014	8853.826559	31730	4	0.882221	32007	7	0.895578	10204983	-0.008195
318483329	99956	5095	8835.573504	31947	9	0.928572	31871	7	0.846441	10190107	-0.008046
318517941	99406	5054	8824.138688	31819	3	0.956682	32058	6	0.889437	10175472	-0.005560
318513427	99995	5182	8824.121494	32063	6	0.973730	31879	5	0.631198	10160625	-0.005243
318514817	100761	5145	8814.010324	31938	4	0.954552	31982	3	0.776338	10145833	-0.004152
318509162	102382	5115	8821.062824	31789	5	0.937513	31858	6	0.864359	10131309	-0.004360
318480398	103493	5337	8858.720746	32024	4	0.933985	31936	2	0.902288	10116523	-0.003853
318496544	103891	5274	8876.254556	31810	2	0.920551	31953	8	0.779444	10101920	-0.004214
318485165	102039	5073	8885.578262	31861	5	0.819431	32032	8	0.822401	10087438	-0.004658
318509315	99629	5101	8854.327301	31834	3	0.890493	31781	4	0.805347	10072853	-0.004036
318513734	100038	5165	8817.448805	31768	4	0.749881	31751	5	0.881952	10058286	-0.003669
318517794	100657	5175	8831.769111	31790	9	0.848314	31646	6	0.928409	10043652	-0.003669
318498880	102578	5219	8840.112706	31779	13	0.624798	31852	7	0.956583	10029274	-0.003764
318520249	104858	5347	8884.851524	32055	10	0.772457	31802	10	0.827832	10014970	-0.003577
318492695	103090	5169	8899.181550	31838	6	0.862005	31776	6	0.895588	10000671	-0.003284
318486060	102121	5297	8892.208227	31643	4	0.916313	31764	9	0.936679	9986349	-0.004195
318507765	99858	5059	8859.326063	31774	9	0.699392	31991	11	0.961598	9971730	-0.004101
318508597	97712	5062	8814.017874	31759	7	0.798357	32098	8	0.971516	9957481	-0.006333
318525086	98870	5039	8789.688789	31741	1	0.733090	32033	5	0.982725	9943083	-0.006155
318524337	100199	5210	8789.158242	31786	23	0.638835	31993	6	0.989524	9928557	-0.006088
318492366	100324	5001	8800.040599	31964	8	0.780970	31941	2	0.859758	9914241	-0.006120
318494422	101099	5089	8797.215034	31822	8	0.867168	31788	7	0.914950	9899866	-0.005712
318484630	102778	5186	8813.972212	31767	4	0.919443	31756	6	0.590200	9885577	-0.005206
318481009	103781	5304	8846.043307	31773	5	0.781585	31772	5	0.751475	9871124	-0.005145
318487418	103009	5263	8882.053526	31990	4	0.746026	31654	6	0.745171	9856724	-0.004930
318499798	103444	5302	8894.301326	32027	7	0.737881	31678	6	0.845458	9842416	-0.004778
318482001	102050	5240	8886.868451	31949	17	0.841037	32029	4	0.557618	9828056	-0.004962
318480653	101758	5235	8862.771183	31450	9	0.903596	31699	8	0.696017	9813937	-0.004712
318524507	102809	5194	8866.374218	31885	4	0.941535	32083	3	0.757929	9799813	-0.003890
318487391	102847	5269	8865.531930	31852	4	0.610961	32211	11	0.853195	9785649	-0.003794
318484092	101262	5145	8876.883660	32038	8	0.764065	31733	5	0.719714	9771468	-0.003785
318511450	99659	5120	8851.339376	31846	1	0.567954	31802	4	0.830019	9757436	-0.004091
318471874	100184	5105	8818.866325	31797	6	0.680729	31872	4	0.896914	9743562	-0.003762
318506300	101102	5115	8821.068634	32089	5	0.806376	31897	5	0.937483	9729261	-0.003561
318505056	102838	5258	8841.398706	32031	6	0.854470	31950	4	0.813650	9715167	-0.003577
318484755	101634	5126	8861.446382	31786	5	0.911743	31777	5	0.886987	9701269	-0.004092
318495828	100650	5031	8855.180835	31794	3	0.860956	31694	5	0.479692	9687517	-0.004014
318477143	101823	5183	8843.119505	31803	4	0.787595	31889	15	0.684457	9673475	-0.004042
318517863	101309	5062	8841.451888	31909	12	0.841593	31852	5	0.551212	9659703	-0.004437
318499470	101945	5308	8843.154566	31780	5	0.903933	31844	9	0.727830	9645857	-0.004336
318518922	103116	5359	8871.070393	31879	6	0.865561	31859	7	0.834941	9632021	-0.004192
npatches	nstrain	runtime	dt	init_x	init_y	init_y_blood	init_z	init_S	beta0	beta1	beta2	beta3	mean_beta	B	d	delta	delta_blood	b[0]	mut	m	CTL	c	g	epsilon	k	het	lambda	rho	omega	x_max	patch.dyna	DELTA	A	VA
10000	1	100.000000	0.001000	21900	9499	5000000	0.001000	10000000	3.957753	7.164959	5.264001	3.026103	5	800000000	0.010000	1.000000	1.000000	80000	0.000050	0.004800	0	0.500000	0.000000	2.500000	6.000000	0.500000	0.001000	0.001000	0.010000	31872	0	10.000000	7.000000	1.000000
sus	inf	inf_blood	z	x[0]	y[0][0]	z[0]	x[1]	y[1][0]	z[1]	S[0]	synchrony
219000000	94990000	5000000	10.000000	21900	9499	0.001000	21900	9499	0.001000	10000000	0.000000
167586086	136273816	7072026	3941.516320	18751	12674	0.394152	12540	15552	0.394152	10387867	0.000000
229596373	44337832	2321155	6325.803353	24735	3928	0.632580	19534	5557	0.632580	10617062	0.000000
278807228	14340033	748872	7771.765723	29141	1055	0.777177	25041	2361	0.777177	10707050	0.000000
302197506	5124878	266107	8648.676577	31094	340	0.864868	28585	898	0.864868	10734041	0.000000
312122014	1880719	98164	9180.483393	31356	88	0.918048	30345	406	0.918048	10735176	0.000000
316200885	674646	35206	9503.000201	31827	29	0.950300	31329	132	0.950300	10725640	0.000000
317808717	231787	12074	9698.082508	31813	19	0.969859	31721	32	0.969859	10711876	0.000000
318419607	77367	3991	9411.858915	31733	4	0.981721	31701	4	0.981721	10696416	0.000000
318608957	36976	1927	6923.910093	31678	9	0.659325	31883	2	0.519884	10680498	0.000000
318622363	50534	2524	5519.293726	31907	6	0.699518	31650	27	0.708831	10664627	0.000000
318553723	101816	5259	6459.457184	31954	3	0.794299	31979	8	0.823419	10649359	0.000000
318429471	130107	6683	7645.776922	32141	14	0.875251	31781	19	0.799588	10634115	0.000000
318473413	98366	5166	8291.460592	31773	6	0.768364	31930	27	0.878459	10618913	0.000000
318537022	58932	2946	7815.340911	31713	5	0.792976	31840	11	0.926291	10603430	0.000000
318618964	48277	2411	6553.113844	31816	1	0.521222	31999	11	0.955299	10587942	0.000000
318596882	67931	3405	6340.775389	31797	5	0.536458	31778	2	0.432961	10572476	0.000000
318542055	92749	4786	7071.460174	31779	6	0.613147	31754	35	0.656117	10557113	0.000000
318498686	90759	4678	7732.671156	31817	9	0.765391	31777	56	0.791450	10542205	0.000000
318551066	67035	3558	7690.070208	32149	0	0.529897	31931	17	0.873524	10527081	0.000000
318583680	53950	2732	6907.363796	31893	4	0.553200	31761	13	0.923298	10511603	0.000000
318577801	63085	3243	6540.446210	32000	7	0.710368	31646	11	0.953484	10496089	0.000000
318572620	80700	4075	6948.261956	31703	3	0.824351	31815	3	0.831833	10480732	0.000000
318546239	81305	4187	7415.353287	31892	2	0.692705	32038	13	0.880269	10465402	0.000000
318555443	67683	3398	7445.828027	31867	6	0.649905	31926	3	0.927389	10450176	0.000000
318589394	61188	3087	7068.607235	32081	0	0.602887	31954	9	0.933410	10434897	0.000000
318585924	63182	3240	6804.138947	31846	6	0.357235	31899	17	0.959616	10419437	0.000000
318561498	72998	3669	6948.632473	31826	3	0.318054	31705	18	0.975509	10404188	0.000000
318543743	76786	3830	7238.844158	31833	1	0.582049	31562	31	0.985147	10388699	0.000000
318547147	73396	3684	7364.548307	31744	6	0.722872	31677	17	0.990993	10373437	0.000000
318592709	65606	3382	7226.409179	32025	2	0.831934	31859	14	0.994537	10358448	0.000000
318603017	63461	3290	6971.464135	32160	8	0.564287	31878	19	0.756069	10343097	0.000000
318607880	66618	3424	6917.036767	31647	3	0.660411	31865	4	0.852067	10327912	0.000000
318591955	71021	3568	7022.371385	31700	6	0.794055	31907	8	0.910285	10312883	0.000000
318600638	73410	3698	7213.200914	31878	5	0.531149	31858	22	0.934577	10297678	0.000000
318594773	69485	3586	7283.332320	31855	9	0.715663	31921	6	0.791465	10282496	0.000000
318579349	64603	3307	7108.113978	31702	4	0.755138	31878	12	0.688667	10267299	0.000000
318578185	64527	3200	6932.501671	31870	4	0.610026	31610	16	0.811190	10252385	0.000000
318564036	70328	3634	6988.417009	31656	9	0.510816	31930	29	0.885495	10237519	0.000000
318552748	72664	3610	7165.264437	31821	6	0.703332	31756	4	0.855054	10222566	0.000000
318558468	69356	3506	7218.833584	31880	5	0.815651	31645	22	0.912097	10207763	-1.#IND00
318588415	64311	3389	7080.000108	31792	7	0.695561	31842	3	0.946691	10192827	-1.#IND00
318580267	64617	3419	6926.125119	31789	5	0.815371	31888	4	0.958913	10177832	-1.#IND00
318585909	70987	3680	7003.312827	31681	9	0.888031	31790	5	0.739760	10163006	-0.001185
318574268	74204	3673	7196.121285	31991	6	0.891461	31762	12	0.783771	10148164	0.000165
318576775	69216	3536	7258.576245	31874	3	0.447611	31837	11	0.868867	10133368	-0.003298
318581345	64931	3276	7087.046237	31751	2	0.665001	31984	18	0.920474	10118811	-0.004465
318587669	65897	3288	6937.533536	31982	5	0.432342	31923	5	0.951771	10104051	-0.004133
318566790	72039	3557	7046.201814	31918	3	0.611424	31811	12	0.901897	10089359	-0.001982
318556843	72441	3710	7242.968707	31603	5	0.701557	31634	2	0.940505	10074806	-0.002127
318556653	68572	3531	7248.076323	31866	5	0.729439	31719	6	0.821331	10060107	-0.003098
318598599	64078	3145	7089.642892	31727	11	0.727922	31733	13	0.891645	10045222	-0.001392
318566306	64968	3335	6955.563872	31829	4	0.447985	32013	6	0.934288	10030428	-0.002522
318588020	69541	3610	6991.487517	31926	4	0.646410	31887	6	0.960149	10015928	-0.003861
318580808	70640	3562	7115.141271	31805	3	0.742403	32032	12	0.975832	10001315	-0.004149
318563407	69550	3575	7169.645312	31968	5	0.767723	31671	13	0.985343	9986844	-0.004014
318580290	68981	3435	7118.404038	32038	6	0.728087	31852	2	0.893031	9972255	-0.003723
318574251	68198	3374	7117.091416	32132	0	0.685883	31902	4	0.456791	9957825	-0.002512
318583827	68481	3526	7102.572696	31966	2	0.566336	31906	32	0.670568	9943559	-0.004096
318557407	67853	3440	7083.597864	31735	10	0.643540	31865	17	0.800214	9929057	-0.003330
318592438	67084	3515	7056.388017	31885	4	0.663636	31831	12	0.878839	9914554	-0.003312
318581326	68264	3582	7076.584244	31809	4	0.602015	31804	21	0.926521	9900083	-0.003907
318595037	69310	3560	7124.901610	31648	3	0.736691	31673	6	0.955439	9885690	-0.003781
318586049	67986	3500	7125.995688	31926	4	0.840315	32041	4	0.871516	9871262	-0.003921
318587187	67040	3463	7078.356543	31782	9	0.684859	31818	7	0.872331	9856727	-0.004131
318558191	68818	3503	7077.386840	31925	7	0.808881	32064	6	0.832845	9842335	-0.004548
318580916	70203	3586	7139.213324	31931	5	0.868458	31988	1	0.497597	9828094	-0.002625
318568569	67802	3462	7132.256024	31747	8	0.920226	31720	13	0.467557	9813541	-0.001616
318584433	66331	3391	7055.147683	31906	2	0.669647	31864	16	0.677097	9799267	-0.002456
318577053	68898	3551	7015.377964	31887	4	0.799656	31968	18	0.804174	9785099	-0.002059
318575956	72330	3732	7117.935372	31956	9	0.820194	31659	14	0.881240	9770813	-0.001648
318560532	70084	3533	7191.236718	31684	1	0.408717	32194	5	0.927978	9756350	-0.001726
318570178	68043	3543	7156.692616	31882	2	0.615517	32087	1	0.830970	9741896	-0.001563
318571390	67530	3419	7125.888990	32019	2	0.689598	31660	13	0.872729	9727704	-0.001468
318588240	68900	3563	7056.954312	31702	4	0.479759	32067	9	0.922816	9713551	-0.001493
318571712	68773	3571	7125.679400	31973	7	0.636868	31900	9	0.953191	9699570	-0.001745
318567838	66800	3459	7118.356537	32037	11	0.779777	31953	6	0.566552	9685531	-0.001758
318574303	67786	3433	7031.080211	31918	1	0.866445	31974	16	0.737134	9671501	-0.001857
318561807	69811	3592	7079.147461	31683	1	0.751604	32060	12	0.840583	9657227	-0.001422
318555942	70665	3602	7130.173619	31860	1	0.518102	31865	5	0.903321	9643102	-0.001297
318576921	67364	3492	7146.413982	31802	6	0.433265	31856	2	0.670898	9629121	-0.000274
318577377	66923	3392	7048.507908	31844	7	0.656301	31929	6	0.739495	9614881	-0.000372
318586052	68526	3492	7039.230830	31853	5	0.791562	31766	6	0.842015	9600990	-0.000377
318577302	70230	3560	7098.754777	31779	8	0.597279	31863	13	0.695507	9587207	0.002802
318553533	69331	3587	7135.788054	31702	2	0.726287	31883	14	0.815339	9573170	0.002761
318584021	67631	3402	7126.307698	32004	1	0.621091	31820	15	0.888011	9559224	0.002967
318598365	67241	3397	7035.156094	31935	6	0.644534	31832	4	0.867815	9545141	0.003048
318582700	68222	3466	7061.849663	31728	4	0.784426	31799	4	0.803358	9531172	0.003557
318593969	66249	3372	7064.376683	31840	8	0.475384	31755	12	0.880746	9517385	0.002925
318587361	67231	3365	7023.505512	31899	7	0.681844	31805	4	0.555959	9503336	0.002418
318587929	70035	3547	7059.718354	31828	7	0.636918	31865	41	0.730709	9489460	0.002323
318572581	70877	3496	7161.641680	31957	0	0.464237	31756	17	0.836687	9475634	0.002352
318574315	66997	3304	7169.814713	31958	2	0.434495	32010	4	0.900958	9461820	0.001931
318586557	65695	3332	7041.266305	31780	9	0.657047	31966	12	0.827299	9448209	0.002292
318585209	68436	3512	7002.496686	31786	9	0.792014	31861	22	0.895265	9434643	0.002129
318572282	69983	3579	7082.321036	31839	2	0.562157	31815	4	0.936483	9420982	0.002241
318553870	70380	3532	7165.338296	31866	8	0.485293	31800	8	0.897034	9407123	0.001667
318550738	68201	3452	7155.666111	32064	8	0.687854	31734	9	0.937556	9393214	0.001685
318583537	65368	3385	7064.214640	31809	2	0.745010	31609	14	0.914596	9379313	0.001605
318571284	67935	3419	7005.135503	31842	6	0.845360	31826	1	0.740132	9365766	0.001597
npatches	nstrain	runtime	dt	init_x	init_y	init_y_blood	init_z	init_S	beta0	beta1	beta2	beta3	mean_beta	B	d	delta	delta_blood	b[0]	mut	m	CTL	c	g	epsilon	k	het	lambda	rho	omega	x_max	patch.dyna	DELTA	A	VA
10000	1	100.000000	0.001000	21900	9499	5000000	0.001000	10000000	5.914596	5.172660	3.385997	7.062874	5	800000000	0.010000	1.000000	1.000000	80000	0.000050	0.004800	0	0.500000	0.000000	2.500000	7.000000	0.500000	0.001000	0.001000	0.010000	31872	0	10.000000	7.000000	1.000000
sus	inf	inf_blood	z	x[0]	y[0][0]	z[0]	x[1]	y[1][0]	z[1]	S[0]	synchrony
219000000	94990000	5000000	10.000000	21900	9499	0.001000	21900	9499	0.001000	10000000	0.000000
175807216	116361477	6070979	3941.516320	15320	12581	0.394152	16745	12089	0.394152	10371831	0.000000
246806830	28968653	1521958	6325.803353	22981	3330	0.632580	24458	2878	0.632580	10557174	0.000000
293919481	6669196	350056	7771.765723	28743	788	0.777177	29403	618	0.777177	10607288	0.000000
311728615	1479432	78292	8648.676577	30983	166	0.864868	31224	108	0.864868	10609422	0.000000
317087900	289014	15180	9180.483393	31861	22	0.918048	31824	30	0.918048	10597638	0.000000
318368365	48698	2679	8652.810281	31706	1	0.729348	31756	2	0.879882	10582703	0.000000
318658104	22426	1209	4729.820234	31888	3	0.416206	31808	1	0.399308	10567227	0.000000
318617410	52999	2648	4404.779404	32112	20	0.645955	31945	10	0.481058	10551551	0.000000
318534724	103772	5327	6005.895779	31897	14	0.785288	31872	16	0.670264	10535897	0.000000
318509986	87459	4486	7201.261030	31850	1	0.831656	31882	6	0.800030	10520833	0.000000
318579988	44100	2283	6717.977322	32043	1	0.331002	31968	2	0.878727	10505373	0.000000
318624751	36814	1846	5165.159185	31973	4	0.585320	31896	0	0.455707	10489976	0.000000
318610099	58333	2932	5226.454995	31852	11	0.521953	31970	8	0.483589	10474276	0.000000
318551916	75291	3920	6193.033075	31831	8	0.636423	31767	7	0.686820	10458717	0.000000
318564027	60215	3048	6621.149093	31833	12	0.779507	31911	1	0.462532	10443384	0.000000
318643454	43094	2255	5937.913222	31860	2	0.866281	31971	3	0.657480	10427799	0.000000
318658718	46284	2330	5321.589978	31786	1	0.683388	31851	1	0.465432	10412450	0.000000
318602601	62820	3228	5717.138293	31703	3	0.700084	31827	5	0.479026	10397151	0.000000
318597092	64700	3283	6284.455897	31670	5	0.575976	31882	3	0.558652	10381932	0.000000
318591748	51577	2582	6221.520677	31804	8	0.742848	31762	1	0.669856	10366582	0.000000
318602505	47155	2407	5733.311568	32000	6	0.753555	31773	6	0.451257	10351215	0.000000
318620057	54996	2731	5671.792574	31982	5	0.850542	31903	3	0.667212	10335829	0.000000
318585306	61670	3127	6014.256442	31897	3	0.553940	31839	5	0.798179	10320700	0.000000
318618844	56297	2875	6181.673527	32004	11	0.472244	31766	3	0.855964	10305458	0.000000
318600953	48689	2500	5895.393549	31785	3	0.540534	31742	6	0.375474	10290180	0.000000
318594423	50487	2637	5652.660790	31890	5	0.549800	32006	7	0.621253	10274950	0.000000
318601549	56468	2804	5791.887131	31752	8	0.726974	31972	6	0.770307	10259820	0.000000
318594783	58752	2901	6020.323947	31686	1	0.735166	31998	3	0.610661	10244679	0.000000
318589881	54139	2679	6078.466358	31794	2	0.653774	31970	4	0.511758	10229530	0.000000
318612255	49713	2650	5872.366101	31833	4	0.474306	31703	13	0.678060	10214482	0.000000
318623204	52569	2572	5753.599920	31793	10	0.681190	31865	2	0.804758	10199355	0.000000
318599635	56531	2912	5916.371499	31774	4	0.806656	31834	2	0.488617	10184284	0.000000
318614115	55242	2860	6014.105558	31990	3	0.683984	31853	8	0.608936	10169429	0.000000
318631761	53288	2788	5976.409758	31889	2	0.506561	31910	9	0.762838	10154390	0.000000
318622123	52318	2642	5864.127222	31953	2	0.285920	31789	5	0.856172	10139557	0.000000
318601961	53518	2789	5835.525409	31774	13	0.566942	31822	0	0.330240	10124595	0.000000
318592753	54424	2701	5883.879365	31613	5	0.725004	31833	10	0.443068	10109510	0.000000
318598362	54718	2701	5929.939014	31851	8	0.833228	31741	9	0.662246	10094820	0.000000
318584009	54649	2818	5951.837735	31920	1	0.836055	31746	5	0.743543	10079947	0.000000
318621041	52112	2685	5888.490173	31766	2	0.508137	31592	11	0.844470	10065102	-1.#IND00
318604956	53820	2820	5853.175175	31720	9	0.701707	31856	1	0.529724	10050171	-1.#IND00
318607306	54310	2689	5946.926550	31633	7	0.540729	31975	7	0.608226	10035371	-0.003401
318598850	52878	2699	5904.619762	32046	5	0.721473	31820	8	0.677738	10020630	-0.009267
318604986	54571	2813	5882.446254	31680	7	0.831086	31673	1	0.726208	10005956	-0.004736
318625911	57003	2863	5977.739295	31912	0	0.276362	31980	1	0.567203	9991300	-0.005228
318613650	54529	2755	6017.942848	32114	6	0.435306	31873	11	0.642912	9976500	-0.003805
318618894	51447	2603	5896.774840	31835	7	0.657539	32151	8	0.783442	9961859	-0.002915
318619632	51808	2652	5751.728827	31899	3	0.448280	32046	8	0.375789	9947146	-0.003249
318626730	57873	2986	5923.565719	31818	10	0.427638	31791	13	0.621444	9932378	-0.005504
318601410	54760	2757	6047.643610	31842	7	0.652889	31918	3	0.770423	9917786	-0.003547
318608854	51669	2719	5899.455814	31923	2	0.789493	31806	3	0.507518	9903224	-0.003743
318610113	54142	2824	5849.724870	31971	8	0.833869	32083	5	0.701332	9888598	0.000457
318605684	56014	2913	5961.418797	31830	7	0.526822	31872	3	0.630605	9874236	-0.000092
318619214	55308	2867	6022.721743	32048	2	0.713039	32006	5	0.305835	9859875	-0.002510
318609143	53525	2726	5964.598502	31937	8	0.665931	31976	8	0.579020	9845566	-0.003509
318620257	54002	2684	5874.191446	32012	2	0.797402	32016	0	0.364060	9831001	-0.002988
318629558	54952	2810	5924.732632	31822	6	0.396101	31682	6	0.473209	9816615	-0.002779
318630039	53601	2726	5959.931007	31805	7	0.633762	32028	1	0.349258	9802196	-0.000730
318615899	53126	2721	5915.576151	31729	5	0.777893	31840	9	0.511798	9787981	-0.000356
318596426	52205	2682	5873.715156	31795	3	0.524260	31753	3	0.703927	9773716	-0.001384
318619317	52423	2696	5858.077130	31964	2	0.619615	31871	5	0.820445	9759277	-0.002239
318578941	53514	2703	5827.834647	31645	8	0.749686	31832	6	0.454023	9744992	-0.002557
318617729	55071	2713	5900.840330	31828	5	0.540303	32049	4	0.668890	9730608	-0.002068
318603910	56345	2911	5984.872133	32038	5	0.635041	31809	5	0.799197	9716171	-0.003325
318614419	53155	2660	6014.324273	31949	12	0.778669	31803	2	0.523447	9701913	-0.003578
318614652	51380	2644	5859.563447	31723	6	0.585083	31819	5	0.453411	9687877	-0.003299
318601303	54797	2726	5858.702276	31921	11	0.748372	31983	0	0.503899	9673831	-0.003566
318602590	55199	2824	5955.478558	31842	8	0.847399	32042	4	0.541727	9659577	-0.003842
318594499	54487	2816	5971.903948	31929	2	0.416711	31988	2	0.523639	9645691	-0.003688
318621173	52909	2779	5915.584738	31818	7	0.638200	32094	6	0.511025	9631673	-0.002701
318627062	52456	2730	5821.569163	31769	4	0.780585	31809	6	0.638689	9617470	-0.002895
318620575	54875	2845	5867.654034	31817	2	0.863940	31940	1	0.449829	9603329	0.001143
318594071	54273	2889	5930.458290	31917	8	0.861666	31903	16	0.410952	9589387	0.001156
318589154	52714	2756	5892.650490	31976	3	0.465242	32027	5	0.642769	9575119	0.000679
318587328	53666	2739	5878.429330	31867	8	0.664626	31878	10	0.487489	9560812	0.000802
318619329	52933	2682	5892.143390	31633	8	0.796611	31803	2	0.665688	9547026	-0.000763
318610374	55331	2754	5894.408714	31918	4	0.688553	32029	4	0.477372	9532986	-0.000705
318593684	56422	2996	5987.553888	31686	8	0.669340	31746	3	0.683050	9519045	-0.000332
318615060	52977	2764	5981.766508	31897	1	0.300875	31751	10	0.707463	9504930	-0.000535
318605339	52933	2719	5868.825312	31765	9	0.552759	32044	2	0.713657	9490790	-0.000538
318589334	54563	2897	5853.221888	31971	4	0.720001	31788	6	0.684719	9476856	-0.000462
318607312	55364	2809	5962.535899	31956	2	0.830193	32133	4	0.414734	9462979	-0.000020
318600540	53217	2781	5949.007185	31928	1	0.460518	31712	4	0.423913	9449185	-0.000206
318615616	52829	2753	5887.258552	31947	3	0.380542	31930	7	0.650629	9435274	-0.000285
318616586	55711	2764	5898.018065	31758	18	0.624327	31850	0	0.419615	9421655	0.000421
318586013	54563	2712	5952.872298	31849	4	0.518719	31944	6	0.476845	9407911	0.000745
318605005	52789	2695	5896.072549	31944	6	0.708125	31840	8	0.682730	9394058	0.000683
318642593	52476	2596	5853.709523	32022	3	0.760186	31886	5	0.741314	9380266	0.001207
318610133	53067	2796	5862.942583	31640	6	0.355799	31753	7	0.685509	9366465	0.001054
318606048	54605	2794	5912.109514	31750	6	0.586170	31907	7	0.809276	9352658	0.000959
318615106	54245	2789	5940.142196	31893	6	0.703168	31789	12	0.703852	9338927	0.001086
318620611	53742	2818	5919.352872	31998	5	0.594974	31900	2	0.555191	9325121	0.001068
318610042	54755	2770	5926.633194	31819	10	0.754370	31779	3	0.420489	9311699	0.000805
318589944	54483	2752	5952.177655	31848	2	0.582521	31779	3	0.565545	9298018	0.001635
318611320	53235	2698	5911.781498	31906	10	0.746818	32016	9	0.449409	9284582	0.001602
318618569	52363	2738	5869.097047	31903	12	0.846456	31855	8	0.592577	9270934	0.001700
318605251	53072	2666	5824.605541	32071	6	0.713172	32134	6	0.752916	9257361	0.001540
318614179	55256	2748	5890.568828	31868	2	0.826052	31777	2	0.850155	9243733	0.001072
318582897	56387	2874	5992.206610	31886	1	0.477376	31663	2	0.458537	9230071	0.001044
npatches	nstrain	runtime	dt	init_x	init_y	init_y_blood	init_z	init_S	beta0	beta1	beta2	beta3	mean_beta	B	d	delta	delta_blood	b[0]	mut	m	CTL	c	g	epsilon	k	het	lambda	rho	omega	x_max	patch.dyna	DELTA	A	VA
10000	1	100.000000	0.001000	21900	9499	5000000	0.001000	10000000	3.264555	4.221212	7.324507	5.865315	5	800000000	0.010000	1.000000	1.000000	80000	0.000050	0.004800	0	0.500000	0.000000	2.500000	8.000000	0.500000	0.001000	0.001000	0.010000	31872	0	10.000000	7.000000	1.000000
sus	inf	inf_blood	z	x[0]	y[0][0]	z[0]	x[1]	y[1][0]	z[1]	S[0]	synchrony
219000000	94990000	5000000	10.000000	21900	9499	0.001000	21900	9499	0.001000	10000000	0.000000
183221147	99624949	5226792	3941.516320	22292	8415	0.394152	19706	9449	0.394152	10358943	0.000000
260749025	18759832	992906	6325.803353	28515	1353	0.632580	27119	1577	0.632580	10508355	0.000000
303472971	2932907	155978	7771.765723	31498	181	0.777177	30890	203	0.777177	10532378	0.000000
315805100	367269	19799	8648.676577	31777	30	0.864868	31419	25	0.864868	10523648	0.000000
318301760	35545	1895	7995.448725	31816	4	0.754269	31813	2	0.918048	10508705	0.000000
318648851	15990	815	3665.745700	31774	1	0.231726	31926	0	0.215455	10493131	0.000000
318655603	46434	2278	3704.236952	31909	0	0.172655	31760	1	0.289962	10477736	0.000000
318567087	85780	4424	5414.438500	31901	2	0.474313	31680	3	0.498352	10462164	0.000000
318559096	57521	2952	6312.660656	31788	7	0.508403	31807	6	0.626219	10446714	0.000000
318646272	29421	1453	5059.777166	31790	0	0.280369	31835	1	0.518437	10431047	0.000000
318641660	37548	1904	4238.339941	31899	2	0.344644	31746	1	0.184102	10415697	0.000000
318605389	59329	3017	4982.168252	32045	4	0.498335	31877	8	0.458895	10400358	0.000000
318596155	54253	2730	5693.112839	31892	3	0.547197	31895	0	0.475436	10385212	0.000000
318639541	37458	1941	5227.258100	31835	2	0.432649	31674	3	0.555727	10369740	0.000000
318663339	39464	1952	4696.587297	31718	2	0.327635	31701	2	0.226092	10354308	0.000000
318616881	48842	2553	4968.722425	31858	3	0.413647	31928	4	0.530660	10339077	0.000000
318630679	48519	2471	5318.450167	31777	3	0.609186	31752	4	0.715366	10324012	0.000000
318639818	41263	2090	5161.511919	31953	7	0.509395	32052	1	0.418780	10308625	0.000000
318640229	41128	2078	4859.505601	31747	1	0.312179	31997	4	0.438382	10293364	0.000000
318636411	47222	2441	4978.745235	31936	1	0.234496	31819	4	0.466230	10278130	0.000000
318621040	47935	2553	5231.239636	32063	4	0.374338	31967	11	0.351636	10262961	0.000000
318635340	43585	2270	5163.020804	31826	0	0.277098	31835	4	0.482302	10247753	0.000000
318625353	42611	2163	4992.695496	31898	4	0.361295	31568	2	0.596112	10232853	0.000000
318611813	45526	2331	5027.328602	31764	2	0.300621	31708	1	0.271943	10217692	0.000000
318612630	46616	2354	5175.280242	31785	3	0.312062	31941	8	0.492412	10202714	0.000000
318632514	43213	2335	5122.693154	32008	5	0.271610	31622	1	0.628775	10187593	0.000000
318617437	41942	2060	4976.877769	32110	0	0.264204	31900	4	0.268128	10172376	0.000000
318629701	44934	2329	4969.459794	31848	2	0.323230	31912	4	0.556153	10157331	0.000000
318612395	48305	2402	5176.578581	31990	2	0.419368	31715	1	0.481630	10142449	0.000000
318613809	44908	2280	5209.290559	32032	4	0.642073	31767	1	0.398048	10127450	0.000000
318644479	42978	2181	5063.711420	31836	5	0.371893	31734	4	0.284679	10112554	0.000000
318626962	43985	2271	4996.039398	31845	7	0.411577	31999	1	0.228953	10097718	0.000000
318629858	44705	2290	5032.936814	31760	7	0.490064	31820	5	0.513625	10082685	0.000000
318644187	45828	2306	5099.742723	31903	1	0.662141	31864	10	0.416825	10067924	0.000000
318637565	45763	2312	5146.833272	31728	2	0.292533	32014	3	0.348782	10053251	0.000000
318624712	43545	2281	5087.105792	31830	2	0.515833	31776	0	0.251385	10038475	0.000000
318622165	44303	2219	5001.951452	31752	6	0.347070	31914	2	0.229829	10023881	0.000000
318610842	45862	2307	5088.556514	31970	5	0.503019	31780	6	0.406193	10008913	0.000000
318648435	44101	2194	5100.758259	32014	3	0.596401	31904	0	0.279741	9993986	0.000000
318640521	44159	2152	5024.403318	31871	1	0.562688	31784	1	0.373256	9978978	-1.#IND00
318643860	45551	2293	5066.157990	31632	3	0.353609	31812	5	0.609261	9964179	-1.#IND00
318639637	46001	2346	5118.886067	31857	1	0.300482	31852	3	0.548317	9949645	-1.#IND00
318634820	44838	2290	5093.753270	31919	3	0.344645	31999	2	0.398705	9935175	0.007264
318616802	45576	2296	5089.121937	32019	1	0.193787	32040	1	0.591796	9920327	0.005711
318638073	45307	2330	5122.193516	31970	4	0.461523	31862	5	0.420867	9905842	0.003046
318629232	44019	2311	5123.462859	31806	0	0.488480	31970	4	0.605779	9891306	0.001766
318628426	43751	2249	5041.351445	31998	6	0.424149	31735	2	0.458144	9876961	-0.009156
318623323	43509	2256	5021.338776	31980	1	0.229535	31765	4	0.392740	9862394	-0.008091
318644391	44145	2136	5020.111036	31813	2	0.502808	31703	8	0.375233	9848005	-0.015420
318643759	45110	2324	5081.135373	31557	4	0.456533	31918	4	0.621107	9833527	-0.013933
318620284	43770	2218	5066.352763	31742	4	0.670412	32058	8	0.556225	9818997	-0.013829
318632331	43321	2152	5009.835790	31717	0	0.500220	31954	1	0.524043	9804426	-0.017381
318610240	45154	2282	5026.208930	31686	3	0.402387	31842	3	0.539046	9789848	-0.016445
318613695	45189	2341	5128.530899	32146	4	0.322773	31895	1	0.607590	9775311	-0.016893
318606458	43534	2220	5072.758020	31921	3	0.340760	31816	5	0.490996	9760879	-0.015378
318630515	45784	2362	5055.730758	31728	1	0.512560	31865	6	0.416825	9746329	-0.014250
318623939	45429	2280	5127.023010	31708	1	0.471761	31548	4	0.593130	9732166	-0.009846
318622115	43687	2216	5090.267215	31952	0	0.200513	31900	10	0.753251	9717827	-0.009883
318633799	44156	2292	5003.503900	32068	1	0.206194	31966	1	0.827333	9703531	-0.007753
318629804	47550	2455	5112.063278	31816	1	0.250896	31734	1	0.452130	9689388	-0.006774
318638884	44946	2284	5186.570851	31933	2	0.384714	31652	3	0.578261	9675000	-0.006792
318648553	42390	2287	5058.709223	31993	2	0.227608	31850	2	0.580848	9660684	-0.006935
318655820	43561	2208	4960.569403	31986	4	0.277295	31991	5	0.522123	9646460	-0.006023
318618955	45788	2324	5064.261871	31805	2	0.448307	31770	1	0.512394	9632172	-0.005811
318637789	44887	2355	5120.964916	31956	0	0.315506	31919	3	0.625452	9617957	-0.005827
318614406	44854	2295	5087.657774	32104	1	0.374068	31858	2	0.461801	9603818	-0.005572
318629405	43739	2287	5056.826363	31678	1	0.570677	31863	7	0.460736	9589886	-0.005927
318633139	45247	2229	5064.617627	31544	1	0.405875	31744	3	0.672961	9575882	-0.006450
318636251	44674	2255	5088.304360	31764	0	0.264132	31849	1	0.572643	9561690	-0.006228
318627842	43925	2204	5072.624100	31813	0	0.244512	31864	3	0.587833	9547780	-0.006165
318637774	43810	2290	4995.162472	31561	2	0.435484	31720	0	0.389770	9533769	-0.005868
318637603	44606	2286	5040.488088	31723	10	0.340131	31858	3	0.427584	9519818	-0.003610
318629248	45409	2265	5059.922471	31970	0	0.437727	31906	10	0.447431	9505966	-0.003705
318624494	44923	2301	5137.073721	31934	3	0.207724	31819	8	0.664892	9492123	-0.003908
318638780	43703	2239	5074.899423	31907	3	0.443185	31829	6	0.796772	9478151	-0.003978
318637714	44294	2212	5025.259913	31905	2	0.390988	31882	15	0.410425	9464082	-0.004318
318618330	45982	2333	5103.299177	31786	3	0.596501	31941	1	0.628187	9450290	-0.004443
318620505	45412	2327	5176.903417	32032	2	0.605238	31629	2	0.519988	9436433	-0.003167
318631761	43274	2215	5109.817936	31936	3	0.503152	31812	7	0.615916	9422590	-0.003034
318619682	42630	2160	5006.301686	31852	5	0.515169	31862	3	0.541360	9408919	-0.002294
318636694	43814	2201	4995.011599	32144	0	0.319210	31874	0	0.550566	9394808	-0.002246
318622016	45635	2324	5030.700961	31912	3	0.463811	31653	4	0.524213	9380949	-0.003087
318632274	46623	2370	5146.944049	31761	4	0.389607	31848	4	0.600043	9367074	-0.003473
318640814	43845	2230	5131.876888	31819	1	0.416027	31783	5	0.569613	9353125	-0.003514
318645154	44200	2306	5011.325176	31696	5	0.460957	31660	1	0.449890	9339216	-0.003085
318621561	45129	2337	5067.567527	31832	2	0.629129	31889	1	0.307933	9325376	-0.002888
318605725	45882	2398	5128.299734	31829	6	0.413371	31886	3	0.464827	9311718	-0.002916
318623136	45593	2308	5134.961535	31891	1	0.335446	31992	6	0.567676	9297943	-0.002628
318623418	43679	2153	5084.001959	31693	0	0.452708	31824	2	0.297524	9284423	-0.002410
318636854	43739	2204	5011.416756	31985	3	0.395547	31863	2	0.527563	9270673	-0.001979
318623752	45529	2346	5057.594830	31691	1	0.311018	31972	5	0.615220	9257135	-0.001850
318614300	47200	2361	5178.670176	31858	3	0.551419	32074	0	0.213916	9243807	-0.001528
318631426	43318	2139	5095.097323	31961	3	0.533492	31890	3	0.420423	9230303	-0.001438
318610042	43535	2271	5028.518972	31829	5	0.717084	31952	4	0.637667	9216735	-0.001510
318641732	45921	2370	5070.076271	31725	1	0.642633	31845	1	0.414422	9203316	-0.001507
318614238	45733	2267	5155.377254	31832	2	0.320371	32137	5	0.449775	9189752	-0.001686
318624655	43514	2282	5066.888990	31933	1	0.415290	31856	1	0.547473	9176201	-0.001609
318615326	45124	2327	5054.688550	31951	3	0.371981	32028	5	0.546399	9162842	-0.001662
318635040	44899	2298	5090.483014	31881	2	0.397765	32167	1	0.518983	9149412	-0.001504
npatches	nstrain	runtime	dt	init_x	init_y	init_y_blood	init_z	init_S	beta0	beta1	beta2	beta3	mean_beta	B	d	delta	delta_blood	b[0]	mut	m	CTL	c	g	epsilon	k	het	lambda	rho	omega	x_max	patch.dyna	DELTA	A	VA
10000	1	100.000000	0.001000	21900	9499	5000000	0.001000	10000000	3.818953	6.274578	6.190387	3.586757	5	800000000	0.010000	1.000000	1.000000	80000	0.000050	0.004800	0	0.500000	0.000000	2.500000	9.000000	0.500000	0.001000	0.001000	0.010000	31872	0	10.000000	7.000000	1.000000
sus	inf	inf_blood	z	x[0]	y[0][0]	z[0]	x[1]	y[1][0]	z[1]	S[0]	synchrony
219000000	94990000	5000000	10.000000	21900	9499	0.001000	21900	9499	0.001000	10000000	0.000000
191015790	84752976	4469793	3941.516320	21456	7695	0.394152	16263	9807	0.394152	10343417	0.000000
272598711	11802731	629797	6325.803353	28758	917	0.632580	26123	1420	0.632580	10460670	0.000000
309543042	1147526	61820	7771.765723	31574	61	0.777177	30650	120	0.777177	10467559	0.000000
317508072	72286	3985	8505.051529	31881	5	0.864868	31833	12	0.864868	10454141	0.000000
318586463	10228	501	3830.464317	31835	1	0.468380	31980	3	0.429257	10438474	0.000000
318678236	23672	1267	2822.689741	31885	1	0.181621	31711	3	0.584847	10423028	0.000000
318612539	59992	3009	4171.867496	31607	4	0.303949	31858	1	0.427560	10407473	0.000000
318581057	52959	2655	5369.621967	31681	4	0.577877	31844	4	0.524794	10392427	0.000000
318654007	27693	1417	4613.192926	31817	0	0.376532	31803	4	0.711809	10376939	0.000000
318647158	30638	1502	3817.281158	31896	1	0.355449	32077	1	0.621820	10361596	0.000000
318632963	44537	2169	4283.483944	31898	1	0.465425	31837	6	0.232076	10346273	0.000000
318610882	42987	2216	4793.668468	31902	3	0.629951	31748	8	0.469145	10331043	0.000000
318652664	33265	1694	4482.715105	31863	4	0.689850	31937	1	0.265662	10315876	0.000000
318665885	33875	1779	4182.182033	31779	1	0.354673	31772	1	0.181044	10300519	0.000000
318634646	41133	2078	4361.435872	31932	3	0.475537	31649	1	0.477184	10285443	0.000000
318636039	38871	1925	4599.157033	31862	0	0.443288	31843	6	0.408934	10270474	0.000000
318646203	33745	1682	4386.052768	31907	4	0.440608	31930	5	0.476309	10255464	0.000000
318642177	35584	1829	4242.109387	31870	4	0.276062	32078	3	0.621843	10240355	0.000000
318629486	38116	1986	4386.835440	32032	1	0.496464	32015	1	0.340381	10225417	0.000000
318655700	37406	1915	4419.582878	31823	4	0.378057	31954	13	0.400581	10210113	0.000000
318644535	36325	1774	4384.931222	31884	0	0.478035	32002	4	0.612054	10195070	0.000000
318627908	38187	1881	4379.953260	31879	1	0.362017	31869	0	0.488271	10179966	0.000000
318634325	38413	1921	4427.269300	31830	4	0.418069	32164	2	0.562082	10164862	0.000000
318634961	35996	1855	4384.173919	31630	0	0.276828	31813	6	0.590784	10149585	0.000000
318635159	37608	2005	4338.884947	31797	4	0.369997	31749	0	0.298026	10134782	0.000000
318639533	38569	1916	4446.490167	31964	4	0.535555	31987	1	0.458955	10119512	0.000000
318625103	36690	1893	4413.112108	32006	2	0.371308	31977	1	0.279513	10104621	0.000000
318652057	37234	1910	4409.122254	31714	0	0.217330	31947	2	0.387754	10089643	0.000000
318644203	37028	1906	4410.082901	31824	5	0.239218	32017	0	0.432309	10074683	0.000000
318656544	36665	1863	4379.129148	31886	7	0.291708	31937	0	0.282162	10059870	0.000000
318644487	37514	1998	4394.994659	31900	3	0.396808	31761	11	0.500452	10044981	0.000000
318643191	37984	1979	4444.702917	31845	9	0.506948	31924	2	0.697046	10030095	0.000000
318653245	36359	1812	4418.975422	31683	2	0.298352	31742	5	0.489619	10015161	0.000000
318640628	36485	1977	4365.845060	31940	2	0.424921	31768	4	0.589705	10000254	0.000000
318631391	37411	1908	4401.561772	31764	1	0.462902	31895	4	0.521001	9985600	0.000000
318636714	37050	1906	4391.455946	31685	0	0.374114	31963	2	0.656687	9970726	0.000000
318645561	36514	1861	4389.952188	31640	13	0.420071	31831	1	0.309983	9955828	0.000000
318647793	37340	1904	4392.016824	31923	1	0.277570	31784	5	0.567606	9940982	0.000000
318643487	36667	1886	4415.371187	31711	2	0.325436	31906	9	0.588377	9926534	0.000000
318635638	36920	1861	4371.647757	31876	6	0.590908	31906	0	0.358250	9911717	-1.#IND00
318642857	36776	1895	4402.364297	31915	1	0.460510	31676	0	0.317636	9897155	-1.#IND00
318646269	36420	1901	4387.115397	31840	3	0.532691	31759	5	0.488986	9882522	-1.#IND00
318649792	37906	1886	4381.591398	31895	3	0.402616	31547	5	0.690093	9867764	0.008381
318613562	38355	1979	4446.424930	31967	2	0.328927	31972	1	0.226051	9853138	0.001309
318650188	36282	1834	4444.848130	31969	4	0.294792	31875	3	0.449424	9838791	-0.006349
318655759	36151	1830	4317.021486	32058	0	0.404934	31713	7	0.472237	9824343	-0.005510
318659158	37602	1914	4357.624557	31871	3	0.493046	31936	2	0.258878	9809764	-0.004305
318656487	37775	1924	4418.865440	32110	2	0.491512	31836	9	0.439680	9795287	-0.004883
318628251	36994	1789	4418.494010	31853	0	0.450089	31990	4	0.593795	9780906	-0.003962
318629430	37566	1901	4405.497875	31988	1	0.282575	32004	5	0.734411	9766289	-0.004952
318620541	37415	1997	4429.448508	31958	4	0.374485	31861	5	0.429806	9752151	-0.003076
318628916	36199	1822	4403.233718	31939	0	0.246854	31849	11	0.639185	9737651	-0.003711
318638513	35623	1814	4333.699358	31879	9	0.366020	31827	5	0.410658	9723343	-0.004573
318657676	37958	1986	4351.207684	31950	1	0.249625	32028	3	0.488719	9709059	-0.002685
318642363	37918	1999	4447.148875	31910	2	0.456959	31930	10	0.538954	9694614	0.005474
318661386	36272	1822	4390.597273	31832	0	0.233874	31861	1	0.702647	9680165	0.006348
318662223	36670	1880	4334.376254	31649	11	0.403103	31729	7	0.588536	9665895	0.005348
318665279	38145	2000	4402.922546	31757	2	0.327494	31960	2	0.263086	9651740	0.006210
318635326	37751	1981	4470.269558	31996	2	0.342927	31886	9	0.546165	9637612	0.005618
318663874	35756	1822	4414.266005	31842	8	0.524968	32052	0	0.584344	9623315	0.003829
318644925	36088	1798	4294.439077	31865	3	0.328011	31799	5	0.629365	9608868	0.002517
318649529	38761	1986	4389.639788	31994	7	0.592469	31752	0	0.307128	9594715	0.002492
318646574	37057	1924	4473.451038	31796	4	0.393636	32036	7	0.478724	9580607	0.001970
318641140	34044	1777	4310.571257	31782	3	0.470798	31862	2	0.568767	9566245	-0.000345
318649302	37607	1851	4295.880095	31844	1	0.190610	31712	1	0.288291	9552125	0.000114
318659061	39640	1935	4454.097870	31722	4	0.486753	31714	12	0.350387	9538066	0.003486
318646754	37042	1861	4497.288657	31883	2	0.314746	31794	1	0.595542	9524014	0.003414
318655106	34448	1809	4321.855646	32015	3	0.183789	31907	9	0.386019	9509765	0.004045
318638574	37329	1949	4274.298549	31860	11	0.253067	31845	7	0.627648	9495671	0.004477
318632583	39299	1938	4458.276239	31993	1	0.236115	31833	8	0.518819	9481806	0.005354
318647296	36830	1884	4445.566030	31959	1	0.225391	31786	5	0.353755	9467857	0.004850
318649984	36453	1914	4336.100573	32031	4	0.308874	31943	1	0.375663	9453824	0.005285
318635819	37535	1950	4389.906934	31730	5	0.580863	31873	2	0.250868	9439885	0.004631
318635459	37039	1944	4403.987650	31956	1	0.639206	31698	5	0.526844	9425947	0.004400
318669786	37301	1879	4402.822633	31853	0	0.299647	31725	7	0.583379	9412020	0.005070
318631409	36412	1850	4382.781235	31867	1	0.246055	31791	1	0.400049	9398247	0.004879
318651440	37451	1886	4390.166571	31951	3	0.455919	31910	1	0.309703	9384379	0.005061
318632543	38111	1905	4438.564629	31978	0	0.276527	31741	6	0.501702	9370485	0.004939
318662094	36640	1805	4437.312110	31972	1	0.229976	31828	0	0.583867	9356756	0.005800
318662688	35745	1776	4353.611207	31998	2	0.364300	31791	1	0.591458	9343088	0.006620
318675272	38309	1904	4370.335338	31842	3	0.575198	31948	8	0.687587	9329354	0.005629
318640794	39694	1976	4534.260492	31931	1	0.475807	31887	1	0.655263	9315778	0.005291
318634596	35027	1835	4417.399016	31741	1	0.338701	31654	1	0.581453	9302072	0.004911
318620876	35319	1813	4269.411423	32015	6	0.419024	31832	5	0.368052	9287985	0.003970
318623943	38482	1957	4361.126254	31781	1	0.312076	31876	3	0.616752	9274259	0.003887
318616875	38021	1940	4480.402727	31800	1	0.420816	32081	0	0.446948	9260568	0.003537
318668305	36188	1822	4404.054578	31894	3	0.435960	31938	2	0.217493	9246740	0.003879
318655103	36619	1856	4340.131480	31791	3	0.279533	31867	6	0.525445	9233088	0.003517
318632529	38264	1933	4439.536242	31841	5	0.482788	31876	4	0.712204	9219292	0.003293
318641560	36603	1908	4417.150972	31849	2	0.603146	31624	3	0.349827	9205671	0.003617
318644816	36595	1840	4390.782750	31810	2	0.359714	31605	1	0.313031	9192186	0.003590
318664862	36865	1863	4381.745518	31817	2	0.239576	31634	8	0.575837	9178563	0.003453
318632900	37857	1859	4417.794797	31678	3	0.251409	31695	3	0.704409	9164994	0.003325
318640411	36999	1882	4424.216493	31746	10	0.496713	31933	3	0.763777	9151474	0.002589
318645461	36538	1835	4347.072552	32058	7	0.512031	31956	0	0.608854	9138225	0.001744
318629638	37581	1894	4370.291411	32105	2	0.349912	31689	13	0.542992	9124633	0.001646
318635936	37056	1936	4413.481103	32076	2	0.274079	31879	2	0.406700	9111141	0.001438
318625550	36802	1860	4397.977843	31756	5	0.458062	31844	6	0.448998	9097608	0.001082
318640359	37229	1918	4395.892090	31626	6	0.671339	31825	2	0.585340	9084314	0.000959
npatches	nstrain	runtime	dt	init_x	init_y	init_y_blood	init_z	init_S	beta0	beta1	beta2	beta3	mean_beta	B	d	delta	delta_blood	b[0]	mut	m	CTL	c	g	epsilon	k	het	lambda	rho	omega	x_max	patch.dyna	DELTA	A	VA
10000	1	100.000000	0.001000	21900	9499	5000000	0.001000	10000000	7.431016	2.884750	2.679837	6.419635	5	800000000	0.010000	1.000000	1.000000	80000	0.000050	0.004800	0	0.500000	0.000000	2.500000	10.000000	0.500000	0.001000	0.001000	0.010000	31872	0	10.000000	7.000000	1.000000
sus	inf	inf_blood	z	x[0]	y[0][0]	z[0]	x[1]	y[1][0]	z[1]	S[0]	synchrony
219000000	94990000	5000000	10.000000	21900	9499	0.001000	21900	9499	0.001000	10000000	0.000000
198065239	72202669	3825595	3941.516320	15331	8798	0.394152	24446	5598	0.394152	10331361	0.000000
281817395	7323073	393558	6325.803353	25724	1188	0.632580	30141	460	0.632580	10422308	0.000000
312973320	431300	23521	7771.765723	31106	79	0.777177	31657	26	0.777177	10419533	0.000000
318130141	15818	776	6253.459328	31898	6	0.864868	31823	0	0.352466	10404446	0.000000
318637454	9487	484	2543.892449	31970	0	0.333957	31778	1	0.175875	10388902	0.000000
318668442	29291	1388	2834.456425	31796	7	0.461170	32055	7	0.434829	10373607	0.000000
318630729	50286	2534	4181.186077	31835	1	0.605718	32000	3	0.516551	10358271	0.000000
318630666	32458	1677	4503.374029	31995	9	0.557461	31963	3	0.460675	10342841	0.000000
318648010	23763	1256	3656.898995	31687	2	0.501354	31873	3	0.471889	10327667	0.000000
318667012	30631	1558	3576.033415	31739	13	0.475295	31716	0	0.238770	10312389	0.000000
318645644	35164	1903	3972.871557	31982	2	0.681790	31384	0	0.301461	10297121	0.000000
318647338	31180	1643	4014.591138	32025	5	0.278402	31761	0	0.237322	10281878	0.000000
318683772	30321	1507	3803.904597	31844	10	0.562383	32199	4	0.226500	10266605	0.000000
318654680	31697	1665	3813.362832	31788	1	0.329727	32046	0	0.182669	10251437	0.000000
318660710	32649	1694	3938.335548	31966	3	0.545860	31895	4	0.278989	10236334	0.000000
318677718	31152	1543	3902.408031	31937	1	0.240195	31901	3	0.400115	10221222	0.000000
318676108	30837	1533	3838.899130	32025	1	0.301751	31843	2	0.305698	10205911	0.000000
318652713	31259	1670	3870.362506	31861	19	0.459144	31895	2	0.292983	10190808	0.000000
318657975	31804	1571	3895.678675	31831	1	0.613011	31908	1	0.239960	10175646	0.000000
318637817	30903	1590	3886.292662	31904	6	0.374459	31782	2	0.279475	10160264	0.000000
318649405	30926	1573	3849.873466	31805	2	0.547312	31969	1	0.190348	10145192	0.000000
318655714	31797	1657	3873.797748	31817	3	0.568222	31636	1	0.344560	10130081	0.000000
318649759	31138	1623	3905.101968	31840	1	0.350214	31897	2	0.224734	10115037	0.000000
318643283	30460	1546	3819.552208	31628	6	0.517586	32013	2	0.455559	10100053	0.000000
318648654	32113	1676	3886.415323	32105	3	0.707438	32062	3	0.346400	10085007	0.000000
318673752	31712	1614	3926.889898	31944	0	0.433320	31850	0	0.214137	10070137	0.000000
318680651	30006	1524	3882.406389	31871	14	0.450619	31681	0	0.210439	10055327	0.000000
318655545	31029	1535	3843.866607	31871	8	0.666825	31915	2	0.356760	10040395	0.000000
318664490	31704	1614	3854.659502	31766	3	0.335054	31927	2	0.372613	10025389	0.000000
318657406	30944	1642	3858.327048	31764	2	0.325135	31972	2	0.344336	10010403	0.000000
318661931	30301	1580	3844.173725	31779	1	0.178172	31855	0	0.348895	9995428	0.000000
318657918	30795	1589	3840.846062	31697	16	0.466986	32159	1	0.220511	9980644	0.000000
318656554	31198	1535	3849.876674	31796	3	0.676751	31737	3	0.371785	9965824	0.000000
318663162	31790	1667	3877.029465	31883	7	0.461891	31977	0	0.358346	9951197	0.000000
318645763	30752	1589	3858.552184	31903	1	0.294461	31876	1	0.392768	9936536	0.000000
318668705	30909	1571	3863.284830	31901	2	0.351104	31935	1	0.301635	9921751	0.000000
318668788	30741	1549	3846.537944	31850	11	0.606474	32004	2	0.393417	9907125	0.000000
318638894	32159	1583	3867.958156	31898	3	0.332677	31902	3	0.443012	9892518	0.000000
318664700	31458	1631	3906.662687	31914	6	0.595299	31814	5	0.465565	9877892	0.000000
318640324	31326	1523	3877.367492	31840	2	0.402132	31823	0	0.195968	9863241	-1.#IND00
318647237	31033	1581	3896.424930	31839	2	0.432794	31898	2	0.403093	9848375	-1.#IND00
318676784	30399	1528	3820.198738	31683	7	0.405654	32143	0	0.227817	9833795	0.001357
318682635	31165	1616	3823.408396	31591	2	0.236445	31909	4	0.371997	9819296	0.009089
318664173	31409	1656	3868.834250	31730	6	0.536938	31652	0	0.260992	9804767	0.014775
318666239	31908	1573	3893.426497	31861	14	0.621602	31895	1	0.273645	9790128	0.011462
318656027	31299	1565	3878.031254	31668	5	0.770518	32120	3	0.259984	9775425	0.010233
318642889	30866	1587	3876.906856	32047	0	0.320911	31869	1	0.330419	9761128	0.006932
318654808	30662	1526	3845.075419	32006	10	0.399338	31911	3	0.216899	9746561	0.003848
318667169	31042	1588	3843.072631	31668	6	0.635726	31811	1	0.332197	9732154	0.002232
318635356	31530	1641	3853.333752	31718	3	0.539124	31862	6	0.324184	9717703	0.002170
318665914	31725	1718	3894.521626	31557	5	0.720500	31742	4	0.336790	9703490	0.002880
318652172	31187	1648	3901.594352	31774	3	0.410433	31958	1	0.404147	9689012	0.003273
318665173	30219	1534	3838.594716	31934	4	0.474817	31794	3	0.328113	9674677	0.002560
318656113	30445	1603	3804.564972	31884	5	0.681500	31987	0	0.216091	9660400	0.004024
318658334	31968	1661	3885.127209	31773	0	0.309214	31965	3	0.319976	9645989	0.003675
318663670	30849	1549	3902.785698	31893	9	0.481609	31927	2	0.381416	9631576	0.003679
318669304	30239	1562	3858.539648	31831	2	0.489609	31883	0	0.200879	9617418	0.005025
318654762	30511	1522	3784.659067	31991	7	0.435854	31891	1	0.320515	9602978	0.004590
318657160	31730	1650	3848.166789	32029	2	0.657871	31862	2	0.239161	9588721	0.004438
318621889	30882	1593	3897.846269	32098	2	0.263659	31823	0	0.176340	9574556	0.005584
318664052	30610	1541	3829.981407	31779	4	0.483712	31816	0	0.220685	9560379	0.005267
318676537	31216	1631	3841.459288	32079	10	0.554954	31859	3	0.292890	9545973	0.005602
318654144	31466	1634	3867.831774	31798	3	0.730100	31810	1	0.268395	9531867	0.005374
318669627	31153	1591	3879.700270	31861	4	0.502719	31599	2	0.210055	9517839	0.004724
318654372	30784	1551	3859.661778	31919	16	0.306554	31790	1	0.182847	9503738	0.004282
318663241	32367	1673	3847.517959	31954	15	0.579456	32049	3	0.407222	9489530	0.004200
318635195	32298	1643	3950.371960	31867	1	0.386402	31766	3	0.346797	9475507	0.004136
318659354	30141	1549	3857.383728	32141	6	0.519244	31823	0	0.236776	9461421	0.003879
318673320	30513	1509	3809.521344	31801	10	0.708444	31793	1	0.170141	9447492	0.002595
318644102	30155	1515	3826.828233	31683	5	0.732525	31927	0	0.266248	9433479	0.003198
318643408	31199	1598	3862.532934	31717	0	0.515099	32032	0	0.177387	9419561	0.006211
318643558	31871	1684	3890.759699	31816	1	0.339641	31884	2	0.307318	9405617	0.004340
318660567	30658	1516	3875.038301	31984	17	0.526924	32138	1	0.257606	9391691	0.004653
318660716	31047	1582	3840.275624	32018	3	0.713101	31920	2	0.224141	9377622	0.004338
318651740	31552	1566	3848.473805	31951	6	0.741664	31612	1	0.357852	9363758	0.003709
318653808	31552	1633	3904.300727	32045	0	0.425418	31832	4	0.464005	9350065	0.003613
318675104	31026	1645	3895.681076	31772	22	0.451718	31810	3	0.254005	9336251	0.002395
318651499	31426	1582	3877.943664	31886	2	0.612637	31756	1	0.245283	9322356	0.002005
318659967	30164	1564	3838.099853	31704	2	0.341718	32016	0	0.223273	9308667	0.001789
318666367	31096	1523	3822.116956	31810	11	0.545001	31866	3	0.240177	9294735	0.001929
318645197	31777	1644	3878.699778	31925	0	0.320433	31868	3	0.299492	9280960	0.002062
318648795	31046	1532	3886.259782	31759	3	0.358062	31932	3	0.481751	9267306	0.001863
318661506	31576	1638	3867.297537	32196	4	0.610693	31769	0	0.314540	9253691	0.001855
318675774	31461	1606	3919.056876	31834	2	0.566438	31977	1	0.192682	9239968	0.002139
318649861	31129	1476	3876.291609	31790	2	0.436944	31798	2	0.429728	9226226	0.001816
318657881	30185	1518	3820.735704	31787	1	0.419938	31812	3	0.285777	9212617	0.001800
318652867	32737	1636	3882.260176	32061	3	0.491722	31760	2	0.399448	9198670	0.001698
318662322	31531	1555	3894.258928	32007	1	0.190634	32242	3	0.256890	9185182	0.001972
318627434	31784	1687	3911.216933	31811	10	0.339981	31736	0	0.395631	9171470	0.001136
318651015	31483	1572	3903.701458	31859	10	0.599729	31957	3	0.233548	9157998	0.001088
318664501	31546	1645	3887.977318	32126	3	0.757253	31885	1	0.268072	9144634	0.000954
318653859	31714	1594	3893.650982	31838	0	0.604680	31835	4	0.404407	9131100	0.001016
318664137	31862	1654	3890.642506	31959	1	0.188547	31892	3	0.327911	9117770	0.001150
318637737	31442	1603	3900.771846	31736	20	0.473480	31959	5	0.444512	9104092	0.002249
318666712	30177	1564	3831.153268	31699	1	0.361592	32035	1	0.426120	9090728	0.002248
318671222	30852	1567	3805.368462	31632	11	0.472520	31974	3	0.498643	9077323	0.002641
318677163	31597	1551	3857.211733	31945	0	0.625294	31910	3	0.395873	9063842	0.002573
318663797	31719	1662	3894.924537	31754	3	0.445227	32099	4	0.421924	9050489	0.002490
318675098	30597	1489	3891.629501	32021	4	0.620279	31539	1	0.205139	9037084	0.002752
npatches	nstrain	runtime	dt	init_x	init_y	init_y_blood	init_z	init_S	beta0	beta1	beta2	beta3	mean_beta	B	d	delta	delta_blood	b[0]	mut	m	CTL	c	g	epsilon	k	het	lambda	rho	omega	x_max	patch.dyna	DELTA	A	VA
10000	1	100.000000	0.001000	21900	9499	5000000	0.001000	10000000	2.526939	6.992101	3.786724	4.249329	5	800000000	0.010000	1.000000	1.000000	80000	0.000050	0.004800	0	0.500000	0.000000	2.500000	11.000000	0.500000	0.001000	0.001000	0.010000	31872	0	10.000000	7.000000	1.000000
sus	inf	inf_blood	z	x[0]	y[0][0]	z[0]	x[1]	y[1][0]	z[1]	S[0]	synchrony
219000000	94990000	5000000	10.000000	21900	9499	0.001000	21900	9499	0.001000	10000000	0.000000
205146049	61244020	3264301	3941.516320	26006	4509	0.394152	16977	7282	0.394152	10316808	0.000000
289296423	4398288	238404	6325.803353	30501	216	0.632580	27442	683	0.632580	10387191	0.000000
315041923	145031	8060	7769.040114	31657	2	0.777177	31138	16	0.777177	10378631	0.000000
318393217	6078	310	3697.890100	31887	0	0.417416	31572	1	0.349654	10363245	0.000000
318698162	9818	478	2186.917675	31832	0	0.197722	31779	1	0.195298	10347987	0.000000
318686677	26682	1309	2748.137042	31987	0	0.179728	32061	0	0.171571	10332695	0.000000
318649942	36479	1888	3744.093372	31952	2	0.244787	31981	3	0.199550	10317672	0.000000
318678968	23854	1232	3683.374383	32033	4	0.337259	31788	6	0.204706	10302431	0.000000
318687556	21813	1201	3197.122086	31965	5	0.430547	31894	4	0.517690	10287191	0.000000
318677984	27200	1344	3295.285599	31902	1	0.282475	31818	1	0.366325	10271892	0.000000
318665517	27104	1317	3500.137103	31756	0	0.286899	31961	2	0.473353	10256661	0.000000
318679192	25502	1325	3426.299606	31942	0	0.172626	32017	0	0.266690	10241435	0.000000
318689920	25978	1231	3422.413318	31776	0	0.176364	31813	4	0.308154	10226546	0.000000
318658505	25749	1302	3388.465321	31618	0	0.168107	31506	17	0.580426	10211312	0.000000
318651447	26217	1335	3437.007263	31592	1	0.229552	31800	2	0.399207	10196011	0.000000
318664525	26113	1323	3417.134725	31957	0	0.185090	31819	2	0.589713	10181002	0.000000
318665924	26446	1308	3429.211416	32051	2	0.238201	31856	1	0.429266	10166094	0.000000
318637419	26460	1354	3466.662959	31981	0	0.198448	32019	6	0.464830	10151039	0.000000
318663242	25165	1315	3408.452986	32020	0	0.378018	32096	0	0.278984	10135993	0.000000
318641453	24866	1316	3350.557629	31921	0	0.224919	32030	1	0.238600	10120807	0.000000
318675220	25950	1320	3361.658978	31708	1	0.200943	31927	0	0.208956	10105594	0.000000
318670948	26586	1390	3451.953514	32024	3	0.366703	31892	11	0.442850	10090419	0.000000
318683211	25408	1337	3396.443307	31654	1	0.373352	31656	0	0.342243	10075465	0.000000
318672085	24908	1307	3375.963630	31662	2	0.276445	31732	1	0.395298	10060368	0.000000
318672771	25726	1361	3377.944087	31795	0	0.226654	31924	4	0.228357	10045644	0.000000
318680845	25274	1333	3405.936301	31677	3	0.294309	31938	1	0.319481	10030542	0.000000
318660784	26273	1382	3407.931300	31770	1	0.217681	31820	0	0.204724	10015499	0.000000
318642551	26318	1373	3477.526290	31882	0	0.205748	32023	6	0.252176	10000669	0.000000
318647091	24915	1261	3394.398464	32089	1	0.390626	31675	5	0.400774	9985604	0.000000
318661725	25624	1315	3379.295535	31968	5	0.395096	31685	0	0.360084	9970775	0.000000
318671867	25724	1316	3419.065153	31895	1	0.485903	31658	3	0.205013	9955922	0.000000
318661490	25130	1232	3381.827633	31810	0	0.190399	31785	5	0.517876	9940893	0.000000
318674201	25439	1234	3406.395876	31649	2	0.381419	31856	4	0.297362	9926184	0.000000
318690345	25508	1311	3396.643196	31696	1	0.190489	31859	2	0.312696	9911632	0.000000
318684456	25974	1370	3414.814738	31952	0	0.204418	31799	8	0.308252	9897089	0.000000
318656208	25606	1277	3386.122100	32286	1	0.172905	31943	0	0.481475	9882299	0.000000
318694974	25332	1251	3401.194766	32122	2	0.196913	31850	2	0.410704	9867583	0.000000
318657872	25581	1272	3400.553996	31981	1	0.237138	31923	3	0.326048	9852896	0.000000
318676928	25574	1294	3372.176400	31850	1	0.228310	31931	14	0.490572	9838124	0.000000
318652188	24776	1257	3357.623595	32009	3	0.260155	31941	3	0.287060	9823410	-1.#IND00
318662482	25715	1312	3355.917728	31974	2	0.488764	32018	0	0.248967	9808938	-1.#IND00
318658177	26608	1333	3435.574444	31940	1	0.248703	31947	3	0.378241	9794421	-1.#IND00
318673820	26248	1307	3466.291946	31960	2	0.207916	31983	9	0.492760	9779740	-1.#IND00
318674135	25624	1299	3420.508126	31879	4	0.210081	31888	3	0.457497	9765122	-0.010035
318661348	25500	1347	3390.468666	31916	0	0.256814	32034	2	0.214372	9750476	-0.008001
318677054	25546	1330	3413.980636	31946	2	0.253804	31836	2	0.462243	9735948	-0.005488
318671575	24880	1238	3362.114679	31943	1	0.238774	32029	5	0.430609	9721538	-0.003433
318696795	26984	1319	3420.247978	31939	1	0.218459	31826	2	0.292680	9707004	-0.002560
318689195	26023	1288	3432.743550	31947	5	0.354236	31987	10	0.430951	9692810	-0.002558
318679447	25984	1384	3436.744239	31779	0	0.253503	31899	2	0.397208	9678610	-0.003841
318671189	24726	1230	3393.703921	31748	2	0.270721	31913	10	0.599377	9664124	-0.002959
318674980	25617	1291	3358.274800	31862	1	0.242199	31956	6	0.413400	9649535	-0.001277
318676745	27742	1418	3469.803231	32124	0	0.211824	31814	0	0.391899	9635290	-0.001772
318672711	26020	1367	3459.197823	31783	1	0.380182	31922	6	0.343150	9620943	-0.001070
318660577	26848	1324	3441.431040	31804	1	0.250125	31871	4	0.601650	9606676	-0.001287
318656518	26323	1415	3470.432061	31696	3	0.332840	32014	0	0.444961	9592363	-0.001327
318683057	24978	1273	3412.828140	31862	1	0.330645	31823	0	0.180460	9577988	-0.001963
318679391	25532	1329	3392.592474	32059	0	0.219871	32070	1	0.365660	9563545	-0.002036
318656007	25468	1309	3372.701235	32053	3	0.386073	31852	8	0.306553	9549302	-0.000769
318660089	26046	1375	3430.247554	31988	2	0.230285	31952	5	0.579456	9535235	-0.000265
318658430	25835	1271	3444.802828	31978	1	0.225574	31725	2	0.270156	9520959	-0.000442
318660466	26029	1293	3410.686135	31907	1	0.284057	31800	3	0.410801	9506933	-0.001876
318674855	25813	1288	3386.875549	31698	1	0.172485	31961	3	0.432559	9492814	-0.001359
318667769	25930	1284	3411.064876	31871	3	0.339195	31941	0	0.211980	9478887	-0.001583
318676040	25755	1279	3389.660433	32227	1	0.354850	31860	3	0.245572	9464890	-0.004096
318683978	26008	1351	3390.739781	32096	1	0.282659	31954	2	0.488358	9450758	-0.003334
318680082	25283	1364	3412.320881	31842	0	0.307736	31996	2	0.633182	9436761	-0.001261
318676185	25733	1295	3404.351369	32047	2	0.188001	31878	1	0.342908	9422690	-0.002031
318658506	25671	1342	3412.277743	31990	1	0.214026	31728	4	0.402140	9408736	-0.002011
318666515	25976	1349	3417.006390	31853	3	0.328291	32002	1	0.242276	9395007	-0.002732
318667508	25819	1257	3402.770495	31797	2	0.482517	31811	1	0.514160	9381111	-0.002605
318675528	26467	1356	3427.313868	31638	1	0.238002	31956	1	0.207329	9367054	-0.002160
318662177	26167	1317	3443.942009	31878	2	0.351548	31811	3	0.473418	9353170	-0.002573
318661364	26049	1277	3425.398428	31716	3	0.252780	31871	2	0.468032	9339457	-0.002322
318684065	25557	1321	3416.567917	31866	3	0.292305	32041	14	0.396571	9325727	-0.002501
318668908	25869	1278	3411.316375	31621	1	0.256854	32019	0	0.604814	9311953	-0.002075
318662585	25220	1282	3372.974604	31847	1	0.242560	31980	5	0.363518	9298224	-0.001999
318661549	25934	1292	3400.952114	31931	1	0.176315	31773	5	0.614002	9284348	-0.002041
318650631	25490	1302	3393.367941	31779	1	0.254692	31834	1	0.339878	9270510	-0.001535
318657816	26249	1285	3407.439884	31948	1	0.193321	32058	4	0.426075	9256972	-0.001476
318657680	26455	1393	3436.492036	32044	1	0.274436	31972	2	0.291338	9243228	-0.001730
318680402	25524	1334	3413.047125	31880	2	0.358732	31916	18	0.405568	9229444	-0.001509
318681965	25967	1348	3433.724741	31955	1	0.231582	32014	1	0.424876	9215631	-0.001480
318698227	25238	1314	3413.514361	31940	0	0.277926	32008	1	0.347472	9202226	-0.001951
318655141	25147	1222	3370.029182	31903	0	0.179470	31806	1	0.182182	9188443	-0.001888
318663125	26503	1295	3417.753327	32019	1	0.297724	31688	0	0.167436	9174823	-0.001910
318636353	25782	1356	3422.776159	31989	0	0.195089	31946	8	0.474900	9161223	-0.001813
318664406	25543	1271	3411.250919	31861	3	0.298784	31930	4	0.681551	9147510	-0.002092
318669578	25958	1252	3410.707783	31829	0	0.253344	31538	1	0.346504	9133789	-0.002452
318666927	24945	1253	3381.434134	31783	0	0.193693	32026	6	0.431017	9120324	-0.003054
318661922	25842	1305	3363.104518	32040	1	0.182793	32201	3	0.654937	9106689	-0.003013
318664987	26011	1288	3411.957345	31800	0	0.272806	31871	4	0.292111	9093259	-0.002631
318652964	25913	1306	3435.763048	31843	1	0.208368	31944	3	0.271607	9079756	-0.002652
318675683	25135	1271	3415.662214	31824	1	0.230644	31941	6	0.558262	9066192	-0.002541
318673716	24355	1204	3350.982193	31847	0	0.185831	31944	2	0.588340	9052822	-0.002415
318675856	25826	1353	3364.230295	31822	1	0.196766	31867	1	0.240453	9039356	-0.002331
318680906	26942	1378	3429.215168	31786	2	0.209783	31904	0	0.272960	9025970	-0.002516
318670387	26453	1304	3458.480710	32006	0	0.196359	31992	2	0.305448	9012419	-0.002318
318673594	26759	1385	3451.154576	32121	2	0.363347	32105	4	0.559646	8999063	-0.002136
npatches	nstrain	runtime	dt	init_x	init_y	init_y_blood	init_z	init_S	beta0	beta1	beta2	beta3	mean_beta	B	d	delta	delta_blood	b[0]	mut	m	CTL	c	g	epsilon	k	het	lambda	rho	omega	x_max	patch.dyna	DELTA	A	VA
10000	1	100.000000	0.001000	21900	9499	5000000	0.001000	10000000	3.426183	2.953707	5.643243	4.334627	5	800000000	0.010000	1.000000	1.000000	80000	0.000050	0.004800	0	0.500000	0.000000	2.500000	12.000000	0.500000	0.001000	0.001000	0.010000	31872	0	10.000000	7.000000	1.000000
sus	inf	inf_blood	z	x[0]	y[0][0]	z[0]	x[1]	y[1][0]	z[1]	S[0]	synchrony
219000000	94990000	5000000	10.000000	21900	9499	0.001000	21900	9499	0.001000	10000000	0.000000
210782341	52426211	2808846	3941.516320	24105	4341	0.394152	25290	4018	0.394152	10306399	0.000000
294619174	2674129	146231	6325.803353	30324	174	0.632580	30792	165	0.632580	10359042	0.000000
316125782	49919	2756	7534.527156	31733	1	0.717948	31818	3	0.777177	10347270	0.000000
318513699	4390	209	2668.749369	31638	0	0.220426	31902	0	0.225873	10332045	0.000000
318685917	10063	508	2090.685783	31821	0	0.180851	31897	0	0.250074	10316626	0.000000
318687429	23189	1158	2681.776042	31863	0	0.233812	31781	1	0.284302	10301194	0.000000
318659168	26900	1402	3300.376804	31818	6	0.409733	32020	0	0.300769	10285915	0.000000
318670136	21597	1081	3243.997010	31942	0	0.195119	32128	4	0.265977	10270631	0.000000
318667009	20092	1037	2996.063443	31779	1	0.214903	31913	0	0.387994	10255324	0.000000
318657122	22535	1144	3047.878445	31506	1	0.194678	31775	2	0.182857	10240126	0.000000
318672531	22643	1178	3137.136648	32105	1	0.316151	31855	3	0.217902	10225145	0.000000
318695087	20955	1093	3070.443410	31949	1	0.190628	31777	2	0.206268	10209974	0.000000
318673422	22036	1102	3047.189642	31955	1	0.178588	31723	1	0.419590	10194720	0.000000
318658139	21895	1141	3090.586820	31706	3	0.334564	31690	1	0.269452	10179704	0.000000
318701617	22052	1069	3091.001239	32109	5	0.272133	31949	1	0.173627	10164596	0.000000
318671844	21680	1110	3112.834383	32151	0	0.213390	31918	2	0.191337	10149489	0.000000
318658088	21648	1137	3071.351229	31870	3	0.223753	31877	0	0.176695	10134310	0.000000
318675105	21373	1094	3070.539925	31917	1	0.450625	31870	3	0.334966	10119356	0.000000
318658722	21062	1031	3041.776712	31808	2	0.203135	31899	3	0.211337	10104375	0.000000
318678010	22785	1100	3075.195307	31592	1	0.197187	31789	4	0.309266	10089279	0.000000
318698921	22661	1074	3129.587306	32005	1	0.181824	31896	1	0.223232	10074399	0.000000
318705082	21500	1082	3089.932435	31819	3	0.334185	31817	1	0.289571	10059374	0.000000
318694320	21929	1123	3060.976948	31819	2	0.450692	31801	0	0.173374	10044444	0.000000
318666244	22071	1105	3083.692072	31895	1	0.267715	31835	1	0.331932	10029637	0.000000
318641570	21776	1098	3097.195309	31902	2	0.178281	31785	1	0.227397	10014653	0.000000
318678146	21891	1109	3079.462609	31833	6	0.401267	31841	1	0.272636	9999821	0.000000
318655451	21399	1074	3056.999240	31738	0	0.195956	31722	1	0.295077	9984910	0.000000
318686012	21032	1058	3033.920142	31916	1	0.244019	31783	0	0.173031	9970235	0.000000
318665974	21581	1056	3043.529767	31852	0	0.187747	31961	7	0.428887	9955421	0.000000
318683781	22459	1130	3082.111166	31851	1	0.181189	31795	0	0.221056	9940720	0.000000
318664332	22560	1150	3136.363484	31985	0	0.312634	31936	0	0.234642	9926085	0.000000
318672540	20726	1076	3089.586154	31786	0	0.184088	32039	0	0.188539	9911426	0.000000
318668630	20214	1048	2987.788602	31735	1	0.203205	31925	0	0.167751	9896876	0.000000
318677005	22829	1157	3051.974235	31963	1	0.251210	31965	2	0.252137	9882313	0.000000
318684433	22389	1192	3132.777099	31999	7	0.283116	31750	3	0.440085	9867736	0.000000
318673277	22016	1142	3129.807842	31759	1	0.187088	31714	0	0.315875	9852946	0.000000
318655219	21299	1097	3077.718901	31885	2	0.325719	31832	0	0.300772	9838406	0.000000
318671058	21696	1077	3062.538990	31906	3	0.224407	32228	1	0.290828	9823749	0.000000
318678169	21195	1089	3047.426639	31683	1	0.307347	32102	0	0.197516	9809293	0.000000
318670908	21000	1072	3032.766270	31548	2	0.220696	31954	4	0.211661	9794781	-1.#IND00
318651048	22055	1106	3058.508663	31868	0	0.193626	31989	0	0.174785	9780328	-1.#IND00
318677413	22146	1132	3107.077183	31886	6	0.424693	31866	1	0.308290	9765891	-1.#IND00
318693830	22071	1067	3092.989313	32146	1	0.467595	31939	0	0.328142	9751496	-1.#IND00
318690545	21781	1059	3073.877788	31967	4	0.221718	31672	1	0.263274	9736958	-1.#IND00
318676785	21944	1093	3106.352736	32204	1	0.197867	31664	5	0.341603	9722670	-0.004277
318673352	21349	1021	3070.901125	31863	0	0.186425	31640	3	0.315669	9708139	-0.006125
318679617	21370	1067	3056.992719	31846	0	0.175506	31737	2	0.337725	9693727	-0.005801
318678901	22007	1049	3089.880600	31748	3	0.284594	32042	3	0.282883	9679391	-0.003761
318679844	22077	1126	3088.056270	31812	2	0.214170	32203	1	0.219845	9665104	-0.002534
318678958	22150	1101	3101.079757	32026	2	0.251230	32043	0	0.222869	9650792	0.003739
318699177	21878	1156	3091.221874	31817	1	0.192881	32081	0	0.169452	9636484	0.003999
318678397	21029	1065	3052.884274	31883	0	0.187666	32013	0	0.265578	9622207	0.004228
318687431	21244	1097	3054.496530	31948	0	0.242420	31839	2	0.216840	9607872	0.003491
318677098	22890	1123	3081.482755	31539	0	0.183065	31929	0	0.217571	9593533	0.002183
318651512	21818	1106	3132.519758	31859	3	0.313358	31642	1	0.395485	9579317	0.001821
318690182	21440	1034	3066.330252	31793	2	0.350459	32073	0	0.232327	9565142	0.000821
318694929	21436	1079	3046.436686	31794	2	0.268280	31859	1	0.171033	9550935	0.001951
318685270	22136	1111	3088.889423	31943	0	0.227680	31945	0	0.363942	9536953	-0.000308
318693068	21907	1111	3092.860338	31976	0	0.183606	31781	1	0.256523	9523053	-0.000283
318669708	22010	1117	3095.509441	31790	2	0.226181	32084	1	0.230532	9508926	-0.000547
318680210	22965	1115	3125.869818	31815	0	0.181030	32075	2	0.358154	9494876	-0.002221
318659059	21611	1143	3113.511836	31967	1	0.172973	31833	1	0.182777	9480939	-0.002327
318685484	21098	1062	3045.975659	31775	6	0.490794	31874	0	0.252626	9466914	-0.001768
318687904	21935	1062	3044.051121	31751	1	0.246740	31958	1	0.385369	9452886	-0.000548
318673405	22208	1103	3090.739249	31991	3	0.542433	31928	1	0.177506	9438770	0.000101
318661974	21378	1058	3066.794491	32123	1	0.237700	31897	4	0.250274	9424776	0.000833
318680818	21393	1050	3024.810156	31963	1	0.347292	31861	1	0.244027	9410629	0.000938
318682883	22025	1145	3093.097144	31599	0	0.233392	31805	3	0.358739	9396554	0.001908
318677419	22002	1105	3095.888361	31835	7	0.313487	31921	4	0.375263	9382753	0.001819
318676102	22441	1180	3097.682785	32073	1	0.185755	32031	1	0.281103	9368861	0.001317
318680146	21635	1172	3068.419346	32133	0	0.181135	31792	4	0.222470	9354917	0.002251
318688484	22339	1133	3088.911452	31743	0	0.196406	32180	3	0.231276	9340896	0.002113
318676969	22258	1144	3095.259018	31956	0	0.438557	32106	1	0.299481	9327090	0.002055
318642308	21925	1151	3088.583659	31879	2	0.242929	31875	1	0.218589	9313266	0.001659
318654305	21557	1087	3067.606874	31750	2	0.405305	31928	0	0.174635	9299311	0.001671
318688781	22342	1141	3108.319787	31741	2	0.499622	31720	1	0.229550	9285405	0.001878
318689382	21925	1093	3112.995677	31947	4	0.427013	31815	0	0.183537	9271678	0.001755
318678532	21967	1098	3091.368042	31954	0	0.266012	31860	0	0.182751	9257993	0.002551
318677527	22146	1119	3086.145559	31945	2	0.312153	31921	0	0.167464	9244350	0.002716
318662489	21878	1096	3074.824193	31853	3	0.235241	31788	1	0.194070	9230733	0.002708
318675956	21978	1058	3074.104239	31721	2	0.368468	31820	0	0.262343	9217024	0.002796
318689016	22704	1144	3105.351882	31812	0	0.250097	31807	1	0.177606	9203191	0.002732
318670259	22614	1172	3152.487317	31703	0	0.177743	31705	2	0.360302	9189604	0.003163
318699867	21205	1072	3109.098076	31779	1	0.305665	31800	0	0.223822	9175811	0.003179
318677902	21111	1087	3027.000135	32205	1	0.388597	31862	3	0.391334	9162024	0.003366
318660126	22273	1155	3070.861885	31815	1	0.271042	31897	4	0.433805	9148469	0.003143
318667942	22498	1146	3113.536362	31685	4	0.300178	31917	2	0.250910	9134900	0.002604
318662153	22117	1158	3105.326733	32009	2	0.414614	31560	2	0.331696	9121271	0.002755
318687029	21507	1108	3100.878450	31861	0	0.193606	31852	1	0.197548	9107711	0.002866
318667041	21556	1162	3042.785254	32015	0	0.169371	31710	3	0.287391	9094333	0.002947
318700660	21872	1104	3069.284466	31844	1	0.168184	31823	4	0.319061	9080791	0.002946
318680917	21795	1127	3085.719877	31982	0	0.189120	32137	2	0.587041	9067456	0.003561
318668936	21253	1137	3089.495657	31773	4	0.300041	31800	2	0.272243	9053755	0.003763
318690942	22067	1077	3059.833478	31891	1	0.185620	31768	1	0.265236	9040172	0.003574
318689199	21534	1090	3092.894190	31803	0	0.167606	32023	1	0.249192	9026681	0.004340
318679445	22384	1157	3092.358266	32039	1	0.356929	31921	0	0.208944	9013338	0.004325
318664993	21534	1052	3085.145718	31973	0	0.201246	32013	1	0.278966	8999876	0.004015
318682245	21932	1070	3078.689870	31741	1	0.168381	32002	2	0.223645	8986317	0.003796
318676092	21859	1095	3086.111816	31730	1	0.174588	31706	0	0.339863	8972918	0.003703
npatches	nstrain	runtime	dt	init_x	init_y	init_y_blood	init_z	init_S	beta0	beta1	beta2	beta3	mean_beta	B	d	delta	delta_blood	b[0]	mut	m	CTL	c	g	epsilon	k	het	lambda	rho	omega	x_max	patch.dyna	DELTA	A	VA
10000	1	100.000000	0.001000	21900	9499	5000000	0.001000	10000000	6.109440	4.701637	2.590509	2.560196	5	800000000	0.010000	1.000000	1.000000	80000	0.000050	0.004800	0	0.500000	0.000000	2.500000	13.000000	0.500000	0.001000	0.001000	0.010000	31872	0	10.000000	7.000000	1.000000
sus	inf	inf_blood	z	x[0]	y[0][0]	z[0]	x[1]	y[1][0]	z[1]	S[0]	synchrony
219000000	94990000	5000000	10.000000	21900	9499	0.001000	21900	9499	0.001000	10000000	0.000000
216982115	44398385	2392406	3941.516320	19512	4970	0.394152	22051	4317	0.394152	10294120	0.000000
299072954	1548252	85692	6325.803353	29501	169	0.632580	29989	134	0.632580	10333425	0.000000
316805738	16433	938	6280.669192	31629	8	0.777177	31688	1	0.767524	10319743	0.000000
318563170	3470	183	2199.282409	31572	0	0.322087	31690	0	0.219323	10304412	0.000000
318718123	7970	384	1989.011466	31731	1	0.181712	31879	0	0.169276	10289022	0.000000
318706579	16300	831	2382.666533	31814	1	0.461036	31839	4	0.260601	10273578	0.000000
318680453	22013	1106	2851.453950	32048	0	0.184131	31981	1	0.215257	10258264	0.000000
318700664	18364	920	2922.291306	31821	5	0.415355	32041	1	0.185648	10242872	0.000000
318699285	17041	910	2780.384666	31908	5	0.373160	31903	2	0.187904	10227400	0.000000
318713897	17263	923	2711.917950	31840	9	0.432128	31788	1	0.303095	10212406	0.000000
318650081	18354	843	2776.153018	31802	3	0.383893	32017	0	0.260963	10197060	0.000000
318671981	17190	857	2773.845342	31691	0	0.231578	32053	1	0.177314	10181848	0.000000
318648835	16986	877	2720.056347	31538	0	0.181186	31869	0	0.167194	10166360	0.000000
318709252	17597	854	2739.545677	31821	3	0.228273	31983	1	0.173585	10151421	0.000000
318682509	17537	837	2745.625223	31674	1	0.198700	31856	1	0.167010	10136465	0.000000
318669544	18055	864	2779.105521	31775	0	0.172802	31721	1	0.192463	10121436	0.000000
318669172	17510	878	2768.536133	31873	0	0.166971	31783	0	0.188927	10106436	0.000000
318713580	17918	906	2749.277492	31642	0	0.187915	31941	0	0.178086	10091373	0.000000
318711835	17550	866	2748.316669	31848	0	0.236912	31931	6	0.472697	10076211	0.000000
318701565	17825	926	2756.133158	31725	0	0.172879	31729	1	0.252591	10061040	0.000000
318699685	17596	904	2749.623528	31839	1	0.333032	31656	0	0.350237	10046025	0.000000
318679077	18198	940	2760.674264	31847	1	0.276493	31939	2	0.212779	10031210	0.000000
318695803	17812	977	2783.047383	31803	6	0.499737	31677	0	0.170278	10016192	0.000000
318693092	17475	891	2744.700059	31584	2	0.376277	31538	5	0.353053	10001348	0.000000
318695538	17917	935	2770.425112	31906	0	0.311112	31850	0	0.238742	9986380	0.000000
318692447	18141	886	2792.169801	31809	0	0.252459	31901	6	0.430669	9971365	0.000000
318691676	18249	971	2807.645201	31898	5	0.339574	32012	2	0.550257	9956601	0.000000
318682513	17226	854	2757.183786	31903	4	0.441930	31868	0	0.291855	9941731	0.000000
318674385	17848	921	2761.355876	31890	2	0.247885	32060	2	0.378047	9926954	0.000000
318672099	18815	950	2786.611542	31760	1	0.370672	31986	0	0.196312	9912334	0.000000
318684772	18718	936	2820.696376	31842	5	0.532511	31663	0	0.175604	9897426	0.000000
318708868	17956	931	2785.701348	32096	1	0.264041	31641	2	0.202037	9882715	0.000000
318693162	18051	958	2781.043651	31969	6	0.504822	31876	0	0.202925	9868052	0.000000
318700945	17503	894	2765.113551	31850	1	0.478425	31838	2	0.218830	9853212	0.000000
318680392	17504	865	2735.619727	31940	5	0.372192	31953	0	0.218110	9838641	0.000000
318714390	17981	965	2769.409556	31804	1	0.194077	31772	5	0.310981	9823790	0.000000
318690842	17849	869	2763.705331	31839	0	0.248856	31605	1	0.255441	9809307	0.000000
318676894	18523	962	2796.738006	31840	0	0.242617	31991	1	0.271526	9794454	0.000000
318676736	17828	890	2782.033733	31931	7	0.344028	32011	5	0.340552	9779961	0.000000
318669996	17349	850	2754.298259	31728	4	0.519670	31743	4	0.340300	9765144	-1.#IND00
318700698	17611	868	2719.007319	31870	0	0.448385	32046	4	0.440387	9750733	-1.#IND00
318701006	18071	927	2768.394875	31836	2	0.249848	31685	1	0.213438	9736367	-1.#IND00
318684817	18229	914	2815.263286	32114	0	0.332202	31880	2	0.180465	9721668	-1.#IND00
318694075	17968	905	2761.670566	31804	2	0.244362	31977	1	0.235528	9707248	-0.001522
318682732	18434	956	2787.613813	31723	0	0.190625	31795	2	0.204785	9692990	-0.000405
318681237	16763	919	2750.190593	31911	0	0.206319	31837	3	0.269785	9678597	0.000389
318657475	16897	814	2714.208592	31993	1	0.209545	32117	1	0.403823	9664167	0.002563
318710887	18006	871	2747.471660	31790	5	0.502763	31863	4	0.221133	9649886	0.003410
318678743	18331	909	2801.563219	31926	0	0.356606	31831	2	0.313841	9635639	0.002841
318697958	17657	836	2769.128501	31689	4	0.495539	31899	0	0.237476	9621089	0.006063
318708205	16936	865	2707.018087	31803	3	0.210408	32047	3	0.454385	9606600	0.008192
318705652	17884	884	2729.071822	31913	0	0.340853	31749	1	0.260091	9592349	0.006895
318687922	17417	904	2735.308681	31781	16	0.305317	31806	2	0.336467	9578014	0.006121
318700497	17514	919	2748.289376	31703	0	0.272884	31995	1	0.223063	9563922	0.006407
318696319	18729	957	2779.463699	31325	0	0.171931	32032	0	0.217795	9549612	0.003751
318692103	17984	882	2793.900270	31718	3	0.379492	31961	0	0.367947	9535296	0.000771
318671336	17384	881	2766.120399	31847	0	0.318322	31859	0	0.176643	9521119	0.001033
318664744	17298	872	2748.197133	31835	0	0.208875	31779	0	0.170630	9506725	0.000401
318694114	17396	929	2723.859435	31846	0	0.182214	31777	1	0.168669	9492776	0.000014
318694877	18182	933	2775.713807	32075	1	0.189423	31956	3	0.251602	9478603	0.000765
318685381	16913	895	2740.343873	31708	4	0.446133	31789	0	0.362477	9464443	0.000873
318695308	17930	881	2728.386413	31958	3	0.500812	31840	4	0.335487	9450385	0.000121
318672893	18456	928	2773.699841	31708	0	0.189094	31813	2	0.244336	9436245	0.000786
318673371	18088	904	2785.351295	31916	1	0.174313	31804	1	0.284474	9422028	0.000674
318682389	17618	855	2766.550109	31612	2	0.289716	31843	0	0.334453	9408134	0.000616
318690809	17789	904	2748.521559	31701	0	0.174416	31799	0	0.174983	9394021	0.000591
318699700	17283	858	2740.318439	31771	1	0.385993	32075	0	0.185398	9379908	0.001043
318701113	17213	784	2716.487195	31960	2	0.353143	31926	1	0.272453	9365766	-0.000287
318688310	17834	864	2744.744375	32040	3	0.378883	31920	0	0.172441	9351791	-0.000425
318692087	17984	953	2782.777367	31769	0	0.195687	31872	3	0.418457	9338062	-0.000113
318679515	17753	859	2773.328984	32002	4	0.379981	31836	0	0.199787	9324158	-0.000449
318699570	17686	912	2759.755743	32089	0	0.419646	31897	3	0.198237	9310335	-0.000100
318686187	17896	894	2752.456605	32167	1	0.185093	31929	3	0.386499	9296475	0.000075
318673826	18513	953	2794.542942	31891	0	0.302083	31815	0	0.290845	9282757	-0.000757
318683175	17457	926	2772.162556	31824	2	0.349625	31931	2	0.210607	9268916	-0.000452
318697277	17901	928	2745.983729	31828	0	0.212248	31758	0	0.169538	9255265	-0.000456
318701111	17585	943	2750.632077	32022	5	0.290127	31826	4	0.290942	9241476	-0.000902
318683164	18253	893	2775.025248	31888	1	0.208410	31846	0	0.197413	9227660	-0.001557
318671950	17876	899	2783.599819	31888	3	0.293560	31810	4	0.345401	9213925	-0.001551
318685740	17846	880	2752.016973	31986	1	0.201483	31955	0	0.248839	9200327	-0.001290
318708180	18106	865	2778.063962	31853	0	0.168392	31868	0	0.207500	9186698	-0.001373
318679642	17675	944	2770.674111	32223	1	0.294993	31863	0	0.168691	9173161	-0.001169
318681587	17513	858	2744.201304	31843	0	0.361328	32018	6	0.410535	9159580	-0.000589
318646399	18288	899	2779.961496	32138	9	0.553703	31738	0	0.215378	9146017	-0.001182
318687580	17426	927	2774.062239	31859	1	0.266405	32017	1	0.169081	9132346	-0.001155
318691752	17302	897	2736.588347	31956	13	0.302084	31805	3	0.280865	9118595	-0.001101
318688324	17147	877	2720.369975	32070	10	0.576745	31809	1	0.234998	9105021	-0.001024
318693856	17837	898	2753.365324	32195	0	0.282607	31964	3	0.190475	9091507	-0.000551
318703806	17867	868	2756.106521	32091	2	0.261298	31975	1	0.233601	9078001	-0.000324
318710213	17687	927	2775.473104	32050	0	0.186029	31891	0	0.178491	9064496	-0.000268
318698635	17322	875	2745.856413	31947	0	0.167626	31706	0	0.273204	9051041	-0.000260
318683007	18082	948	2769.102674	31947	1	0.269030	31578	0	0.208365	9037502	-0.000476
318680167	17265	837	2749.730116	31805	11	0.322384	31910	0	0.168733	9024093	-0.000222
318691831	17734	924	2740.769382	31718	0	0.201669	32051	2	0.410375	9010573	-0.000506
318692316	18246	945	2768.370868	31762	1	0.440377	31937	0	0.197083	8996993	-0.000335
318694763	17666	891	2808.817823	31820	1	0.223221	31980	5	0.428123	8983655	-0.000141
318691821	16996	954	2742.590708	31668	6	0.285449	31919	0	0.204355	8970280	-0.000272
318682158	18351	881	2749.241631	31761	2	0.325517	32047	0	0.168535	8956920	-0.000312
318674286	17095	887	2763.323482	31850	2	0.265563	31795	3	0.255912	8943680	-0.000468
npatches	nstrain	runtime	dt	init_x	init_y	init_y_blood	init_z	init_S	beta0	beta1	beta2	beta3	mean_beta	B	d	delta	delta_blood	b[0]	mut	m	CTL	c	g	epsilon	k	het	lambda	rho	omega	x_max	patch.dyna	DELTA	A	VA
10000	1	100.000000	0.001000	21900	9499	5000000	0.001000	10000000	6.182134	6.439617	5.168366	6.542036	5	800000000	0.010000	1.000000	1.000000	80000	0.000050	0.004800	0	0.500000	0.000000	2.500000	14.000000	0.500000	0.001000	0.001000	0.010000	31872	0	10.000000	7.000000	1.000000
sus	inf	inf_blood	z	x[0]	y[0][0]	z[0]	x[1]	y[1][0]	z[1]	S[0]	synchrony
219000000	94990000	5000000	10.000000	21900	9499	0.001000	21900	9499	0.001000	10000000	0.000000
222991718	37466405	2029800	3941.516320	20170	4181	0.394152	19369	4436	0.394152	10281559	0.000000
302520038	883650	49131	6325.803353	29960	105	0.632580	29745	135	0.632580	10308655	0.000000
317284100	6797	357	4736.692635	31697	0	0.405791	31704	1	0.402642	10294228	0.000000
318597654	3314	181	2009.404092	32121	0	0.178518	31918	0	0.178362	10278838	0.000000
318710704	6518	299	1928.041990	31998	2	0.242367	31796	0	0.167246	10263340	0.000000
318696014	12127	622	2176.749424	31826	0	0.175133	31779	3	0.217017	10248005	0.000000
318686342	15197	775	2479.673118	31671	1	0.169504	31924	0	0.260112	10232650	0.000000
318674692	14971	767	2562.524554	31871	0	0.166807	31856	4	0.455834	10217345	0.000000
318674651	13557	666	2512.646973	31791	1	0.206791	31915	4	0.365255	10201953	0.000000
318687041	14022	708	2465.750434	31902	3	0.206885	31916	0	0.200197	10186942	0.000000
318679519	14266	742	2498.516454	31921	0	0.208135	31844	6	0.377405	10171726	0.000000
318686439	14093	675	2497.392112	31747	6	0.361516	31921	0	0.290468	10156434	0.000000
318702663	15088	754	2515.704167	31892	0	0.226761	31878	9	0.328432	10141340	0.000000
318678873	14295	748	2514.932532	31968	8	0.360757	32047	2	0.421246	10126341	0.000000
318681536	14216	720	2490.828024	31847	0	0.228204	31837	3	0.290641	10111146	0.000000
318697451	15286	749	2542.884437	31839	0	0.173182	31916	2	0.438202	10096166	0.000000
318716039	14715	726	2532.411437	31773	8	0.245005	32062	0	0.216353	10080850	0.000000
318702484	14396	717	2509.270871	31923	0	0.238164	32126	1	0.169129	10065845	0.000000
318701273	14546	755	2516.058028	32042	1	0.266076	32058	8	0.476963	10050863	0.000000
318698769	14182	741	2514.607808	31927	0	0.276266	31767	7	0.565340	10035970	0.000000
318694779	14338	739	2489.333760	31794	0	0.175951	31988	2	0.736398	10020816	0.000000
318705324	14424	707	2506.397573	31801	0	0.299561	31847	4	0.223766	10005934	0.000000
318685661	13978	702	2487.356307	31748	8	0.380958	31715	0	0.242017	9991066	0.000000
318700602	14157	703	2492.104107	31778	4	0.334261	31868	0	0.296417	9976217	0.000000
318690087	14617	753	2512.492846	31706	0	0.209606	31805	0	0.173098	9961355	0.000000
318683531	14646	713	2523.421601	31862	0	0.168795	31858	2	0.336530	9946382	0.000000
318687441	14804	750	2533.874000	31787	7	0.393271	31770	1	0.423118	9931599	0.000000
318672208	14498	739	2525.484919	31995	2	0.471505	31821	1	0.184536	9916588	0.000000
318716613	13818	711	2499.966998	31855	1	0.266876	31777	9	0.469125	9901920	0.000000
318689009	14392	700	2502.284188	31783	4	0.227352	31867	0	0.201389	9887198	0.000000
318693038	14694	731	2513.660995	31854	1	0.277732	31993	0	0.194842	9872347	0.000000
318708304	14970	723	2546.113959	31618	1	0.288227	31813	2	0.216388	9857858	0.000000
318690493	13971	723	2510.633027	31694	0	0.191974	31840	1	0.200787	9843146	0.000000
318688537	13705	707	2488.954731	32137	1	0.167921	31829	4	0.326402	9828226	0.000000
318710439	13705	742	2486.858567	31773	1	0.211653	31804	1	0.587073	9813600	0.000000
318680154	13963	715	2489.647278	31975	5	0.509730	31811	0	0.192808	9798930	0.000000
318685201	14653	756	2506.434667	31801	6	0.433334	31990	3	0.260275	9784285	0.000000
318695756	15219	756	2561.143300	32007	1	0.217590	31898	6	0.459187	9769848	0.000000
318698116	13652	746	2515.808247	31938	4	0.491419	31896	0	0.195292	9755380	0.000000
318671195	13944	689	2480.531257	31894	0	0.198254	31989	3	0.265542	9740823	-1.#IND00
318679061	14207	696	2497.046205	31701	0	0.168232	31824	10	0.457238	9726502	-1.#IND00
318669522	13987	763	2501.205283	31980	4	0.299618	31769	0	0.515888	9711975	-1.#IND00
318691817	14607	748	2506.361451	31833	0	0.199917	31898	0	0.183975	9697308	-1.#IND00
318687136	14326	722	2512.884084	31828	0	0.168315	31944	0	0.221159	9682952	-1.#IND00
318685896	14451	761	2512.478621	31955	2	0.242718	31841	1	0.251852	9668595	-0.002177
318715845	14493	704	2504.964268	31914	0	0.460261	31938	3	0.488640	9654074	0.003407
318700117	14948	742	2537.914624	31703	1	0.214389	31943	3	0.352876	9639671	-0.001002
318693607	13881	683	2507.468697	31819	5	0.225835	31600	1	0.225452	9625468	-0.001321
318682885	14153	698	2488.019943	31843	3	0.255867	31773	2	0.289621	9611342	0.001209
318692031	14837	780	2533.420415	31802	2	0.183655	31870	1	0.364613	9596875	0.002252
318674147	14446	731	2536.767088	31985	10	0.296894	31738	5	0.397298	9582753	0.002246
318671545	13964	718	2492.089471	31918	1	0.248925	31767	1	0.260985	9568444	0.002423
318691105	14336	753	2498.495652	32007	3	0.311679	31652	0	0.207792	9554048	0.003393
318673402	14574	717	2522.189463	31791	0	0.261987	31867	2	0.355871	9539800	0.002857
318695656	14348	710	2522.572629	31827	3	0.190207	32204	3	0.284731	9525566	0.002841
318712563	14307	747	2491.334386	32061	0	0.169844	31805	1	0.329910	9511372	0.004379
318710319	14215	684	2503.433080	31869	1	0.166824	31978	17	0.348899	9497361	0.003766
318705932	14281	718	2513.957527	31794	0	0.190551	31757	2	0.605137	9483336	0.003701
318692656	14196	747	2498.631583	31826	0	0.207639	31819	0	0.188625	9469063	0.003230
318675479	14426	758	2495.835053	31882	4	0.268030	31845	0	0.212333	9454940	0.002661
318684632	14540	716	2524.854290	31939	2	0.315180	31910	1	0.172839	9440998	-0.001193
318683752	14806	728	2514.522930	31790	1	0.201941	31904	1	0.402067	9426992	-0.002385
318676660	14699	777	2522.294275	31912	1	0.320350	31797	0	0.203927	9413004	-0.002724
318698355	14083	726	2504.092733	31783	4	0.380815	31682	0	0.229467	9398992	-0.002210
318672641	13940	702	2500.049010	32024	1	0.200169	31880	0	0.342615	9384865	-0.002845
318695562	13811	697	2498.785615	31961	2	0.448759	31737	2	0.231494	9370785	-0.003277
318707606	13953	728	2496.615672	31868	4	0.257362	31755	0	0.429568	9356899	-0.002751
318683108	13031	660	2464.159237	31836	2	0.337234	31744	5	0.626795	9342999	-0.003356
318690298	13704	677	2456.617175	31712	4	0.280772	31964	4	0.251584	9329155	-0.003508
318676206	14604	719	2490.539298	31894	0	0.187883	31921	6	0.276615	9315328	-0.002846
318711712	14864	700	2535.971987	31786	2	0.389664	31789	0	0.265098	9301587	-0.002293
318696166	14565	715	2528.027746	31928	3	0.334696	31913	1	0.171545	9287530	-0.002311
318706433	14698	772	2513.066619	31720	0	0.244110	31804	4	0.346063	9273597	-0.001820
318683414	14310	724	2511.718247	31822	0	0.170505	31609	0	0.242674	9259546	-0.000621
318690000	14070	720	2516.299407	31844	5	0.268649	31774	0	0.171683	9245657	-0.000193
318677108	14343	744	2487.446794	31833	0	0.431623	31930	0	0.166915	9231957	-0.000488
318685786	14530	768	2523.390479	31623	0	0.485137	31872	1	0.288936	9218242	-0.001609
318680403	14311	713	2505.086908	31605	0	0.242980	31864	2	0.249961	9204565	-0.001917
318687188	14417	747	2507.940653	31907	4	0.343042	31758	3	0.203119	9190802	-0.002174
318691806	14299	798	2508.143549	31828	3	0.443871	31759	12	0.516728	9177167	-0.002407
318684954	14430	739	2502.973009	32078	0	0.317967	31965	3	0.302398	9163637	-0.002033
318698681	14641	744	2534.616243	31882	3	0.214874	31729	1	0.272544	9149728	-0.001669
318682195	14053	768	2513.035776	31749	1	0.472065	31665	1	0.239008	9136116	-0.001544
318699287	13663	695	2482.279699	31901	1	0.210591	31865	0	0.307286	9122558	-0.001077
318700979	14040	744	2474.141780	31848	5	0.407133	31961	0	0.173636	9109049	-0.000998
318682461	14326	735	2508.613278	31708	2	0.303962	31844	0	0.186053	9095637	-0.000907
318705450	14102	699	2494.796462	31782	0	0.180385	31914	1	0.315449	9082133	-0.000215
318695220	13969	753	2473.064942	31877	0	0.202930	31749	0	0.176069	9068547	-0.000831
318698241	14886	766	2524.518351	31849	5	0.370448	31840	0	0.175631	9054801	-0.000652
318679583	15089	760	2557.547061	31920	2	0.551505	31852	1	0.417764	9041213	-0.000630
318692360	13846	689	2512.431093	31787	1	0.223630	31682	3	0.570941	9027810	-0.000559
318690741	13843	703	2478.771828	31927	2	0.187539	32157	2	0.337626	9014287	-0.000036
318685959	13206	671	2458.693827	31796	0	0.260111	32090	5	0.300270	9000801	-0.000053
318730433	14221	734	2474.824323	31690	1	0.223215	31920	0	0.226730	8987594	0.000585
318707584	14343	740	2499.578948	31835	0	0.169469	31811	2	0.201364	8974256	0.000355
318691158	14134	749	2505.632770	31845	2	0.182098	31996	9	0.263655	8960926	0.000362
318690435	14176	735	2501.024506	32061	1	0.212271	31911	0	0.280438	8947631	0.000681
318696179	13997	761	2500.233875	31924	0	0.172633	31898	5	0.244434	8934183	0.000678
318672261	13908	712	2499.148032	31900	2	0.181450	31882	2	0.448242	8920920	0.000510
npatches	nstrain	runtime	dt	init_x	init_y	init_y_blood	init_z	init_S	beta0	beta1	beta2	beta3	mean_beta	B	d	delta	delta_blood	b[0]	mut	m	CTL	c	g	epsilon	k	het	lambda	rho	omega	x_max	patch.dyna	DELTA	A	VA
10000	1	100.000000	0.001000	21900	9499	5000000	0.001000	10000000	7.444254	6.038837	5.040533	7.191933	5	800000000	0.010000	1.000000	1.000000	80000	0.000050	0.004800	0	0.500000	0.000000	2.500000	15.000000	0.500000	0.001000	0.001000	0.010000	31872	0	10.000000	7.000000	1.000000
sus	inf	inf_blood	z	x[0]	y[0][0]	z[0]	x[1]	y[1][0]	z[1]	S[0]	synchrony
219000000	94990000	5000000	10.000000	21900	9499	0.001000	21900	9499	0.001000	10000000	0.000000
227896421	31865470	1737022	3941.516320	18955	4073	0.394152	20911	3644	0.394152	10271898	0.000000
304977196	507670	28914	6325.803353	29683	103	0.632580	30176	43	0.632580	10291575	0.000000
317557495	3535	206	3669.115930	31532	0	0.441608	31719	0	0.282392	10276736	0.000000
318611866	2377	119	1889.708091	31651	0	0.180294	31933	0	0.172402	10261311	0.000000
318696982	4596	232	1852.514400	32080	1	0.192839	31915	0	0.166951	10245740	0.000000
318692300	8054	409	2002.678008	32137	0	0.174223	32174	1	0.166681	10230163	0.000000
318683633	11281	539	2208.612157	31745	12	0.401988	31976	5	0.245989	10214921	0.000000
318693674	12328	685	2334.996922	31813	0	0.531309	31745	1	0.177218	10199872	0.000000
318708155	11708	607	2336.497900	31971	1	0.188797	32035	4	0.295685	10184762	0.000000
318701972	11180	618	2302.572376	31971	0	0.219295	31876	1	0.177994	10169591	0.000000
318699458	11253	603	2295.471637	31830	2	0.196974	32008	0	0.167228	10154318	0.000000
318705613	11603	587	2299.157954	32358	4	0.315787	31876	1	0.254650	10139229	0.000000
318712548	11494	594	2313.968857	31766	1	0.193032	32039	0	0.242644	10124141	0.000000
318695019	11161	626	2298.705880	31590	2	0.407848	31919	0	0.194933	10108940	0.000000
318688842	11317	575	2290.064616	31654	0	0.476157	32253	0	0.252692	10094054	0.000000
318697314	11533	576	2307.211525	31940	0	0.182006	32066	0	0.329215	10079077	0.000000
318703022	10958	554	2291.965944	31852	0	0.177074	31861	1	0.174723	10063913	0.000000
318705026	11250	591	2288.841627	31661	1	0.228069	32031	0	0.175793	10048754	0.000000
318713232	10956	523	2287.646250	31691	3	0.449717	32162	0	0.173614	10033669	0.000000
318729430	11137	591	2276.899997	31938	1	0.245057	31950	0	0.167011	10018640	0.000000
318704459	11870	580	2311.447477	31860	0	0.170552	31785	1	0.166684	10003597	0.000000
318704592	11632	626	2334.096405	31908	0	0.171756	31454	0	0.172512	9988620	0.000000
318692580	10903	520	2281.339815	31865	0	0.170336	31776	0	0.166956	9973536	0.000000
318709218	10906	554	2277.525135	31798	0	0.166849	32115	3	0.251039	9958678	0.000000
318674939	11564	568	2295.978695	31885	4	0.275342	31818	2	0.213630	9943794	0.000000
318702416	11302	589	2310.054925	32002	0	0.199797	31886	0	0.224697	9928685	0.000000
318691803	10975	596	2289.792692	31862	4	0.193006	32077	1	0.179392	9913840	0.000000
318711224	11281	572	2286.232976	32107	0	0.205684	31811	0	0.168242	9898931	0.000000
318706538	11671	587	2301.063346	32043	1	0.168600	31976	0	0.173420	9883905	0.000000
318706799	11432	565	2310.882562	31976	2	0.208283	31957	1	0.391433	9869195	0.000000
318713859	11849	651	2325.582004	31840	1	0.375509	32208	3	0.282410	9854237	0.000000
318665372	11297	562	2313.017707	31895	0	0.185112	32001	5	0.564814	9839837	0.000000
318696848	10992	554	2283.171859	31762	3	0.252995	31874	0	0.213132	9825060	0.000000
318698375	11353	559	2295.357982	31705	0	0.180463	31906	0	0.175387	9810403	0.000000
318686904	11381	556	2317.407085	32093	0	0.167350	32079	1	0.197527	9795773	0.000000
318676871	11938	631	2326.817305	31712	0	0.168435	32058	0	0.317812	9781269	0.000000
318697512	11571	597	2316.430590	31885	10	0.390018	31782	3	0.266895	9766796	0.000000
318693149	11290	559	2302.700891	31779	0	0.237105	31670	0	0.312740	9752193	0.000000
318694958	11088	544	2286.150429	31743	2	0.236759	31930	1	0.178620	9737595	0.000000
318694902	11509	537	2294.847746	31942	10	0.415469	31839	0	0.167259	9722973	-1.#IND00
318703195	11458	569	2299.016114	31683	1	0.301116	31919	0	0.206817	9708779	-1.#IND00
318692993	11156	568	2297.431339	31642	0	0.173330	31729	4	0.297977	9694586	-1.#IND00
318703976	11084	526	2289.027301	31852	0	0.188395	31529	0	0.259766	9680089	-1.#IND00
318702955	11599	535	2307.375716	31751	0	0.167744	31815	14	0.417843	9665627	-1.#IND00
318734183	11153	616	2303.411504	31909	3	0.453506	32002	6	0.358506	9651191	-1.#IND00
318696922	11158	553	2297.244459	31729	2	0.193763	31817	1	0.261237	9636943	0.008650
318686734	11942	572	2318.017752	31990	1	0.173906	31760	0	0.174372	9622639	0.005954
318709194	11489	585	2322.904938	31792	2	0.421771	32121	1	0.169765	9608400	0.007430
318684773	11773	619	2327.315379	31791	0	0.200164	31660	7	0.382329	9594143	0.006460
318700480	10792	578	2293.539076	31747	0	0.180289	31767	0	0.186018	9579804	0.007658
318684479	10808	589	2281.161566	31465	2	0.234053	31903	0	0.167626	9565461	0.007566
318693981	10956	590	2267.994919	32030	5	0.478262	31813	0	0.166714	9551081	0.008105
318721010	10858	573	2266.703783	31842	0	0.225992	31874	0	0.216703	9536805	0.008697
318704907	11930	586	2297.393114	31873	4	0.253331	31966	0	0.194435	9522557	0.008446
318696726	11295	600	2307.022210	31744	0	0.260142	31982	6	0.218257	9508350	0.008255
318704683	11352	591	2301.508568	31720	4	0.187457	31874	1	0.328231	9494049	0.010158
318699993	11501	634	2316.479171	31914	0	0.240215	31901	2	0.218896	9479835	0.009732
318702170	11361	592	2321.982311	31866	0	0.170312	31708	0	0.195230	9465624	0.008780
318703406	11167	608	2296.996428	31933	0	0.169217	31876	2	0.199672	9451535	0.008365
318704571	11178	557	2307.836182	31897	7	0.249587	31941	0	0.173977	9437441	0.007332
318691451	11049	529	2277.404704	31898	1	0.440306	31854	2	0.246178	9423283	0.006943
318700329	11632	581	2295.013894	31895	1	0.280002	31889	1	0.175806	9409098	0.006625
318726711	11108	562	2298.907674	31901	1	0.335522	31715	4	0.419349	9394928	0.005754
318707544	10897	563	2260.622124	31891	0	0.175036	31698	0	0.263532	9380906	0.005884
318694034	11286	578	2291.190650	31656	0	0.174947	31815	2	0.349383	9367170	0.005021
318722433	11470	545	2306.419049	31699	4	0.453733	31944	0	0.211382	9353166	0.004808
318720378	11195	623	2301.229985	31922	0	0.223542	32094	1	0.170412	9339231	0.005023
318695501	11178	583	2304.876226	32114	2	0.216238	31864	4	0.301194	9325409	0.003588
318698281	10774	605	2276.280214	31784	1	0.353698	31949	1	0.330642	9311171	0.003218
318715163	11369	558	2293.532401	31820	2	0.197753	31901	3	0.341589	9297328	0.003141
318698865	11546	577	2297.120584	31683	3	0.221210	31523	2	0.302051	9283478	0.003147
318721114	11229	568	2302.794951	31711	0	0.189148	31881	0	0.196972	9269596	0.003249
318715661	11246	568	2295.810648	31865	0	0.177163	31919	1	0.168169	9255652	0.003185
318687743	10991	553	2279.484625	32207	0	0.297117	32090	0	0.300189	9241873	0.003258
318705061	11323	588	2282.146466	32109	1	0.239226	32033	1	0.173284	9227876	0.003684
318664063	11164	588	2299.838246	31769	4	0.455101	31809	2	0.176545	9214239	0.003632
318699940	11430	598	2298.212036	31861	0	0.382437	31863	1	0.266209	9200564	0.003959
318702641	10822	563	2277.000657	31904	0	0.178757	31805	0	0.208980	9186728	0.004491
318689866	10888	497	2276.358217	31731	0	0.167266	31746	0	0.168764	9173064	0.004751
318709131	10916	545	2256.332463	31736	0	0.353706	32040	0	0.167017	9159414	0.004676
318679080	11132	575	2281.346393	31751	1	0.416382	31732	0	0.166684	9145825	0.004538
318696252	10899	540	2280.681863	31954	0	0.292470	31940	0	0.166668	9132081	0.004561
318719796	11138	574	2270.130148	32051	0	0.207356	32012	0	0.166667	9118473	0.004014
318700657	11189	559	2297.302934	31776	9	0.312898	32086	1	0.394762	9104792	0.003744
318718836	10987	530	2277.918386	31920	1	0.295643	31890	1	0.187731	9091299	0.003729
318721472	11148	549	2287.700047	31673	3	0.212674	31772	1	0.176616	9077671	0.003841
318694456	11257	578	2286.287356	31954	0	0.170510	31912	1	0.314820	9064163	0.002837
318702021	10823	554	2275.371902	31850	5	0.373643	32063	0	0.174010	9050643	0.002793
318670902	10990	546	2278.675631	31828	0	0.250536	31858	3	0.389255	9037021	0.002724
318684858	11268	566	2275.150942	31971	8	0.354227	31879	0	0.180889	9023538	0.002811
318707948	11869	603	2311.695305	31804	1	0.536936	31853	1	0.187985	9010187	0.002855
318710411	11634	613	2323.807747	32019	0	0.193936	31769	0	0.167723	8996816	0.003050
318690136	11460	573	2313.659101	31955	1	0.178631	31772	2	0.302420	8983253	0.002794
318710356	10752	557	2271.364307	31760	2	0.228331	31794	0	0.185951	8969781	0.002453
318720424	10987	542	2267.726134	31939	0	0.223822	31886	0	0.167622	8956465	0.002272
318714699	11259	560	2285.015053	31829	0	0.170825	31862	0	0.172891	8942923	0.001697
318705509	11136	596	2286.498771	31698	0	0.188589	31965	0	0.166975	8929664	0.001568
318721968	11459	617	2297.365866	31619	0	0.207639	31868	0	0.166682	8916318	0.001760
318713114	10925	566	2294.439305	31815	0	0.170804	32112	0	0.240900	8902952	0.001801
npatches	nstrain	runtime	dt	init_x	init_y	init_y_blood	init_z	init_S	beta0	beta1	beta2	beta3	mean_beta	B	d	delta	delta_blood	b[0]	mut	m	CTL	c	g	epsilon	k	het	lambda	rho	omega	x_max	patch.dyna	DELTA	A	VA
10000	1	100.000000	0.001000	21900	9499	5000000	0.001000	10000000	6.391931	3.311826	7.264614	6.822067	5	800000000	0.010000	1.000000	1.000000	80000	0.000050	0.004800	0	0.500000	0.000000	2.500000	16.000000	0.500000	0.001000	0.001000	0.010000	31872	0	10.000000	7.000000	1.000000
sus	inf	inf_blood	z	x[0]	y[0][0]	z[0]	x[1]	y[1][0]	z[1]	S[0]	synchrony
219000000	94990000	5000000	10.000000	21900	9499	0.001000	21900	9499	0.001000	10000000	0.000000
233319536	26753589	1464917	3941.516320	21074	3184	0.394152	26384	2070	0.394152	10260704	0.000000
307058882	278207	15934	6325.803353	30211	35	0.632580	31214	21	0.632580	10272793	0.000000
317747183	2261	104	2963.489684	31911	0	0.269840	31790	1	0.257091	10257709	0.000000
318648071	1838	112	1815.904368	31864	0	0.171780	31771	0	0.171148	10242234	0.000000
318703750	2797	156	1781.737777	31966	6	0.211607	32061	0	0.166889	10226790	0.000000
318720622	4454	209	1845.799867	31712	0	0.177981	31914	0	0.166678	10211495	0.000000
318705600	5868	283	1922.465665	31977	1	0.167227	31932	1	0.166667	10196335	0.000000
318678095	7413	403	2014.499854	31831	0	0.178367	31745	0	0.167294	10181014	0.000000
318706884	8392	436	2084.107256	32059	0	0.181880	31987	0	0.166698	10165790	0.000000
318702775	8546	449	2134.264437	31804	0	0.167421	31889	0	0.166668	10150555	0.000000
318707254	8203	405	2114.569175	31882	0	0.166704	31908	0	0.166667	10135289	0.000000
318703692	8038	383	2096.354042	31714	1	0.299114	31858	0	0.166667	10120061	0.000000
318673323	8457	432	2103.398500	31667	1	0.261810	32003	0	0.166667	10105088	0.000000
318716121	8293	440	2112.705323	31735	6	0.436625	31824	2	0.180717	10090033	0.000000
318701835	8731	423	2117.434648	31767	0	0.232484	31880	0	0.199450	10074906	0.000000
318691766	8200	442	2112.836747	31906	1	0.179019	31893	0	0.225853	10059836	0.000000
318701255	8024	406	2088.490748	31967	0	0.173493	31962	0	0.169600	10044816	0.000000
318698938	8148	435	2094.908852	31901	1	0.167005	31801	0	0.190363	10030035	0.000000
318716763	7860	395	2081.214523	31904	0	0.166683	31950	3	0.214123	10015106	0.000000
318681308	7920	404	2088.149672	31885	0	0.167215	31768	0	0.180412	10000096	0.000000
318694654	7437	359	2061.068801	31754	0	0.179679	31695	1	0.167348	9985148	0.000000
318690114	7917	400	2067.408426	31860	9	0.359543	32268	0	0.204585	9970397	0.000000
318706313	8487	392	2099.887768	31858	0	0.221832	31979	0	0.193725	9955557	0.000000
318713864	8789	455	2142.185106	31844	1	0.174908	32025	3	0.344900	9940668	0.000000
318695748	8683	453	2131.054535	31904	0	0.183184	31811	0	0.192928	9925908	0.000000
318715382	8667	419	2118.737010	32072	0	0.180310	31861	0	0.167968	9911126	0.000000
318698754	8927	474	2139.512837	31910	0	0.167343	32101	1	0.169327	9896113	0.000000
318705242	8876	455	2152.022675	31943	0	0.166700	31927	1	0.166799	9881586	0.000000
318690807	8356	423	2121.527193	31902	7	0.282578	32074	3	0.324070	9867077	0.000000
318710073	8300	423	2110.094516	31613	0	0.368056	31714	0	0.191440	9852012	0.000000
318722431	8182	422	2092.968977	31714	0	0.176648	31990	0	0.167895	9837209	0.000000
318694010	8102	405	2095.010778	31855	6	0.266580	31748	2	0.181966	9822357	0.000000
318711363	8526	421	2119.377517	31768	0	0.281652	31834	0	0.185824	9807586	0.000000
318709624	8300	412	2114.979530	32046	0	0.172366	31869	3	0.323813	9792715	0.000000
318700404	8715	405	2119.889666	31938	0	0.348245	31953	0	0.207315	9777995	0.000000
318710456	8664	445	2118.261900	32032	6	0.277111	32051	1	0.168681	9763343	0.000000
318708855	8855	424	2128.651309	31987	0	0.182559	31846	1	0.168618	9748661	0.000000
318717868	8623	416	2133.702623	31846	0	0.225154	32254	1	0.244710	9734085	0.000000
318711154	8607	463	2120.547814	31966	0	0.169565	31678	0	0.221824	9719532	0.000000
318703783	8350	432	2112.888890	31798	0	0.166810	31729	0	0.169400	9704970	-1.#IND00
318723900	8302	384	2110.690235	31741	0	0.183197	31858	1	0.213118	9690551	-1.#IND00
318717792	8310	447	2108.918090	31948	2	0.358201	31924	2	0.178218	9676113	-1.#IND00
318704823	8387	398	2107.220998	31818	7	0.417940	32094	2	0.242034	9661683	-1.#IND00
318702452	8547	462	2114.222861	31657	1	0.355812	32252	0	0.175906	9647325	-1.#IND00
318700625	8508	445	2133.772365	31883	0	0.176041	31934	0	0.174702	9633109	-1.#IND00
318711364	8241	431	2107.769064	31980	0	0.167131	32015	3	0.261501	9618736	-1.#IND00
318697898	8443	445	2113.669841	31676	0	0.170844	31912	0	0.196808	9604117	-1.#IND00
318699045	8060	389	2102.503228	31888	0	0.225637	32033	2	0.247310	9589738	-1.#IND00
318721620	8052	400	2098.670408	31733	2	0.240125	31986	0	0.369932	9575381	-1.#IND00
318688587	8154	460	2097.533759	31921	0	0.196977	32053	1	0.182508	9561144	-1.#IND00
318691204	8170	443	2096.926882	31829	1	0.168169	31935	0	0.213128	9546954	-1.#IND00
318730709	8261	436	2107.713650	31839	0	0.168996	31875	1	0.181169	9532557	-1.#IND00
318708024	8244	394	2104.905764	31712	4	0.206749	31812	1	0.167385	9518274	-1.#IND00
318725169	7496	378	2081.272328	31786	0	0.227142	31742	0	0.182786	9503963	-0.000807
318705021	8071	385	2073.554647	31953	0	0.245951	31676	0	0.176014	9489835	-0.001910
318722827	8403	426	2099.004306	31774	3	0.501469	31701	3	0.181222	9475610	-0.001847
318701739	8372	441	2116.843916	32136	0	0.288900	32048	1	0.199530	9461664	-0.001766
318705844	8347	434	2116.286875	31697	3	0.361349	31972	3	0.349252	9447395	-0.000857
318721440	8617	452	2124.417654	31767	0	0.247662	31942	2	0.231752	9433387	-0.000141
318698704	8734	433	2119.370061	31986	1	0.290079	31893	0	0.171018	9419134	0.000037
318727641	8560	418	2117.186686	31829	0	0.235793	31901	0	0.178801	9405018	-0.000325
318715697	7890	408	2089.076326	31846	3	0.207612	31939	2	0.251221	9390671	-0.000555
318731149	8129	409	2098.675937	31944	0	0.172948	31625	0	0.183748	9376537	0.000326
318731519	8398	421	2098.599061	31784	1	0.245353	32024	1	0.167513	9362591	0.000481
318714302	8137	439	2107.966557	31863	0	0.209472	31959	0	0.166709	9348578	0.000198
318700268	8200	415	2106.176320	32061	0	0.168788	31723	0	0.173999	9334470	-0.000636
318702793	8496	409	2102.865811	31846	0	0.166772	31757	1	0.204934	9320707	-0.000427
318677979	8231	425	2105.982476	31977	1	0.166672	31629	0	0.168563	9306725	0.000427
318701242	8133	438	2102.420270	32126	0	0.187109	31984	2	0.180750	9292819	0.002289
318709533	8280	436	2108.012809	31894	0	0.167680	32027	0	0.179026	9278850	0.002166
318720962	7873	439	2088.819749	31893	0	0.166717	31815	0	0.179622	9264973	0.001659
318708707	8137	427	2079.687687	31772	2	0.215211	31874	1	0.171351	9251148	0.001577
318706546	8307	422	2107.876563	31594	0	0.170813	31883	0	0.170322	9237203	0.000391
318695145	9076	446	2125.080098	31688	3	0.281702	31821	2	0.192268	9223500	0.001418
318702136	8303	454	2121.140938	31885	1	0.234904	31734	0	0.168130	9209695	0.001314
318703578	8503	440	2113.788090	32070	0	0.172013	31830	0	0.166739	9195820	0.001112
318722903	8781	460	2129.871140	32101	1	0.188941	31897	1	0.201797	9182125	0.000876
318690602	8248	413	2117.560635	31855	0	0.168250	31945	0	0.168500	9168536	0.000787
318698304	8345	381	2101.996467	31800	1	0.172610	32172	0	0.166758	9154768	0.000233
318687446	8462	427	2112.538341	31729	3	0.283676	31932	0	0.166671	9141082	0.000734
318726048	8021	407	2093.837445	31867	0	0.174794	31872	3	0.188871	9127360	0.000851
318707119	7918	403	2088.928907	31626	0	0.167069	32141	0	0.413648	9113716	0.001357
318703618	7708	391	2070.101137	32043	2	0.208684	31946	0	0.178908	9100115	0.001288
318726115	8219	404	2085.372487	31692	0	0.219786	31871	0	0.220460	9086413	0.001292
318713201	8136	420	2102.139839	31926	2	0.301418	31855	0	0.170702	9072882	0.001519
318710180	7891	414	2078.666771	31781	0	0.178501	32101	0	0.190668	9059183	0.000713
318704190	8604	412	2107.831941	31654	0	0.167253	31820	2	0.238345	9045628	0.001250
318700801	8740	388	2122.728602	31992	4	0.235399	31701	0	0.183859	9032079	0.001125
318710419	8515	459	2120.831797	31944	0	0.194999	31917	0	0.167519	9018665	0.000675
318725683	8199	420	2106.765384	32024	0	0.168071	31899	1	0.244476	9005169	0.000729
318707584	8368	402	2107.420170	31933	1	0.339472	31782	0	0.202395	8991756	0.000623
318698756	8379	448	2104.648428	31909	0	0.238864	31668	1	0.213052	8978509	0.001525
318717745	8474	458	2115.015967	31962	1	0.207514	31728	0	0.168966	8965116	0.001570
318704738	8417	399	2110.052754	31807	1	0.228090	32038	0	0.210281	8951572	0.002314
318698019	8496	419	2119.252186	31607	0	0.169711	31887	0	0.230496	8938199	0.001944
318702444	8175	412	2095.126380	31886	1	0.206964	32101	1	0.175371	8924969	0.002020
318702986	8288	453	2098.005936	31820	0	0.168664	31807	1	0.191691	8911695	0.001983
318697145	8297	452	2119.997179	32186	2	0.219628	32223	1	0.216415	8898410	0.002192
318720573	8059	398	2101.380064	31801	0	0.184833	32025	0	0.169132	8885026	0.002085
npatches	nstrain	runtime	dt	init_x	init_y	init_y_blood	init_z	init_S	beta0	beta1	beta2	beta3	mean_beta	B	d	delta	delta_blood	b[0]	mut	m	CTL	c	g	epsilon	k	het	lambda	rho	omega	x_max	patch.dyna	DELTA	A	VA
10000	1	100.000000	0.001000	21900	9499	5000000	0.001000	10000000	2.819699	6.521015	5.458093	3.374473	5	800000000	0.010000	1.000000	1.000000	80000	0.000050	0.004800	0	0.500000	0.000000	2.500000	17.000000	0.500000	0.001000	0.001000	0.010000	31872	0	10.000000	7.000000	1.000000
sus	inf	inf_blood	z	x[0]	y[0][0]	z[0]	x[1]	y[1][0]	z[1]	S[0]	synchrony
219000000	94990000	5000000	10.000000	21900	9499	0.001000	21900	9499	0.001000	10000000	0.000000
237484946	22724749	1255050	3941.516320	27274	1666	0.394152	21537	2641	0.394152	10251936	0.000000
308511407	155988	9193	6325.270054	31295	14	0.632580	30410	17	0.632580	10258302	0.000000
317896376	1555	83	2559.433423	31789	0	0.202286	31642	0	0.211891	10243043	0.000000
318652595	1352	77	1770.411089	32076	0	0.168432	31681	0	0.168908	10227572	0.000000
318709966	2084	107	1748.178973	31759	0	0.166754	31930	0	0.166778	10212388	0.000000
318733391	2788	125	1781.343586	32034	0	0.166671	31947	0	0.314120	10197244	0.000000
318712346	3670	175	1823.206987	32077	0	0.166667	31767	1	0.173975	10181907	0.000000
318715896	4628	240	1874.981411	31758	1	0.181838	31800	0	0.188288	10166769	0.000000
318727258	4880	285	1902.897244	31799	0	0.171319	31902	1	0.167738	10151416	0.000000
318705496	5224	270	1914.350104	31751	0	0.166897	31704	0	0.180233	10136149	0.000000
318717314	5678	298	1946.730349	31931	0	0.166678	32060	0	0.186559	10120970	0.000000
318694399	5337	281	1946.431732	31861	0	0.166667	31849	1	0.356109	10105797	0.000000
318700969	5578	281	1938.538875	32148	0	0.166667	31786	0	0.176056	10090608	0.000000
318715992	5861	326	1951.623569	31710	0	0.166667	31955	0	0.167132	10075581	0.000000
318704793	5904	296	1962.526982	31957	0	0.197087	31771	2	0.287825	10060465	0.000000
318701902	5518	247	1951.879623	31722	1	0.169344	31848	0	0.181779	10045309	0.000000
318712500	5855	330	1959.005537	31897	0	0.172206	31864	0	0.173105	10030469	0.000000
318692730	5924	296	1968.866132	31778	0	0.166941	31753	0	0.171453	10015379	0.000000
318720444	5956	301	1964.232729	31830	0	0.166680	31951	0	0.166904	10000297	0.000000
318706939	6038	285	1975.901712	31758	0	0.166667	31775	4	0.212865	9985316	0.000000
318717117	5739	291	1965.517378	31783	0	0.166667	31853	6	0.279338	9970348	0.000000
318710774	6039	339	1973.328952	31951	0	0.166667	31887	0	0.189493	9955410	0.000000
318702500	6233	288	1977.578683	31867	0	0.166667	32022	2	0.179488	9940517	0.000000
318703378	6328	332	1981.888339	31941	1	0.205356	31947	4	0.361791	9925513	0.000000
318724789	5802	327	1974.243220	31782	0	0.178971	31861	1	0.317293	9910678	0.000000
318702477	5538	284	1946.453050	31875	0	0.167277	31670	0	0.176909	9895755	0.000000
318694483	5924	300	1960.104324	31860	1	0.185572	31853	2	0.425902	9881135	0.000000
318719696	6016	314	1972.665485	31879	0	0.178989	31879	4	0.298169	9866383	0.000000
318732495	5741	274	1955.042811	31690	1	0.184201	31772	0	0.208181	9851766	0.000000
318715138	5826	286	1961.510012	31757	0	0.168719	31670	0	0.181416	9837050	0.000000
318708640	6047	286	1969.692276	31696	0	0.166768	31944	0	0.222552	9822304	0.000000
318715342	5919	297	1968.365656	31866	2	0.250664	31973	0	0.169436	9807653	0.000000
318717609	5991	285	1955.909955	31999	0	0.174545	31713	1	0.166804	9792840	0.000000
318709984	5833	283	1968.898190	31764	0	0.167057	32143	0	0.166673	9778163	0.000000
318695536	5682	274	1951.296557	31826	0	0.166686	31760	1	0.203616	9763643	0.000000
318739293	5364	266	1939.751731	31994	1	0.307818	31796	8	0.430088	9749066	0.000000
318684930	5371	252	1933.061152	31946	0	0.173663	32064	1	0.312429	9734585	0.000000
318683884	5476	311	1937.480737	31930	0	0.167013	31871	4	0.290865	9719955	0.000000
318727228	5469	287	1943.301542	31936	1	0.166684	31773	0	0.205917	9705481	0.000000
318735989	5585	294	1940.364324	31992	0	0.214413	31784	1	0.168612	9690966	-1.#IND00
318722770	5865	330	1954.258687	31959	0	0.169033	32047	0	0.168590	9676491	-1.#IND00
318716819	6103	309	1972.239981	31944	0	0.166784	31910	0	0.166762	9662136	-1.#IND00
318710673	5781	291	1965.763304	31961	0	0.166672	31877	0	0.166671	9647592	-1.#IND00
318708208	5594	264	1939.442975	31957	0	0.166667	31851	1	0.166667	9633213	-1.#IND00
318743662	5193	251	1928.009831	31891	1	0.166667	32171	0	0.166667	9618567	-1.#IND00
318689939	5412	279	1935.129740	31728	0	0.267240	32074	0	0.217105	9604221	-1.#IND00
318700248	5925	285	1955.139513	31777	0	0.171651	31727	0	0.169167	9589936	-1.#IND00
318713517	5959	293	1958.649719	32044	0	0.166914	31667	0	0.166791	9575699	-1.#IND00
318711820	6104	313	1972.550788	31854	0	0.166679	32080	0	0.166673	9561310	-1.#IND00
318714230	5802	301	1954.681958	31796	0	0.166667	31943	0	0.166667	9547130	-1.#IND00
318720322	6133	312	1971.642958	32065	0	0.177781	32039	1	0.267067	9532533	-1.#IND00
318702324	6020	297	1966.963016	31890	0	0.167218	31894	0	0.175938	9518237	-1.#IND00
318709295	6103	290	1966.885522	31992	0	0.166694	31996	0	0.167126	9503935	-1.#IND00
318710500	6357	319	1983.591393	31589	1	0.166668	31783	0	0.166689	9489497	0.000462
318691159	6019	345	1972.626303	31625	0	0.174812	31844	0	0.166668	9475101	0.000232
318701263	5708	275	1955.053584	31930	0	0.169744	31973	0	0.166667	9461036	0.001665
318712970	5517	275	1954.187576	31838	3	0.195920	31934	0	0.168129	9446760	0.000278
318727069	5532	286	1944.232983	32143	2	0.246512	32001	1	0.447593	9432546	0.000194
318717430	5571	276	1943.271529	31994	0	0.171783	32209	1	0.180590	9418419	0.000037
318705019	5625	270	1950.042676	31917	0	0.166920	31836	0	0.167357	9404176	0.001232
318710154	5586	258	1947.142762	32008	1	0.166679	31950	0	0.166701	9390068	0.000686
318695805	5821	263	1950.858920	31674	0	0.167758	31637	1	0.166668	9376149	0.000981
318708345	5846	305	1956.413286	31962	1	0.170764	31913	0	0.167661	9362267	0.000546
318702033	5579	279	1948.204855	31877	1	0.167903	31975	0	0.166716	9348541	0.000116
318717983	5441	342	1942.436324	31911	2	0.195046	32108	0	0.166669	9334804	-0.000591
318724214	5729	302	1953.421547	32123	0	0.168884	31896	0	0.166667	9320950	-0.000577
318715209	5922	332	1960.609617	31928	0	0.166777	31893	9	0.379913	9307088	0.000637
318742055	6015	282	1962.757644	31773	1	0.197542	31835	0	0.221714	9293020	0.000346
318717658	6161	309	1972.404790	31740	1	0.196349	31885	0	0.169395	9279010	-0.000499
318728067	6066	281	1972.062743	31806	1	0.248258	31883	1	0.166802	9265090	-0.000023
318709351	5901	295	1956.400073	31906	0	0.170711	31688	1	0.254804	9251282	0.000804
318711055	5444	298	1952.044331	32110	0	0.212016	31937	1	0.265155	9237467	0.001359
318692779	5462	279	1946.197771	31946	1	0.168914	31648	1	0.171548	9223596	0.001435
318721136	5527	281	1942.879224	31954	0	0.179077	32030	0	0.167901	9209797	0.000921
318715235	5499	294	1943.942609	31956	0	0.182754	31802	0	0.176372	9196079	0.001562
318718693	5814	293	1952.663100	32252	1	0.210437	31716	0	0.167148	9182380	0.000926
318718282	5969	307	1962.288425	31995	0	0.168836	31825	0	0.197910	9168466	0.000534
318704331	5766	308	1967.043329	31790	2	0.184108	31772	0	0.184255	9154909	0.000593
318714310	5563	268	1947.869804	31935	1	0.211871	31873	0	0.167538	9141231	0.000181
318718282	5577	277	1942.012245	31965	0	0.171702	31837	1	0.446231	9127517	0.000312
318695022	5837	311	1941.721586	31943	0	0.166916	31890	0	0.182730	9113888	-0.000572
318707101	6072	316	1961.226887	31833	0	0.166679	31968	2	0.277898	9100319	-0.000862
318713318	5920	279	1963.220475	31776	1	0.299908	31929	2	0.258420	9086358	-0.001230
318711994	5814	291	1953.998715	31822	1	0.195537	31833	0	0.172540	9072831	-0.001401
318705509	6168	306	1971.359181	31983	0	0.175214	31828	0	0.166958	9059092	-0.001477
318715026	5820	301	1967.945060	31754	1	0.167090	31867	1	0.175972	9045515	-0.001344
318726570	5656	331	1953.006734	31771	0	0.178515	31877	6	0.274824	9032046	-0.001234
318698377	6159	302	1961.450910	31847	0	0.167254	31834	0	0.218269	9018557	-0.001725
318700335	6251	307	1988.805164	31858	1	0.166696	31685	0	0.169224	9005037	-0.001633
318707048	5834	287	1965.862039	31857	0	0.166668	31919	0	0.189919	8991565	-0.001635
318722470	5642	299	1951.872900	31884	2	0.167500	31675	2	0.230052	8977970	-0.001665
318707930	5550	297	1943.564789	31746	0	0.177891	31983	0	0.173202	8964571	-0.001792
318728579	5792	284	1943.358288	32109	0	0.167223	31908	0	0.166991	8951233	-0.001448
318734874	5606	294	1944.370288	31836	1	0.167078	31935	2	0.185265	8937989	-0.001396
318734694	5848	297	1959.329250	31940	0	0.166687	31976	2	0.249239	8924493	-0.001444
318716593	5997	300	1964.111545	31981	2	0.210655	31779	0	0.179398	8911219	-0.001369
318706301	5908	316	1973.309208	31942	0	0.179565	32048	0	0.205290	8897783	-0.002485
318722439	5533	289	1950.352144	32024	1	0.167306	31753	0	0.191192	8884576	-0.001969
318700965	5259	273	1932.535368	32054	0	0.166698	31837	3	0.231788	8871278	-0.001927
npatches	nstrain	runtime	dt	init_x	init_y	init_y_blood	init_z	init_S	beta0	beta1	beta2	beta3	mean_beta	B	d	delta	delta_blood	b[0]	mut	m	CTL	c	g	epsilon	k	het	lambda	rho	omega	x_max	patch.dyna	DELTA	A	VA
10000	1	100.000000	0.001000	21900	9499	5000000	0.001000	10000000	6.564618	2.950013	7.204834	5.507179	5	800000000	0.010000	1.000000	1.000000	80000	0.000050	0.004800	0	0.500000	0.000000	2.500000	18.000000	0.500000	0.001000	0.001000	0.010000	31872	0	10.000000	7.000000	1.000000
sus	inf	inf_blood	z	x[0]	y[0][0]	z[0]	x[1]	y[1][0]	z[1]	S[0]	synchrony
219000000	94990000	5000000	10.000000	21900	9499	0.001000	21900	9499	0.001000	10000000	0.000000
241745697	19164803	1065085	3941.516320	21740	2406	0.394152	27124	1386	0.394152	10243603	0.000000
309729986	86133	5050	6311.634385	30586	5	0.632580	31364	2	0.632580	10245805	0.000000
317997525	1310	74	2307.981440	31669	0	0.208522	32081	0	0.210500	10230658	0.000000
318664832	973	36	1746.063138	31881	0	0.168741	31855	0	0.168839	10215371	0.000000
318726184	1192	77	1717.185424	31785	0	0.166769	31982	0	0.166774	10199980	0.000000
318724771	1386	72	1727.116648	32049	0	0.166672	32067	0	0.166672	10184988	0.000000
318731092	1709	76	1741.643200	32009	0	0.166667	32018	0	0.166667	10169747	0.000000
318730874	2074	95	1753.754647	32247	0	0.176126	31869	0	0.166667	10154364	0.000000
318721987	2318	115	1774.422715	31795	0	0.167135	31695	0	0.166667	10139294	0.000000
318721275	2862	137	1790.984054	31949	0	0.166690	31872	0	0.166667	10123942	0.000000
318717179	2988	159	1810.242120	31770	0	0.166668	31725	1	0.166667	10108828	0.000000
318722973	3201	158	1812.340605	31939	0	0.166667	31862	0	0.168837	10093747	0.000000
318723024	3137	155	1816.774537	31834	4	0.297863	31913	0	0.181337	10078509	0.000000
318721146	3457	187	1829.001543	31898	0	0.174690	31947	0	0.167394	10063303	0.000000
318711738	3764	184	1833.918103	31916	0	0.167174	31963	0	0.166703	10048221	0.000000
318703990	3662	220	1842.017531	31796	0	0.166692	31831	0	0.166668	10033127	0.000000
318740190	3635	184	1842.041129	31907	0	0.177852	32085	0	0.166667	10017944	0.000000
318723184	3487	172	1839.276774	31840	0	0.199348	31868	0	0.166667	10002852	0.000000
318733220	3641	180	1830.261599	31901	0	0.168286	31922	0	0.166667	9988051	0.000000
318708656	3452	166	1831.221167	31796	0	0.166747	31934	2	0.202148	9973033	0.000000
318706809	3125	179	1818.727495	31945	0	0.187523	31895	0	0.195575	9958100	0.000000
318731474	3046	161	1812.993026	31869	0	0.238675	31808	2	0.244319	9943102	0.000000
318716454	2910	164	1806.000168	31835	0	0.170236	32071	0	0.174426	9928162	0.000000
318714884	2767	142	1798.794676	31963	0	0.166844	31837	0	0.167051	9913271	0.000000
318722138	3286	180	1809.598058	31747	0	0.244799	31876	0	0.166686	9898107	0.000000
318714993	3298	160	1817.362950	31594	0	0.190686	32013	0	0.166668	9883539	0.000000
318723218	3555	183	1832.286546	31815	0	0.167857	31836	0	0.166667	9868794	0.000000
318709810	3496	202	1825.348618	31997	1	0.209159	31604	0	0.166667	9854052	0.000000
318725134	3494	165	1831.893889	31930	0	0.168773	31879	0	0.166667	9839514	0.000000
318726912	3575	183	1830.956248	31743	2	0.342904	32074	1	0.166667	9824829	0.000000
318696184	3512	160	1829.696012	31790	0	0.180185	31766	0	0.168376	9810066	0.000000
318714398	3380	170	1831.006542	31584	0	0.168257	31766	1	0.166751	9795191	0.000000
318697803	3544	182	1830.618821	31821	0	0.166745	31888	0	0.194965	9780772	0.000000
318724680	3395	167	1827.855112	31813	0	0.166671	31660	0	0.168069	9766088	0.000000
318709905	3433	176	1832.186240	31889	0	0.166667	31783	0	0.166736	9751371	0.000000
318703703	3305	160	1822.272648	32028	0	0.166667	31944	0	0.166670	9736644	0.000000
318717485	3491	171	1823.390726	32128	0	0.166667	31914	2	0.206922	9722025	0.000000
318737334	3414	169	1826.396287	31993	0	0.169658	31837	0	0.168952	9707416	0.000000
318704459	3600	173	1833.998377	31904	0	0.166815	31851	0	0.166780	9692797	0.000000
318719569	4142	221	1850.395245	31657	0	0.181200	32153	0	0.166672	9678276	-1.#IND00
318713020	3886	191	1857.369498	31657	0	0.167387	32039	0	0.166667	9663705	-1.#IND00
318684704	4097	179	1859.052524	31912	1	0.166702	31743	0	0.166667	9649144	-1.#IND00
318722872	4152	228	1863.462758	31932	0	0.166668	31738	0	0.166667	9634672	-1.#IND00
318734366	3949	210	1859.602860	31948	0	0.166667	31972	0	0.166667	9620232	-1.#IND00
318725984	3697	210	1851.744297	31879	0	0.166667	31830	1	0.326540	9605877	-1.#IND00
318721057	3486	197	1837.013438	31822	0	0.166667	31841	1	0.174590	9591473	-1.#IND00
318722031	3509	178	1831.871686	31971	0	0.166667	31891	0	0.167059	9577161	-1.#IND00
318715147	3785	171	1846.875803	31877	1	0.166667	31794	0	0.166686	9562883	-1.#IND00
318715638	3368	161	1830.467613	31637	0	0.166667	31798	0	0.166668	9548513	-1.#IND00
318717019	3457	182	1826.862214	31938	0	0.166667	31808	0	0.166667	9534315	-1.#IND00
318724297	3344	173	1823.897438	31952	10	0.257216	31991	0	0.166667	9519849	-1.#IND00
318720109	3623	181	1835.093409	31825	0	0.235822	31861	0	0.166667	9505387	-1.#IND00
318720592	3467	183	1831.971397	32115	0	0.170094	31931	0	0.166667	9490962	-1.#IND00
318709425	3508	179	1828.262451	31939	0	0.166837	31873	0	0.166667	9476880	-1.#IND00
318698092	3678	207	1838.140955	32029	0	0.166675	31932	1	0.166667	9462804	-1.#IND00
318715495	3557	179	1837.603345	31732	0	0.166667	31853	0	0.166667	9448484	-1.#IND00
318708201	3508	168	1838.177680	31920	0	0.166667	31858	0	0.166667	9434288	-1.#IND00
318709761	4046	210	1848.047536	31934	0	0.166667	31692	0	0.166667	9420299	-1.#IND00
318715961	3923	201	1856.138654	31826	0	0.166667	32028	0	0.166667	9406188	-1.#IND00
318729097	3944	205	1856.214932	31814	0	0.166667	31958	0	0.166667	9391883	-1.#IND00
318724979	3646	212	1852.684745	31756	0	0.169997	32096	1	0.166667	9377774	-1.#IND00
318724164	3254	157	1830.799060	31974	0	0.167432	31764	0	0.166667	9363907	-1.#IND00
318716204	3313	194	1826.492212	32065	0	0.166705	31913	0	0.166667	9350103	-1.#IND00
318729968	3534	171	1828.072176	31871	0	0.166669	31690	0	0.166667	9336305	-1.#IND00
318712076	3610	185	1834.440687	31877	0	0.181042	31941	3	0.243343	9322381	-1.#IND00
318723902	3620	187	1834.915996	31853	0	0.167379	31948	0	0.185045	9308549	-1.#IND00
318721968	3504	168	1832.808557	32070	0	0.166702	31864	1	0.167578	9294528	-1.#IND00
318724451	3581	198	1833.640136	31720	0	0.166668	31943	0	0.166712	9280252	-0.003673
318717856	3390	162	1835.935578	32027	0	0.166667	31828	0	0.166669	9266414	-0.002992
318725781	3224	176	1818.390245	31957	0	0.166667	31779	0	0.166667	9252356	-0.002512
318718838	3379	167	1822.080405	32082	0	0.168932	32019	0	0.166667	9238470	-0.001807
318724071	3337	188	1826.343577	31699	0	0.166779	31793	0	0.166667	9224763	-0.001303
318691057	3292	177	1821.100858	31768	0	0.166672	31796	0	0.166667	9210940	-0.002161
318706175	3255	153	1820.289400	31876	1	0.166667	31991	0	0.166667	9197218	-0.004229
318725393	3106	162	1811.957276	32035	0	0.168511	31966	2	0.188059	9183593	-0.003996
318691899	3212	180	1817.497084	32054	0	0.169785	31844	1	0.170057	9170013	-0.003633
318705572	2887	137	1804.837346	32034	0	0.166821	31967	0	0.166835	9156241	-0.001189
318711557	2969	149	1806.037179	31966	0	0.166674	32054	0	0.166675	9142621	-0.000699
318703824	3097	188	1808.127499	31879	0	0.166667	31768	0	0.166667	9128829	-0.000568
318694178	3351	175	1814.664157	31857	0	0.166667	31675	0	0.166667	9115206	-0.000608
318710101	3306	154	1821.349868	31824	0	0.166667	31622	0	0.166667	9101383	-0.000907
318703349	3461	175	1830.321734	31783	0	0.166667	31906	0	0.170965	9087973	-0.002068
318689158	3297	167	1822.703176	31820	0	0.166667	31849	0	0.166880	9074346	-0.002019
318706552	3085	170	1816.462568	31943	0	0.182857	31990	0	0.166677	9060657	-0.003035
318713514	3309	150	1820.584062	31999	1	0.193554	31800	0	0.166667	9047115	-0.003020
318724562	3717	184	1831.968670	32051	0	0.168033	31724	0	0.166667	9033572	-0.002935
318716190	3434	187	1841.625681	31831	0	0.166734	31939	0	0.166667	9020225	-0.003485
318720893	3166	171	1817.685247	31775	1	0.166670	31946	0	0.166667	9006957	-0.003527
318713792	3529	192	1825.489764	31894	0	0.167665	31866	0	0.167080	8993531	-0.003379
318740175	3460	194	1825.110049	31938	0	0.166716	31725	0	0.166687	8980142	-0.003296
318723085	3407	170	1832.885134	32184	0	0.166669	31796	0	0.166668	8966865	-0.003129
318713831	3233	179	1822.437449	31880	0	0.166667	31821	0	0.166667	8953481	-0.003072
318685942	3117	146	1814.945787	32174	0	0.171208	32089	1	0.195939	8940122	-0.003068
318713801	3332	157	1824.256476	31911	0	0.166892	32010	1	0.169297	8926692	-0.002854
318718007	3288	162	1818.609873	32082	0	0.166678	31801	0	0.175763	8913440	-0.003339
318742234	3295	162	1822.339365	31956	0	0.247587	32058	0	0.167118	8900145	-0.003071
318712944	3317	153	1825.043283	31911	0	0.170677	31839	0	0.166689	8886710	-0.003216
318727086	3254	183	1819.365551	31831	0	0.174020	31817	0	0.167351	8873259	-0.002873
318731944	3330	149	1824.274728	31825	0	0.167031	31866	0	0.166701	8859938	-0.002763
npatches	nstrain	runtime	dt	init_x	init_y	init_y_blood	init_z	init_S	beta0	beta1	beta2	beta3	mean_beta	B	d	delta	delta_blood	b[0]	mut	m	CTL	c	g	epsilon	k	het	lambda	rho	omega	x_max	patch.dyna	DELTA	A	VA
10000	1	100.000000	0.001000	21900	9499	5000000	0.001000	10000000	6.537913	2.992643	4.815472	7.044460	5	800000000	0.010000	1.000000	1.000000	80000	0.000050	0.004800	0	0.500000	0.000000	2.500000	19.000000	0.500000	0.001000	0.001000	0.010000	31872	0	10.000000	7.000000	1.000000
sus	inf	inf_blood	z	x[0]	y[0][0]	z[0]	x[1]	y[1][0]	z[1]	S[0]	synchrony
219000000	94990000	5000000	10.000000	21900	9499	0.001000	21900	9499	0.001000	10000000	0.000000
245568402	16188110	905759	3941.516320	22237	2004	0.394152	27630	1178	0.394152	10235136	0.000000
310694199	46438	2757	6211.924047	30802	14	0.632580	31357	2	0.632580	10233797	0.000000
318055930	892	50	2127.301087	31768	0	0.227330	31921	0	0.193389	10218453	0.000000
318665217	750	35	1720.973189	31927	0	0.169673	31877	0	0.167991	10203183	0.000000
318714565	1019	51	1711.121474	31947	0	0.166816	31702	0	0.166732	10188013	0.000000
318747256	1219	53	1715.420549	31841	0	0.166674	31790	0	0.166670	10172982	0.000000
318725122	1272	69	1723.203156	31841	0	0.166667	31766	2	0.211668	10157779	0.000000
318735118	1493	80	1730.848882	31784	0	0.166667	31582	0	0.202901	10142612	0.000000
318724392	1685	78	1739.180018	32007	0	0.166667	32146	0	0.168463	10127376	0.000000
318732432	1631	88	1741.799924	31895	0	0.166667	31908	0	0.166756	10112413	0.000000
318727083	1449	62	1732.863685	31781	0	0.166667	31821	0	0.166671	10097331	0.000000
318730430	1481	82	1732.719096	31899	0	0.166667	31977	0	0.166667	10082341	0.000000
318715020	1432	69	1728.998950	31711	2	0.242207	31968	0	0.166667	10067197	0.000000
318724898	1402	67	1731.575945	31915	0	0.170974	31765	0	0.166667	10052003	0.000000
318720500	1379	71	1724.671681	31982	0	0.166880	31869	0	0.166667	10036824	0.000000
318720293	1352	70	1726.653616	31926	0	0.166677	31781	0	0.166667	10022084	0.000000
318740029	1616	72	1736.272454	32065	0	0.166667	31697	2	0.186026	10006936	0.000000
318701422	1640	92	1743.529848	31923	0	0.166667	31954	0	0.168483	9991720	0.000000
318732438	1425	62	1732.396008	31669	0	0.166667	31868	0	0.166757	9976688	0.000000
318730186	1440	80	1730.577010	32047	0	0.166667	31894	0	0.166671	9961895	0.000000
318705910	1433	94	1729.595411	31872	1	0.171688	31906	0	0.166667	9947127	0.000000
318690497	1575	66	1730.479696	31989	0	0.196167	31863	0	0.166667	9932149	0.000000
318705937	1479	96	1736.767547	31791	2	0.224307	31720	0	0.166667	9917251	0.000000
318722161	1541	82	1731.710693	31883	0	0.174316	31916	0	0.166667	9902134	0.000000
318710353	1323	75	1731.295565	31828	0	0.167046	31919	2	0.208903	9887426	0.000000
318725415	1445	73	1730.010850	31848	0	0.166685	31747	0	0.169191	9872483	0.000000
318725999	1207	58	1721.807542	31878	0	0.166668	31837	0	0.166792	9857738	0.000000
318727082	1086	53	1720.700697	31883	0	0.166667	31969	0	0.166673	9842948	0.000000
318720335	1138	61	1716.139106	31923	2	0.332375	31940	0	0.166667	9828149	0.000000
318724823	1280	60	1723.760523	31879	0	0.186510	31826	0	0.166667	9813412	0.000000
318724706	1351	67	1727.662092	31899	0	0.167650	31736	0	0.166667	9798664	0.000000
318736692	1275	60	1724.557667	32009	3	0.198868	32045	0	0.191444	9783893	0.000000
318722633	1367	59	1725.135872	31972	0	0.175232	31881	0	0.167895	9769257	0.000000
318723804	1497	65	1731.462153	31664	0	0.167091	31935	0	0.166728	9754660	0.000000
318744986	1468	86	1732.795772	31845	0	0.166688	31873	0	0.166670	9740210	0.000000
318750513	1338	74	1729.350317	31675	0	0.166668	31625	0	0.166667	9725727	0.000000
318732387	1335	71	1726.954289	31792	0	0.166667	31790	0	0.166667	9711249	0.000000
318724731	1329	56	1723.701257	31755	0	0.192933	31743	0	0.166667	9696717	0.000000
318726784	1335	75	1724.276869	31904	0	0.167969	32077	0	0.166667	9681987	0.000000
[truncated: 163 more rows]
