# Supplementary material for: Large Variations in HIV-1 Viral Load Explained by Shifting-Mosaic Metapopulation Dynamics
Source: PLoS Biol. 2016 Oct 5;14(10):e1002567. doi: 10.1371/journal.pbio.1002567 (PMC5051940; doi:10.1371/journal.pbio.1002567)
Supplement: S1 Data — Each file gives the output from the simulations indicated by the filename: low migration (ms1, db432); high migration (ms1, db1); very high migration (ms10, db1); number of patches (np); reservoir (storage); no reservoir (nostorage); CTL immigration model (CTLimmig); CTL proliferation model (CTLprolif); β¯ (beta1, beta2, …). Within each file, there are 21 simulations for (k = 0,1,..,20), and data is output each day. For measures of synchrony, the final entry should be used. See Methods and S1 Simulation Code for further details. (ZIP) [file pbio.1002567.s002.zip › S1_Data/ms1_np10000_storage_noPD_CTLimmig_db1_beta6.tsv]

npatches	nstrain	runtime	dt	init_x	init_y	init_y_blood	init_z	init_S	beta0	beta1	beta2	beta3	mean_beta	B	d	delta	delta_blood	b[0]	mut	m	CTL	c	g	epsilon	k	het	lambda	rho	omega	x_max	patch.dyna	DELTA	A	VA
10000	1	100.000000	0.001000	21900	9499	5000000	0.001000	10000000	8.753742	8.801755	4.193047	7.447072	6	800000000	0.010000	1.000000	1.000000	80000	0.000050	0.004800	0	0.500000	0.000000	2.500000	0.000000	0.500000	0.001000	0.001000	0.010000	31872	0	10.000000	7.000000	1.000000
sus	inf	inf_blood	z	x[0]	y[0][0]	z[0]	x[1]	y[1][0]	z[1]	S[0]	synchrony
219000000	94990000	5000000	10.000000	21900	9499	0.001000	21900	9499	0.001000	10000000	0.000000
91101490	388109146	19593667	3941.516320	6014	40735	0.394152	5881	41088	0.394152	10559810	0.000000
69866846	519744175	26434841	6325.803353	4722	53429	0.632580	4672	53571	0.632580	11169294	0.000000
63939961	575721750	29335586	7771.765723	4203	59537	0.777177	4356	58604	0.777177	11791931	0.000000
61739467	599457631	30564560	8648.676577	4205	60806	0.864868	4068	61732	0.864868	12418966	0.000000
60876798	609449643	31085229	9180.483393	4124	61926	0.918048	4057	62441	0.918048	13048377	0.000000
60508474	613632153	31315060	9503.000201	4070	62839	0.950300	3991	62646	0.950300	13676079	0.000000
60345305	615421931	31394702	9698.592075	4034	62955	0.969859	3987	63326	0.969859	14304560	0.000000
60289093	616159074	31444874	9817.209710	4019	62938	0.981721	4050	63031	0.981721	14932251	0.000000
60266962	616463461	31455790	9889.145947	4039	63371	0.988915	4039	62901	0.988915	15559014	0.000000
60251322	616561209	31467594	9932.772025	4062	62912	0.993277	4011	62934	0.993277	16182439	0.000000
60256156	616617253	31473101	9959.229270	4061	63155	0.995923	4083	62715	0.995923	16806343	0.000000
60258700	616611059	31462081	9975.274394	4029	62881	0.997527	4024	62549	0.997527	17430063	0.000000
60264300	616649752	31459460	9985.005037	4057	62980	0.998501	3968	63277	0.998501	18051239	0.000000
60256686	616655656	31460699	9990.906233	4110	63514	0.999091	3998	63008	0.999091	18672061	0.000000
60256677	616658761	31464704	9994.485041	4028	63366	0.999449	4072	62856	0.999449	19292292	0.000000
60257656	616674711	31462107	9996.655426	4016	63897	0.999666	4019	63154	0.999666	19911051	0.000000
60250346	616714362	31453709	9997.971667	4140	62854	0.999797	4037	63327	0.999797	20530931	0.000000
60249379	616723200	31461595	9998.769908	4037	63466	0.999877	3975	63054	0.999877	21147815	0.000000
60256671	616658263	31466539	9999.254005	3991	63157	0.999925	4022	63300	0.999925	21764445	0.000000
60257960	616650998	31466449	9999.547588	4021	62998	0.999955	4091	62969	0.999955	22380684	0.000000
60250996	616678163	31463390	9999.725632	3979	63357	0.999973	4013	63016	0.999973	22995296	0.000000
60246144	616666354	31461638	9999.833608	4010	63457	0.999983	3913	63394	0.999983	23609601	0.000000
60258326	616636201	31459146	9999.899091	4025	63112	0.999990	4043	62797	0.999990	24224289	0.000000
60253854	616647118	31463842	9999.938803	4048	63441	0.999994	3971	63184	0.999994	24837994	0.000000
60249719	616661973	31469219	9999.962887	4149	63276	0.999996	4059	62584	0.999996	25448753	0.000000
60253397	616648833	31472052	9999.977493	4077	62912	0.999998	4037	62921	0.999998	26059018	0.000000
60250504	616696309	31449881	9999.986350	3987	63253	0.999999	4111	62959	0.999999	26667690	0.000000
60260987	616650937	31463547	9999.991722	3967	63586	0.999999	4000	63024	0.999999	27277721	0.000000
60261125	616636960	31461840	9999.994980	4008	63131	0.999999	4002	62777	0.999999	27886133	0.000000
60250417	616668994	31456271	9999.996955	4133	62757	1.000000	3990	63391	1.000000	28494179	0.000000
60241582	616661331	31458895	9999.998154	4051	63097	1.000000	3904	63555	1.000000	29100017	0.000000
60253497	616663774	31465245	9999.998880	4076	63365	1.000000	4050	63464	1.000000	29704052	0.000000
60255410	616658079	31470779	9999.999321	4065	63228	1.000000	4043	63076	1.000000	30306331	0.000000
60262047	616612721	31458301	9999.999588	4046	63116	1.000000	4015	63216	1.000000	30908197	0.000000
60258267	616655889	31446870	9999.999750	3904	63329	1.000000	3981	63437	1.000000	31510265	0.000000
60258932	616639667	31462433	9999.999849	3975	63285	1.000000	4023	62460	1.000000	32111326	0.000000
60247525	616656312	31471001	9999.999908	4155	62615	1.000000	4028	63252	1.000000	32711644	0.000000
60251819	616644035	31463298	9999.999944	4072	63273	1.000000	4081	62787	1.000000	33310352	0.000000
60248218	616625962	31466047	9999.999966	3993	63191	1.000000	3944	63047	1.000000	33908670	0.000000
60250512	616651149	31450694	9999.999980	3991	63244	1.000000	3973	63082	1.000000	34507034	-1.#IND00
60258052	616634527	31463034	9999.999988	4118	62959	1.000000	3973	63218	1.000000	35103980	-0.019200
60261057	616659189	31454749	9999.999992	4066	63278	1.000000	4006	63288	1.000000	35699663	-0.000525
60246929	616648589	31463048	9999.999995	4010	62996	1.000000	4008	63282	1.000000	36295581	-0.000483
60255692	616603561	31459656	9999.999997	3996	62818	1.000000	4040	62940	1.000000	36890634	0.007838
60258674	616634572	31451639	9999.999998	3957	63008	1.000000	3977	62815	1.000000	37483697	0.006423
60259400	616641384	31453707	9999.999999	4089	63224	1.000000	4066	62862	1.000000	38076475	0.006942
60253315	616640188	31461079	9999.999999	4040	63164	1.000000	4000	62667	1.000000	38667876	0.004616
60253339	616630062	31459169	10000.000000	4051	62745	1.000000	4032	62984	1.000000	39258588	0.009437
60260781	616636178	31454062	10000.000000	4096	63033	1.000000	3929	63023	1.000000	39849416	0.004883
60255072	616626904	31469674	10000.000000	4054	63308	1.000000	4076	63189	1.000000	40438828	0.009428
60258599	616633943	31459624	10000.000000	3937	63253	1.000000	3998	63098	1.000000	41026420	0.010431
60245467	616692951	31449144	10000.000000	4014	63020	1.000000	4060	63167	1.000000	41613154	0.010112
60245426	616646758	31470276	10000.000000	4219	62697	1.000000	3996	62993	1.000000	42199588	0.010001
60255991	616667319	31463648	10000.000000	4089	62643	1.000000	4059	63445	1.000000	42784722	0.007187
60258499	616651386	31468892	10000.000000	3969	63162	1.000000	4009	62965	1.000000	43368475	0.007207
60251132	616635869	31450642	10000.000000	4021	62960	1.000000	3973	63017	1.000000	43951827	0.007550
60253953	616652399	31463837	10000.000000	4147	63031	1.000000	3960	63142	1.000000	44532466	0.007558
60255216	616651946	31455535	10000.000000	3997	63090	1.000000	4004	63051	1.000000	45113638	0.006694
60256612	616634216	31458013	10000.000000	3964	63317	1.000000	4027	63185	1.000000	45695974	0.006683
60257154	616614133	31468370	10000.000000	4038	62732	1.000000	4013	62911	1.000000	46276602	0.005688
60255188	616647764	31458383	10000.000000	4059	62994	1.000000	4081	63087	1.000000	46854787	0.004197
60262068	616631508	31463840	10000.000000	3986	63212	1.000000	3999	63236	1.000000	47433165	0.005721
60256594	616614823	31465046	10000.000000	4005	63461	1.000000	4005	63397	1.000000	48009411	0.005151
60252260	616653596	31461502	10000.000000	3928	63300	1.000000	3971	62862	1.000000	48584774	0.004976
60256168	616666596	31470337	10000.000000	4120	62517	1.000000	4005	63029	1.000000	49160461	0.006778
60254732	616661618	31457515	10000.000000	4103	63274	1.000000	4080	63319	1.000000	49734710	0.006508
60254840	616696125	31459310	10000.000000	4007	63395	1.000000	4006	63362	1.000000	50308130	0.005783
60252377	616675287	31456282	10000.000000	3930	63523	1.000000	4002	63221	1.000000	50880728	0.005861
60251850	616665186	31454598	10000.000000	4074	62838	1.000000	4054	63583	1.000000	51452067	0.005642
60252414	616657698	31459771	10000.000000	3997	62798	1.000000	3987	62694	1.000000	52022987	0.005551
60249082	616642594	31469584	10000.000000	4114	63021	1.000000	4044	63339	1.000000	52593465	0.005846
60249917	616649476	31467650	10000.000000	4026	62944	1.000000	3941	63607	1.000000	53163107	0.005805
60246670	616665109	31460801	10000.000000	4050	62642	1.000000	3992	63252	1.000000	53730490	0.005149
60255483	616626848	31471234	10000.000000	4014	63228	1.000000	4052	63091	1.000000	54298537	0.005229
60251612	616635833	31457682	10000.000000	4048	63250	1.000000	3963	63529	1.000000	54865411	0.004060
60263715	616640164	31461229	10000.000000	4068	63094	1.000000	3959	63481	1.000000	55430719	0.003879
60254969	616667989	31459749	10000.000000	4036	62896	1.000000	4099	62880	1.000000	55996720	0.003885
60266934	616680046	31460408	10000.000000	4011	63189	1.000000	4111	62826	1.000000	56561246	0.004196
60262837	616656705	31453901	10000.000000	4005	63223	1.000000	4035	63233	1.000000	57124080	0.003873
60251371	616652368	31461573	10000.000000	4020	62927	1.000000	4030	63252	1.000000	57687337	0.003349
60259055	616658581	31469001	10000.000000	4035	63311	1.000000	4014	63228	1.000000	58248934	0.003633
60253413	616650353	31461383	10000.000000	4128	62872	1.000000	4032	62991	1.000000	58811809	0.004011
60261748	616625790	31473109	10000.000000	4099	63080	1.000000	4038	63150	1.000000	59371459	0.003602
60246411	616653449	31468035	10000.000000	4116	62761	1.000000	3988	63176	1.000000	59932533	0.004337
60249733	616664856	31462090	10000.000000	4045	62996	1.000000	3906	63427	1.000000	60490706	0.003892
60255610	616670949	31455012	10000.000000	4002	63095	1.000000	4035	62904	1.000000	61047865	0.004389
60250969	616680322	31453379	10000.000000	4042	62943	1.000000	3944	63208	1.000000	61603441	0.003720
60266246	616666706	31465053	10000.000000	4097	63044	1.000000	3911	63531	1.000000	62159171	0.004161
60255163	616665482	31455622	10000.000000	4066	62954	1.000000	4016	63047	1.000000	62711445	0.004033
60253152	616702293	31461706	10000.000000	4027	62871	1.000000	3907	63309	1.000000	63265068	0.004054
60251355	616651859	31471055	10000.000000	4025	62712	1.000000	4006	63069	1.000000	63818030	0.004062
60261393	616650891	31468661	10000.000000	3991	63109	1.000000	4044	62793	1.000000	64368798	0.003519
60254319	616679644	31456081	10000.000000	3965	63475	1.000000	3978	63198	1.000000	64918769	0.003556
60246004	616676871	31461470	10000.000000	4036	63205	1.000000	4052	63044	1.000000	65468833	0.003324
60262078	616634332	31461292	10000.000000	3988	63470	1.000000	3986	63224	1.000000	66018817	0.003419
60255364	616673736	31452805	10000.000000	3971	62921	1.000000	4001	62949	1.000000	66568595	0.003296
60250271	616651781	31460474	10000.000000	3968	62985	1.000000	4007	63214	1.000000	67116377	0.003230
60246053	616637165	31470254	10000.000000	3980	63725	1.000000	4089	62410	1.000000	67663148	0.003232
60257295	616637437	31455145	10000.000000	4041	63041	1.000000	3968	63417	1.000000	68209372	0.003239
npatches	nstrain	runtime	dt	init_x	init_y	init_y_blood	init_z	init_S	beta0	beta1	beta2	beta3	mean_beta	B	d	delta	delta_blood	b[0]	mut	m	CTL	c	g	epsilon	k	het	lambda	rho	omega	x_max	patch.dyna	DELTA	A	VA
10000	1	100.000000	0.001000	21900	9499	5000000	0.001000	10000000	4.252039	7.683273	4.370695	4.425436	6	800000000	0.010000	1.000000	1.000000	80000	0.000050	0.004800	0	0.500000	0.000000	2.500000	1.000000	0.500000	0.001000	0.001000	0.010000	31872	0	10.000000	7.000000	1.000000
sus	inf	inf_blood	z	x[0]	y[0][0]	z[0]	x[1]	y[1][0]	z[1]	S[0]	synchrony
219000000	94990000	5000000	10.000000	21900	9499	0.001000	21900	9499	0.001000	10000000	0.000000
100096389	333247120	16901668	3941.516320	12559	31937	0.394152	7472	34871	0.394152	10541573	0.000000
91970041	351288288	17951410	6325.803353	11344	33870	0.632580	7070	36482	0.632580	11098962	0.000000
97922801	318286331	16273944	7771.765723	12228	30449	0.777177	7538	33332	0.777177	11638812	0.000000
104406453	289964966	14810230	8648.676577	12940	27203	0.864868	8168	30385	0.864868	12159908	0.000000
109051656	272263087	13915170	9180.483393	13344	25918	0.918048	8468	28810	0.918048	12669462	0.000000
112004030	261982291	13369909	9503.000201	13713	24734	0.950300	8708	27506	0.950300	13169912	0.000000
113763364	255977895	13064056	9698.592075	13917	24098	0.969859	8833	27021	0.969859	13663727	0.000000
114854751	252472810	12878364	9817.209710	13969	24092	0.981721	8938	26839	0.981721	14154202	0.000000
115484391	250435195	12776760	9889.145947	14038	23770	0.988915	8987	26415	0.988915	14642565	0.000000
115854034	249193744	12716172	9932.772025	14013	23640	0.993277	9082	26362	0.993277	15130187	0.000000
116089715	248418406	12678239	9959.229270	14344	23367	0.995923	9118	26073	0.995923	15615510	0.000000
116239492	247972488	12650481	9975.274394	14244	23181	0.997527	9118	26177	0.997527	16099478	0.000000
116335973	247668476	12636932	9985.005037	14344	23540	0.998501	9138	26148	0.998501	16583649	0.000000
116390705	247522846	12625987	9990.906233	14223	23194	0.999091	9160	26206	0.999091	17066538	0.000000
116421131	247420484	12626337	9994.485041	14401	23372	0.999449	9133	25883	0.999449	17547243	0.000000
116445980	247358754	12620716	9996.655426	14040	23442	0.999666	9119	26216	0.999666	18027108	0.000000
116433200	247347434	12618120	9997.971667	14128	23088	0.999797	9155	26077	0.999797	18507997	0.000000
116454158	247330709	12618536	9998.769908	14287	23095	0.999877	9141	26050	0.999877	18986863	0.000000
116461368	247285521	12619229	9999.254005	14201	23237	0.999925	9113	26114	0.999925	19465920	0.000000
116470701	247272794	12619752	9999.547588	14374	23202	0.999955	8996	26448	0.999955	19945245	0.000000
116469880	247266963	12619894	9999.725632	14352	23174	0.999973	9076	26229	0.999973	20422123	0.000000
116452919	247288775	12612825	9999.833608	14206	23366	0.999983	9023	26282	0.999983	20898317	0.000000
116464502	247267587	12616584	9999.899091	14294	23265	0.999990	9086	26056	0.999990	21375372	0.000000
116456861	247295733	12615370	9999.938803	14342	23525	0.999994	9108	26312	0.999994	21850916	0.000000
116457532	247284170	12622323	9999.962887	14355	23390	0.999996	8962	26629	0.999996	22324979	0.000000
116461951	247274347	12610268	9999.977493	14230	23433	0.999998	9121	26146	0.999998	22799459	0.000000
116448631	247290894	12624217	9999.986350	14488	23135	0.999999	9066	26045	0.999999	23273362	0.000000
116449606	247303613	12609614	9999.991722	14282	23340	0.999999	8948	26614	0.999999	23744149	0.000000
116473151	247237028	12614160	9999.994980	14257	23379	0.999999	9089	26188	0.999999	24217232	0.000000
116481727	247264056	12618955	9999.996955	14168	23300	1.000000	9029	26365	1.000000	24688970	0.000000
116465550	247267639	12621336	9999.998154	14356	22927	1.000000	9152	26055	1.000000	25158380	0.000000
116466772	247236215	12610926	9999.998880	14013	23407	1.000000	9143	26165	1.000000	25628681	0.000000
116467195	247273465	12614378	9999.999321	14219	23198	1.000000	9034	26358	1.000000	26098188	0.000000
116458445	247269608	12617583	9999.999588	14363	22955	1.000000	9073	26309	1.000000	26566674	0.000000
116470153	247240667	12617925	9999.999750	14258	22915	1.000000	8975	26350	1.000000	27034450	0.000000
116451570	247289745	12614360	9999.999849	14236	23292	1.000000	9023	26060	1.000000	27501680	0.000000
116469227	247276847	12615223	9999.999908	14174	23486	1.000000	9136	25889	1.000000	27968107	0.000000
116454158	247286481	12611586	9999.999944	14216	23468	1.000000	9032	26185	1.000000	28433710	0.000000
116464808	247270009	12621014	9999.999966	14282	23378	1.000000	9046	26238	1.000000	28899308	0.000000
116457187	247308125	12614623	9999.999980	14294	23460	1.000000	9216	26121	1.000000	29363455	-1.#IND00
116439720	247315425	12620017	9999.999988	14117	23309	1.000000	9106	26055	1.000000	29826111	-0.004800
116443063	247306555	12619572	9999.999992	14301	23239	1.000000	9116	26172	1.000000	30288196	-0.014916
116478783	247251528	12619943	9999.999995	14223	23195	1.000000	8967	26311	1.000000	30749191	-0.010517
116467878	247278147	12618686	9999.999997	14269	23430	1.000000	9052	26286	1.000000	31210552	-0.002392
116467859	247264389	12615598	9999.999998	14072	23580	1.000000	9197	25897	1.000000	31671099	-0.002601
116452820	247295075	12617959	9999.999999	14141	23514	1.000000	9063	25997	1.000000	32130850	0.002138
116466756	247259851	12618769	9999.999999	14307	23191	1.000000	9108	26053	1.000000	32589723	0.001851
116466122	247266129	12615909	10000.000000	14283	23102	1.000000	9120	26136	1.000000	33048794	0.001441
116457630	247285041	12615188	10000.000000	14238	23067	1.000000	9088	26133	1.000000	33507322	0.003484
116451206	247302970	12618463	10000.000000	14190	23279	1.000000	8993	26180	1.000000	33965888	0.005157
116453447	247284769	12615472	10000.000000	14074	23569	1.000000	9180	26050	1.000000	34422465	0.004603
116463063	247269952	12614153	10000.000000	14266	23317	1.000000	8943	26359	1.000000	34878605	0.005309
116478959	247262561	12613251	10000.000000	14431	23054	1.000000	9166	25968	1.000000	35334035	0.004597
116464823	247280608	12624429	10000.000000	14291	23252	1.000000	9039	25953	1.000000	35789329	0.003917
116486100	247246245	12621530	10000.000000	14239	23390	1.000000	9192	25857	1.000000	36242283	0.003940
116454078	247279780	12611938	10000.000000	14055	23000	1.000000	9124	26040	1.000000	36695088	0.004363
116450465	247307827	12618043	10000.000000	14268	23483	1.000000	9058	25967	1.000000	37146949	0.005704
116458854	247313990	12612363	10000.000000	14574	23016	1.000000	9052	26261	1.000000	37598445	0.004979
116468592	247263841	12612695	10000.000000	14205	23174	1.000000	9118	25974	1.000000	38048519	0.005245
116474005	247284789	12617773	10000.000000	14270	23268	1.000000	8974	26284	1.000000	38498624	0.003825
116465884	247256481	12616379	10000.000000	14270	22978	1.000000	9017	26014	1.000000	38947930	0.003865
116455573	247294475	12614594	10000.000000	14317	23224	1.000000	9068	26061	1.000000	39396402	0.003188
116470205	247277441	12622088	10000.000000	14125	23322	1.000000	9066	26179	1.000000	39844164	0.003326
116460291	247271088	12619631	10000.000000	14296	23407	1.000000	9061	26189	1.000000	40291725	0.002898
116460590	247287524	12613995	10000.000000	14121	23112	1.000000	8942	26168	1.000000	40739894	0.003291
116464827	247285098	12612656	10000.000000	14250	23114	1.000000	8981	26339	1.000000	41185558	0.003396
116462077	247256021	12606312	10000.000000	14234	23365	1.000000	9076	26067	1.000000	41630653	0.004596
116465920	247251371	12619720	10000.000000	14228	23452	1.000000	9069	26005	1.000000	42075489	0.004400
116476503	247271325	12610379	10000.000000	14373	22969	1.000000	9103	26346	1.000000	42518264	0.004101
116458198	247292575	12611192	10000.000000	14340	23204	1.000000	9054	26025	1.000000	42962537	0.003949
116471025	247284496	12614421	10000.000000	14299	23281	1.000000	8996	26103	1.000000	43404896	0.003960
116457533	247280122	12619811	10000.000000	14087	23316	1.000000	9126	26220	1.000000	43847760	0.004140
116464540	247262255	12617391	10000.000000	14385	23042	1.000000	9109	25920	1.000000	44289650	0.004322
116456582	247300110	12613040	10000.000000	14139	23227	1.000000	9159	25819	1.000000	44730331	0.004862
116445004	247306245	12615474	10000.000000	14194	23393	1.000000	9107	26194	1.000000	45171120	0.004782
116441793	247304945	12620022	10000.000000	14165	23453	1.000000	9013	26447	1.000000	45610639	0.004500
116461051	247301831	12617725	10000.000000	14375	23024	1.000000	9013	25976	1.000000	46049367	0.004567
116449166	247281710	12616785	10000.000000	14045	23456	1.000000	9023	26267	1.000000	46488129	0.004406
116463320	247283158	12618335	10000.000000	14162	23569	1.000000	9103	26249	1.000000	46925708	0.005560
116458304	247272978	12625367	10000.000000	14115	23272	1.000000	8936	26266	1.000000	47362145	0.005397
116466102	247254611	12615185	10000.000000	14249	23566	1.000000	9016	26271	1.000000	47798457	0.005387
116462037	247277019	12619280	10000.000000	14248	23335	1.000000	9166	26107	1.000000	48234251	0.005507
116453959	247274974	12612612	10000.000000	14133	23573	1.000000	9117	26081	1.000000	48668277	0.006283
116464446	247274385	12607336	10000.000000	14186	23259	1.000000	9190	25956	1.000000	49101724	0.006134
116459324	247305125	12615149	10000.000000	14241	23319	1.000000	9025	26368	1.000000	49535808	0.006048
116456906	247281128	12619936	10000.000000	14202	23142	1.000000	8976	25906	1.000000	49968496	0.006229
116466707	247261722	12620595	10000.000000	14351	23261	1.000000	9087	25888	1.000000	50401123	0.004736
116460774	247298040	12617272	10000.000000	14182	23207	1.000000	9028	26307	1.000000	50833648	0.004547
116473540	247265946	12614471	10000.000000	14252	23394	1.000000	8996	26305	1.000000	51265459	0.004448
116473597	247261609	12615363	10000.000000	14347	23325	1.000000	8986	26282	1.000000	51695597	0.004271
116467916	247257950	12608576	10000.000000	14178	23284	1.000000	9071	25871	1.000000	52125719	0.002274
116461561	247261440	12617085	10000.000000	14288	23353	1.000000	9077	26161	1.000000	52555127	0.001943
116440339	247297264	12618574	10000.000000	14184	23081	1.000000	9048	25954	1.000000	52983814	0.001869
116461442	247291222	12618187	10000.000000	14158	23419	1.000000	9093	26102	1.000000	53410884	0.001381
116466325	247281975	12618422	10000.000000	14337	23050	1.000000	9149	26151	1.000000	53838863	0.001647
116462907	247257168	12623482	10000.000000	14119	23459	1.000000	8932	26224	1.000000	54264796	0.001939
116470178	247277619	12614780	10000.000000	14329	23043	1.000000	9139	26130	1.000000	54690750	0.002033
116466529	247283903	12613826	10000.000000	14160	23244	1.000000	9143	25879	1.000000	55115393	0.001977
116477987	247252375	12619365	10000.000000	14167	23445	1.000000	9134	26104	1.000000	55540152	0.002262
npatches	nstrain	runtime	dt	init_x	init_y	init_y_blood	init_z	init_S	beta0	beta1	beta2	beta3	mean_beta	B	d	delta	delta_blood	b[0]	mut	m	CTL	c	g	epsilon	k	het	lambda	rho	omega	x_max	patch.dyna	DELTA	A	VA
10000	1	100.000000	0.001000	21900	9499	5000000	0.001000	10000000	6.613826	4.458792	3.976975	6.910334	6	800000000	0.010000	1.000000	1.000000	80000	0.000050	0.004800	0	0.500000	0.000000	2.500000	2.000000	0.500000	0.001000	0.001000	0.010000	31872	0	10.000000	7.000000	1.000000
sus	inf	inf_blood	z	x[0]	y[0][0]	z[0]	x[1]	y[1][0]	z[1]	S[0]	synchrony
219000000	94990000	5000000	10.000000	21900	9499	0.001000	21900	9499	0.001000	10000000	0.000000
108434105	287400438	14645298	3941.516320	9428	29610	0.394152	13174	27303	0.394152	10527158	0.000000
114992269	242377951	12437189	6325.803353	10273	24696	0.632580	13426	23328	0.632580	11030333	0.000000
133546606	188172931	9647784	7771.765723	12101	19401	0.777177	15751	17738	0.777177	11481492	0.000000
147742090	158129317	8087651	8648.676577	13414	16443	0.864868	17450	14371	0.864868	11895203	0.000000
156514054	142632991	7282115	9180.483393	13955	15154	0.918048	18646	12624	0.918048	12286483	0.000000
161713813	134228015	6853795	9503.000201	14716	14182	0.950300	19012	12206	0.950300	12662840	0.000000
164811888	129501687	6613309	9698.592075	14911	13519	0.969859	19286	11762	0.969859	13031215	0.000000
166640233	126748391	6471892	9817.209710	15010	13515	0.981721	19404	11593	0.981721	13393732	0.000000
167782728	125108911	6382803	9889.145947	15244	13085	0.988915	19548	11277	0.988915	13751267	0.000000
168463146	124119672	6338111	9932.772025	15206	13078	0.993277	19583	11238	0.993277	14107579	0.000000
168851538	123562425	6297754	9959.229270	15216	13219	0.995923	19963	11083	0.995923	14462297	0.000000
169103068	123215094	6287556	9975.274394	15436	13058	0.997527	19928	10841	0.997527	14816435	0.000000
169239420	122981880	6274841	9985.005037	15377	13215	0.998501	19764	11060	0.998501	15169100	0.000000
169333269	122862313	6268613	9990.906233	15527	12744	0.999091	19765	10924	0.999091	15521350	0.000000
169410318	122761772	6262705	9994.485041	15388	13093	0.999449	19549	11016	0.999449	15873126	0.000000
169425896	122709030	6260708	9996.655426	15389	12831	0.999666	19650	11019	0.999666	16223889	0.000000
169458816	122699143	6260623	9997.971667	15324	12880	0.999797	19661	10952	0.999797	16574057	0.000000
169450623	122685430	6259311	9998.769908	15514	12879	0.999877	19574	11232	0.999877	16923846	0.000000
169466426	122683634	6258229	9999.254005	15292	13165	0.999925	19806	10961	0.999925	17272153	0.000000
169482091	122671678	6261143	9999.547588	15292	12894	0.999955	19803	11107	0.999955	17620403	0.000000
169488946	122633561	6254732	9999.725632	15320	12938	0.999973	19671	11048	0.999973	17967677	0.000000
169484358	122622559	6260739	9999.833608	15316	13101	0.999983	19710	11057	0.999983	18314084	0.000000
169478326	122655469	6259616	9999.899091	15424	12974	0.999990	19848	10991	0.999990	18660632	0.000000
169487028	122662231	6255682	9999.938803	15236	12852	0.999994	19713	11056	0.999994	19006888	0.000000
169454515	122675706	6258220	9999.962887	15353	13010	0.999996	19668	10934	0.999996	19352858	0.000000
169502587	122653860	6255233	9999.977493	15679	12854	0.999998	19580	11242	0.999998	19697594	0.000000
169468533	122653616	6260407	9999.986350	15303	13110	0.999999	19809	11093	0.999999	20042382	0.000000
169481179	122664692	6258640	9999.991722	15273	13253	0.999999	19648	10981	0.999999	20386447	0.000000
169456601	122671322	6257956	9999.994980	15278	13071	0.999999	19645	10949	0.999999	20730803	0.000000
169479593	122651047	6258660	9999.996955	15378	13274	1.000000	20011	11093	1.000000	21074852	0.000000
169499758	122658720	6253001	9999.998154	15200	13102	1.000000	19840	11077	1.000000	21417255	0.000000
169478687	122673253	6260508	9999.998880	15256	13017	1.000000	19843	10956	1.000000	21759798	0.000000
169469011	122673005	6257305	9999.999321	15432	13002	1.000000	19760	10910	1.000000	22100416	0.000000
169473487	122654724	6255709	9999.999588	15262	13021	1.000000	19887	10842	1.000000	22441922	0.000000
169488811	122644362	6260351	9999.999750	15302	12844	1.000000	19742	11042	1.000000	22782082	0.000000
169469756	122653997	6255175	9999.999849	15388	13002	1.000000	19460	11189	1.000000	23121631	0.000000
169476634	122647350	6255250	9999.999908	15494	12841	1.000000	19726	10994	1.000000	23461718	0.000000
169491541	122652349	6256210	9999.999944	15228	13188	1.000000	19975	10902	1.000000	23800887	0.000000
169502324	122637274	6257324	9999.999966	15353	13046	1.000000	19819	11027	1.000000	24140228	0.000000
169502856	122642163	6259155	9999.999980	15406	13011	1.000000	19858	10708	1.000000	24478896	-1.#IND00
169505113	122636665	6259864	9999.999988	15479	12912	1.000000	19754	11021	1.000000	24816488	-0.000000
169484210	122678358	6259459	9999.999992	15425	12827	1.000000	19700	10874	1.000000	25152020	0.002697
169475630	122677040	6258616	9999.999995	15347	13115	1.000000	19659	10941	1.000000	25488948	0.007047
169488546	122651074	6255525	9999.999997	15440	12842	1.000000	19708	11052	1.000000	25825191	0.009239
169482383	122644351	6258834	9999.999998	15438	12926	1.000000	19848	10767	1.000000	26161259	0.013595
169463126	122657380	6262247	9999.999999	15380	12835	1.000000	19922	10942	1.000000	26496607	0.012253
169507319	122639548	6256425	9999.999999	15348	12886	1.000000	19746	10928	1.000000	26832243	0.010048
169483578	122652936	6255252	10000.000000	15496	13058	1.000000	19874	11108	1.000000	27166038	0.007946
169473441	122654366	6260428	10000.000000	15386	12965	1.000000	19842	10724	1.000000	27499470	0.006605
169485855	122638375	6256314	10000.000000	15253	13385	1.000000	19883	11114	1.000000	27832469	0.004747
169479426	122663341	6258280	10000.000000	15244	13002	1.000000	19542	10862	1.000000	28165151	0.001493
169494947	122646872	6258928	10000.000000	15343	13084	1.000000	19772	11016	1.000000	28496253	0.001094
169472913	122656821	6258711	10000.000000	15262	13100	1.000000	19945	11123	1.000000	28828470	0.000810
169482943	122649364	6256174	10000.000000	15423	12815	1.000000	19884	10922	1.000000	29159442	0.000315
169496861	122651867	6255742	10000.000000	15190	12888	1.000000	19873	10876	1.000000	29489289	-0.000105
169493257	122644374	6262415	10000.000000	15407	12872	1.000000	19632	11195	1.000000	29818810	0.000082
169475361	122671546	6258386	10000.000000	15448	12838	1.000000	19685	11222	1.000000	30148557	0.000007
169469630	122663316	6257890	10000.000000	15285	13011	1.000000	19648	11153	1.000000	30477551	0.000522
169488611	122641563	6259635	10000.000000	15252	12903	1.000000	19844	11057	1.000000	30807699	0.000870
169461360	122652358	6255543	10000.000000	15301	12952	1.000000	19859	10592	1.000000	31135500	0.000279
169506920	122621127	6256089	10000.000000	15321	13102	1.000000	19695	10903	1.000000	31463290	0.000832
169486895	122659781	6260478	10000.000000	15557	12756	1.000000	19922	10907	1.000000	31790697	0.001135
169481383	122652374	6263728	10000.000000	15441	12917	1.000000	19824	11041	1.000000	32117056	0.001500
169474339	122659613	6255473	10000.000000	15478	12934	1.000000	19726	11128	1.000000	32443351	0.001631
169463021	122673476	6259688	10000.000000	15328	12957	1.000000	20009	10715	1.000000	32769850	0.000630
169481739	122640861	6260827	10000.000000	15291	13004	1.000000	19905	10914	1.000000	33095477	0.000370
169476261	122659817	6260570	10000.000000	15245	13075	1.000000	19806	10938	1.000000	33420279	0.000317
169481866	122642650	6262203	10000.000000	15331	13151	1.000000	19816	10817	1.000000	33743923	0.000167
169494363	122657045	6261187	10000.000000	15185	13142	1.000000	19930	11072	1.000000	34068637	0.000350
169483811	122650270	6258470	10000.000000	15342	13250	1.000000	19996	10776	1.000000	34391682	0.000198
169466825	122663081	6260104	10000.000000	15340	12750	1.000000	19905	11012	1.000000	34713843	-0.000812
169483577	122642989	6258480	10000.000000	15289	13079	1.000000	19838	10907	1.000000	35036244	-0.000735
169497716	122642177	6256349	10000.000000	15488	12826	1.000000	19785	10977	1.000000	35357817	-0.000374
169490554	122630430	6254409	10000.000000	15352	12917	1.000000	19887	11035	1.000000	35680268	-0.000156
169465857	122653828	6258791	10000.000000	15567	12649	1.000000	19808	11090	1.000000	36002135	-0.000208
169458828	122665267	6265544	10000.000000	15491	12932	1.000000	19724	10993	1.000000	36321815	-0.000175
169474292	122656154	6260112	10000.000000	15511	12785	1.000000	19800	10943	1.000000	36642554	-0.000331
169466498	122666657	6253468	10000.000000	15423	13172	1.000000	19773	10939	1.000000	36961700	-0.000241
169473162	122661379	6256495	10000.000000	15487	12945	1.000000	19938	10866	1.000000	37280209	-0.000289
169474071	122658123	6259330	10000.000000	15491	12969	1.000000	19890	10984	1.000000	37598430	-0.000130
169492540	122655432	6259444	10000.000000	15479	12942	1.000000	20060	10907	1.000000	37915789	-0.000806
169506707	122635916	6252320	10000.000000	15479	13149	1.000000	19646	10968	1.000000	38233158	-0.001063
169483638	122645477	6258312	10000.000000	15373	13010	1.000000	19726	11067	1.000000	38550150	-0.001729
169481471	122654340	6254530	10000.000000	15435	12759	1.000000	19811	10816	1.000000	38866558	-0.001766
169504538	122636297	6254896	10000.000000	15448	12937	1.000000	19786	11050	1.000000	39182496	-0.003167
169454380	122675580	6256177	10000.000000	15301	13035	1.000000	19849	10984	1.000000	39498249	-0.003084
169486733	122663221	6263748	10000.000000	15232	13219	1.000000	19782	11041	1.000000	39813807	-0.002131
169458389	122677527	6259755	10000.000000	15212	13161	1.000000	19657	11172	1.000000	40127109	-0.001265
169490235	122658264	6258969	10000.000000	15319	13090	1.000000	19798	10805	1.000000	40440487	-0.001392
169485304	122653953	6258671	10000.000000	15440	12964	1.000000	19827	10782	1.000000	40753352	-0.001474
169478559	122660923	6259382	10000.000000	15474	12880	1.000000	19881	10985	1.000000	41066781	-0.001317
169487649	122666646	6256976	10000.000000	15289	12973	1.000000	20066	10764	1.000000	41379539	-0.002265
169469849	122697318	6261245	10000.000000	15504	12933	1.000000	19779	10980	1.000000	41690715	-0.002184
169481884	122667793	6259564	10000.000000	15133	13258	1.000000	19659	10926	1.000000	42002291	-0.002321
169451475	122682837	6263727	10000.000000	15192	13383	1.000000	19634	11118	1.000000	42313993	-0.002072
169482973	122644514	6257973	10000.000000	15399	12920	1.000000	19794	10982	1.000000	42624462	-0.001780
169496974	122638047	6257288	10000.000000	15548	12744	1.000000	19783	11064	1.000000	42935795	-0.001758
169508622	122638324	6258462	10000.000000	15469	13148	1.000000	19797	10870	1.000000	43245932	-0.001496
169459108	122672081	6254672	10000.000000	15208	12901	1.000000	19787	11179	1.000000	43555305	-0.001493
npatches	nstrain	runtime	dt	init_x	init_y	init_y_blood	init_z	init_S	beta0	beta1	beta2	beta3	mean_beta	B	d	delta	delta_blood	b[0]	mut	m	CTL	c	g	epsilon	k	het	lambda	rho	omega	x_max	patch.dyna	DELTA	A	VA
10000	1	100.000000	0.001000	21900	9499	5000000	0.001000	10000000	3.402478	8.280201	6.389884	4.873830	6	800000000	0.010000	1.000000	1.000000	80000	0.000050	0.004800	0	0.500000	0.000000	2.500000	3.000000	0.500000	0.001000	0.001000	0.010000	31872	0	10.000000	7.000000	1.000000
sus	inf	inf_blood	z	x[0]	y[0][0]	z[0]	x[1]	y[1][0]	z[1]	S[0]	synchrony
219000000	94990000	5000000	10.000000	21900	9499	0.001000	21900	9499	0.001000	10000000	0.000000
117103035	247584849	12675901	3941.516320	16855	21733	0.394152	8462	26619	0.394152	10510412	0.000000
138798698	168953547	8698152	6325.803353	19106	14241	0.632580	10534	18379	0.632580	10958879	0.000000
168921241	114656777	5887473	7771.765723	22195	9197	0.777177	12886	13344	0.777177	11323641	0.000000
189202479	89694621	4590817	8648.676577	24231	6839	0.864868	14943	10496	0.864868	11634098	0.000000
201128606	77517840	3962447	9180.483393	25505	5666	0.918048	16120	9543	0.918048	11912412	0.000000
208090874	71040198	3631899	9503.000201	26088	4979	0.950300	16657	8634	0.950300	12173035	0.000000
212263568	67338847	3435903	9698.592075	26534	4682	0.969859	17342	8114	0.969859	12422881	0.000000
214747492	65186446	3329177	9817.209710	26569	4664	0.981721	17371	8075	0.981721	12665258	0.000000
216302895	63893273	3261737	9889.145947	26546	4570	0.988915	17344	8178	0.988915	12903722	0.000000
217232158	63120543	3220173	9932.772025	26869	4313	0.993277	17656	7632	0.993277	13139556	0.000000
217795379	62659117	3194277	9959.229270	27000	4273	0.995923	17691	7732	0.995923	13373298	0.000000
218073246	62410720	3184460	9975.274394	26888	4361	0.997527	17666	7877	0.997527	13605277	0.000000
218306195	62221770	3175875	9985.005037	26971	4131	0.998501	17497	7747	0.998501	13836765	0.000000
218437059	62128647	3169911	9990.906233	27065	4128	0.999091	17486	7911	0.999091	14068089	0.000000
218487220	62049826	3167469	9994.485041	27233	4212	0.999449	17768	7653	0.999449	14298454	0.000000
218555949	62022907	3165643	9996.655426	26967	4365	0.999666	17468	8060	0.999666	14528255	0.000000
218606354	61976859	3162721	9997.971667	27136	4117	0.999797	17556	7828	0.999797	14758564	0.000000
218606690	61979708	3161605	9998.769908	27189	4147	0.999877	17499	7875	0.999877	14986557	0.000000
218647436	61942131	3156638	9999.254005	27032	4189	0.999925	17603	7924	0.999925	15215543	0.000000
218643642	61944132	3158622	9999.547588	26992	4142	0.999955	17717	7836	0.999955	15443136	0.000000
218640269	61954273	3158934	9999.725632	26915	4353	0.999973	17935	7583	0.999973	15670565	0.000000
218589673	61978452	3157754	9999.833608	27028	4184	0.999983	17627	7890	0.999983	15897382	0.000000
218643617	61946282	3160653	9999.899091	27198	4204	0.999990	17772	7701	0.999990	16124981	0.000000
218610574	61972699	3164127	9999.938803	26976	4374	0.999994	17548	7772	0.999994	16350639	0.000000
218644399	61961154	3159817	9999.962887	26992	4164	0.999996	17549	7719	0.999996	16577765	0.000000
218639479	61949520	3160551	9999.977493	27104	4109	0.999998	17680	7623	0.999998	16805643	0.000000
218618847	61960863	3160481	9999.986350	27200	4064	0.999999	17741	7658	0.999999	17030606	0.000000
218633953	61970364	3162148	9999.991722	27057	4311	0.999999	17928	7815	0.999999	17256323	0.000000
218620922	61964972	3161458	9999.994980	27343	3972	0.999999	17444	7889	0.999999	17481040	0.000000
218610958	61952185	3160256	9999.996955	27100	4275	1.000000	17529	7694	1.000000	17705855	0.000000
218638200	61945887	3160931	9999.998154	26923	4317	1.000000	17662	7611	1.000000	17930111	0.000000
218632996	61971689	3160863	9999.998880	26925	4237	1.000000	17552	7999	1.000000	18154621	0.000000
218620244	61956888	3160774	9999.999321	26951	4287	1.000000	17671	7833	1.000000	18379109	0.000000
218637986	61952452	3163289	9999.999588	27273	4189	1.000000	17817	7586	1.000000	18601671	0.000000
218613361	61971515	3164577	9999.999750	26931	4187	1.000000	17641	7784	1.000000	18825477	0.000000
218596019	61987915	3162755	9999.999849	27052	4174	1.000000	17513	7765	1.000000	19049191	0.000000
218629874	61944866	3162276	9999.999908	27129	4261	1.000000	17412	7938	1.000000	19270458	0.000000
218612246	61973176	3159606	9999.999944	26926	4257	1.000000	17719	7725	1.000000	19492570	0.000000
218637180	61962745	3160627	9999.999966	27090	4301	1.000000	17393	8049	1.000000	19714905	0.000000
218629844	61964105	3158182	9999.999980	27029	4099	1.000000	17483	8091	1.000000	19936061	-1.#IND00
218628928	61955294	3166716	9999.999988	26998	4235	1.000000	17684	7586	1.000000	20156951	-1.#IND00
218626178	61946263	3161467	9999.999992	26842	4289	1.000000	17280	8139	1.000000	20377546	-0.000086
218656079	61932107	3159699	9999.999995	26970	4286	1.000000	17847	7737	1.000000	20598384	-0.000188
218645725	61951303	3160683	9999.999997	27187	4169	1.000000	17642	7924	1.000000	20817977	0.001000
218629161	61956065	3160299	9999.999998	26773	4110	1.000000	17642	7782	1.000000	21038141	-0.004427
218614889	61956325	3164529	9999.999999	26874	4129	1.000000	17601	7880	1.000000	21258521	-0.002236
218634447	61965267	3163577	9999.999999	27183	4196	1.000000	17496	8040	1.000000	21477439	-0.001627
218645889	61956513	3160849	10000.000000	27097	4244	1.000000	17698	7933	1.000000	21696697	-0.000819
218636858	61952096	3160116	10000.000000	26892	4305	1.000000	17724	7795	1.000000	21915325	-0.004637
218639668	61955892	3157683	10000.000000	27023	4235	1.000000	17873	7460	1.000000	22133414	-0.006900
218627135	61962219	3158678	10000.000000	27348	4181	1.000000	17363	7904	1.000000	22350768	-0.015029
218655251	61921871	3161184	10000.000000	27069	4370	1.000000	17515	8118	1.000000	22568143	-0.015724
218621338	61966691	3159361	10000.000000	27238	4009	1.000000	17531	8016	1.000000	22785939	-0.012810
218624026	61973826	3162770	10000.000000	27176	4047	1.000000	17614	8001	1.000000	23003226	-0.012943
218624964	61970619	3162221	10000.000000	27069	4084	1.000000	17501	7744	1.000000	23219817	-0.012389
218617126	61970798	3165256	10000.000000	27069	4127	1.000000	17514	7910	1.000000	23435733	-0.013048
218626971	61966726	3161896	10000.000000	27239	4279	1.000000	17619	7882	1.000000	23651559	-0.010787
218618648	61970245	3162220	10000.000000	27247	4162	1.000000	17641	7647	1.000000	23867788	-0.010039
218614168	61980523	3161607	10000.000000	26978	4203	1.000000	17367	8059	1.000000	24083515	-0.010586
218610278	61963770	3158702	10000.000000	27262	4117	1.000000	17628	7737	1.000000	24298051	-0.010190
218656920	61925620	3163605	10000.000000	26895	4332	1.000000	17646	7841	1.000000	24510937	-0.010348
218632293	61950835	3162611	10000.000000	27190	4115	1.000000	17542	7914	1.000000	24725594	-0.009803
218618671	61961382	3163785	10000.000000	27084	4125	1.000000	17383	7859	1.000000	24939696	-0.009716
218617674	61969951	3160988	10000.000000	26899	4196	1.000000	17725	7858	1.000000	25153287	-0.008668
218616019	61950818	3161874	10000.000000	27242	4096	1.000000	17619	7741	1.000000	25365968	-0.008089
218668689	61934495	3158955	10000.000000	26974	4283	1.000000	17726	7873	1.000000	25578984	-0.008116
218612466	61986507	3161613	10000.000000	27108	4185	1.000000	17647	7929	1.000000	25791229	-0.007484
218606821	61973165	3162839	10000.000000	27151	4165	1.000000	17543	8014	1.000000	26002913	-0.009253
218665648	61943741	3161116	10000.000000	27104	4150	1.000000	17415	7821	1.000000	26215555	-0.008898
218644972	61955894	3161413	10000.000000	27141	4231	1.000000	17697	7961	1.000000	26426281	-0.008817
218600049	61957464	3157141	10000.000000	27120	4179	1.000000	17448	8084	1.000000	26637855	-0.008661
218657328	61935143	3160307	10000.000000	27097	4208	1.000000	17422	8193	1.000000	26849519	-0.008136
218646401	61951036	3161933	10000.000000	27108	4222	1.000000	17668	7753	1.000000	27060683	-0.009835
218650413	61952363	3159772	10000.000000	27118	4156	1.000000	17594	8002	1.000000	27271410	-0.009719
218613471	61960240	3161610	10000.000000	27019	4187	1.000000	17649	7870	1.000000	27481912	-0.009699
218602521	61973361	3160610	10000.000000	27127	4205	1.000000	17574	7834	1.000000	27692522	-0.009440
218646294	61945525	3161948	10000.000000	26860	4170	1.000000	17665	7787	1.000000	27901828	-0.009336
218626053	61962234	3159202	10000.000000	26968	4266	1.000000	17655	8038	1.000000	28111221	-0.009373
218631038	61980500	3161124	10000.000000	26876	4276	1.000000	17338	7872	1.000000	28320685	-0.009034
218611087	61966025	3163100	10000.000000	27031	4183	1.000000	17485	8076	1.000000	28529115	-0.008943
218653334	61944314	3161977	10000.000000	26856	4215	1.000000	17467	7888	1.000000	28736840	-0.008494
218649958	61952726	3162603	10000.000000	26944	4299	1.000000	17489	7898	1.000000	28945154	-0.008329
218638320	61950809	3161958	10000.000000	26964	4268	1.000000	17601	7921	1.000000	29152478	-0.008558
218636010	61969694	3160081	10000.000000	27278	4144	1.000000	17494	7843	1.000000	29361122	-0.008411
218639348	61961238	3159377	10000.000000	26927	4348	1.000000	17620	7874	1.000000	29568255	-0.008107
218618732	61964502	3161075	10000.000000	27274	3971	1.000000	17282	8047	1.000000	29774613	-0.008290
218619513	61964344	3163582	10000.000000	26876	4233	1.000000	17349	8082	1.000000	29981347	-0.008187
218606192	61979354	3161632	10000.000000	26940	4153	1.000000	17768	7776	1.000000	30188237	-0.007749
218648503	61965080	3158394	10000.000000	26843	4162	1.000000	17735	7883	1.000000	30394016	-0.007612
218603593	61975138	3161768	10000.000000	26734	4294	1.000000	17460	7931	1.000000	30600293	-0.007654
218623139	61964237	3161598	10000.000000	27045	4146	1.000000	17499	7957	1.000000	30805921	-0.007507
218636529	61956907	3161606	10000.000000	26986	4201	1.000000	17755	7767	1.000000	31010345	-0.007320
218601970	61975271	3165053	10000.000000	27030	4274	1.000000	17306	7831	1.000000	31215316	-0.006818
218615381	61958380	3163979	10000.000000	27069	4181	1.000000	17429	8001	1.000000	31419063	-0.006293
218610064	61960672	3164906	10000.000000	26969	4131	1.000000	17617	7741	1.000000	31623199	-0.006561
218608463	61969354	3163767	10000.000000	27146	4220	1.000000	17561	7764	1.000000	31826971	-0.007011
218623762	61951752	3159679	10000.000000	27144	4023	1.000000	17776	7667	1.000000	32030826	-0.006774
218632201	61954442	3159689	10000.000000	27161	4140	1.000000	17625	7876	1.000000	32233141	-0.006845
218603390	61958742	3162108	10000.000000	27013	4237	1.000000	17715	7751	1.000000	32435880	-0.006716
npatches	nstrain	runtime	dt	init_x	init_y	init_y_blood	init_z	init_S	beta0	beta1	beta2	beta3	mean_beta	B	d	delta	delta_blood	b[0]	mut	m	CTL	c	g	epsilon	k	het	lambda	rho	omega	x_max	patch.dyna	DELTA	A	VA
10000	1	100.000000	0.001000	21900	9499	5000000	0.001000	10000000	7.706854	7.917700	8.713072	8.512302	6	800000000	0.010000	1.000000	1.000000	80000	0.000050	0.004800	0	0.500000	0.000000	2.500000	4.000000	0.500000	0.001000	0.001000	0.010000	31872	0	10.000000	7.000000	1.000000
sus	inf	inf_blood	z	x[0]	y[0][0]	z[0]	x[1]	y[1][0]	z[1]	S[0]	synchrony
219000000	94990000	5000000	10.000000	21900	9499	0.001000	21900	9499	0.001000	10000000	0.000000
125897013	213136117	10956567	3941.516320	9952	22626	0.394152	9496	22947	0.394152	10493719	0.000000
162418374	118256049	6115388	6325.803353	13347	12913	0.632580	13028	13334	0.632580	10886259	0.000000
202066979	70097619	3604333	7771.765723	17271	8064	0.777177	16913	8304	0.777177	11170444	0.000000
226670656	50178787	2575548	8648.676577	19656	6241	0.864868	19293	6379	0.864868	11387914	0.000000
240714807	40683466	2083835	9180.483393	20914	5234	0.918048	20581	5273	0.918048	11568466	0.000000
248967175	35564571	1820590	9503.000201	21803	4636	0.950300	21461	4783	0.950300	11727651	0.000000
253900527	32667077	1670871	9698.592075	22634	4195	0.969859	22030	4458	0.969859	11873631	0.000000
256948066	30935923	1578467	9817.209710	23104	4010	0.981721	22505	4144	0.981721	12010392	0.000000
258811382	29882841	1527492	9889.145947	22770	4030	0.988915	22868	3880	0.988915	12143539	0.000000
259899038	29288982	1495279	9932.772025	23568	3761	0.993277	22659	4183	0.993277	12274118	0.000000
260569605	28904594	1475207	9959.229270	23485	3770	0.995923	22599	3951	0.995923	12401398	0.000000
260949096	28707798	1465182	9975.274394	23490	3680	0.997527	23284	3803	0.997527	12527521	0.000000
261213771	28566365	1458590	9985.005037	23024	3857	0.998501	23094	4044	0.998501	12652804	0.000000
261390947	28466121	1451916	9990.906233	23522	3766	0.999091	22850	4028	0.999091	12777293	0.000000
261489264	28420456	1450076	9994.485041	23355	3848	0.999449	23042	3822	0.999449	12901717	0.000000
261522311	28395077	1449125	9996.655426	23245	3766	0.999666	22992	3801	0.999666	13025510	0.000000
261601881	28356045	1446033	9997.971667	23637	3627	0.999797	22918	3996	0.999797	13149365	0.000000
261607495	28356317	1448252	9998.769908	23218	3912	0.999877	22688	4093	0.999877	13273378	0.000000
261631307	28350409	1445933	9999.254005	23334	3729	0.999925	23316	3732	0.999925	13396621	0.000000
261638989	28342720	1442916	9999.547588	23352	3734	0.999955	23412	3757	0.999955	13519496	0.000000
261644151	28330328	1444995	9999.725632	23461	3734	0.999973	22799	4124	0.999973	13642064	0.000000
261657581	28321687	1444735	9999.833608	23034	3881	0.999983	22938	3969	0.999983	13764063	0.000000
261663913	28324312	1445316	9999.899091	23381	3662	0.999990	22900	3978	0.999990	13886665	0.000000
261630273	28334757	1444169	9999.938803	23622	3688	0.999994	23287	3954	0.999994	14009764	0.000000
261638972	28339462	1445550	9999.962887	23265	3892	0.999996	22968	3798	0.999996	14132148	0.000000
261614805	28334093	1443404	9999.977493	23380	4014	0.999998	22972	3960	0.999998	14254275	0.000000
261622394	28344781	1447351	9999.986350	23351	3712	0.999999	23156	3886	0.999999	14375627	0.000000
261621299	28346982	1446045	9999.991722	23438	3634	0.999999	22996	3862	0.999999	14497090	0.000000
261635226	28345522	1446191	9999.994980	23554	3746	0.999999	23088	3816	0.999999	14619190	0.000000
261615509	28347232	1444861	9999.996955	23028	3960	1.000000	22572	3913	1.000000	14740695	0.000000
261640217	28334929	1446423	9999.998154	23331	3664	1.000000	23097	3879	1.000000	14861696	0.000000
261633588	28348328	1447066	9999.998880	23581	3788	1.000000	23207	3743	1.000000	14982462	0.000000
261634610	28343381	1446291	9999.999321	23237	3813	1.000000	23047	3923	1.000000	15102930	0.000000
261616333	28352166	1445839	9999.999588	23618	3821	1.000000	23184	3681	1.000000	15224017	0.000000
261638699	28341631	1447224	9999.999750	23415	3732	1.000000	22978	3923	1.000000	15345272	0.000000
261618446	28346023	1446183	9999.999849	23645	3649	1.000000	23051	3993	1.000000	15465117	0.000000
261644110	28354913	1447853	9999.999908	22877	3817	1.000000	22936	3887	1.000000	15585479	0.000000
261582374	28369825	1446894	9999.999944	23302	3731	1.000000	22826	3998	1.000000	15705373	0.000000
261601910	28351593	1445725	9999.999966	23532	3612	1.000000	22834	3928	1.000000	15824545	0.000000
261637757	28337154	1445786	9999.999980	23397	3652	1.000000	22868	3840	1.000000	15944035	-1.#IND00
261651364	28335890	1443106	9999.999988	23545	3617	1.000000	23136	3900	1.000000	16063746	-0.012800
261644438	28348115	1443496	9999.999992	23376	3745	1.000000	22933	4025	1.000000	16183099	-0.008000
261621904	28341364	1444226	9999.999995	23541	3599	1.000000	23130	3897	1.000000	16302311	-0.007577
261648803	28331955	1443713	9999.999997	23131	3995	1.000000	23148	3792	1.000000	16421193	-0.009299
261640266	28354924	1445815	9999.999998	23303	3816	1.000000	23039	3895	1.000000	16540419	-0.012576
261613836	28334862	1443939	9999.999999	23373	3815	1.000000	23081	4071	1.000000	16659128	-0.010697
261622085	28343634	1445818	9999.999999	23340	3863	1.000000	22795	3890	1.000000	16777608	-0.009320
261640459	28333266	1447151	10000.000000	23598	3689	1.000000	23295	3666	1.000000	16895887	-0.005939
261620203	28343986	1446312	10000.000000	23435	3842	1.000000	23186	3842	1.000000	17014295	-0.007269
261613981	28358351	1449792	10000.000000	23368	3911	1.000000	22951	4065	1.000000	17131744	-0.007390
261624373	28340618	1445861	10000.000000	23268	3883	1.000000	23150	3788	1.000000	17248311	-0.007562
261637372	28344631	1444983	10000.000000	23158	3896	1.000000	22915	3934	1.000000	17365395	-0.005986
261677683	28323575	1442970	10000.000000	23633	3726	1.000000	23187	3814	1.000000	17483106	-0.006233
261644732	28343445	1445097	10000.000000	23464	3737	1.000000	23127	3862	1.000000	17599718	-0.005792
261648738	28333247	1448461	10000.000000	23261	3934	1.000000	22838	3897	1.000000	17716530	-0.004988
261605422	28369780	1446306	10000.000000	23330	3807	1.000000	23066	3758	1.000000	17833202	-0.004428
261599270	28347847	1446630	10000.000000	23525	3716	1.000000	22858	3945	1.000000	17949813	-0.005334
261645393	28342070	1445527	10000.000000	23197	3865	1.000000	22859	3918	1.000000	18066250	-0.004728
261625385	28340007	1445284	10000.000000	23392	3867	1.000000	23129	3779	1.000000	18182651	-0.004546
261676230	28321223	1445558	10000.000000	23312	3680	1.000000	23302	3681	1.000000	18298287	-0.004571
261651118	28337382	1447142	10000.000000	23294	3604	1.000000	23139	3826	1.000000	18414860	-0.004745
261623644	28355358	1449084	10000.000000	23547	3714	1.000000	23191	3867	1.000000	18530536	-0.004818
261632072	28348268	1446043	10000.000000	23119	3954	1.000000	22967	3862	1.000000	18645493	-0.005134
261629310	28348427	1443608	10000.000000	23261	3752	1.000000	23054	3950	1.000000	18761647	-0.005031
261626765	28357579	1449277	10000.000000	23490	3625	1.000000	22906	3890	1.000000	18876285	-0.004580
261624849	28344066	1447309	10000.000000	23351	3817	1.000000	23134	3850	1.000000	18990556	-0.004717
261635012	28337549	1445582	10000.000000	23376	3752	1.000000	22746	4105	1.000000	19106076	-0.004971
261623778	28344692	1445694	10000.000000	23449	3683	1.000000	23012	3853	1.000000	19220954	-0.005006
261644586	28326126	1446819	10000.000000	23667	3702	1.000000	22875	3837	1.000000	19335261	-0.004940
261675971	28336078	1447110	10000.000000	23334	3879	1.000000	23059	3861	1.000000	19449381	-0.004312
261640484	28345827	1447569	10000.000000	23505	3856	1.000000	23129	3935	1.000000	19563681	-0.004217
261635785	28337195	1447376	10000.000000	23327	3753	1.000000	22758	4030	1.000000	19677885	-0.004049
261665005	28328442	1443605	10000.000000	23339	3833	1.000000	23136	3810	1.000000	19791093	-0.004086
261617860	28339797	1446994	10000.000000	23401	3785	1.000000	23358	3815	1.000000	19904404	-0.004491
261617796	28334044	1446664	10000.000000	23481	3614	1.000000	22742	3970	1.000000	20017743	-0.004191
261635768	28341386	1445893	10000.000000	23349	3745	1.000000	22958	3912	1.000000	20131281	-0.003973
261618119	28335475	1445429	10000.000000	23362	3680	1.000000	22978	3995	1.000000	20243798	-0.003253
261634847	28351269	1447321	10000.000000	23483	3651	1.000000	23185	3858	1.000000	20356717	-0.003207
261645239	28331596	1444414	10000.000000	23398	3815	1.000000	22834	4069	1.000000	20469454	-0.004255
261635911	28334319	1442402	10000.000000	23631	3698	1.000000	22945	3934	1.000000	20580945	-0.004203
261643447	28344588	1446999	10000.000000	23676	3743	1.000000	22864	3859	1.000000	20693215	-0.004119
261628403	28350684	1447035	10000.000000	23719	3531	1.000000	22920	3801	1.000000	20806280	-0.004991
261636175	28337476	1444967	10000.000000	23608	3716	1.000000	23051	3862	1.000000	20918220	-0.004917
261621358	28341190	1445055	10000.000000	23699	3641	1.000000	22871	4063	1.000000	21029614	-0.004382
261652438	28339263	1447835	10000.000000	23505	3648	1.000000	22826	3872	1.000000	21141724	-0.004264
261662959	28329075	1444288	10000.000000	23537	3637	1.000000	23035	3862	1.000000	21253021	-0.004075
261648852	28328488	1445060	10000.000000	23608	3674	1.000000	23167	3862	1.000000	21363427	-0.004029
261621504	28357265	1445880	10000.000000	23548	3743	1.000000	23103	3880	1.000000	21475495	-0.003965
261626911	28346501	1447126	10000.000000	23207	3803	1.000000	23311	3811	1.000000	21586463	-0.003932
261646438	28331151	1445553	10000.000000	23404	3578	1.000000	22819	3992	1.000000	21697507	-0.004186
261637479	28345356	1449904	10000.000000	23551	3670	1.000000	23041	3856	1.000000	21808076	-0.004041
261631381	28335809	1444576	10000.000000	23197	3890	1.000000	22813	3954	1.000000	21919186	-0.004112
261638658	28351918	1444638	10000.000000	23601	3569	1.000000	22784	4093	1.000000	22029565	-0.004050
261625063	28354359	1448172	10000.000000	23668	3605	1.000000	23305	3619	1.000000	22139347	-0.004241
261605075	28358320	1446425	10000.000000	23390	3859	1.000000	22890	4025	1.000000	22249852	-0.004061
261646066	28334276	1447115	10000.000000	23307	3789	1.000000	23173	3707	1.000000	22359677	-0.004143
261605786	28348935	1447630	10000.000000	23271	3720	1.000000	23136	3939	1.000000	22469637	-0.004295
261624857	28344114	1445812	10000.000000	23563	3735	1.000000	23084	3954	1.000000	22577795	-0.004232
261644340	28340213	1447777	10000.000000	23052	3887	1.000000	23021	3912	1.000000	22687958	-0.004074
npatches	nstrain	runtime	dt	init_x	init_y	init_y_blood	init_z	init_S	beta0	beta1	beta2	beta3	mean_beta	B	d	delta	delta_blood	b[0]	mut	m	CTL	c	g	epsilon	k	het	lambda	rho	omega	x_max	patch.dyna	DELTA	A	VA
10000	1	100.000000	0.001000	21900	9499	5000000	0.001000	10000000	5.306866	4.073057	7.949430	3.943625	6	800000000	0.010000	1.000000	1.000000	80000	0.000050	0.004800	0	0.500000	0.000000	2.500000	5.000000	0.500000	0.001000	0.001000	0.010000	31872	0	10.000000	7.000000	1.000000
sus	inf	inf_blood	z	x[0]	y[0][0]	z[0]	x[1]	y[1][0]	z[1]	S[0]	synchrony
219000000	94990000	5000000	10.000000	21900	9499	0.001000	21900	9499	0.001000	10000000	0.000000
134078541	184000977	9502867	3941.516320	14002	18157	0.394152	16833	16557	0.394152	10478769	0.000000
184326499	83117327	4308844	6325.803353	19440	8007	0.632580	21727	7088	0.632580	10818637	0.000000
230872061	42389506	2186953	7771.765723	24136	3737	0.777177	26331	3047	0.777177	11029411	0.000000
257595175	26880888	1382733	8648.676577	26865	2319	0.864868	28552	1736	0.864868	11170449	0.000000
272364850	19604750	1005747	9180.483393	28495	1521	0.918048	29609	1250	0.918048	11271896	0.000000
281025356	15667931	803151	9503.000201	29331	1261	0.950300	29994	904	0.950300	11350545	0.000000
286278948	13398554	684767	9698.592075	29756	980	0.969859	30662	780	0.969859	11415224	0.000000
289560091	12043366	615354	9817.209710	29899	811	0.981721	30834	669	0.981721	11471314	0.000000
291589412	11194781	572189	9889.145947	30177	847	0.988915	30938	615	0.988915	11522093	0.000000
292949448	10647142	542950	9932.772025	30524	794	0.993277	30849	562	0.993277	11569829	0.000000
293803577	10306957	525754	9959.229270	30161	753	0.995923	30978	526	0.995923	11615212	0.000000
294289288	10107539	515458	9975.274394	29992	800	0.997527	31096	552	0.997527	11659161	0.000000
294630317	9968731	509109	9985.005037	30473	660	0.998501	31186	544	0.998501	11701929	0.000000
294834580	9910397	506080	9990.906233	30282	743	0.999091	31033	557	0.999091	11744327	0.000000
294951032	9844357	502225	9994.485041	30249	719	0.999449	30877	566	0.999449	11786707	0.000000
295050238	9813655	500776	9996.655426	30418	667	0.999666	30977	497	0.999666	11828253	0.000000
295087733	9795509	500457	9997.971667	30803	622	0.999797	31070	536	0.999797	11870221	0.000000
295064588	9808636	500079	9998.769908	30416	706	0.999877	30964	467	0.999877	11911663	0.000000
295108643	9787755	497462	9999.254005	30684	655	0.999925	31045	535	0.999925	11952979	0.000000
295102984	9782114	498753	9999.547588	30424	722	0.999955	30993	546	0.999955	11994347	0.000000
295116782	9769800	499453	9999.725632	30393	627	0.999973	30786	576	0.999973	12035593	0.000000
295133974	9783488	499238	9999.833608	30530	820	0.999983	31314	541	0.999983	12076905	0.000000
295097369	9777666	498619	9999.899091	30573	720	0.999990	31168	526	0.999990	12118003	0.000000
295130292	9769746	498818	9999.938803	30561	723	0.999994	31061	515	0.999994	12159220	0.000000
295120242	9789774	499936	9999.962887	30516	700	0.999996	31090	509	0.999996	12200205	0.000000
295115737	9785210	499550	9999.977493	30354	751	0.999998	31128	510	0.999998	12241026	0.000000
295165300	9761188	497529	9999.986350	30537	740	0.999999	31010	605	0.999999	12282477	0.000000
295138265	9782335	497506	9999.991722	30311	727	0.999999	30886	511	0.999999	12323325	0.000000
295134213	9770166	498994	9999.994980	30619	730	0.999999	31140	502	0.999999	12364010	0.000000
295146617	9765297	498020	9999.996955	30539	655	1.000000	31005	553	1.000000	12404967	0.000000
295153102	9765466	498786	9999.998154	30283	733	1.000000	31216	574	1.000000	12445194	0.000000
295159623	9766356	498611	9999.998880	30479	676	1.000000	31020	516	1.000000	12485989	0.000000
295160728	9777555	499297	9999.999321	30566	676	1.000000	30975	524	1.000000	12526454	0.000000
295169808	9761943	498253	9999.999588	30536	635	1.000000	30910	494	1.000000	12566873	0.000000
295170980	9761703	496889	9999.999750	30542	727	1.000000	30958	519	1.000000	12606886	0.000000
295126050	9776270	499866	9999.999849	30716	633	1.000000	31135	503	1.000000	12646708	0.000000
295141613	9776979	499583	9999.999908	30373	769	1.000000	30992	498	1.000000	12687065	0.000000
295082182	9796061	500332	9999.999944	30699	621	1.000000	31204	554	1.000000	12727305	0.000000
295084443	9790883	498777	9999.999966	30564	669	1.000000	31058	556	1.000000	12767946	0.000000
295103934	9788980	498168	9999.999980	30439	667	1.000000	30975	482	1.000000	12808297	-1.#IND00
295111212	9787817	498071	9999.999988	30473	687	1.000000	30908	490	1.000000	12847981	-0.001600
295103164	9786678	498628	9999.999992	30329	699	1.000000	31116	564	1.000000	12888141	-0.006529
295152116	9760649	497248	9999.999995	30482	704	1.000000	30907	519	1.000000	12927715	0.015593
295174326	9771596	497974	9999.999997	30271	670	1.000000	30847	580	1.000000	12967899	0.018614
295107494	9784736	499455	9999.999998	30202	707	1.000000	31100	571	1.000000	13007680	0.010018
295117768	9771115	498510	9999.999999	30884	646	1.000000	30947	494	1.000000	13046877	0.017965
295120253	9778920	499452	9999.999999	30611	683	1.000000	31088	509	1.000000	13085992	0.015313
295144028	9766582	498630	10000.000000	30705	698	1.000000	31007	506	1.000000	13125478	0.010051
295173222	9773106	496954	10000.000000	30527	753	1.000000	30957	527	1.000000	13165267	0.011008
295163729	9779340	499160	10000.000000	30331	690	1.000000	31081	500	1.000000	13204599	0.013747
295097023	9792735	499053	10000.000000	30227	716	1.000000	31055	545	1.000000	13243929	0.010426
295117986	9775764	497764	10000.000000	30480	709	1.000000	31048	536	1.000000	13282977	0.007912
295122646	9782604	498729	10000.000000	30735	725	1.000000	30912	641	1.000000	13322142	0.007721
295112865	9788535	498331	10000.000000	30408	686	1.000000	30963	496	1.000000	13361533	0.006788
295129694	9770039	499477	10000.000000	30251	748	1.000000	30852	571	1.000000	13400491	0.005912
295126397	9782291	498647	10000.000000	30554	560	1.000000	31112	498	1.000000	13439615	0.004312
295117463	9773882	497711	10000.000000	30562	712	1.000000	31208	560	1.000000	13478820	0.004675
295123537	9790372	498511	10000.000000	30638	655	1.000000	31140	522	1.000000	13517500	0.004194
295107785	9776975	499130	10000.000000	30448	786	1.000000	31090	491	1.000000	13556756	0.003865
295123973	9775918	499382	10000.000000	30277	750	1.000000	31017	512	1.000000	13595219	0.003107
295131967	9774134	499013	10000.000000	30556	645	1.000000	31340	523	1.000000	13633557	0.003268
295120808	9785979	497956	10000.000000	30514	720	1.000000	31180	572	1.000000	13672259	0.003069
295109797	9776527	498031	10000.000000	30536	667	1.000000	31117	535	1.000000	13710691	0.002756
295138048	9772028	498790	10000.000000	30294	679	1.000000	31098	481	1.000000	13749068	0.004491
295148381	9768664	499844	10000.000000	30559	674	1.000000	30947	513	1.000000	13787406	0.004182
295125881	9773319	499546	10000.000000	30557	679	1.000000	31137	558	1.000000	13825798	0.003955
295167686	9764255	499666	10000.000000	30580	698	1.000000	31171	500	1.000000	13863667	0.003871
295150863	9763924	497706	10000.000000	30620	658	1.000000	31206	499	1.000000	13901371	0.003577
295149705	9769522	499069	10000.000000	30606	738	1.000000	30904	525	1.000000	13939547	0.003416
295122365	9774962	498398	10000.000000	30495	710	1.000000	30978	550	1.000000	13977773	0.003320
295126789	9773690	499168	10000.000000	30268	731	1.000000	31058	537	1.000000	14015715	0.004468
295087296	9793301	499282	10000.000000	30544	672	1.000000	31009	519	1.000000	14053881	0.004595
295131807	9768986	497753	10000.000000	30385	699	1.000000	31019	548	1.000000	14091232	0.004167
295146210	9772526	497848	10000.000000	30589	631	1.000000	31122	528	1.000000	14129706	0.004038
295148259	9770602	498411	10000.000000	30439	685	1.000000	31086	480	1.000000	14167447	0.004054
295170362	9772332	497737	10000.000000	30428	678	1.000000	31032	532	1.000000	14205223	0.003965
295176488	9760770	497594	10000.000000	30560	675	1.000000	30853	585	1.000000	14243240	0.002914
295145630	9774293	497913	10000.000000	30485	670	1.000000	30801	512	1.000000	14281581	0.003100
295139902	9773878	498141	10000.000000	30416	692	1.000000	31112	520	1.000000	14319212	0.002861
295184593	9761326	497117	10000.000000	30336	680	1.000000	31133	535	1.000000	14356709	0.002705
295129621	9794181	499428	10000.000000	30545	664	1.000000	30961	546	1.000000	14394132	0.002059
295097098	9787677	498707	10000.000000	30358	683	1.000000	31155	492	1.000000	14432281	0.002092
295137777	9782628	498191	10000.000000	30527	682	1.000000	30767	518	1.000000	14470023	0.002080
295105121	9796081	498652	10000.000000	30387	645	1.000000	31000	570	1.000000	14507502	0.002054
295144727	9776275	499076	10000.000000	30782	682	1.000000	30922	532	1.000000	14545046	0.002184
295081517	9794444	500408	10000.000000	30543	662	1.000000	31062	547	1.000000	14582666	0.001847
295138309	9779545	498487	10000.000000	30519	699	1.000000	31092	529	1.000000	14620403	0.001878
295139102	9769943	498189	10000.000000	30471	803	1.000000	31033	520	1.000000	14657253	0.001841
295110213	9774259	499133	10000.000000	30290	768	1.000000	31237	527	1.000000	14693981	0.002357
295124734	9782226	498501	10000.000000	30278	689	1.000000	31043	600	1.000000	14731260	0.001565
295107594	9793601	500184	10000.000000	30332	655	1.000000	30873	556	1.000000	14768086	0.001082
295128322	9766187	499671	10000.000000	30661	637	1.000000	30853	486	1.000000	14805309	0.001179
295148976	9761484	498443	10000.000000	30510	688	1.000000	31109	523	1.000000	14842153	0.001155
295132332	9769971	500366	10000.000000	30669	653	1.000000	30902	558	1.000000	14879428	0.001093
295121277	9784784	497805	10000.000000	30433	677	1.000000	31080	562	1.000000	14916690	0.000952
295126015	9777693	499585	10000.000000	30326	683	1.000000	31156	507	1.000000	14953827	0.000888
295108124	9792942	500110	10000.000000	30246	622	1.000000	31156	538	1.000000	14991047	0.000589
295126378	9771735	498805	10000.000000	30388	632	1.000000	31070	527	1.000000	15028149	0.001172
295119779	9775778	498639	10000.000000	30189	708	1.000000	30804	525	1.000000	15064922	0.001363
npatches	nstrain	runtime	dt	init_x	init_y	init_y_blood	init_z	init_S	beta0	beta1	beta2	beta3	mean_beta	B	d	delta	delta_blood	b[0]	mut	m	CTL	c	g	epsilon	k	het	lambda	rho	omega	x_max	patch.dyna	DELTA	A	VA
10000	1	100.000000	0.001000	21900	9499	5000000	0.001000	10000000	8.101545	5.680628	5.854660	4.997285	6	800000000	0.010000	1.000000	1.000000	80000	0.000050	0.004800	0	0.500000	0.000000	2.500000	6.000000	0.500000	0.001000	0.001000	0.010000	31872	0	10.000000	7.000000	1.000000
sus	inf	inf_blood	z	x[0]	y[0][0]	z[0]	x[1]	y[1][0]	z[1]	S[0]	synchrony
219000000	94990000	5000000	10.000000	21900	9499	0.001000	21900	9499	0.001000	10000000	0.000000
142709325	158338283	8217996	3941.516320	10971	16962	0.394152	14099	16026	0.394152	10462212	0.000000
205165748	57870689	3013879	6325.803353	17052	7160	0.632580	20777	5772	0.632580	10752886	0.000000
255684280	24586950	1274850	7771.765723	22478	3384	0.777177	26144	2172	0.777177	10901304	0.000000
282148440	12970517	669083	8648.676577	25649	1910	0.864868	28895	1168	0.864868	10980323	0.000000
295844295	7804045	401460	9180.483393	27531	1282	0.918048	30147	661	0.918048	11023213	0.000000
303453868	5123445	264192	9503.000201	29017	889	0.950300	31084	332	0.950300	11046036	0.000000
307902370	3614626	185550	9698.592075	30174	555	0.969859	31202	275	0.969859	11057469	0.000000
310723799	2691774	138888	9817.209710	30603	387	0.981721	31722	195	0.981721	11061352	0.000000
312492138	2092006	106819	9889.145947	30670	311	0.988915	31665	170	0.988915	11060690	0.000000
313722081	1690273	86597	9932.772025	31198	197	0.993277	31763	88	0.993277	11056988	0.000000
314581000	1409223	71927	9959.229270	31271	277	0.995923	31472	91	0.995923	11050877	0.000000
315202163	1209512	62059	9975.274394	31067	217	0.997527	31596	96	0.997527	11043444	0.000000
315670260	1056466	53998	9985.005037	31289	167	0.998501	31510	69	0.998501	11034857	0.000000
315996619	943708	48229	9990.906233	31381	174	0.999091	31797	64	0.999091	11025500	0.000000
316268644	852358	43854	9994.485041	31445	156	0.999449	31807	55	0.999449	11015105	0.000000
316477684	782294	39947	9996.655426	31461	125	0.999666	31740	51	0.999666	11004235	0.000000
316661990	720866	36766	9997.971667	31495	93	0.999797	31764	51	0.999797	10992850	0.000000
316821011	672109	34377	9998.769908	31813	112	0.999877	31772	44	0.999877	10981100	0.000000
316925730	628916	31985	9999.254005	31664	83	0.999925	31522	68	0.999925	10969270	0.000000
317031092	592426	30495	9999.547588	31472	112	0.999955	31927	38	0.999955	10957058	0.000000
317117910	561715	28689	9999.725632	31483	77	0.999973	31792	37	0.999973	10944713	0.000000
317199081	537601	27724	9999.833608	31434	90	0.999983	31840	27	0.999983	10932042	0.000000
317225594	523901	26577	9999.896968	31482	60	0.999990	31969	17	0.999990	10919105	0.000000
317296142	501214	25438	9999.937516	31558	93	0.999994	31937	29	0.999994	10906097	0.000000
317355446	482079	24504	9999.962106	31770	70	0.999996	31803	40	0.999996	10893135	0.000000
317421722	466248	23741	9999.977019	31816	74	0.999998	31817	26	0.999998	10880028	0.000000
317418432	456357	23333	9999.986063	31824	54	0.999999	31999	22	0.999999	10867025	0.000000
317478272	441870	22645	9999.991548	31860	69	0.999999	32024	28	0.999999	10853510	0.000000
317501295	430008	22075	9999.990692	31796	68	0.999999	31700	52	0.999999	10840069	0.000000
317497454	425335	21578	9999.994355	31803	62	1.000000	31656	20	1.000000	10826949	0.000000
317563990	416512	21528	9999.947390	31500	43	1.000000	32023	14	1.000000	10813603	0.000000
317572917	406708	20831	9999.822656	31968	40	1.000000	32070	30	1.000000	10800300	0.000000
317578567	402885	20297	9999.777050	31725	58	1.000000	31855	26	1.000000	10786872	0.000000
317587281	398494	20206	9999.769586	31577	54	1.000000	31910	35	1.000000	10773582	0.000000
317622113	392042	20035	9999.854383	31328	61	1.000000	31638	20	1.000000	10760136	0.000000
317635799	386190	19557	9999.862689	31848	63	1.000000	31797	29	1.000000	10746735	0.000000
317659010	385997	19569	9999.736928	31623	86	1.000000	31611	30	1.000000	10733320	0.000000
317652640	379118	19366	9999.756635	31873	80	1.000000	32076	17	1.000000	10719725	0.000000
317666694	373538	19163	9999.566251	31728	84	1.000000	31779	28	1.000000	10706318	0.000000
317689068	373000	19167	9999.171322	31665	55	1.000000	31568	18	1.000000	10692821	-1.#IND00
317675756	368240	18878	9999.219326	31853	47	1.000000	31928	20	1.000000	10679267	-0.004800
317693368	365168	18592	9999.257741	31707	40	1.000000	31743	18	1.000000	10665854	-0.004557
317704604	359178	18599	9999.096412	31866	39	1.000000	31847	22	1.000000	10652621	-0.004595
317724145	350488	17999	9998.948069	31751	64	1.000000	31588	37	1.000000	10638909	-0.002325
317723636	345315	17688	9998.853394	31912	61	1.000000	31820	9	1.000000	10625455	-0.000571
317768879	344472	17386	9998.540028	31619	59	1.000000	31652	12	1.000000	10611853	0.009028
317787258	342926	17582	9998.384331	31589	55	1.000000	31596	14	1.000000	10598459	0.012092
317764531	343483	17354	9998.201342	31764	57	1.000000	32064	25	1.000000	10584903	0.016691
317766862	342822	17593	9997.896802	31595	83	1.000000	31874	8	0.995645	10571061	0.015713
317785948	342102	17606	9997.624209	31799	29	1.000000	31805	32	0.997359	10557611	0.018697
317784164	340337	17449	9997.377397	31671	53	1.000000	31631	26	0.998398	10544092	0.015081
317778569	341938	17394	9997.584654	31781	46	1.000000	31810	29	0.999029	10530688	0.015103
317751397	343384	17500	9997.600802	31640	47	1.000000	31957	37	0.999411	10517331	0.014437
317775555	337583	17277	9997.364211	31934	46	1.000000	31793	37	0.999643	10503919	0.014832
317798089	332942	17143	9997.124288	31738	45	1.000000	31642	35	0.999783	10490508	0.013525
317793065	334852	17121	9997.218752	31763	36	1.000000	31536	18	0.999869	10477213	0.015903
317791004	334417	17014	9997.425296	31362	33	1.000000	31796	18	0.999920	10463953	0.015127
317788807	331936	16914	9997.277935	31717	81	1.000000	31864	18	0.999952	10450676	0.014541
317794789	334194	17173	9997.314281	31670	92	1.000000	31637	27	0.999971	10437322	0.013585
317782226	333490	17003	9996.355688	31720	77	1.000000	31778	27	0.999982	10423952	0.014180
317766169	337943	17027	9996.364183	31523	73	1.000000	31800	20	0.999989	10410882	0.013582
317782623	339057	17259	9997.154998	31559	68	1.000000	31709	16	0.999993	10397737	0.013063
317763353	338366	17299	9997.316856	31767	38	1.000000	31823	9	0.999996	10384592	0.011256
317757195	336988	17123	9997.639000	31701	59	1.000000	32032	19	0.999998	10371540	0.010992
317775943	335692	17397	9997.882404	31642	45	1.000000	31893	24	0.999999	10358369	0.010410
317775845	335043	17009	9997.722343	31766	33	1.000000	31827	39	0.999999	10345158	0.010062
317780065	333209	17005	9997.678631	31680	54	1.000000	31722	36	0.999999	10331777	0.009942
317776392	327426	16628	9997.386418	31746	49	1.000000	31874	22	1.000000	10318474	0.009598
317798890	328927	16651	9997.465301	31810	45	1.000000	32008	20	1.000000	10305354	0.008839
317803677	327458	16781	9997.453195	31781	49	1.000000	31947	18	1.000000	10292212	0.008483
317795188	328335	16528	9997.553279	31640	47	1.000000	31803	22	1.000000	10279134	0.008426
317788290	330465	16892	9997.351234	31718	36	1.000000	31808	32	1.000000	10266150	0.008907
317785808	333359	16828	9997.469471	31517	55	1.000000	31659	13	1.000000	10253147	0.009126
317801801	334091	17038	9997.348790	31631	59	1.000000	31838	18	1.000000	10240093	0.009450
317800924	328271	16816	9997.257297	31580	81	1.000000	31707	22	1.000000	10227281	0.009198
317815717	325424	16569	9996.559312	31629	66	1.000000	31729	40	1.000000	10214142	0.011529
317800693	324363	16580	9996.629911	31786	63	1.000000	31912	22	1.000000	10201214	0.011531
317793375	327728	16803	9996.883133	31536	98	1.000000	31860	28	1.000000	10188160	0.011376
317805939	325432	16520	9996.890984	31773	55	1.000000	31736	23	1.000000	10175365	0.011821
317802508	324633	16516	9997.098189	31604	72	1.000000	31873	22	1.000000	10162346	0.012772
317820232	323375	16610	9996.470424	31718	62	1.000000	31931	18	1.000000	10149417	0.012344
317803057	324195	16730	9996.330469	31763	35	1.000000	31793	8	1.000000	10136541	0.012499
317809480	323052	16104	9996.339700	31883	72	1.000000	31788	9	1.000000	10123532	0.012962
317835523	322087	16602	9996.246622	31690	66	1.000000	31830	23	1.000000	10110684	0.012956
317828044	320636	16567	9996.284657	31751	84	1.000000	31610	19	1.000000	10097720	0.012180
317816900	322108	16501	9996.288109	31610	50	1.000000	31833	22	1.000000	10084844	0.011004
317825101	319978	16249	9995.993253	31954	31	1.000000	31817	26	1.000000	10072165	0.011086
317841921	320001	16241	9996.026435	31859	40	1.000000	31907	21	1.000000	10059235	0.010717
317817482	320746	16319	9996.284253	31804	41	1.000000	31905	20	1.000000	10046424	0.008583
317830780	320260	16306	9996.172137	31705	30	1.000000	31662	25	1.000000	10033408	0.008892
317805353	316209	16378	9995.862610	31713	53	1.000000	31799	16	1.000000	10020749	0.008949
317820588	311686	16021	9995.910538	31817	38	1.000000	31885	20	1.000000	10007989	0.009243
317865251	306714	15603	9995.858227	31805	40	1.000000	31792	14	1.000000	9995140	0.010381
317856358	307077	15607	9993.993216	31675	48	1.000000	31618	16	1.000000	9982044	0.010598
317857211	309816	15748	9993.957362	31626	49	1.000000	31705	9	1.000000	9969192	0.010238
317857135	305185	15601	9994.390532	31881	51	1.000000	31910	16	1.000000	9956330	0.009316
317852158	307106	15656	9994.397945	31675	59	1.000000	31898	30	1.000000	9943645	0.009518
317845867	307517	15897	9994.383393	31741	77	1.000000	31761	25	1.000000	9931070	0.009867
317863367	309101	15704	9994.896144	31675	48	1.000000	31590	35	1.000000	9918498	0.011489
npatches	nstrain	runtime	dt	init_x	init_y	init_y_blood	init_z	init_S	beta0	beta1	beta2	beta3	mean_beta	B	d	delta	delta_blood	b[0]	mut	m	CTL	c	g	epsilon	k	het	lambda	rho	omega	x_max	patch.dyna	DELTA	A	VA
10000	1	100.000000	0.001000	21900	9499	5000000	0.001000	10000000	6.810221	6.802257	3.154282	8.196974	6	800000000	0.010000	1.000000	1.000000	80000	0.000050	0.004800	0	0.500000	0.000000	2.500000	7.000000	0.500000	0.001000	0.001000	0.010000	31872	0	10.000000	7.000000	1.000000
sus	inf	inf_blood	z	x[0]	y[0][0]	z[0]	x[1]	y[1][0]	z[1]	S[0]	synchrony
219000000	94990000	5000000	10.000000	21900	9499	0.001000	21900	9499	0.001000	10000000	0.000000
151158052	136186068	7098922	3941.516320	13394	14295	0.394152	13252	14399	0.394152	10446251	0.000000
223941207	39894428	2087028	6325.803353	21010	4354	0.632580	21231	4368	0.632580	10689980	0.000000
275460550	13497829	702488	7771.765723	26819	1470	0.777177	26789	1573	0.777177	10788420	0.000000
299253457	5395157	278589	8648.676577	29574	585	0.864868	29829	542	0.864868	10823408	0.000000
309894377	2304445	119655	9180.483393	30756	258	0.918048	30547	212	0.918048	10830373	0.000000
314729500	1003448	51916	9503.000201	31381	117	0.950300	31608	75	0.950300	10824500	0.000000
316935019	437705	22575	9698.592075	31776	25	0.969859	31798	41	0.969859	10812737	0.000000
317944244	187824	9763	9805.262155	31934	8	0.981721	31854	11	0.981721	10798384	0.000000
318376198	81198	4126	9254.438484	31984	10	0.988915	31790	11	0.988915	10783061	0.000000
318546785	51961	2654	7305.059191	31792	2	0.890532	31748	1	0.459120	10767421	0.000000
318525221	79744	3981	6701.535720	31967	20	0.865941	32067	7	0.661636	10751686	0.000000
318419272	135951	6807	7547.452731	31924	17	0.918699	31894	18	0.794798	10736128	0.000000
318313280	151684	7727	8372.437786	31848	4	0.950695	32018	11	0.875554	10721132	0.000000
318376328	115105	6046	8753.476632	31972	13	0.970099	32005	18	0.924529	10705763	0.000000
318475273	75731	3940	8345.168922	32060	14	0.981866	31878	10	0.954230	10690326	0.000000
318529711	64640	3296	7358.537547	31744	7	0.989003	32047	1	0.458397	10674708	0.000000
318537863	86590	4407	7201.248879	31813	16	0.777382	31914	3	0.629181	10659356	0.000000
318465112	116388	5948	7776.861007	31666	13	0.772447	31925	12	0.751473	10644080	0.000000
318402169	117730	5984	8319.828212	31847	9	0.861999	31951	6	0.849280	10628755	0.000000
318424724	92235	4668	8386.912653	31774	6	0.898657	31724	7	0.908595	10613459	0.000000
318514275	70596	3567	7860.229484	31722	3	0.931801	31959	5	0.929030	10597999	0.000000
318521578	73393	3614	7309.769456	31815	5	0.958641	31815	6	0.709856	10582525	0.000000
318491026	97981	5020	7492.532038	31791	18	0.974917	31838	3	0.824041	10567158	0.000000
318422314	115643	6014	8015.724368	31812	2	0.677358	31700	8	0.893289	10552042	0.000000
318426989	105112	5335	8349.113904	31498	23	0.804332	31862	14	0.935284	10536979	0.000000
318461371	83150	4322	8197.109198	31901	7	0.881336	32059	4	0.585451	10521723	0.000000
318506466	69231	3522	7607.406993	31866	8	0.928036	31743	2	0.704404	10506459	0.000000
318527904	79073	4105	7306.036953	31621	1	0.660087	31887	5	0.806982	10491260	0.000000
318483202	103703	5325	7643.933340	31857	23	0.702372	31893	5	0.759836	10476010	0.000000
318437983	111725	5828	8134.646837	31871	19	0.819502	31794	7	0.834796	10461090	0.000000
318461061	94427	4834	8299.441458	31788	7	0.890536	31933	4	0.899811	10446143	0.000000
318512317	74103	3762	7923.070340	31784	4	0.739182	31867	4	0.656097	10431177	0.000000
318511820	74398	3801	7435.915659	31822	9	0.841826	31790	2	0.423257	10415899	0.000000
318509400	88817	4492	7481.130164	31784	9	0.902134	31728	18	0.650231	10400963	0.000000
318465955	104011	5342	7849.174113	31919	3	0.940649	31671	18	0.787881	10386103	0.000000
318456633	99514	5055	8132.191880	31973	14	0.964006	31615	1	0.864845	10371123	0.000000
318485982	85443	4298	8067.712637	31973	1	0.825608	31885	11	0.876039	10356173	0.000000
318503776	76804	4002	7753.829889	31818	7	0.693239	31862	5	0.538379	10341137	0.000000
318505271	80217	4084	7513.298167	32153	11	0.688951	31853	26	0.720047	10325938	0.000000
318508508	91239	4820	7633.016195	31775	18	0.811363	31833	9	0.830221	10311126	-1.#IND00
318464815	99081	4995	7899.962539	31810	5	0.776527	31913	4	0.883803	10296218	-1.#IND00
318434501	93592	4828	8062.825465	31847	7	0.771755	31875	12	0.929532	10281634	-1.#IND00
318494697	82020	4163	7932.385366	31860	7	0.601402	31880	4	0.896022	10266830	-0.004677
318525362	77325	3933	7643.700292	31970	11	0.758268	32095	1	0.814539	10252132	0.005520
318517755	84742	4300	7550.079575	32132	12	0.853401	32041	13	0.877706	10237263	0.010139
318482449	95952	4783	7772.807363	31898	7	0.911094	31783	5	0.849096	10222621	0.008498
318475909	97537	4947	8011.573764	31940	7	0.939804	31815	3	0.908484	10207889	0.005011
318470346	86727	4484	8034.782960	31890	8	0.963494	31905	6	0.927851	10193331	0.004994
318533250	79219	4188	7786.905803	31685	6	0.789105	31892	3	0.753177	10178757	0.005374
318530644	80485	4083	7599.859447	31710	20	0.872102	31920	17	0.447410	10163976	0.007668
318510433	87971	4470	7649.768320	31816	16	0.769812	31766	14	0.664879	10149347	0.004401
318457883	93837	4847	7814.454340	31680	9	0.860402	31850	9	0.796764	10134775	0.005669
318470947	90680	4665	7967.524372	31701	10	0.915340	31697	3	0.855505	10120081	0.005308
318494330	82104	4086	7854.075269	31736	2	0.948657	31682	5	0.912370	10105513	0.006946
318530181	79034	4009	7615.354720	31712	5	0.968863	31806	8	0.946857	10091003	0.005847
318507092	87844	4378	7621.665904	32023	8	0.981117	31702	10	0.967771	10076470	0.004997
318464129	93223	4850	7812.988638	31854	2	0.655683	32023	9	0.980455	10062081	0.003618
318465261	93927	4861	7970.714805	31917	7	0.785223	31920	6	0.988147	10047751	0.002896
318474016	87357	4544	7968.541081	31888	5	0.869747	31859	7	0.989074	10033412	-0.000931
318502171	80832	4099	7771.603024	31892	9	0.624835	31888	6	0.905694	10018923	0.002477
318492868	81186	4213	7601.599354	31641	7	0.721260	31748	7	0.756836	10004532	0.002933
318490806	91976	4627	7660.715228	31842	3	0.830957	31885	17	0.852532	9990241	0.001981
318470088	96711	4910	7908.248809	31746	16	0.606028	31904	6	0.910567	9975814	0.005963
318478630	89672	4587	8012.311179	31932	16	0.761074	32072	10	0.777409	9961593	0.004279
318528005	79664	4131	7844.192273	31773	22	0.855102	31567	5	0.865009	9947311	0.004254
318505200	78493	4055	7593.906185	31911	9	0.769254	31989	11	0.765695	9932597	0.006720
318485051	88181	4571	7612.506406	31727	10	0.860063	31885	12	0.857905	9918277	0.007596
318459224	96663	4912	7845.474868	31767	3	0.765055	31702	4	0.913826	9904015	0.005542
318469222	95161	4860	8038.693569	31781	3	0.609114	31750	6	0.947739	9889926	0.006774
318494296	84737	4397	8001.773314	31854	7	0.704297	31672	7	0.913276	9875785	0.007086
318520703	76787	3958	7715.849259	31751	22	0.820670	31782	14	0.794754	9861505	0.008831
318497896	82927	4188	7570.084645	31910	10	0.891244	31845	12	0.875528	9847363	0.008981
318465634	92731	4814	7720.297859	31841	7	0.934045	32014	11	0.924513	9833182	0.008486
318465090	95329	4811	7909.115648	31930	4	0.960001	31601	6	0.954221	9818891	0.006991
318471185	89976	4653	7984.409335	31916	15	0.975742	31962	13	0.972237	9804860	0.007298
318477395	83636	4355	7880.142620	31765	5	0.950777	31933	4	0.614969	9790670	0.007084
318499259	80846	4206	7704.864964	31904	5	0.828156	31830	11	0.766496	9776511	0.006889
318498235	85474	4399	7654.515889	32013	1	0.804318	31797	10	0.858390	9762592	0.006415
318498288	92653	4713	7772.951730	31967	14	0.834475	31778	13	0.575650	9748544	0.008371
318468886	93815	4691	7923.761469	31830	3	0.899617	31642	3	0.742651	9734596	0.008237
318496638	86301	4340	7943.410726	31816	7	0.939122	31976	19	0.628067	9720531	0.007761
318526451	81936	4180	7779.626480	31709	4	0.963080	31670	14	0.774439	9706303	0.007929
318524506	85138	4340	7680.640990	32001	8	0.957740	32097	5	0.863208	9692467	0.008126
318487365	90097	4517	7760.169619	31723	9	0.974371	32071	12	0.917042	9678646	0.007386
318465690	92767	4835	7884.370838	31950	3	0.984457	31597	3	0.932303	9664815	0.007562
318479900	84929	4225	7887.676003	31779	9	0.990574	31610	11	0.794828	9650866	0.007728
318498124	80651	4111	7722.444111	31826	5	0.994284	31674	4	0.875572	9636894	0.007633
318484564	85795	4397	7664.569833	31591	4	0.996533	31784	0	0.597266	9623013	0.007934
318500707	91736	4584	7768.387834	32011	2	0.923448	31704	30	0.531579	9609249	0.008698
318465371	93449	4763	7924.850004	31618	5	0.951819	31920	27	0.715924	9595501	0.008584
318482904	88376	4437	7959.651442	31528	9	0.720820	31729	8	0.827721	9581661	0.008351
318517436	79734	4058	7802.513697	31812	3	0.541601	31951	7	0.895520	9567920	0.007828
318524084	80544	4091	7592.864421	31881	9	0.722002	31954	6	0.936638	9554138	0.007645
318502285	90198	4672	7680.195121	31830	9	0.831407	31845	5	0.825068	9540187	0.007535
318469764	94443	4844	7874.900287	31819	8	0.897756	31832	11	0.865648	9526638	0.006600
318467187	88873	4631	7968.128112	31589	2	0.780276	31966	6	0.583645	9513136	0.006855
318514542	80598	3962	7840.707863	32033	3	0.865425	31746	7	0.747499	9499582	0.006906
318505911	80338	4035	7604.223654	31664	6	0.918386	31920	5	0.846870	9485795	0.006956
318502090	89414	4612	7668.028740	31762	3	0.782611	31935	5	0.907133	9472127	0.006985
npatches	nstrain	runtime	dt	init_x	init_y	init_y_blood	init_z	init_S	beta0	beta1	beta2	beta3	mean_beta	B	d	delta	delta_blood	b[0]	mut	m	CTL	c	g	epsilon	k	het	lambda	rho	omega	x_max	patch.dyna	DELTA	A	VA
10000	1	100.000000	0.001000	21900	9499	5000000	0.001000	10000000	8.518952	3.354203	4.692557	6.840780	6	800000000	0.010000	1.000000	1.000000	80000	0.000050	0.004800	0	0.500000	0.000000	2.500000	8.000000	0.500000	0.001000	0.001000	0.010000	31872	0	10.000000	7.000000	1.000000
sus	inf	inf_blood	z	x[0]	y[0][0]	z[0]	x[1]	y[1][0]	z[1]	S[0]	synchrony
219000000	94990000	5000000	10.000000	21900	9499	0.001000	21900	9499	0.001000	10000000	0.000000
158763707	117551091	6152229	3941.516320	12000	13227	0.394152	21257	9588	0.394152	10431685	0.000000
239873538	27375602	1440240	6325.803353	20550	3670	0.632580	27872	1776	0.632580	10635257	0.000000
289780174	7067054	371176	7771.765723	27029	1191	0.777177	31041	341	0.777177	10695960	0.000000
309215784	1939914	102047	8648.676577	29727	427	0.864868	31603	104	0.864868	10704166	0.000000
315933357	499589	26012	9180.483393	30966	108	0.918048	31882	25	0.918048	10695080	0.000000
317978992	113969	6057	9397.532386	31698	22	0.950300	31910	4	0.950300	10680773	0.000000
318538850	32257	1740	6768.096691	31746	6	0.969859	31775	3	0.791164	10665492	0.000000
318593905	50506	2425	4971.966351	32063	10	0.669905	31862	2	0.450385	10649739	0.000000
318445772	139267	6910	6240.205750	31930	11	0.799812	31967	4	0.265213	10634251	0.000000
318252189	175138	9158	7637.128503	31882	24	0.878595	32044	6	0.543829	10619430	0.000000
318390663	96723	4937	8271.029227	31695	17	0.926373	31836	5	0.723353	10604216	0.000000
318576027	43467	2319	6927.937597	31925	4	0.912953	31817	3	0.810468	10588733	0.000000
318600192	52693	2708	5521.207617	31908	2	0.926898	31921	0	0.290848	10573261	0.000000
318502502	110931	5519	6377.288692	31668	4	0.955667	32200	6	0.428909	10557937	0.000000
318362926	125183	6583	7532.112099	31922	13	0.973114	31709	6	0.653659	10542956	0.000000
318463433	72822	3745	7766.918858	31745	8	0.983695	31984	4	0.723290	10527480	0.000000
318568919	44254	2289	6342.108796	31985	1	0.719089	31799	3	0.495060	10512242	0.000000
318568507	66593	3463	5797.082961	31973	25	0.772437	31751	4	0.536399	10496766	0.000000
318451533	113217	5861	6774.855167	31694	12	0.861993	31731	4	0.658570	10481748	0.000000
318425495	101104	5238	7645.040554	31833	4	0.916305	31875	3	0.573028	10466760	0.000000
318503610	58838	2958	7271.311239	32162	4	0.946323	31712	1	0.338317	10451582	0.000000
318597570	48935	2512	6057.573707	31645	0	0.632876	31977	3	0.334778	10436021	0.000000
318557511	81082	4025	6138.664036	31794	23	0.647171	31881	9	0.535070	10421065	0.000000
318464626	108533	5422	7085.853173	31901	16	0.786025	31792	5	0.718041	10406024	0.000000
318480622	81357	4159	7566.513796	31878	11	0.870234	32068	1	0.556774	10391167	0.000000
318559866	51944	2637	6805.239635	31613	26	0.921303	32051	5	0.593900	10376255	0.000000
318559626	59680	3012	5980.728015	31865	3	0.952274	31892	2	0.445188	10361092	0.000000
318487947	95362	4809	6570.567227	31953	9	0.897759	31809	2	0.379714	10346195	0.000000
318445397	96079	4898	7365.577277	32009	21	0.937996	31586	3	0.468807	10331361	0.000000
318528768	63971	3137	7241.392040	32099	2	0.945511	31832	5	0.585975	10316383	0.000000
318597726	52478	2604	6265.182039	31926	19	0.632900	31898	4	0.650944	10301469	0.000000
318546525	76068	3935	6195.839834	32048	6	0.777370	31927	5	0.521762	10286261	0.000000
318479019	98082	4982	6981.268954	32076	13	0.864985	31816	3	0.504472	10271339	0.000000
318480773	79164	4113	7383.170489	31729	17	0.918120	31873	3	0.676223	10256444	0.000000
318566828	55517	2915	6751.710499	31980	2	0.628383	31750	1	0.608088	10241527	0.000000
318575234	61444	3177	6171.880731	31807	3	0.774631	31809	1	0.383018	10226618	0.000000
318514388	86584	4428	6576.675073	31916	9	0.569624	31706	0	0.315588	10211673	0.000000
318481802	89443	4511	7197.915332	31674	57	0.738997	31887	6	0.522136	10197082	0.000000
318526963	65588	3337	7140.842529	31910	13	0.841713	31776	5	0.653069	10182269	0.000000
318569039	55405	2782	6381.715279	31836	3	0.760718	31991	4	0.322450	10167350	-1.#IND00
318544695	74710	3731	6317.970776	31821	3	0.854886	31949	0	0.456582	10152704	-1.#IND00
318488378	92231	4789	6960.423566	31923	1	0.905176	32016	2	0.554948	10138081	0.097302
318508300	75972	3813	7276.592031	31663	16	0.774202	31599	4	0.636106	10123393	0.081605
318576114	56653	2969	6730.051350	31681	17	0.863064	31862	2	0.590166	10108736	0.120886
318563121	62454	3272	6180.031093	31993	2	0.916954	31921	0	0.395706	10093867	0.106161
318519586	86300	4236	6600.817449	31758	32	0.746681	31937	3	0.408613	10079314	0.082090
318488174	90370	4628	7197.693144	31749	16	0.846373	31803	5	0.641350	10064925	0.075877
318501274	65819	3417	7173.303977	31743	8	0.906832	31699	1	0.671336	10050192	0.069397
318584525	55181	2843	6414.579165	31669	17	0.429373	31977	2	0.776724	10035345	0.084544
318575937	72887	3577	6269.056523	31668	64	0.653940	31873	2	0.638806	10020546	0.073107
318496397	92933	4750	6900.151552	31776	25	0.790130	31796	3	0.510556	10006322	0.077900
318478207	79619	4024	7303.121864	31830	4	0.498281	32079	2	0.686339	9991904	0.076766
318561088	56962	2895	6773.068918	31787	13	0.695730	31812	3	0.464721	9977334	0.078980
318546713	61963	3135	6238.165364	31899	24	0.815474	31858	2	0.418807	9962828	0.075804
318517641	82716	4111	6567.364015	31944	4	0.888093	31897	8	0.420546	9948358	0.070889
318505747	88088	4476	7131.810500	31669	23	0.932134	31921	12	0.648587	9933946	0.066551
318542586	66145	3327	7093.006160	31949	12	0.958842	31968	5	0.786884	9919337	0.061026
318564530	57728	2872	6462.365961	31986	9	0.975040	31985	5	0.510371	9904746	0.060047
318532124	72445	3634	6363.589247	32070	19	0.984863	31732	0	0.520177	9890237	0.060350
318507676	88289	4495	6876.635203	31717	8	0.990820	31840	4	0.691925	9875916	0.058034
318494783	75447	3942	7181.983224	31810	6	0.951731	32124	3	0.541620	9861352	0.055363
318534179	58665	2914	6722.375808	32038	11	0.554776	31869	1	0.578268	9846810	0.055851
318556242	64065	3195	6283.207987	31705	25	0.729992	31882	5	0.359608	9832398	0.052935
318510151	82295	4269	6646.470897	31768	10	0.836252	31762	3	0.346028	9818267	0.050574
318517381	81507	4100	7077.697543	31902	11	0.674263	31886	2	0.603395	9804230	0.049109
318527422	64599	3164	6936.191836	31591	16	0.802455	31902	1	0.455056	9790125	0.047131
318558643	60212	3044	6422.739178	31825	3	0.880198	31812	4	0.482017	9775984	0.046706
318521352	75941	3859	6476.175549	31774	12	0.904200	31789	1	0.364248	9761852	0.044785
318498973	86620	4440	6969.871699	31933	15	0.711618	31872	5	0.440050	9747953	0.043656
318531263	71523	3681	7111.249308	31562	19	0.825109	31864	7	0.614829	9733833	0.043340
318537885	57635	2915	6625.012158	31942	15	0.893937	31906	3	0.709775	9719409	0.045873
318573075	64575	3322	6255.928800	31739	25	0.935677	31772	2	0.437163	9705121	0.045589
318509315	83939	4196	6647.548080	31774	17	0.960991	31999	0	0.332349	9690956	0.044556
318498844	84255	4296	7136.804654	32056	7	0.976343	31946	2	0.504319	9676940	0.043801
318515834	65037	3346	7025.003047	31957	10	0.944500	31873	6	0.658750	9662902	0.042950
318534157	58029	2999	6425.304250	32112	6	0.966342	31848	0	0.285106	9648820	0.043392
318544592	72984	3649	6432.525469	32054	3	0.979588	31880	2	0.509349	9634774	0.042787
318528266	81874	4225	6866.150640	31824	13	0.987621	31592	5	0.532139	9620763	0.043308
318504855	72954	3540	7033.509629	31787	4	0.992493	31818	4	0.632312	9606956	0.043275
318545798	61565	3099	6714.689606	31602	7	0.995447	31754	4	0.685131	9593104	0.042691
318556807	66415	3401	6428.188614	31785	6	0.997239	31995	4	0.550701	9579087	0.041553
318511150	80456	4065	6716.922085	31749	5	0.998326	31807	3	0.616217	9565123	0.040086
318508643	78400	4055	7057.167466	31905	4	0.998985	31877	6	0.641057	9551246	0.039343
318533729	65371	3367	6873.183276	31862	10	0.999384	31678	2	0.486749	9537300	0.038061
318570280	63073	3161	6500.780945	31782	10	0.953869	31912	8	0.423172	9523429	0.039381
318534483	76324	3961	6585.689124	31758	7	0.407166	31944	5	0.650180	9509586	0.038741
318542398	79618	4158	6932.353451	31891	31	0.640473	31940	3	0.787850	9495700	0.038121
318545017	68790	3560	6961.207312	31815	38	0.781963	31950	2	0.542908	9481914	0.037093
318556972	63154	3254	6622.560480	31729	24	0.867770	32044	6	0.660508	9468211	0.035867
318538601	67869	3399	6485.954585	31627	12	0.919809	31800	5	0.794114	9454323	0.034554
318524914	76621	3921	6704.702097	31975	34	0.942336	31931	1	0.457964	9440581	0.034076
318517337	74418	3886	6933.247803	31934	10	0.965030	31842	4	0.615944	9426978	0.033538
318548106	65103	3328	6782.427955	31905	3	0.978792	31714	4	0.641152	9413412	0.033956
318524096	65587	3354	6565.346386	31718	6	0.807964	31792	4	0.667850	9399975	0.033389
318560940	73359	3737	6590.909369	31850	19	0.851348	31991	3	0.439865	9386281	0.032769
318499755	78814	4112	6882.237856	31831	2	0.610856	31946	13	0.660303	9372566	0.032293
318502736	70975	3617	6966.891857	32019	36	0.565265	31965	4	0.536381	9358828	0.031931
318519988	63767	3245	6710.958044	31693	18	0.736353	32021	6	0.533545	9345162	0.032052
318548796	64605	3283	6469.984503	31810	37	0.840110	31747	2	0.657957	9331464	0.031878
npatches	nstrain	runtime	dt	init_x	init_y	init_y_blood	init_z	init_S	beta0	beta1	beta2	beta3	mean_beta	B	d	delta	delta_blood	b[0]	mut	m	CTL	c	g	epsilon	k	het	lambda	rho	omega	x_max	patch.dyna	DELTA	A	VA
10000	1	100.000000	0.001000	21900	9499	5000000	0.001000	10000000	4.444349	6.308300	4.414560	7.084709	6	800000000	0.010000	1.000000	1.000000	80000	0.000050	0.004800	0	0.500000	0.000000	2.500000	9.000000	0.500000	0.001000	0.001000	0.010000	31872	0	10.000000	7.000000	1.000000
sus	inf	inf_blood	z	x[0]	y[0][0]	z[0]	x[1]	y[1][0]	z[1]	S[0]	synchrony
219000000	94990000	5000000	10.000000	21900	9499	0.001000	21900	9499	0.001000	10000000	0.000000
166650056	101068674	5316441	3941.516320	18995	9327	0.394152	15654	10626	0.394152	10417972	0.000000
254007660	18386449	973464	6325.803353	27400	1370	0.632580	24997	1885	0.632580	10584774	0.000000
300152724	3381260	178986	7771.765723	30885	193	0.777177	30255	283	0.777177	10617004	0.000000
314519031	556945	29460	8648.676577	31852	32	0.864868	31327	41	0.864868	10611326	0.000000
317984373	71627	3831	8813.869734	32134	7	0.918048	31760	6	0.918048	10596948	0.000000
318611791	20247	1053	4808.429030	31952	1	0.299553	31925	0	0.394814	10581355	0.000000
318604751	61130	3000	4201.305301	32111	5	0.311588	32066	8	0.628805	10565538	0.000000
318385450	155459	7754	6107.560751	31573	7	0.582509	31745	6	0.681655	10550526	0.000000
318345134	112971	5810	7461.987795	31972	10	0.746811	31841	7	0.769437	10535489	0.000000
318570562	39217	2110	6567.498455	31885	1	0.739997	31733	2	0.660552	10519959	0.000000
318628677	37453	1928	4660.404754	31792	6	0.470737	31990	2	0.615029	10504510	0.000000
318541766	89081	4548	5378.762405	31854	4	0.521515	31823	8	0.486057	10489166	0.000000
318423679	105891	5664	6744.122177	31783	4	0.628620	32136	8	0.688317	10474238	0.000000
318529990	53770	2730	6807.035777	31854	2	0.510109	31873	3	0.543324	10459162	0.000000
318617632	36313	1863	5118.172100	31756	6	0.380197	31891	1	0.241787	10443763	0.000000
318553799	70025	3507	5204.506939	31847	1	0.572481	31555	3	0.510564	10428628	0.000000
318484375	94967	4741	6369.575001	31810	8	0.593086	31788	18	0.386430	10413489	0.000000
318525697	59520	3110	6688.641938	31860	5	0.631011	31817	11	0.627898	10398493	0.000000
318595518	39254	2025	5443.323059	31882	1	0.478228	31723	1	0.567480	10383061	0.000000
318609925	58808	3067	5167.324186	31773	6	0.500299	31721	9	0.442619	10367662	0.000000
318531112	87271	4428	6109.533536	31988	5	0.670253	31850	10	0.661973	10352767	0.000000
318527477	63512	3328	6619.133798	31849	4	0.564014	31803	6	0.795002	10337877	0.000000
318618581	40902	2072	5649.513466	31559	1	0.567168	31918	1	0.479048	10322681	0.000000
318626966	57060	2866	5203.693246	31924	2	0.393741	31995	5	0.424525	10307426	0.000000
318526340	81501	4079	6014.924810	31762	5	0.617838	31523	11	0.651000	10292384	0.000000
318513889	66425	3448	6519.279094	31953	4	0.751336	31758	7	0.788347	10277362	0.000000
318591774	44875	2318	5785.783299	32020	3	0.284884	31658	1	0.496412	10262295	0.000000
318574945	53656	2745	5307.303932	31903	1	0.462884	31879	6	0.583434	10247249	0.000000
318560792	73906	3762	5860.688168	31881	5	0.421760	31957	7	0.398721	10232269	0.000000
318506838	66250	3517	6378.036788	32081	6	0.649323	31736	11	0.635352	10217546	0.000000
318585723	47483	2335	5899.624610	31936	3	0.470801	31836	4	0.756392	10202301	0.000000
318599859	53462	2694	5399.780836	31747	5	0.667321	31869	4	0.582927	10187451	0.000000
318537060	71578	3570	5865.288951	31883	0	0.406314	31684	8	0.500756	10172638	0.000000
318530568	66674	3322	6321.645056	31834	15	0.494518	31669	6	0.605248	10157946	0.000000
318608242	48824	2451	5893.418197	32022	0	0.318414	31747	4	0.708676	10143297	0.000000
318590965	53197	2699	5459.278383	31827	9	0.336664	31810	2	0.316367	10128366	0.000000
318543570	69124	3418	5797.297264	31908	2	0.597717	31820	2	0.359113	10113573	0.000000
318533847	68256	3429	6290.885315	31863	6	0.562891	31713	2	0.377295	10098978	0.000000
318549554	49835	2606	6000.151864	31859	1	0.344877	31941	7	0.622357	10084193	0.000000
318596580	50132	2534	5412.216448	31768	1	0.588032	31893	5	0.770977	10069240	-1.#IND00
318578865	67404	3466	5656.938556	31901	8	0.383299	31872	3	0.861108	10054633	-1.#IND00
318534326	69926	3552	6225.106625	31861	2	0.352257	31803	2	0.632569	10040162	-1.#IND00
318554911	52533	2676	6075.043963	31762	4	0.384709	31880	16	0.620752	10025341	0.037350
318585871	52402	2656	5529.300387	31847	3	0.393311	31805	7	0.614181	10010862	0.018237
318574157	65541	3305	5758.568121	31976	4	0.520411	31959	3	0.635642	9996341	0.014276
318521376	68288	3524	6140.667398	32029	0	0.494910	31807	6	0.604910	9981755	0.012321
318566721	53852	2831	6022.454472	31901	3	0.280258	31541	2	0.598980	9967359	0.008009
318573553	53425	2587	5617.834771	31813	5	0.318541	31682	10	0.682155	9952818	0.012208
318572500	63888	3259	5781.502464	31957	10	0.517736	32076	2	0.299173	9938425	0.012065
318547092	64866	3349	6076.282774	31959	5	0.687238	31783	8	0.439665	9924047	0.011460
318589074	54638	2728	5962.187063	31818	0	0.608737	31660	3	0.583261	9909472	0.011377
318593503	54293	2873	5636.907202	31903	9	0.624203	31892	7	0.705307	9894875	0.009306
318588706	65191	3315	5808.786157	31487	3	0.772096	31866	8	0.735525	9880308	0.009027
318542303	63840	3218	6068.770667	31901	2	0.356388	31889	1	0.714272	9865807	0.009718
318571479	55379	2809	5947.243296	31690	2	0.460304	31779	7	0.746826	9851238	0.010483
318557099	54750	2760	5722.116648	31683	6	0.342972	31643	4	0.491090	9836822	0.010942
318559201	60518	3090	5758.995112	31862	3	0.548459	32168	5	0.691369	9822554	0.010004
318576490	62014	3236	5950.934400	31952	7	0.674727	31742	3	0.812829	9808262	0.011104
318568652	56716	2913	5954.801027	31809	1	0.618619	31834	1	0.719609	9794015	0.014726
318571585	53491	2800	5726.151385	31753	2	0.658492	31601	4	0.816986	9779555	0.016166
318578082	59409	2978	5699.412651	31713	2	0.259912	31907	2	0.460991	9765455	0.020507
318570703	63267	3343	5933.082796	31578	7	0.551170	31745	0	0.531883	9751246	0.019003
318534645	59032	3116	6010.578471	31958	13	0.653767	31844	14	0.395642	9737002	0.017538
318580344	55113	2844	5819.835219	31902	0	0.553373	31956	0	0.402495	9722507	0.016686
318561447	56682	2908	5705.551440	31656	14	0.458144	31841	15	0.586613	9708330	0.016029
318558383	62804	3230	5854.901128	31686	3	0.567781	32039	5	0.427873	9694029	0.016484
318565155	61954	3160	6028.858145	31737	4	0.706769	31807	4	0.653031	9679935	0.016364
318579939	55773	2735	5914.118857	31916	5	0.632583	31717	8	0.662828	9666124	0.016123
318556068	56772	2919	5712.764724	31903	7	0.581399	31697	6	0.795521	9651955	0.015516
318557496	62208	3200	5865.819394	31786	2	0.501911	31786	2	0.782343	9638078	0.015344
318553608	60680	3151	5985.266784	31846	5	0.527877	31684	5	0.753321	9624130	0.014348
318564840	56447	2840	5842.931734	31790	0	0.206632	31840	5	0.838441	9610078	0.014917
318585721	56712	2831	5740.303887	31930	2	0.456105	31803	1	0.781858	9595897	0.014226
318558686	61528	3148	5857.851635	31755	6	0.492197	31805	5	0.744157	9581840	0.013618
318551956	61113	3116	5994.602622	32067	2	0.383052	31710	20	0.479686	9567770	0.013350
318576271	56451	2865	5924.138298	31784	5	0.437097	31802	10	0.684453	9553768	0.014549
318593945	53826	2787	5723.974531	31919	0	0.636061	31804	2	0.486117	9539652	0.014832
318579159	62693	3154	5753.164677	31650	0	0.218406	31711	5	0.469075	9526008	0.014387
318531693	63210	3215	6053.755125	31813	9	0.475308	31686	3	0.590104	9512295	0.014916
318550775	56763	2912	5941.257300	31817	1	0.397012	31747	6	0.542427	9498359	0.015309
318585081	55278	2770	5736.211179	31911	7	0.620649	31878	4	0.379654	9484271	0.014920
318561686	62035	3059	5765.245292	31839	3	0.533434	31803	7	0.623788	9470396	0.015021
318550531	65493	3395	6026.962675	32006	5	0.553580	31682	4	0.473536	9456772	0.014619
318591436	57399	2888	6039.590047	31699	2	0.422695	31756	3	0.327397	9443026	0.014357
318598268	53402	2757	5727.245544	31770	2	0.359433	32004	1	0.416790	9429137	0.014397
318562894	58602	2965	5685.426914	31853	4	0.500085	31788	4	0.532126	9415376	0.014202
318563006	65119	3338	5944.398061	31981	5	0.656640	31821	3	0.716255	9401593	0.015132
318556918	58922	3009	6040.588815	32031	3	0.585381	31790	1	0.593266	9388352	0.014870
318579508	52474	2628	5798.832452	31788	0	0.587667	31932	1	0.589469	9374576	0.014568
318587046	59344	3063	5686.139059	31714	1	0.350016	31845	10	0.553551	9361048	0.014195
318570479	65897	3256	6014.389349	31947	0	0.338835	31898	7	0.729249	9347421	0.013553
318571364	55973	2932	6002.593628	31833	3	0.551864	31828	9	0.608713	9333863	0.013837
318589672	53649	2811	5704.642114	31622	0	0.351948	31829	5	0.762702	9320313	0.013683
318567695	60310	3088	5743.903574	31661	3	0.375626	31911	1	0.336820	9306521	0.012995
318546065	61398	3144	5944.797808	31692	5	0.621346	31947	2	0.570924	9292862	0.011788
318534614	56908	2955	5911.824831	31956	3	0.746295	31670	3	0.413321	9279320	0.011524
318590180	56885	2929	5771.736870	31936	1	0.638055	31740	7	0.637947	9265729	0.011402
318581996	60202	3105	5821.084141	32017	5	0.650340	31848	2	0.698553	9252260	0.011241
318567934	61282	3142	5929.799843	31788	4	0.499347	31780	5	0.468403	9238825	0.011024
npatches	nstrain	runtime	dt	init_x	init_y	init_y_blood	init_z	init_S	beta0	beta1	beta2	beta3	mean_beta	B	d	delta	delta_blood	b[0]	mut	m	CTL	c	g	epsilon	k	het	lambda	rho	omega	x_max	patch.dyna	DELTA	A	VA
10000	1	100.000000	0.001000	21900	9499	5000000	0.001000	10000000	5.470281	8.840620	8.194489	5.108817	6	800000000	0.010000	1.000000	1.000000	80000	0.000050	0.004800	0	0.500000	0.000000	2.500000	10.000000	0.500000	0.001000	0.001000	0.010000	31872	0	10.000000	7.000000	1.000000
sus	inf	inf_blood	z	x[0]	y[0][0]	z[0]	x[1]	y[1][0]	z[1]	S[0]	synchrony
219000000	94990000	5000000	10.000000	21900	9499	0.001000	21900	9499	0.001000	10000000	0.000000
174257026	86810882	4591049	3941.516320	17907	8663	0.394152	13247	9996	0.394152	10402307	0.000000
265835568	12134583	646985	6325.803353	27083	1094	0.632580	23815	1773	0.632580	10537924	0.000000
306984790	1496158	79865	7771.765723	31141	112	0.777177	29455	288	0.777177	10551799	0.000000
316889632	131472	7015	8626.094355	31835	6	0.864868	31451	41	0.864868	10539957	0.000000
318504781	15303	822	5019.411623	31755	4	0.395338	32045	4	0.708791	10524646	0.000000
318643275	33681	1653	3311.594050	31901	7	0.370578	31711	5	0.313807	10508856	0.000000
318504480	113841	5694	5054.774753	32056	7	0.467479	31889	16	0.465143	10493431	0.000000
318410491	92022	4703	6656.526984	31835	7	0.677050	31679	23	0.675633	10478306	0.000000
318579107	30571	1560	5582.148675	31832	2	0.610904	31834	8	0.803286	10463018	0.000000
318632208	36064	1870	4068.335644	31873	6	0.369921	31838	5	0.880702	10447520	0.000000
318586347	76435	3907	4990.307399	32037	4	0.449847	32038	15	0.456837	10432460	0.000000
318533206	69054	3603	6061.600888	31950	0	0.435769	32036	8	0.670596	10417177	0.000000
318610934	36166	1813	5310.886842	31807	2	0.250977	31813	3	0.800231	10401882	0.000000
318636015	42083	2108	4446.828129	31887	2	0.538456	31869	5	0.370766	10386511	0.000000
318564503	69824	3438	5181.324526	31761	7	0.513551	31860	3	0.599992	10371517	0.000000
318557406	58123	3004	5846.523881	31908	0	0.336701	31780	3	0.757413	10356603	0.000000
318613313	36943	1911	5050.788488	31847	7	0.532923	31790	5	0.483423	10341445	0.000000
318599269	48537	2421	4664.264129	31737	2	0.425816	31827	15	0.378991	10326325	0.000000
318569150	64964	3323	5359.380189	31808	3	0.527774	31808	10	0.539482	10311436	0.000000
318592363	50938	2571	5631.253047	32057	4	0.543892	32003	9	0.720716	10296470	0.000000
318614210	40033	2022	4953.707981	32060	0	0.517902	31893	9	0.694058	10281368	0.000000
318608315	51734	2618	4827.864319	31911	7	0.334620	31978	8	0.730653	10266445	0.000000
318574410	63510	3211	5450.449927	31944	10	0.596477	32024	9	0.836653	10251383	0.000000
318594596	45867	2396	5461.525240	31832	4	0.755282	32007	0	0.758971	10236518	0.000000
318629276	42248	2137	4870.480719	31869	5	0.851589	31959	14	0.646745	10221326	0.000000
318582089	55177	2758	5012.891314	32119	0	0.284246	31676	3	0.566616	10206581	0.000000
318562811	56302	2819	5437.153098	31854	5	0.454923	31695	1	0.538198	10191894	0.000000
318604365	46153	2396	5263.883833	31979	11	0.669436	32050	2	0.671678	10177154	0.000000
318601552	46501	2409	4963.130327	31783	5	0.799528	31811	1	0.743472	10162137	0.000000
318615240	54972	2779	5135.168032	31770	7	0.525221	31716	4	0.673234	10147029	0.000000
318579707	52579	2757	5391.373236	31873	5	0.685069	31728	21	0.691452	10132175	0.000000
318600104	45476	2373	5166.400421	31892	3	0.396513	31895	11	0.812879	10117424	0.000000
318593030	48821	2502	4993.543828	31831	1	0.536991	32047	6	0.842442	10102670	0.000000
318591795	54486	2839	5237.071717	31992	3	0.507272	31900	2	0.473205	10087938	0.000000
318592562	50280	2564	5314.259771	31866	5	0.644400	31713	10	0.639593	10073274	0.000000
318601193	45404	2332	5074.088358	31746	2	0.250040	31948	5	0.781429	10058588	0.000000
318614185	49488	2510	5002.867999	31843	3	0.528654	31860	0	0.378880	10043864	0.000000
318598236	55644	2806	5255.956508	32027	10	0.401616	31985	31	0.530942	10029094	0.000000
318578508	50276	2541	5359.946684	31930	17	0.637107	31810	21	0.715537	10014343	0.000000
318606051	45655	2390	5063.699593	31847	0	0.350394	31710	1	0.354720	9999816	-1.#IND00
318564263	52184	2749	5058.372131	31572	2	0.577597	31634	33	0.558949	9985252	-1.#IND00
318599324	54943	2814	5313.713368	31700	4	0.452157	31603	39	0.732523	9970653	-0.033151
318584414	48851	2445	5326.736002	32063	11	0.525743	31462	14	0.837787	9956091	-0.011663
318616630	45500	2432	5014.519463	31788	3	0.520175	31693	10	0.682982	9941533	0.001665
318596750	53050	2718	5075.873960	31895	1	0.382682	31928	1	0.626915	9926927	0.005976
318592689	55173	2780	5356.868415	31824	5	0.443319	31984	6	0.502331	9912251	0.015076
318591726	47351	2440	5288.509860	31676	9	0.662398	31737	11	0.698186	9897844	0.018596
318595830	46282	2432	5018.223586	31874	1	0.333005	31766	10	0.816964	9883371	0.012902
318599470	52332	2712	5086.542172	31752	3	0.480930	31879	13	0.450189	9868864	0.018455
318585190	52605	2838	5299.138024	31739	3	0.552829	31950	7	0.633206	9854330	0.017184
318607323	47668	2429	5216.209799	31747	3	0.457915	31660	9	0.533951	9840000	0.015238
318594189	47690	2421	5046.454021	31980	2	0.561673	31963	19	0.558433	9825586	0.012611
318580739	50648	2591	5080.526682	31922	1	0.381634	31818	32	0.732210	9811267	0.012133
318597743	51997	2682	5236.797174	32168	3	0.528186	31672	2	0.837597	9796767	0.011293
318586022	50039	2617	5257.331225	31990	11	0.421565	31842	3	0.756107	9782500	0.011180
318590360	48830	2522	5146.147551	31842	12	0.649206	32043	17	0.654374	9768046	0.010648
318596444	50476	2584	5133.114136	31933	6	0.575631	31895	5	0.553032	9753824	0.009279
318605895	51758	2573	5226.494703	31596	6	0.372474	32044	6	0.540698	9739478	0.007315
318597668	49033	2529	5195.452942	31736	0	0.337592	31993	7	0.721454	9725213	0.007445
318582735	49571	2528	5147.541173	31728	0	0.277810	31905	13	0.586341	9710809	0.008366
318624607	50174	2545	5158.442196	32018	6	0.533180	31889	3	0.749134	9696687	0.008377
318591038	48957	2538	5155.586171	32150	8	0.412249	31689	22	0.730117	9682475	0.008305
318582202	48820	2517	5104.718901	31844	8	0.481841	31629	0	0.585484	9668417	0.006552
318602465	49075	2458	5111.874279	31970	1	0.499727	31870	24	0.504257	9654205	0.007128
318584140	52129	2629	5161.615665	32077	5	0.386124	31794	42	0.699354	9639834	0.007624
318597525	49994	2517	5261.221803	31828	0	0.475903	31714	10	0.817672	9625731	0.007143
318588872	49466	2605	5202.264325	31971	4	0.416644	32005	4	0.578129	9611658	0.007123
318605897	50398	2564	5140.601449	32022	5	0.430616	31773	9	0.665534	9597582	0.007491
318584915	51461	2576	5211.235509	31948	0	0.286756	31814	8	0.797162	9583488	0.006731
318610155	49082	2548	5174.534871	31841	12	0.517287	31666	11	0.876988	9569390	0.006341
318608907	49307	2532	5098.257634	31945	2	0.624246	31726	3	0.653478	9555254	0.005399
318598499	51120	2632	5211.010294	31579	2	0.561073	31827	4	0.789850	9541385	0.006064
318590946	49479	2539	5206.829085	31694	7	0.357479	31998	3	0.557955	9527244	0.005851
318596075	49513	2554	5159.155081	31740	4	0.610340	31798	4	0.731920	9513343	0.005411
318577741	50297	2574	5145.039412	31770	1	0.621625	31653	12	0.313796	9499294	0.005060
318595623	50844	2622	5219.326437	31660	1	0.330600	31815	47	0.583848	9485556	0.005026
318583307	49422	2486	5182.139926	31582	2	0.345206	31667	15	0.747623	9471519	0.005652
318574508	49270	2466	5129.006770	32080	3	0.328195	31834	3	0.629329	9457678	0.005187
318599311	50740	2571	5190.596263	31940	2	0.407675	31772	6	0.412575	9444039	0.004674
318586306	48935	2475	5163.484794	31834	7	0.406016	31627	15	0.373482	9430144	0.004496
318592399	50233	2609	5144.977788	31835	5	0.639775	31713	69	0.620045	9416228	0.004568
318569666	51884	2665	5210.539317	31848	7	0.659357	31830	10	0.769574	9402382	0.004757
318591044	49461	2548	5213.644067	31861	10	0.575834	31828	1	0.650424	9388590	0.004996
318608559	50435	2592	5159.509308	31925	5	0.742762	31760	17	0.580413	9374764	0.004928
318587573	51523	2579	5187.755691	31730	7	0.667017	31951	3	0.745540	9360780	0.004693
318608278	50432	2651	5230.776439	31956	3	0.672555	31836	4	0.601627	9346823	0.004721
318584254	48299	2482	5166.729471	32100	4	0.321891	31820	0	0.385587	9333066	0.005068
318589284	47821	2369	5058.422426	31895	5	0.588758	31778	8	0.581291	9319338	0.004890
318594627	52292	2706	5170.663434	31930	0	0.640863	31721	14	0.746072	9305683	0.004840
318598013	49903	2482	5224.881819	31994	8	0.349184	31717	1	0.485149	9292055	0.004742
318589884	50169	2557	5153.037080	31953	1	0.600786	31868	3	0.687030	9278602	0.005498
318581040	50874	2567	5228.870387	31692	8	0.665918	31889	2	0.810198	9265049	0.005561
318586053	48363	2493	5163.775876	31689	0	0.455197	31732	4	0.696480	9251392	0.005736
318564916	50457	2541	5121.551534	31986	7	0.478099	31802	2	0.767593	9237680	0.005382
318568903	51574	2569	5174.373352	31864	2	0.683490	31725	8	0.639762	9224247	0.005219
318585737	51252	2566	5269.508298	31665	3	0.422683	31765	0	0.678555	9210823	0.005051
318602495	48249	2507	5192.317944	31841	2	0.649884	31695	4	0.720031	9197509	0.005041
318564579	48535	2450	5065.975574	31822	2	0.521039	32001	5	0.520412	9184113	0.005121
318565341	53176	2741	5155.698614	31905	3	0.509090	31890	4	0.499950	9170458	0.005132
npatches	nstrain	runtime	dt	init_x	init_y	init_y_blood	init_z	init_S	beta0	beta1	beta2	beta3	mean_beta	B	d	delta	delta_blood	b[0]	mut	m	CTL	c	g	epsilon	k	het	lambda	rho	omega	x_max	patch.dyna	DELTA	A	VA
10000	1	100.000000	0.001000	21900	9499	5000000	0.001000	10000000	8.272658	3.653159	6.693340	7.615610	6	800000000	0.010000	1.000000	1.000000	80000	0.000050	0.004800	0	0.500000	0.000000	2.500000	11.000000	0.500000	0.001000	0.001000	0.010000	31872	0	10.000000	7.000000	1.000000
sus	inf	inf_blood	z	x[0]	y[0][0]	z[0]	x[1]	y[1][0]	z[1]	S[0]	synchrony
219000000	94990000	5000000	10.000000	21900	9499	0.001000	21900	9499	0.001000	10000000	0.000000
181673213	74439605	3956743	3941.516320	14446	8493	0.394152	22427	6116	0.394152	10388686	0.000000
275683084	7834517	419931	6325.803353	25189	1182	0.632580	29676	464	0.632580	10496554	0.000000
311264781	604033	32806	7771.765723	30517	102	0.777177	31581	30	0.777177	10498290	0.000000
317845399	28890	1563	7287.346263	31657	23	0.864868	31800	1	0.709480	10483686	0.000000
318626705	13068	687	2996.976244	31823	3	0.407552	31813	2	0.335116	10468053	0.000000
318619139	55983	2741	3468.226456	31755	0	0.324619	31798	4	0.369529	10452797	0.000000
318473999	96327	4905	5460.328986	31762	16	0.535291	31870	6	0.617648	10437716	0.000000
318574368	37756	1955	5637.596069	31775	8	0.718175	31867	2	0.666807	10422603	0.000000
318666842	25922	1239	3839.120311	31832	2	0.406304	32159	1	0.247582	10407255	0.000000
318614809	52367	2624	4113.061239	31982	17	0.459387	32044	2	0.382089	10391895	0.000000
318568969	61369	3127	5204.460952	31967	8	0.672143	31951	2	0.266357	10376785	0.000000
318608191	35564	1776	4915.065392	32043	2	0.583881	31753	0	0.343134	10361710	0.000000
318637591	34655	1788	4131.932700	31789	1	0.488045	31730	8	0.428935	10346470	0.000000
318597570	51289	2567	4487.825465	31821	1	0.550135	31715	0	0.442335	10331272	0.000000
318594796	47980	2520	4981.732559	31736	9	0.524615	31933	7	0.382180	10316092	0.000000
318610476	35273	1858	4520.822135	31852	2	0.487018	31905	1	0.241076	10301080	0.000000
318610979	42215	2154	4308.719909	31828	2	0.395630	31882	4	0.272643	10286003	0.000000
318591803	50322	2625	4736.933592	32067	13	0.517489	31902	3	0.405484	10270839	0.000000
318607543	42285	2144	4827.943326	31853	1	0.637801	31938	3	0.387819	10255917	0.000000
318653516	37516	1889	4435.043256	31848	3	0.571079	31840	0	0.302332	10240619	0.000000
318637367	45021	2226	4462.424126	32047	16	0.739879	31849	2	0.339127	10225497	0.000000
318625422	45304	2394	4721.387386	31804	1	0.641661	31702	1	0.248398	10210475	0.000000
318596445	40931	2015	4630.925756	31709	5	0.429684	31726	0	0.244433	10195489	0.000000
318619273	41667	2082	4510.385579	31970	3	0.654129	31911	1	0.384343	10180633	0.000000
318605791	44496	2344	4579.915729	31859	6	0.529574	31663	1	0.212287	10165673	0.000000
318607239	43503	2238	4651.551313	31571	5	0.714708	31901	2	0.419213	10150834	0.000000
318633640	43115	2204	4626.903057	31841	1	0.612745	31957	0	0.237114	10136027	0.000000
318622525	40568	2090	4562.994157	31669	12	0.521894	31721	6	0.466039	10121031	0.000000
318618968	42832	2105	4534.044299	31621	6	0.363946	31839	2	0.244790	10106230	0.000000
318592282	44148	2210	4660.453836	31621	0	0.274336	31880	4	0.435079	10091250	0.000000
318612492	41144	2128	4612.766718	31909	23	0.369176	31898	2	0.423881	10076372	0.000000
318591137	43455	2219	4579.488507	31826	8	0.617434	31602	1	0.179788	10061703	0.000000
318592762	43295	2276	4669.499359	32032	1	0.551721	31783	5	0.479497	10046858	0.000000
318625452	40317	1945	4535.066110	31754	12	0.445730	32023	6	0.457228	10032237	0.000000
318599342	44501	2311	4524.132022	31505	16	0.663860	32032	0	0.305797	10017491	0.000000
318610064	46895	2338	4779.665757	31861	0	0.591401	31834	0	0.233387	10002799	0.000000
318619662	39096	1964	4645.771344	31722	3	0.468480	31959	10	0.440703	9988313	0.000000
318614224	41931	2122	4435.251540	31847	2	0.276686	31817	2	0.366323	9973756	0.000000
318611431	46548	2301	4661.993474	31720	17	0.561343	31764	4	0.372396	9958990	0.000000
318608968	41763	2083	4697.699329	31767	1	0.563574	31821	4	0.226430	9944329	-1.#IND00
318605790	40867	2027	4496.292250	31733	2	0.239551	31824	2	0.350141	9929675	-1.#IND00
318601609	45374	2347	4590.016497	31834	14	0.490776	31503	5	0.514998	9915235	-1.#IND00
318604638	44015	2248	4713.380002	31707	8	0.691179	31763	5	0.417703	9900532	0.021079
318616324	40631	2070	4591.281739	32024	9	0.550101	32045	2	0.339713	9886077	0.016846
318604291	42411	2166	4527.062064	31971	4	0.727157	31990	1	0.307055	9871576	0.008948
318608464	43317	2270	4572.794712	31964	3	0.688370	31718	2	0.331369	9857167	0.011628
318607809	44181	2164	4655.771771	31641	0	0.673332	31938	2	0.417637	9842717	0.009502
318599105	42056	2162	4597.068071	31853	2	0.572145	31651	1	0.228017	9828272	0.013136
318612563	41816	2174	4544.853557	31572	10	0.401078	31941	0	0.224265	9813923	0.007084
318600125	44840	2223	4594.297414	31856	9	0.636781	31989	9	0.467276	9799637	0.006604
318596534	44083	2172	4673.740312	32032	2	0.393491	31762	1	0.229692	9785134	0.006659
318607675	41395	2055	4591.908750	31830	5	0.582692	31963	0	0.188282	9770437	0.006484
318581955	43266	2199	4568.295460	31837	0	0.319527	31868	3	0.358799	9756164	0.005480
318634279	43368	2214	4593.214747	32152	2	0.187675	31912	3	0.442693	9741909	0.005081
318642049	42618	2228	4584.789381	32002	19	0.505972	31745	2	0.315642	9727550	0.000740
318594201	43137	2243	4625.624891	31878	7	0.700395	31867	3	0.523494	9713081	0.000426
318611941	41223	2025	4580.009205	32040	16	0.818303	31944	0	0.267349	9698776	-0.000824
318629610	42593	2109	4571.793964	31841	29	0.574465	32045	1	0.343770	9684453	-0.000806
318598654	43132	2162	4618.014304	31854	3	0.455303	31737	5	0.439643	9670085	-0.001096
318639525	41952	2156	4584.474792	31783	7	0.644948	31907	1	0.368975	9655784	-0.001284
318595181	42156	2169	4579.937710	31759	6	0.784677	31945	1	0.344712	9641616	-0.001360
318619496	45418	2355	4643.737363	31907	0	0.217577	32089	0	0.344485	9627585	-0.000633
318600091	42696	2120	4641.562923	31606	10	0.492738	31807	7	0.444455	9613383	-0.001148
318612381	42795	2153	4577.072647	31952	3	0.401919	31897	0	0.283271	9599048	-0.000869
318619984	43418	2202	4604.776086	31809	3	0.637291	31776	2	0.269618	9585038	-0.001753
318605877	42772	2206	4617.925624	31837	20	0.449943	32010	0	0.304241	9570763	-0.001909
318602291	42588	2199	4578.926428	32022	2	0.554125	31849	1	0.364519	9556792	-0.002269
318596320	42399	2227	4595.052005	31822	5	0.729597	31945	8	0.420514	9542844	-0.002627
318628192	42257	2117	4589.986193	31785	0	0.482435	31879	2	0.477406	9528739	-0.002544
318595642	43302	2196	4561.971692	31847	1	0.397507	31698	0	0.366420	9514454	-0.001307
318618635	43660	2303	4636.055243	31913	3	0.298164	31835	3	0.365778	9500832	-0.001668
318614251	42011	2158	4619.948758	31851	7	0.278523	31848	2	0.256983	9486899	-0.002033
318612327	42546	2299	4557.198844	31715	9	0.562457	31840	0	0.189600	9472774	-0.001756
318596634	44199	2349	4593.013359	31737	9	0.734650	31696	7	0.408684	9458743	-0.001718
318614346	42737	2165	4629.487196	31939	0	0.342656	31759	1	0.394370	9445012	-0.001630
318585763	42985	2235	4574.125628	31733	4	0.451055	31899	7	0.419080	9431180	-0.001029
318602537	43148	2269	4637.684958	31839	1	0.355865	32001	2	0.530043	9417414	-0.000996
318601727	42312	2226	4568.464709	31713	9	0.451312	31918	0	0.343517	9403447	-0.001027
318591351	44992	2285	4643.681503	31841	6	0.667246	32124	2	0.306961	9389660	-0.001126
318604342	42818	2188	4678.955499	31770	8	0.628365	32029	4	0.524436	9375741	-0.000858
318620154	41877	2146	4579.064129	31778	7	0.774620	31818	7	0.481186	9361981	-0.000988
318603540	43279	2260	4582.570402	31878	2	0.545281	31630	2	0.347798	9348160	-0.000697
318606518	42931	2266	4597.480339	31863	7	0.724234	31959	3	0.514584	9334550	-0.000514
318623848	43717	2324	4621.671077	31834	12	0.563430	31927	7	0.409826	9320937	-0.000469
318619164	43467	2183	4626.068880	31910	6	0.674251	31810	0	0.318428	9307199	-0.000668
318614925	42843	2149	4613.344062	31958	3	0.507481	31829	2	0.425741	9293491	-0.000311
318620415	42274	2127	4571.670133	31739	4	0.482423	31689	1	0.528094	9279788	-0.001266
318641793	42674	2222	4577.265418	31782	4	0.686113	31999	2	0.396169	9266177	-0.001049
318617025	43401	2210	4608.246534	31848	3	0.543978	31853	0	0.309779	9252447	-0.001435
318612628	43178	2178	4633.698802	31771	1	0.610469	31796	5	0.455394	9238887	-0.001545
318629804	41422	2088	4569.395107	31699	8	0.498145	32060	3	0.460136	9225517	-0.001761
318617379	42899	2145	4530.370396	31958	9	0.695648	31982	4	0.539566	9212123	-0.001687
318621492	43395	2140	4645.120124	31656	10	0.688839	31919	0	0.438353	9198637	-0.001807
318619154	41461	2107	4600.194736	31812	0	0.687529	32042	1	0.321106	9185356	-0.001922
318635753	41977	2071	4536.150228	32023	25	0.315826	31827	1	0.258634	9171884	-0.001501
318610428	43790	2200	4567.944778	31771	15	0.585079	31866	3	0.255266	9158623	-0.001544
318615895	44083	2245	4637.132544	31864	2	0.628292	31775	4	0.491879	9145229	-0.001822
318608452	41919	2140	4624.847355	31751	2	0.519935	31903	0	0.505762	9131868	-0.001783
318606505	43415	2256	4577.948406	31688	8	0.683574	31889	2	0.574202	9118419	-0.002061
npatches	nstrain	runtime	dt	init_x	init_y	init_y_blood	init_z	init_S	beta0	beta1	beta2	beta3	mean_beta	B	d	delta	delta_blood	b[0]	mut	m	CTL	c	g	epsilon	k	het	lambda	rho	omega	x_max	patch.dyna	DELTA	A	VA
10000	1	100.000000	0.001000	21900	9499	5000000	0.001000	10000000	5.513129	6.175181	7.897145	6.571917	6	800000000	0.010000	1.000000	1.000000	80000	0.000050	0.004800	0	0.500000	0.000000	2.500000	12.000000	0.500000	0.001000	0.001000	0.010000	31872	0	10.000000	7.000000	1.000000
sus	inf	inf_blood	z	x[0]	y[0][0]	z[0]	x[1]	y[1][0]	z[1]	S[0]	synchrony
219000000	94990000	5000000	10.000000	21900	9499	0.001000	21900	9499	0.001000	10000000	0.000000
188974870	63679166	3403275	3941.516320	19336	6056	0.394152	17923	6742	0.394152	10373846	0.000000
283743355	4946153	267265	6325.803353	28851	352	0.632580	28451	497	0.632580	10458807	0.000000
313845817	228044	12592	7771.336471	31475	4	0.777177	31390	25	0.777177	10452916	0.000000
318237444	9463	498	4562.833283	31768	0	0.326622	31393	0	0.479705	10437896	0.000000
318649635	17645	863	2517.828334	32042	1	0.243905	31942	2	0.226902	10422203	0.000000
318611074	62613	3142	3768.888223	31831	2	0.529702	31906	14	0.442474	10406716	0.000000
318530194	56524	2937	5190.119393	31720	4	0.714785	31982	5	0.557096	10391584	0.000000
318633125	23181	1216	4101.668931	31766	2	0.323925	31887	0	0.708082	10376107	0.000000
318663407	32910	1753	3509.655720	31877	6	0.406373	31760	0	0.281087	10360937	0.000000
318599110	48983	2512	4290.277126	31950	4	0.497204	31721	2	0.496150	10345685	0.000000
318616618	36472	1886	4473.213564	32002	2	0.412842	31895	2	0.360519	10330543	0.000000
318625913	30867	1577	3931.866550	31860	4	0.332079	31633	2	0.450611	10315276	0.000000
318614431	37973	1973	3953.405186	32037	6	0.412994	32060	0	0.267004	10300223	0.000000
318631867	40586	2106	4279.304433	31790	1	0.437907	31809	2	0.455617	10284996	0.000000
318644582	35392	1735	4222.499773	31778	3	0.435861	31733	5	0.361535	10269666	0.000000
318625823	35727	1894	4026.210702	31718	3	0.264735	31619	2	0.335854	10254535	0.000000
318634099	38820	1968	4138.646276	31964	6	0.331718	31776	2	0.318709	10239589	0.000000
318646812	36773	1902	4191.740559	31935	2	0.364804	31578	4	0.586828	10224345	0.000000
318647051	35047	1788	4059.682305	31863	0	0.231617	31997	0	0.314032	10209255	0.000000
318608403	37396	1892	4060.183981	32008	3	0.274659	32056	3	0.449909	10194310	0.000000
318621379	37564	1911	4150.939443	32099	5	0.549765	31700	1	0.483559	10179191	0.000000
318603859	37835	1918	4172.118586	31948	0	0.433707	32033	1	0.311169	10164190	0.000000
318638286	36394	1889	4141.956651	31932	4	0.445083	31806	1	0.429028	10149280	0.000000
318628603	36213	1827	4090.843602	31795	4	0.548891	31897	3	0.496848	10134433	0.000000
318634501	37828	1864	4118.990216	31894	5	0.411307	31858	2	0.489887	10119430	0.000000
318617689	36924	1888	4129.235090	31815	0	0.405866	31862	2	0.536369	10104556	0.000000
318617702	35942	1880	4074.361297	31909	2	0.538423	32018	2	0.324232	10089651	0.000000
318632208	37837	1982	4087.924198	31863	1	0.258040	31921	10	0.277890	10074838	0.000000
318624084	37193	1813	4147.109232	31985	0	0.290613	32027	3	0.465951	10059710	0.000000
318614017	36038	1789	4089.965583	31699	0	0.181577	32006	1	0.287157	10044876	0.000000
318613144	36296	1836	4092.259844	31814	13	0.289770	31667	1	0.283403	10029927	0.000000
318625182	37253	1947	4118.563367	31933	1	0.304386	31703	4	0.444029	10015169	0.000000
318635005	37783	1885	4127.036345	31614	9	0.388680	31844	3	0.505035	10000595	0.000000
318644134	36826	1898	4144.398454	31759	4	0.629262	31855	3	0.363322	9985976	0.000000
318656877	36293	1823	4088.868133	31972	0	0.273823	31937	9	0.406697	9971247	0.000000
318643788	38740	2004	4130.591810	31675	8	0.435257	31833	3	0.637451	9956474	0.000000
318619078	36554	1892	4180.250908	31620	3	0.631237	32156	3	0.440602	9941798	0.000000
318627410	36213	1821	4095.125562	31977	0	0.363828	31856	7	0.567514	9927206	0.000000
318630280	35846	1836	4099.990006	31898	4	0.414766	31732	4	0.345294	9912534	0.000000
318632203	37654	1882	4122.751879	31717	0	0.299417	32015	2	0.522971	9898086	-1.#IND00
318663510	37330	1899	4150.653746	31816	2	0.367516	31936	12	0.434705	9883598	-1.#IND00
318614338	36166	1861	4101.947599	32000	2	0.385849	32108	1	0.391372	9868831	-1.#IND00
318603941	38015	1890	4110.904276	32104	3	0.460974	31668	11	0.553787	9854092	-1.#IND00
318628403	36923	1910	4162.501106	31793	2	0.543475	31649	5	0.682492	9839447	0.004894
318627925	35281	1784	4091.451002	31868	2	0.296400	31689	7	0.480117	9824956	0.000504
318631699	36325	1878	4059.826471	32006	0	0.436871	31781	1	0.196722	9810299	-0.000381
318632228	38390	1942	4146.583270	31842	0	0.306537	31691	0	0.353862	9795833	0.003933
318630081	36539	1858	4184.995439	31761	3	0.489148	31981	0	0.192202	9781406	0.006120
318640895	34980	1776	4055.245130	31957	2	0.371279	32016	2	0.362204	9767011	0.008765
318631008	37713	1967	4092.992210	31583	2	0.356262	32011	0	0.230834	9752702	0.008009
318617425	38609	1955	4205.771861	31732	6	0.497822	32018	5	0.260235	9738380	0.007179
318628190	35253	1771	4113.129853	31512	1	0.331523	31928	4	0.336042	9723966	0.009458
318616016	36749	1855	4069.680052	31822	2	0.373689	31901	2	0.590854	9709625	0.010869
318634895	37248	1950	4137.944105	31896	1	0.252003	31831	3	0.485118	9695269	0.009980
318619032	37179	1915	4111.776588	31688	5	0.361223	32043	1	0.191384	9681184	0.009224
318621361	37130	1912	4150.541740	31877	5	0.542258	31730	0	0.298860	9667155	0.007939
318593864	38201	1914	4155.235205	31732	2	0.284919	31787	3	0.527743	9652953	0.008042
318607271	37116	2032	4138.195120	31972	8	0.265020	31984	0	0.397513	9638748	0.007650
318627537	37054	1911	4148.693851	32118	4	0.554268	31962	4	0.483069	9624894	0.006766
318635589	37324	1897	4153.344796	31858	5	0.345800	31720	3	0.686505	9610625	0.006705
318620946	36814	1859	4133.515531	31862	3	0.364852	31761	2	0.218756	9596374	0.006718
318621032	37228	1894	4159.610111	31887	2	0.329449	31756	9	0.455184	9582041	0.006228
318619361	36675	1888	4125.498823	31961	0	0.268250	31829	0	0.229516	9567904	0.006828
318593491	36513	1955	4136.127278	31566	1	0.261183	31940	1	0.237787	9553700	0.006733
318621722	36177	1837	4100.871628	32175	5	0.384676	31674	3	0.331275	9539636	0.006646
318616719	37403	1874	4093.326881	31735	2	0.352224	31793	1	0.574090	9525401	0.006845
318625646	37346	1935	4160.858047	31811	3	0.340518	31830	2	0.406570	9511452	0.007046
318647182	35702	1831	4105.291694	31776	1	0.271243	31679	0	0.278478	9497304	0.008819
318630929	36565	1886	4079.229535	31792	4	0.517295	31947	5	0.407837	9483241	0.007225
318609327	37981	1898	4138.816049	31921	3	0.484884	31780	12	0.402565	9469106	0.006149
318628559	37683	1871	4169.045402	31737	2	0.687606	31776	1	0.334563	9455094	0.005439
318619985	36654	1796	4148.526553	31812	0	0.294630	31797	3	0.324150	9441292	0.005072
318614858	36714	1819	4118.777186	32002	0	0.174299	31848	5	0.469250	9427328	0.004624
318642259	36736	1844	4109.241771	31676	11	0.318101	31804	3	0.678124	9413562	0.004317
318617104	37634	1935	4121.576919	32006	4	0.464101	31960	1	0.217257	9399630	0.004207
318645094	37040	1881	4146.486697	31968	2	0.358482	32020	0	0.297686	9385621	0.004946
318644036	37942	2006	4159.841868	32018	4	0.304782	31954	0	0.255448	9371807	0.004682
318646114	35688	1879	4151.187754	31858	0	0.409114	31944	0	0.352685	9358189	0.004927
318615680	36073	1889	4037.499949	31836	19	0.387494	31840	1	0.183589	9344338	0.004709
318615926	38215	1921	4158.563413	31947	1	0.366990	31818	5	0.485314	9330549	0.004576
318631281	36939	1830	4149.019710	31902	1	0.458196	32242	3	0.687866	9317054	0.003624
318640760	36572	1888	4099.255074	31936	12	0.357018	31836	1	0.223863	9303090	0.003598
318606962	37278	1890	4120.847596	31645	0	0.562331	31895	8	0.514108	9289317	0.003446
318638874	37124	1965	4118.848421	32015	2	0.437125	31897	5	0.451227	9275641	0.003810
318620499	37288	1877	4172.531833	31976	2	0.414563	31703	7	0.667194	9262031	0.004595
318622961	36259	1813	4134.891628	31828	4	0.345342	31799	2	0.413629	9248429	0.004599
318646554	36974	1886	4100.281833	31601	2	0.329018	32026	5	0.435449	9235052	0.004652
318622056	37521	1983	4169.770917	32046	0	0.348070	31956	1	0.451900	9221441	0.005055
318621425	36400	1850	4136.727268	31754	11	0.393690	31738	1	0.389760	9207956	0.004528
318613994	37354	1931	4149.392092	31910	4	0.333435	31947	1	0.301993	9194326	0.004554
318629035	36368	1889	4116.660951	32087	2	0.215802	31642	1	0.252090	9180747	0.004997
318629815	36845	1816	4098.900789	31717	1	0.459437	31727	3	0.329355	9167201	0.004942
318646914	36875	1927	4152.522659	31992	5	0.450026	31973	2	0.289423	9153553	0.004725
318622635	36736	1891	4106.476349	31985	1	0.369453	31756	0	0.228361	9140047	0.004030
318615536	37160	1860	4116.064211	31769	0	0.285422	31875	4	0.425459	9126554	0.003857
318616512	37316	1883	4166.921236	31888	1	0.239262	31777	2	0.575353	9112924	0.002801
318627568	36455	1851	4098.277449	31895	5	0.462118	31822	3	0.507622	9099597	0.002777
318640017	35272	1779	4064.761400	32161	1	0.281671	31718	11	0.377935	9086328	0.002670
318626010	37784	1957	4126.882154	31921	1	0.467801	31875	1	0.288620	9072844	0.002532
npatches	nstrain	runtime	dt	init_x	init_y	init_y_blood	init_z	init_S	beta0	beta1	beta2	beta3	mean_beta	B	d	delta	delta_blood	b[0]	mut	m	CTL	c	g	epsilon	k	het	lambda	rho	omega	x_max	patch.dyna	DELTA	A	VA
10000	1	100.000000	0.001000	21900	9499	5000000	0.001000	10000000	7.129284	7.012595	6.799612	5.379897	6	800000000	0.010000	1.000000	1.000000	80000	0.000050	0.004800	0	0.500000	0.000000	2.500000	13.000000	0.500000	0.001000	0.001000	0.010000	31872	0	10.000000	7.000000	1.000000
sus	inf	inf_blood	z	x[0]	y[0][0]	z[0]	x[1]	y[1][0]	z[1]	S[0]	synchrony
219000000	94990000	5000000	10.000000	21900	9499	0.001000	21900	9499	0.001000	10000000	0.000000
194633805	55015891	2951379	3941.516320	17535	6042	0.394152	17670	5806	0.394152	10363713	0.000000
289623682	3139197	171064	6325.803353	28552	317	0.632580	28460	331	0.632580	10431435	0.000000
315279954	84512	4679	7700.625667	31697	10	0.777177	31457	13	0.777177	10421334	0.000000
318401317	6326	330	3117.491946	32162	0	0.399268	31885	0	0.222403	10405691	0.000000
318640694	20483	1000	2420.876129	31792	1	0.178195	31861	0	0.169429	10390229	0.000000
318598072	58253	2863	3837.399069	31685	4	0.424190	31812	1	0.418999	10374882	0.000000
318579463	36271	1936	4613.578058	31854	3	0.649902	31802	1	0.443542	10359792	0.000000
318644399	20635	1060	3426.645918	31958	2	0.387450	31821	1	0.372328	10344638	0.000000
318627315	33705	1695	3356.054912	31973	5	0.271742	31851	0	0.333631	10329137	0.000000
318630214	40449	2128	4065.265039	31843	4	0.558345	31789	2	0.399139	10313961	0.000000
318636887	29122	1471	3907.724363	31905	3	0.340553	31960	5	0.316539	10298577	0.000000
318653941	28803	1460	3525.742326	31809	6	0.345982	31838	3	0.585512	10283343	0.000000
318635719	35945	1864	3726.388597	31852	0	0.394694	31811	6	0.545334	10267885	0.000000
318639112	34118	1794	3965.966662	31744	5	0.579038	31852	9	0.674602	10252814	0.000000
318650427	30477	1544	3720.034571	31803	8	0.446537	31829	0	0.293886	10237661	0.000000
318644223	33007	1635	3715.931808	31786	0	0.400008	31709	5	0.526271	10222479	0.000000
318641523	32810	1730	3774.486462	31792	1	0.312396	31847	5	0.511960	10207318	0.000000
318644894	31840	1658	3783.117555	31839	6	0.276508	32022	1	0.377970	10192077	0.000000
318618603	31531	1603	3733.521808	32017	4	0.350601	31804	5	0.472967	10177034	0.000000
318669081	32570	1648	3752.323832	31561	0	0.494144	31794	1	0.604665	10161857	0.000000
318648656	33529	1649	3802.242329	31930	1	0.301349	31940	1	0.391637	10146647	0.000000
318652103	32015	1637	3770.583608	31954	4	0.304917	31799	2	0.361904	10131777	0.000000
318634392	30991	1630	3715.773098	31911	10	0.578464	31998	3	0.191422	10116743	0.000000
318629438	32893	1719	3780.899842	31737	2	0.384231	31759	7	0.509634	10101740	0.000000
318635906	32679	1580	3778.052278	31743	0	0.335753	31939	5	0.286645	10086591	0.000000
318661222	32622	1751	3776.036415	31883	3	0.287515	31689	6	0.567382	10071533	0.000000
318642092	31776	1594	3739.779090	31959	1	0.379871	31734	3	0.505688	10056878	0.000000
318628386	32035	1711	3728.848773	31829	0	0.280543	31921	0	0.250689	10041993	0.000000
318639501	32120	1613	3714.928386	31889	3	0.526075	31992	2	0.460182	10027140	0.000000
318650201	33006	1725	3776.283758	31931	4	0.394062	31806	0	0.282502	10012431	0.000000
318604662	32390	1664	3806.441292	31824	1	0.538093	31836	9	0.511796	9997622	0.000000
318627332	33203	1649	3754.473317	32038	3	0.651151	31739	1	0.370685	9982814	0.000000
318647573	31877	1652	3761.204810	31777	8	0.410147	31571	5	0.579803	9967942	0.000000
318651488	32116	1748	3759.536663	31577	0	0.246967	31751	0	0.313323	9953392	0.000000
318647694	32107	1657	3738.889955	31854	15	0.444214	31753	14	0.321338	9938570	0.000000
318632883	32501	1605	3768.736079	32025	0	0.246272	31777	9	0.588422	9923850	0.000000
318651319	32967	1724	3781.025821	31545	0	0.335268	31919	0	0.226688	9909280	0.000000
318670367	32443	1715	3809.721036	31936	7	0.256470	31734	7	0.348473	9894728	0.000000
318622366	31619	1571	3745.006955	31726	3	0.428640	31814	2	0.359812	9880108	0.000000
318623679	32534	1723	3737.514270	31968	1	0.388159	31872	1	0.360720	9865573	-1.#IND00
318626724	32451	1632	3774.316439	31869	6	0.340218	31743	4	0.260013	9851114	-1.#IND00
318666560	31707	1655	3750.630540	31677	1	0.598373	31932	8	0.320160	9836490	-1.#IND00
318633939	31934	1581	3724.974067	31685	8	0.509689	31854	14	0.587708	9822004	0.003525
318652937	31390	1666	3725.728533	31845	2	0.553664	31729	1	0.345991	9807475	-0.002731
318647817	32972	1693	3759.525405	31772	3	0.281807	31932	3	0.435593	9793191	-0.000722
318627690	32060	1602	3793.488948	31880	2	0.538565	31805	2	0.400604	9778727	-0.001344
318646652	31843	1648	3724.396625	31814	5	0.402408	31825	1	0.395237	9764154	-0.002524
318617028	32297	1590	3742.984210	31834	1	0.524115	31672	2	0.622558	9749725	-0.005233
318640164	34115	1669	3803.185193	31749	2	0.219422	32019	3	0.340592	9735476	-0.003820
318643643	31968	1696	3796.005433	31767	8	0.526614	31989	2	0.468179	9721305	-0.006856
318645699	31735	1562	3716.916651	31732	5	0.380674	31979	3	0.505390	9706880	-0.007280
318654271	33208	1705	3763.169699	31904	8	0.412275	31819	0	0.470121	9692323	-0.006879
318640555	32512	1660	3785.664886	31980	2	0.404101	31964	0	0.385886	9678113	-0.007639
318654298	31687	1657	3757.445820	31812	0	0.251986	31882	3	0.331518	9663892	-0.008177
318629974	33272	1781	3767.527193	31864	14	0.404796	31972	0	0.331089	9649549	-0.008779
318624779	33070	1701	3795.683014	31524	3	0.639036	31955	3	0.521976	9635102	-0.006975
318633447	31849	1560	3765.461019	32005	5	0.481572	31876	1	0.327906	9620770	-0.006365
318627499	31950	1660	3726.245277	31724	3	0.346010	32005	0	0.242589	9606458	-0.006204
318610745	34018	1685	3794.781295	31904	6	0.603385	31925	9	0.521006	9592203	-0.005452
318635087	32052	1564	3796.937400	31879	3	0.485144	32014	0	0.523154	9577974	-0.006698
318645121	32205	1635	3739.959153	31938	5	0.541821	31952	0	0.214931	9563733	-0.006941
318653993	33317	1679	3784.465251	32057	0	0.289923	31739	1	0.198175	9549580	-0.007567
318624309	31774	1635	3729.118988	32010	10	0.349596	31715	5	0.329026	9535531	-0.006998
318652153	32779	1653	3762.308743	32061	2	0.549910	31856	5	0.573755	9521409	-0.006663
318633316	32240	1623	3790.972371	31948	1	0.279234	31631	0	0.539802	9507515	-0.006047
318636390	32032	1612	3744.292941	32075	4	0.365827	31886	0	0.208334	9493426	-0.005828
318651664	31187	1533	3723.390398	31760	7	0.615402	31910	8	0.426995	9479297	-0.005876
318622517	33333	1644	3726.679439	32059	4	0.370518	31985	1	0.255684	9465341	-0.005353
318639062	32636	1656	3833.652457	31720	0	0.294050	31724	0	0.268416	9451540	-0.005098
318642761	31129	1638	3737.305219	31792	14	0.425902	31752	6	0.462365	9437574	-0.004787
318647381	32467	1647	3693.982901	31885	1	0.609667	31860	1	0.234028	9423580	-0.005091
318636923	33141	1726	3795.220272	31884	2	0.257277	31646	16	0.511148	9409382	-0.003820
318641940	31888	1659	3783.972794	31820	2	0.458966	31821	2	0.655953	9395554	-0.003735
318655539	31417	1602	3685.418477	31942	2	0.618244	32119	3	0.560991	9381789	-0.003137
318663258	33918	1784	3774.377510	31891	6	0.559079	31989	0	0.364076	9368091	-0.003303
318650752	32665	1702	3836.734850	32026	1	0.314185	31793	6	0.350020	9354147	-0.002507
318639984	31746	1639	3742.569205	31789	3	0.528275	32170	3	0.450766	9340358	-0.001883
318647660	32797	1603	3736.140100	31564	0	0.330508	31831	1	0.378067	9326558	-0.002104
318623904	33399	1681	3785.960249	31828	12	0.496952	31773	1	0.278947	9312729	-0.002296
318649183	31585	1623	3784.854496	31857	1	0.352891	32006	10	0.356396	9299120	-0.001324
318645616	32181	1649	3725.870566	31684	2	0.343512	31834	1	0.576288	9285349	-0.001243
318640039	32696	1622	3786.663950	31795	1	0.186281	31944	8	0.463593	9271723	-0.000562
318647359	32141	1615	3785.111586	32048	3	0.419117	31922	3	0.247471	9258017	-0.000608
318630839	31943	1609	3716.974779	31857	0	0.254648	31931	2	0.543625	9244280	-0.000458
318617259	31946	1671	3769.880421	31769	32	0.486081	31798	6	0.608219	9230476	-0.000770
318631110	32942	1689	3744.324496	31829	2	0.688332	31778	0	0.262703	9216506	-0.000730
318620972	33266	1629	3811.527266	31881	0	0.265248	31982	0	0.171427	9202871	-0.000544
318646120	31346	1578	3748.488553	31906	3	0.524852	31870	0	0.198537	9189330	-0.000406
318638892	32878	1634	3740.691745	31753	4	0.315622	32061	6	0.455328	9175653	-0.000346
318624847	33907	1761	3828.439018	31815	6	0.584956	31970	5	0.600955	9162301	-0.000335
318637663	31499	1619	3783.556990	32038	12	0.505324	31792	2	0.365703	9148702	-0.000192
318646485	31658	1679	3713.451364	31903	11	0.463373	32050	3	0.445124	9135074	-0.000018
318633659	33046	1787	3793.849064	31867	10	0.629272	31948	3	0.633560	9121696	0.000001
318646772	32522	1644	3768.538103	31714	6	0.648827	31798	3	0.385956	9108233	0.000014
318630354	32059	1702	3763.078560	32108	4	0.560537	31812	4	0.442372	9094624	-0.000074
318629451	32960	1683	3798.380828	31717	3	0.663634	31841	5	0.517412	9081145	0.000040
318650012	31976	1673	3774.164396	31948	2	0.659046	31809	5	0.704633	9067849	-0.000229
318634926	31419	1627	3720.749881	31674	1	0.547138	31728	0	0.356775	9054472	-0.000113
318634031	33167	1728	3757.567025	31976	0	0.561316	31830	1	0.177995	9040995	0.000081
npatches	nstrain	runtime	dt	init_x	init_y	init_y_blood	init_z	init_S	beta0	beta1	beta2	beta3	mean_beta	B	d	delta	delta_blood	b[0]	mut	m	CTL	c	g	epsilon	k	het	lambda	rho	omega	x_max	patch.dyna	DELTA	A	VA
10000	1	100.000000	0.001000	21900	9499	5000000	0.001000	10000000	7.215702	7.549558	3.426673	5.591217	6	800000000	0.010000	1.000000	1.000000	80000	0.000050	0.004800	0	0.500000	0.000000	2.500000	14.000000	0.500000	0.001000	0.001000	0.010000	31872	0	10.000000	7.000000	1.000000
sus	inf	inf_blood	z	x[0]	y[0][0]	z[0]	x[1]	y[1][0]	z[1]	S[0]	synchrony
219000000	94990000	5000000	10.000000	21900	9499	0.001000	21900	9499	0.001000	10000000	0.000000
202126640	46606954	2513860	3941.516320	18271	5106	0.394152	17660	5386	0.394152	10348180	0.000000
295063202	1861457	102889	6325.803353	29156	233	0.632580	28634	259	0.632580	10398586	0.000000
316294636	27910	1548	6889.779225	31436	9	0.777177	31445	3	0.777177	10385990	0.000000
318502162	5027	266	2409.633484	31774	0	0.209873	31608	0	0.261763	10370692	0.000000
318675308	18618	901	2311.899676	31629	5	0.227643	31973	0	0.201287	10355126	0.000000
318608271	43327	2194	3469.274461	31807	3	0.208050	31809	8	0.391276	10339766	0.000000
318620972	30446	1549	3958.298642	31991	2	0.329588	31785	2	0.630837	10324384	0.000000
318674886	20687	1028	3191.365241	31934	3	0.323893	32176	0	0.194580	10309027	0.000000
318662307	28145	1554	3184.334480	31776	0	0.218033	31933	9	0.401788	10293732	0.000000
318644653	30006	1497	3501.553432	31848	2	0.451478	31777	2	0.637212	10278367	0.000000
318667432	27062	1396	3443.163627	31941	7	0.519540	31885	4	0.475533	10263079	0.000000
318650826	27546	1385	3364.248066	31826	1	0.235160	31936	2	0.255741	10247714	0.000000
318673314	28166	1380	3422.011469	32010	14	0.525160	31841	1	0.443642	10232479	0.000000
318647526	27753	1430	3386.221353	31991	0	0.249502	31931	1	0.496400	10217391	0.000000
318656096	27331	1337	3389.928822	31878	3	0.474389	31926	14	0.478145	10202023	0.000000
318643383	28173	1424	3404.066604	31902	2	0.325193	31789	2	0.587544	10187044	0.000000
318664952	26236	1332	3346.233733	31755	12	0.416497	32130	0	0.289256	10171882	0.000000
318654426	27369	1408	3374.491553	31756	0	0.319385	31923	5	0.302676	10156940	0.000000
318620084	28139	1446	3428.603867	31798	2	0.376876	31633	6	0.577104	10141716	0.000000
318662976	26608	1364	3390.495007	32058	1	0.177417	31954	4	0.561807	10126557	0.000000
318654926	25956	1299	3290.495039	31734	2	0.322721	32014	0	0.238796	10111515	0.000000
318663517	28409	1427	3361.313281	31928	0	0.475797	31862	1	0.308976	10096534	0.000000
318635590	27935	1396	3443.920679	31837	8	0.475895	31895	4	0.456330	10081616	0.000000
318642708	26326	1351	3354.927755	31735	1	0.201712	31849	1	0.193370	10066676	0.000000
318665037	27265	1404	3349.146298	31909	9	0.414841	31917	4	0.312670	10051819	0.000000
318640948	27855	1397	3381.895318	31812	4	0.385601	31781	3	0.211860	10037082	0.000000
318637258	28008	1415	3428.589971	32056	0	0.305734	31791	4	0.439333	10022266	0.000000
318673673	26718	1413	3359.223051	32145	4	0.333420	31962	0	0.467167	10007453	0.000000
318645879	27700	1439	3388.293558	31959	2	0.360550	31755	4	0.324855	9992471	0.000000
318656881	28599	1455	3414.542651	31883	0	0.447370	31928	1	0.210457	9977515	0.000000
318671946	27533	1404	3434.860226	31556	4	0.329679	31782	3	0.499859	9962819	0.000000
318673916	26678	1386	3353.936123	31982	0	0.378782	31636	7	0.317603	9948026	0.000000
318660943	27064	1505	3369.152565	32003	6	0.456514	31920	5	0.586157	9933275	0.000000
318660963	27371	1354	3369.202048	31665	0	0.228020	31792	1	0.296183	9918881	0.000000
318671239	28325	1466	3412.565774	31687	4	0.511584	31854	9	0.529775	9904329	0.000000
318664871	28119	1400	3422.677184	31736	0	0.469285	31835	7	0.371447	9889796	0.000000
318658108	28460	1433	3437.020634	31785	3	0.279320	31925	9	0.618811	9875110	0.000000
318632718	27162	1413	3402.393544	31838	7	0.428738	31637	0	0.348845	9860664	0.000000
318662127	27519	1387	3372.783028	31881	4	0.365546	31991	5	0.360188	9846003	0.000000
318644416	27632	1382	3402.933710	31888	5	0.476132	32015	4	0.311279	9831430	-1.#IND00
318651926	27233	1460	3361.688255	31869	0	0.392720	31759	1	0.485088	9816733	-1.#IND00
318652923	28157	1447	3387.299882	31745	6	0.480679	31955	0	0.297299	9802259	-1.#IND00
318658613	27134	1315	3389.474925	31795	0	0.229663	31870	2	0.341932	9787783	-1.#IND00
318647314	26795	1439	3365.342776	31831	3	0.487238	31964	3	0.489464	9773280	-1.#IND00
318650377	27442	1451	3370.063279	31934	0	0.289026	32034	1	0.292859	9758946	-0.012025
318647847	27549	1438	3372.752101	31830	4	0.380045	31813	1	0.241599	9744507	-0.013228
318632026	28764	1412	3439.185851	31719	0	0.454059	31685	7	0.514036	9729936	-0.012992
318659053	25901	1301	3390.421438	31888	1	0.227587	31918	3	0.432528	9715613	-0.012677
318684784	26446	1356	3322.812269	31744	1	0.425143	31958	1	0.208414	9701334	-0.012179
318624639	27465	1399	3369.718970	31718	6	0.359459	32007	1	0.260240	9687145	-0.012604
318638767	28048	1393	3426.038458	31734	5	0.493837	31973	5	0.271948	9672820	-0.010291
318641814	27668	1379	3399.474085	31992	0	0.248058	31587	1	0.548799	9658506	-0.009714
318668705	26625	1389	3381.840646	32027	3	0.276399	31882	0	0.189723	9644191	-0.007955
318660872	28059	1413	3380.114342	31964	1	0.355098	31770	13	0.426207	9629636	-0.007430
318636373	28145	1405	3417.878750	31960	0	0.359164	31649	0	0.239895	9615503	-0.008097
318631665	28537	1446	3418.628444	31848	7	0.339104	31684	12	0.454862	9601237	-0.007663
318657386	27392	1351	3438.108139	31831	3	0.586250	31730	3	0.669399	9587165	-0.006796
318629835	27484	1399	3379.220706	31900	0	0.204178	32008	10	0.465662	9573152	-0.006478
318641473	28409	1432	3382.349410	31784	2	0.236029	31948	0	0.292818	9559086	-0.005991
318667259	27402	1405	3429.712269	31852	3	0.536686	31787	12	0.359328	9544898	-0.004940
318665138	25758	1258	3312.020612	31881	3	0.496236	32162	2	0.352917	9530772	-0.004219
318661020	28587	1489	3356.376762	31831	3	0.459392	31903	0	0.328861	9516552	-0.004520
318634191	27592	1398	3462.393714	31914	0	0.217334	31791	2	0.373988	9502623	-0.004147
318654777	25926	1277	3357.951093	31669	4	0.465941	31677	1	0.309269	9488529	-0.003902
318650954	27664	1384	3363.173064	31965	0	0.345169	31667	4	0.364435	9474466	-0.002153
318652137	27270	1459	3359.913205	31805	4	0.294600	31804	0	0.413657	9460623	-0.003065
318643905	27301	1501	3410.953553	31924	3	0.572207	31947	0	0.275232	9446711	-0.003140
318643478	26613	1349	3375.071419	31905	5	0.236951	31823	0	0.213196	9432738	-0.004739
318632009	27434	1441	3365.014340	31609	1	0.309724	31992	2	0.451079	9418844	-0.004676
318666475	26466	1383	3349.510573	32022	1	0.205735	31819	1	0.256766	9404737	-0.003635
318670093	27482	1431	3353.271385	32105	4	0.306935	31790	8	0.486870	9390582	-0.003702
318636495	27974	1420	3394.750767	31902	1	0.376433	31739	0	0.423540	9376510	-0.003648
318669657	26968	1366	3401.918772	31961	2	0.415901	31753	0	0.259423	9362477	-0.002347
318653622	27643	1476	3375.525160	31861	1	0.238576	31955	4	0.377096	9348528	-0.002253
318659164	26284	1366	3344.197411	32036	0	0.386823	31952	1	0.248271	9334711	-0.002373
318666918	28719	1461	3388.662747	31803	7	0.424844	31889	8	0.356632	9320936	-0.002965
318641048	28992	1441	3467.547829	31968	2	0.439540	32018	3	0.358906	9307092	-0.004468
318661544	26674	1425	3420.950238	31825	9	0.337349	31669	1	0.245035	9293321	-0.003752
318652725	26527	1274	3313.209718	31759	2	0.598132	31795	1	0.224921	9279481	-0.003095
318641886	27467	1426	3369.995250	31898	0	0.280826	31594	0	0.169554	9265763	-0.003722
318634092	27963	1439	3410.518860	31942	2	0.386144	32072	1	0.363616	9251991	-0.003026
318643738	27521	1362	3392.728187	31928	0	0.336786	31794	4	0.529045	9238151	-0.003004
318630632	27567	1370	3374.372700	31762	6	0.275077	31783	20	0.403163	9224518	-0.002485
318649048	27227	1380	3380.017030	31830	3	0.560367	31886	6	0.638046	9210850	-0.002085
318624155	27822	1294	3381.145562	31801	1	0.320189	31744	0	0.392466	9197175	-0.002725
318658308	27365	1359	3397.942664	31697	0	0.328844	31834	4	0.323989	9183541	-0.002678
318631596	27328	1336	3388.108292	31859	5	0.310221	31708	2	0.195825	9170054	-0.003319
318640208	26911	1426	3367.227670	31663	1	0.402584	31901	3	0.231126	9156513	-0.002652
318643300	27955	1435	3365.608735	31884	0	0.222415	31780	1	0.505376	9142654	-0.002481
318652215	28288	1399	3432.953208	31818	3	0.329476	31689	1	0.389689	9129222	-0.002720
318653282	26693	1352	3380.841599	31621	2	0.593357	31948	5	0.496370	9115694	-0.003115
318672379	27831	1459	3350.790240	31744	0	0.479845	31850	6	0.403169	9102147	-0.004295
318657331	26828	1396	3379.648820	31973	4	0.464132	31866	3	0.518213	9088661	-0.004090
318675681	27917	1449	3356.128996	31822	0	0.211923	31632	2	0.263687	9075152	-0.004720
318662957	27917	1459	3421.842339	31929	2	0.234272	31976	2	0.468963	9061549	-0.004644
318663665	27178	1412	3382.983182	31908	3	0.421978	31711	1	0.363962	9047851	-0.004491
318647066	27501	1417	3396.984563	31732	10	0.335163	31974	0	0.486854	9034516	-0.004362
318665696	26427	1400	3339.099463	31793	2	0.596807	31716	9	0.469509	9021086	-0.004341
318622596	26220	1402	3310.500412	31980	0	0.258428	31930	0	0.228591	9007910	-0.004348
npatches	nstrain	runtime	dt	init_x	init_y	init_y_blood	init_z	init_S	beta0	beta1	beta2	beta3	mean_beta	B	d	delta	delta_blood	b[0]	mut	m	CTL	c	g	epsilon	k	het	lambda	rho	omega	x_max	patch.dyna	DELTA	A	VA
10000	1	100.000000	0.001000	21900	9499	5000000	0.001000	10000000	5.904428	7.016473	5.401805	7.592522	6	800000000	0.010000	1.000000	1.000000	80000	0.000050	0.004800	0	0.500000	0.000000	2.500000	15.000000	0.500000	0.001000	0.001000	0.010000	31872	0	10.000000	7.000000	1.000000
sus	inf	inf_blood	z	x[0]	y[0][0]	z[0]	x[1]	y[1][0]	z[1]	S[0]	synchrony
219000000	94990000	5000000	10.000000	21900	9499	0.001000	21900	9499	0.001000	10000000	0.000000
207276439	40150087	2174919	3941.516320	20632	4088	0.394152	18878	4473	0.394152	10338544	0.000000
298684651	1143804	63821	6325.803353	29964	78	0.632580	29514	103	0.632580	10377641	0.000000
316843545	11268	593	5496.041461	31878	0	0.357513	31716	0	0.517732	10363629	0.000000
318561365	5219	266	2158.176824	31943	0	0.176126	31969	1	0.184067	10348197	0.000000
318668489	18308	950	2292.129416	31955	0	0.231762	31870	0	0.167529	10332964	0.000000
318635960	35392	1833	3252.953743	31805	0	0.353853	31770	9	0.453143	10317734	0.000000
318644917	24425	1215	3491.840778	31715	3	0.374225	31858	9	0.614986	10302699	0.000000
318692118	19680	945	2966.903138	31850	0	0.338937	31844	2	0.276015	10287435	0.000000
318687159	24358	1237	2980.888554	31850	0	0.224303	32120	5	0.418155	10272242	0.000000
318645695	26215	1375	3210.313900	31893	1	0.390670	31834	7	0.481018	10257039	0.000000
318661584	24340	1296	3178.080276	31751	0	0.245786	31971	1	0.578512	10242003	0.000000
318654050	23549	1154	3092.570847	31870	4	0.289088	31961	10	0.425468	10226998	0.000000
318646950	24490	1294	3126.970103	31735	1	0.298217	31783	0	0.221734	10211806	0.000000
318676804	23911	1164	3128.149923	31977	6	0.520339	31855	15	0.397336	10196555	0.000000
318630366	23537	1144	3117.053786	31925	3	0.218084	32190	1	0.381625	10181354	0.000000
318644127	23485	1169	3110.296476	31785	4	0.283237	31868	6	0.538074	10165994	0.000000
318654723	24583	1262	3120.792311	31875	2	0.367487	31771	2	0.359662	10151012	0.000000
318646496	23776	1215	3163.702096	31807	2	0.241401	31975	8	0.314173	10135961	0.000000
318664926	23163	1251	3071.435324	32092	2	0.319817	31784	0	0.444703	10120901	0.000000
318656358	24371	1249	3105.804768	31963	5	0.310396	32088	2	0.419585	10105781	0.000000
318675424	24297	1242	3144.576384	31879	3	0.256387	31519	0	0.244067	10090773	0.000000
318654761	24035	1231	3144.157509	31860	1	0.306118	31686	10	0.282918	10076091	0.000000
318671085	24376	1213	3141.128198	31810	3	0.344086	31798	0	0.271720	10061171	0.000000
318680856	24308	1222	3134.825519	31954	1	0.325133	31942	3	0.384895	10046471	0.000000
318693943	24144	1345	3151.904342	31943	1	0.175581	31650	1	0.233452	10031402	0.000000
318680220	24221	1179	3142.244056	31664	4	0.486323	31746	5	0.386698	10016411	0.000000
318679243	23938	1258	3133.946062	31991	0	0.276860	31901	5	0.443080	10001556	0.000000
318657925	24634	1238	3152.223601	32086	2	0.451403	32086	0	0.239535	9986866	0.000000
318663306	23894	1231	3144.288597	31928	0	0.214746	31841	0	0.190598	9972141	0.000000
318658593	24244	1194	3131.284245	31916	1	0.205110	31810	1	0.241516	9957244	0.000000
318662885	24102	1279	3153.444304	31925	2	0.260991	31775	0	0.434431	9942469	0.000000
318683096	23589	1189	3136.752196	31906	1	0.205118	32069	7	0.461010	9927725	0.000000
318646811	23203	1168	3092.552677	31878	6	0.299142	31813	1	0.201748	9913086	0.000000
318664304	24112	1264	3108.623226	31829	1	0.318279	31849	4	0.471534	9898369	0.000000
318667264	23825	1228	3125.411705	31833	2	0.297464	31852	1	0.256774	9883600	0.000000
318668595	23769	1159	3114.751038	31867	1	0.298747	31957	0	0.219189	9869003	0.000000
318632595	23842	1209	3116.355079	31878	0	0.174101	32046	5	0.394787	9854367	0.000000
318644538	23413	1207	3112.085889	32117	3	0.334824	31765	12	0.530438	9839681	0.000000
318651745	24184	1252	3097.763963	31833	0	0.183561	31677	2	0.475062	9825174	0.000000
318654528	23266	1157	3117.096180	31867	2	0.286009	31860	1	0.293040	9810745	-1.#IND00
318655730	23642	1163	3099.446687	31871	4	0.351303	32028	6	0.443478	9796213	-1.#IND00
318651449	23996	1187	3117.885775	31840	0	0.322929	31829	1	0.537732	9781821	-1.#IND00
318673338	24125	1273	3117.285632	31769	2	0.299800	31738	1	0.368594	9767107	-0.004787
318671592	24032	1231	3143.413321	32077	2	0.451568	31828	1	0.268292	9752485	-0.006121
318654322	22894	1144	3099.534329	31885	0	0.249653	31724	1	0.176473	9737767	-0.005857
318655459	23345	1198	3069.239291	31686	0	0.210718	31972	0	0.167153	9723353	-0.001937
318639532	23871	1239	3080.610993	31661	0	0.173294	31780	4	0.261310	9709008	-0.000806
318652336	25054	1291	3163.661018	31786	0	0.282101	31719	0	0.272591	9694286	-0.000143
318658273	23285	1254	3141.013342	31757	1	0.182941	31856	3	0.322960	9679660	-0.006817
318640850	23515	1154	3122.687443	31877	0	0.307567	31922	1	0.361711	9665325	-0.004329
318651911	24174	1274	3123.090430	32093	0	0.192061	31872	4	0.590445	9650902	-0.006750
318664063	23973	1268	3144.203180	32107	3	0.255420	31838	4	0.501681	9636556	-0.005778
318649417	24536	1285	3140.639045	31645	2	0.457220	32082	1	0.383223	9622182	-0.006611
318676846	23841	1247	3136.459063	31966	2	0.221264	31996	2	0.459661	9607897	-0.005579
318665641	23817	1229	3121.445149	31903	0	0.190366	31992	0	0.298880	9593500	-0.005290
318659131	23675	1176	3119.171619	32136	6	0.390227	31921	7	0.331103	9579154	-0.005857
318663577	24500	1194	3131.743884	32057	0	0.215495	31831	1	0.295904	9564856	-0.004180
318663068	23823	1123	3139.706735	32095	0	0.169087	31767	4	0.446587	9550803	-0.005010
318666096	23327	1197	3103.570207	31647	0	0.184782	32084	0	0.401840	9536652	-0.005654
318635759	23858	1239	3103.632099	31938	0	0.167565	31935	4	0.316282	9522361	-0.005474
318618786	24076	1214	3122.585781	31943	3	0.212566	32202	4	0.317858	9508253	-0.005051
318640306	23600	1261	3118.360003	31826	2	0.323969	31849	4	0.427589	9494364	-0.004258
318680470	23738	1270	3107.305209	31867	3	0.420183	31749	0	0.245375	9480276	-0.003260
318659632	24234	1212	3121.460871	31851	0	0.206012	31871	5	0.361826	9466145	-0.004140
318636242	23880	1227	3129.017993	32103	4	0.358581	31791	0	0.242486	9452131	-0.004307
318656785	24011	1219	3133.389978	31753	10	0.450457	31950	9	0.401783	9438040	-0.003787
318666376	23794	1240	3117.443219	31973	0	0.311073	31912	0	0.248774	9424264	-0.004197
318693574	23696	1239	3123.987645	31694	0	0.225052	32016	0	0.199313	9410312	-0.004184
318688822	24267	1230	3124.562952	32024	12	0.255406	31802	4	0.241746	9396300	-0.004075
318668264	23881	1228	3154.785092	31857	1	0.309333	31848	2	0.480933	9382383	-0.004353
318676263	22609	1198	3087.701939	31752	0	0.207117	31957	0	0.191411	9368354	-0.002853
318644372	24046	1186	3100.049051	31846	2	0.434997	31527	12	0.254829	9354536	-0.003077
318682724	24075	1217	3139.920938	32027	2	0.271273	31720	2	0.548087	9340625	-0.002755
318668271	24080	1243	3129.969424	31843	0	0.196504	31999	1	0.200216	9326715	-0.002656
318655385	23368	1246	3113.028693	31869	2	0.174534	31897	1	0.177386	9312889	-0.002216
318627346	25022	1252	3143.418355	31940	0	0.186674	31982	1	0.189345	9299092	-0.003553
318650542	24006	1161	3151.109405	32084	2	0.215474	31985	13	0.504062	9285323	-0.003393
318682371	23494	1176	3083.978739	31968	10	0.324958	31968	0	0.346046	9271670	-0.003079
318659637	24119	1206	3110.737571	31783	5	0.582179	31759	4	0.355183	9257936	-0.003146
318662374	23669	1141	3103.951462	31753	0	0.230234	32041	0	0.230327	9244256	-0.003174
318681161	24596	1330	3144.332411	31935	8	0.281099	31996	2	0.337166	9230589	-0.002958
318665624	24973	1279	3166.585197	32021	4	0.416214	31750	1	0.184813	9216836	-0.001541
318666125	23602	1198	3148.454446	31764	2	0.553629	31792	8	0.387058	9203013	-0.003178
318660096	23054	1118	3098.133426	31803	0	0.248401	31953	2	0.261410	9189458	-0.002570
318664349	23459	1233	3078.853398	31756	1	0.307637	31672	1	0.468843	9175930	-0.001851
318674573	24027	1234	3135.629550	32017	3	0.533809	31639	2	0.248259	9162515	-0.001860
318663310	24195	1245	3133.964874	31799	12	0.355644	31879	2	0.330225	9148869	-0.001614
318638927	23866	1284	3137.796690	31841	0	0.395358	31923	0	0.295301	9135117	-0.001556
318633381	24390	1216	3146.046777	31849	2	0.255398	31921	3	0.477891	9121621	-0.001859
318643218	23530	1179	3120.704597	31930	1	0.357169	31712	0	0.217382	9108067	-0.002244
318642625	23480	1181	3091.284522	31875	6	0.448139	31658	0	0.169180	9094532	-0.002701
318674119	24128	1168	3123.448034	31880	5	0.515020	31946	0	0.177495	9080825	-0.002811
318670336	24724	1296	3180.334147	31877	1	0.470223	31784	5	0.421912	9067369	-0.002886
318658188	23726	1207	3146.582355	31910	1	0.293826	31944	6	0.500551	9053806	-0.002772
318658317	23453	1184	3113.837829	32023	1	0.194860	31940	6	0.397850	9040474	-0.002779
318646348	24060	1244	3136.748813	31883	0	0.206747	31860	3	0.324202	9027071	-0.003034
318678362	23740	1209	3102.384148	31733	2	0.268109	32119	2	0.323491	9013630	-0.002640
318654385	24727	1239	3116.817501	31916	0	0.245322	31709	4	0.274214	9000342	-0.002608
318665151	24054	1250	3147.068760	31657	1	0.186433	31854	3	0.295336	8987068	-0.002560
npatches	nstrain	runtime	dt	init_x	init_y	init_y_blood	init_z	init_S	beta0	beta1	beta2	beta3	mean_beta	B	d	delta	delta_blood	b[0]	mut	m	CTL	c	g	epsilon	k	het	lambda	rho	omega	x_max	patch.dyna	DELTA	A	VA
10000	1	100.000000	0.001000	21900	9499	5000000	0.001000	10000000	3.878292	7.805491	8.775206	8.199586	6	800000000	0.010000	1.000000	1.000000	80000	0.000050	0.004800	0	0.500000	0.000000	2.500000	16.000000	0.500000	0.001000	0.001000	0.010000	31872	0	10.000000	7.000000	1.000000
sus	inf	inf_blood	z	x[0]	y[0][0]	z[0]	x[1]	y[1][0]	z[1]	S[0]	synchrony
219000000	94990000	5000000	10.000000	21900	9499	0.001000	21900	9499	0.001000	10000000	0.000000
213268347	34154779	1863150	3941.516320	24764	2709	0.394152	18783	4131	0.394152	10326245	0.000000
301851387	668508	37728	6325.803353	31122	42	0.632580	29465	93	0.632580	10354497	0.000000
317228597	5650	320	4212.586595	31848	0	0.318389	31528	2	0.371541	10339979	0.000000
318587520	4769	237	2009.862195	31991	0	0.174186	31778	1	0.204838	10324552	0.000000
318655563	15447	755	2200.627081	32101	3	0.235111	31923	0	0.193713	10308939	0.000000
318642320	26709	1405	2893.032555	31928	2	0.262914	31538	6	0.322109	10293514	0.000000
318650342	21532	1101	3087.003874	31899	0	0.315791	31906	8	0.567351	10278503	0.000000
318702231	17524	864	2768.703966	31923	1	0.227684	31894	0	0.211879	10263402	0.000000
318668445	19938	954	2762.401828	31666	2	0.295239	31515	0	0.168908	10248074	0.000000
318671141	21238	1081	2886.849509	31853	0	0.221079	31876	3	0.420206	10232925	0.000000
318685864	20939	1106	2915.929445	31947	2	0.232816	31993	0	0.346802	10217761	0.000000
318671885	19589	1011	2890.577859	32003	0	0.260890	31741	6	0.252557	10202540	0.000000
318656583	18879	1030	2804.372464	32047	1	0.317974	31854	0	0.504005	10187441	0.000000
318660651	20266	1038	2802.786428	31974	0	0.196901	31883	0	0.226416	10172355	0.000000
318685072	21611	1143	2884.475107	32045	0	0.168165	31771	3	0.298859	10157268	0.000000
318686535	20746	1039	2905.185725	31840	3	0.204599	31966	4	0.535496	10142025	0.000000
318682756	20727	1034	2900.369036	31913	1	0.315323	31769	1	0.228960	10127005	0.000000
318652536	19944	979	2854.985564	31927	1	0.223217	31858	2	0.289527	10111975	0.000000
318686859	21160	1009	2884.930667	31658	2	0.217173	32019	2	0.513163	10096756	0.000000
318661536	20005	1068	2851.895276	31879	0	0.211202	31965	0	0.204557	10081904	0.000000
318666478	20099	1060	2842.626237	32015	4	0.279829	31774	0	0.181536	10067105	0.000000
318672548	20998	1091	2884.152245	31785	1	0.198825	31881	6	0.341431	10052137	0.000000
318664648	20352	1066	2890.927582	31890	0	0.173904	31894	0	0.195645	10037477	0.000000
318683733	19931	932	2840.637244	31888	0	0.212429	32116	6	0.458689	10022588	0.000000
318674276	20504	1074	2862.361987	31873	0	0.212997	31907	3	0.387194	10007678	0.000000
318688241	20743	1089	2885.094943	32083	1	0.241903	31972	2	0.306388	9992920	0.000000
318697569	20637	1015	2887.108194	31979	1	0.195431	31710	0	0.226754	9978047	0.000000
318673037	20670	1089	2888.123818	32064	0	0.374094	31670	0	0.315657	9963178	0.000000
318684115	19955	1007	2868.027360	32087	0	0.210202	32207	1	0.301927	9948369	0.000000
318682815	20040	1003	2856.117584	31939	2	0.198086	32028	3	0.311357	9933565	0.000000
318682736	20516	1051	2876.500577	31882	2	0.237898	31890	3	0.317828	9918867	0.000000
318649928	19570	997	2830.487332	31894	0	0.177841	31903	0	0.202306	9904110	0.000000
318684794	19995	1047	2815.597331	31817	0	0.167849	31857	10	0.326555	9889531	0.000000
318682339	21207	1077	2884.080670	31943	1	0.250306	31866	0	0.492247	9874691	0.000000
318671738	20561	1003	2886.547572	31761	1	0.216772	32074	3	0.488797	9860068	0.000000
318687229	19669	1046	2844.535532	31821	2	0.373699	31711	0	0.202713	9845490	0.000000
318675885	19968	974	2849.623936	31706	1	0.248889	31813	0	0.180958	9830932	0.000000
318642691	19856	1043	2842.954403	31753	1	0.275972	31600	5	0.376729	9816278	0.000000
318664041	20773	994	2866.997171	32011	3	0.470931	31949	3	0.403589	9801629	0.000000
318663178	20856	1073	2890.546626	31597	1	0.203060	31904	2	0.638304	9786982	-1.#IND00
318664519	20669	1054	2883.106209	32161	1	0.201366	31917	0	0.316461	9772382	-1.#IND00
318656062	20688	1041	2891.115171	31677	1	0.198050	31919	4	0.360338	9757723	-1.#IND00
318659893	19820	1046	2865.278865	31727	6	0.288632	31828	1	0.189487	9743141	-1.#IND00
318682031	19987	1004	2825.189975	31648	0	0.245055	31860	1	0.196874	9728663	-1.#IND00
318679223	20949	1097	2868.247098	31804	2	0.242523	31859	1	0.452882	9714113	-0.030347
318653426	21159	1051	2923.207606	31781	0	0.261519	31799	9	0.396780	9699852	-0.019197
318673229	20966	1077	2897.120853	31692	1	0.253798	31777	2	0.462478	9685316	-0.013513
318688551	20270	985	2871.827359	32035	1	0.198952	31831	4	0.251661	9670881	-0.011017
318670817	20490	987	2859.661602	31727	1	0.191798	31603	0	0.428514	9656327	-0.005683
318676722	19844	966	2848.036031	31797	0	0.167912	31994	0	0.184150	9642062	0.000661
318673096	21060	1063	2845.109137	31791	0	0.166728	31953	0	0.202867	9627777	0.000263
318669571	20597	1000	2918.655808	31708	0	0.179547	31897	2	0.458820	9613383	-0.000200
318681607	20047	1016	2858.076035	31983	4	0.312942	31867	0	0.262556	9599224	0.001094
318668774	20338	993	2864.541245	31920	0	0.180812	31974	6	0.242289	9584944	0.000253
318681035	20576	1029	2888.625976	31873	5	0.222117	31651	0	0.213737	9570546	-0.000052
318661002	19137	963	2814.901174	31666	1	0.174668	31719	1	0.180601	9556399	-0.000052
318656280	19428	959	2792.297778	31912	0	0.200053	31942	0	0.167357	9542107	-0.001008
318695889	20706	1022	2843.558949	31761	2	0.295080	31873	0	0.214868	9527930	-0.001436
318666136	20673	1080	2873.430866	31727	0	0.254255	32093	8	0.446846	9513807	-0.001351
318679084	21648	1064	2911.585814	31945	1	0.194992	31758	2	0.377811	9499602	-0.002404
318667471	20473	1044	2900.693223	31828	3	0.382921	31726	0	0.177464	9485382	-0.002760
318674699	19393	952	2866.182915	32019	1	0.268520	31944	1	0.191922	9471419	-0.002859
318654641	19384	1013	2827.168207	31631	1	0.327760	31696	6	0.484062	9457299	-0.001947
318657581	20244	957	2834.182385	31737	1	0.231189	31853	0	0.311726	9443234	-0.002682
318674428	19905	973	2838.623529	31736	1	0.211593	31945	1	0.173856	9429085	-0.002364
318682042	20010	1058	2835.958014	31792	2	0.382193	31721	14	0.474287	9415112	-0.002342
318676025	20263	1008	2840.184483	31850	0	0.248137	31649	1	0.353884	9401305	-0.002657
318669287	20397	1044	2853.980991	31803	1	0.194112	31729	1	0.192780	9387425	-0.003226
318649806	20495	1043	2871.468736	31858	2	0.263276	31609	6	0.466127	9373641	-0.003550
318653317	20921	1075	2890.050263	31718	1	0.283828	31809	0	0.269549	9359845	-0.003453
318681997	20179	1073	2866.301935	31971	0	0.179850	31833	0	0.180990	9345767	-0.003932
318675151	20026	1031	2837.335417	31882	1	0.232776	32069	2	0.184367	9332027	-0.004100
318653213	21279	1060	2877.445642	31792	0	0.222554	31999	0	0.187510	9318251	-0.004276
318673855	19949	988	2889.098221	31666	1	0.247259	31937	7	0.397903	9304323	-0.006076
318661715	19677	988	2832.754888	32017	0	0.313433	31637	2	0.288372	9290681	-0.006508
318655780	20727	1040	2839.715194	31914	1	0.343046	31773	2	0.535517	9276773	-0.006064
318675056	19571	984	2854.012212	32075	2	0.287015	31910	5	0.318526	9263183	-0.005925
318667480	20603	1025	2840.745300	31696	0	0.172848	31761	1	0.180998	9249478	-0.005967
318673136	20520	960	2878.903486	31728	2	0.321153	31585	4	0.270898	9235718	-0.005911
318658788	20929	1032	2870.568818	32070	0	0.316636	31987	0	0.287808	9221903	-0.005784
318663205	20745	1074	2905.993648	31712	0	0.228235	32064	0	0.172671	9208108	-0.005015
318690593	20389	1012	2877.272614	32063	2	0.349696	31792	0	0.302660	9194150	-0.005816
318683341	19927	1008	2853.682993	31939	2	0.184946	31917	8	0.488466	9180283	-0.004842
318677192	20114	1011	2846.164877	32099	1	0.227471	31753	0	0.204404	9166617	-0.003709
318662969	20216	1078	2847.847347	32017	3	0.402911	31821	0	0.250644	9153071	-0.003459
318651278	20481	1033	2864.996133	31984	1	0.249010	31844	0	0.173977	9139595	-0.003341
318686676	20034	1002	2856.358524	31775	1	0.179410	31792	0	0.261448	9126116	-0.002942
318674660	20852	1062	2885.657725	31837	0	0.182206	31811	4	0.529072	9112510	-0.002867
318665860	19852	1030	2856.171264	31901	0	0.205432	31721	1	0.294426	9098970	-0.003500
318679337	19837	1002	2827.832437	31856	2	0.283706	31737	1	0.262322	9085280	-0.003461
318665313	20405	1023	2850.251483	31973	0	0.174043	31786	0	0.328995	9071873	-0.003450
318657519	19419	987	2863.308365	31893	1	0.189315	32019	0	0.174712	9058396	-0.003290
318675796	20318	1027	2825.797740	31796	1	0.264824	31699	1	0.214030	9044942	-0.003915
318659187	20899	1091	2889.608273	32018	1	0.176426	31876	3	0.337595	9031377	-0.003851
318678166	19686	990	2864.480743	31845	6	0.271922	31850	1	0.305603	9017793	-0.003754
318663617	20387	1036	2827.107441	31940	0	0.214408	31725	0	0.176676	9004339	-0.003687
318669826	20700	1086	2891.127956	31880	0	0.169033	31646	3	0.458626	8991001	-0.003176
318668845	20470	1032	2865.934859	31792	1	0.261757	31876	5	0.369628	8977722	-0.002656
318684103	20280	990	2855.043178	31974	2	0.363492	32030	1	0.213644	8964291	-0.002414
npatches	nstrain	runtime	dt	init_x	init_y	init_y_blood	init_z	init_S	beta0	beta1	beta2	beta3	mean_beta	B	d	delta	delta_blood	b[0]	mut	m	CTL	c	g	epsilon	k	het	lambda	rho	omega	x_max	patch.dyna	DELTA	A	VA
10000	1	100.000000	0.001000	21900	9499	5000000	0.001000	10000000	3.202856	8.127021	5.153513	5.390009	6	800000000	0.010000	1.000000	1.000000	80000	0.000050	0.004800	0	0.500000	0.000000	2.500000	17.000000	0.500000	0.001000	0.001000	0.010000	31872	0	10.000000	7.000000	1.000000
sus	inf	inf_blood	z	x[0]	y[0][0]	z[0]	x[1]	y[1][0]	z[1]	S[0]	synchrony
219000000	94990000	5000000	10.000000	21900	9499	0.001000	21900	9499	0.001000	10000000	0.000000
218252361	29239965	1603451	3941.516320	26305	1936	0.394152	18802	3486	0.394152	10315678	0.000000
304198228	390476	22161	6325.803353	31251	15	0.632580	29763	40	0.632580	10335450	0.000000
317488925	3363	180	3348.053401	31843	2	0.337920	31670	0	0.413856	10320315	0.000000
318602025	3908	213	1901.898775	31691	0	0.179155	31990	1	0.322335	10304851	0.000000
318703058	11389	562	2075.394462	31896	0	0.167286	31867	0	0.174382	10289395	0.000000
318666816	20499	1065	2569.360038	32089	0	0.204305	31715	1	0.273191	10274033	0.000000
318678710	18738	927	2796.037963	31853	0	0.169938	31787	9	0.316722	10258942	0.000000
318672293	15970	832	2639.675090	32045	0	0.166829	31880	0	0.281167	10243871	0.000000
318695404	16476	837	2586.674436	31733	1	0.168055	31709	8	0.306579	10228719	0.000000
318693035	18175	971	2657.743013	31744	2	0.176682	32149	11	0.416042	10213343	0.000000
318683215	17916	950	2691.615506	31817	1	0.234246	31777	2	0.441599	10198284	0.000000
318666526	17599	890	2658.562654	31716	0	0.175674	31808	0	0.295713	10183251	0.000000
318664733	17130	928	2645.972807	31692	0	0.188923	31840	0	0.201580	10168104	0.000000
318668913	17158	867	2658.690616	31792	1	0.173085	31960	21	0.422481	10153126	0.000000
318692483	17103	922	2640.532119	31819	4	0.328250	32142	0	0.347935	10138088	0.000000
318681278	17474	914	2681.825590	31793	0	0.213471	31938	0	0.242422	10122915	0.000000
318688167	17066	877	2667.098055	31847	0	0.176904	31739	10	0.341667	10107837	0.000000
318689329	17803	851	2669.422032	31819	0	0.185707	31839	4	0.265353	10092957	0.000000
318674059	17460	868	2674.138961	31882	1	0.252233	31756	0	0.276986	10077903	0.000000
318680621	16698	869	2625.305027	31858	0	0.172733	31785	6	0.251809	10062856	0.000000
318687541	17723	877	2637.312952	31816	2	0.203310	31722	0	0.417268	10047932	0.000000
318676953	18069	932	2694.698567	31791	1	0.242617	31804	0	0.193973	10033021	0.000000
318684323	17186	886	2671.292609	32003	1	0.291924	31720	5	0.288376	10018234	0.000000
318688895	16792	877	2631.109374	31989	0	0.181792	31680	1	0.505398	10003037	0.000000
318699877	17240	934	2639.274966	31740	0	0.179488	31874	6	0.280701	9988330	0.000000
318678052	16977	878	2643.783958	31941	1	0.196561	31858	2	0.441150	9973358	0.000000
318673058	17070	788	2647.535606	32042	0	0.209238	32001	10	0.309326	9958773	0.000000
318697935	17742	895	2671.476989	31967	1	0.288493	31955	4	0.581138	9944040	0.000000
318683284	17028	885	2657.811508	31809	0	0.181982	31909	4	0.447246	9929296	0.000000
318693551	17653	919	2667.334851	31948	1	0.280900	31954	0	0.226570	9914702	0.000000
318656840	17374	884	2669.542540	31898	1	0.207997	31680	5	0.443125	9899787	0.000000
318676994	17423	910	2641.357748	31874	0	0.214441	31855	0	0.370043	9885003	0.000000
318683842	16824	869	2647.296264	31962	0	0.249936	31964	9	0.332907	9870309	0.000000
318700163	17622	928	2654.786069	31871	1	0.170794	32000	1	0.428582	9855802	0.000000
318672148	17375	899	2668.236093	31883	0	0.188728	32005	2	0.264718	9841000	0.000000
318688194	17314	903	2656.221319	31854	0	0.168443	31895	4	0.511206	9826213	0.000000
318681312	16588	835	2634.836713	31667	1	0.202303	32057	1	0.195925	9811663	0.000000
318663385	17033	856	2613.202707	31841	0	0.172883	31809	5	0.405451	9797027	0.000000
318691560	17564	955	2656.716547	31896	0	0.179038	32198	0	0.312013	9782355	0.000000
318685230	17761	918	2653.800806	31965	0	0.178671	31907	2	0.295791	9767887	-1.#IND00
318694433	16706	860	2644.919353	31887	1	0.255094	31793	8	0.469871	9753326	-1.#IND00
318673821	16914	857	2617.279383	32007	2	0.177020	31677	6	0.335748	9738913	-1.#IND00
318669078	17603	908	2657.194928	31711	0	0.167224	31897	3	0.491047	9724524	-1.#IND00
318683225	17212	875	2653.592908	31948	1	0.246587	31807	0	0.225878	9710210	-0.017188
318680592	16583	860	2629.502585	31987	2	0.273886	31726	0	0.169601	9695631	-0.009109
318686047	16790	853	2611.609233	32188	2	0.284388	31800	2	0.475181	9681214	-0.007290
318677126	17373	904	2656.743515	31928	1	0.199291	31890	0	0.221795	9666954	0.007308
318667526	17244	890	2653.117705	31884	4	0.211848	31986	11	0.474163	9652628	0.000090
318695946	16931	900	2648.294071	31826	0	0.247604	31635	0	0.247945	9638261	0.000932
318667868	17498	963	2655.695809	32027	1	0.171302	32134	1	0.234915	9623880	-0.001799
318671123	16917	855	2640.236383	31926	3	0.231523	31916	0	0.179354	9609773	0.000721
318687223	17595	833	2648.689085	31708	1	0.178096	31843	8	0.359327	9595559	0.002322
318661471	16511	879	2622.729837	31770	0	0.225378	31976	0	0.360906	9581393	0.006553
318669789	16888	872	2619.266249	31839	1	0.206505	32123	2	0.254355	9567003	0.003054
318694998	17089	896	2638.071453	31868	0	0.176690	31952	0	0.263093	9552797	0.003284
318685596	17130	877	2639.661833	31894	1	0.222720	31835	7	0.473951	9538592	0.003687
318670530	16487	847	2628.252899	32011	2	0.182907	31899	1	0.328790	9524556	0.003386
318672441	17110	848	2634.445098	32072	1	0.190581	31765	0	0.248653	9510430	0.003167
318692325	17502	877	2650.110914	31891	0	0.183030	31848	1	0.393171	9496432	0.003344
318642669	17480	918	2665.208278	31921	1	0.168068	31869	3	0.338101	9482350	0.003009
318710824	16747	842	2620.139053	31948	0	0.167896	31661	2	0.518662	9468295	0.002630
318685028	17742	915	2635.304425	31764	0	0.332774	31929	0	0.190213	9454210	0.003648
318682075	17234	874	2688.838214	31683	0	0.174899	31964	1	0.210584	9440268	0.002938
318685597	17251	889	2641.339853	31958	1	0.169493	31811	0	0.172661	9425944	0.002280
318684927	16676	854	2622.879223	32072	1	0.261463	31796	10	0.284480	9411860	0.001891
318683706	17992	888	2665.863931	31944	0	0.175096	31727	0	0.458288	9397855	0.001940
318682347	16780	893	2666.428521	32069	2	0.240509	31881	5	0.484285	9384067	0.001873
318684538	16798	905	2635.940688	32046	0	0.210696	31954	0	0.403213	9370168	0.001724
318653400	17055	833	2627.392507	31697	0	0.168849	31730	4	0.331284	9356212	0.001277
318665982	17560	926	2642.017694	31782	0	0.166775	31877	0	0.182986	9342288	0.000457
318667943	17289	904	2651.134708	31640	0	0.166672	31675	1	0.182550	9328508	0.000556
318674333	17172	891	2652.497405	31946	1	0.177374	31766	1	0.257717	9314598	0.000950
318681610	16780	885	2623.099901	31922	1	0.223401	31892	0	0.365516	9300732	0.001434
318671375	16968	857	2627.920457	31746	0	0.188227	31916	0	0.207051	9286864	0.000759
318655905	17906	920	2660.803548	31743	2	0.189646	31861	4	0.418546	9272915	0.000838
318693407	17485	883	2698.201744	31830	1	0.340027	31855	6	0.302047	9258944	0.000870
318679019	16634	869	2645.943294	31793	3	0.197865	31928	0	0.270910	9244968	0.001563
318685066	17317	883	2643.815726	31888	2	0.186574	31514	0	0.225082	9231185	0.000665
318676291	17144	867	2632.340038	31905	0	0.181182	31747	2	0.191772	9217505	0.000238
318681870	17037	927	2643.126518	32001	0	0.167386	31755	5	0.302539	9203900	0.000364
318665505	17288	894	2653.317373	31987	1	0.193734	32102	6	0.512247	9190329	-0.000526
318681532	17857	914	2671.912854	31976	0	0.168008	31828	0	0.218546	9176486	-0.000608
318663225	17200	866	2669.616519	31803	0	0.166733	31769	6	0.297485	9162776	-0.000544
318677314	16603	833	2624.409344	31833	0	0.203885	31714	5	0.415521	9149195	-0.000944
318690405	17241	985	2642.062899	31914	0	0.168511	31740	0	0.223322	9135804	-0.000838
318672801	17240	851	2648.934403	31913	1	0.197790	32041	0	0.184832	9122283	-0.001362
318694042	17245	898	2660.798825	32204	2	0.206486	31960	2	0.187437	9108825	-0.001132
318689836	16679	849	2641.293497	31921	0	0.170089	31934	1	0.175237	9095186	-0.001327
318672386	16640	844	2613.834112	31629	0	0.176244	31800	2	0.388823	9081750	-0.001324
318679160	17165	845	2632.988870	31848	0	0.167479	31853	1	0.192857	9068285	-0.001551
318680521	17879	968	2676.384250	31839	0	0.166707	32009	0	0.243272	9054725	-0.001460
318652373	17255	916	2681.932179	31687	0	0.180118	31701	0	0.231136	9041411	-0.001371
318665023	17133	906	2639.288669	32041	0	0.168613	32004	2	0.422067	9027995	-0.001781
318675048	16909	929	2653.613829	32068	1	0.190884	32024	3	0.333831	9014670	-0.001223
318669585	17234	928	2640.967266	31846	2	0.231688	31936	3	0.427476	9001270	-0.001084
318672540	17485	886	2652.371934	31837	1	0.173984	31777	0	0.193885	8987941	-0.001626
318682300	17603	894	2664.770948	31746	0	0.173832	31746	0	0.168016	8974772	-0.001546
318667637	16506	809	2627.120166	31803	0	0.196362	32160	1	0.166734	8961373	-0.001011
318679236	16986	899	2610.115897	31920	1	0.179633	32031	4	0.477090	8948116	-0.002769
npatches	nstrain	runtime	dt	init_x	init_y	init_y_blood	init_z	init_S	beta0	beta1	beta2	beta3	mean_beta	B	d	delta	delta_blood	b[0]	mut	m	CTL	c	g	epsilon	k	het	lambda	rho	omega	x_max	patch.dyna	DELTA	A	VA
10000	1	100.000000	0.001000	21900	9499	5000000	0.001000	10000000	7.343235	6.633591	8.330264	6.078129	6	800000000	0.010000	1.000000	1.000000	80000	0.000050	0.004800	0	0.500000	0.000000	2.500000	18.000000	0.500000	0.001000	0.001000	0.010000	31872	0	10.000000	7.000000	1.000000
sus	inf	inf_blood	z	x[0]	y[0][0]	z[0]	x[1]	y[1][0]	z[1]	S[0]	synchrony
219000000	94990000	5000000	10.000000	21900	9499	0.001000	21900	9499	0.001000	10000000	0.000000
223470103	24835137	1370544	3941.516320	20056	2969	0.394152	21399	2697	0.394152	10305072	0.000000
306162674	223475	12781	6325.777078	30219	31	0.632580	30454	27	0.632580	10318192	0.000000
317687427	2302	111	2796.189729	31698	0	0.259806	31770	0	0.244560	10302782	0.000000
318652830	3536	159	1850.384704	31893	0	0.171283	31714	0	0.170527	10287270	0.000000
318695253	8150	420	1966.724358	31753	1	0.203737	31888	0	0.166858	10271891	0.000000
318699426	14037	733	2266.703824	31764	5	0.286367	31960	1	0.215574	10256368	0.000000
318689992	14904	776	2480.637338	31991	1	0.225803	32040	2	0.282475	10241025	0.000000
318681397	14256	717	2463.422979	31928	1	0.190503	31793	2	0.284419	10225667	0.000000
318669851	13796	697	2416.233352	31909	3	0.214379	31770	0	0.225740	10210441	0.000000
318689179	13958	695	2428.871109	31796	0	0.256106	31664	1	0.379388	10195426	0.000000
318666078	12984	682	2393.477206	31661	1	0.175190	31978	0	0.236826	10180262	0.000000
318679406	14136	722	2408.039884	31763	0	0.174811	31914	3	0.215447	10165079	0.000000
318676972	14461	768	2460.199992	31902	0	0.167070	31823	0	0.291462	10149973	0.000000
318668309	13939	758	2453.311937	31796	0	0.169434	31784	0	0.192200	10135071	0.000000
318675446	13574	692	2417.788549	31761	0	0.206456	31951	0	0.173244	10119961	0.000000
318703265	14251	751	2442.231790	31852	0	0.174557	31879	1	0.169888	10105152	0.000000
318693017	14039	723	2460.388676	31815	0	0.190491	31656	0	0.177295	10090021	0.000000
318685934	13748	713	2440.482951	31899	3	0.245764	31882	0	0.219036	10074979	0.000000
318715918	13765	722	2421.717681	31858	9	0.436153	31888	0	0.169262	10059833	0.000000
318688242	14291	695	2437.521684	31809	8	0.311055	31898	0	0.208700	10044727	0.000000
318680686	14813	763	2467.995582	31910	0	0.191386	31846	14	0.343476	10029503	0.000000
318654639	13838	722	2448.461953	31859	5	0.373566	31877	3	0.252372	10014540	0.000000
318673685	14206	748	2440.477491	31765	2	0.320350	31615	0	0.216870	9999644	0.000000
318668809	14253	784	2438.184509	31812	0	0.174814	31769	0	0.218700	9984914	0.000000
318677180	14462	737	2467.374662	32059	3	0.393007	31959	7	0.345149	9969937	0.000000
318700969	14240	701	2447.111861	32101	1	0.223473	31947	4	0.429470	9955315	0.000000
318680508	14379	662	2456.209533	31781	4	0.517928	31886	0	0.320103	9940640	0.000000
318698369	14193	665	2439.684955	31978	0	0.189248	31863	2	0.267690	9925581	0.000000
318684742	14261	689	2448.842502	31991	3	0.340468	32018	6	0.310442	9910764	0.000000
318688870	14265	749	2435.869662	32069	0	0.230150	31792	0	0.213720	9896310	0.000000
318696179	14629	742	2451.478870	32019	0	0.169813	31767	2	0.293099	9881507	0.000000
318690117	14575	717	2480.002673	32120	0	0.182658	31802	1	0.360442	9866901	0.000000
318697107	14406	712	2471.270536	31769	0	0.271339	31979	0	0.308090	9852201	0.000000
318706783	14202	776	2447.197141	31880	0	0.179127	31585	0	0.257033	9837540	0.000000
318676648	14127	663	2438.693742	31786	1	0.366278	31867	3	0.297972	9822775	0.000000
318672560	13797	706	2432.099539	31785	1	0.176560	31825	0	0.209931	9808130	0.000000
318688094	14917	731	2461.472154	31887	5	0.489550	31948	5	0.274851	9793665	0.000000
318675658	14433	678	2466.909096	31797	7	0.421744	31812	0	0.206276	9779070	0.000000
318686414	14327	703	2442.261830	31886	4	0.266826	31765	20	0.302664	9764401	0.000000
318708199	14230	754	2441.432745	31687	1	0.529786	31750	3	0.527489	9749459	-1.#IND00
318682238	13888	726	2445.136305	32000	0	0.184664	32152	0	0.192618	9735041	-1.#IND00
318684042	14046	671	2424.825247	32118	3	0.267392	32035	3	0.338356	9720539	-1.#IND00
318686018	14313	707	2438.020129	31883	1	0.422420	31925	0	0.249396	9706173	-1.#IND00
318683669	14953	767	2472.079684	31796	0	0.259466	32068	0	0.170767	9691824	-1.#IND00
318688090	13792	756	2448.305841	31836	0	0.183122	31672	2	0.368458	9677292	-1.#IND00
318691902	14273	732	2427.622280	31908	2	0.327072	31859	0	0.183553	9662812	-0.002306
318687216	15030	771	2479.256437	31859	0	0.215561	31895	1	0.291307	9648434	-0.003902
318687268	14233	706	2467.235486	31785	8	0.316151	31844	1	0.190257	9634057	-0.005603
318682923	13801	688	2435.383139	31751	0	0.270338	32008	0	0.167909	9619692	-0.000968
318686325	13524	742	2412.699822	31964	0	0.283155	32236	1	0.166728	9605442	0.002163
318686213	13829	695	2435.020825	32039	14	0.363725	31752	1	0.282896	9591162	0.003824
318686488	13865	685	2438.127662	31951	0	0.259338	32000	5	0.283194	9576901	0.001596
318693714	13752	659	2420.227479	31802	1	0.222005	31747	3	0.565289	9562610	0.001570
318676660	14002	756	2421.874317	32026	0	0.185336	31794	0	0.195971	9548378	0.002668
318702952	13868	721	2431.332480	31899	0	0.194517	31967	1	0.242769	9534161	0.004217
318664164	14490	714	2427.926194	31913	0	0.169488	31916	0	0.176567	9519892	0.001889
318661607	14465	760	2472.044782	31877	1	0.235122	31761	2	0.368369	9505832	0.002243
318687465	13661	685	2431.848802	31666	2	0.498483	32041	2	0.223643	9491764	0.002011
318645093	14511	726	2439.632472	31629	2	0.246416	32065	1	0.209047	9477591	0.001786
318684919	14342	733	2470.382945	31869	1	0.323791	31907	0	0.219377	9463333	0.001589
318714886	13571	686	2431.235994	32120	2	0.196521	31906	0	0.186882	9449152	0.002489
318700581	14400	758	2441.647509	31864	2	0.465224	31860	2	0.235882	9435023	0.003627
318686415	13977	726	2457.339554	31646	0	0.234320	32239	0	0.221888	9420750	0.003088
318686789	13588	659	2426.625289	31864	3	0.266610	31752	3	0.431788	9406610	0.001726
318694814	14017	739	2412.909696	31834	0	0.199226	31776	1	0.214897	9392402	0.001641
318697138	14712	732	2470.591963	31911	0	0.174708	31618	1	0.273970	9378521	0.001422
318671848	13874	735	2443.715665	31852	12	0.344185	31811	1	0.211864	9364684	0.002055
318689261	13811	711	2425.301355	31989	0	0.213525	31954	0	0.168907	9350813	0.002538
318703612	14127	747	2437.522173	31844	0	0.168989	31979	1	0.225188	9336959	0.002364
318680091	14524	773	2475.258431	31895	4	0.232570	31964	0	0.215086	9323049	0.002384
318690767	13590	668	2446.863822	31991	0	0.242967	31868	0	0.171582	9308940	0.002835
318669638	14934	817	2437.540420	32017	0	0.300161	32025	1	0.175936	9295026	0.004516
318685379	15060	727	2500.925605	32028	1	0.246465	31867	0	0.194511	9281277	0.004221
318689769	13732	684	2442.668784	31925	2	0.204884	31927	1	0.205151	9267611	0.003833
318672095	13672	686	2424.113872	31975	2	0.237051	31763	0	0.212862	9253930	0.003934
318678786	14197	718	2411.133766	31983	5	0.462074	31825	0	0.191010	9240285	0.004070
318679719	14799	765	2479.056477	31616	0	0.247343	31891	0	0.167873	9226593	0.002930
318681127	14464	681	2449.187937	31849	0	0.188899	31734	0	0.172273	9212962	0.002754
318690145	14283	739	2457.279398	31947	1	0.167769	31847	0	0.175098	9199345	0.003362
318678541	14274	707	2452.832112	31654	1	0.275865	31859	4	0.297171	9185590	0.003499
318683804	14158	772	2461.747730	31986	0	0.172079	31874	1	0.304286	9171880	0.002709
318689444	14047	741	2454.204426	31700	0	0.171622	31853	0	0.278156	9158220	0.002660
318707429	14024	702	2442.004737	31810	0	0.168122	31882	1	0.212315	9144477	0.002360
318683826	13842	689	2430.458923	31897	0	0.196830	31897	1	0.454258	9130824	0.002991
318687512	14169	784	2428.345286	31876	4	0.315835	31835	0	0.326842	9117235	0.003234
318691245	14823	768	2455.787268	31992	7	0.347083	31793	3	0.280236	9103835	0.003584
318708530	14348	717	2472.492395	31877	2	0.406095	31959	2	0.212743	9090237	0.003494
318699876	14527	759	2455.973384	31811	2	0.246420	31914	0	0.176842	9076876	0.003630
318698186	14087	734	2456.261327	31893	0	0.173956	31861	4	0.420820	9063085	0.003504
318665463	14371	730	2434.327791	31815	0	0.238271	31928	0	0.190330	9049433	0.003655
318686783	14550	748	2462.787758	31967	5	0.421043	31878	0	0.169192	9035988	0.003777
318701240	14416	827	2461.920986	32036	6	0.487044	31755	0	0.190539	9022488	0.003672
318675136	14210	731	2474.861876	31994	2	0.393291	31929	0	0.214460	9009064	0.004371
318678261	14191	740	2435.419200	31790	0	0.196645	31698	6	0.385267	8995754	0.003960
318692803	14537	696	2450.280269	31875	0	0.196003	31919	0	0.262611	8982381	0.003791
318686521	14558	800	2452.807576	31849	2	0.214057	31910	1	0.357557	8968934	0.004080
318675597	14146	736	2458.548172	32055	1	0.241051	32060	5	0.240864	8955676	0.004070
318675104	15181	783	2475.506161	31888	2	0.419822	31898	2	0.319191	8942449	0.003957
318698226	13902	660	2461.168340	32012	0	0.265330	31726	1	0.330189	8929192	0.004277
npatches	nstrain	runtime	dt	init_x	init_y	init_y_blood	init_z	init_S	beta0	beta1	beta2	beta3	mean_beta	B	d	delta	delta_blood	b[0]	mut	m	CTL	c	g	epsilon	k	het	lambda	rho	omega	x_max	patch.dyna	DELTA	A	VA
10000	1	100.000000	0.001000	21900	9499	5000000	0.001000	10000000	8.535560	4.630254	3.211716	6.902837	6	800000000	0.010000	1.000000	1.000000	80000	0.000050	0.004800	0	0.500000	0.000000	2.500000	19.000000	0.500000	0.001000	0.001000	0.010000	31872	0	10.000000	7.000000	1.000000
sus	inf	inf_blood	z	x[0]	y[0][0]	z[0]	x[1]	y[1][0]	z[1]	S[0]	synchrony
219000000	94990000	5000000	10.000000	21900	9499	0.001000	21900	9499	0.001000	10000000	0.000000
228085781	21161476	1175143	3941.516320	19721	2728	0.394152	24568	1812	0.394152	10294896	0.000000
307621281	126170	7364	6322.953409	30218	13	0.632580	30928	9	0.632580	10302568	0.000000
317787934	1582	76	2467.796675	31810	0	0.220680	31918	0	0.240806	10287174	0.000000
318658655	2182	116	1786.077008	31775	0	0.169344	31841	0	0.170341	10271846	0.000000
318710129	4563	240	1832.262784	31848	0	0.166799	31973	0	0.172733	10256555	0.000000
318699673	8401	437	1998.546851	31940	0	0.229241	31776	0	0.166967	10241360	0.000000
318729637	11745	608	2196.077983	31871	1	0.360763	31808	1	0.166830	10225966	0.000000
318710512	12282	639	2307.080895	31831	2	0.449438	31757	0	0.166675	10210860	0.000000
318687986	12117	612	2311.013900	31795	0	0.181192	32057	0	0.173176	10195558	0.000000
318692185	11271	559	2289.509332	31669	7	0.410995	32060	0	0.213266	10180468	0.000000
318677371	11071	558	2262.710031	31944	0	0.373362	31980	1	0.202533	10165298	0.000000
318705736	11630	602	2278.908213	31744	0	0.188763	31866	2	0.350264	10150251	0.000000
318684269	11166	638	2255.590521	31790	1	0.451508	31845	0	0.236785	10135223	0.000000
318690522	11345	616	2256.695426	31957	0	0.187260	31898	0	0.247530	10120252	0.000000
318691098	11517	586	2277.024030	31720	0	0.167687	31754	0	0.170675	10105019	0.000000
318690428	11822	612	2297.774934	31793	6	0.320775	32175	1	0.172959	10089859	0.000000
318662727	12042	612	2295.159427	32113	0	0.188536	31875	0	0.186768	10074832	0.000000
318711250	11379	556	2281.545519	31809	1	0.235619	31990	5	0.293633	10059796	0.000000
318699739	11765	597	2281.657069	31844	2	0.310814	31871	0	0.176986	10044962	0.000000
318688535	12263	597	2305.793294	31795	0	0.190946	31945	0	0.196816	10029790	0.000000
318693542	11656	598	2309.055939	32091	5	0.299514	31798	1	0.168161	10014959	0.000000
318697462	11915	653	2305.287675	31888	4	0.572888	31874	0	0.176420	10000293	0.000000
318700664	11632	625	2290.567270	31905	0	0.217637	31848	3	0.352073	9985023	0.000000
318690831	11567	566	2279.638928	31833	0	0.170930	31961	3	0.241877	9970112	0.000000
318696412	11633	559	2273.977614	32032	2	0.374707	32030	0	0.202069	9955646	0.000000
318708072	11924	591	2283.869435	32023	0	0.370359	31927	0	0.168421	9940751	0.000000
318699797	11991	595	2312.445928	31830	0	0.176762	31835	0	0.224062	9925761	0.000000
318683360	11499	604	2292.115014	31893	15	0.297439	31963	0	0.230791	9910929	0.000000
318702925	11983	588	2300.111330	31845	0	0.281345	31834	0	0.169845	9896159	0.000000
318688985	11254	536	2293.069589	31937	3	0.270299	31670	0	0.193301	9881367	0.000000
318693654	11930	583	2280.199900	31451	7	0.383302	31638	3	0.404195	9866687	0.000000
318698716	11860	611	2312.074050	31632	1	0.318379	31870	2	0.207834	9851819	0.000000
318696734	11269	563	2273.913831	31663	2	0.487088	31904	0	0.199427	9837203	0.000000
318688040	11743	586	2278.663002	31778	0	0.377663	31994	1	0.183470	9822590	0.000000
318689714	11518	576	2282.725532	31792	12	0.480324	32069	0	0.187297	9807824	0.000000
318690418	11150	579	2249.964635	31806	6	0.306955	31644	0	0.179036	9793377	0.000000
318688159	11723	594	2262.631362	31917	1	0.188957	31676	0	0.276231	9778980	0.000000
318696763	12756	665	2316.508238	31945	3	0.361331	32002	0	0.172097	9764708	0.000000
318691338	11608	575	2311.944168	31649	0	0.181392	32005	2	0.181421	9750355	0.000000
[truncated: 163 more rows]
