# Supplementary material for: Large Variations in HIV-1 Viral Load Explained by Shifting-Mosaic Metapopulation Dynamics
Source: PLoS Biol. 2016 Oct 5;14(10):e1002567. doi: 10.1371/journal.pbio.1002567 (PMC5051940; doi:10.1371/journal.pbio.1002567)
Supplement: S1 Data — Each file gives the output from the simulations indicated by the filename: low migration (ms1, db432); high migration (ms1, db1); very high migration (ms10, db1); number of patches (np); reservoir (storage); no reservoir (nostorage); CTL immigration model (CTLimmig); CTL proliferation model (CTLprolif); β¯ (beta1, beta2, …). Within each file, there are 21 simulations for (k = 0,1,..,20), and data is output each day. For measures of synchrony, the final entry should be used. See Methods and S1 Simulation Code for further details. (ZIP) [file pbio.1002567.s002.zip › S1_Data/ms1_np10000_storage_noPD_CTLimmig_db1_beta7.tsv]

npatches	nstrain	runtime	dt	init_x	init_y	init_y_blood	init_z	init_S	beta0	beta1	beta2	beta3	mean_beta	B	d	delta	delta_blood	b[0]	mut	m	CTL	c	g	epsilon	k	het	lambda	rho	omega	x_max	patch.dyna	DELTA	A	VA
10000	1	100.000000	0.001000	21900	9499	5000000	0.001000	10000000	10.212699	10.268715	4.891888	8.688251	7	800000000	0.010000	1.000000	1.000000	80000	0.000050	0.004800	0	0.500000	0.000000	2.500000	0.000000	0.500000	0.001000	0.001000	0.010000	31872	0	10.000000	7.000000	1.000000
sus	inf	inf_blood	z	x[0]	y[0][0]	z[0]	x[1]	y[1][0]	z[1]	S[0]	synchrony
219000000	94990000	5000000	10.000000	21900	9499	0.001000	21900	9499	0.001000	10000000	0.000000
76190812	417010924	21072598	3941.516320	5010	43217	0.394152	4964	43505	0.394152	10613888	0.000000
59362331	545875895	27761944	6325.803353	3995	56027	0.632580	3858	56050	0.632580	11248980	0.000000
54638190	599325196	30542937	7771.765723	3596	61345	0.777177	3645	60931	0.777177	11894211	0.000000
52920684	621424461	31691880	8648.676577	3463	63485	0.864868	3573	63225	0.864868	12543045	0.000000
52233367	630537002	32161915	9180.483393	3457	64154	0.918048	3443	64561	0.918048	13192893	0.000000
51953816	634272392	32359938	9503.000201	3449	64679	0.950300	3361	65068	0.950300	13840777	0.000000
51845431	635792036	32431710	9698.592075	3418	64575	0.969859	3466	64834	0.969859	14489235	0.000000
51800492	636455738	32474251	9817.209710	3379	65187	0.981721	3414	64919	0.981721	15135825	0.000000
51784314	636697624	32494716	9889.145947	3413	64674	0.988915	3385	64940	0.988915	15784053	0.000000
51779039	636826475	32496117	9932.772025	3458	64907	0.993277	3356	64739	0.993277	16428883	0.000000
51772158	636916868	32488250	9959.229270	3459	64876	0.995923	3387	64596	0.995923	17074003	0.000000
51764877	636903459	32496489	9975.274394	3370	65398	0.997527	3487	64808	0.997527	17717418	0.000000
51772152	636920683	32490756	9985.005037	3315	65374	0.998501	3407	65247	0.998501	18359531	0.000000
51779103	636913955	32491471	9990.906233	3396	64860	0.999091	3362	64742	0.999091	19002279	0.000000
51770131	636919565	32500142	9994.485041	3390	65069	0.999449	3404	64683	0.999449	19643157	0.000000
51768128	636920124	32482748	9996.655426	3487	65303	0.999666	3344	65451	0.999666	20283851	0.000000
51779286	636888874	32493371	9997.971667	3449	64916	0.999797	3445	64815	0.999797	20922383	0.000000
51775132	636881096	32501775	9998.769908	3380	65175	0.999877	3347	65079	0.999877	21560670	0.000000
51776987	636881688	32484755	9999.254005	3472	64981	0.999925	3446	65071	0.999925	22198852	0.000000
51774351	636886475	32493525	9999.547588	3410	64626	0.999955	3452	65238	0.999955	22834718	0.000000
51768424	636879619	32489448	9999.725632	3449	65203	0.999973	3405	65127	0.999973	23470481	0.000000
51770148	636867706	32507696	9999.833608	3428	65005	0.999983	3460	64877	0.999983	24104064	0.000000
51772671	636858684	32498007	9999.899091	3399	65040	0.999990	3411	65014	0.999990	24737841	0.000000
51777547	636884185	32500094	9999.938803	3389	64988	0.999994	3435	65081	0.999994	25370792	0.000000
51770996	636885122	32485678	9999.962887	3459	64896	0.999996	3397	64806	0.999996	26002381	0.000000
51773096	636888568	32491199	9999.977493	3332	65158	0.999998	3383	64848	0.999998	26632180	0.000000
51771590	636866405	32486766	9999.986350	3428	64928	0.999999	3404	64922	0.999999	27262195	0.000000
51770504	636884447	32488953	9999.991722	3395	64570	0.999999	3453	64965	0.999999	27891112	0.000000
51766658	636903361	32489069	9999.994980	3436	65073	0.999999	3412	64811	0.999999	28518893	0.000000
51783282	636893934	32499906	9999.996955	3349	64957	1.000000	3444	65008	1.000000	29146816	0.000000
51779841	636899895	32494447	9999.998154	3438	65458	1.000000	3374	65181	1.000000	29773964	0.000000
51764425	636901925	32497212	9999.998880	3430	64995	1.000000	3390	64978	1.000000	30399820	0.000000
51771911	636931263	32487248	9999.999321	3399	65108	1.000000	3464	65265	1.000000	31023939	0.000000
51778138	636864207	32485652	9999.999588	3395	64743	1.000000	3411	65079	1.000000	31648386	0.000000
51784272	636854850	32492528	9999.999750	3442	64852	1.000000	3414	64849	1.000000	32269927	0.000000
51769158	636880902	32497146	9999.999849	3388	64961	1.000000	3435	65157	1.000000	32890969	0.000000
51771747	636897686	32493436	9999.999908	3431	65136	1.000000	3370	65209	1.000000	33510011	0.000000
51776741	636918354	32498604	9999.999944	3387	65199	1.000000	3413	65299	1.000000	34128981	0.000000
51775441	636893393	32500595	9999.999966	3447	64399	1.000000	3342	65307	1.000000	34749562	0.000000
51767158	636917805	32490242	9999.999980	3424	65036	1.000000	3387	64663	1.000000	35366369	-1.#IND00
51779825	636863392	32499232	9999.999988	3504	64815	1.000000	3391	64950	1.000000	35983036	0.006400
51771297	636868066	32496156	9999.999992	3467	65135	1.000000	3428	64906	1.000000	36598844	-0.009353
51782135	636846324	32504275	9999.999995	3371	64940	1.000000	3468	65045	1.000000	37213700	0.003348
51773437	636867878	32493595	9999.999997	3438	64833	1.000000	3397	65008	1.000000	37828595	-0.002997
51774938	636883080	32486956	9999.999998	3357	65250	1.000000	3351	65010	1.000000	38442447	-0.002535
51775717	636849096	32498330	9999.999999	3458	64654	1.000000	3422	65062	1.000000	39055107	-0.001358
51774323	636861364	32488150	9999.999999	3493	64941	1.000000	3435	64923	1.000000	39666560	0.001217
51775867	636850461	32503536	10000.000000	3473	64645	1.000000	3387	64475	1.000000	40276729	0.001952
51766007	636888497	32493385	10000.000000	3420	65275	1.000000	3421	64912	1.000000	40885130	-0.002390
51781968	636867087	32493449	10000.000000	3459	64584	1.000000	3390	65137	1.000000	41492481	-0.001077
51770708	636870678	32501693	10000.000000	3426	64944	1.000000	3402	64704	1.000000	42100549	-0.005215
51768368	636889670	32490745	10000.000000	3455	64711	1.000000	3444	64667	1.000000	42707620	-0.005774
51778789	636875942	32498991	10000.000000	3551	64662	1.000000	3391	64877	1.000000	43313474	-0.007161
51772640	636886328	32504426	10000.000000	3457	64914	1.000000	3542	64696	1.000000	43918479	-0.007350
51772383	636893704	32501670	10000.000000	3465	64859	1.000000	3466	64467	1.000000	44522819	-0.007564
51777252	636884402	32499318	10000.000000	3456	65099	1.000000	3445	65063	1.000000	45125156	-0.007174
51770031	636867616	32493094	10000.000000	3460	64956	1.000000	3430	64680	1.000000	45727514	-0.007035
51778392	636855003	32484988	10000.000000	3457	64521	1.000000	3442	64688	1.000000	46328532	-0.006472
51780865	636877429	32490463	10000.000000	3470	65023	1.000000	3353	64851	1.000000	46928831	-0.005906
51777651	636888648	32491980	10000.000000	3497	64601	1.000000	3427	65188	1.000000	47527483	-0.006291
51773688	636895535	32497215	10000.000000	3314	65414	1.000000	3329	65456	1.000000	48124524	-0.005866
51769212	636896055	32492867	10000.000000	3370	64593	1.000000	3468	64634	1.000000	48721500	-0.007795
51774993	636878339	32500080	10000.000000	3434	64983	1.000000	3436	65035	1.000000	49316210	-0.008044
51777916	636888922	32488987	10000.000000	3515	64817	1.000000	3369	64801	1.000000	49911669	-0.007946
51773860	636895378	32491762	10000.000000	3448	65044	1.000000	3446	64595	1.000000	50505973	-0.008080
51778482	636907059	32482237	10000.000000	3510	65118	1.000000	3427	64882	1.000000	51100494	-0.007925
51780569	636853951	32483181	10000.000000	3449	64945	1.000000	3407	64846	1.000000	51692840	-0.007575
51765050	636885055	32484429	10000.000000	3379	65116	1.000000	3474	64867	1.000000	52284771	-0.007249
51779866	636877874	32503400	10000.000000	3431	65048	1.000000	3376	65049	1.000000	52875147	-0.007409
51776646	636901709	32493805	10000.000000	3444	64611	1.000000	3397	64769	1.000000	53464815	-0.007055
51766823	636880568	32496014	10000.000000	3349	65102	1.000000	3423	65193	1.000000	54053661	-0.006734
51761529	636910238	32497974	10000.000000	3469	64746	1.000000	3382	64908	1.000000	54643642	-0.006655
51772466	636909894	32497350	10000.000000	3442	64724	1.000000	3386	64965	1.000000	55230700	-0.006406
51762278	636917566	32493365	10000.000000	3453	64925	1.000000	3355	64866	1.000000	55818034	-0.006318
51773742	636899368	32498298	10000.000000	3346	64964	1.000000	3415	64708	1.000000	56402159	-0.006500
51763676	636901701	32500296	10000.000000	3376	64725	1.000000	3362	64821	1.000000	56987155	-0.006788
51779901	636893980	32492271	10000.000000	3485	64335	1.000000	3436	65108	1.000000	57570036	-0.004927
51781415	636853304	32504917	10000.000000	3440	64764	1.000000	3389	64801	1.000000	58153590	-0.006724
51774679	636870814	32491817	10000.000000	3421	64846	1.000000	3392	64623	1.000000	58735760	-0.006520
51769223	636894513	32493191	10000.000000	3498	64629	1.000000	3473	65142	1.000000	59317412	-0.006844
51771147	636876926	32483634	10000.000000	3459	65029	1.000000	3370	64773	1.000000	59899003	-0.006701
51766789	636903287	32488860	10000.000000	3393	64666	1.000000	3411	65321	1.000000	60479600	-0.006818
51764354	636875858	32494447	10000.000000	3496	65063	1.000000	3394	64918	1.000000	61058077	-0.007372
51765734	636878748	32496104	10000.000000	3485	64680	1.000000	3459	64996	1.000000	61636320	-0.007029
51767840	636898500	32493281	10000.000000	3423	65061	1.000000	3468	65020	1.000000	62213419	-0.007049
51769342	636888733	32481854	10000.000000	3395	64706	1.000000	3432	64918	1.000000	62790871	-0.007253
51767781	636888514	32482488	10000.000000	3435	64705	1.000000	3420	65061	1.000000	63366972	-0.007021
51765717	636897494	32490941	10000.000000	3476	65034	1.000000	3385	64840	1.000000	63942350	-0.007158
51772984	636878672	32494137	10000.000000	3427	64829	1.000000	3438	64614	1.000000	64514058	-0.006991
51778897	636880272	32488086	10000.000000	3394	65028	1.000000	3387	64959	1.000000	65087437	-0.007092
51767499	636870832	32492218	10000.000000	3462	64889	1.000000	3380	64710	1.000000	65659986	-0.006979
51767943	636886286	32499799	10000.000000	3406	64783	1.000000	3329	65308	1.000000	66231274	-0.006598
51770694	636919370	32484004	10000.000000	3426	64786	1.000000	3415	64994	1.000000	66802016	-0.006248
51768003	636904114	32494544	10000.000000	3434	64847	1.000000	3373	64827	1.000000	67371210	-0.006182
51763493	636885446	32496110	10000.000000	3433	65152	1.000000	3389	64796	1.000000	67939738	-0.006139
51774046	636869898	32494570	10000.000000	3457	64764	1.000000	3419	65402	1.000000	68507890	-0.006343
51774543	636899405	32494603	10000.000000	3433	64940	1.000000	3356	65117	1.000000	69074028	-0.006006
51764778	636859157	32495494	10000.000000	3423	65231	1.000000	3463	65098	1.000000	69639705	-0.005928
51768236	636892922	32499593	10000.000000	3419	65338	1.000000	3515	64456	1.000000	70204250	-0.005853
npatches	nstrain	runtime	dt	init_x	init_y	init_y_blood	init_z	init_S	beta0	beta1	beta2	beta3	mean_beta	B	d	delta	delta_blood	b[0]	mut	m	CTL	c	g	epsilon	k	het	lambda	rho	omega	x_max	patch.dyna	DELTA	A	VA
10000	1	100.000000	0.001000	21900	9499	5000000	0.001000	10000000	7.330468	5.076752	5.904054	8.557119	7	800000000	0.010000	1.000000	1.000000	80000	0.000050	0.004800	0	0.500000	0.000000	2.500000	1.000000	0.500000	0.001000	0.001000	0.010000	31872	0	10.000000	7.000000	1.000000
sus	inf	inf_blood	z	x[0]	y[0][0]	z[0]	x[1]	y[1][0]	z[1]	S[0]	synchrony
219000000	94990000	5000000	10.000000	21900	9499	0.001000	21900	9499	0.001000	10000000	0.000000
84027476	359929861	18266654	3941.516320	7512	36489	0.394152	10402	34569	0.394152	10598495	0.000000
78677920	373090981	19068298	6325.803353	7126	37663	0.632580	9527	36216	0.632580	11187367	0.000000
84282558	337961780	17276405	7771.765723	7628	34147	0.777177	10193	32917	0.777177	11760846	0.000000
89960454	309254392	15803874	8648.676577	8244	31610	0.864868	10857	30096	0.864868	12319530	0.000000
93935919	291685020	14899243	9180.483393	8449	29877	0.918048	11438	28034	0.918048	12866095	0.000000
96409678	281568352	14375739	9503.000201	8773	28694	0.950300	11665	26962	0.950300	13404784	0.000000
97911177	275703714	14071909	9698.592075	9033	27392	0.969859	11990	26388	0.969859	13939572	0.000000
98782156	272353297	13900185	9817.209710	8878	27839	0.981721	12041	25960	0.981721	14469723	0.000000
99313007	270291825	13791639	9889.145947	8909	27506	0.988915	12008	25821	0.988915	14998310	0.000000
99670801	269049277	13727751	9932.772025	9118	27430	0.993277	12156	25514	0.993277	15525018	0.000000
99838924	268334254	13694632	9959.229270	9179	27129	0.995923	12190	25539	0.995923	16050848	0.000000
99956581	267932384	13664592	9975.274394	9058	27236	0.997527	12241	25294	0.997527	16576309	0.000000
100043372	267639787	13657157	9985.005037	9045	27502	0.998501	12278	25362	0.998501	17100770	0.000000
100074010	267465926	13652513	9990.906233	9180	27411	0.999091	12099	25787	0.999091	17622848	0.000000
100126843	267340811	13639125	9994.485041	9015	27514	0.999449	11978	25720	0.999449	18145384	0.000000
100134422	267294226	13634696	9996.655426	9312	26986	0.999666	12138	25637	0.999666	18667723	0.000000
100144858	267275908	13641904	9997.971667	9100	27348	0.999797	12110	25231	0.999797	19188856	0.000000
100142959	267255557	13629057	9998.769908	9024	27424	0.999877	12133	25708	0.999877	19707873	0.000000
100157334	267214574	13632185	9999.254005	9293	26726	0.999925	12206	25441	0.999925	20225895	0.000000
100146670	267213250	13631902	9999.547588	9155	26968	0.999955	12177	25297	0.999955	20745007	0.000000
100163013	267204874	13636824	9999.725632	9161	27226	0.999973	12040	25655	0.999973	21262721	0.000000
100143270	267211994	13640310	9999.833608	9010	27105	0.999983	12248	25267	0.999983	21779758	0.000000
100145362	267242813	13626603	9999.899091	9107	27308	0.999990	12142	25549	0.999990	22295541	0.000000
100151145	267221573	13636293	9999.938803	9146	27126	0.999994	12292	25456	0.999994	22811164	0.000000
100149718	267221238	13634220	9999.962887	9198	27061	0.999996	12003	25797	0.999996	23324762	0.000000
100145065	267215268	13636971	9999.977493	9033	27363	0.999998	12110	25525	0.999998	23838955	0.000000
100144107	267228154	13633291	9999.986350	9148	27373	0.999999	12185	25674	0.999999	24350236	0.000000
100141921	267227698	13633527	9999.991722	9207	27053	0.999999	12142	25480	0.999999	24862121	0.000000
100132557	267248688	13635119	9999.994980	9091	27407	0.999999	12248	25267	0.999999	25372677	0.000000
100142420	267252418	13637465	9999.996955	9024	27586	1.000000	12152	25471	1.000000	25882676	0.000000
100147013	267229266	13637998	9999.998154	9083	27173	1.000000	12188	25465	1.000000	26392813	0.000000
100150062	267186697	13633594	9999.998880	8998	27268	1.000000	12185	25604	1.000000	26902378	0.000000
100156722	267210010	13632616	9999.999321	9241	26917	1.000000	12113	25459	1.000000	27410135	0.000000
100145914	267211025	13639462	9999.999588	9124	26803	1.000000	12130	25547	1.000000	27915742	0.000000
100147547	267250392	13633346	9999.999750	9202	26936	1.000000	12004	25653	1.000000	28422428	0.000000
100156507	267213438	13631209	9999.999849	9063	27434	1.000000	12259	25292	1.000000	28927273	0.000000
100149579	267229849	13629615	9999.999908	9219	27045	1.000000	12232	25518	1.000000	29432784	0.000000
100158379	267219132	13628685	9999.999944	9111	27194	1.000000	12269	25555	1.000000	29937574	0.000000
100145381	267198548	13634059	9999.999966	9188	27150	1.000000	12205	25135	1.000000	30440672	0.000000
100163430	267191141	13629677	9999.999980	8999	27596	1.000000	12135	25315	1.000000	30942164	-1.#IND00
100168864	267203216	13630797	9999.999988	9206	27210	1.000000	12297	25448	1.000000	31444133	0.004800
100169843	267185302	13625804	9999.999992	9050	27191	1.000000	12099	25527	1.000000	31945218	0.005004
100153641	267212242	13631790	9999.999995	9144	27265	1.000000	12065	25659	1.000000	32444660	0.007845
100141574	267252696	13631362	9999.999997	9024	27002	1.000000	12159	25618	1.000000	32943305	0.002039
100136766	267255502	13632839	9999.999998	9085	27322	1.000000	12084	25764	1.000000	33442393	0.002498
100160056	267182872	13634648	9999.999999	9098	27502	1.000000	12084	25490	1.000000	33938315	0.011463
100153951	267216516	13633995	9999.999999	9123	27127	1.000000	12178	25643	1.000000	34435453	0.011555
100141588	267230959	13631370	10000.000000	9005	27465	1.000000	12040	25610	1.000000	34932175	0.010553
100157824	267204268	13631691	10000.000000	8997	27059	1.000000	12060	25679	1.000000	35427991	0.010344
100157471	267189898	13638371	10000.000000	9203	26995	1.000000	12189	25373	1.000000	35923736	0.012603
100163599	267187664	13632664	10000.000000	9125	27253	1.000000	12256	25646	1.000000	36418914	0.010300
100154184	267195459	13631540	10000.000000	9030	27198	1.000000	12102	25821	1.000000	36912576	0.009830
100150547	267218620	13640079	10000.000000	9209	27085	1.000000	12197	25827	1.000000	37404784	0.007948
100160403	267232148	13626449	10000.000000	9191	27159	1.000000	12155	25639	1.000000	37896359	0.007074
100144167	267252033	13640431	10000.000000	9185	27087	1.000000	12307	25553	1.000000	38388264	0.005872
100149156	267214458	13638426	10000.000000	9108	26976	1.000000	12197	25448	1.000000	38879573	0.005060
100163761	267194124	13630318	10000.000000	9118	27421	1.000000	12149	25304	1.000000	39368923	0.004969
100158545	267203850	13633768	10000.000000	9147	26926	1.000000	12129	25640	1.000000	39858675	0.005420
100151595	267222831	13631824	10000.000000	9147	27007	1.000000	12121	25273	1.000000	40346001	0.005299
100142287	267221149	13627084	10000.000000	9060	26940	1.000000	12147	25814	1.000000	40832908	0.004638
100150191	267232075	13627294	10000.000000	9139	27094	1.000000	12183	25620	1.000000	41317394	0.004097
100143799	267221020	13633150	10000.000000	9095	27430	1.000000	12129	25680	1.000000	41802728	0.002610
100158479	267212759	13626675	10000.000000	9146	27162	1.000000	12193	25147	1.000000	42288051	0.002820
100146768	267198094	13637918	10000.000000	9123	27319	1.000000	12123	25405	1.000000	42773744	0.003006
100138999	267205845	13632870	10000.000000	8958	27465	1.000000	12225	25565	1.000000	43257445	0.003320
100154846	267212263	13630810	10000.000000	9176	26848	1.000000	12344	25468	1.000000	43742367	0.003156
100159021	267187677	13629309	10000.000000	9151	27123	1.000000	12075	25840	1.000000	44224690	0.002330
100158313	267207142	13637017	10000.000000	9235	27212	1.000000	12155	25665	1.000000	44707416	0.002099
100164861	267174105	13633475	10000.000000	9091	27150	1.000000	12059	25850	1.000000	45189427	0.002072
100152588	267194877	13633318	10000.000000	9098	27258	1.000000	12140	25417	1.000000	45670010	0.001652
100147600	267229436	13631467	10000.000000	9032	27277	1.000000	12103	25488	1.000000	46148876	0.000909
100146849	267232004	13622932	10000.000000	9086	27112	1.000000	12088	25435	1.000000	46628005	0.001117
100153285	267208572	13634592	10000.000000	9058	27523	1.000000	12090	25648	1.000000	47106422	0.001607
100141916	267231823	13629869	10000.000000	9102	27271	1.000000	12250	25436	1.000000	47585971	0.001564
100147584	267205391	13634669	10000.000000	9123	27268	1.000000	12240	25435	1.000000	48064218	0.001648
100154726	267186849	13633069	10000.000000	9220	26939	1.000000	12022	25478	1.000000	48539501	0.001595
100154289	267222640	13634459	10000.000000	9193	27098	1.000000	12334	25346	1.000000	49014361	0.000898
100163000	267227082	13637589	10000.000000	9150	27274	1.000000	12143	25388	1.000000	49489314	0.001230
100167428	267211084	13629275	10000.000000	8990	27389	1.000000	12236	25500	1.000000	49965279	0.000635
100161438	267201313	13632779	10000.000000	9126	27106	1.000000	12261	25524	1.000000	50440027	0.001427
100148379	267235178	13628889	10000.000000	9141	27036	1.000000	12360	25481	1.000000	50912526	0.001261
100133185	267269345	13629849	10000.000000	9133	27455	1.000000	12190	25261	1.000000	51384412	0.003187
100156168	267220454	13635850	10000.000000	9121	27343	1.000000	12237	25340	1.000000	51855435	0.003132
100159166	267207693	13627893	10000.000000	9065	27366	1.000000	12179	25241	1.000000	52325643	0.002601
100150319	267218519	13630504	10000.000000	9031	27367	1.000000	12233	25496	1.000000	52794816	0.002819
100152652	267224243	13631625	10000.000000	9203	27079	1.000000	12189	25186	1.000000	53263402	0.002931
100139404	267221498	13630778	10000.000000	9057	27218	1.000000	12058	25677	1.000000	53732652	0.003090
100155851	267208968	13628593	10000.000000	9090	27207	1.000000	12101	25296	1.000000	54200019	0.003068
100154898	267198679	13628410	10000.000000	9175	26999	1.000000	12237	25405	1.000000	54666714	0.002713
100160482	267216537	13636755	10000.000000	9205	27086	1.000000	12038	25758	1.000000	55132385	0.002526
100140214	267205320	13634015	10000.000000	9133	27379	1.000000	12140	25430	1.000000	55596278	0.002576
100141958	267203551	13636076	10000.000000	9117	27272	1.000000	12243	25218	1.000000	56061346	0.002662
100139188	267246218	13636337	10000.000000	9006	27543	1.000000	12158	25498	1.000000	56524924	0.003698
100147907	267220904	13627106	10000.000000	9129	27015	1.000000	12331	25386	1.000000	56989227	0.003611
100152148	267211647	13628532	10000.000000	8916	27599	1.000000	12236	25418	1.000000	57451125	0.003577
100152906	267183170	13640696	10000.000000	9197	27081	1.000000	12058	25732	1.000000	57913593	0.003693
100157407	267233264	13632857	10000.000000	9167	27438	1.000000	12089	25795	1.000000	58374074	0.003545
100146713	267208172	13628502	10000.000000	9158	27005	1.000000	12391	25198	1.000000	58834012	0.003767
100163282	267200811	13629249	10000.000000	9128	27201	1.000000	12206	25421	1.000000	59295361	0.003790
npatches	nstrain	runtime	dt	init_x	init_y	init_y_blood	init_z	init_S	beta0	beta1	beta2	beta3	mean_beta	B	d	delta	delta_blood	b[0]	mut	m	CTL	c	g	epsilon	k	het	lambda	rho	omega	x_max	patch.dyna	DELTA	A	VA
10000	1	100.000000	0.001000	21900	9499	5000000	0.001000	10000000	8.180540	10.025737	8.332672	6.314503	7	800000000	0.010000	1.000000	1.000000	80000	0.000050	0.004800	0	0.500000	0.000000	2.500000	2.000000	0.500000	0.001000	0.001000	0.010000	31872	0	10.000000	7.000000	1.000000
sus	inf	inf_blood	z	x[0]	y[0][0]	z[0]	x[1]	y[1][0]	z[1]	S[0]	synchrony
219000000	94990000	5000000	10.000000	21900	9499	0.001000	21900	9499	0.001000	10000000	0.000000
91755901	311382385	15871855	3941.516320	7584	31978	0.394152	6204	33059	0.394152	10585044	0.000000
99499067	260922450	13381487	6325.803353	8324	26967	0.632580	7054	27581	0.632580	11126611	0.000000
116172546	205694551	10540850	7771.765723	9785	21304	0.777177	8318	22204	0.777177	11621895	0.000000
128408374	175990040	9000688	8648.676577	10831	18545	0.864868	9120	19487	0.864868	12083710	0.000000
135887414	160800796	8213581	9180.483393	11620	17027	0.918048	9833	17667	0.918048	12525684	0.000000
140233973	152663870	7791264	9503.000201	11947	16012	0.950300	10057	16929	0.950300	12954732	0.000000
142832672	148021698	7557425	9698.592075	12245	15613	0.969859	10310	16774	0.969859	13377725	0.000000
144412233	145285233	7416022	9817.209710	12515	15571	0.981721	10430	16471	0.981721	13795819	0.000000
145356323	143710778	7334232	9889.145947	12503	15338	0.988915	10560	16139	0.988915	14210076	0.000000
145916497	142766189	7282918	9932.772025	12559	14947	0.993277	10581	16187	0.993277	14621880	0.000000
146244666	142196687	7254889	9959.229270	12380	15400	0.995923	10517	16216	0.995923	15032662	0.000000
146446056	141860093	7236244	9975.274394	12479	15013	0.997527	10417	16312	0.997527	15442297	0.000000
146580504	141628825	7226531	9985.005037	12650	15117	0.998501	10742	16042	0.998501	15851238	0.000000
146664584	141512311	7216911	9990.906233	12527	15168	0.999091	10568	16015	0.999091	16258964	0.000000
146705854	141438777	7218526	9994.485041	12633	15195	0.999449	10508	15919	0.999449	16665256	0.000000
146740531	141368366	7210418	9996.655426	12449	15090	0.999666	10555	16137	0.999666	17071922	0.000000
146736110	141388958	7213078	9997.971667	12314	15138	0.999797	10748	15849	0.999797	17477403	0.000000
146764855	141346358	7208157	9998.769908	12550	15164	0.999877	10723	15866	0.999877	17880743	0.000000
146781814	141319680	7211863	9999.254005	12507	15131	0.999925	10600	15881	0.999925	18285615	0.000000
146755274	141329272	7209633	9999.547588	12519	15131	0.999955	10657	15938	0.999955	18689134	0.000000
146777194	141319784	7212814	9999.725632	12546	15056	0.999973	10602	15969	0.999973	19092450	0.000000
146787264	141312854	7207459	9999.833608	12464	15282	0.999983	10666	15986	0.999983	19494783	0.000000
146753217	141359329	7213097	9999.899091	12567	15088	0.999990	10660	16017	0.999990	19895903	0.000000
146769062	141337032	7207880	9999.938803	12458	14962	0.999994	10482	16049	0.999994	20297142	0.000000
146772994	141319538	7210326	9999.962887	12388	15472	0.999996	10662	15965	0.999996	20697808	0.000000
146792925	141315303	7206652	9999.977493	12569	15278	0.999998	10589	15980	0.999998	21098973	0.000000
146788183	141296841	7208041	9999.986350	12617	15080	0.999999	10689	15918	0.999999	21498805	0.000000
146760649	141317944	7209115	9999.991722	12493	15164	0.999999	10615	15917	0.999999	21897257	0.000000
146772187	141326248	7210005	9999.994980	12525	15218	0.999999	10644	15934	0.999999	22294332	0.000000
146782321	141314727	7212129	9999.996955	12559	15161	1.000000	10531	16119	1.000000	22692787	0.000000
146751684	141333615	7209071	9999.998154	12454	15095	1.000000	10472	16075	1.000000	23089670	0.000000
146754290	141346353	7210832	9999.998880	12530	15209	1.000000	10670	15872	1.000000	23485877	0.000000
146780596	141317446	7209280	9999.999321	12411	15143	1.000000	10785	15686	1.000000	23881625	0.000000
146790968	141308402	7206825	9999.999588	12585	15158	1.000000	10544	16141	1.000000	24276971	0.000000
146787926	141305413	7211502	9999.999750	12699	15234	1.000000	10538	16125	1.000000	24672330	0.000000
146797226	141285545	7210104	9999.999849	12315	15256	1.000000	10518	16116	1.000000	25067198	0.000000
146800027	141296366	7203489	9999.999908	12459	15090	1.000000	10618	16245	1.000000	25460451	0.000000
146768817	141328803	7211709	9999.999944	12509	15088	1.000000	10680	15814	1.000000	25853397	0.000000
146779351	141304525	7207758	9999.999966	12647	15081	1.000000	10606	16202	1.000000	26245668	0.000000
146777305	141313215	7204153	9999.999980	12521	15111	1.000000	10653	15952	1.000000	26636153	-1.#IND00
146785564	141293255	7207679	9999.999988	12348	15350	1.000000	10591	16122	1.000000	27028349	0.011200
146770239	141308498	7209910	9999.999992	12482	15248	1.000000	10520	15956	1.000000	27419477	0.007260
146771165	141319009	7214407	9999.999995	12311	15329	1.000000	10495	15925	1.000000	27809536	-0.000326
146782090	141306016	7209859	9999.999997	12575	15101	1.000000	10398	16317	1.000000	28198632	-0.003774
146796314	141311584	7213558	9999.999998	12520	15144	1.000000	10682	15856	1.000000	28586600	0.000004
146785662	141299130	7213591	9999.999999	12581	15106	1.000000	10465	16301	1.000000	28974187	0.001856
146786979	141308615	7212148	9999.999999	12599	14865	1.000000	10612	16205	1.000000	29361589	0.003143
146781895	141310373	7208688	10000.000000	12614	14912	1.000000	10506	16068	1.000000	29749597	-0.007087
146758146	141365589	7208636	10000.000000	12447	15213	1.000000	10717	15752	1.000000	30135656	-0.004255
146765405	141303156	7213472	10000.000000	12601	15004	1.000000	10813	15732	1.000000	30522240	-0.005243
146781603	141311292	7211544	10000.000000	12494	15118	1.000000	10589	15841	1.000000	30908754	-0.005576
146758438	141343253	7214554	10000.000000	12558	14872	1.000000	10503	16196	1.000000	31294360	-0.005452
146749474	141338775	7209528	10000.000000	12467	15152	1.000000	10661	16183	1.000000	31678024	-0.004308
146756640	141345260	7214026	10000.000000	12526	15165	1.000000	10353	16114	1.000000	32061421	-0.007242
146775760	141337254	7210158	10000.000000	12367	15101	1.000000	10697	15888	1.000000	32444018	-0.004856
146763658	141359476	7209096	10000.000000	12431	15388	1.000000	10669	16039	1.000000	32826852	-0.004842
146786051	141303395	7207891	10000.000000	12563	15269	1.000000	10685	15948	1.000000	33208411	-0.006719
146751321	141335194	7214091	10000.000000	12652	15310	1.000000	10551	16077	1.000000	33590338	-0.005872
146773723	141312402	7211735	10000.000000	12422	15165	1.000000	10719	16128	1.000000	33969048	-0.003873
146771143	141337296	7212295	10000.000000	12507	15066	1.000000	10713	15729	1.000000	34348854	-0.003629
146786448	141290110	7209583	10000.000000	12559	15140	1.000000	10601	16037	1.000000	34729613	-0.004027
146777076	141305562	7202803	10000.000000	12423	15019	1.000000	10467	15983	1.000000	35108033	-0.003459
146775784	141319176	7213396	10000.000000	12625	15220	1.000000	10440	15998	1.000000	35485848	-0.003104
146758439	141325928	7212875	10000.000000	12597	14996	1.000000	10610	16014	1.000000	35864560	-0.003577
146768274	141321481	7209929	10000.000000	12589	15018	1.000000	10644	15990	1.000000	36243447	-0.003624
146764919	141340283	7206296	10000.000000	12547	15191	1.000000	10592	16152	1.000000	36621318	-0.003478
146785553	141305445	7209032	10000.000000	12451	15133	1.000000	10554	16189	1.000000	36998493	-0.003568
146772869	141322647	7211671	10000.000000	12774	15205	1.000000	10633	16018	1.000000	37373869	-0.001172
146772967	141323767	7207309	10000.000000	12575	15145	1.000000	10712	15968	1.000000	37748838	-0.002006
146756063	141328450	7216108	10000.000000	12381	15204	1.000000	10615	16075	1.000000	38122974	-0.002096
146767563	141316934	7210695	10000.000000	12534	15231	1.000000	10542	15937	1.000000	38496531	-0.002714
146781503	141325161	7208769	10000.000000	12495	14922	1.000000	10490	16375	1.000000	38870951	-0.002748
146783922	141331419	7211914	10000.000000	12550	15240	1.000000	10667	15935	1.000000	39244801	-0.001726
146768128	141306840	7205891	10000.000000	12538	15185	1.000000	10782	15808	1.000000	39616548	-0.002488
146745351	141342717	7205490	10000.000000	12421	15216	1.000000	10673	15962	1.000000	39988951	-0.002240
146773741	141298558	7209112	10000.000000	12447	15067	1.000000	10533	16012	1.000000	40360613	-0.003232
146788402	141311596	7205617	10000.000000	12503	15142	1.000000	10754	15744	1.000000	40730261	-0.004110
146780507	141324162	7213181	10000.000000	12568	14966	1.000000	10511	16255	1.000000	41101580	-0.003411
146763351	141349334	7211444	10000.000000	12382	15436	1.000000	10623	15876	1.000000	41471620	-0.002969
146754255	141333555	7216334	10000.000000	12464	15204	1.000000	10683	15902	1.000000	41840487	-0.003427
146771691	141330679	7210043	10000.000000	12644	14661	1.000000	10594	16008	1.000000	42207425	-0.003135
146778192	141326804	7211095	10000.000000	12575	15175	1.000000	10594	16127	1.000000	42576627	-0.002885
146767071	141317164	7209070	10000.000000	12368	15160	1.000000	10423	16163	1.000000	42943476	-0.002825
146765805	141312869	7207174	10000.000000	12527	15196	1.000000	10442	16103	1.000000	43310580	-0.002528
146778234	141309069	7208537	10000.000000	12713	14928	1.000000	10777	15840	1.000000	43677638	-0.002243
146767086	141316211	7206655	10000.000000	12371	15315	1.000000	10669	15976	1.000000	44043391	-0.002076
146779185	141328126	7208740	10000.000000	12639	15044	1.000000	10566	15848	1.000000	44408316	-0.002150
146776904	141335302	7209728	10000.000000	12583	14910	1.000000	10519	16024	1.000000	44773010	-0.001960
146764497	141332723	7208689	10000.000000	12543	15101	1.000000	10559	15910	1.000000	45136595	-0.002160
146762130	141321642	7212493	10000.000000	12525	15061	1.000000	10531	16034	1.000000	45499523	-0.002090
146783115	141316158	7212895	10000.000000	12403	15203	1.000000	10478	16033	1.000000	45863317	-0.002189
146772165	141312202	7214321	10000.000000	12572	15139	1.000000	10519	16141	1.000000	46227243	-0.002123
146768413	141327323	7211802	10000.000000	12560	15182	1.000000	10674	15830	1.000000	46589161	-0.001948
146795802	141301015	7209082	10000.000000	12370	15186	1.000000	10501	16075	1.000000	46951392	-0.001498
146752903	141332539	7212787	10000.000000	12529	15020	1.000000	10556	16080	1.000000	47312203	-0.001530
146764924	141328532	7213494	10000.000000	12619	14989	1.000000	10535	16091	1.000000	47672328	-0.001323
146762673	141355573	7211608	10000.000000	12410	15400	1.000000	10583	16073	1.000000	48032527	-0.001285
146758332	141328406	7211925	10000.000000	12532	15152	1.000000	10686	16003	1.000000	48392226	-0.001692
146779773	141289719	7209502	10000.000000	12457	15060	1.000000	10545	16112	1.000000	48751272	-0.001848
npatches	nstrain	runtime	dt	init_x	init_y	init_y_blood	init_z	init_S	beta0	beta1	beta2	beta3	mean_beta	B	d	delta	delta_blood	b[0]	mut	m	CTL	c	g	epsilon	k	het	lambda	rho	omega	x_max	patch.dyna	DELTA	A	VA
10000	1	100.000000	0.001000	21900	9499	5000000	0.001000	10000000	10.427381	3.530487	4.451039	7.942703	7	800000000	0.010000	1.000000	1.000000	80000	0.000050	0.004800	0	0.500000	0.000000	2.500000	3.000000	0.500000	0.001000	0.001000	0.010000	31872	0	10.000000	7.000000	1.000000
sus	inf	inf_blood	z	x[0]	y[0][0]	z[0]	x[1]	y[1][0]	z[1]	S[0]	synchrony
219000000	94990000	5000000	10.000000	21900	9499	0.001000	21900	9499	0.001000	10000000	0.000000
99838950	269337266	13784574	3941.516320	6657	28781	0.394152	16037	23731	0.394152	10567629	0.000000
121330225	185366348	9543653	6325.803353	8440	20195	0.632580	17885	15880	0.632580	11057816	0.000000
148417702	130637158	6703981	7771.765723	10713	14850	0.777177	21425	10141	0.777177	11473890	0.000000
166005395	106129857	5429440	8648.676577	11694	12912	0.864868	23392	7771	0.864868	11841173	0.000000
176178162	94260450	4821063	9180.483393	12594	11688	0.918048	24273	6742	0.918048	12181446	0.000000
182121586	87907984	4491303	9503.000201	13078	10868	0.950300	25088	6180	0.950300	12505906	0.000000
185668410	84273093	4301748	9698.592075	13449	10251	0.969859	25196	5660	0.969859	12821431	0.000000
187782654	82186038	4195061	9817.209710	13630	10378	0.981721	25709	5550	0.981721	13130785	0.000000
189085847	80907814	4131204	9889.145947	13911	10149	0.988915	25520	5559	0.988915	13436748	0.000000
189876977	80159363	4090436	9932.772025	13955	9828	0.993277	25559	5560	0.993277	13740460	0.000000
190323540	79728270	4064399	9959.229270	13822	10031	0.995923	25921	5182	0.995923	14041873	0.000000
190643483	79418718	4049781	9975.274394	13938	9620	0.997527	25753	5415	0.997527	14341605	0.000000
190765622	79315353	4045783	9985.005037	13891	10070	0.998501	25652	5277	0.998501	14640624	0.000000
190901029	79178851	4038339	9990.906233	13673	10069	0.999091	25600	5334	0.999091	14939433	0.000000
190967677	79105597	4033765	9994.485041	13972	9995	0.999449	25713	5364	0.999449	15237598	0.000000
191009927	79087694	4033327	9996.655426	13991	10009	0.999666	25710	5414	0.999666	15535561	0.000000
191023554	79066118	4034076	9997.971667	14078	9679	0.999797	25800	5228	0.999797	15832640	0.000000
191039963	79050482	4032291	9998.769908	13731	9873	0.999877	25876	5351	0.999877	16128858	0.000000
191039941	79040153	4030148	9999.254005	14074	9875	0.999925	25859	5413	0.999925	16424549	0.000000
191102634	79001208	4027995	9999.547588	14001	9755	0.999955	25870	5410	0.999955	16720302	0.000000
191058804	79032884	4031776	9999.725632	13933	10009	0.999973	25982	5415	0.999973	17014814	0.000000
191077096	79023240	4029807	9999.833608	13901	9874	0.999983	26001	5251	0.999983	17308244	0.000000
191033205	79033941	4033300	9999.899091	13962	9904	0.999990	25903	5228	0.999990	17601747	0.000000
191041339	79024203	4037215	9999.938803	14000	9977	0.999994	25848	5269	0.999994	17894914	0.000000
191084958	78996820	4027434	9999.962887	13794	9881	0.999996	25756	5378	0.999996	18188428	0.000000
191058684	79017045	4027745	9999.977493	13707	9977	0.999998	25592	5510	0.999998	18481330	0.000000
191047516	79019317	4033984	9999.986350	13942	10010	0.999999	25977	5201	0.999999	18773174	0.000000
191068679	79032076	4028838	9999.991722	13982	9814	0.999999	25853	5015	0.999999	19065544	0.000000
191101036	78986945	4031286	9999.994980	13910	9943	0.999999	25714	5350	0.999999	19357429	0.000000
191071951	79018462	4035430	9999.996955	14035	9812	1.000000	25878	5289	1.000000	19647622	0.000000
191048484	79026221	4032886	9999.998154	13802	10108	1.000000	25587	5331	1.000000	19937584	0.000000
191069941	78999535	4030890	9999.998880	13828	9937	1.000000	25588	5482	1.000000	20228435	0.000000
191095986	78999584	4031835	9999.999321	13980	10026	1.000000	25918	5305	1.000000	20518473	0.000000
191035699	79062363	4033360	9999.999588	13839	9980	1.000000	25677	5154	1.000000	20807790	0.000000
191079264	79012480	4030902	9999.999750	14031	9850	1.000000	26147	5359	1.000000	21096877	0.000000
191088863	78993358	4027762	9999.999849	13754	9834	1.000000	25888	5371	1.000000	21384639	0.000000
191071239	79029417	4031951	9999.999908	13886	9900	1.000000	25828	5542	1.000000	21672862	0.000000
191050262	79047411	4031419	9999.999944	14060	9756	1.000000	25866	5286	1.000000	21960048	0.000000
191048132	79013894	4032901	9999.999966	14183	9903	1.000000	25599	5322	1.000000	22247316	0.000000
191055398	79022743	4029958	9999.999980	13729	10038	1.000000	25704	5187	1.000000	22533270	-1.#IND00
191084818	79021671	4029835	9999.999988	14016	9779	1.000000	25881	5271	1.000000	22820491	0.006400
191039808	79041704	4031726	9999.999992	13948	9931	1.000000	25809	5302	1.000000	23106128	0.008987
191069801	79009595	4028997	9999.999995	13930	10021	1.000000	25629	5375	1.000000	23391023	0.005354
191063551	79031730	4033208	9999.999997	14012	9791	1.000000	25695	5362	1.000000	23676728	0.001777
191048945	79013570	4033255	9999.999998	13923	9789	1.000000	25859	5386	1.000000	23960703	-0.003461
191097938	79001159	4034248	9999.999999	13949	10008	1.000000	26078	5191	1.000000	24245359	0.001929
191064636	79021266	4026554	9999.999999	13830	9945	1.000000	25863	5250	1.000000	24528956	0.001845
191060708	79034531	4035649	10000.000000	13772	9847	1.000000	25992	5347	1.000000	24811711	0.001069
191059139	79025952	4034543	10000.000000	14058	9990	1.000000	25982	5301	1.000000	25093464	0.000287
191051508	79029404	4031800	10000.000000	13976	9725	1.000000	25787	5271	1.000000	25376648	0.000311
191088498	79019397	4031367	10000.000000	13948	9816	1.000000	25887	5345	1.000000	25659542	0.000980
191059737	79026094	4030644	10000.000000	14094	9882	1.000000	25877	5335	1.000000	25941599	0.002353
191049433	79022256	4034844	10000.000000	13859	9956	1.000000	25725	5334	1.000000	26223133	0.002969
191063503	79012103	4031941	10000.000000	14097	9766	1.000000	25820	5372	1.000000	26504676	0.002806
191060482	79029402	4032793	10000.000000	13802	9860	1.000000	25806	5262	1.000000	26784670	0.003739
191043065	79023660	4031693	10000.000000	13775	10003	1.000000	25716	5312	1.000000	27065063	0.003915
191103288	78991750	4032134	10000.000000	14034	9889	1.000000	25918	5218	1.000000	27345232	0.002724
191078033	79026740	4030539	10000.000000	14059	9861	1.000000	25814	5172	1.000000	27624446	0.002194
191069941	79026411	4029287	10000.000000	13800	10179	1.000000	25870	5320	1.000000	27903407	0.002417
191044996	79030679	4034369	10000.000000	13950	10018	1.000000	25870	5195	1.000000	28181776	0.001697
191048343	79025755	4029338	10000.000000	13880	9868	1.000000	26007	5438	1.000000	28459287	0.002834
191068671	79015215	4029104	10000.000000	13903	9904	1.000000	25737	5365	1.000000	28737476	0.000580
191088822	79023263	4030147	10000.000000	13873	9900	1.000000	25846	5340	1.000000	29014466	0.000672
191055048	79009161	4029709	10000.000000	13940	9909	1.000000	25773	5435	1.000000	29290651	0.000747
191049675	79030684	4035023	10000.000000	14008	9871	1.000000	25681	5364	1.000000	29566686	0.000992
191022199	79035589	4032628	10000.000000	13748	10009	1.000000	25859	5242	1.000000	29843439	0.000771
191086394	79005848	4030864	10000.000000	13699	10103	1.000000	25431	5488	1.000000	30119012	0.002490
191069944	79019570	4032873	10000.000000	13856	9868	1.000000	25621	5424	1.000000	30393723	0.003146
191027675	79047424	4031966	10000.000000	13973	9806	1.000000	25960	5253	1.000000	30669309	0.003171
191069771	79004768	4030962	10000.000000	13936	10030	1.000000	25733	5349	1.000000	30944616	0.002781
191045530	79035344	4032647	10000.000000	13868	9776	1.000000	25861	5207	1.000000	31218773	0.002720
191052393	79024656	4033548	10000.000000	14270	9746	1.000000	25727	5341	1.000000	31491947	0.000557
191048041	79025800	4033846	10000.000000	13960	9758	1.000000	25787	5220	1.000000	31764494	0.001165
191046421	79030514	4032206	10000.000000	13911	9944	1.000000	26065	5301	1.000000	32038253	0.000767
191048934	79034761	4025326	10000.000000	13774	9921	1.000000	26064	5253	1.000000	32310654	0.000904
191090115	78994606	4034112	10000.000000	14106	9835	1.000000	25649	5439	1.000000	32581450	-0.000069
191084444	78999677	4030769	10000.000000	13995	9896	1.000000	25674	5437	1.000000	32853540	-0.000150
191069324	79037426	4033464	10000.000000	13822	9931	1.000000	26014	5304	1.000000	33123667	0.000107
191068622	79015392	4032724	10000.000000	14006	9794	1.000000	25959	5273	1.000000	33394341	-0.000112
191056555	79043618	4035523	10000.000000	13829	10015	1.000000	25775	5298	1.000000	33664158	-0.000155
191071834	79020758	4032697	10000.000000	13997	9768	1.000000	25931	5243	1.000000	33933501	-0.000183
191072571	79007454	4032338	10000.000000	14043	9879	1.000000	25571	5377	1.000000	34202397	-0.000224
191030425	79048293	4029906	10000.000000	14044	9895	1.000000	25616	5451	1.000000	34471559	-0.000383
191073970	79011089	4032260	10000.000000	14102	9746	1.000000	25761	5294	1.000000	34740872	-0.000601
191062981	79041399	4031516	10000.000000	14103	9762	1.000000	25925	5244	1.000000	35009949	-0.000875
191050947	79028934	4032033	10000.000000	13956	9913	1.000000	26169	5271	1.000000	35278340	-0.000866
191076956	79012705	4031845	10000.000000	13952	9838	1.000000	25747	5390	1.000000	35545367	-0.000914
191068820	79010270	4028850	10000.000000	13995	9968	1.000000	25959	5221	1.000000	35812807	-0.001632
191056737	79018123	4032540	10000.000000	13728	10133	1.000000	25999	5178	1.000000	36079669	-0.001631
191048575	79042822	4029186	10000.000000	13764	10151	1.000000	25665	5429	1.000000	36345516	-0.001717
191053091	79022339	4031975	10000.000000	14101	9854	1.000000	25892	5144	1.000000	36611187	-0.001762
191063487	79031196	4029836	10000.000000	13839	9948	1.000000	25896	5324	1.000000	36876288	-0.001713
191098111	79000253	4028950	10000.000000	13772	9967	1.000000	25599	5334	1.000000	37141259	-0.000987
191080508	79003660	4028258	10000.000000	13976	9817	1.000000	25935	5381	1.000000	37406344	-0.001240
191072614	79009792	4031433	10000.000000	14036	9898	1.000000	25997	5351	1.000000	37670743	-0.001253
191059909	79006603	4033648	10000.000000	13796	10144	1.000000	25885	5328	1.000000	37934731	-0.000968
191064808	79014864	4031228	10000.000000	13944	9770	1.000000	26205	5208	1.000000	38197097	-0.000948
191065572	79029533	4029726	10000.000000	13877	10063	1.000000	25818	5353	1.000000	38459278	-0.001146
191067940	79019481	4033927	10000.000000	13891	9944	1.000000	25708	5317	1.000000	38722168	-0.001122
npatches	nstrain	runtime	dt	init_x	init_y	init_y_blood	init_z	init_S	beta0	beta1	beta2	beta3	mean_beta	B	d	delta	delta_blood	b[0]	mut	m	CTL	c	g	epsilon	k	het	lambda	rho	omega	x_max	patch.dyna	DELTA	A	VA
10000	1	100.000000	0.001000	21900	9499	5000000	0.001000	10000000	7.042700	8.673621	5.824718	6.509219	7	800000000	0.010000	1.000000	1.000000	80000	0.000050	0.004800	0	0.500000	0.000000	2.500000	4.000000	0.500000	0.001000	0.001000	0.010000	31872	0	10.000000	7.000000	1.000000
sus	inf	inf_blood	z	x[0]	y[0][0]	z[0]	x[1]	y[1][0]	z[1]	S[0]	synchrony
219000000	94990000	5000000	10.000000	21900	9499	0.001000	21900	9499	0.001000	10000000	0.000000
108497738	232544196	11963800	3941.516320	10135	23323	0.394152	8634	24141	0.394152	10551369	0.000000
143863828	132606993	6847993	6325.803353	13668	13548	0.632580	11963	14001	0.632580	10988338	0.000000
180022605	84112693	4322641	7771.765723	17759	8418	0.777177	15233	9516	0.777177	11326801	0.000000
201799651	64450601	3301065	8648.676577	19660	6621	0.864868	17288	7469	0.864868	11605964	0.000000
214087798	55073827	2815919	9180.483393	20893	5632	0.918048	18553	6422	0.918048	11852745	0.000000
221294486	50038806	2555176	9503.000201	21888	5216	0.950300	19172	6038	0.950300	12080245	0.000000
225606265	47148803	2407686	9698.592075	22186	4798	0.969859	19638	5801	0.969859	12295909	0.000000
228259298	45451566	2318693	9817.209710	22766	4511	0.981721	19829	5480	0.981721	12504409	0.000000
229795369	44454342	2269065	9889.145947	22439	4657	0.988915	19941	5469	0.988915	12709358	0.000000
230743088	43863227	2239093	9932.772025	22840	4545	0.993277	20055	5388	0.993277	12910620	0.000000
231297466	43490896	2220621	9959.229270	23020	4363	0.995923	20203	5311	0.995923	13109796	0.000000
231682049	43285676	2208215	9975.274394	22826	4590	0.997527	20474	5163	0.997527	13308710	0.000000
231865240	43170904	2201014	9985.005037	23104	4284	0.998501	20424	5165	0.998501	13506554	0.000000
231997232	43084140	2198415	9990.906233	23272	4295	0.999091	20238	5196	0.999091	13704275	0.000000
232088141	43036157	2196441	9994.485041	22975	4269	0.999449	20157	5263	0.999449	13901784	0.000000
232126839	43010399	2195219	9996.655426	23322	4142	0.999666	20244	5422	0.999666	14097667	0.000000
232150425	42982833	2194607	9997.971667	23262	4266	0.999797	20015	5474	0.999797	14293861	0.000000
232176963	42956268	2192722	9998.769908	23216	4339	0.999877	20098	5337	0.999877	14489227	0.000000
232183245	42968043	2190514	9999.254005	22921	4528	0.999925	20258	5337	0.999925	14685063	0.000000
232191508	42948075	2191648	9999.547588	22907	4262	0.999955	20452	5233	0.999955	14880547	0.000000
232230698	42941841	2191112	9999.725632	22916	4364	0.999973	20078	5405	0.999973	15076227	0.000000
232208581	42955847	2192925	9999.833608	23144	4325	0.999983	20474	5170	0.999983	15271519	0.000000
232209118	42933106	2192317	9999.899091	23043	4321	0.999990	20146	5186	0.999990	15465960	0.000000
232208295	42968648	2192098	9999.938803	23175	4524	0.999994	20484	5210	0.999994	15659448	0.000000
232197945	42957638	2193433	9999.962887	23051	4299	0.999996	20256	5342	0.999996	15852573	0.000000
232183769	42962713	2191471	9999.977493	23098	4439	0.999998	20214	5269	0.999998	16045421	0.000000
232177732	42966077	2190179	9999.986350	23206	4343	0.999999	20298	5246	0.999999	16238923	0.000000
232188844	42939355	2190382	9999.991722	23040	4397	0.999999	20101	5493	0.999999	16432343	0.000000
232221801	42936611	2190264	9999.994980	23189	4309	0.999999	20294	5169	0.999999	16624903	0.000000
232215022	42933190	2192480	9999.996955	22929	4348	1.000000	20279	5222	1.000000	16817423	0.000000
232231637	42934809	2190274	9999.998154	22954	4438	1.000000	20588	5105	1.000000	17008633	0.000000
232225764	42955824	2190180	9999.998880	23093	4344	1.000000	19973	5260	1.000000	17199606	0.000000
232195536	42937111	2192342	9999.999321	22998	4433	1.000000	20177	5139	1.000000	17391834	0.000000
232204267	42953527	2192794	9999.999588	23004	4397	1.000000	20150	5346	1.000000	17582449	0.000000
232193069	42949244	2192001	9999.999750	23176	4324	1.000000	20201	5454	1.000000	17773527	0.000000
232193060	42958940	2193012	9999.999849	22756	4305	1.000000	20314	5263	1.000000	17963690	0.000000
232215702	42955563	2194864	9999.999908	23302	4265	1.000000	20386	5092	1.000000	18154439	0.000000
232211205	42944562	2189147	9999.999944	23187	4300	1.000000	20225	5400	1.000000	18343281	0.000000
232195579	42945469	2192021	9999.999966	22791	4444	1.000000	20403	5079	1.000000	18533330	0.000000
232226774	42944465	2190353	9999.999980	23131	4211	1.000000	20489	5367	1.000000	18722664	-1.#IND00
232199791	42953528	2192307	9999.999988	22817	4281	1.000000	20258	5358	1.000000	18911577	0.003200
232199108	42959471	2190546	9999.999992	23048	4363	1.000000	20383	5315	1.000000	19100562	-0.006656
232206734	42944315	2188888	9999.999995	23028	4377	1.000000	20208	5369	1.000000	19288951	-0.004973
232215022	42945422	2191407	9999.999997	23209	4159	1.000000	20373	5287	1.000000	19476753	-0.003945
232172400	42978674	2192133	9999.999998	23053	4304	1.000000	20323	5213	1.000000	19664245	-0.003814
232215211	42947037	2189301	9999.999999	23153	4505	1.000000	20316	5387	1.000000	19852297	-0.005062
232224200	42931127	2190959	9999.999999	22877	4490	1.000000	20159	5391	1.000000	20039624	-0.005678
232216059	42936288	2189646	10000.000000	23100	4310	1.000000	20058	5344	1.000000	20226353	-0.001974
232202591	42941008	2190061	10000.000000	22899	4447	1.000000	20303	5265	1.000000	20413401	-0.002209
232191969	42974101	2191302	10000.000000	23286	4330	1.000000	20162	5458	1.000000	20599578	0.002914
232231012	42933873	2192924	10000.000000	23094	4510	1.000000	20164	5400	1.000000	20784644	0.003151
232230193	42948034	2192551	10000.000000	23325	4292	1.000000	20344	5113	1.000000	20970419	0.004052
232187200	42945521	2192588	10000.000000	22975	4358	1.000000	20082	5386	1.000000	21157006	0.004170
232229973	42942361	2190167	10000.000000	22782	4607	1.000000	20216	5233	1.000000	21342092	0.003874
232228238	42951666	2190240	10000.000000	22963	4307	1.000000	20231	5382	1.000000	21527646	0.003417
232206372	42973869	2191080	10000.000000	23289	4063	1.000000	20314	5247	1.000000	21712143	0.003062
232197153	42955738	2191180	10000.000000	22955	4255	1.000000	20347	5312	1.000000	21896774	0.004068
232182451	42949270	2191862	10000.000000	23232	4287	1.000000	20438	5292	1.000000	22081273	0.003674
232211365	42946990	2190165	10000.000000	23039	4321	1.000000	20314	5367	1.000000	22264768	0.000548
232239348	42923242	2190128	10000.000000	23116	4364	1.000000	20199	5201	1.000000	22448445	-0.000719
232217555	42942434	2190467	10000.000000	22909	4380	1.000000	20033	5263	1.000000	22631543	-0.000484
232209760	42951978	2192340	10000.000000	23329	4260	1.000000	20665	5085	1.000000	22814319	-0.001540
232206531	42966361	2191905	10000.000000	23281	4288	1.000000	20218	5342	1.000000	22996711	-0.001899
232205126	42938452	2190284	10000.000000	22979	4492	1.000000	20218	5270	1.000000	23179704	-0.001683
232222429	42940982	2191049	10000.000000	22872	4406	1.000000	20317	5351	1.000000	23361089	0.001893
232242448	42920767	2191279	10000.000000	22945	4411	1.000000	20160	5252	1.000000	23543710	0.002079
232209598	42941580	2191132	10000.000000	23202	4307	1.000000	20265	5351	1.000000	23725587	0.002377
232215585	42935813	2190572	10000.000000	23163	4352	1.000000	20215	5414	1.000000	23906626	0.002043
232147889	42981160	2189065	10000.000000	23138	4113	1.000000	20463	5113	1.000000	24088219	0.001483
232181673	42946065	2192143	10000.000000	23106	4363	1.000000	20027	5380	1.000000	24269015	0.001577
232203453	42945277	2192683	10000.000000	23095	4449	1.000000	20266	5276	1.000000	24450388	0.001493
232211973	42965460	2189482	10000.000000	22988	4399	1.000000	20222	5268	1.000000	24629080	0.003359
232178618	42972734	2192631	10000.000000	23202	4356	1.000000	20369	5240	1.000000	24809081	0.005116
232200479	42941754	2189354	10000.000000	22902	4416	1.000000	20350	5258	1.000000	24989598	0.005096
232216031	42941081	2189384	10000.000000	23114	4210	1.000000	20251	5163	1.000000	25167913	0.005063
232222381	42939778	2191978	10000.000000	22752	4513	1.000000	20069	5389	1.000000	25347453	0.005113
232236304	42927865	2190017	10000.000000	22560	4566	1.000000	20240	5354	1.000000	25527784	0.004783
232166154	42980412	2190869	10000.000000	22944	4346	1.000000	20243	5293	1.000000	25706770	0.004510
232171213	42959464	2194339	10000.000000	23139	4269	1.000000	20243	5390	1.000000	25885347	0.004859
232207438	42943814	2190022	10000.000000	23045	4436	1.000000	20414	5235	1.000000	26063072	0.004699
232187378	42961142	2192939	10000.000000	22866	4491	1.000000	20109	5381	1.000000	26241200	0.005508
232194913	42952648	2193805	10000.000000	22745	4337	1.000000	20145	5165	1.000000	26418797	0.005336
232181959	42968927	2193552	10000.000000	23022	4371	1.000000	20051	5408	1.000000	26596629	0.005012
232204529	42943482	2190881	10000.000000	23049	4383	1.000000	20276	5240	1.000000	26774118	0.004595
232207546	42931231	2191846	10000.000000	23297	4195	1.000000	20183	5452	1.000000	26951459	0.004536
232186872	42982127	2193017	10000.000000	22798	4385	1.000000	20336	5228	1.000000	27126880	0.004476
232155900	42967994	2192754	10000.000000	23072	4397	1.000000	20189	5428	1.000000	27304452	0.004340
232187869	42956053	2189600	10000.000000	23169	4180	1.000000	20229	5426	1.000000	27479705	0.004212
232191111	42962723	2190708	10000.000000	23136	4346	1.000000	20093	5274	1.000000	27655579	0.004086
232188394	42954596	2192290	10000.000000	22990	4536	1.000000	19984	5487	1.000000	27831049	0.003577
232195931	42964583	2192578	10000.000000	23013	4228	1.000000	20078	5309	1.000000	28005816	0.004230
232200633	42948345	2191095	10000.000000	23003	4200	1.000000	20205	5169	1.000000	28180578	0.004130
232220980	42940282	2191167	10000.000000	22952	4379	1.000000	20269	5294	1.000000	28356170	0.004333
232209011	42945373	2191259	10000.000000	23099	4267	1.000000	20316	5063	1.000000	28530599	0.004285
232214767	42950582	2191403	10000.000000	23115	4316	1.000000	20136	5328	1.000000	28704186	0.004159
232223710	42951151	2189648	10000.000000	23035	4337	1.000000	20213	5154	1.000000	28877412	0.003926
232183235	42970693	2193120	10000.000000	23215	4368	1.000000	20146	5357	1.000000	29050631	0.003807
232196739	42955566	2190607	10000.000000	22708	4367	1.000000	19996	5258	1.000000	29224370	0.003692
232189064	42951662	2193225	10000.000000	23062	4523	1.000000	20350	5138	1.000000	29397177	0.003547
npatches	nstrain	runtime	dt	init_x	init_y	init_y_blood	init_z	init_S	beta0	beta1	beta2	beta3	mean_beta	B	d	delta	delta_blood	b[0]	mut	m	CTL	c	g	epsilon	k	het	lambda	rho	omega	x_max	patch.dyna	DELTA	A	VA
10000	1	100.000000	0.001000	21900	9499	5000000	0.001000	10000000	5.808500	9.071696	6.464834	6.593912	7	800000000	0.010000	1.000000	1.000000	80000	0.000050	0.004800	0	0.500000	0.000000	2.500000	5.000000	0.500000	0.001000	0.001000	0.010000	31872	0	10.000000	7.000000	1.000000
sus	inf	inf_blood	z	x[0]	y[0][0]	z[0]	x[1]	y[1][0]	z[1]	S[0]	synchrony
219000000	94990000	5000000	10.000000	21900	9499	0.001000	21900	9499	0.001000	10000000	0.000000
115793547	202209936	10441596	3941.516320	12636	19855	0.394152	8944	21580	0.394152	10538632	0.000000
164343722	96195360	4977082	6325.803353	18022	9089	0.632580	13482	10895	0.632580	10927157	0.000000
207538147	54883546	2825163	7771.765723	22569	4743	0.777177	17477	6767	0.777177	11195835	0.000000
232012575	39146545	2008336	8648.676577	24939	3244	0.864868	19998	4789	0.864868	11400176	0.000000
245637039	31673508	1620526	9180.483393	26316	2579	0.918048	21294	4228	0.918048	11568960	0.000000
253670809	27607752	1413567	9503.000201	27237	2147	0.950300	22026	3783	0.950300	11716229	0.000000
258409074	25323344	1292581	9698.592075	27717	1908	0.969859	22870	3355	0.969859	11850416	0.000000
261317987	23956920	1221871	9817.209710	28247	1869	0.981721	23234	3242	0.981721	11977230	0.000000
263072366	23161647	1180744	9889.145947	28324	1618	0.988915	23209	3274	0.988915	12098699	0.000000
264135615	22684399	1156813	9932.772025	28421	1710	0.993277	23321	3038	0.993277	12217471	0.000000
264794179	22371196	1140914	9959.229270	28266	1592	0.995923	23741	2994	0.995923	12334503	0.000000
265180187	22203796	1134099	9975.274394	28352	1700	0.997527	23508	3121	0.997527	12449971	0.000000
265427935	22104903	1125809	9985.005037	28289	1581	0.998501	23442	3187	0.998501	12565345	0.000000
265557687	22039542	1122359	9990.906233	28425	1601	0.999091	23742	2970	0.999091	12679869	0.000000
265654284	21999375	1120672	9994.485041	28542	1654	0.999449	23634	3162	0.999449	12794077	0.000000
265743636	21965226	1120347	9996.655426	28427	1648	0.999666	23513	3144	0.999666	12907589	0.000000
265740399	21962947	1118849	9997.971667	28486	1633	0.999797	23810	2969	0.999797	13021634	0.000000
265733185	21961025	1120731	9998.769908	28547	1625	0.999877	23621	3155	0.999877	13135158	0.000000
265741654	21954242	1120354	9999.254005	28109	1654	0.999925	23743	2877	0.999925	13248373	0.000000
265762816	21941466	1118808	9999.547588	28568	1558	0.999955	23957	3075	0.999955	13361174	0.000000
265766714	21935655	1121247	9999.725632	28313	1703	0.999973	23797	2959	0.999973	13473354	0.000000
265796445	21937085	1119168	9999.833608	28582	1562	0.999983	23666	3122	0.999983	13585613	0.000000
265788478	21944304	1117954	9999.899091	28493	1562	0.999990	23876	3096	0.999990	13698131	0.000000
265794107	21926988	1117771	9999.938803	28652	1625	0.999994	23857	2987	0.999994	13811244	0.000000
265771722	21940904	1120123	9999.962887	28605	1511	0.999996	23988	2886	0.999996	13923274	0.000000
265791575	21936011	1118204	9999.977493	28782	1613	0.999998	23541	3230	0.999998	14035636	0.000000
265759278	21938890	1118332	9999.986350	28460	1602	0.999999	23529	3060	0.999999	14146928	0.000000
265803670	21922891	1117602	9999.991722	28271	1683	0.999999	23819	2907	0.999999	14258219	0.000000
265810171	21924477	1117096	9999.994980	28363	1635	0.999999	23625	2981	0.999999	14369797	0.000000
265777466	21931165	1120400	9999.996955	28273	1697	1.000000	23674	3236	1.000000	14481214	0.000000
265761552	21931805	1119888	9999.998154	28777	1590	1.000000	23772	2925	1.000000	14592570	0.000000
265803607	21930806	1119727	9999.998880	28488	1715	1.000000	23875	2993	1.000000	14703144	0.000000
265753826	21942790	1121057	9999.999321	28475	1580	1.000000	23346	3157	1.000000	14814385	0.000000
265771730	21940403	1120384	9999.999588	28656	1600	1.000000	23477	3056	1.000000	14925494	0.000000
265763482	21939402	1120069	9999.999750	28674	1516	1.000000	23674	3096	1.000000	15035385	0.000000
265783810	21935165	1120195	9999.999849	28612	1671	1.000000	23710	3053	1.000000	15145543	0.000000
265781067	21947980	1119106	9999.999908	28172	1680	1.000000	23657	3011	1.000000	15255449	0.000000
265754164	21942054	1118763	9999.999944	28468	1652	1.000000	23837	2998	1.000000	15364256	0.000000
265783907	21945686	1119586	9999.999966	28278	1642	1.000000	23525	3004	1.000000	15473546	0.000000
265739337	21975940	1120018	9999.999980	28350	1694	1.000000	23856	3027	1.000000	15582553	-1.#IND00
265750388	21947181	1119813	9999.999988	28331	1685	1.000000	23784	3009	1.000000	15692454	-1.#IND00
265753355	21975673	1119264	9999.999992	28670	1633	1.000000	23552	3081	1.000000	15800928	0.019094
265761717	21939727	1120192	9999.999995	28733	1691	1.000000	23908	2962	1.000000	15909508	0.001005
265795195	21936139	1118568	9999.999997	28495	1620	1.000000	23688	3015	1.000000	16017507	0.000042
265783136	21951116	1118507	9999.999998	28288	1544	1.000000	23626	2951	1.000000	16126852	-0.002452
265751599	21949126	1119524	9999.999999	28396	1613	1.000000	23759	3195	1.000000	16235006	-0.000407
265759979	21939441	1118904	9999.999999	28480	1611	1.000000	23550	3078	1.000000	16344387	0.003939
265809044	21922378	1120265	10000.000000	28378	1598	1.000000	23699	3240	1.000000	16452258	0.004638
265790630	21937608	1120368	10000.000000	28754	1593	1.000000	23965	2848	1.000000	16561230	-0.008919
265791025	21938730	1119871	10000.000000	28608	1642	1.000000	23559	3126	1.000000	16668878	-0.008209
265748431	21965402	1119166	10000.000000	28419	1639	1.000000	23589	3096	1.000000	16776492	-0.010033
265718688	21971000	1120863	10000.000000	28438	1608	1.000000	23975	2946	1.000000	16884157	-0.007766
265758732	21945532	1118569	10000.000000	28586	1637	1.000000	23728	2982	1.000000	16991643	-0.007426
265789039	21927481	1118860	10000.000000	28391	1690	1.000000	23764	2898	1.000000	17099359	-0.007039
265802774	21933200	1119142	10000.000000	28357	1639	1.000000	23460	3089	1.000000	17206289	-0.005618
265787811	21941263	1116416	10000.000000	28373	1595	1.000000	23580	3127	1.000000	17313006	-0.004935
265798107	21929376	1117910	10000.000000	28214	1650	1.000000	24284	2752	1.000000	17419962	-0.000054
265768691	21950275	1120339	10000.000000	28552	1659	1.000000	23657	3036	1.000000	17526961	0.000438
265793721	21940276	1120144	10000.000000	28534	1659	1.000000	23944	2933	1.000000	17633580	0.000398
265771064	21943106	1120241	10000.000000	28452	1649	1.000000	23556	3057	1.000000	17739151	-0.001244
265761641	21953504	1120579	10000.000000	28606	1703	1.000000	23923	2931	1.000000	17845089	-0.000050
265772523	21945354	1119739	10000.000000	28406	1635	1.000000	23743	3002	1.000000	17951964	-0.000268
265761881	21945330	1118359	10000.000000	28653	1660	1.000000	23552	3114	1.000000	18057259	-0.000581
265800626	21936119	1120327	10000.000000	28391	1693	1.000000	23797	2943	1.000000	18162103	0.000111
265835539	21915109	1117133	10000.000000	28512	1590	1.000000	23981	2946	1.000000	18268259	0.000044
265785777	21953480	1119180	10000.000000	28630	1592	1.000000	23974	2911	1.000000	18373315	0.000623
265748418	21951330	1119950	10000.000000	28352	1577	1.000000	23796	3006	1.000000	18478515	0.000521
265789457	21942954	1120748	10000.000000	28279	1671	1.000000	23999	2984	1.000000	18583393	0.000858
265768206	21940934	1119058	10000.000000	28610	1498	1.000000	23701	2991	1.000000	18688211	0.001013
265797102	21921375	1120536	10000.000000	28470	1588	1.000000	24100	2785	1.000000	18793149	0.001116
265787152	21946053	1121204	10000.000000	28390	1632	1.000000	23586	3113	1.000000	18898034	0.001400
265784642	21941193	1119759	10000.000000	28709	1648	1.000000	23691	3095	1.000000	19002501	0.000588
265759238	21949230	1121098	10000.000000	28506	1655	1.000000	23639	2964	1.000000	19106362	0.000445
265753735	21961712	1118645	10000.000000	28273	1564	1.000000	23926	2915	1.000000	19210222	0.000288
265760805	21939431	1121789	10000.000000	28488	1612	1.000000	23701	3019	1.000000	19314277	0.001148
265820670	21920506	1117745	10000.000000	28670	1516	1.000000	23942	3009	1.000000	19418521	0.001823
265807709	21928600	1118856	10000.000000	28604	1562	1.000000	23462	3289	1.000000	19522332	0.002174
265777564	21946318	1119534	10000.000000	28678	1608	1.000000	23575	3143	1.000000	19625462	0.002266
265727547	21962375	1119250	10000.000000	28376	1713	1.000000	23643	2979	1.000000	19729767	0.002349
265799838	21919691	1120210	10000.000000	28502	1739	1.000000	23918	2926	1.000000	19832676	0.003081
265788977	21947645	1120600	10000.000000	28288	1691	1.000000	23710	3032	1.000000	19936206	0.002799
265782884	21935078	1117851	10000.000000	28443	1607	1.000000	23642	3155	1.000000	20039687	0.002449
265782407	21952478	1120604	10000.000000	28657	1563	1.000000	23980	2829	1.000000	20141881	0.003247
265786643	21939198	1118733	10000.000000	28356	1642	1.000000	23817	2968	1.000000	20243503	0.003726
265792262	21948063	1120960	10000.000000	28517	1596	1.000000	23886	3022	1.000000	20345518	0.003552
265782690	21949023	1119511	10000.000000	28225	1625	1.000000	23517	3129	1.000000	20448395	0.003445
265764612	21942548	1119493	10000.000000	28381	1610	1.000000	23619	3170	1.000000	20551032	0.003520
265793189	21940490	1119434	10000.000000	28613	1598	1.000000	23378	3211	1.000000	20653205	0.003239
265782874	21925539	1118701	10000.000000	28499	1685	1.000000	23640	2966	1.000000	20755527	0.002471
265772311	21938492	1120165	10000.000000	28762	1589	1.000000	23778	2972	1.000000	20856711	0.002485
265793498	21925617	1118012	10000.000000	28421	1692	1.000000	23313	3112	1.000000	20958814	0.002438
265794172	21941521	1118021	10000.000000	28359	1697	1.000000	23641	3008	1.000000	21060567	0.002639
265786212	21936977	1120059	10000.000000	28363	1622	1.000000	23990	2926	1.000000	21161598	0.002625
265806159	21934943	1119318	10000.000000	28310	1693	1.000000	24021	2947	1.000000	21262146	0.004049
265793844	21946475	1121307	10000.000000	28512	1538	1.000000	23391	3136	1.000000	21363214	0.003918
265763879	21949329	1119901	10000.000000	28232	1674	1.000000	23781	2990	1.000000	21464211	0.003920
265777925	21940187	1117475	10000.000000	28494	1539	1.000000	23330	3133	1.000000	21564352	0.003820
265795313	21941878	1118129	10000.000000	28558	1559	1.000000	24053	2937	1.000000	21664927	0.003873
265798306	21943358	1121524	10000.000000	28106	1732	1.000000	23865	2994	1.000000	21765549	0.003681
npatches	nstrain	runtime	dt	init_x	init_y	init_y_blood	init_z	init_S	beta0	beta1	beta2	beta3	mean_beta	B	d	delta	delta_blood	b[0]	mut	m	CTL	c	g	epsilon	k	het	lambda	rho	omega	x_max	patch.dyna	DELTA	A	VA
10000	1	100.000000	0.001000	21900	9499	5000000	0.001000	10000000	3.583702	8.687147	10.082360	4.828137	7	800000000	0.010000	1.000000	1.000000	80000	0.000050	0.004800	0	0.500000	0.000000	2.500000	6.000000	0.500000	0.001000	0.001000	0.010000	31872	0	10.000000	7.000000	1.000000
sus	inf	inf_blood	z	x[0]	y[0][0]	z[0]	x[1]	y[1][0]	z[1]	S[0]	synchrony
219000000	94990000	5000000	10.000000	21900	9499	0.001000	21900	9499	0.001000	10000000	0.000000
124445152	174668928	9057876	3941.516320	18555	14681	0.394152	10204	18293	0.394152	10520848	0.000000
185286770	69083709	3587806	6325.803353	24407	4894	0.632580	15872	7835	0.632580	10858733	0.000000
233630955	34676628	1789741	7771.765723	28182	1974	0.777177	20990	4220	0.777177	11062203	0.000000
259380587	22243680	1143336	8648.676577	30037	1128	0.864868	23649	2826	0.864868	11197545	0.000000
273411381	16389350	842029	9180.483393	30734	762	0.918048	25503	2209	0.918048	11296761	0.000000
281497020	13275118	680284	9503.000201	31138	617	0.950300	26288	1909	0.950300	11374630	0.000000
286391432	11477095	585991	9698.592075	31155	476	0.969859	27099	1442	0.969859	11439657	0.000000
289370215	10408717	531932	9817.209710	31428	497	0.981721	27494	1471	0.981721	11496860	0.000000
291175068	9768442	497626	9889.145947	31172	392	0.988915	27480	1387	0.988915	11549163	0.000000
292336329	9344128	478573	9932.772025	31029	399	0.993277	27619	1416	0.993277	11598343	0.000000
292990544	9125389	466378	9959.229270	31281	374	0.995923	27859	1314	0.995923	11645661	0.000000
293492920	8958646	456738	9975.274394	31446	376	0.997527	27776	1341	0.997527	11691590	0.000000
293786101	8861209	452414	9985.005037	31428	353	0.998501	27639	1321	0.998501	11736381	0.000000
293943778	8814025	448870	9990.906233	31374	373	0.999091	28564	1120	0.999091	11781106	0.000000
293972061	8790256	448602	9994.485041	31450	392	0.999449	28219	1212	0.999449	11825574	0.000000
294039259	8772089	448367	9996.655426	31219	350	0.999666	27827	1357	0.999666	11869900	0.000000
294086223	8771411	446295	9997.971667	31470	348	0.999797	28492	1123	0.999797	11914487	0.000000
294092340	8755696	447656	9998.769908	31316	376	0.999877	27951	1228	0.999877	11958431	0.000000
294153856	8733267	445226	9999.254005	31338	362	0.999925	28208	1123	0.999925	12002240	0.000000
294149013	8743172	445247	9999.547588	31369	352	0.999955	28370	1220	0.999955	12045893	0.000000
294171647	8725865	445994	9999.725632	31309	325	0.999973	27951	1291	0.999973	12089171	0.000000
294195517	8716809	444973	9999.833608	31345	357	0.999983	28238	1203	0.999983	12132662	0.000000
294152198	8746649	446179	9999.899091	31663	352	0.999990	28039	1233	0.999990	12175607	0.000000
294137388	8735947	445353	9999.938803	31416	410	0.999994	27984	1228	0.999994	12218842	0.000000
294163784	8725081	445628	9999.962887	31288	342	0.999996	27936	1152	0.999996	12262052	0.000000
294173243	8731310	443799	9999.977493	31112	351	0.999998	28221	1182	0.999998	12305358	0.000000
294184440	8730388	445608	9999.986350	31400	342	0.999999	28640	1124	0.999999	12348756	0.000000
294171488	8734530	445433	9999.991722	31385	361	0.999999	28140	1193	0.999999	12391960	0.000000
294168790	8751167	445232	9999.994980	31349	373	0.999999	28094	1247	0.999999	12435139	0.000000
294145414	8736934	445827	9999.996955	31364	354	1.000000	28257	1195	1.000000	12477463	0.000000
294162034	8734183	446222	9999.998154	31415	361	1.000000	28396	1174	1.000000	12520064	0.000000
294162208	8731361	445647	9999.998880	31276	393	1.000000	28346	1108	1.000000	12562902	0.000000
294156615	8731368	445253	9999.999321	31349	359	1.000000	28426	1259	1.000000	12605617	0.000000
294171195	8735299	445945	9999.999588	31452	343	1.000000	28205	1165	1.000000	12648606	0.000000
294163341	8741160	446121	9999.999750	31487	373	1.000000	28481	1109	1.000000	12691139	0.000000
294158495	8739197	445363	9999.999849	31645	394	1.000000	28059	1202	1.000000	12733670	0.000000
294150277	8728911	444739	9999.999908	31409	380	1.000000	28065	1199	1.000000	12776140	0.000000
294176363	8735463	444713	9999.999944	31567	360	1.000000	28082	1299	1.000000	12818607	0.000000
294142463	8738018	445703	9999.999966	31370	389	1.000000	28244	1191	1.000000	12860913	0.000000
294178415	8737317	445874	9999.999980	31422	360	1.000000	28137	1165	1.000000	12903762	-1.#IND00
294152274	8730846	445553	9999.999988	31472	308	1.000000	28685	1053	1.000000	12945728	-0.033600
294131598	8743220	446129	9999.999992	31179	380	1.000000	28610	1171	1.000000	12988033	-0.007487
294189730	8725223	446282	9999.999995	31378	404	1.000000	28169	1305	1.000000	13030181	-0.023990
294222721	8707486	445210	9999.999997	31355	370	1.000000	28222	1156	1.000000	13072078	-0.016233
294201831	8730564	446338	9999.999998	31324	388	1.000000	28320	1138	1.000000	13114020	-0.012259
294163762	8736858	445676	9999.999999	31403	330	1.000000	28184	1217	1.000000	13156152	-0.004286
294188617	8726124	444666	9999.999999	31453	364	1.000000	28008	1243	1.000000	13197660	-0.002236
294173546	8717840	444005	10000.000000	31389	347	1.000000	28326	1100	1.000000	13239663	-0.002265
294171958	8731161	446355	10000.000000	31382	362	1.000000	28245	1116	1.000000	13281127	0.001688
294179027	8735864	445842	10000.000000	31345	367	1.000000	28408	1197	1.000000	13322909	0.001471
294146186	8748263	447104	10000.000000	31551	347	1.000000	28046	1198	1.000000	13364837	0.002084
294152193	8733726	445833	10000.000000	31544	403	1.000000	28466	1157	1.000000	13406699	0.001873
294196603	8730907	445259	10000.000000	31377	362	1.000000	28272	1172	1.000000	13447589	0.003808
294199991	8732125	445335	10000.000000	31498	363	1.000000	28203	1149	1.000000	13488849	0.002061
294199856	8724401	443910	10000.000000	31278	359	1.000000	28370	1184	1.000000	13529744	0.001690
294181451	8733301	445877	10000.000000	31435	343	1.000000	28523	1136	1.000000	13571065	0.001861
294193160	8719774	443996	10000.000000	31400	332	1.000000	28337	1140	1.000000	13611896	0.001868
294173124	8733739	445166	10000.000000	31212	350	1.000000	28360	1147	1.000000	13652557	0.000403
294166607	8740316	444420	10000.000000	31340	367	1.000000	28410	1107	1.000000	13692992	0.001692
294124809	8735639	445434	10000.000000	31465	340	1.000000	28115	1222	1.000000	13734097	0.001630
294151266	8726042	444915	10000.000000	31391	378	1.000000	28521	1095	1.000000	13775028	0.002136
294203833	8718534	444749	10000.000000	31376	339	1.000000	28429	1162	1.000000	13816075	0.002500
294133830	8739598	444941	10000.000000	31432	353	1.000000	28210	1213	1.000000	13857274	0.002630
294164537	8731373	444778	10000.000000	31345	359	1.000000	27889	1334	1.000000	13898265	0.002103
294180489	8736149	445712	10000.000000	31365	327	1.000000	28061	1338	1.000000	13938706	0.001670
294157093	8738356	445984	10000.000000	31530	312	1.000000	28429	1137	1.000000	13979451	0.001202
294172301	8729246	444774	10000.000000	31482	321	1.000000	28159	1218	1.000000	14019890	0.001150
294164934	8729347	445917	10000.000000	31041	375	1.000000	27967	1217	1.000000	14060735	0.001478
294183201	8726251	444304	10000.000000	31511	327	1.000000	28419	1116	1.000000	14101134	0.004269
294212359	8713063	444734	10000.000000	31225	362	1.000000	28630	1117	1.000000	14141676	0.002556
294233818	8722356	445069	10000.000000	31331	368	1.000000	28202	1138	1.000000	14182109	0.002223
294185594	8730784	446335	10000.000000	31401	388	1.000000	28151	1193	1.000000	14222317	0.001910
294162848	8732603	446699	10000.000000	31311	328	1.000000	28244	1204	1.000000	14263117	0.002006
294160121	8738013	445417	10000.000000	31326	377	1.000000	28162	1139	1.000000	14303323	0.001990
294182507	8720743	444604	10000.000000	31514	317	1.000000	28425	1222	1.000000	14343754	0.001435
294186203	8724369	445372	10000.000000	31322	347	1.000000	28407	1172	1.000000	14384292	0.001351
294156042	8730945	445970	10000.000000	31343	350	1.000000	28142	1167	1.000000	14424572	0.001702
294126747	8745616	447079	10000.000000	31286	361	1.000000	28361	1027	1.000000	14464906	0.001321
294111652	8748166	446142	10000.000000	31429	351	1.000000	28150	1288	1.000000	14504979	0.001757
294152979	8731047	444837	10000.000000	31194	352	1.000000	28292	1158	1.000000	14544670	0.000445
294206311	8716642	444392	10000.000000	31467	339	1.000000	27933	1186	1.000000	14583944	0.000498
294172158	8728991	445653	10000.000000	31507	327	1.000000	28153	1204	1.000000	14623424	0.000330
294186948	8725626	446200	10000.000000	31290	344	1.000000	28466	1214	1.000000	14663299	0.000581
294198213	8727217	445551	10000.000000	31371	355	1.000000	28153	1118	1.000000	14702421	-0.000018
294184056	8727296	444517	10000.000000	31330	364	1.000000	28359	1074	1.000000	14742104	-0.000263
294158846	8738339	446938	10000.000000	31416	332	1.000000	28360	1242	1.000000	14781521	-0.000219
294157922	8740364	446416	10000.000000	31369	360	1.000000	28309	1153	1.000000	14820197	0.000031
294151635	8746520	445040	10000.000000	31227	369	1.000000	28507	1132	1.000000	14859580	0.001465
294154524	8737861	445637	10000.000000	31411	349	1.000000	28309	1133	1.000000	14899373	0.001429
294134923	8749043	446245	10000.000000	31028	384	1.000000	28282	1174	1.000000	14938609	0.001338
294197545	8725505	446057	10000.000000	31444	339	1.000000	28629	1116	1.000000	14977755	0.001237
294211056	8722277	446149	10000.000000	31355	346	1.000000	28107	1202	1.000000	15016794	0.001234
294197426	8725893	445160	10000.000000	31354	373	1.000000	28376	1148	1.000000	15055894	0.001551
294195796	8731180	446082	10000.000000	31368	415	1.000000	28229	1074	1.000000	15095075	0.001539
294148622	8740301	447028	10000.000000	31327	362	1.000000	27831	1330	1.000000	15134083	0.001155
294149728	8739424	445527	10000.000000	31299	363	1.000000	28095	1207	1.000000	15173754	0.001070
294140256	8743676	445160	10000.000000	31219	383	1.000000	28198	1201	1.000000	15212501	0.001066
294146507	8739256	445981	10000.000000	31331	356	1.000000	28481	1221	1.000000	15251428	0.001088
294146832	8734355	445905	10000.000000	31417	375	1.000000	27937	1188	1.000000	15290051	0.001112
npatches	nstrain	runtime	dt	init_x	init_y	init_y_blood	init_z	init_S	beta0	beta1	beta2	beta3	mean_beta	B	d	delta	delta_blood	b[0]	mut	m	CTL	c	g	epsilon	k	het	lambda	rho	omega	x_max	patch.dyna	DELTA	A	VA
10000	1	100.000000	0.001000	21900	9499	5000000	0.001000	10000000	4.667802	10.052567	8.403461	3.896194	7	800000000	0.010000	1.000000	1.000000	80000	0.000050	0.004800	0	0.500000	0.000000	2.500000	7.000000	0.500000	0.001000	0.001000	0.010000	31872	0	10.000000	7.000000	1.000000
sus	inf	inf_blood	z	x[0]	y[0][0]	z[0]	x[1]	y[1][0]	z[1]	S[0]	synchrony
219000000	94990000	5000000	10.000000	21900	9499	0.001000	21900	9499	0.001000	10000000	0.000000
132226101	151483899	7890284	3941.516320	16590	13702	0.394152	9710	16425	0.394152	10506772	0.000000
204041308	49701486	2588237	6325.803353	23946	3853	0.632580	16127	6448	0.632580	10799110	0.000000
255301409	21428585	1107474	7771.765723	28423	1435	0.777177	21501	3285	0.777177	10947974	0.000000
280832304	11782054	607574	8648.676577	30406	608	0.864868	24334	2037	0.864868	11029598	0.000000
294043525	7433629	382859	9180.483393	30980	336	0.918048	26382	1451	0.918048	11076464	0.000000
301371201	5164805	264970	9503.000201	31367	261	0.950300	28265	948	0.950300	11104551	0.000000
305694046	3878750	198853	9698.592075	31574	167	0.969859	28449	816	0.969859	11120996	0.000000
308372364	3094030	157917	9817.209710	31535	154	0.981721	29309	663	0.981721	11131132	0.000000
310112102	2593634	133080	9889.145947	31962	106	0.988915	28991	711	0.988915	11136252	0.000000
311230712	2265517	115086	9932.772025	31736	113	0.993277	29714	619	0.993277	11138617	0.000000
311992820	2047044	104329	9959.229270	31744	76	0.995923	29559	680	0.995923	11138990	0.000000
312537669	1887027	96378	9975.274394	31540	76	0.997527	29584	579	0.997527	11137857	0.000000
312939818	1782531	91043	9985.005037	31890	61	0.998501	29908	508	0.998501	11135575	0.000000
313181363	1707671	87260	9990.906233	31775	71	0.999091	30218	454	0.999091	11132837	0.000000
313375044	1642210	83628	9994.485041	31883	91	0.999449	30507	432	0.999449	11129360	0.000000
313559668	1602601	81575	9996.655426	31930	62	0.999666	30621	319	0.999666	11125777	0.000000
313663987	1571899	79836	9997.971667	31715	67	0.999797	30795	300	0.999797	11121699	0.000000
313725981	1552280	79641	9998.769908	31971	67	0.999877	30505	376	0.999877	11117520	0.000000
313783130	1539242	78512	9999.254005	31909	56	0.999925	29914	507	0.999925	11113400	0.000000
313811550	1531830	78603	9999.547588	32036	66	0.999955	30445	446	0.999955	11109305	0.000000
313825184	1528424	77718	9999.725632	31871	53	0.999973	30219	483	0.999973	11105014	0.000000
313829413	1524812	77432	9999.833608	31641	49	0.999983	30061	444	0.999983	11100742	0.000000
313839948	1518681	77393	9999.899091	31651	63	0.999990	30314	440	0.999990	11096624	0.000000
313868159	1513762	76450	9999.938803	31950	53	0.999994	30133	406	0.999994	11092171	0.000000
313867362	1512336	77116	9999.962887	31792	42	0.999996	30536	296	0.999996	11087605	0.000000
313864057	1518963	77250	9999.977493	31800	67	0.999998	30348	390	0.999998	11083403	0.000000
313823400	1524141	77942	9999.986350	31643	64	0.999999	30242	388	0.999999	11078969	0.000000
313830521	1514905	77643	9999.991722	31953	60	0.999999	30491	371	0.999999	11074744	0.000000
313846827	1511610	76808	9999.994980	31820	54	0.999999	30536	399	0.999999	11070520	0.000000
313867601	1507881	76866	9999.996955	31772	59	1.000000	30659	328	1.000000	11065927	0.000000
313879715	1506156	76869	9999.998154	31719	63	1.000000	30184	481	1.000000	11061282	0.000000
313854581	1514936	77376	9999.998880	31845	61	1.000000	30103	403	1.000000	11057029	0.000000
313842511	1518522	77003	9999.999321	31650	60	1.000000	30475	409	1.000000	11052663	0.000000
313873484	1511289	77215	9999.999588	31850	59	1.000000	30300	380	1.000000	11048028	0.000000
313865401	1511459	76424	9999.999750	31664	60	1.000000	30740	326	1.000000	11043827	0.000000
313874333	1515050	77223	9999.999849	31888	77	1.000000	30476	455	1.000000	11039721	0.000000
313882413	1505493	77494	9999.999908	31699	45	1.000000	30200	413	1.000000	11035242	0.000000
313872010	1509758	76564	9999.999944	31783	49	1.000000	30521	329	1.000000	11031094	0.000000
313908540	1503879	76588	9999.999966	31847	61	1.000000	30389	398	1.000000	11026634	0.000000
313904462	1499590	76365	9999.999980	31692	50	1.000000	30593	308	1.000000	11022206	-1.#IND00
313881932	1503854	76667	9999.999988	31714	61	1.000000	30397	372	1.000000	11017973	-0.000000
313890977	1506568	76754	9999.999992	31817	69	1.000000	30418	312	1.000000	11013734	0.013559
313854082	1516865	77614	9999.999995	31957	60	1.000000	30585	376	1.000000	11009526	0.013121
313869438	1512411	77500	9999.999997	31841	58	1.000000	30224	451	1.000000	11005364	0.010096
313872447	1513801	77244	9999.999998	31718	78	1.000000	30407	411	1.000000	11000890	0.009007
313878429	1512095	76953	9999.999999	31756	68	1.000000	30443	465	1.000000	10996828	0.004069
313894044	1509580	77345	9999.999999	31519	53	1.000000	30321	346	1.000000	10992549	0.005852
313865789	1515419	76633	10000.000000	31767	81	1.000000	30754	314	1.000000	10988404	0.002702
313842247	1518414	77267	10000.000000	31669	66	1.000000	30393	419	1.000000	10983862	0.001784
313871728	1507190	76602	10000.000000	31809	66	1.000000	30215	312	1.000000	10979280	0.002635
313886635	1503210	77038	10000.000000	31921	66	1.000000	30558	344	1.000000	10974680	0.002100
313906153	1495908	75890	10000.000000	31432	64	1.000000	30464	316	1.000000	10970006	0.002243
313916748	1501759	76527	10000.000000	31639	49	1.000000	30158	408	1.000000	10965492	0.002547
313881065	1508849	76215	10000.000000	32020	45	1.000000	30347	368	1.000000	10961027	0.004715
313867828	1511223	76968	10000.000000	31757	64	1.000000	30363	420	1.000000	10956974	0.002856
313881431	1508657	77406	10000.000000	31746	49	1.000000	30212	437	1.000000	10952949	0.004073
313903765	1506398	76828	10000.000000	31842	59	1.000000	30376	337	1.000000	10948679	0.003449
313883030	1506867	76858	10000.000000	31640	62	1.000000	30461	321	1.000000	10944562	0.003845
313915638	1502936	76521	10000.000000	31575	63	1.000000	30807	341	1.000000	10940366	0.003503
313925057	1502728	76384	10000.000000	31527	55	1.000000	30734	316	1.000000	10935886	0.001667
313890926	1504022	77070	10000.000000	31643	61	1.000000	30675	305	1.000000	10931172	0.002137
313858933	1513831	76641	10000.000000	31760	55	1.000000	30180	413	1.000000	10926890	0.002339
313849165	1518779	77400	10000.000000	31890	68	1.000000	30441	419	1.000000	10922901	0.002972
313868705	1516795	77547	10000.000000	31830	61	1.000000	30341	317	1.000000	10918631	0.003144
313878685	1512583	77126	10000.000000	31723	66	1.000000	30635	276	1.000000	10914192	0.004414
313894624	1510152	77099	10000.000000	31692	70	1.000000	30251	415	1.000000	10909889	0.004415
313877773	1503022	76670	10000.000000	31894	50	1.000000	30643	409	1.000000	10905756	0.005628
313887147	1512451	77387	10000.000000	31764	71	1.000000	30367	330	1.000000	10901591	0.004556
313859532	1511872	77149	10000.000000	31739	69	1.000000	30529	346	1.000000	10897472	0.005457
313859087	1509253	76585	10000.000000	31697	70	1.000000	30461	404	1.000000	10893552	0.005829
313887042	1511904	77034	10000.000000	31584	52	1.000000	30082	466	1.000000	10889542	0.006089
313885634	1506123	77035	10000.000000	31661	73	1.000000	30140	390	1.000000	10885476	0.006089
313846637	1523239	77709	10000.000000	31725	77	1.000000	30466	366	1.000000	10881296	0.006181
313816834	1526695	77735	10000.000000	31847	61	1.000000	30329	424	1.000000	10877267	0.007665
313818813	1519312	77407	10000.000000	31744	81	1.000000	30332	336	1.000000	10873152	0.007361
313859963	1512486	77852	10000.000000	31808	65	1.000000	30416	426	1.000000	10868931	0.007046
313862680	1515330	77088	10000.000000	31972	71	1.000000	30233	377	1.000000	10864496	0.006950
313877119	1507588	76511	10000.000000	31799	61	1.000000	30293	382	1.000000	10860311	0.006680
313882095	1508508	77123	10000.000000	31682	70	1.000000	30335	384	1.000000	10856370	0.007132
313908229	1504554	77300	10000.000000	31955	61	1.000000	30429	378	1.000000	10851790	0.007028
313856371	1515079	76787	10000.000000	31953	51	1.000000	30480	278	1.000000	10847781	0.006746
313861636	1518987	77296	10000.000000	31763	75	1.000000	30115	452	1.000000	10843869	0.006724
313874035	1509137	76920	10000.000000	31715	69	1.000000	30455	285	1.000000	10839894	0.006498
313884151	1513197	77102	10000.000000	31761	60	1.000000	30396	481	1.000000	10836028	0.006392
313871130	1507804	76805	10000.000000	31772	48	1.000000	30107	475	1.000000	10831965	0.006636
313855339	1515681	77331	10000.000000	31716	63	1.000000	30400	355	1.000000	10828226	0.006035
313886600	1506246	77009	10000.000000	31547	65	1.000000	30312	400	1.000000	10824154	0.005822
313872786	1511697	76859	10000.000000	31748	58	1.000000	30649	282	1.000000	10820067	0.005610
313853094	1508774	77405	10000.000000	31965	57	1.000000	30402	442	1.000000	10815856	0.005543
313872059	1504794	76892	10000.000000	31614	57	1.000000	30567	396	1.000000	10811652	0.005561
313898836	1507339	77025	10000.000000	31991	60	1.000000	30277	426	1.000000	10807603	0.005389
313909156	1504048	76838	10000.000000	31755	82	1.000000	30368	402	1.000000	10803666	0.005397
313907172	1503033	76892	10000.000000	31622	76	1.000000	30008	493	1.000000	10799737	0.005012
313881292	1503676	76494	10000.000000	31817	72	1.000000	29701	573	1.000000	10795780	0.004840
313919571	1499387	76783	10000.000000	31995	74	1.000000	30154	404	1.000000	10791799	0.005393
313896316	1497648	76332	10000.000000	31669	76	1.000000	30431	284	1.000000	10787667	0.004768
313909552	1499748	76427	10000.000000	31824	66	1.000000	30374	404	1.000000	10783555	0.005154
313924226	1501047	76983	10000.000000	31557	53	1.000000	30080	463	1.000000	10779451	0.004843
313905052	1500581	76448	10000.000000	31902	61	1.000000	30384	418	1.000000	10775424	0.004777
npatches	nstrain	runtime	dt	init_x	init_y	init_y_blood	init_z	init_S	beta0	beta1	beta2	beta3	mean_beta	B	d	delta	delta_blood	b[0]	mut	m	CTL	c	g	epsilon	k	het	lambda	rho	omega	x_max	patch.dyna	DELTA	A	VA
10000	1	100.000000	0.001000	21900	9499	5000000	0.001000	10000000	4.465901	4.058282	5.837036	8.304862	7	800000000	0.010000	1.000000	1.000000	80000	0.000050	0.004800	0	0.500000	0.000000	2.500000	8.000000	0.500000	0.001000	0.001000	0.010000	31872	0	10.000000	7.000000	1.000000
sus	inf	inf_blood	z	x[0]	y[0][0]	z[0]	x[1]	y[1][0]	z[1]	S[0]	synchrony
219000000	94990000	5000000	10.000000	21900	9499	0.001000	21900	9499	0.001000	10000000	0.000000
140406543	131009090	6859545	3941.516320	17926	11605	0.394152	18987	11114	0.394152	10490709	0.000000
221507035	35330239	1845743	6325.803353	25811	2414	0.632580	25941	2419	0.632580	10740463	0.000000
273455083	12555558	654011	7771.765723	30027	659	0.777177	29930	677	0.777177	10843389	0.000000
296874577	5516757	285547	8648.676577	31068	252	0.864868	31185	258	0.864868	10883759	0.000000
307695147	2655003	137987	9180.483393	31629	109	0.918048	31657	109	0.918048	10896127	0.000000
312986101	1343143	69658	9503.000201	31773	48	0.950300	31656	47	0.950300	10894537	0.000000
315670365	705600	36367	9698.592075	31652	28	0.969859	31835	32	0.969859	10886094	0.000000
317097872	375910	19232	9817.133351	31799	10	0.981721	31771	15	0.981721	10874238	0.000000
317851196	205007	10563	9863.321522	31753	10	0.988915	31863	5	0.988915	10860419	0.000000
318225498	113566	5817	9508.674666	32029	1	0.954448	32067	5	0.796695	10845447	0.000000
318445543	76512	3889	8349.461650	32130	3	0.635703	31464	2	0.688322	10829896	0.000000
318500814	81432	4137	7538.776469	31817	5	0.648722	31782	8	0.606504	10814189	0.000000
318386547	124714	6330	7833.123125	31930	6	0.431341	31863	4	0.761363	10799021	0.000000
318234897	164976	8292	8467.416808	32093	10	0.655134	32071	2	0.806005	10784081	0.000000
318213976	152946	7788	8908.086180	31785	10	0.790854	31987	7	0.744100	10769056	0.000000
318285124	115145	5992	8935.627454	31683	4	0.822896	31804	4	0.802053	10754110	0.000000
318374333	89332	4461	8445.762800	31909	2	0.794276	31709	3	0.879954	10738835	0.000000
318474541	86345	4455	7925.202801	31941	6	0.823038	31929	3	0.927198	10723582	0.000000
318420848	109233	5530	7940.573947	31760	8	0.892681	31849	5	0.534023	10708234	0.000000
318320297	130192	6600	8314.967654	31782	3	0.934916	31841	7	0.681242	10693046	0.000000
318317116	129993	6552	8638.167093	31854	9	0.942902	31771	4	0.806688	10678148	0.000000
318341535	112298	5739	8685.601417	32008	4	0.664452	31690	12	0.882765	10663209	0.000000
318405418	95801	5000	8416.520049	31772	6	0.796505	31579	5	0.625525	10647906	0.000000
318430184	92932	4659	8092.869906	31770	6	0.876590	31565	4	0.544920	10632607	0.000000
318427366	104552	5390	8039.226266	31920	9	0.925157	31668	7	0.724014	10617341	0.000000
318350705	122393	6258	8289.127786	32004	9	0.771230	31778	8	0.832627	10602268	0.000000
318324387	128464	6424	8565.413716	31860	3	0.861261	31785	6	0.898496	10587264	0.000000
318340069	114842	6024	8650.893462	31722	5	0.915861	31852	2	0.854567	10572447	0.000000
318400422	98617	5124	8471.197055	31763	3	0.814544	31940	9	0.699392	10557396	0.000000
318405584	93861	4714	8141.942163	31796	6	0.687363	31894	7	0.698009	10542357	0.000000
318404912	102651	5247	8036.855730	31965	2	0.641717	31902	5	0.770226	10527551	0.000000
318362558	119456	6048	8250.423466	32017	13	0.762595	31815	8	0.824578	10512597	0.000000
318334506	123570	6186	8516.472451	31763	7	0.709763	31691	4	0.603119	10497858	0.000000
318390119	109289	5723	8559.188378	31772	2	0.823985	31807	4	0.631164	10483151	0.000000
318413068	98480	5022	8368.974662	31800	5	0.891040	31934	8	0.670701	10468053	0.000000
318437564	94773	4735	8134.991865	31965	4	0.585990	31850	4	0.748193	10453128	0.000000
318412632	104223	5272	8088.642217	31881	10	0.712379	31689	8	0.847290	10438129	0.000000
318371404	109929	5783	8242.374612	31884	2	0.825571	31776	2	0.501906	10423336	0.000000
318384520	112611	5764	8363.818744	31925	4	0.873206	31674	7	0.697928	10408598	0.000000
318367444	108643	5399	8410.890438	32068	8	0.818718	31850	3	0.596280	10393944	-1.#IND00
318396365	102446	5170	8344.927507	31944	8	0.792312	31853	8	0.741899	10379093	-1.#IND00
318419205	100276	5022	8227.971768	32089	3	0.874047	32063	4	0.616353	10364292	-0.014909
318405216	107342	5551	8213.282118	32099	7	0.650221	31607	4	0.590680	10349568	-0.011234
318381911	111710	5774	8316.595437	31638	3	0.785970	31768	2	0.590908	10334812	-0.011376
318343213	114436	5923	8396.442324	32039	3	0.870200	31785	2	0.510140	10320393	-0.008432
318373283	111917	5750	8453.789771	31784	9	0.849114	31729	6	0.702922	10305955	-0.006215
318391218	103326	5212	8407.336815	31845	7	0.614615	31831	3	0.819835	10291288	-0.001526
318431333	97399	4916	8244.462518	31891	4	0.624673	31849	6	0.744198	10276505	0.000079
318404884	101454	5272	8129.760514	31755	1	0.728444	31708	8	0.844868	10261570	-0.001591
318394725	109937	5616	8223.181406	31951	17	0.496398	32020	7	0.546446	10246946	-0.000256
318355650	119140	6209	8388.559331	31634	9	0.694588	31878	7	0.724940	10232610	0.000055
318333695	117322	6011	8521.959382	31927	7	0.814781	31844	4	0.731772	10218413	0.002523
318373807	104140	5323	8484.733432	31790	3	0.712247	31967	4	0.837332	10204011	0.002900
318399350	96326	4895	8282.241641	31504	6	0.696509	31975	4	0.885202	10189557	0.002328
318399824	99500	4988	8094.522778	31588	5	0.718096	32109	4	0.811382	10175076	0.003284
318399369	114223	5810	8189.574792	31843	3	0.829038	31861	1	0.728083	10160612	0.002810
318348316	120867	6074	8418.251725	32079	13	0.644561	31731	4	0.760984	10146100	0.002621
318353728	113024	5668	8537.640731	31867	16	0.784442	31816	1	0.659931	10131769	0.002741
318383371	101174	5176	8447.688590	31743	2	0.869274	31612	10	0.719873	10117352	0.002792
318397827	96979	5028	8226.687341	31866	3	0.904169	31638	2	0.457556	10102794	0.003103
318392858	103849	5391	8140.105118	31804	8	0.861077	31952	14	0.651820	10088400	0.003377
318350562	115956	5960	8281.813293	31974	3	0.825566	31996	1	0.740163	10074244	0.002613
318329346	120394	6221	8486.850355	31621	8	0.764481	31760	5	0.810673	10059923	0.002816
318379453	111508	5715	8529.610137	31807	4	0.537098	31869	4	0.718241	10045855	0.001959
318389714	101128	4959	8397.808182	31909	7	0.663143	31884	2	0.733653	10031619	0.002010
318407894	97592	4838	8217.144767	31981	2	0.577498	32009	4	0.522902	10017405	0.001884
318376559	102737	5209	8126.364490	31965	8	0.743771	32023	5	0.612173	10003199	0.000758
318363494	111964	5696	8231.662481	31751	8	0.634521	31994	4	0.764800	9989075	0.000348
318378232	115542	5903	8400.667363	31885	9	0.598597	31942	9	0.857362	9975208	0.001559
318383658	109913	5562	8443.650103	32058	4	0.591173	31693	4	0.840563	9961094	0.001315
318389589	101049	5209	8349.854661	31903	6	0.752065	31827	2	0.638701	9946827	0.001423
318398470	100870	5172	8206.475575	32013	4	0.734135	31546	5	0.770502	9932720	0.001625
318384800	107261	5543	8207.423277	31891	10	0.661145	31860	1	0.713996	9918547	0.001568
318387705	114044	5910	8331.458128	31791	2	0.794499	31815	1	0.605176	9904523	0.001546
318337394	113610	5928	8450.930002	31882	7	0.723394	31874	2	0.734544	9890606	0.001252
318401552	104541	5288	8416.795545	31887	6	0.793004	31832	3	0.779337	9876537	0.001426
318420790	101394	5274	8283.222210	31836	1	0.545993	31800	6	0.866178	9862562	0.001213
318410707	101727	5289	8212.351192	32014	7	0.689418	31821	3	0.916594	9848450	0.002298
318381008	108522	5589	8233.322667	31858	4	0.589626	32107	1	0.840134	9834484	0.002185
318375993	111758	5630	8347.584981	31691	10	0.590284	31777	3	0.866268	9820797	0.002477
318348880	113588	5897	8434.075179	32109	9	0.751526	31686	8	0.678960	9807253	0.002944
318381006	107506	5471	8445.708115	31885	6	0.591208	31785	6	0.805304	9793570	0.003121
318388981	98777	5048	8303.863187	31698	9	0.752086	31974	4	0.807014	9779635	0.002859
318427027	100366	5157	8181.253278	31889	5	0.770517	32017	5	0.856297	9765844	0.003023
318384398	109729	5634	8212.972075	31724	1	0.740130	31912	2	0.898642	9752098	0.003179
318380459	116582	6016	8371.567484	31928	14	0.804742	31789	2	0.563536	9738349	0.003253
318344379	114274	5855	8483.151120	31859	7	0.810103	31920	2	0.681417	9724405	0.003093
318370376	105209	5422	8442.847242	31929	3	0.884836	31832	5	0.774719	9710631	0.003405
318389800	97519	5095	8252.402221	31813	4	0.924602	31770	2	0.697074	9697031	0.003053
318414728	101042	5081	8152.473603	32053	4	0.762079	31717	6	0.816289	9683196	0.002757
318415347	109304	5592	8203.061485	31829	5	0.637578	32050	5	0.687828	9669254	0.002699
318352229	116254	5911	8362.155755	31921	2	0.480626	31874	5	0.800727	9655848	0.002418
318341948	111413	5756	8451.001000	31658	8	0.685023	31770	3	0.767181	9642402	0.005422
318370486	106757	5461	8410.518367	31735	5	0.808981	31983	3	0.703850	9628784	0.005293
318383812	104556	5303	8337.846039	31923	9	0.884155	31625	3	0.750487	9615024	0.004578
318380617	104805	5325	8281.267282	31846	7	0.814272	31730	8	0.577491	9601512	0.004566
318391882	107935	5374	8297.738618	31782	11	0.887365	31963	10	0.743767	9588093	0.004755
318370908	107450	5449	8331.357145	31832	3	0.855657	31908	11	0.779638	9574696	0.004256
318380778	108069	5332	8328.462924	31930	3	0.862136	31860	3	0.754893	9561043	0.004044
npatches	nstrain	runtime	dt	init_x	init_y	init_y_blood	init_z	init_S	beta0	beta1	beta2	beta3	mean_beta	B	d	delta	delta_blood	b[0]	mut	m	CTL	c	g	epsilon	k	het	lambda	rho	omega	x_max	patch.dyna	DELTA	A	VA
10000	1	100.000000	0.001000	21900	9499	5000000	0.001000	10000000	7.250484	6.208604	4.620863	9.227420	7	800000000	0.010000	1.000000	1.000000	80000	0.000050	0.004800	0	0.500000	0.000000	2.500000	9.000000	0.500000	0.001000	0.001000	0.010000	31872	0	10.000000	7.000000	1.000000
sus	inf	inf_blood	z	x[0]	y[0][0]	z[0]	x[1]	y[1][0]	z[1]	S[0]	synchrony
219000000	94990000	5000000	10.000000	21900	9499	0.001000	21900	9499	0.001000	10000000	0.000000
147198440	114106601	6001214	3941.516320	13932	11603	0.394152	15293	11371	0.394152	10478590	0.000000
236076916	25164988	1322180	6325.803353	23281	2625	0.632580	24429	2144	0.632580	10691496	0.000000
286915881	7131446	372717	7771.765723	28823	628	0.777177	29551	443	0.777177	10759347	0.000000
306976560	2288413	119242	8648.676577	31041	198	0.864868	31208	152	0.864868	10773885	0.000000
314646014	721464	37629	9180.483393	31391	61	0.918048	31665	28	0.918048	10768276	0.000000
317407779	212030	11047	9494.173284	31933	3	0.897884	31799	9	0.950300	10755788	0.000000
318333588	63432	3300	8553.680924	31890	3	0.938071	32012	2	0.745098	10740662	0.000000
318557491	46297	2263	6006.026130	31919	2	0.687801	31953	4	0.607631	10724848	0.000000
318455418	124830	6253	6317.706983	32014	6	0.639461	31773	6	0.557569	10709735	0.000000
318090301	235125	11795	7665.753826	31796	16	0.781349	31853	10	0.731686	10695135	0.000000
318022103	191000	9963	8549.559764	31871	20	0.867398	31977	10	0.837280	10681152	0.000000
318346355	90019	4609	8591.313326	31765	2	0.910504	31878	1	0.746626	10666571	0.000000
318511904	50812	2669	6911.658854	31481	1	0.711186	31926	8	0.613904	10651152	0.000000
318513353	83969	4178	6249.863575	31958	14	0.516822	31941	6	0.765850	10635551	0.000000
318296505	163071	8344	7321.377452	31927	20	0.706975	32024	5	0.857999	10620469	0.000000
318202425	154780	8031	8242.236869	31768	8	0.822293	31767	5	0.833821	10605778	0.000000
318332453	85346	4438	8284.886087	31851	11	0.884518	31847	7	0.532153	10590886	0.000000
318528526	54075	2721	6841.006096	31804	5	0.898510	31978	5	0.465480	10575606	0.000000
318520524	86351	4453	6432.395108	31894	2	0.627756	31955	6	0.675838	10560172	0.000000
318309476	153236	7764	7403.766459	31744	5	0.750099	31817	13	0.803410	10545158	0.000000
318204361	142224	7558	8238.491923	31931	4	0.755335	31968	15	0.880777	10530597	0.000000
318378553	79267	4097	8125.742320	31743	3	0.531957	32073	0	0.902595	10515608	0.000000
318534365	55368	2845	6715.026594	31759	15	0.716153	31756	2	0.671593	10500245	0.000000
318473121	96483	4977	6565.138418	31949	6	0.827860	31596	6	0.626906	10485096	0.000000
318301905	155058	7913	7555.394492	31540	13	0.646928	31882	10	0.773736	10470308	0.000000
318245572	128288	6572	8276.372054	31755	15	0.785878	31778	11	0.862781	10455942	0.000000
318429659	71904	3742	7911.512223	31995	8	0.750158	32028	2	0.916783	10441045	0.000000
318538710	60137	3012	6613.831098	32008	6	0.848482	31738	4	0.643924	10425989	0.000000
318463731	104049	5242	6739.295666	31833	10	0.683632	32077	4	0.385772	10410878	0.000000
318290624	148167	7635	7697.267514	31799	13	0.808137	32044	7	0.523946	10396284	0.000000
318313755	111823	5834	8236.434618	31665	8	0.876682	31848	3	0.711295	10381821	0.000000
318485356	64998	3372	7578.773608	31747	7	0.925213	32029	1	0.741437	10366906	0.000000
318535161	63227	3142	6494.188346	31684	26	0.541292	31929	4	0.755381	10352004	0.000000
318422167	114630	5760	6858.876271	31885	12	0.721814	31577	9	0.851649	10337120	0.000000
318277774	149688	7655	7822.028595	31793	12	0.831293	31764	5	0.910032	10322803	0.000000
318336825	104476	5478	8258.289662	31771	9	0.756871	31879	2	0.815037	10308188	0.000000
318490326	61572	3181	7398.043253	31641	1	0.471324	31872	1	0.613131	10293668	0.000000
318534258	70472	3503	6493.663622	31671	4	0.513860	31908	8	0.471795	10278903	0.000000
318393623	124063	6395	7087.702936	31898	6	0.691743	31933	10	0.679668	10264460	0.000000
318296330	134763	6912	7944.581334	31938	3	0.813056	31879	1	0.783920	10250122	-1.#IND00
318375820	87882	4508	8074.734122	32042	1	0.740071	31874	5	0.811853	10235702	-1.#IND00
318509947	60193	3132	7038.184909	31849	13	0.805158	31926	3	0.885897	10221080	0.216073
318499750	82937	4238	6609.138776	32070	2	0.753634	31711	4	0.519965	10206589	0.150220
318376046	130622	6570	7356.673524	31879	13	0.788293	31858	16	0.708030	10191951	0.186957
318318232	118465	6057	8050.071911	31903	9	0.871609	31979	8	0.822933	10177825	0.174416
318437612	74110	3842	7787.254131	31787	4	0.601559	31717	4	0.697959	10163147	0.180102
318534791	61053	3110	6696.215764	31812	4	0.695680	31845	11	0.816826	10148498	0.175786
318459531	100660	5108	6755.768392	31656	9	0.648525	31801	9	0.767252	10134079	0.154105
318306661	142423	7278	7654.873637	31907	3	0.786846	32158	4	0.858849	10120252	0.157156
318348362	110459	5670	8188.025775	31786	12	0.870732	31919	7	0.914398	10106181	0.145583
318462707	66377	3370	7573.460201	31856	7	0.921605	32016	0	0.557295	10091832	0.153783
318520334	68029	3357	6602.144616	31768	6	0.533645	31723	0	0.296307	10077283	0.152576
318418446	112485	5721	6979.712751	31483	33	0.717177	32069	4	0.562112	10062767	0.145292
318318830	135005	7017	7829.696261	31950	11	0.808566	31863	5	0.734441	10048953	0.148520
318355812	96216	4846	8114.529766	31734	4	0.814772	31825	9	0.838950	10034920	0.140857
318510501	60494	3072	7218.974926	31915	7	0.738125	31808	18	0.501763	10020537	0.145070
318517635	74443	3706	6513.529990	31993	14	0.644519	31889	4	0.694647	10006109	0.141205
318372775	130109	6663	7197.213171	31803	3	0.674122	31879	15	0.814817	9991943	0.139780
318293458	135826	6845	8026.398845	31792	3	0.649846	31740	13	0.887695	9978058	0.145007
318376063	87067	4499	8094.076855	31907	4	0.787648	31625	10	0.772915	9963891	0.140456
318477091	59626	2988	7040.387690	31826	6	0.549270	31919	12	0.537268	9949717	0.146378
318497040	82726	4186	6591.194991	31700	15	0.443496	31861	6	0.719374	9935402	0.142673
318331250	134312	6794	7372.300701	31711	10	0.662506	31792	7	0.790586	9921442	0.145725
318304835	121618	6233	8086.818047	31927	8	0.795325	32036	2	0.730409	9907616	0.141763
318432114	73834	3717	7819.232192	32012	2	0.695576	32031	1	0.752454	9893800	0.142830
318542729	62323	3226	6718.209279	31866	4	0.670068	31655	5	0.302275	9879619	0.146871
318470262	98806	5056	6794.804164	31785	10	0.687556	31851	10	0.576861	9865399	0.138836
318337079	131284	6864	7611.761765	32012	14	0.810517	31846	9	0.743385	9851367	0.135459
318356648	101792	5212	8059.954412	31738	11	0.885087	31946	2	0.805465	9837520	0.132004
318487728	67601	3473	7435.089381	31860	4	0.547953	32025	8	0.716796	9823486	0.133089
318511881	70353	3628	6644.570112	31719	16	0.725854	31840	0	0.354327	9809134	0.130509
318421279	112039	5620	7071.454200	31575	12	0.833743	31942	17	0.476234	9795266	0.125899
318337617	127911	6518	7836.983218	31627	4	0.899173	31826	10	0.682359	9781444	0.124271
318371757	88869	4650	7982.563955	31779	4	0.938853	31665	6	0.807365	9767555	0.122229
318489861	61615	3176	7110.248859	31898	0	0.900050	31958	5	0.883176	9753628	0.122500
318500169	82356	4137	6632.655273	31932	15	0.666519	31935	6	0.668166	9739615	0.120119
318356926	132219	6745	7356.924229	31586	7	0.797759	31674	5	0.652242	9725930	0.119077
318271739	130949	6755	8093.416564	31921	12	0.740733	31904	6	0.675101	9712681	0.116551
318414705	79221	4054	7981.691101	31712	2	0.800660	31780	2	0.802963	9699010	0.115792
318510029	59229	2981	6828.380776	31918	4	0.446818	31760	1	0.780525	9684919	0.120119
318459790	91971	4680	6645.291308	31656	4	0.463634	31943	9	0.408847	9670794	0.117126
318341621	139809	7232	7526.231985	31782	20	0.674718	31902	11	0.641493	9657250	0.121351
318349898	117717	6114	8164.512353	31673	11	0.802731	31766	9	0.782582	9643779	0.120124
318434601	66613	3550	7683.726553	31727	5	0.866339	32081	1	0.634473	9630072	0.123172
318548169	62354	3164	6524.890564	31966	1	0.855083	31973	3	0.486608	9615986	0.126072
318421600	114608	5690	6863.020429	31989	17	0.742837	31827	5	0.412189	9602384	0.124190
318249148	155362	7995	7828.649983	31960	5	0.844042	31883	11	0.643519	9589023	0.128063
318301017	108162	5522	8296.586763	31841	1	0.652873	31895	4	0.736655	9575694	0.124514
318483296	60978	3198	7455.313522	32020	5	0.564297	31896	3	0.840293	9562058	0.126599
318532047	66278	3341	6407.867673	31724	1	0.691602	31940	2	0.528765	9548276	0.127376
318419079	127872	6473	6982.461369	32074	9	0.671450	31901	6	0.714217	9534629	0.125141
318241832	156629	7835	7959.969582	31797	19	0.800749	31883	17	0.826686	9521535	0.127435
318323967	101124	5266	8308.570643	31784	11	0.879163	31731	6	0.894893	9508320	0.125835
318479946	58653	2893	7281.057183	31887	2	0.906774	31966	2	0.846396	9494608	0.129770
318521542	71692	3634	6411.411807	31670	1	0.836769	31725	0	0.552732	9480758	0.129022
318358261	135331	6850	7133.069103	31843	11	0.644442	31778	8	0.545849	9467212	0.128943
318247865	150533	7632	8052.322748	32087	21	0.689840	31658	12	0.724578	9454263	0.131272
318328973	94819	4919	8286.719362	31956	14	0.811902	31908	3	0.788754	9441063	0.129095
318484100	57341	2949	7164.549224	31818	6	0.885927	31864	1	0.757717	9427583	0.133336
npatches	nstrain	runtime	dt	init_x	init_y	init_y_blood	init_z	init_S	beta0	beta1	beta2	beta3	mean_beta	B	d	delta	delta_blood	b[0]	mut	m	CTL	c	g	epsilon	k	het	lambda	rho	omega	x_max	patch.dyna	DELTA	A	VA
10000	1	100.000000	0.001000	21900	9499	5000000	0.001000	10000000	7.623202	6.073449	6.667584	8.407537	7	800000000	0.010000	1.000000	1.000000	80000	0.000050	0.004800	0	0.500000	0.000000	2.500000	10.000000	0.500000	0.001000	0.001000	0.010000	31872	0	10.000000	7.000000	1.000000
sus	inf	inf_blood	z	x[0]	y[0][0]	z[0]	x[1]	y[1][0]	z[1]	S[0]	synchrony
219000000	94990000	5000000	10.000000	21900	9499	0.001000	21900	9499	0.001000	10000000	0.000000
155250012	98491966	5196769	3941.516320	14146	10168	0.394152	16404	9593	0.394152	10463432	0.000000
249869392	17418765	921718	6325.803353	24253	2038	0.632580	26105	1404	0.632580	10640248	0.000000
297483397	3679685	193431	7771.765723	29634	338	0.777177	30432	269	0.777177	10679828	0.000000
313118579	770734	40613	8648.676577	31425	93	0.864868	31552	53	0.864868	10678343	0.000000
317480185	134062	7103	9118.442015	31853	18	0.918048	31784	2	0.918048	10665464	0.000000
318475679	28089	1419	6233.725133	31865	1	0.569352	31854	1	0.572325	10649820	0.000000
318612564	60258	2975	4598.783789	32021	15	0.560345	31738	1	0.567909	10633997	0.000000
318247080	215379	10893	6333.381215	31721	17	0.733369	31849	10	0.573052	10618968	0.000000
317982648	222439	11443	7756.154814	31668	12	0.838300	31998	15	0.741075	10604794	0.000000
318275067	82768	4405	8159.659124	31908	7	0.901937	31875	0	0.646259	10590076	0.000000
318570163	35653	1790	5803.986399	31855	2	0.833664	31870	1	0.455840	10574419	0.000000
318540954	81822	3983	5272.532123	31770	10	0.455673	31988	2	0.434454	10558877	0.000000
318273361	174591	8796	6810.071183	31817	5	0.471613	31915	9	0.646963	10544227	0.000000
318226699	124165	6490	7867.587437	31710	6	0.679557	31471	12	0.785899	10530028	0.000000
318483250	47220	2507	6878.511937	31816	4	0.805666	31997	2	0.766269	10514965	0.000000
318555784	51938	2607	5265.275234	31865	10	0.597616	32044	7	0.596872	10499634	0.000000
318431909	128729	6720	6199.548029	31839	14	0.755972	31733	6	0.497185	10484583	0.000000
318270852	141799	7219	7467.310139	31907	10	0.783597	31820	4	0.695065	10470035	0.000000
318426129	65289	3385	7461.126140	31863	4	0.670904	31766	2	0.617376	10455112	0.000000
318564643	42901	2242	5612.983855	31741	2	0.689702	31795	2	0.350321	10439878	0.000000
318477841	94467	4754	5725.162814	31643	5	0.619633	31868	19	0.473482	10424635	0.000000
318280541	146281	7463	7065.007790	31795	8	0.729012	31827	3	0.680691	10410129	0.000000
318391204	87517	4518	7653.421957	31933	3	0.757967	31763	1	0.757862	10395495	0.000000
318538724	43692	2300	6191.082143	31879	2	0.820234	31886	7	0.504806	10380619	0.000000
318548106	70087	3475	5470.822944	31946	6	0.627391	32177	9	0.474705	10365352	0.000000
318368258	137809	6893	6666.629261	31887	26	0.774029	31740	6	0.673046	10350587	0.000000
318318560	108643	5696	7607.504237	31989	4	0.795692	31850	12	0.801717	10336136	0.000000
318506588	49495	2554	6774.615324	31844	5	0.694427	31630	4	0.830317	10321183	0.000000
318571429	54726	2841	5421.299604	31689	0	0.550734	31774	0	0.407085	10305945	0.000000
318430189	124815	6267	6275.911650	31939	6	0.590253	31703	3	0.579991	10290988	0.000000
318279943	134533	6991	7470.785243	32025	10	0.751507	31882	4	0.745283	10276787	0.000000
318428956	64582	3337	7416.751534	32042	14	0.822305	31611	1	0.398577	10262216	0.000000
318549647	45284	2271	5686.943324	31722	2	0.377149	31898	2	0.483494	10247211	0.000000
318489954	94620	4712	5835.195040	31834	4	0.517412	31982	7	0.581477	10232383	0.000000
318347608	134076	7064	7063.541028	31843	10	0.707332	31881	2	0.746185	10217868	0.000000
318388078	78747	4084	7486.936986	31763	9	0.822510	31936	4	0.707995	10203227	0.000000
318568420	44356	2317	6052.109798	31631	11	0.810985	31910	0	0.493134	10188415	0.000000
318535999	78061	3934	5628.155961	31852	3	0.317612	31531	10	0.509915	10173725	0.000000
318347707	135458	6912	6822.771509	31785	20	0.555602	31740	8	0.702786	10159419	0.000000
318340682	95412	4973	7574.226117	31989	14	0.730493	31828	8	0.742581	10145105	-1.#IND00
318494587	46367	2362	6493.710242	32016	6	0.494594	32013	0	0.485468	10130282	-1.#IND00
318575041	62481	3213	5468.356583	31867	5	0.693494	31789	9	0.495718	10115414	0.240145
318405345	128282	6544	6503.047075	31999	4	0.675306	31713	6	0.694176	10100929	0.250116
318317015	112579	5852	7513.204188	31890	13	0.803088	31974	4	0.621626	10086871	0.205778
318479814	53127	2758	6921.708389	31660	6	0.880582	31996	4	0.623119	10072314	0.189135
318583672	52051	2664	5498.740325	31634	10	0.359406	31739	7	0.424261	10057469	0.161881
318462591	113419	5836	6157.486913	31842	11	0.611509	31757	5	0.484107	10042989	0.148577
318294927	129202	6716	7334.060557	31708	10	0.764398	32121	16	0.687134	10028726	0.175834
318446807	66392	3376	7361.244382	31871	2	0.730214	31964	6	0.810261	10014528	0.182609
318568913	44614	2271	5681.574859	31986	9	0.569915	31808	0	0.346671	10000088	0.195637
318502930	91918	4621	5765.231219	31839	6	0.739173	31846	14	0.355587	9985393	0.176992
318332538	140696	7254	7044.404465	31752	11	0.841820	31794	7	0.609192	9971473	0.191061
318376866	84316	4430	7590.552151	31840	23	0.904071	31801	9	0.717557	9957398	0.181134
318568747	43509	2323	6124.877049	31799	15	0.669366	31910	0	0.300657	9942676	0.187745
318539187	70980	3585	5481.802746	32036	3	0.699231	31878	10	0.297860	9928117	0.177741
318371290	136032	6868	6669.279594	31902	15	0.614222	31783	9	0.574184	9914238	0.180256
318334876	106808	5497	7585.351379	32062	5	0.766043	31921	4	0.741762	9900262	0.169577
318498927	51739	2575	6779.293465	31752	13	0.858116	31884	0	0.369045	9885846	0.174335
318548810	55092	2747	5542.841089	31944	5	0.345481	31800	8	0.470607	9871333	0.173077
318434209	113472	5654	6237.130426	31885	10	0.603064	31873	6	0.647645	9857395	0.165789
318330086	119579	6260	7330.852955	31943	14	0.759276	31828	8	0.786313	9843639	0.161999
318451583	58956	3132	7113.964210	31805	2	0.379416	31970	2	0.708127	9829828	0.163614
318571644	48557	2488	5642.081519	31786	3	0.594399	32157	6	0.678906	9815374	0.164580
318472047	97090	4969	5937.677192	32004	19	0.754021	31636	7	0.523370	9801156	0.161022
318326008	130491	6661	7140.807396	31896	17	0.753416	31852	2	0.710945	9787579	0.163574
318433831	75555	3853	7442.540315	31823	12	0.850458	31846	3	0.783143	9773719	0.160218
318527263	45298	2394	5981.365383	31966	0	0.256644	31800	3	0.868486	9759452	0.171972
318532108	80277	4056	5712.655377	31938	13	0.427456	31797	3	0.530433	9745265	0.167774
318349215	130869	6620	6860.053685	31994	13	0.652778	31790	8	0.715229	9731581	0.171122
318387835	91430	4634	7533.109595	31854	0	0.662064	31991	2	0.698834	9717911	0.161764
318544158	47568	2518	6416.091478	31709	8	0.715504	32223	2	0.610281	9703839	0.165702
318558152	64680	3194	5554.748966	31862	13	0.827466	32225	1	0.350091	9689615	0.162501
318428594	124161	6344	6540.104114	31931	8	0.895366	31894	6	0.568799	9675812	0.164161
318331169	108047	5677	7470.549549	31818	10	0.936544	31977	1	0.687280	9662343	0.161764
318488342	52998	2669	6852.611896	31976	0	0.523542	31894	0	0.733399	9648296	0.165726
318572796	53028	2613	5516.897056	31920	8	0.419828	32102	3	0.368942	9634176	0.165275
318427956	112422	5570	6191.492056	31686	15	0.521325	32204	11	0.430076	9620452	0.165702
318336585	122272	6311	7325.425098	31904	13	0.709705	32081	8	0.654367	9607261	0.164774
318466524	63573	3363	7240.039179	31900	6	0.801263	31898	0	0.652070	9593775	0.164061
318555535	45757	2352	5716.187547	32011	4	0.702581	31722	0	0.190725	9579708	0.169084
318506165	91954	4556	5824.904816	31715	1	0.750773	31899	9	0.375333	9565743	0.163204
318343267	135245	6935	7062.334408	31780	14	0.646174	31773	1	0.505447	9552487	0.165107
318416476	82718	4290	7542.919025	31903	9	0.785420	31783	12	0.612484	9539186	0.163578
318556092	43759	2218	6101.090207	31755	9	0.592772	31964	0	0.600790	9525399	0.165927
318502176	72670	3602	5524.622715	31883	5	0.753035	31844	1	0.334745	9511408	0.163776
318350588	135971	7029	6710.296231	31670	12	0.679861	31772	16	0.580439	9498149	0.165387
318327664	103621	5323	7591.953036	31686	2	0.805850	31816	14	0.745556	9484691	0.162132
318518440	48722	2520	6646.264293	31786	2	0.797164	31924	0	0.509078	9471147	0.165316
318576990	57898	2899	5471.511450	31790	0	0.688457	31872	5	0.500937	9457332	0.164071
318409701	121430	6145	6373.991103	31909	5	0.764186	31985	7	0.697341	9443655	0.165392
318298643	119068	6045	7454.923317	31804	5	0.856990	32138	5	0.816451	9430499	0.164352
318457900	57111	2958	7095.485626	31923	6	0.696638	31595	4	0.742727	9417237	0.166013
318570171	48915	2448	5562.324515	31759	4	0.777279	31742	5	0.713406	9403386	0.167753
318468999	102387	5144	6033.606259	31772	7	0.864930	31905	6	0.826194	9389775	0.164334
318325879	127302	6451	7206.386593	31717	18	0.900540	31873	8	0.731953	9376632	0.165560
318414305	69617	3568	7365.529276	31717	3	0.804985	32074	3	0.837442	9363320	0.165022
318566783	44706	2349	5793.167856	31974	2	0.361074	31866	13	0.554292	9349687	0.166660
318512833	90296	4517	5773.557026	31722	39	0.508573	31953	5	0.491681	9335785	0.163160
318347716	136499	7009	7007.095732	31742	16	0.701972	31698	13	0.691728	9322921	0.163557
npatches	nstrain	runtime	dt	init_x	init_y	init_y_blood	init_z	init_S	beta0	beta1	beta2	beta3	mean_beta	B	d	delta	delta_blood	b[0]	mut	m	CTL	c	g	epsilon	k	het	lambda	rho	omega	x_max	patch.dyna	DELTA	A	VA
10000	1	100.000000	0.001000	21900	9499	5000000	0.001000	10000000	4.580705	3.960492	10.462509	9.072286	7	800000000	0.010000	1.000000	1.000000	80000	0.000050	0.004800	0	0.500000	0.000000	2.500000	11.000000	0.500000	0.001000	0.001000	0.010000	31872	0	10.000000	7.000000	1.000000
sus	inf	inf_blood	z	x[0]	y[0][0]	z[0]	x[1]	y[1][0]	z[1]	S[0]	synchrony
219000000	94990000	5000000	10.000000	21900	9499	0.001000	21900	9499	0.001000	10000000	0.000000
163517080	84697853	4491516	3941.516320	19880	7208	0.394152	21343	6724	0.394152	10447412	0.000000
262078409	11731074	623988	6325.803353	28808	701	0.632580	28946	659	0.632580	10591229	0.000000
305031559	1735975	92435	7771.765723	31509	80	0.777177	31464	72	0.777177	10610145	0.000000
316227813	208641	11064	8645.554640	31771	7	0.864868	31891	9	0.864868	10600080	0.000000
318392781	23229	1235	6206.456470	31760	2	0.659776	31825	0	0.346424	10584968	0.000000
318615028	40197	2026	3743.618954	31993	0	0.271759	31771	6	0.437033	10569495	0.000000
318332677	177704	8967	5518.010620	31951	4	0.402390	31645	3	0.658586	10554639	0.000000
318087725	179091	9317	7233.490079	31871	7	0.637577	31882	5	0.633286	10540492	0.000000
318428564	50811	2614	7124.931358	32048	6	0.678066	31858	3	0.777604	10525438	0.000000
318607134	31624	1604	4483.020611	31746	1	0.281601	31470	1	0.226202	10510041	0.000000
318505041	103768	5104	5117.244648	31745	7	0.503622	31788	7	0.359965	10494841	0.000000
318276267	140840	7195	6781.869250	31868	3	0.623685	31901	6	0.529916	10480094	0.000000
318447269	54707	2824	6876.952641	31943	6	0.633566	31927	0	0.288942	10465101	0.000000
318597071	34825	1705	4727.448772	31868	1	0.325102	32054	1	0.342089	10449609	0.000000
318526157	93367	4727	5156.787822	31916	2	0.462953	31817	11	0.316351	10434233	0.000000
318338461	127210	6566	6669.399917	31973	6	0.432844	31748	5	0.585398	10419635	0.000000
318468549	54970	2864	6740.681967	31875	2	0.629308	31915	1	0.333718	10404702	0.000000
318604782	37510	1914	4848.460141	32008	1	0.354022	31996	4	0.424083	10389439	0.000000
318507919	91654	4524	5243.382531	31818	17	0.283954	31673	1	0.519844	10374455	0.000000
318367877	114901	5958	6658.819792	31963	7	0.565750	31722	5	0.595826	10359837	0.000000
318496928	50742	2538	6511.558600	31994	11	0.679490	31885	3	0.484168	10344851	0.000000
318605647	40441	2035	4833.288598	32107	3	0.367212	31725	1	0.382018	10329467	0.000000
318513147	94614	4812	5410.154624	31975	0	0.432627	31942	8	0.381922	10314515	0.000000
318384635	103751	5425	6683.746107	31816	3	0.440699	31799	4	0.625164	10299765	0.000000
318518686	46794	2369	6266.369842	31777	2	0.607904	31981	4	0.716632	10284737	0.000000
318592717	45151	2331	4844.940716	31927	7	0.537770	32118	0	0.233207	10269303	0.000000
318493260	96766	4936	5569.508751	31708	3	0.555695	31975	3	0.288617	10254624	0.000000
318414599	89602	4680	6661.826308	31814	4	0.730549	31842	12	0.511683	10240102	0.000000
318534313	43044	2197	5923.000093	31808	2	0.354446	31925	4	0.703858	10225205	0.000000
318584553	52685	2624	4879.234827	31728	2	0.343102	32025	10	0.414694	10210298	0.000000
318450923	100440	5100	5839.537669	31551	3	0.525084	31690	6	0.645039	10195490	0.000000
318410272	83640	4302	6730.980350	31569	2	0.581108	31711	2	0.682354	10181164	0.000000
318574310	41196	2081	5786.996565	31913	3	0.565870	32042	1	0.465553	10166466	0.000000
318586056	54879	2808	4894.079846	31912	2	0.427476	31980	3	0.387635	10151736	0.000000
318450365	97865	4884	5866.090962	31700	6	0.444047	31921	7	0.500513	10137135	0.000000
318446820	76836	3975	6628.383100	31859	1	0.558858	31824	0	0.588304	10122631	0.000000
318537889	41393	2179	5629.199963	31755	1	0.295170	31832	1	0.294492	10107848	0.000000
318552337	56013	2844	4949.961979	31801	5	0.299602	31790	3	0.401174	10093185	0.000000
318461430	99268	5022	5905.888455	31922	9	0.575240	31657	6	0.513235	10078857	0.000000
318435429	73300	3852	6624.363864	31727	5	0.742402	31657	1	0.684029	10064504	-1.#IND00
318561823	40678	2076	5486.976476	31816	2	0.710097	31871	4	0.532047	10049877	-1.#IND00
318537683	66502	3328	5082.804913	31901	4	0.430305	31792	7	0.310926	10035151	0.085251
318429031	103224	5192	6192.727240	31622	6	0.632707	31777	7	0.582108	10020898	0.140448
318485615	62990	3253	6557.359923	31811	3	0.319795	31658	2	0.651295	10006734	0.125037
318578811	41147	2070	5239.957408	31940	3	0.520543	31883	2	0.457805	9992200	0.154962
318538627	72561	3618	5172.066771	31811	1	0.387890	31978	1	0.303736	9977662	0.134261
318430958	97947	4998	6275.717948	32054	4	0.625263	31904	12	0.522380	9963507	0.145019
318495115	58087	3034	6446.562277	31983	3	0.772739	31791	3	0.710345	9949112	0.135818
318589238	42967	2204	5159.595230	31621	2	0.294662	31916	0	0.489592	9934519	0.144497
318525303	76848	3911	5318.112173	31887	4	0.357369	31921	5	0.262780	9919946	0.127462
318434985	95564	4685	6387.817656	31986	3	0.402125	31853	2	0.502960	9905575	0.132548
318511244	51591	2642	6254.621494	31925	4	0.527325	31798	3	0.449504	9891646	0.128267
318583864	45005	2285	5025.832382	31924	0	0.224594	31658	1	0.264276	9877214	0.127998
318500734	85150	4343	5506.171781	31969	4	0.352018	31601	4	0.412961	9862567	0.124033
318438150	92627	4701	6520.584157	31837	2	0.436568	31974	4	0.569961	9848625	0.126995
318532596	46856	2515	6086.013362	32044	2	0.413130	31870	3	0.739201	9834533	0.131459
318591998	47861	2446	4939.598091	31881	8	0.331554	31825	4	0.437106	9820047	0.126041
318502809	93448	4805	5648.758845	31992	6	0.548429	32036	5	0.658630	9805912	0.130287
318426197	87251	4457	6620.949466	32012	4	0.478763	31891	4	0.575731	9792064	0.123719
318566654	43353	2208	5920.365554	31739	2	0.437895	31765	3	0.352724	9777860	0.126113
318598563	50851	2432	4908.282525	31694	1	0.257099	32017	1	0.320390	9763556	0.127956
318471475	98999	4994	5773.933363	31847	7	0.436612	31819	3	0.359071	9749478	0.126606
318419850	80259	4127	6668.876035	31874	2	0.435913	31859	3	0.587960	9735741	0.123566
318559613	40077	2093	5649.991441	31965	1	0.359154	31848	4	0.440683	9721596	0.126836
318573064	60973	3046	4962.629758	32025	1	0.198891	31677	3	0.335052	9707277	0.123001
318440147	104525	5233	6071.435553	31807	8	0.412694	31784	4	0.596739	9693327	0.122818
318474203	67656	3474	6622.354875	31823	2	0.505983	31899	5	0.678867	9679570	0.117632
318580393	40004	2108	5338.600294	31996	1	0.595361	31914	7	0.340852	9665573	0.117332
318552468	69823	3478	5091.523242	32013	9	0.648691	31871	5	0.347871	9651574	0.111341
318411057	104439	5358	6290.482081	31902	3	0.649662	31965	4	0.604513	9638108	0.120629
318472919	57914	3016	6516.388918	31831	3	0.598584	32031	2	0.544840	9624521	0.119064
318593203	40163	2043	5039.467006	31832	2	0.386651	31886	0	0.280502	9610506	0.122714
318527350	83408	4305	5321.064821	31964	2	0.353126	31773	2	0.460432	9596573	0.119363
318440091	94507	4838	6461.253220	31902	6	0.579366	31970	9	0.546265	9582934	0.121080
318512084	48792	2563	6199.561319	31780	6	0.347405	31735	4	0.724830	9568929	0.121054
318573490	47044	2420	4977.473677	31872	2	0.281857	31859	1	0.267270	9554896	0.121456
318464427	92888	4638	5619.311852	31922	4	0.454812	31920	9	0.388992	9541144	0.120237
318412614	86664	4521	6593.349883	31727	4	0.556213	32025	5	0.629451	9527599	0.120463
318518880	45167	2323	5912.613640	31889	2	0.629306	31827	2	0.343808	9514163	0.123664
318578650	53539	2741	5031.971485	31955	2	0.685391	31781	3	0.514803	9500267	0.121847
318479080	93449	4831	5841.615254	31837	2	0.553514	31808	2	0.452415	9486569	0.121985
318452489	75043	3835	6524.212664	31864	2	0.593703	32006	2	0.509146	9473051	0.119724
318534986	44089	2334	5705.122449	31891	1	0.493439	31815	1	0.521208	9459206	0.121951
318567531	58322	2993	5062.821943	31906	0	0.461179	31854	4	0.261611	9445498	0.122492
318453566	94995	4682	5952.926136	32056	2	0.363464	31706	5	0.552201	9431993	0.123175
318461306	70575	3663	6533.413442	32001	4	0.613969	31892	1	0.561770	9418571	0.121223
318568778	40149	2099	5433.786368	31820	1	0.243199	32218	0	0.285933	9404671	0.124159
318544515	64908	3344	5064.917067	31738	1	0.205605	31696	4	0.532800	9390830	0.122352
318446528	98161	4947	6128.912104	31784	13	0.488476	31825	4	0.598373	9377432	0.122788
318480157	63767	3230	6495.334203	31912	0	0.549815	31942	3	0.379987	9364235	0.120312
318580381	41775	2207	5374.492871	32024	1	0.337557	32152	0	0.320009	9350545	0.123745
318541338	68997	3484	5176.746697	31767	7	0.278573	31959	7	0.405787	9336837	0.121603
318432760	98036	5081	6213.381780	31796	2	0.469011	31835	5	0.522751	9323545	0.122241
318471723	59492	3022	6448.657040	31973	6	0.642725	31780	6	0.710570	9310229	0.121412
318595375	42121	2155	5213.036071	31797	3	0.399892	31985	4	0.571652	9296604	0.122247
318541080	74153	3759	5258.297513	31883	2	0.335947	31928	3	0.463618	9283265	0.120175
318427974	98350	5039	6307.318416	32052	10	0.393350	32001	3	0.378538	9270042	0.123503
318491065	57133	3034	6403.208914	31895	5	0.632094	31703	1	0.312410	9256709	0.123446
318590678	42994	2087	5148.625231	32071	1	0.294100	31661	0	0.267955	9243176	0.122985
npatches	nstrain	runtime	dt	init_x	init_y	init_y_blood	init_z	init_S	beta0	beta1	beta2	beta3	mean_beta	B	d	delta	delta_blood	b[0]	mut	m	CTL	c	g	epsilon	k	het	lambda	rho	omega	x_max	patch.dyna	DELTA	A	VA
10000	1	100.000000	0.001000	21900	9499	5000000	0.001000	10000000	9.041229	4.727176	7.253939	9.216281	7	800000000	0.010000	1.000000	1.000000	80000	0.000050	0.004800	0	0.500000	0.000000	2.500000	12.000000	0.500000	0.001000	0.001000	0.010000	31872	0	10.000000	7.000000	1.000000
sus	inf	inf_blood	z	x[0]	y[0][0]	z[0]	x[1]	y[1][0]	z[1]	S[0]	synchrony
219000000	94990000	5000000	10.000000	21900	9499	0.001000	21900	9499	0.001000	10000000	0.000000
169601899	73741618	3925587	3941.516320	14268	8313	0.394152	20516	6181	0.394152	10436279	0.000000
271006645	8070476	431064	6325.803353	25465	1066	0.632580	29145	487	0.632580	10555770	0.000000
309473483	812725	43526	7771.765723	30507	83	0.777177	31628	37	0.777177	10562153	0.000000
317471836	53943	3006	8041.634409	31451	3	0.831510	31583	1	0.718658	10548685	0.000000
318557470	17102	837	3667.816973	31791	2	0.703681	31766	1	0.219984	10533208	0.000000
318544991	90196	4578	4084.890823	32031	1	0.529605	31872	3	0.365169	10517613	0.000000
318195122	176826	9184	6231.117066	31686	26	0.588421	31763	8	0.615004	10503092	0.000000
318406328	57462	3085	6891.753458	31825	9	0.750396	31805	3	0.637308	10488436	0.000000
318600970	25278	1241	4274.762009	31593	10	0.651791	31819	0	0.338307	10473003	0.000000
318573234	76788	3860	4381.064512	31596	11	0.594824	31750	3	0.421355	10457609	0.000000
318369067	120354	6267	6128.547650	31974	6	0.754279	31769	14	0.649078	10442729	0.000000
318494629	46177	2349	6174.319829	31791	1	0.540464	31962	5	0.668649	10427746	0.000000
318608377	32664	1676	4259.770728	31949	12	0.616929	31721	1	0.324383	10412339	0.000000
318505790	86314	4292	4820.204754	31990	6	0.766249	31876	13	0.325389	10397156	0.000000
318396985	95019	4990	6254.043353	31964	5	0.858240	31791	6	0.566410	10382554	0.000000
318548153	35988	1912	5569.266500	31808	18	0.502408	31949	0	0.545624	10367448	0.000000
318613041	41824	2110	4226.212224	31975	0	0.375870	31651	3	0.599860	10352201	0.000000
318503410	93410	4742	5269.761834	31952	8	0.427764	31805	4	0.469155	10337238	0.000000
318457805	70435	3637	6227.384794	31848	32	0.652965	32056	2	0.298462	10322438	0.000000
318578512	34425	1774	5008.936955	31879	4	0.789539	31879	2	0.566374	10307586	0.000000
318589900	56531	2836	4541.372507	31747	5	0.872365	32171	0	0.285756	10292584	0.000000
318481858	89480	4674	5684.274525	31928	3	0.860840	31564	5	0.525332	10277540	0.000000
318520997	50340	2587	5906.602136	31727	4	0.597891	31872	9	0.712135	10262479	0.000000
318611778	37084	1927	4549.106623	31921	0	0.436581	31782	1	0.338953	10247251	0.000000
318528909	78059	3983	4955.452238	31833	13	0.539598	31915	1	0.426544	10232343	0.000000
318460186	76752	3943	6024.775620	31670	10	0.643439	31742	7	0.376668	10217600	0.000000
318560898	38469	2027	5335.622955	31701	0	0.714542	31963	1	0.279928	10202997	0.000000
318564647	48496	2404	4512.296022	32015	3	0.522501	31783	1	0.259984	10188196	0.000000
318488242	82135	4128	5367.979104	31796	2	0.710419	31818	2	0.473398	10173364	0.000000
318473854	58267	2978	5882.565232	31986	9	0.532034	31671	2	0.436759	10158808	0.000000
318566892	38995	2016	4882.276779	31922	2	0.481662	31751	2	0.338502	10144013	0.000000
318547861	63149	3098	4854.723837	31946	5	0.445564	31946	7	0.428231	10129187	0.000000
318509935	76270	3869	5709.216397	31886	36	0.570759	31961	3	0.503859	10114707	0.000000
318545854	45927	2393	5534.191355	31972	12	0.739685	31854	3	0.699113	10100216	0.000000
318582196	44724	2299	4691.030835	31759	9	0.842131	31756	0	0.195788	10085571	0.000000
318524023	74020	3648	5188.814305	31631	5	0.750465	31878	6	0.492631	10071012	0.000000
318508554	62834	3242	5809.445829	31856	0	0.306250	31907	2	0.325290	10056338	0.000000
318591404	40682	2097	5085.685606	31743	19	0.543709	32084	1	0.460100	10041556	0.000000
318552071	56489	2881	4779.599974	31800	17	0.723280	31821	5	0.327647	10026769	0.000000
318510183	76930	3863	5569.172110	31742	3	0.600171	31848	8	0.352633	10012238	-1.#IND00
318533252	51864	2646	5701.683622	31895	6	0.551784	31958	1	0.286726	9997964	-1.#IND00
318588218	42282	2180	4793.676993	31616	9	0.728177	31950	4	0.541044	9983436	0.074082
318535362	66370	3324	5015.812236	31820	1	0.672775	32051	3	0.503135	9968938	0.062503
318478769	70062	3625	5752.944973	31818	9	0.556694	31955	1	0.478874	9954569	0.071815
318559020	42633	2199	5320.903678	31614	4	0.603818	31890	2	0.324788	9940341	0.088495
318578820	50589	2460	4720.438988	31929	9	0.759734	31979	5	0.370335	9925663	0.071118
318524193	73626	3724	5368.635538	31933	2	0.578070	31791	1	0.461525	9911369	0.063355
318502214	58193	3023	5748.304693	31965	2	0.744119	31760	5	0.505861	9897125	0.057051
318584945	41122	2198	4982.736966	31927	38	0.539297	31707	3	0.700327	9882826	0.054157
318556249	59933	3011	4874.692021	31691	17	0.720605	32033	0	0.365057	9868603	0.048101
318485690	72655	3703	5617.135206	31866	6	0.830559	31955	6	0.500646	9854314	0.053195
318540638	49472	2482	5534.523628	31944	11	0.649545	32005	0	0.280615	9839870	0.046990
318578589	45480	2435	4765.071898	32068	4	0.345415	31980	2	0.411025	9825374	0.048143
318540690	71066	3664	5189.171829	31721	24	0.392452	31986	2	0.379788	9811002	0.044042
318528083	64166	3286	5775.493616	31951	33	0.631550	31703	0	0.434069	9796789	0.042847
318550049	42858	2188	5202.081118	31988	3	0.337065	31797	1	0.357269	9782678	0.043814
318581908	53429	2779	4790.655901	32003	7	0.567486	31862	9	0.311903	9768433	0.041713
318518299	75692	3808	5479.509942	31889	8	0.737700	32025	2	0.404152	9754517	0.043548
318539723	54924	2832	5704.136680	31797	4	0.739461	32059	3	0.480640	9740596	0.042937
318588725	42595	2196	4901.848985	31858	4	0.421350	31788	1	0.260644	9726343	0.047200
318578521	65189	3367	5001.699032	31796	5	0.649075	32030	6	0.362889	9712090	0.045478
318503560	70398	3579	5707.873008	31812	6	0.787180	31902	4	0.508747	9698287	0.043544
318574649	46700	2367	5417.601135	31954	1	0.711231	31809	1	0.283700	9684187	0.045021
318571071	49742	2627	4813.537191	31947	19	0.507537	31895	2	0.249090	9670019	0.044966
318535586	70923	3671	5302.001468	31976	9	0.701343	32002	1	0.360536	9656158	0.044128
318524228	60495	3162	5726.582585	31840	8	0.714107	31932	5	0.439772	9642283	0.043014
318555847	42674	2181	5067.745818	31753	5	0.826619	31983	6	0.564276	9628248	0.042768
318558898	58510	2871	4864.917501	32120	5	0.571793	31894	2	0.373359	9614188	0.043393
318499289	74368	3847	5595.817819	31435	20	0.740312	32081	7	0.388218	9600255	0.054316
318528811	50314	2578	5603.324627	31907	2	0.574586	31818	2	0.597038	9586460	0.054842
318614759	44023	2239	4780.014096	31796	11	0.738430	32086	0	0.319932	9572374	0.054335
318526870	71729	3528	5135.913805	31788	11	0.841370	31793	2	0.530423	9558360	0.052584
318485852	67179	3403	5807.083268	31937	10	0.835751	31864	6	0.379169	9544683	0.051984
318567729	40805	2157	5185.106751	31969	10	0.765089	31882	2	0.404584	9530655	0.054683
318591020	54152	2670	4717.046955	32063	5	0.857537	31866	2	0.334715	9516785	0.053295
318497617	80371	4152	5548.224157	31725	13	0.667935	31738	2	0.470503	9503034	0.054205
318530362	52997	2796	5797.401618	31821	1	0.775070	31776	2	0.532595	9489290	0.052114
318596874	40073	1981	4742.057506	31803	3	0.699193	31740	1	0.443336	9475494	0.057227
318547379	68929	3494	4980.556409	32022	2	0.755631	31530	0	0.532933	9461724	0.056910
318490909	73237	3783	5837.792682	31980	4	0.708681	31869	1	0.413914	9447982	0.058578
318581793	41785	2170	5325.907960	31861	1	0.811075	31811	3	0.551821	9434158	0.057814
318601061	49312	2389	4654.031910	31623	6	0.526691	31817	0	0.218558	9420346	0.056208
318527329	75980	3785	5347.479522	31572	0	0.420490	31759	5	0.366457	9406823	0.055136
318516046	59431	3082	5815.574030	32036	11	0.623062	31771	2	0.615785	9393127	0.053617
318590313	40700	2091	4968.129998	31831	13	0.751547	31965	1	0.378113	9379438	0.052820
318542996	59428	2991	4845.801157	31813	6	0.571811	31897	11	0.487235	9365826	0.051920
318516104	72267	3756	5613.453035	31693	4	0.730596	31826	2	0.473734	9352162	0.050751
318529247	48213	2480	5495.515039	31952	11	0.638430	31861	2	0.399776	9338728	0.050627
318574955	48869	2430	4834.337576	31819	15	0.780724	31990	1	0.626532	9325352	0.051318
318522625	69128	3519	5283.536739	31901	3	0.722389	31826	7	0.621329	9311852	0.051119
318524919	60016	2981	5650.965790	32099	1	0.590393	31812	4	0.587666	9298202	0.050388
318553931	43848	2189	5070.289309	31919	11	0.491273	31837	2	0.296562	9284654	0.050808
318548247	59540	2980	4977.042124	31780	1	0.534898	31699	10	0.481588	9270929	0.050045
318526461	69411	3556	5592.374755	31881	5	0.499746	31589	7	0.391878	9257491	0.048828
318550748	47705	2440	5450.776104	31873	10	0.335183	31689	7	0.629339	9244099	0.048571
318575889	48094	2446	4822.045389	32098	6	0.524524	31929	1	0.280481	9230606	0.047092
318535767	68997	3561	5224.996637	31728	2	0.392124	31797	3	0.497072	9217411	0.046720
318507694	62995	3295	5695.362439	32012	10	0.628350	31698	2	0.577348	9204141	0.045908
318565963	44782	2301	5174.031406	31738	6	0.494499	31798	0	0.276382	9190814	0.046143
npatches	nstrain	runtime	dt	init_x	init_y	init_y_blood	init_z	init_S	beta0	beta1	beta2	beta3	mean_beta	B	d	delta	delta_blood	b[0]	mut	m	CTL	c	g	epsilon	k	het	lambda	rho	omega	x_max	patch.dyna	DELTA	A	VA
10000	1	100.000000	0.001000	21900	9499	5000000	0.001000	10000000	7.038629	7.802040	6.169447	9.302064	7	800000000	0.010000	1.000000	1.000000	80000	0.000050	0.004800	0	0.500000	0.000000	2.500000	13.000000	0.500000	0.001000	0.001000	0.010000	31872	0	10.000000	7.000000	1.000000
sus	inf	inf_blood	z	x[0]	y[0][0]	z[0]	x[1]	y[1][0]	z[1]	S[0]	synchrony
219000000	94990000	5000000	10.000000	21900	9499	0.001000	21900	9499	0.001000	10000000	0.000000
175791501	64040533	3428190	3941.516320	16958	6558	0.394152	16290	6797	0.394152	10425538	0.000000
278790569	5400589	290902	6325.803353	27725	545	0.632580	27171	570	0.632580	10522981	0.000000
312481900	344928	18930	7771.765723	31260	21	0.777177	31421	20	0.777177	10520933	0.000000
318047346	15269	819	5610.473052	31739	3	0.480250	32034	0	0.431174	10506218	0.000000
318619600	23605	1121	2877.503195	31982	1	0.203147	31764	1	0.302879	10490551	0.000000
318470639	119905	6082	4525.758810	31890	18	0.360759	31597	15	0.417361	10475259	0.000000
318321781	97537	5021	6349.552775	31915	3	0.531996	31837	8	0.646656	10460851	0.000000
318590435	23617	1200	4824.503778	31975	2	0.537824	31986	1	0.359709	10445725	0.000000
318630096	41021	2078	3639.793623	31716	1	0.210026	31992	3	0.324692	10430642	0.000000
318449465	99694	4972	5119.204914	31886	8	0.520598	31900	3	0.378425	10415502	0.000000
318513453	52493	2624	5871.429245	31641	11	0.691750	31750	1	0.535624	10400506	0.000000
318633355	27757	1388	4095.479375	32005	1	0.343308	31782	4	0.265023	10385094	0.000000
318576843	63838	3283	4272.279442	31858	11	0.320213	31930	5	0.554269	10369677	0.000000
318491157	75353	3822	5555.511001	31800	3	0.470081	31978	1	0.534637	10354899	0.000000
318537503	33405	1726	4971.253569	31730	4	0.556951	31812	7	0.680223	10339949	0.000000
318609306	40738	2087	4007.570787	31686	0	0.448059	31546	6	0.381611	10324743	0.000000
318520768	75192	3872	4924.731814	31718	4	0.236577	31852	0	0.411266	10309775	0.000000
318531383	50193	2688	5441.215359	31740	15	0.533653	31533	16	0.613291	10294626	0.000000
318617739	33547	1710	4305.587714	31975	1	0.337548	31862	4	0.278895	10279660	0.000000
318578971	58700	2945	4423.734133	32108	4	0.585605	31968	6	0.317721	10264694	0.000000
318509726	66355	3405	5333.096415	31825	2	0.655557	32063	4	0.586229	10249861	0.000000
318582229	38087	2072	4903.591810	31934	0	0.455362	31754	10	0.421153	10234794	0.000000
318601501	42381	2168	4227.204554	31980	11	0.464093	31814	8	0.648956	10219811	0.000000
318539249	66521	3348	4853.978743	31913	2	0.406378	31738	3	0.685084	10204877	0.000000
318540959	52381	2744	5260.109865	31736	4	0.393579	31913	9	0.516342	10190050	0.000000
318587683	38264	2002	4550.145525	31815	3	0.288511	31849	4	0.448209	10174968	0.000000
318576773	53764	2710	4554.199265	31989	2	0.348735	31783	2	0.534842	10159994	0.000000
318546933	57521	3019	5070.744944	32013	3	0.305833	31893	2	0.627527	10145216	0.000000
318570725	42121	2050	4811.568384	31729	4	0.276491	31818	5	0.527513	10130283	0.000000
318591935	47046	2369	4504.451763	31714	2	0.414524	31867	4	0.321184	10115557	0.000000
318568336	56871	3030	4916.774139	31728	4	0.497708	31853	3	0.588329	10100530	0.000000
318571757	45962	2358	4929.926753	31707	1	0.443580	31926	0	0.354523	10085739	0.000000
318584642	43113	2154	4560.186666	31965	0	0.214475	31766	7	0.502863	10071257	0.000000
318560228	52137	2724	4698.313455	31840	5	0.504949	31699	1	0.445419	10056668	0.000000
318560243	50881	2645	4903.046513	32038	3	0.405252	31796	2	0.591449	10042068	0.000000
318581718	47527	2382	4826.291804	31929	7	0.639312	31863	5	0.461847	10027570	0.000000
318590866	47391	2462	4718.684362	31632	1	0.488965	31768	7	0.477847	10012951	0.000000
318547951	50574	2543	4762.797951	31954	1	0.520981	31672	2	0.534322	9998402	0.000000
318562150	51026	2656	4838.727446	31831	3	0.495757	31814	15	0.476281	9983832	0.000000
318600086	47578	2463	4808.134937	31827	2	0.461124	32036	0	0.455096	9969353	-1.#IND00
318566126	48535	2435	4710.818072	31883	1	0.500339	31682	10	0.575749	9954781	-1.#IND00
318557178	53124	2661	4834.155088	31910	5	0.453060	31784	4	0.365604	9940274	-1.#IND00
318585228	46318	2379	4855.307491	31813	2	0.433071	32020	5	0.506135	9925745	0.001336
318595741	47143	2411	4686.320369	31918	5	0.299371	31982	4	0.313931	9911222	0.001803
318579750	50863	2652	4776.566514	31987	4	0.323864	31992	1	0.490590	9897053	-0.003085
318579373	47502	2423	4810.466661	31721	2	0.361058	31815	8	0.533129	9882757	-0.002394
318576591	47712	2339	4705.082771	31754	1	0.378229	31843	7	0.458287	9868373	-0.004551
318560373	51296	2643	4778.353215	31646	8	0.382527	31653	5	0.544919	9854172	-0.004928
318554072	49805	2550	4854.165773	31737	2	0.337585	31712	4	0.355749	9839665	-0.004759
318577730	45154	2295	4685.724231	32005	11	0.554103	31898	7	0.578716	9825205	-0.006050
318601303	51408	2633	4697.694080	31882	8	0.441534	31815	12	0.509335	9810719	-0.004898
318568599	53500	2641	4950.369252	32111	0	0.430325	32140	8	0.613741	9796473	-0.004784
318569575	44614	2297	4776.951741	31830	2	0.344204	31715	0	0.329125	9782148	-0.004232
318590219	47531	2371	4631.557445	31751	12	0.304760	31913	7	0.269106	9767922	-0.005043
318546412	55221	2736	4887.799315	31853	8	0.578368	31648	4	0.556746	9753816	-0.005796
318548697	47008	2324	4894.924481	32043	1	0.288568	31809	5	0.731186	9739625	-0.005890
318596750	45702	2391	4618.709878	31930	6	0.403978	31684	3	0.468042	9725351	-0.005723
318567220	53668	2706	4761.541702	31961	9	0.434263	31595	5	0.663344	9711217	-0.005167
318559467	52795	2676	4997.870750	31918	4	0.453248	31739	0	0.399089	9697110	0.000804
318548813	43927	2236	4724.762811	31951	1	0.283246	31866	8	0.370669	9683113	0.001390
318582766	49116	2557	4623.534753	31847	19	0.458649	31866	8	0.618339	9668893	0.001442
318537478	55894	2765	4923.449573	31925	8	0.506966	31792	3	0.413433	9654694	0.000515
318564718	47248	2402	4959.040695	31751	9	0.393968	31887	5	0.342436	9640812	0.000521
318566466	44125	2295	4613.070543	31869	1	0.533622	31892	8	0.416905	9626613	0.000616
318576587	53124	2737	4765.327034	31826	1	0.449296	31864	0	0.489205	9612575	0.003236
318569468	49621	2502	4916.544755	31841	6	0.548571	31918	0	0.296174	9598545	0.003486
318583621	47770	2458	4751.450967	31831	1	0.649073	31824	5	0.410139	9584588	0.003498
318573682	49862	2538	4761.058671	31860	9	0.409639	31786	12	0.604667	9570656	0.003701
318540436	51080	2670	4833.174382	32070	2	0.465332	31992	5	0.566399	9556603	0.003397
318551786	46930	2389	4758.481670	31768	2	0.449201	31960	20	0.464897	9542624	0.003541
318576150	49757	2463	4722.273172	31821	5	0.516326	32135	9	0.675484	9528695	0.002858
318558240	51381	2599	4853.254986	32010	1	0.540892	31949	3	0.718844	9514719	0.002574
318570015	46247	2508	4802.241694	31876	6	0.349071	31802	4	0.508959	9500885	0.002538
318574472	47102	2292	4644.870099	31854	0	0.238724	31903	0	0.497128	9487127	0.002624
318552018	53856	2781	4781.432562	31736	4	0.436746	31866	2	0.315432	9473105	0.004898
318565391	49769	2610	4927.943176	31843	6	0.572301	31915	0	0.311026	9459476	0.004696
318571645	44172	2226	4678.835111	31989	2	0.407232	31893	1	0.511297	9445531	0.006170
318568404	53053	2625	4735.049210	31944	1	0.308910	31779	4	0.495688	9431804	0.005986
318569290	52061	2553	4953.644633	31849	7	0.384229	31955	3	0.537823	9418180	0.006139
318573634	44968	2295	4770.801129	32234	4	0.274035	31711	0	0.505922	9404302	0.005886
318568324	48713	2512	4652.517563	31983	4	0.536692	31921	16	0.563512	9390734	0.005702
318563487	53679	2772	4865.767770	31980	4	0.544210	31686	3	0.486396	9377047	0.005601
318556108	47393	2361	4868.415944	31989	3	0.287550	31820	3	0.347943	9363309	0.004956
318571104	45104	2249	4610.228296	31867	6	0.527751	31782	0	0.291956	9349519	0.005143
318558073	53654	2720	4760.510455	31858	21	0.565018	32118	6	0.442118	9335742	0.005163
318550649	50159	2550	4979.029516	31822	3	0.675404	32153	1	0.599851	9322080	0.004807
318595467	43012	2225	4707.842599	31766	6	0.563404	31882	2	0.497113	9308516	0.005412
318580290	49194	2516	4595.104464	31908	3	0.705749	31958	5	0.455871	9294823	0.005166
318557308	56413	2897	4935.810866	31885	5	0.458275	31775	8	0.670011	9281334	0.004990
318578649	44372	2310	4905.102802	31660	8	0.671468	31961	2	0.408080	9267750	0.004839
318559871	45704	2341	4554.313725	31681	4	0.534046	32119	3	0.405699	9254090	0.004851
318554624	55459	2842	4818.563749	31751	4	0.638862	31990	7	0.439809	9240729	0.005113
318569793	47986	2428	4964.904660	31896	1	0.302248	31864	3	0.577386	9227136	0.005089
318589821	43713	2212	4596.724870	31876	4	0.374357	31550	2	0.615080	9213477	0.005026
318560963	55155	2719	4732.918286	31856	5	0.364800	31727	1	0.353430	9200224	0.005036
318546474	51917	2636	5011.458091	31701	12	0.614780	32024	4	0.447697	9186938	0.004692
318573289	43529	2224	4724.477133	31882	5	0.599773	31721	1	0.235242	9173387	0.005592
318580151	47775	2504	4571.469704	31800	0	0.320718	31869	15	0.528034	9159901	0.005517
318547006	54881	2808	4879.494465	31683	1	0.182871	32162	5	0.477425	9146649	0.005377
npatches	nstrain	runtime	dt	init_x	init_y	init_y_blood	init_z	init_S	beta0	beta1	beta2	beta3	mean_beta	B	d	delta	delta_blood	b[0]	mut	m	CTL	c	g	epsilon	k	het	lambda	rho	omega	x_max	patch.dyna	DELTA	A	VA
10000	1	100.000000	0.001000	21900	9499	5000000	0.001000	10000000	7.827823	10.212971	9.101930	8.108699	7	800000000	0.010000	1.000000	1.000000	80000	0.000050	0.004800	0	0.500000	0.000000	2.500000	14.000000	0.500000	0.001000	0.001000	0.010000	31872	0	10.000000	7.000000	1.000000
sus	inf	inf_blood	z	x[0]	y[0][0]	z[0]	x[1]	y[1][0]	z[1]	S[0]	synchrony
219000000	94990000	5000000	10.000000	21900	9499	0.001000	21900	9499	0.001000	10000000	0.000000
183049076	54996413	2954441	3941.516320	16831	5857	0.394152	14457	6575	0.394152	10408599	0.000000
285761830	3459229	187591	6325.803353	28147	405	0.632580	26781	613	0.632580	10486071	0.000000
314457211	131767	7154	7751.661023	31476	8	0.777177	31140	18	0.777177	10478235	0.000000
318326815	8116	455	3629.930922	31983	1	0.240278	31728	0	0.567044	10462556	0.000000
318634930	33454	1583	2758.625769	31718	6	0.310362	31971	2	0.557378	10446977	0.000000
318453526	115002	5750	4760.907460	31970	5	0.469541	32031	9	0.523347	10431940	0.000000
318497733	47146	2416	5707.509260	31823	2	0.551660	31977	24	0.710932	10416878	0.000000
318628145	21640	1075	3611.956873	31703	7	0.559971	31646	5	0.388468	10401380	0.000000
318602345	56254	2806	3839.320370	31820	5	0.414360	31700	7	0.629133	10386071	0.000000
318528298	64276	3279	5096.967399	31980	9	0.471160	31950	9	0.672050	10371143	0.000000
318596517	29356	1542	4407.404640	31659	6	0.630012	31787	0	0.345272	10355808	0.000000
318617480	38223	1907	3737.720765	31732	5	0.292916	31636	21	0.407831	10340470	0.000000
318543343	62717	3174	4622.530750	31642	0	0.240565	31785	17	0.640876	10325577	0.000000
318545660	38665	1979	4734.394873	31945	7	0.530720	31768	2	0.782208	10310613	0.000000
318641847	33040	1775	3911.101286	31921	3	0.407185	31827	1	0.279906	10295314	0.000000
318562806	52786	2646	4254.350999	32002	8	0.436250	31834	6	0.397567	10280248	0.000000
318582930	46937	2377	4727.064919	31884	0	0.377296	31792	11	0.634651	10265401	0.000000
318598728	33959	1718	4195.886377	31970	6	0.244457	31971	1	0.578070	10250300	0.000000
318603845	43953	2184	4084.367724	31710	0	0.440189	31937	17	0.527205	10235316	0.000000
318562641	52389	2648	4597.557642	31839	4	0.421735	31905	7	0.713271	10220462	0.000000
318596623	37375	1841	4440.519448	31840	7	0.649309	31812	6	0.463270	10205383	0.000000
318605414	39412	2000	4058.879283	31711	4	0.536772	31879	6	0.516332	10190229	0.000000
318583682	50008	2605	4424.179905	31762	4	0.641695	31835	0	0.626471	10175295	0.000000
318594424	42875	2245	4545.958064	31754	8	0.672541	31739	23	0.529102	10160625	0.000000
318625895	38198	1951	4208.419133	31990	0	0.269955	31874	10	0.714421	10145544	0.000000
318611645	46355	2288	4240.090038	31715	13	0.425481	31800	2	0.505020	10130696	0.000000
318576219	45666	2375	4500.987459	31996	2	0.265267	32098	0	0.530273	10115830	0.000000
318578938	40210	2121	4336.718354	31883	9	0.337009	31814	2	0.393063	10101047	0.000000
318599704	42516	2200	4251.847023	31829	3	0.396859	31818	27	0.631920	10086047	0.000000
318591115	46991	2448	4434.061918	31730	0	0.430762	31796	1	0.442697	10071397	0.000000
318597752	41444	2163	4410.710684	31946	4	0.420853	31856	11	0.464874	10056606	0.000000
318607834	42361	2118	4277.424435	31957	3	0.252461	31779	11	0.675470	10041849	0.000000
318575967	45236	2304	4393.577975	31881	2	0.447629	31823	5	0.803187	10026910	0.000000
318597895	41250	2069	4397.862442	31633	13	0.505536	31974	10	0.409296	10012293	0.000000
318594754	40663	2022	4228.510888	31976	7	0.455133	31671	7	0.641764	9997535	0.000000
318593249	46741	2415	4352.276936	31826	4	0.428101	31912	1	0.587506	9982804	0.000000
318604038	43619	2271	4498.053614	31646	3	0.589270	31857	3	0.390439	9968194	0.000000
318600177	39492	1937	4280.725698	31833	8	0.479589	31807	9	0.612229	9953476	0.000000
318586996	45666	2273	4294.824352	31993	2	0.459063	31895	5	0.764835	9938890	0.000000
318577034	46198	2369	4522.626632	31909	18	0.442627	31938	2	0.364431	9924696	-1.#IND00
318582036	40470	2023	4364.788568	31958	1	0.490032	31788	5	0.601928	9910222	-1.#IND00
318613177	41276	2053	4230.807447	31783	8	0.463633	31760	2	0.758587	9895555	-1.#IND00
318564079	46263	2342	4367.267609	32084	0	0.615829	31767	0	0.562651	9880922	0.041716
318557835	43328	2231	4434.883276	32053	14	0.460131	31705	10	0.567387	9866388	0.031299
318579933	42099	2226	4357.465532	32014	2	0.288305	31937	5	0.737640	9851876	0.021088
318578623	41531	2031	4284.866428	31792	7	0.471976	31880	0	0.447304	9837603	0.021073
318584924	44131	2288	4337.990223	31824	5	0.363430	31742	5	0.360337	9823150	0.018859
318585616	42779	2208	4382.806112	31825	2	0.572082	31752	29	0.612073	9808666	0.019536
318572679	41665	2151	4295.885183	31786	1	0.408579	31956	2	0.414699	9794419	0.018802
318605896	43755	2215	4333.163379	31663	4	0.624268	31981	10	0.645042	9780341	0.017118
318586795	45080	2305	4423.240936	32055	2	0.571922	32013	4	0.569085	9766048	0.017787
318582065	41545	2028	4380.944219	31775	2	0.313550	31838	3	0.678637	9751861	0.015555
318595438	43068	2196	4286.651432	31854	2	0.583699	32029	23	0.748602	9737521	0.014375
318587017	44215	2305	4377.217975	31814	1	0.395353	31694	0	0.677710	9723106	0.013790
318598435	42414	2238	4364.096294	32083	2	0.472331	31545	6	0.523244	9708710	0.013106
318607791	43266	2221	4329.451328	31891	7	0.644854	31759	16	0.710869	9694626	0.011427
318585380	43778	2210	4378.935597	31785	3	0.561544	31835	1	0.661980	9680576	0.011816
318575184	42980	2138	4362.485293	32016	6	0.463440	31915	1	0.307223	9666311	0.011580
318591871	43275	2310	4340.613503	31885	1	0.317522	32131	3	0.539080	9652245	0.010961
318588984	45391	2227	4386.562561	32152	2	0.286056	31887	11	0.509069	9638055	0.011076
318595268	42531	2109	4413.666061	32057	9	0.533549	31793	0	0.631672	9623727	0.010975
318612780	42119	2185	4310.657432	31795	12	0.457221	31845	19	0.687417	9609448	0.010425
318583678	43789	2291	4358.056952	32068	1	0.517628	31944	10	0.700972	9595451	0.008706
318595100	43016	2149	4387.433722	31981	2	0.373299	31952	3	0.482471	9581524	0.007704
318587068	40866	2010	4272.892628	31903	6	0.610928	31815	1	0.376497	9567505	0.007454
318588702	45363	2332	4306.598125	31799	16	0.333443	31868	7	0.568263	9553514	0.007826
318602467	43757	2239	4442.785856	31848	3	0.595763	32016	0	0.440221	9539446	0.008886
318591668	42239	2124	4344.882981	31789	1	0.284336	31632	11	0.329804	9525306	0.008448
318596527	42850	2138	4322.719107	31916	12	0.414725	31736	11	0.593556	9511221	0.007984
318580546	43833	2240	4387.047791	32000	5	0.645057	32115	4	0.658160	9497434	0.008138
318576293	42727	2153	4352.139843	31767	2	0.359236	31789	6	0.719931	9483377	0.008257
318602422	41899	2189	4320.531215	31870	7	0.493157	31697	6	0.568398	9469479	0.008014
318599515	44454	2313	4312.100557	31971	2	0.289785	31810	0	0.401461	9455625	0.006798
318593224	43614	2176	4429.413591	31808	4	0.481064	31710	2	0.504706	9441773	0.005639
318603698	40894	2105	4294.589953	32073	1	0.277440	32049	8	0.624181	9428053	0.005261
318586764	44782	2268	4336.460295	31693	5	0.461312	32056	1	0.335716	9414241	0.004913
318582729	44635	2183	4445.067264	31904	0	0.480848	31859	19	0.512979	9400458	0.004714
318599875	41982	2108	4366.896906	31880	3	0.518098	31948	3	0.704644	9386730	0.004457
318592326	43469	2199	4319.348265	31866	0	0.578228	31970	11	0.519849	9373040	0.004434
318587485	43684	2288	4390.557669	31838	1	0.256763	32168	0	0.653248	9359136	0.004180
318607239	42765	2172	4347.271968	31939	5	0.547704	31938	4	0.329057	9345628	0.004146
318601366	43661	2258	4371.461481	31972	9	0.518208	31821	2	0.556176	9331986	0.003921
318579824	42010	2130	4354.321594	31850	7	0.369434	31723	5	0.497589	9318599	0.003905
318582797	43939	2235	4324.193343	31748	7	0.617590	31826	5	0.695310	9305139	0.003712
318593074	44461	2239	4370.900813	31743	18	0.457393	31766	0	0.262469	9291220	0.003808
318566351	41599	2110	4381.430244	31658	3	0.467154	31868	12	0.516953	9277588	0.004128
318596183	43233	2187	4334.309430	31749	7	0.391588	31681	1	0.407348	9264020	0.003766
318590101	43493	2235	4348.170644	31749	0	0.555545	32081	3	0.631396	9250400	0.003979
318589198	45036	2341	4403.056423	31857	0	0.185941	32089	2	0.559139	9236908	0.004084
318581146	41076	2113	4385.766987	31613	7	0.449727	31820	3	0.462429	9223253	0.004237
318588910	40839	2015	4240.847690	31903	2	0.346343	31771	7	0.498407	9209609	0.004475
318580939	46352	2327	4363.207815	31881	6	0.603586	31794	15	0.636917	9196178	0.004014
318593876	42690	2124	4396.514252	31811	0	0.231420	31891	0	0.644782	9182859	0.004099
318608565	41237	2123	4277.873426	31712	15	0.478144	31783	24	0.507865	9169344	0.004024
318582264	43470	2233	4337.673916	32023	0	0.338529	31631	8	0.701542	9155863	0.004012
318604952	42356	2220	4359.890219	31957	3	0.499536	31870	0	0.299464	9142258	0.004013
318599980	41277	2021	4292.110700	31746	14	0.367901	31781	16	0.463689	9128838	0.004203
318605997	45364	2304	4330.735622	31705	2	0.513740	31805	6	0.674751	9115225	0.004461
318569771	43894	2252	4424.888311	31998	3	0.540066	31779	2	0.480184	9101876	0.004474
npatches	nstrain	runtime	dt	init_x	init_y	init_y_blood	init_z	init_S	beta0	beta1	beta2	beta3	mean_beta	B	d	delta	delta_blood	b[0]	mut	m	CTL	c	g	epsilon	k	het	lambda	rho	omega	x_max	patch.dyna	DELTA	A	VA
10000	1	100.000000	0.001000	21900	9499	5000000	0.001000	10000000	9.270637	8.942645	10.087523	6.934497	7	800000000	0.010000	1.000000	1.000000	80000	0.000050	0.004800	0	0.500000	0.000000	2.500000	15.000000	0.500000	0.001000	0.001000	0.010000	31872	0	10.000000	7.000000	1.000000
sus	inf	inf_blood	z	x[0]	y[0][0]	z[0]	x[1]	y[1][0]	z[1]	S[0]	synchrony
219000000	94990000	5000000	10.000000	21900	9499	0.001000	21900	9499	0.001000	10000000	0.000000
189272942	47494714	2565516	3941.516320	15964	5426	0.394152	16212	5552	0.394152	10397108	0.000000
291076180	2217854	121027	6325.803353	27981	317	0.632580	28054	307	0.632580	10457601	0.000000
315626079	50781	2766	7377.994048	31431	3	0.777177	31270	7	0.777177	10446533	0.000000
318446793	8076	414	2793.980468	31784	1	0.228289	31996	0	0.227338	10430725	0.000000
318629719	41859	2071	2867.408299	31866	14	0.427211	31821	1	0.190571	10415505	0.000000
318478071	88977	4577	4818.341730	31994	1	0.631900	31858	5	0.497524	10400362	0.000000
318559484	25411	1317	4598.208085	31987	0	0.478513	31963	3	0.478574	10385145	0.000000
318654774	26605	1294	3198.110111	31938	5	0.405055	31777	0	0.385365	10369720	0.000000
318595868	57286	2871	4000.055846	31887	1	0.259254	31770	17	0.365383	10354656	0.000000
318583446	42451	2263	4626.821745	31750	9	0.475305	31840	1	0.352650	10339477	0.000000
318636992	26310	1348	3671.222383	31931	6	0.464621	32023	0	0.344771	10324161	0.000000
318602919	44116	2263	3726.153774	31967	0	0.258121	31884	4	0.435070	10309033	0.000000
318549632	45955	2385	4368.621312	31834	17	0.504937	31544	4	0.382596	10293978	0.000000
318627180	31419	1628	4006.121104	31958	9	0.699767	31990	14	0.332852	10278607	0.000000
318621185	35849	1761	3695.089447	32151	1	0.479889	31630	12	0.595405	10263534	0.000000
318599652	46453	2379	4136.098203	32035	5	0.609472	31848	6	0.427386	10248400	0.000000
318616115	35982	1865	4155.316258	31885	1	0.488473	31913	5	0.590328	10233459	0.000000
318615453	34967	1859	3816.388806	31878	6	0.622513	31579	8	0.319754	10218445	0.000000
318591493	44675	2335	4040.506927	31827	5	0.402661	31479	36	0.438093	10203564	0.000000
318584769	37549	1939	4158.019396	31615	7	0.628728	31944	1	0.400531	10188457	0.000000
318615727	35614	1740	3858.730475	31989	1	0.227743	31958	1	0.291322	10173606	0.000000
318576317	41411	2068	3987.781489	31908	2	0.449960	31736	7	0.341472	10158683	0.000000
318566696	39011	1997	4142.979945	31753	2	0.531463	31561	4	0.600633	10143707	0.000000
318642609	34601	1797	3926.600316	32227	4	0.715854	31729	7	0.469522	10128977	0.000000
318617326	40043	1994	3930.328498	31950	8	0.587038	31951	5	0.376657	10113957	0.000000
318609414	40632	2063	4107.364379	31774	2	0.589347	32033	5	0.481403	10099138	0.000000
318605962	35294	1789	3992.348877	31860	2	0.473152	31918	4	0.555568	10084380	0.000000
318611915	37173	1777	3860.714183	31821	5	0.377754	31493	3	0.657306	10069569	0.000000
318579875	43567	2250	4069.055152	31789	1	0.450301	31892	3	0.312754	10054896	0.000000
318591395	37445	1893	4159.927743	32198	3	0.315431	31868	0	0.479727	10040222	0.000000
318602815	34997	1787	3858.769553	31815	2	0.437489	31725	10	0.431537	10025461	0.000000
318608829	41876	2121	3999.961284	31849	23	0.388264	31828	7	0.378986	10011037	0.000000
318595241	38818	1936	4128.276041	31598	16	0.629010	31806	2	0.620427	9996295	0.000000
318638358	35843	1739	3963.719998	31686	3	0.313785	31909	3	0.493442	9981607	0.000000
318619488	40409	2032	3966.923991	31955	0	0.288186	31826	4	0.456212	9966890	0.000000
318615458	39452	2008	4099.430384	31855	40	0.432020	31887	20	0.334144	9952381	0.000000
318607956	35643	1743	3931.693384	31889	10	0.655546	31658	2	0.596188	9937584	0.000000
318601295	40426	2086	3992.475151	31896	17	0.629404	31915	5	0.440548	9923068	0.000000
318604663	38237	1953	4061.597424	32106	4	0.512180	31917	1	0.252409	9908347	0.000000
318619980	36867	1849	3934.449239	31824	0	0.350045	31954	1	0.244495	9893668	-1.#IND00
318627052	39807	2030	3975.497642	31756	11	0.231441	31967	2	0.540708	9879286	-1.#IND00
318626624	38822	2061	4056.541197	31813	46	0.533903	32194	1	0.295369	9864716	-1.#IND00
318611165	37048	1848	4008.523572	31864	2	0.698260	31768	6	0.440027	9850173	-1.#IND00
318588969	38559	1963	3988.319006	31561	11	0.686673	31672	1	0.472240	9835673	0.001870
318584155	38914	1993	4035.484793	32007	7	0.436676	31848	4	0.302196	9821232	-0.001647
318623628	37507	1956	3970.224742	31895	5	0.400510	31798	2	0.576814	9806758	-0.005518
318613661	39806	2073	4023.307338	31916	2	0.217743	31925	3	0.493758	9792355	0.000911
318609904	37324	1830	4008.603609	32028	0	0.449026	31712	0	0.599712	9778286	0.001972
318597291	38492	1989	3980.779394	31929	4	0.633957	31788	21	0.323074	9763938	0.000393
318620351	39095	2045	4043.334652	31853	2	0.494338	31689	11	0.589475	9749567	0.000000
318605865	37751	1922	4020.560285	31889	28	0.468210	31948	1	0.662453	9735416	0.001026
318591743	37736	2011	4010.074846	31977	7	0.677493	31992	12	0.434977	9721294	0.000459
318618942	38263	2031	3982.541275	32020	14	0.505051	31796	0	0.401043	9706932	0.002363
318610006	39226	1981	4050.842728	31820	1	0.338019	31915	0	0.260757	9692553	0.010523
318600824	36954	1905	4017.465587	31777	7	0.514233	31788	11	0.501131	9678405	0.011900
318606045	37452	1793	3916.366677	31643	5	0.466350	31980	1	0.474253	9664257	0.011777
318588872	40556	2059	4012.135675	31687	6	0.472555	31810	12	0.636436	9649999	0.012237
318589755	38224	1995	4078.126712	31895	0	0.371577	32071	1	0.350597	9636028	0.009305
318578015	37691	1944	3975.460605	31774	12	0.314730	31958	10	0.562235	9622114	0.008725
318578477	39282	2028	4005.902189	31701	2	0.584414	32080	5	0.387069	9607938	0.009831
318611354	38185	1924	4040.954850	31683	5	0.606583	31602	8	0.628285	9593923	0.011965
318594624	37484	1928	3957.182020	31870	0	0.402468	31734	0	0.501588	9579807	0.011397
318615440	38966	2018	3997.549532	31823	5	0.287492	31765	7	0.368616	9565778	0.011424
318595593	38113	1976	4035.393007	31875	4	0.567896	31917	1	0.416550	9551926	0.008277
318617315	37155	1961	3950.403533	31965	3	0.403089	31919	2	0.220070	9538152	0.007753
318583689	39554	1985	3997.500641	32026	2	0.330661	31758	10	0.516364	9524087	0.007668
318607392	39372	2036	4078.750612	31914	8	0.530042	31759	3	0.396277	9510166	0.007921
318602013	38117	1942	4003.151392	31750	1	0.393993	31903	5	0.633869	9496320	0.007619
318616605	38789	1955	4009.017585	31888	16	0.306246	31951	1	0.533209	9482316	0.008680
318607406	37984	1882	4002.622888	32043	7	0.579270	31726	3	0.319921	9468482	0.008276
318593871	37765	1970	3999.184859	31875	1	0.371238	31938	1	0.417162	9454580	0.008659
318636482	38547	1903	4005.052506	31663	3	0.602690	31931	7	0.518736	9440538	0.008380
318612319	39918	2034	4042.623862	31708	1	0.257608	31587	5	0.362254	9426625	0.008490
318610192	37204	1904	4025.522315	31815	6	0.548601	31822	0	0.440647	9412883	0.007728
318623055	38395	1971	3989.801196	31840	4	0.600965	31681	8	0.306775	9399041	0.007561
318616595	38289	1982	3995.729097	31820	4	0.391862	31803	2	0.579590	9385345	0.007174
318618427	37069	1790	3983.936282	32070	5	0.620132	31471	18	0.476843	9371626	0.006691
318609081	37602	1925	3929.277878	31793	0	0.277449	31856	0	0.494787	9357763	0.006175
318614750	39720	2039	4043.236636	31961	14	0.378289	31685	3	0.563413	9343999	0.005918
318602952	38120	1918	4028.765165	31876	2	0.586520	31734	1	0.400600	9330117	0.006492
318584121	38826	1928	3982.416942	31766	17	0.564271	31710	6	0.476406	9316319	0.006101
318602159	39577	1962	4032.283291	31960	4	0.645625	31820	7	0.311313	9302530	0.007379
318610939	36953	1967	3988.869805	31723	3	0.513766	32084	7	0.582343	9288918	0.007379
318632523	37183	1944	3928.852256	31530	0	0.253866	31761	4	0.746710	9275166	0.008660
318593623	40212	2120	4000.541902	31835	25	0.387793	31755	2	0.295093	9261695	0.009181
318605913	38498	1981	4120.388705	31672	3	0.628724	31618	25	0.567318	9247960	0.008555
318599236	36392	1863	3941.732753	31867	10	0.354553	31843	1	0.281804	9234398	0.008758
318596930	39821	2079	3990.074319	31897	3	0.406668	31870	4	0.561035	9220975	0.009580
318600884	39946	2008	4090.148842	31906	1	0.565847	31795	2	0.424814	9207349	0.009387
318608228	37099	1816	3996.598959	31916	12	0.510397	31959	12	0.485787	9193773	0.008762
318616233	38523	1994	3959.477442	31795	1	0.495146	31946	9	0.640134	9180092	0.008741
318586898	40432	2097	4045.972644	31700	11	0.534378	31673	1	0.250099	9166676	0.008626
318588143	38260	1945	4057.403396	31830	3	0.440172	31739	5	0.380466	9153330	0.007473
318610939	36499	1813	3954.182311	31693	4	0.497817	31816	0	0.321155	9139747	0.007270
318612305	38286	1970	3938.521090	31911	0	0.236055	31870	4	0.517003	9126336	0.007255
318600005	38859	1976	4037.489251	31613	21	0.516490	31662	8	0.662092	9112979	0.007210
318596944	38263	1927	4004.279120	31811	0	0.482376	31526	2	0.531135	9099694	0.006986
318615026	38740	1955	3997.693412	31970	0	0.216245	32109	1	0.264700	9086352	0.006427
318599912	40122	2074	4066.789476	31832	4	0.458701	31941	17	0.389924	9073020	0.006290
npatches	nstrain	runtime	dt	init_x	init_y	init_y_blood	init_z	init_S	beta0	beta1	beta2	beta3	mean_beta	B	d	delta	delta_blood	b[0]	mut	m	CTL	c	g	epsilon	k	het	lambda	rho	omega	x_max	patch.dyna	DELTA	A	VA
10000	1	100.000000	0.001000	21900	9499	5000000	0.001000	10000000	5.888764	5.907818	8.909321	7.270839	7	800000000	0.010000	1.000000	1.000000	80000	0.000050	0.004800	0	0.500000	0.000000	2.500000	16.000000	0.500000	0.001000	0.001000	0.010000	31872	0	10.000000	7.000000	1.000000
sus	inf	inf_blood	z	x[0]	y[0][0]	z[0]	x[1]	y[1][0]	z[1]	S[0]	synchrony
219000000	94990000	5000000	10.000000	21900	9499	0.001000	21900	9499	0.001000	10000000	0.000000
195720095	40757993	2212957	3941.516320	20827	3680	0.394152	20548	3812	0.394152	10383733	0.000000
295612317	1358905	75406	6325.803353	30088	86	0.632580	30155	94	0.632580	10430646	0.000000
316440310	18402	1053	6137.727825	31911	1	0.420671	31708	3	0.595698	10417493	0.000000
318517655	8378	426	2371.669409	32133	0	0.179256	31842	1	0.202047	10402084	0.000000
318617498	42874	2123	2877.576573	32024	0	0.167413	31762	7	0.205508	10386395	0.000000
318529656	62630	3268	4545.158290	31827	6	0.428715	31633	8	0.418200	10371285	0.000000
318630789	20421	1047	3845.306581	31958	0	0.371768	31604	2	0.503056	10356132	0.000000
318638432	26626	1327	3026.186036	31848	3	0.289656	32051	3	0.231783	10340748	0.000000
318584734	46584	2376	3822.166521	31828	0	0.326553	31914	8	0.377830	10325691	0.000000
318606967	31368	1625	3976.718092	31828	1	0.382565	31898	0	0.378875	10310624	0.000000
318643236	28733	1432	3419.142522	31986	1	0.209044	31867	1	0.196773	10295176	0.000000
318616835	38249	1985	3661.524745	31941	0	0.229332	31916	3	0.270310	10279858	0.000000
318612937	34030	1651	3824.376586	31567	2	0.402328	31942	5	0.335119	10264927	0.000000
318600828	30543	1599	3574.590883	31699	4	0.444697	31977	11	0.272770	10249933	0.000000
318611663	35236	1804	3657.571970	31821	1	0.197018	31762	9	0.407803	10234990	0.000000
318605152	34112	1755	3755.742152	31789	2	0.411190	31789	2	0.491105	10219987	0.000000
318616467	31602	1591	3636.651761	31773	0	0.190167	31980	1	0.247666	10204879	0.000000
318639553	35001	1757	3648.763879	31861	3	0.211658	31871	3	0.272817	10189995	0.000000
318632815	34369	1728	3757.164978	31968	1	0.388008	32088	0	0.183281	10174941	0.000000
318622811	31319	1579	3636.827336	31818	0	0.179435	31732	4	0.382370	10160081	0.000000
318639661	34444	1733	3611.940577	31743	2	0.319849	31917	1	0.368207	10144947	0.000000
318606479	35598	1793	3768.570963	31782	3	0.301782	31887	1	0.348225	10129952	0.000000
318611554	31780	1614	3696.590743	32057	1	0.412833	31679	0	0.192960	10115121	0.000000
318610046	32038	1547	3566.131868	32046	2	0.419501	31692	1	0.188422	10100152	0.000000
318600207	34018	1792	3672.546919	31869	5	0.412636	31921	4	0.400966	10085238	0.000000
318621266	33130	1795	3695.132047	31691	0	0.371869	31938	4	0.518045	10070425	0.000000
318634300	32664	1654	3629.288664	31929	2	0.430816	31707	1	0.362378	10055763	0.000000
318641994	33926	1701	3667.303549	31911	3	0.246241	31934	2	0.219403	10040841	0.000000
318624331	33200	1682	3668.690754	31946	4	0.290891	31983	2	0.233551	10025892	0.000000
318627174	32981	1662	3643.844113	31937	1	0.187319	31993	3	0.370068	10011304	0.000000
318635236	32287	1631	3639.472904	31729	7	0.506009	31825	3	0.412913	9996515	0.000000
318613511	34176	1794	3646.767018	31844	2	0.459958	31802	3	0.357996	9981824	0.000000
318603561	33997	1742	3690.047610	31935	0	0.379877	31833	6	0.253084	9967141	0.000000
318617707	33608	1764	3727.877296	32083	6	0.388545	31797	6	0.547029	9952517	0.000000
318627787	32102	1554	3628.066361	32057	1	0.274821	31879	0	0.362098	9937942	0.000000
318611460	34552	1759	3646.264939	31846	8	0.313707	31716	1	0.246748	9923075	0.000000
318618425	34521	1795	3723.247857	31742	4	0.420488	31837	1	0.440285	9908333	0.000000
318626568	32122	1681	3654.693666	31852	0	0.226477	31874	3	0.466871	9893633	0.000000
318623159	34208	1747	3642.562855	31913	3	0.231412	31882	0	0.201448	9879126	0.000000
318620815	34626	1848	3748.233477	32110	3	0.413175	31775	7	0.286027	9864689	-1.#IND00
318593314	31517	1648	3646.573319	31697	2	0.535916	31705	1	0.261627	9850271	-1.#IND00
318615260	34532	1807	3679.413467	31913	1	0.316390	31783	1	0.208918	9835770	-1.#IND00
318635127	33441	1681	3682.355180	31830	1	0.279830	31971	2	0.458574	9821302	-0.014078
318635135	33798	1729	3653.027656	31985	8	0.308849	31843	2	0.304873	9806744	-0.013027
318632662	33072	1697	3669.441330	31981	3	0.338891	31855	1	0.195452	9792290	-0.008008
318637576	33252	1652	3629.895445	31857	0	0.357054	31652	1	0.168822	9778001	-0.011691
318638880	33767	1748	3688.596993	31873	1	0.261336	32067	1	0.436221	9763538	-0.011637
318628351	32126	1636	3647.570491	31963	3	0.393078	31881	4	0.314760	9748936	-0.010528
318628899	33001	1704	3627.845550	32118	9	0.314476	31765	2	0.384842	9734389	-0.009937
318616546	34988	1770	3689.518082	32002	4	0.288202	31871	2	0.238036	9720223	-0.006041
318622786	32746	1806	3698.915466	31920	0	0.316390	32065	0	0.381937	9705916	-0.004984
318616680	32264	1641	3624.442606	31874	1	0.228334	31713	2	0.213696	9691743	-0.004944
318628202	33955	1776	3657.482954	31737	9	0.494088	31668	1	0.350842	9677426	-0.004525
318647757	34049	1789	3712.888952	31828	3	0.290437	31671	8	0.299668	9663377	-0.002929
318633886	33166	1641	3669.702693	31693	6	0.356531	31836	7	0.346325	9649294	-0.001910
318633871	33157	1684	3659.580604	32075	3	0.442073	31725	2	0.288361	9635053	-0.001708
318609795	34184	1671	3664.656289	31775	3	0.572629	31858	2	0.245094	9620900	-0.000592
318620740	33923	1771	3703.199117	31586	3	0.317284	31766	1	0.301988	9606687	-0.001406
318611667	32930	1703	3646.403924	31898	1	0.319410	31923	0	0.239717	9592779	-0.001224
318650892	33780	1780	3664.705133	32097	7	0.464248	32108	2	0.209180	9578774	0.000795
318629977	33679	1712	3684.167833	31964	2	0.551616	32061	2	0.303272	9564784	0.000928
318635555	32781	1680	3644.519722	31856	3	0.340751	31958	1	0.213932	9550838	0.000501
318613202	34051	1728	3662.064129	31877	0	0.227020	31691	5	0.300938	9536778	0.000189
318634739	33691	1643	3690.123940	31937	6	0.425105	31942	5	0.311681	9522682	-0.000210
318614270	33273	1687	3699.738749	31640	1	0.272242	31920	0	0.249009	9508612	-0.000005
318628223	32233	1705	3659.869054	31822	5	0.550439	32038	3	0.318204	9494588	0.000022
318633661	32531	1639	3621.856099	31635	2	0.370468	31956	0	0.302754	9480528	0.001312
318616049	34924	1762	3654.320274	31816	1	0.334482	31730	1	0.397187	9466565	0.001443
318635803	33047	1788	3712.516778	31599	3	0.309806	31756	0	0.409270	9452652	0.001458
318619668	32517	1681	3625.753025	31811	1	0.325897	32019	0	0.209693	9438775	0.001621
318619394	34517	1696	3668.329475	31890	10	0.425953	31828	8	0.282888	9424970	0.001684
318623255	32935	1661	3720.964221	31883	2	0.409057	32028	2	0.541943	9411267	0.001868
318625565	32835	1634	3621.064376	31883	5	0.236490	31674	1	0.215318	9397442	0.001628
318636969	33934	1711	3652.532660	31931	2	0.257619	31881	0	0.223060	9383656	0.001158
318616944	35288	1710	3752.897197	31937	1	0.280365	31560	3	0.508655	9370048	0.002322
318624657	32447	1647	3694.036396	31852	0	0.288389	31835	0	0.301855	9356403	0.003037
318620543	33493	1688	3597.041385	32016	1	0.249910	31648	2	0.417106	9342580	0.002944
318605920	34511	1827	3685.759533	31758	0	0.259538	31812	1	0.196726	9328897	0.002991
318615528	34264	1696	3714.642044	31900	2	0.376128	31919	1	0.326135	9315167	0.002787
318631625	33592	1670	3668.762789	32035	2	0.218645	31849	2	0.338040	9301392	0.003206
318609179	33653	1670	3694.250638	31891	0	0.255146	32096	1	0.227752	9287880	0.003152
318632547	33608	1727	3691.721196	32052	2	0.424097	31968	9	0.357814	9274221	0.003145
318627429	33683	1702	3677.964522	31956	5	0.464144	31903	0	0.212321	9260646	0.003255
318628328	33407	1628	3695.773663	31811	2	0.557383	31757	0	0.169660	9247088	0.005677
318613777	33781	1789	3648.887738	31961	2	0.508761	31994	6	0.327171	9233393	0.005612
318624649	33599	1681	3681.931874	31825	5	0.395285	31874	0	0.393038	9219700	0.005611
318607445	32521	1643	3658.683295	31771	2	0.439352	31763	0	0.292509	9206021	0.005261
318622131	34608	1737	3665.596759	31992	2	0.194576	31524	0	0.176916	9192386	0.004921
318637053	34417	1804	3696.589297	31832	1	0.188859	31768	3	0.239588	9179099	0.004735
318613051	32367	1617	3663.084936	31897	2	0.421581	31792	0	0.253971	9165492	0.004630
318631880	32710	1704	3622.616580	31728	4	0.303022	31912	2	0.429204	9152236	0.004499
318590065	34713	1697	3711.867056	31738	1	0.284270	31913	3	0.388953	9139008	0.003900
318591645	32713	1715	3684.346491	31934	5	0.301525	31730	0	0.266622	9125600	0.004015
318612814	33217	1702	3619.409561	32017	0	0.276491	31822	1	0.251482	9112403	0.004147
318615966	34449	1688	3683.617221	31837	0	0.327607	32047	1	0.300783	9098877	0.003638
318627621	34007	1780	3694.734838	31863	1	0.449447	31897	1	0.285394	9085618	0.003929
318630601	33288	1669	3675.045045	31811	3	0.500252	31741	2	0.324309	9072372	0.004386
318616317	33012	1711	3620.937210	31777	3	0.369148	31805	5	0.576337	9059012	0.004017
318650973	34338	1726	3702.800774	31795	5	0.539874	31736	0	0.303114	9045661	0.004022
npatches	nstrain	runtime	dt	init_x	init_y	init_y_blood	init_z	init_S	beta0	beta1	beta2	beta3	mean_beta	B	d	delta	delta_blood	b[0]	mut	m	CTL	c	g	epsilon	k	het	lambda	rho	omega	x_max	patch.dyna	DELTA	A	VA
10000	1	100.000000	0.001000	21900	9499	5000000	0.001000	10000000	9.178059	6.344584	3.877549	3.835586	7	800000000	0.010000	1.000000	1.000000	80000	0.000050	0.004800	0	0.500000	0.000000	2.500000	17.000000	0.500000	0.001000	0.001000	0.010000	31872	0	10.000000	7.000000	1.000000
sus	inf	inf_blood	z	x[0]	y[0][0]	z[0]	x[1]	y[1][0]	z[1]	S[0]	synchrony
219000000	94990000	5000000	10.000000	21900	9499	0.001000	21900	9499	0.001000	10000000	0.000000
201037021	35220556	1922172	3941.516320	17457	4184	0.394152	20880	3256	0.394152	10373552	0.000000
298892518	850706	47667	6325.803353	29150	101	0.632580	29954	43	0.632580	10409698	0.000000
316885643	8567	431	4836.239481	31496	2	0.777177	31650	1	0.566355	10395481	0.000000
318543882	7423	355	2147.537226	31652	0	0.199140	32077	0	0.186476	10380071	0.000000
318637976	37773	1799	2735.607048	32071	7	0.337155	31919	2	0.378429	10364464	0.000000
318565998	50065	2635	4164.880522	31907	3	0.508210	32064	8	0.483279	10349435	0.000000
318637436	19741	968	3463.670793	31809	0	0.332000	31892	0	0.327507	10334527	0.000000
318679871	26173	1338	2993.810224	31911	10	0.522340	31934	2	0.325670	10319326	0.000000
318614372	38082	1915	3546.473286	31776	0	0.386650	31977	2	0.319243	10304329	0.000000
318633310	27627	1421	3588.611417	31999	1	0.284759	31876	0	0.361615	10289162	0.000000
318645425	27817	1369	3268.919003	31817	4	0.512610	31693	4	0.293427	10273999	0.000000
318622900	32085	1617	3418.498835	32063	1	0.405739	31917	0	0.224687	10258666	0.000000
318617289	29283	1491	3466.578952	31820	2	0.504155	31875	4	0.391521	10243563	0.000000
318624045	28597	1467	3375.120965	31895	0	0.205763	31849	2	0.346335	10228605	0.000000
318640687	30348	1525	3378.305489	31821	18	0.350259	31782	3	0.278450	10213533	0.000000
318617130	30712	1551	3461.617618	31724	4	0.561466	31919	4	0.208923	10198426	0.000000
318634593	29164	1473	3453.009958	31927	4	0.433185	31733	1	0.435305	10183327	0.000000
318633253	29259	1464	3357.992125	32013	2	0.322685	31912	1	0.408541	10168299	0.000000
318631033	30182	1574	3390.503090	31797	2	0.366866	31734	3	0.297137	10153398	0.000000
318648842	30394	1529	3443.134704	31880	4	0.242468	31864	3	0.211089	10138431	0.000000
318645558	28806	1473	3384.747866	31693	2	0.448970	31891	1	0.307264	10123579	0.000000
318637960	30727	1510	3408.181379	31949	10	0.501227	31984	4	0.211893	10108653	0.000000
318639839	30899	1653	3477.278369	31975	0	0.326122	31840	2	0.469522	10093452	0.000000
318632609	28969	1501	3413.687756	32191	5	0.276305	31836	1	0.332500	10078521	0.000000
318654304	30105	1496	3412.035699	32131	2	0.204074	31675	1	0.195488	10063590	0.000000
318649482	30311	1483	3437.751723	31953	22	0.517307	31735	0	0.270350	10048769	0.000000
318608578	28621	1448	3386.111030	31763	0	0.329922	31616	0	0.266543	10034010	0.000000
318624425	30113	1533	3376.251371	31734	4	0.300536	32024	4	0.305739	10019063	0.000000
318631003	29892	1593	3426.848086	31894	6	0.511610	31872	0	0.195763	10004388	0.000000
318616242	30630	1592	3428.040434	31970	2	0.469348	31948	14	0.323206	9989533	0.000000
318582858	29433	1497	3439.085016	31833	4	0.597571	31813	2	0.561011	9974866	0.000000
318617965	29301	1484	3383.187160	31899	1	0.243235	31749	0	0.200851	9960051	0.000000
318642294	30505	1456	3402.421109	31932	0	0.380564	32040	4	0.238826	9945411	0.000000
318637016	29920	1533	3421.158499	31888	19	0.368156	31974	2	0.391857	9930772	0.000000
318662217	29738	1542	3445.736809	31953	2	0.351729	32105	2	0.323444	9916036	0.000000
318628261	30026	1503	3411.631897	31761	3	0.523041	32124	5	0.305929	9901395	0.000000
318645436	29302	1469	3425.499900	31727	0	0.246512	32077	0	0.196742	9886694	0.000000
318655167	29259	1485	3382.993150	32027	51	0.424422	31871	1	0.227799	9872052	0.000000
318664929	29841	1517	3397.422507	31894	3	0.650938	31700	1	0.268570	9857388	0.000000
318633526	29692	1572	3424.124919	31841	2	0.327989	31881	2	0.517971	9842847	-1.#IND00
318624653	29495	1524	3408.205422	32016	8	0.493533	31985	2	0.476678	9828329	-1.#IND00
318631754	30222	1503	3421.802094	31902	8	0.465906	31850	2	0.370952	9813828	-1.#IND00
318631683	29959	1531	3436.652526	31755	1	0.291367	31827	2	0.392141	9799275	-1.#IND00
318621239	30216	1582	3413.937030	31902	0	0.216591	31954	5	0.315236	9784880	-0.002486
318634023	30340	1536	3439.392453	32160	4	0.513760	31729	2	0.275759	9770520	-0.001989
318622104	31012	1583	3447.684890	31573	0	0.476287	31705	4	0.369075	9756168	0.003053
318612577	28485	1481	3430.085777	31730	2	0.334708	32088	2	0.211621	9741973	0.001745
318630199	29924	1554	3388.449242	31880	5	0.321643	31982	2	0.326629	9727764	0.003639
318635422	30216	1555	3440.524820	31737	1	0.380364	31801	1	0.467745	9713321	0.005262
318630270	28800	1504	3420.624999	31726	22	0.411527	32031	1	0.222817	9698898	0.003656
318629552	29775	1528	3336.793022	31910	12	0.643118	31717	0	0.256498	9684688	0.006179
318637588	31316	1593	3449.841968	31706	2	0.359701	31886	4	0.239399	9670294	0.009593
318632063	29196	1481	3440.185154	31896	1	0.347100	31886	12	0.325813	9655861	0.007306
318643002	29059	1482	3354.407385	32074	2	0.328714	31873	0	0.299562	9641675	0.006634
318650565	30020	1528	3379.814814	31749	2	0.325205	31730	1	0.181460	9627447	0.006266
318630002	30188	1584	3443.197121	31820	4	0.358754	31861	3	0.477667	9613259	0.008392
318634111	29442	1512	3420.010873	31817	2	0.470541	31743	0	0.265485	9598874	0.008151
318607739	29879	1569	3401.058330	31771	4	0.447984	31616	6	0.393948	9584756	0.006003
318607206	30011	1537	3427.088883	32084	4	0.659447	31784	6	0.384528	9570531	0.006475
318647727	28813	1448	3413.693241	32069	0	0.377602	31932	0	0.230169	9556392	0.007529
318626620	30055	1440	3358.933439	31801	0	0.179131	32089	3	0.201570	9542249	0.008265
318613021	30083	1533	3447.243592	31813	0	0.167284	31886	10	0.515788	9528273	0.008135
318639191	28841	1473	3414.964295	31841	4	0.456233	31867	1	0.352137	9514181	0.007411
318643709	30594	1540	3394.981002	31884	1	0.366006	31768	0	0.214356	9500258	0.006749
318653591	29681	1572	3406.861595	31834	0	0.428392	31993	3	0.304289	9486290	0.006577
318623779	29538	1514	3402.919006	31712	11	0.429624	31872	2	0.211163	9472411	0.005418
318635911	28834	1490	3370.843761	32019	0	0.585575	31789	2	0.473814	9458593	0.005813
318638104	30879	1561	3431.282624	32121	0	0.208509	31794	4	0.305617	9444572	0.005322
318625809	28942	1536	3418.151522	32210	4	0.397648	31747	2	0.234348	9430616	0.005312
318656408	29336	1544	3353.706200	31963	1	0.564160	31761	1	0.334019	9416552	0.004056
318639059	31621	1650	3458.731144	32141	2	0.212349	32060	0	0.358740	9402624	0.004643
318638546	29253	1542	3460.777682	31843	10	0.490223	31582	7	0.387635	9388674	0.004708
318666819	27807	1447	3315.291209	31814	5	0.409465	31731	0	0.253220	9374767	0.003567
318612356	31389	1639	3413.194737	31854	4	0.641867	31919	1	0.346717	9361073	0.003730
318640622	30712	1586	3472.400602	31966	2	0.512293	31916	6	0.401032	9347252	0.002358
318647621	29332	1525	3420.816392	31972	2	0.395684	31844	3	0.280730	9333651	0.000818
318621563	28786	1503	3369.500792	31892	7	0.477246	31774	0	0.359811	9319820	0.001076
318648918	30594	1510	3402.378790	31846	0	0.333701	31841	0	0.245178	9306176	0.000728
318641620	29826	1491	3448.701466	31838	2	0.321835	31735	1	0.366034	9292450	0.000357
318627375	29377	1435	3386.332144	31652	1	0.277493	31736	1	0.361033	9278837	-0.000267
318629376	29080	1569	3366.858106	31800	13	0.341129	31711	0	0.178417	9265197	-0.000200
318622720	31244	1597	3430.393358	31889	1	0.548111	31840	2	0.351846	9251635	-0.000304
318633426	29080	1461	3423.313675	31789	0	0.251104	31996	1	0.293396	9237982	0.000003
318616178	30165	1502	3410.026588	31667	5	0.432353	31852	2	0.231961	9224110	-0.001072
318637007	29771	1511	3399.134803	31986	4	0.393408	31905	0	0.325965	9210569	-0.001184
318653458	30398	1556	3432.372193	32004	0	0.542116	31911	0	0.213388	9197181	-0.001484
318625961	28962	1458	3409.066134	31851	1	0.279719	32134	1	0.172370	9183787	-0.000715
318620529	28974	1509	3343.178438	31748	1	0.443130	31693	0	0.335299	9170136	-0.000754
318618943	31023	1618	3434.428989	31924	1	0.243547	31823	0	0.257065	9156431	-0.000470
318628353	29217	1551	3423.754747	31867	6	0.377081	31804	2	0.434586	9143005	-0.000101
318645324	29371	1500	3395.480784	31818	5	0.482997	31881	7	0.367117	9129690	-0.000261
318625341	29927	1487	3418.384381	31899	3	0.292237	31871	3	0.252478	9116162	-0.000121
318642299	29725	1520	3395.175776	31728	4	0.346815	31855	2	0.347509	9102663	-0.000074
318637226	29217	1484	3436.287744	31748	1	0.239899	31934	2	0.415323	9089472	-0.000153
318662825	28837	1483	3360.604630	31861	7	0.389854	31859	2	0.431701	9076040	-0.000200
318637731	30646	1563	3429.227869	31886	0	0.349123	31893	6	0.366112	9062667	-0.000129
318623558	30094	1530	3451.638697	32101	4	0.545186	32232	0	0.193640	9049273	-0.000048
318599651	28457	1417	3373.693619	31645	2	0.379719	31748	0	0.216263	9035763	-0.000329
318631376	30886	1535	3390.954161	32048	1	0.268536	31723	3	0.233484	9022635	-0.000094
npatches	nstrain	runtime	dt	init_x	init_y	init_y_blood	init_z	init_S	beta0	beta1	beta2	beta3	mean_beta	B	d	delta	delta_blood	b[0]	mut	m	CTL	c	g	epsilon	k	het	lambda	rho	omega	x_max	patch.dyna	DELTA	A	VA
10000	1	100.000000	0.001000	21900	9499	5000000	0.001000	10000000	8.197902	5.217943	4.504308	5.052846	7	800000000	0.010000	1.000000	1.000000	80000	0.000050	0.004800	0	0.500000	0.000000	2.500000	18.000000	0.500000	0.001000	0.001000	0.010000	31872	0	10.000000	7.000000	1.000000
sus	inf	inf_blood	z	x[0]	y[0][0]	z[0]	x[1]	y[1][0]	z[1]	S[0]	synchrony
219000000	94990000	5000000	10.000000	21900	9499	0.001000	21900	9499	0.001000	10000000	0.000000
206442656	30297370	1661995	3941.516320	18973	3333	0.394152	22870	2584	0.394152	10361817	0.000000
301658551	514042	28896	6325.803353	29802	57	0.632580	30749	26	0.632580	10389034	0.000000
317198891	4833	312	3808.212178	31721	0	0.654947	31792	1	0.307329	10374213	0.000000
318578324	8229	406	2052.384519	31775	0	0.190867	31747	0	0.176372	10358758	0.000000
318663581	35355	1721	2764.535192	31972	1	0.167866	31714	1	0.269535	10343414	0.000000
318605415	36865	2027	3784.044875	31549	9	0.493052	31824	1	0.205881	10328206	0.000000
318647044	18887	982	3135.677424	31745	2	0.466639	31632	0	0.201951	10312760	0.000000
318651537	25210	1279	2895.843409	31951	2	0.523081	31949	0	0.189398	10297310	0.000000
318624618	30065	1510	3280.428855	31962	0	0.271573	31938	1	0.293749	10282052	0.000000
318641803	24422	1256	3226.483149	31827	4	0.375872	31956	1	0.280229	10266686	0.000000
318624029	25362	1246	3069.755987	31966	1	0.275063	31832	1	0.220667	10251597	0.000000
318620716	28385	1478	3228.929965	31610	3	0.317618	32233	3	0.243201	10236325	0.000000
318635971	26659	1385	3238.999510	31989	0	0.253753	31927	1	0.187910	10221358	0.000000
318639499	25441	1304	3145.539139	31912	11	0.449841	32029	0	0.176213	10206299	0.000000
318647435	25981	1358	3134.107997	31619	0	0.261139	31662	1	0.231624	10191280	0.000000
318631284	27571	1296	3207.994203	32060	2	0.441646	31837	1	0.192999	10176276	0.000000
318636912	26046	1271	3187.088713	31859	2	0.388682	31728	2	0.200563	10161292	0.000000
318663693	26527	1408	3152.177676	31950	0	0.344944	31916	1	0.304584	10146105	0.000000
318639838	26953	1325	3201.661094	32008	2	0.254823	31875	3	0.370564	10131114	0.000000
318630205	27241	1405	3208.349685	31891	2	0.220890	31915	5	0.390660	10116344	0.000000
318634370	25603	1281	3173.736965	31785	1	0.247899	32168	1	0.334739	10101304	0.000000
318649735	26324	1323	3183.257656	32017	5	0.370178	32036	0	0.183122	10086316	0.000000
318644705	26558	1469	3171.851648	31787	13	0.480082	31971	2	0.287583	10071458	0.000000
318622995	25485	1286	3165.886759	31824	1	0.402509	31784	4	0.318256	10056660	0.000000
318646361	26284	1357	3128.920448	31763	2	0.205763	31843	0	0.221712	10041633	0.000000
318617897	27824	1426	3242.341805	31955	0	0.385140	31784	0	0.206244	10026857	0.000000
318626359	26508	1385	3206.616070	31976	1	0.348825	31854	0	0.208036	10012061	0.000000
318646562	26190	1358	3153.573846	31927	3	0.348447	31800	4	0.319840	9997318	0.000000
318676175	25912	1341	3169.370183	31755	0	0.458233	31751	2	0.450310	9982397	0.000000
318660443	26281	1315	3166.981686	31694	1	0.351892	31684	7	0.498970	9967831	0.000000
318636859	27136	1369	3195.144726	31788	1	0.535671	31823	0	0.220265	9952993	0.000000
318648640	25962	1322	3185.175505	31791	10	0.380195	31874	3	0.436019	9938401	0.000000
318643438	25765	1394	3130.658449	31672	3	0.299503	31843	2	0.285557	9923726	0.000000
318630239	26558	1350	3174.791930	31540	8	0.423305	31773	2	0.283748	9909137	0.000000
318638869	26082	1288	3187.830080	31757	3	0.537170	31809	1	0.194957	9894514	0.000000
318642995	26740	1398	3196.350722	32086	3	0.259727	31804	3	0.210101	9880091	0.000000
318628174	26823	1441	3195.152026	31577	0	0.321757	32065	0	0.187523	9865510	0.000000
318640346	27050	1350	3213.439823	31877	8	0.412283	31855	5	0.349810	9850775	0.000000
318652774	25751	1293	3180.162078	31524	12	0.511182	31889	0	0.198030	9836206	0.000000
318620678	26423	1412	3124.371171	31657	1	0.346178	31687	2	0.180337	9821626	-1.#IND00
318628563	27682	1455	3222.087366	32126	1	0.241141	31713	0	0.238305	9807322	-1.#IND00
318639492	26200	1340	3208.245329	31938	9	0.426832	31728	3	0.325260	9792914	-1.#IND00
318658538	25252	1276	3132.251415	31890	1	0.294845	31737	0	0.229695	9778325	-0.000758
318625601	27875	1443	3206.103958	31837	18	0.440757	31832	6	0.239635	9763879	-0.000300
318620698	27003	1371	3256.223866	31902	1	0.401906	31787	0	0.180492	9749380	-0.000404
318658986	24984	1270	3129.957797	31958	0	0.221386	31644	0	0.378828	9735001	0.007202
318611487	26464	1391	3142.230169	32173	2	0.217136	31925	3	0.456733	9720581	0.005581
318652151	27136	1389	3205.253876	31919	7	0.411036	31885	5	0.379983	9705980	0.002523
318635893	26282	1348	3195.787512	31682	0	0.400082	31887	0	0.366047	9691602	-0.003205
318645203	25885	1299	3171.557781	31746	0	0.217141	31918	4	0.299817	9677393	-0.002963
318623140	26479	1383	3153.661055	31909	4	0.219944	32125	0	0.285986	9663145	-0.003095
318643407	27145	1396	3203.987771	31994	1	0.413041	31852	5	0.420687	9649005	-0.005068
318666008	25604	1296	3179.106109	31793	0	0.272856	31910	0	0.371799	9634816	-0.003950
318655578	25568	1273	3116.002927	31650	2	0.391203	31738	0	0.176834	9620615	-0.004803
318615998	27483	1423	3180.911688	31601	4	0.415133	31909	0	0.251487	9606239	-0.004113
318662547	25759	1310	3206.837849	31760	7	0.496301	31779	2	0.394140	9592019	-0.002565
318637219	25494	1323	3144.078230	31677	0	0.223880	31806	1	0.263653	9577752	-0.000469
318638692	26705	1331	3175.587728	31930	1	0.316135	31694	2	0.517539	9563666	-0.000878
318634480	25638	1344	3171.760319	31917	4	0.227113	31823	1	0.236999	9549653	-0.000901
318669423	25956	1362	3156.457545	31853	7	0.345244	31777	0	0.232270	9535591	-0.000815
318641212	26556	1300	3173.672934	31772	0	0.450255	31804	1	0.199958	9521413	-0.001642
318636625	25606	1270	3164.071468	31870	2	0.536963	31983	1	0.397691	9507378	-0.001358
318595702	25337	1318	3110.730394	31878	7	0.488588	31614	5	0.262897	9493406	-0.001711
318637605	27023	1341	3162.262663	31816	0	0.351824	31843	1	0.268552	9479385	-0.002321
318638967	25789	1345	3173.578933	32023	3	0.435099	31880	3	0.500161	9465297	-0.001876
318669433	26195	1337	3157.217898	31809	1	0.310444	31923	1	0.211820	9451279	-0.003254
318657922	27223	1382	3203.670735	31576	5	0.403220	31807	0	0.181588	9437248	-0.003037
318632560	25986	1287	3200.213801	31657	0	0.400051	32052	0	0.198423	9423388	-0.002460
318639509	25575	1271	3152.366470	31897	2	0.465196	31971	1	0.178317	9409599	-0.003105
318644188	27017	1399	3161.776698	32049	2	0.320576	31872	0	0.210645	9395833	-0.002229
318644912	26391	1385	3203.163407	31944	5	0.504112	31777	1	0.279866	9382069	-0.002191
318654542	26177	1314	3163.771028	32014	0	0.476235	31873	4	0.375568	9368187	-0.002137
318659623	26396	1331	3169.385976	31826	2	0.246663	31961	0	0.395814	9354124	-0.002082
318676279	25959	1242	3166.917646	31717	2	0.465029	32204	2	0.185130	9340316	-0.002372
318664236	26284	1351	3152.615610	31973	5	0.393761	32105	1	0.224750	9326612	-0.002233
318661728	26060	1381	3191.828956	32006	5	0.527199	31870	1	0.207912	9312796	-0.001692
318648825	26328	1288	3176.619423	31770	1	0.371831	31999	0	0.292923	9298938	-0.002325
318644227	25395	1226	3167.736411	31783	1	0.317501	31878	4	0.200679	9285258	-0.002267
318665725	25834	1332	3122.948857	32016	3	0.451953	31709	2	0.300521	9271531	-0.002467
318641902	26988	1361	3197.362286	32077	0	0.213305	32031	4	0.226581	9258037	-0.002209
318614601	25804	1262	3163.760074	31797	6	0.283969	31519	2	0.297792	9244362	-0.002165
318619510	25917	1414	3176.092417	31926	0	0.219031	31731	1	0.264881	9230702	-0.001993
318641609	25183	1325	3172.284183	31909	2	0.270061	31910	2	0.210220	9217297	-0.001835
318633382	25377	1301	3115.676209	31903	2	0.190568	31828	1	0.291219	9203776	-0.002164
318631827	27465	1405	3183.429144	31800	6	0.509116	31650	1	0.312131	9190109	-0.002759
318640024	26274	1330	3234.589025	32048	1	0.582583	31821	1	0.185515	9176642	-0.003878
318674990	25076	1256	3125.492400	31912	1	0.290654	31835	0	0.228101	9163060	-0.003893
318667404	27203	1387	3182.329693	31887	4	0.224136	31945	1	0.251710	9149488	-0.003882
318653720	27084	1348	3209.337047	31778	0	0.363751	31938	1	0.295396	9135814	-0.003821
318649718	24750	1265	3154.591792	31877	0	0.176435	31891	4	0.235557	9122247	-0.003600
318647858	26416	1369	3124.533533	31971	1	0.350231	31794	3	0.302656	9108828	-0.003421
318646616	27253	1366	3216.510940	31924	2	0.286942	31859	1	0.219212	9095449	-0.003457
318637327	26198	1348	3199.691762	31721	1	0.248792	31841	2	0.211552	9082140	-0.003125
318613869	27102	1428	3202.882049	31568	2	0.529622	31795	0	0.212096	9068707	-0.003357
318656322	26112	1339	3190.490648	31695	2	0.410287	31987	0	0.304021	9055036	-0.003073
318648197	26402	1329	3156.111088	31932	2	0.377756	31854	0	0.206690	9041536	-0.003202
318667407	26751	1323	3167.305924	32105	4	0.331196	31820	3	0.276884	9028228	-0.002072
318643881	26993	1436	3193.463091	31755	2	0.301712	31817	4	0.428228	9014979	-0.002120
318635293	26827	1278	3221.266051	31718	3	0.286325	31842	1	0.189953	9001697	-0.002059
npatches	nstrain	runtime	dt	init_x	init_y	init_y_blood	init_z	init_S	beta0	beta1	beta2	beta3	mean_beta	B	d	delta	delta_blood	b[0]	mut	m	CTL	c	g	epsilon	k	het	lambda	rho	omega	x_max	patch.dyna	DELTA	A	VA
10000	1	100.000000	0.001000	21900	9499	5000000	0.001000	10000000	5.538732	5.230151	4.218078	6.732262	7	800000000	0.010000	1.000000	1.000000	80000	0.000050	0.004800	0	0.500000	0.000000	2.500000	19.000000	0.500000	0.001000	0.001000	0.010000	31872	0	10.000000	7.000000	1.000000
sus	inf	inf_blood	z	x[0]	y[0][0]	z[0]	x[1]	y[1][0]	z[1]	S[0]	synchrony
219000000	94990000	5000000	10.000000	21900	9499	0.001000	21900	9499	0.001000	10000000	0.000000
211871457	25958444	1432930	3941.516320	22695	2353	0.394152	23281	2116	0.394152	10350207	0.000000
303922886	302428	17180	6325.803353	30669	21	0.632580	30914	16	0.632580	10369096	0.000000
317451611	3082	165	3087.900287	31871	0	0.294603	31818	0	0.292152	10353978	0.000000
318595525	5666	302	1935.747856	31847	0	0.242936	31969	0	0.172886	10338230	0.000000
318690242	24034	1194	2389.322835	31850	2	0.233599	31766	1	0.204685	10322818	0.000000
318603060	32597	1671	3322.350040	31883	1	0.238828	32009	3	0.295594	10307669	0.000000
318652852	18996	973	3020.548468	31799	3	0.402467	31943	9	0.487523	10292541	0.000000
318652009	20323	1054	2735.699160	32090	4	0.388050	32031	3	0.462890	10277301	0.000000
318647790	26530	1354	2988.648472	32211	4	0.307862	31984	0	0.226543	10262164	0.000000
318661134	22722	1138	3032.239814	31995	3	0.191726	31914	2	0.267140	10246785	0.000000
318675843	21544	1164	2892.131709	31646	1	0.438058	31897	0	0.188279	10231594	0.000000
318672372	23565	1181	2921.613388	31845	1	0.224872	32087	1	0.167836	10216433	0.000000
318639384	23991	1181	3011.304138	31756	5	0.318109	31744	1	0.166725	10201500	0.000000
318656416	22216	1148	2963.142910	31805	0	0.237722	31844	0	0.189769	10186586	0.000000
318665769	22507	1163	2925.945520	31621	1	0.323483	32043	2	0.231567	10171572	0.000000
318649279	23930	1250	2948.483058	31908	0	0.246442	31639	5	0.259663	10156626	0.000000
318648035	23728	1220	3013.656070	31753	6	0.267322	31844	1	0.251989	10141597	0.000000
318650952	22870	1143	2954.621803	31797	2	0.431465	31906	8	0.358307	10126480	0.000000
318649876	21824	1094	2935.073249	31995	4	0.335238	31715	0	0.188698	10111724	0.000000
318656774	23236	1178	2932.780190	31838	0	0.330704	31967	0	0.249971	10096974	0.000000
318647149	23470	1130	2981.941715	31893	1	0.216115	31789	0	0.178403	10082042	0.000000
318663608	23541	1197	2959.970309	32029	0	0.197235	31788	0	0.171459	10066976	0.000000
318652912	22506	1158	2960.418967	31649	0	0.228227	31963	0	0.295864	10052146	0.000000
318651992	22608	1167	2906.836224	31883	0	0.290890	31840	5	0.215888	10037435	0.000000
318643734	23631	1225	2959.830898	31862	3	0.368277	31664	2	0.235948	10022698	0.000000
318640303	23193	1175	2975.203935	32117	0	0.190453	31891	2	0.211644	10008084	0.000000
318650940	22130	1154	2915.255612	32057	1	0.335713	32019	1	0.260984	9993273	0.000000
318639834	23076	1133	2932.259573	31700	0	0.288323	32031	2	0.290286	9978331	0.000000
318654684	23005	1178	2958.187025	31643	1	0.172696	31962	2	0.332839	9963383	0.000000
318659004	22123	1076	2934.471709	31664	3	0.216591	31791	2	0.273887	9948906	0.000000
318660531	22527	1148	2931.822770	32077	0	0.376422	31692	0	0.172915	9934088	0.000000
318658578	23215	1288	2921.515837	31682	1	0.253587	31568	0	0.209869	9919335	0.000000
318646148	23390	1191	2975.876658	31896	3	0.539298	31912	1	0.267669	9904785	0.000000
318662493	22194	1181	2914.827565	31945	4	0.256300	31695	0	0.269261	9890245	0.000000
318645971	23128	1227	2961.164969	32018	0	0.190662	31928	2	0.346056	9875426	0.000000
318666880	22010	1070	2908.615473	31989	0	0.173547	31820	14	0.295424	9860875	0.000000
318661470	22868	1127	2907.041379	31655	4	0.269272	31996	0	0.290770	9846376	0.000000
318662517	23071	1168	2972.054810	31900	3	0.262167	31974	0	0.281041	9832026	0.000000
318653677	22542	1144	2899.624489	31745	0	0.176839	31492	2	0.195748	9817513	0.000000
[truncated: 163 more rows]
