# Supplementary material for: Large Variations in HIV-1 Viral Load Explained by Shifting-Mosaic Metapopulation Dynamics
Source: PLoS Biol. 2016 Oct 5;14(10):e1002567. doi: 10.1371/journal.pbio.1002567 (PMC5051940; doi:10.1371/journal.pbio.1002567)
Supplement: S1 Data — Each file gives the output from the simulations indicated by the filename: low migration (ms1, db432); high migration (ms1, db1); very high migration (ms10, db1); number of patches (np); reservoir (storage); no reservoir (nostorage); CTL immigration model (CTLimmig); CTL proliferation model (CTLprolif); β¯ (beta1, beta2, …). Within each file, there are 21 simulations for (k = 0,1,..,20), and data is output each day. For measures of synchrony, the final entry should be used. See Methods and S1 Simulation Code for further details. (ZIP) [file pbio.1002567.s002.zip › S1_Data/ms1_np10000_storage_noPD_CTLimmig_db1_beta8.tsv]

npatches	nstrain	runtime	dt	init_x	init_y	init_y_blood	init_z	init_S	beta0	beta1	beta2	beta3	mean_beta	B	d	delta	delta_blood	b[0]	mut	m	CTL	c	g	epsilon	k	het	lambda	rho	omega	x_max	patch.dyna	DELTA	A	VA
10000	1	100.000000	0.001000	21900	9499	5000000	0.001000	10000000	11.671656	11.735674	5.590729	9.929430	8	800000000	0.010000	1.000000	1.000000	80000	0.000050	0.004800	0	0.500000	0.000000	2.500000	0.000000	0.500000	0.001000	0.001000	0.010000	31872	0	10.000000	7.000000	1.000000
sus	inf	inf_blood	z	x[0]	y[0][0]	z[0]	x[1]	y[1][0]	z[1]	S[0]	synchrony
219000000	94990000	5000000	10.000000	21900	9499	0.001000	21900	9499	0.001000	10000000	0.000000
65372068	439080575	22200773	3941.516320	4329	45398	0.394152	4314	45163	0.394152	10656720	0.000000
51621587	565385649	28761687	6325.803353	3409	57397	0.632580	3376	57962	0.632580	11310643	0.000000
47709325	616887112	31442702	7771.765723	3163	62733	0.777177	3158	63203	0.777177	11972720	0.000000
46291745	637878451	32539189	8648.676577	3096	64758	0.864868	2958	65307	0.864868	12638544	0.000000
45742864	646384825	32963305	9180.483393	2999	65731	0.918048	3005	65532	0.918048	13304198	0.000000
45527533	649795702	33152701	9503.000201	3058	66242	0.950300	2973	66214	0.950300	13968420	0.000000
45439863	651184985	33230115	9698.592075	2949	66551	0.969859	3001	66479	0.969859	14632469	0.000000
45395968	651758289	33254595	9817.209710	3055	66275	0.981721	2989	66395	0.981721	15296230	0.000000
45390999	652006906	33273186	9889.145947	3056	65981	0.988915	2916	66567	0.988915	15958239	0.000000
45385162	652087798	33270796	9932.772025	3007	66247	0.993277	2998	66528	0.993277	16619124	0.000000
45374508	652124163	33264389	9959.229270	2986	66427	0.995923	2923	66537	0.995923	17279512	0.000000
45376772	652156569	33267311	9975.274394	2981	66444	0.997527	3020	66563	0.997527	17939508	0.000000
45384414	652137206	33276087	9985.005037	3024	66345	0.998501	3015	66508	0.998501	18598670	0.000000
45376721	652143513	33276393	9990.906233	3009	66183	0.999091	2991	66043	0.999091	19256866	0.000000
45382500	652148504	33274784	9994.485041	2981	66595	0.999449	2978	66035	0.999449	19912855	0.000000
45374774	652137355	33273662	9996.655426	3039	66144	0.999666	2947	66415	0.999666	20568362	0.000000
45383876	652136973	33276954	9997.971667	3021	66776	0.999797	2976	66191	0.999797	21223258	0.000000
45375869	652183890	33268616	9998.769908	2986	66008	0.999877	2962	66235	0.999877	21875834	0.000000
45384434	652134616	33270931	9999.254005	3043	65851	0.999925	2953	66333	0.999925	22528990	0.000000
45377806	652126822	33267391	9999.547588	2963	66332	0.999955	2964	66297	0.999955	23179302	0.000000
45386086	652130684	33272339	9999.725632	2943	66497	0.999973	3031	66288	0.999973	23830097	0.000000
45386222	652154150	33277631	9999.833608	2968	66402	0.999983	3056	66417	0.999983	24479056	0.000000
45373785	652155305	33273181	9999.899091	3036	66419	0.999990	3031	65904	0.999990	25128200	0.000000
45381791	652131294	33269695	9999.938803	3045	66452	0.999994	2944	66535	0.999994	25776191	0.000000
45380494	652156098	33282036	9999.962887	2922	66909	0.999996	2965	66091	0.999996	26424603	0.000000
45376221	652141737	33264470	9999.977493	3043	66920	0.999998	2918	66614	0.999998	27070235	0.000000
45373596	652162844	33265815	9999.986350	2996	66287	0.999999	3003	65998	0.999999	27714906	0.000000
45386977	652127403	33276871	9999.991722	3010	65937	0.999999	2981	66560	0.999999	28358690	0.000000
45373731	652129526	33273642	9999.994980	2975	65985	0.999999	2978	66055	0.999999	29003646	0.000000
45380465	652156535	33269509	9999.996955	2985	66553	1.000000	2996	66602	1.000000	29647463	0.000000
45374361	652170132	33268952	9999.998154	2930	66566	1.000000	2986	66151	1.000000	30288733	0.000000
45379108	652137376	33274767	9999.998880	2952	66125	1.000000	2957	65897	1.000000	30929188	0.000000
45383708	652112731	33278749	9999.999321	2935	66677	1.000000	2965	66084	1.000000	31568022	0.000000
45383611	652128329	33258473	9999.999588	2949	66202	1.000000	2960	66450	1.000000	32206572	0.000000
45374897	652127316	33274598	9999.999750	2917	66595	1.000000	3050	66212	1.000000	32843838	0.000000
45378407	652114478	33268998	9999.999849	3012	66723	1.000000	2959	66359	1.000000	33479000	0.000000
45368433	652134581	33268277	9999.999908	2994	66227	1.000000	3074	66035	1.000000	34115403	0.000000
45379726	652151184	33273060	9999.999944	2988	65851	1.000000	2995	66071	1.000000	34749817	0.000000
45378901	652171528	33270628	9999.999966	2906	66495	1.000000	2988	66298	1.000000	35383593	0.000000
45369435	652183824	33273605	9999.999980	2987	66235	1.000000	2989	65763	1.000000	36016098	-1.#IND00
45378895	652166713	33273005	9999.999988	2975	66354	1.000000	3029	66294	1.000000	36647217	-0.009600
45384885	652143898	33270403	9999.999992	3022	66258	1.000000	2927	66684	1.000000	37278556	0.005115
45383766	652154918	33275372	9999.999995	2964	66575	1.000000	2950	66375	1.000000	37907612	0.006574
45372293	652172267	33277697	9999.999997	3015	66312	1.000000	2944	66419	1.000000	38536538	-0.001078
45374598	652171587	33274700	9999.999998	3002	66221	1.000000	2956	66387	1.000000	39164020	-0.000921
45376738	652167311	33266712	9999.999999	2954	66378	1.000000	2982	66209	1.000000	39792112	-0.000510
45386106	652156219	33271659	9999.999999	2986	66292	1.000000	2886	66771	1.000000	40416359	-0.000152
45383157	652153477	33272612	10000.000000	2960	66568	1.000000	2993	65923	1.000000	41041504	-0.001551
45381488	652161317	33271152	10000.000000	2947	65908	1.000000	2958	66608	1.000000	41665867	0.007109
45377763	652131508	33261867	10000.000000	3091	66461	1.000000	2990	66410	1.000000	42290837	0.006249
45372494	652115295	33273958	10000.000000	3022	66408	1.000000	2951	66494	1.000000	42913558	0.006204
45382078	652131632	33269988	10000.000000	2976	66364	1.000000	3007	65935	1.000000	43535512	0.005092
45380667	652140592	33279568	10000.000000	3014	66408	1.000000	3017	66263	1.000000	44155983	0.004717
45369884	652190028	33266173	10000.000000	3093	66029	1.000000	2968	66148	1.000000	44774591	0.003867
45378805	652154221	33272879	10000.000000	2943	66087	1.000000	2949	66086	1.000000	45392494	0.002576
45384293	652148122	33272314	10000.000000	2957	66873	1.000000	2955	66166	1.000000	46010101	0.006103
45381540	652136893	33265472	10000.000000	3010	66260	1.000000	2991	66848	1.000000	46626771	0.005918
45373390	652149904	33271638	10000.000000	2942	66553	1.000000	2878	66712	1.000000	47243827	0.004508
45372274	652152443	33273872	10000.000000	2998	65883	1.000000	2856	66749	1.000000	47858226	0.004234
45381690	652138093	33269933	10000.000000	2925	66120	1.000000	3008	66246	1.000000	48472703	0.004503
45382180	652097794	33271961	10000.000000	2999	66233	1.000000	2933	66424	1.000000	49086745	0.004984
45386369	652135859	33268513	10000.000000	2964	66600	1.000000	2974	66564	1.000000	49698343	0.005676
45388491	652148647	33271075	10000.000000	2950	66430	1.000000	3028	66354	1.000000	50309764	0.005699
45375970	652143789	33274582	10000.000000	3040	65915	1.000000	2998	66239	1.000000	50918521	0.005106
45374110	652135091	33266967	10000.000000	2913	66988	1.000000	2959	66601	1.000000	51527372	0.002724
45384098	652161963	33268318	10000.000000	3001	66382	1.000000	2990	66307	1.000000	52136613	0.002506
45376992	652184862	33272948	10000.000000	3035	66198	1.000000	2945	66716	1.000000	52743719	0.002082
45378673	652184819	33274863	10000.000000	3001	66567	1.000000	3032	66213	1.000000	53349282	0.001985
45385523	652157456	33274132	10000.000000	3044	66259	1.000000	3056	66292	1.000000	53954943	0.001715
45368959	652152693	33273391	10000.000000	3051	65926	1.000000	2927	66018	1.000000	54558737	0.001782
45371944	652101613	33285493	10000.000000	2969	66409	1.000000	3007	66193	1.000000	55161618	0.001931
45381367	652125131	33266574	10000.000000	2984	66478	1.000000	2978	65996	1.000000	55764297	0.002098
45381752	652159230	33269170	10000.000000	2952	66347	1.000000	2967	66105	1.000000	56365724	0.001844
45380596	652145502	33270679	10000.000000	2979	66352	1.000000	3014	66533	1.000000	56967321	0.002162
45373741	652162201	33267762	10000.000000	2991	66271	1.000000	2914	66288	1.000000	57565846	0.001994
45383558	652144536	33279300	10000.000000	2962	66692	1.000000	3008	66140	1.000000	58165275	0.001572
45377841	652181503	33272412	10000.000000	2992	66374	1.000000	2936	66357	1.000000	58764371	0.001514
45375659	652164460	33279883	10000.000000	2984	65744	1.000000	3021	66213	1.000000	59362903	0.000197
45383618	652146483	33273848	10000.000000	3120	65859	1.000000	2929	66506	1.000000	59959173	-0.001651
45387218	652123433	33270061	10000.000000	3014	66322	1.000000	2983	66460	1.000000	60554551	-0.001601
45375170	652172798	33274561	10000.000000	3046	66297	1.000000	2980	66456	1.000000	61149820	-0.002590
45370875	652156306	33277355	10000.000000	3011	66340	1.000000	2994	66276	1.000000	61743329	-0.002468
45376645	652178738	33270305	10000.000000	2984	66570	1.000000	2901	66596	1.000000	62336429	-0.002646
45381247	652139471	33273988	10000.000000	3006	66405	1.000000	2984	66642	1.000000	62929529	-0.002587
45387412	652113416	33269768	10000.000000	3011	66414	1.000000	2907	66394	1.000000	63522314	-0.002732
45372051	652152983	33270766	10000.000000	3059	66222	1.000000	3015	65966	1.000000	64113715	-0.002900
45387687	652085363	33275266	10000.000000	2919	66491	1.000000	3005	66287	1.000000	64704862	-0.002663
45376149	652134282	33277186	10000.000000	2946	66481	1.000000	2998	66219	1.000000	65294712	-0.002742
45372927	652164289	33273189	10000.000000	3046	66356	1.000000	2932	66677	1.000000	65881709	-0.002312
45379824	652146022	33268989	10000.000000	3009	66395	1.000000	3024	66070	1.000000	66466977	-0.002119
45382680	652130459	33275212	10000.000000	3019	66197	1.000000	2946	66720	1.000000	67052974	-0.002351
45379224	652137441	33268423	10000.000000	2946	66455	1.000000	3001	66091	1.000000	67636666	-0.001809
45379822	652128575	33273805	10000.000000	2995	66617	1.000000	2892	67037	1.000000	68220965	-0.002429
45384854	652145017	33264053	10000.000000	2959	65887	1.000000	3030	66485	1.000000	68803240	-0.002312
45380680	652167449	33274107	10000.000000	2957	66083	1.000000	2947	66240	1.000000	69386071	-0.003192
45382650	652166956	33282884	10000.000000	2955	66849	1.000000	2952	66377	1.000000	69966965	-0.003088
45379893	652145988	33269443	10000.000000	2884	65981	1.000000	2901	66529	1.000000	70546749	-0.002686
45381258	652140578	33271548	10000.000000	2973	66288	1.000000	2906	66921	1.000000	71127312	-0.002540
45371354	652160156	33265102	10000.000000	3081	65911	1.000000	2927	65828	1.000000	71705104	-0.002658
npatches	nstrain	runtime	dt	init_x	init_y	init_y_blood	init_z	init_S	beta0	beta1	beta2	beta3	mean_beta	B	d	delta	delta_blood	b[0]	mut	m	CTL	c	g	epsilon	k	het	lambda	rho	omega	x_max	patch.dyna	DELTA	A	VA
10000	1	100.000000	0.001000	21900	9499	5000000	0.001000	10000000	9.162652	10.585851	11.758401	10.889442	8	800000000	0.010000	1.000000	1.000000	80000	0.000050	0.004800	0	0.500000	0.000000	2.500000	1.000000	0.500000	0.001000	0.001000	0.010000	31872	0	10.000000	7.000000	1.000000
sus	inf	inf_blood	z	x[0]	y[0][0]	z[0]	x[1]	y[1][0]	z[1]	S[0]	synchrony
219000000	94990000	5000000	10.000000	21900	9499	0.001000	21900	9499	0.001000	10000000	0.000000
72739906	379370042	19267764	3941.516320	5971	38569	0.394152	5155	39230	0.394152	10641681	0.000000
69160282	388794988	19872559	6325.803353	5672	39732	0.632580	5087	39754	0.632580	11255591	0.000000
74371823	352248099	18013886	7771.765723	6173	35945	0.777177	5355	36814	0.777177	11853120	0.000000
79423120	323353225	16522683	8648.676577	6665	32834	0.864868	5910	33524	0.864868	12436132	0.000000
82913281	305886266	15621179	9180.483393	6945	31176	0.918048	6132	31901	0.918048	13008795	0.000000
85052777	295885286	15106386	9503.000201	7019	30535	0.950300	6289	30608	0.950300	13574622	0.000000
86337188	290110405	14810151	9698.592075	7227	29907	0.969859	6289	30502	0.969859	14136065	0.000000
87131133	286729877	14629282	9817.209710	7171	29696	0.981721	6340	30006	0.981721	14696312	0.000000
87586828	284751021	14529166	9889.145947	7379	29328	0.988915	6354	29980	0.988915	15253518	0.000000
87868910	283550648	14464863	9932.772025	7364	29196	0.993277	6400	29704	0.993277	15809085	0.000000
88027786	282835677	14429216	9959.229270	7379	29267	0.995923	6528	29520	0.995923	16365278	0.000000
88141159	282384931	14407721	9975.274394	7413	28950	0.997527	6453	29578	0.997527	16918045	0.000000
88208089	282130335	14386175	9985.005037	7385	29074	0.998501	6505	29489	0.998501	17472094	0.000000
88245648	281938392	14382149	9990.906233	7393	28888	0.999091	6487	29567	0.999091	18024323	0.000000
88274180	281853567	14380296	9994.485041	7522	28658	0.999449	6552	29517	0.999449	18574864	0.000000
88285427	281779009	14380080	9996.655426	7366	29051	0.999666	6508	29642	0.999666	19124674	0.000000
88299955	281750300	14370253	9997.971667	7385	29008	0.999797	6405	29441	0.999797	19674154	0.000000
88289548	281745582	14373042	9998.769908	7363	29040	0.999877	6567	29308	0.999877	20222615	0.000000
88286264	281750761	14373473	9999.254005	7437	29166	0.999925	6531	29573	0.999925	20769625	0.000000
88291545	281748253	14374366	9999.547588	7367	29193	0.999955	6562	29390	0.999955	21315899	0.000000
88289388	281721601	14374126	9999.725632	7405	29083	0.999973	6586	29259	0.999973	21861345	0.000000
88301533	281702132	14372550	9999.833608	7417	28918	0.999983	6559	29605	0.999983	22406543	0.000000
88310777	281685761	14373012	9999.899091	7483	29043	0.999990	6505	29270	0.999990	22951497	0.000000
88297907	281700109	14372060	9999.938803	7336	29012	0.999994	6525	29320	0.999994	23494708	0.000000
88298962	281699988	14370314	9999.962887	7285	29066	0.999996	6508	29450	0.999996	24036359	0.000000
88291867	281723289	14369030	9999.977493	7372	29154	0.999998	6534	29541	0.999998	24577986	0.000000
88280922	281724433	14378360	9999.986350	7357	29126	0.999999	6394	29725	0.999999	25119225	0.000000
88302029	281736028	14367890	9999.991722	7436	29040	0.999999	6526	29445	0.999999	25661174	0.000000
88313539	281708608	14365931	9999.994980	7415	28913	0.999999	6528	29422	0.999999	26200399	0.000000
88290268	281717520	14366471	9999.996955	7421	28867	1.000000	6619	29057	1.000000	26739730	0.000000
88294756	281678357	14378401	9999.998154	7323	29269	1.000000	6508	29331	1.000000	27276730	0.000000
88305449	281694425	14366977	9999.998880	7435	28761	1.000000	6593	29439	1.000000	27814026	0.000000
88303580	281671115	14379436	9999.999321	7376	28784	1.000000	6451	29370	1.000000	28349753	0.000000
88300829	281722661	14375965	9999.999588	7554	28597	1.000000	6642	29360	1.000000	28885460	0.000000
88301485	281686143	14373663	9999.999750	7404	28971	1.000000	6501	29568	1.000000	29419349	0.000000
88303705	281686173	14371865	9999.999849	7358	28924	1.000000	6495	29270	1.000000	29952766	0.000000
88299120	281714815	14368250	9999.999908	7382	28857	1.000000	6558	29281	1.000000	30485706	0.000000
88304898	281720114	14374436	9999.999944	7407	28941	1.000000	6537	29166	1.000000	31017545	0.000000
88288327	281720253	14367126	9999.999966	7348	29038	1.000000	6541	29631	1.000000	31548975	0.000000
88301691	281730338	14370780	9999.999980	7435	28652	1.000000	6382	29610	1.000000	32079923	-1.#IND00
88295254	281721563	14371193	9999.999988	7394	28842	1.000000	6510	29503	1.000000	32610435	0.024000
88301297	281718030	14366380	9999.999992	7330	28777	1.000000	6496	29524	1.000000	33139903	0.005340
88288369	281734794	14371424	9999.999995	7429	28532	1.000000	6359	29881	1.000000	33667563	-0.008951
88289037	281701585	14376084	9999.999997	7270	29269	1.000000	6481	29506	1.000000	34194255	-0.005490
88301936	281712263	14374455	9999.999998	7441	28816	1.000000	6528	29324	1.000000	34721478	-0.013400
88299839	281685773	14377257	9999.999999	7498	28666	1.000000	6516	29763	1.000000	35248075	-0.010348
88309952	281710464	14368015	9999.999999	7376	29044	1.000000	6512	29728	1.000000	35775035	-0.005717
88291993	281726060	14371338	10000.000000	7348	29155	1.000000	6563	29207	1.000000	36299796	-0.004008
88298039	281684897	14375137	10000.000000	7354	29038	1.000000	6473	29568	1.000000	36822924	-0.005767
88311524	281692911	14377546	10000.000000	7263	28988	1.000000	6492	29607	1.000000	37346207	-0.004170
88296517	281698216	14368377	10000.000000	7305	29365	1.000000	6574	29128	1.000000	37867463	-0.007470
88298550	281697876	14368322	10000.000000	7380	29122	1.000000	6464	29481	1.000000	38389733	-0.007184
88306713	281699988	14373495	10000.000000	7286	28749	1.000000	6477	29636	1.000000	38910675	-0.007204
88302986	281713873	14374119	10000.000000	7315	28999	1.000000	6496	29454	1.000000	39431423	-0.008609
88299384	281709125	14372992	10000.000000	7422	28889	1.000000	6448	29606	1.000000	39950652	-0.007103
88313259	281678994	14366209	10000.000000	7419	29018	1.000000	6320	29450	1.000000	40468966	-0.006483
88307609	281684851	14374546	10000.000000	7322	29101	1.000000	6463	29564	1.000000	40986370	-0.006805
88291356	281719187	14377423	10000.000000	7386	28972	1.000000	6499	29225	1.000000	41503110	-0.006067
88295203	281713687	14374183	10000.000000	7412	28877	1.000000	6537	29219	1.000000	42019037	-0.005961
88307247	281692503	14372132	10000.000000	7354	29373	1.000000	6535	29391	1.000000	42534003	-0.005752
88298533	281689668	14374082	10000.000000	7343	28969	1.000000	6464	29715	1.000000	43049073	-0.005214
88305269	281709841	14372560	10000.000000	7364	29122	1.000000	6355	29434	1.000000	43561911	-0.003970
88302466	281705857	14374482	10000.000000	7361	28860	1.000000	6484	29481	1.000000	44073595	-0.003446
88300284	281703575	14369119	10000.000000	7246	28849	1.000000	6533	29383	1.000000	44585548	-0.003852
88297655	281731740	14375441	10000.000000	7315	28797	1.000000	6413	29869	1.000000	45096899	-0.001339
88313995	281683408	14371779	10000.000000	7393	28790	1.000000	6429	29584	1.000000	45608247	-0.001306
88296351	281686407	14381798	10000.000000	7435	28933	1.000000	6582	29460	1.000000	46117641	-0.001614
88303539	281708496	14370961	10000.000000	7369	29064	1.000000	6531	29336	1.000000	46625940	-0.000606
88295953	281695034	14375893	10000.000000	7386	29100	1.000000	6445	29576	1.000000	47133230	-0.000921
88297775	281702309	14376618	10000.000000	7475	28767	1.000000	6505	29509	1.000000	47639556	-0.001046
88301296	281706955	14371118	10000.000000	7446	29068	1.000000	6453	29579	1.000000	48146098	-0.000713
88318984	281703076	14368159	10000.000000	7383	28787	1.000000	6544	29285	1.000000	48651201	-0.000693
88289680	281755968	14371286	10000.000000	7237	29427	1.000000	6398	29600	1.000000	49155556	-0.000738
88311065	281713927	14379333	10000.000000	7393	28940	1.000000	6503	29469	1.000000	49659415	-0.000672
88305306	281721179	14368107	10000.000000	7384	28689	1.000000	6446	29400	1.000000	50162687	0.001350
88290713	281702869	14375445	10000.000000	7498	28966	1.000000	6598	29143	1.000000	50664732	0.000409
88305213	281672705	14370237	10000.000000	7418	28957	1.000000	6548	29722	1.000000	51165587	0.000966
88310899	281681494	14373332	10000.000000	7470	28774	1.000000	6489	29537	1.000000	51666884	0.001159
88282157	281725836	14369732	10000.000000	7543	28825	1.000000	6562	29296	1.000000	52167556	0.001415
88306457	281686789	14374111	10000.000000	7386	29087	1.000000	6462	29297	1.000000	52666826	0.001644
88298544	281722983	14374074	10000.000000	7386	28950	1.000000	6583	29632	1.000000	53166413	0.001625
88305859	281695769	14363884	10000.000000	7409	28869	1.000000	6446	29394	1.000000	53663464	0.001650
88294899	281706065	14368732	10000.000000	7371	28957	1.000000	6443	29474	1.000000	54161073	0.003343
88279192	281740017	14371581	10000.000000	7491	28679	1.000000	6425	29520	1.000000	54658574	0.003341
88296156	281721025	14375562	10000.000000	7420	28934	1.000000	6562	29298	1.000000	55154436	0.003276
88285650	281717569	14373431	10000.000000	7366	28909	1.000000	6499	29268	1.000000	55648413	0.003693
88285492	281720590	14371110	10000.000000	7469	28661	1.000000	6475	29850	1.000000	56143682	0.003361
88299508	281694135	14374932	10000.000000	7329	28784	1.000000	6516	29557	1.000000	56638515	0.003256
88302069	281730346	14369640	10000.000000	7327	29167	1.000000	6458	29532	1.000000	57132281	0.004509
88304112	281718952	14374321	10000.000000	7202	29194	1.000000	6517	29541	1.000000	57624867	0.004408
88299456	281708534	14373825	10000.000000	7410	29127	1.000000	6550	29429	1.000000	58118298	0.004242
88290837	281723750	14376959	10000.000000	7440	28732	1.000000	6452	29582	1.000000	58609007	0.003956
88295144	281701282	14368570	10000.000000	7328	28911	1.000000	6547	29560	1.000000	59097462	0.004066
88291208	281716165	14374954	10000.000000	7374	28939	1.000000	6415	29832	1.000000	59587998	0.003419
88297273	281712230	14374149	10000.000000	7374	29274	1.000000	6435	29667	1.000000	60077544	0.002109
88309707	281703933	14374776	10000.000000	7282	28894	1.000000	6476	29562	1.000000	60565863	0.001986
88283986	281736990	14374812	10000.000000	7363	28978	1.000000	6444	29301	1.000000	61051478	0.001853
88304171	281707007	14374903	10000.000000	7479	28836	1.000000	6594	29252	1.000000	61536922	0.001806
88287174	281707012	14375630	10000.000000	7392	28891	1.000000	6500	29626	1.000000	62022731	0.002220
npatches	nstrain	runtime	dt	init_x	init_y	init_y_blood	init_z	init_S	beta0	beta1	beta2	beta3	mean_beta	B	d	delta	delta_blood	b[0]	mut	m	CTL	c	g	epsilon	k	het	lambda	rho	omega	x_max	patch.dyna	DELTA	A	VA
10000	1	100.000000	0.001000	21900	9499	5000000	0.001000	10000000	9.082016	6.599355	8.026688	6.228065	8	800000000	0.010000	1.000000	1.000000	80000	0.000050	0.004800	0	0.500000	0.000000	2.500000	2.000000	0.500000	0.001000	0.001000	0.010000	31872	0	10.000000	7.000000	1.000000
sus	inf	inf_blood	z	x[0]	y[0][0]	z[0]	x[1]	y[1][0]	z[1]	S[0]	synchrony
219000000	94990000	5000000	10.000000	21900	9499	0.001000	21900	9499	0.001000	10000000	0.000000
79769095	329172287	16788970	3941.516320	6564	34011	0.394152	8631	32584	0.394152	10629015	0.000000
87991003	274741053	14100412	6325.803353	7518	28057	0.632580	9661	26786	0.632580	11199610	0.000000
103036648	218922253	11213835	7771.765723	8866	22655	0.777177	11389	21309	0.777177	11727545	0.000000
113842215	189463132	9687336	8648.676577	9817	19645	0.864868	12494	18462	0.864868	12225701	0.000000
120296143	174526682	8918652	9180.483393	10312	18311	0.918048	13047	17062	0.918048	12707221	0.000000
124086983	166485144	8497410	9503.000201	10643	17200	0.950300	13668	15909	0.950300	13176766	0.000000
126354891	161914294	8274511	9698.592075	10771	16879	0.969859	13931	15554	0.969859	13638587	0.000000
127684925	159258179	8128173	9817.209710	11072	16827	0.981721	14166	15167	0.981721	14098394	0.000000
128505281	157682315	8040033	9889.145947	11131	16526	0.988915	14119	15131	0.988915	14553937	0.000000
129024538	156703447	7998587	9932.772025	11192	16395	0.993277	14156	15180	0.993277	15008386	0.000000
129299565	156175622	7972350	9959.229270	11214	16440	0.995923	14023	15178	0.995923	15462405	0.000000
129486354	155820092	7950422	9975.274394	11200	16293	0.997527	14279	14887	0.997527	15913024	0.000000
129587041	155629565	7936929	9985.005037	11246	16463	0.998501	14230	15109	0.998501	16363915	0.000000
129650120	155500837	7936057	9990.906233	11047	16559	0.999091	14228	14850	0.999091	16813447	0.000000
129693839	155419680	7934761	9994.485041	11036	16421	0.999449	14100	15113	0.999449	17262248	0.000000
129738213	155370167	7929722	9996.655426	11210	16145	0.999666	14360	14756	0.999666	17711272	0.000000
129753630	155341797	7928803	9997.971667	11051	16619	0.999797	14192	15089	0.999797	18158675	0.000000
129755832	155318047	7927514	9998.769908	11163	16322	0.999877	14217	14835	0.999877	18605070	0.000000
129746649	155323198	7925444	9999.254005	11084	16308	0.999925	14172	14984	0.999925	19050675	0.000000
129759357	155287069	7925593	9999.547588	11099	16298	0.999955	14397	14856	0.999955	19495127	0.000000
129761965	155276454	7923958	9999.725632	11234	16104	0.999973	14399	14902	0.999973	19940420	0.000000
129768229	155279561	7922161	9999.833608	11319	16345	0.999983	14482	14873	0.999983	20384321	0.000000
129741584	155317996	7924772	9999.899091	11044	16517	0.999990	14303	15114	0.999990	20826909	0.000000
129768577	155307699	7924421	9999.938803	11238	16405	0.999994	14358	14909	0.999994	21269518	0.000000
129766624	155284951	7926735	9999.962887	11212	16405	0.999996	14378	14809	0.999996	21710714	0.000000
129753872	155301818	7925041	9999.977493	11197	16336	0.999998	14201	14660	0.999998	22151556	0.000000
129768736	155303133	7926450	9999.986350	11184	15993	0.999999	14430	14714	0.999999	22591982	0.000000
129776933	155290031	7925337	9999.991722	11109	16573	0.999999	14200	15003	0.999999	23032165	0.000000
129735289	155328433	7919869	9999.994980	11128	16288	0.999999	14130	14924	0.999999	23471463	0.000000
129747611	155324707	7923142	9999.996955	11101	16533	1.000000	14346	14931	1.000000	23908912	0.000000
129749854	155297915	7927587	9999.998154	11212	16434	1.000000	14257	15054	1.000000	24347290	0.000000
129752195	155321626	7922592	9999.998880	11179	16304	1.000000	14277	14751	1.000000	24784245	0.000000
129767998	155288523	7920498	9999.999321	11208	16257	1.000000	14243	15072	1.000000	25221533	0.000000
129758805	155294233	7928973	9999.999588	11268	16179	1.000000	14197	14941	1.000000	25658822	0.000000
129748810	155328998	7922537	9999.999750	11302	16043	1.000000	14367	14607	1.000000	26094881	0.000000
129733615	155352418	7925182	9999.999849	11048	16231	1.000000	14341	15024	1.000000	26529329	0.000000
129742238	155305555	7928812	9999.999908	11201	16388	1.000000	14285	15014	1.000000	26963250	0.000000
129764459	155319828	7923870	9999.999944	10994	16632	1.000000	14271	15069	1.000000	27396590	0.000000
129759432	155298423	7921441	9999.999966	11255	16399	1.000000	14232	15223	1.000000	27829723	0.000000
129746827	155300059	7923436	9999.999980	11166	16517	1.000000	14272	14940	1.000000	28261530	-1.#IND00
129750017	155302787	7923207	9999.999988	11261	16119	1.000000	14323	14936	1.000000	28692858	0.009600
129766762	155297241	7916158	9999.999992	11156	16242	1.000000	14332	14936	1.000000	29124116	0.001692
129763060	155289736	7923910	9999.999995	11330	16166	1.000000	14309	15154	1.000000	29555090	0.004134
129772264	155300689	7926369	9999.999997	11142	16386	1.000000	14305	15083	1.000000	29985337	0.007500
129758602	155286614	7930729	9999.999998	11200	16408	1.000000	14338	15070	1.000000	30414659	0.003901
129755369	155302465	7922125	9999.999999	11198	16269	1.000000	14450	14676	1.000000	30842234	0.007166
129756690	155308978	7918598	9999.999999	11289	16432	1.000000	14275	15023	1.000000	31268754	0.008510
129756687	155308575	7919872	10000.000000	11207	16367	1.000000	14270	14894	1.000000	31695160	0.005207
129779407	155314405	7920421	10000.000000	11225	16197	1.000000	14300	14688	1.000000	32121196	0.003769
129757669	155296989	7925653	10000.000000	11116	16594	1.000000	14371	14903	1.000000	32547745	0.003062
129762472	155282157	7927893	10000.000000	11111	16427	1.000000	14331	14995	1.000000	32972989	-0.003287
129770428	155289301	7920772	10000.000000	11091	16256	1.000000	14254	15004	1.000000	33397324	-0.001559
129775907	155292403	7922891	10000.000000	11220	16346	1.000000	14236	15124	1.000000	33822422	0.000541
129753819	155300492	7921371	10000.000000	11341	16169	1.000000	14444	14917	1.000000	34244539	-0.000364
129758739	155306893	7921399	10000.000000	11280	16083	1.000000	14442	14579	1.000000	34667626	0.000650
129773105	155291937	7921978	10000.000000	11147	16318	1.000000	14274	14872	1.000000	35090658	-0.000163
129756656	155306274	7930607	10000.000000	11040	16309	1.000000	14035	15344	1.000000	35511016	0.000906
129755022	155319445	7920339	10000.000000	11064	16347	1.000000	14379	14717	1.000000	35932832	0.000820
129751962	155310704	7924820	10000.000000	11161	16231	1.000000	14349	15010	1.000000	36352396	0.000364
129737421	155320317	7925164	10000.000000	11229	16383	1.000000	14325	14826	1.000000	36770443	0.000515
129731069	155315725	7926742	10000.000000	11182	16278	1.000000	14350	14820	1.000000	37187776	0.001227
129767127	155278528	7924478	10000.000000	11015	16335	1.000000	14143	15050	1.000000	37605275	0.000962
129766363	155293736	7927186	10000.000000	10989	16571	1.000000	14357	14851	1.000000	38021467	0.000915
129759354	155307043	7921803	10000.000000	11273	16263	1.000000	14440	15038	1.000000	38438134	0.000138
129763587	155278649	7922420	10000.000000	11027	16430	1.000000	14351	15091	1.000000	38854308	-0.000141
129742178	155298549	7924801	10000.000000	11064	16522	1.000000	14203	15068	1.000000	39269772	-0.002405
129759654	155308449	7928905	10000.000000	11283	16373	1.000000	14228	14969	1.000000	39686106	-0.002068
129747269	155310225	7924219	10000.000000	11004	16478	1.000000	14077	14948	1.000000	40100983	-0.002301
129770760	155306242	7922320	10000.000000	11043	16497	1.000000	14259	14756	1.000000	40514973	-0.002307
129758428	155329566	7920848	10000.000000	11152	16537	1.000000	14289	14972	1.000000	40928604	-0.002069
129740642	155311813	7928800	10000.000000	11086	16183	1.000000	14250	14962	1.000000	41341154	-0.002367
129772405	155301391	7923803	10000.000000	11003	16520	1.000000	14264	14959	1.000000	41751985	-0.002654
129733392	155337005	7925638	10000.000000	10985	16449	1.000000	14385	14841	1.000000	42163313	-0.002603
129763184	155307431	7927614	10000.000000	11025	16421	1.000000	14208	14928	1.000000	42572909	-0.002146
129754801	155313951	7924526	10000.000000	11195	16091	1.000000	14200	14968	1.000000	42983603	-0.003387
129740134	155322252	7917143	10000.000000	11151	16457	1.000000	14225	14935	1.000000	43393942	-0.003045
129776280	155280400	7923350	10000.000000	11243	16324	1.000000	14281	14867	1.000000	43802125	-0.002643
129767486	155300365	7920266	10000.000000	10929	16540	1.000000	14175	14910	1.000000	44210272	-0.002674
129741342	155317179	7924594	10000.000000	11133	16393	1.000000	14340	14863	1.000000	44616487	-0.002704
129771626	155301671	7927710	10000.000000	11120	16362	1.000000	14207	14923	1.000000	45022571	-0.002018
129778326	155300884	7922051	10000.000000	11131	16317	1.000000	14285	14920	1.000000	45428968	-0.002130
129747962	155331289	7922323	10000.000000	10929	16578	1.000000	14398	14852	1.000000	45834771	-0.001805
129758999	155313806	7925315	10000.000000	11284	16551	1.000000	14526	14766	1.000000	46240211	-0.001785
129767338	155278019	7924066	10000.000000	11297	16437	1.000000	14208	14757	1.000000	46645209	-0.002175
129766623	155295360	7921196	10000.000000	11265	16473	1.000000	14317	14956	1.000000	47050515	-0.002519
129767765	155275763	7929087	10000.000000	11031	16763	1.000000	14461	14895	1.000000	47453191	-0.002475
129760662	155315607	7924494	10000.000000	11249	16389	1.000000	14150	15111	1.000000	47855767	-0.001840
129739731	155324852	7922581	10000.000000	11205	16107	1.000000	14366	14821	1.000000	48257485	-0.001885
129757516	155284092	7921827	10000.000000	11091	16311	1.000000	14262	15196	1.000000	48659636	-0.001761
129752990	155299898	7925133	10000.000000	11027	16422	1.000000	14540	14701	1.000000	49059950	-0.001547
129767875	155293105	7924419	10000.000000	11220	16007	1.000000	14261	14944	1.000000	49460480	-0.001245
129776227	155288095	7923840	10000.000000	11085	16389	1.000000	14416	14829	1.000000	49860010	-0.000893
129758082	155299067	7919598	10000.000000	11182	16323	1.000000	14404	14903	1.000000	50258279	-0.001021
129731107	155327488	7921761	10000.000000	11187	16412	1.000000	14339	14787	1.000000	50657092	-0.001136
129757857	155304057	7921484	10000.000000	11063	16299	1.000000	14343	14692	1.000000	51055554	-0.001475
129753032	155334820	7920829	10000.000000	11332	16194	1.000000	14261	14949	1.000000	51452122	-0.001532
129758324	155297133	7924822	10000.000000	11085	16506	1.000000	14193	14992	1.000000	51849577	-0.001570
129750066	155297058	7926142	10000.000000	11060	16268	1.000000	14338	14817	1.000000	52246504	-0.001514
129758848	155305708	7925554	10000.000000	11165	16315	1.000000	14326	15077	1.000000	52642546	-0.001282
npatches	nstrain	runtime	dt	init_x	init_y	init_y_blood	init_z	init_S	beta0	beta1	beta2	beta3	mean_beta	B	d	delta	delta_blood	b[0]	mut	m	CTL	c	g	epsilon	k	het	lambda	rho	omega	x_max	patch.dyna	DELTA	A	VA
10000	1	100.000000	0.001000	21900	9499	5000000	0.001000	10000000	4.742937	9.959058	6.177446	9.217243	8	800000000	0.010000	1.000000	1.000000	80000	0.000050	0.004800	0	0.500000	0.000000	2.500000	3.000000	0.500000	0.001000	0.001000	0.010000	31872	0	10.000000	7.000000	1.000000
sus	inf	inf_blood	z	x[0]	y[0][0]	z[0]	x[1]	y[1][0]	z[1]	S[0]	synchrony
219000000	94990000	5000000	10.000000	21900	9499	0.001000	21900	9499	0.001000	10000000	0.000000
86984717	285906728	14645688	3941.516320	12209	26814	0.394152	6681	29692	0.394152	10614047	0.000000
107833542	198086229	10184272	6325.803353	14959	17778	0.632580	8632	20983	0.632580	11136602	0.000000
132164573	143328301	7351343	7771.765723	17841	12244	0.777177	10711	15556	0.777177	11593467	0.000000
147614562	119178597	6097141	8648.676577	19806	9828	0.864868	11873	13207	0.864868	12007894	0.000000
156459699	107479706	5495656	9180.483393	20778	8580	0.918048	12727	11847	0.918048	12398305	0.000000
161678620	101134480	5167579	9503.000201	21501	8073	0.950300	13240	11217	0.950300	12775044	0.000000
164758000	97590385	4982678	9698.592075	21878	7740	0.969859	13451	10883	0.969859	13141925	0.000000
166655293	95488143	4870062	9817.209710	22239	7347	0.981721	13728	10777	0.981721	13503679	0.000000
167732269	94291503	4812612	9889.145947	22112	7474	0.988915	13686	10540	0.988915	13861948	0.000000
168421154	93511855	4769521	9932.772025	22297	7151	0.993277	13643	10645	0.993277	14217018	0.000000
168847782	93054625	4752201	9959.229270	22357	7297	0.995923	13807	10446	0.995923	14572313	0.000000
169086709	92772811	4728840	9975.274394	22335	7149	0.997527	14039	10293	0.997527	14927193	0.000000
169241541	92656224	4726521	9985.005037	22313	7051	0.998501	13742	10440	0.998501	15279679	0.000000
169356903	92496521	4717054	9990.906233	22481	7081	0.999091	13853	10282	0.999091	15630854	0.000000
169388393	92470409	4716817	9994.485041	22346	7111	0.999449	13894	10610	0.999449	15981866	0.000000
169419349	92459293	4718851	9996.655426	22800	6988	0.999666	13976	10354	0.999666	16332281	0.000000
169421557	92420918	4713089	9997.971667	22400	7127	0.999797	13898	10383	0.999797	16682065	0.000000
169474694	92382226	4716966	9998.769908	22452	7018	0.999877	13924	10452	0.999877	17030604	0.000000
169476640	92385941	4711437	9999.254005	22392	7062	0.999925	14044	10268	0.999925	17379264	0.000000
169470442	92392059	4713824	9999.547588	22215	7172	0.999955	13850	10505	0.999955	17728416	0.000000
169468693	92386147	4711731	9999.725632	22399	7053	0.999973	13868	10486	0.999973	18076942	0.000000
169450843	92396068	4714844	9999.833608	22153	7365	0.999983	13757	10515	0.999983	18424538	0.000000
169479362	92398438	4713889	9999.899091	22522	7156	0.999990	13695	10541	0.999990	18771184	0.000000
169473556	92386127	4712888	9999.938803	22303	7383	0.999994	13754	10283	0.999994	19117078	0.000000
169479689	92375385	4712328	9999.962887	22473	7136	0.999996	13959	10264	0.999996	19463121	0.000000
169461766	92393894	4711602	9999.977493	22387	7122	0.999998	13737	10450	0.999998	19809324	0.000000
169476054	92377967	4710228	9999.986350	22466	6991	0.999999	13927	10398	0.999999	20153587	0.000000
169480993	92385121	4713032	9999.991722	22305	7063	0.999999	13775	10571	0.999999	20497512	0.000000
169470866	92384841	4712813	9999.994980	22369	7230	0.999999	13880	10211	0.999999	20841251	0.000000
169473463	92380045	4712414	9999.996955	22609	6981	1.000000	13732	10480	1.000000	21184343	0.000000
169479694	92394271	4716198	9999.998154	22592	6975	1.000000	13780	10463	1.000000	21526489	0.000000
169454796	92384434	4716342	9999.998880	22349	7236	1.000000	14047	10415	1.000000	21868381	0.000000
169470519	92397246	4711142	9999.999321	22256	7078	1.000000	13770	10600	1.000000	22209922	0.000000
169461599	92404934	4713244	9999.999588	22296	7075	1.000000	13860	10396	1.000000	22550568	0.000000
169456944	92369459	4713600	9999.999750	22441	7168	1.000000	13723	10494	1.000000	22890989	0.000000
169463422	92394891	4711570	9999.999849	22279	7173	1.000000	14063	10074	1.000000	23230367	0.000000
169505172	92392667	4712807	9999.999908	22358	7128	1.000000	14050	10432	1.000000	23569774	0.000000
169479151	92386849	4714254	9999.999944	22508	7222	1.000000	13990	10160	1.000000	23908383	0.000000
169474020	92386654	4712326	9999.999966	22392	7244	1.000000	14043	10294	1.000000	24246497	0.000000
169503085	92363257	4712009	9999.999980	22594	7050	1.000000	13878	10265	1.000000	24583846	-1.#IND00
169479122	92385185	4713466	9999.999988	22251	7299	1.000000	13863	10501	1.000000	24920502	-0.003200
169461743	92374915	4712844	9999.999992	22116	7155	1.000000	13984	10333	1.000000	25256275	-0.000004
169480411	92398422	4718935	9999.999995	22504	6782	1.000000	13809	10344	1.000000	25592884	0.002654
169460931	92383991	4717712	9999.999997	22607	6981	1.000000	14055	10175	1.000000	25929221	-0.002634
169477376	92394846	4717395	9999.999998	22324	7101	1.000000	13915	10480	1.000000	26264478	-0.005576
169478526	92378909	4715422	9999.999999	22324	7153	1.000000	13932	10300	1.000000	26599763	-0.004779
169452653	92415559	4714926	9999.999999	22190	7274	1.000000	13796	10609	1.000000	26933360	-0.001884
169472821	92404295	4711238	10000.000000	22298	7065	1.000000	13735	10436	1.000000	27267753	-0.001400
169462936	92386990	4710492	10000.000000	22418	7094	1.000000	14052	10297	1.000000	27600630	-0.001664
169485077	92372404	4711729	10000.000000	22388	7118	1.000000	14020	10348	1.000000	27934290	-0.002132
169479885	92385006	4716060	10000.000000	22250	7142	1.000000	13848	10593	1.000000	28267262	-0.001147
169475616	92379154	4716120	10000.000000	22444	7083	1.000000	13922	10340	1.000000	28598210	-0.000534
169477971	92395133	4712567	10000.000000	22180	7137	1.000000	13827	10227	1.000000	28930256	-0.000304
169466944	92366530	4710878	10000.000000	22429	7257	1.000000	13934	10420	1.000000	29261552	0.002620
169505804	92357760	4713097	10000.000000	22308	7131	1.000000	13722	10582	1.000000	29592288	0.005473
169488421	92399805	4715194	10000.000000	22533	7100	1.000000	13815	10368	1.000000	29923318	0.006187
169479664	92381951	4712985	10000.000000	22699	6967	1.000000	13685	10642	1.000000	30250975	0.006019
169472535	92363871	4713116	10000.000000	22531	6990	1.000000	13885	10466	1.000000	30580055	0.006755
169470436	92395240	4710180	10000.000000	22203	7305	1.000000	13790	10360	1.000000	30907389	0.002435
169471507	92394476	4711567	10000.000000	22491	7237	1.000000	13752	10480	1.000000	31236515	0.000822
169483348	92376558	4710952	10000.000000	22360	7245	1.000000	13782	10577	1.000000	31564272	0.001564
169475983	92382454	4708909	10000.000000	22546	7090	1.000000	13847	10469	1.000000	31891484	0.002939
169480095	92380173	4710951	10000.000000	22623	7206	1.000000	13833	10631	1.000000	32216889	0.003869
169453430	92394877	4713338	10000.000000	22278	7322	1.000000	13745	10529	1.000000	32543328	0.003360
169472735	92365551	4712038	10000.000000	22506	7005	1.000000	13770	10411	1.000000	32868356	0.003014
169492019	92352880	4717212	10000.000000	22410	7195	1.000000	13926	10577	1.000000	33192996	0.003137
169475995	92396976	4713434	10000.000000	22489	7156	1.000000	13803	10502	1.000000	33517028	0.002501
169473366	92371275	4714420	10000.000000	22488	7257	1.000000	13704	10626	1.000000	33840875	0.002342
169474672	92392896	4715295	10000.000000	22358	7165	1.000000	13811	10495	1.000000	34163891	0.001387
169489355	92369573	4714384	10000.000000	22456	7091	1.000000	13753	10453	1.000000	34487780	0.003593
169481618	92392542	4711102	10000.000000	22610	7133	1.000000	13818	10313	1.000000	34809788	0.003040
169453483	92377318	4714389	10000.000000	22456	7003	1.000000	13842	10247	1.000000	35131905	0.002587
169485903	92383650	4714034	10000.000000	22340	7112	1.000000	13960	10265	1.000000	35452882	0.002422
169480569	92381811	4714154	10000.000000	22438	7281	1.000000	13865	10383	1.000000	35774088	0.002250
169469721	92399988	4715138	10000.000000	22447	7154	1.000000	14049	10488	1.000000	36095020	0.002163
169467121	92399619	4711967	10000.000000	22266	7242	1.000000	13715	10511	1.000000	36413763	0.002094
169499318	92361759	4711679	10000.000000	22646	7113	1.000000	13827	10238	1.000000	36734358	0.001634
169465422	92390836	4709912	10000.000000	22305	7155	1.000000	14108	10252	1.000000	37053678	0.002196
169476783	92370923	4714451	10000.000000	22321	7305	1.000000	13934	10324	1.000000	37372626	0.002234
169448097	92391168	4715298	10000.000000	22323	7349	1.000000	13756	10597	1.000000	37691693	0.001922
169474025	92394028	4715604	10000.000000	22172	7209	1.000000	13941	10423	1.000000	38008274	0.001994
169460172	92392459	4716245	10000.000000	22354	7157	1.000000	14140	10291	1.000000	38325078	0.002164
169492840	92364876	4706677	10000.000000	22519	6996	1.000000	13707	10573	1.000000	38641169	0.001821
169497231	92367912	4710228	10000.000000	22607	6927	1.000000	13920	10345	1.000000	38957064	0.000381
169470878	92377489	4711639	10000.000000	22515	6976	1.000000	13847	10491	1.000000	39273007	-0.000123
169497834	92368684	4712371	10000.000000	22468	7167	1.000000	13892	10170	1.000000	39588454	-0.000078
169477701	92390964	4713916	10000.000000	22459	7132	1.000000	13689	10595	1.000000	39903928	0.000300
169463262	92394676	4714104	10000.000000	22375	7218	1.000000	13915	10499	1.000000	40217072	0.000508
169459278	92400587	4715859	10000.000000	22226	7207	1.000000	13944	10427	1.000000	40531521	0.000536
169479753	92375484	4710067	10000.000000	22415	7169	1.000000	13993	10283	1.000000	40844742	0.000616
169494259	92378489	4714174	10000.000000	22568	6999	1.000000	13926	10297	1.000000	41158007	0.000346
169462657	92387873	4709839	10000.000000	22413	7057	1.000000	13856	10392	1.000000	41470867	-0.000237
169457870	92399377	4707250	10000.000000	22463	7045	1.000000	13666	10445	1.000000	41784327	-0.000355
169500220	92367262	4710324	10000.000000	22417	7348	1.000000	13739	10570	1.000000	42096493	0.000423
169473449	92380394	4711038	10000.000000	22374	7218	1.000000	13898	10382	1.000000	42408603	0.000546
169477361	92376384	4712778	10000.000000	22399	7160	1.000000	13774	10378	1.000000	42719924	0.000657
169500681	92371029	4712338	10000.000000	22431	7122	1.000000	13804	10370	1.000000	43031314	-0.000222
169478151	92383025	4710110	10000.000000	22346	7198	1.000000	14092	10167	1.000000	43341404	-0.000140
169493035	92350427	4709880	10000.000000	22300	7185	1.000000	13845	10477	1.000000	43650240	0.000156
npatches	nstrain	runtime	dt	init_x	init_y	init_y_blood	init_z	init_S	beta0	beta1	beta2	beta3	mean_beta	B	d	delta	delta_blood	b[0]	mut	m	CTL	c	g	epsilon	k	het	lambda	rho	omega	x_max	patch.dyna	DELTA	A	VA
10000	1	100.000000	0.001000	21900	9499	5000000	0.001000	10000000	10.801020	6.873139	8.173123	8.843342	8	800000000	0.010000	1.000000	1.000000	80000	0.000050	0.004800	0	0.500000	0.000000	2.500000	4.000000	0.500000	0.001000	0.001000	0.010000	31872	0	10.000000	7.000000	1.000000
sus	inf	inf_blood	z	x[0]	y[0][0]	z[0]	x[1]	y[1][0]	z[1]	S[0]	synchrony
219000000	94990000	5000000	10.000000	21900	9499	0.001000	21900	9499	0.001000	10000000	0.000000
94360810	248549783	12784416	3941.516320	6891	25948	0.394152	10011	24670	0.394152	10599510	0.000000
128035235	144838210	7470925	6325.803353	9780	15881	0.632580	13553	14130	0.632580	11074659	0.000000
160630272	96485277	4953880	7771.765723	12671	10932	0.777177	17310	9132	0.777177	11460928	0.000000
179798554	77090183	3947790	8648.676577	14133	8980	0.864868	19263	7210	0.864868	11793787	0.000000
190634586	67754475	3465232	9180.483393	14965	8274	0.918048	20628	6449	0.918048	12097900	0.000000
197021857	62702632	3202336	9503.000201	15566	7635	0.950300	21339	5707	0.950300	12386104	0.000000
200890351	59779019	3049250	9698.592075	15963	7369	0.969859	21480	5560	0.969859	12664359	0.000000
203172474	58116380	2964787	9817.209710	16094	7165	0.981721	21759	5206	0.981721	12935191	0.000000
204555875	57120024	2916595	9889.145947	16367	6992	0.988915	21793	5161	0.988915	13202866	0.000000
205383606	56534855	2886238	9932.772025	16117	7075	0.993277	22184	5115	0.993277	13467716	0.000000
205877998	56184336	2866329	9959.229270	16397	7044	0.995923	21968	5216	0.995923	13731684	0.000000
206271498	55916813	2852252	9975.274394	16453	6947	0.997527	22184	5138	0.997527	13992075	0.000000
206405949	55825101	2848934	9985.005037	16164	7295	0.998501	22452	4985	0.998501	14253977	0.000000
206516120	55735884	2843247	9990.906233	16397	6993	0.999091	22213	5170	0.999091	14513839	0.000000
206587276	55694025	2838598	9994.485041	16178	6954	0.999449	22378	5056	0.999449	14774091	0.000000
206620047	55653478	2840160	9996.655426	16478	6901	0.999666	21977	5152	0.999666	15033945	0.000000
206664165	55634895	2839762	9997.971667	16402	6946	0.999797	22343	4947	0.999797	15293410	0.000000
206679783	55626778	2835593	9998.769908	16202	7120	0.999877	22277	4972	0.999877	15550959	0.000000
206677075	55645658	2836183	9999.254005	16604	6898	0.999925	22364	4830	0.999925	15807957	0.000000
206655541	55648426	2839001	9999.547588	16792	6783	0.999955	21954	5146	0.999955	16064505	0.000000
206687068	55634486	2837039	9999.725632	16505	7122	0.999973	22301	5083	0.999973	16320702	0.000000
206699289	55618598	2837384	9999.833608	16152	7086	0.999983	22149	5025	0.999983	16577625	0.000000
206686224	55626923	2838070	9999.899091	16577	6897	0.999990	22340	4978	0.999990	16833513	0.000000
206659166	55636881	2839043	9999.938803	16617	6859	0.999994	22404	5091	0.999994	17089608	0.000000
206694731	55617658	2838449	9999.962887	16461	6949	0.999996	22664	4873	0.999996	17345541	0.000000
206712739	55602663	2838800	9999.977493	16541	6874	0.999998	22361	4978	0.999998	17600074	0.000000
206738499	55596923	2834794	9999.986350	16368	7166	0.999999	22199	5167	0.999999	17854645	0.000000
206707312	55609115	2835145	9999.991722	16630	6985	0.999999	22479	5002	0.999999	18108165	0.000000
206685838	55628209	2838464	9999.994980	16373	7065	0.999999	22371	4931	0.999999	18362691	0.000000
206679320	55617328	2837134	9999.996955	16456	6898	1.000000	22532	4916	1.000000	18616145	0.000000
206729299	55601473	2835069	9999.998154	16549	6892	1.000000	22519	4880	1.000000	18868735	0.000000
206712802	55616731	2835338	9999.998880	16564	6807	1.000000	22273	5126	1.000000	19121446	0.000000
206685838	55611007	2839152	9999.999321	16366	7068	1.000000	22017	5128	1.000000	19373304	0.000000
206689903	55621410	2840596	9999.999588	16234	7033	1.000000	22544	4908	1.000000	19624609	0.000000
206676598	55626487	2836018	9999.999750	16154	6996	1.000000	22329	4969	1.000000	19876186	0.000000
206674162	55613004	2836605	9999.999849	16298	7108	1.000000	22538	5016	1.000000	20126890	0.000000
206711395	55594604	2837684	9999.999908	16320	7121	1.000000	21952	5059	1.000000	20377713	0.000000
206686331	55630491	2835975	9999.999944	16595	6856	1.000000	22537	5073	1.000000	20628619	0.000000
206689179	55614953	2836162	9999.999966	16492	6839	1.000000	22424	4919	1.000000	20879047	0.000000
206706008	55596833	2836116	9999.999980	16413	6961	1.000000	22281	4918	1.000000	21128567	-1.#IND00
206721270	55597448	2835926	9999.999988	16775	6782	1.000000	22318	4976	1.000000	21377672	0.000000
206714939	55593842	2836747	9999.999992	16340	7104	1.000000	22290	5053	1.000000	21626851	-0.003197
206704293	55597691	2835709	9999.999995	16400	6987	1.000000	22220	5123	1.000000	21874783	0.004732
206692370	55610533	2837086	9999.999997	16202	7112	1.000000	22166	5238	1.000000	22123570	0.004109
206702730	55616855	2835666	9999.999998	16317	6950	1.000000	22118	5195	1.000000	22371985	0.001734
206684868	55631116	2840048	9999.999999	16591	6642	1.000000	22398	5000	1.000000	22618843	0.000168
206688158	55614127	2835821	9999.999999	16646	6827	1.000000	22449	5020	1.000000	22866546	0.002225
206697364	55613004	2834986	10000.000000	16487	6915	1.000000	22218	5136	1.000000	23112955	-0.000614
206717883	55610004	2837965	10000.000000	16418	6940	1.000000	22473	4985	1.000000	23359035	-0.000450
206732243	55597484	2838937	10000.000000	16072	7045	1.000000	22150	4976	1.000000	23605233	-0.001327
206683484	55617104	2837872	10000.000000	16467	6751	1.000000	22139	5059	1.000000	23851524	-0.000889
206691462	55618343	2834899	10000.000000	16488	7000	1.000000	22209	4997	1.000000	24096737	0.001651
206694032	55611930	2837019	10000.000000	16477	6906	1.000000	22456	4922	1.000000	24340955	0.005166
206661283	55634434	2837147	10000.000000	16236	7163	1.000000	22104	5074	1.000000	24584929	0.006960
206671619	55630335	2837388	10000.000000	16683	6666	1.000000	22158	4978	1.000000	24829331	0.010785
206711333	55623668	2835711	10000.000000	16604	6880	1.000000	22193	5147	1.000000	25072541	0.011454
206667957	55622768	2837820	10000.000000	16231	6949	1.000000	22070	5031	1.000000	25315846	0.011604
206683331	55614336	2837315	10000.000000	16342	6905	1.000000	22175	4966	1.000000	25558958	0.010715
206723594	55610926	2836096	10000.000000	16286	6930	1.000000	22271	5067	1.000000	25801156	0.009675
206692173	55618275	2836434	10000.000000	16416	6997	1.000000	22056	4964	1.000000	26042508	0.006641
206715936	55603333	2836083	10000.000000	16315	6954	1.000000	22218	5106	1.000000	26284224	0.007237
206698951	55600847	2836033	10000.000000	16285	7204	1.000000	22374	5105	1.000000	26525006	0.006880
206687423	55612302	2836306	10000.000000	16346	6933	1.000000	22197	5198	1.000000	26766470	0.005617
206696971	55609868	2838900	10000.000000	16522	7024	1.000000	22130	5255	1.000000	27006857	0.004849
206693919	55601773	2839970	10000.000000	16380	6949	1.000000	22466	4921	1.000000	27247641	0.008250
206692273	55626571	2837357	10000.000000	16345	6864	1.000000	22205	4998	1.000000	27488525	0.009362
206692947	55619660	2839811	10000.000000	16405	6929	1.000000	22346	4864	1.000000	27728178	0.009387
206707052	55612212	2838422	10000.000000	16242	7025	1.000000	22098	5029	1.000000	27966690	0.009062
206678826	55619312	2838241	10000.000000	16301	7055	1.000000	22393	4981	1.000000	28205522	0.008270
206682359	55625710	2834706	10000.000000	16334	7119	1.000000	22147	5030	1.000000	28444206	0.009186
206724801	55602563	2837190	10000.000000	16033	7241	1.000000	22273	4947	1.000000	28683375	0.008943
206701575	55596710	2834023	10000.000000	16358	6884	1.000000	22081	5014	1.000000	28920950	0.008447
206720188	55610593	2836435	10000.000000	16351	7016	1.000000	22059	5099	1.000000	29158459	0.007655
206703280	55620301	2834928	10000.000000	16568	7035	1.000000	21982	5015	1.000000	29395214	0.007458
206686044	55610066	2837981	10000.000000	16459	6886	1.000000	22523	5016	1.000000	29631939	0.007164
206685819	55628073	2834819	10000.000000	16424	7075	1.000000	22067	5012	1.000000	29867804	0.008027
206703117	55619501	2835077	10000.000000	16438	6907	1.000000	22455	4947	1.000000	30104183	0.007361
206696183	55610312	2839792	10000.000000	16514	7045	1.000000	22221	4991	1.000000	30340729	0.007200
206689008	55613476	2837165	10000.000000	16317	7072	1.000000	22493	4933	1.000000	30574954	0.006662
206696011	55611329	2836685	10000.000000	16563	6890	1.000000	22097	5007	1.000000	30810614	0.005988
206685149	55621543	2839046	10000.000000	16357	7012	1.000000	22221	5029	1.000000	31045410	0.005888
206679654	55632030	2841038	10000.000000	16376	7084	1.000000	22130	4995	1.000000	31279936	0.005872
206685107	55625455	2837606	10000.000000	16604	6955	1.000000	22210	4900	1.000000	31513017	0.005764
206701366	55610973	2838738	10000.000000	16192	7131	1.000000	22434	4925	1.000000	31746753	0.005348
206698318	55599095	2841085	10000.000000	16501	6871	1.000000	22102	5101	1.000000	31980447	0.005155
206715171	55611513	2836795	10000.000000	16438	6984	1.000000	22661	5006	1.000000	32213205	0.005177
206700286	55616594	2837064	10000.000000	15973	7149	1.000000	22400	4993	1.000000	32446250	0.003686
206686228	55616442	2839286	10000.000000	16552	6944	1.000000	22449	5041	1.000000	32678399	0.003348
206696248	55620081	2836326	10000.000000	16450	7005	1.000000	22248	5047	1.000000	32910257	0.003101
206686143	55613616	2837548	10000.000000	16294	7069	1.000000	22245	4912	1.000000	33141421	0.002990
206690731	55620344	2837121	10000.000000	16374	6951	1.000000	22267	5087	1.000000	33373062	0.003063
206657043	55649918	2838224	10000.000000	16430	6961	1.000000	22322	4965	1.000000	33604053	0.003537
206674279	55621447	2840086	10000.000000	16522	6896	1.000000	22285	4930	1.000000	33834135	0.002413
206658074	55618811	2838792	10000.000000	16616	6646	1.000000	22344	4973	1.000000	34064427	0.002208
206745959	55599186	2835995	10000.000000	16464	6900	1.000000	22151	5244	1.000000	34294911	0.002559
206698089	55623995	2837089	10000.000000	16466	6922	1.000000	22334	4974	1.000000	34524858	0.001881
206684842	55634122	2839086	10000.000000	16358	7188	1.000000	22170	5005	1.000000	34754461	0.002203
206681856	55630877	2835549	10000.000000	16393	6776	1.000000	22207	4978	1.000000	34982839	0.001724
206706159	55598792	2837789	10000.000000	16397	7031	1.000000	22277	5025	1.000000	35211353	0.001598
npatches	nstrain	runtime	dt	init_x	init_y	init_y_blood	init_z	init_S	beta0	beta1	beta2	beta3	mean_beta	B	d	delta	delta_blood	b[0]	mut	m	CTL	c	g	epsilon	k	het	lambda	rho	omega	x_max	patch.dyna	DELTA	A	VA
10000	1	100.000000	0.001000	21900	9499	5000000	0.001000	10000000	4.361048	4.762362	9.912369	11.637893	8	800000000	0.010000	1.000000	1.000000	80000	0.000050	0.004800	0	0.500000	0.000000	2.500000	5.000000	0.500000	0.001000	0.001000	0.010000	31872	0	10.000000	7.000000	1.000000
sus	inf	inf_blood	z	x[0]	y[0][0]	z[0]	x[1]	y[1][0]	z[1]	S[0]	synchrony
219000000	94990000	5000000	10.000000	21900	9499	0.001000	21900	9499	0.001000	10000000	0.000000
101726715	216352384	11172270	3941.516320	15157	19074	0.394152	14156	19857	0.394152	10586290	0.000000
147956025	106973132	5528789	6325.803353	20269	8548	0.632580	19586	8909	0.632580	11013755	0.000000
187302662	65787616	3382502	7771.765723	24682	4388	0.777177	23926	4705	0.777177	11331905	0.000000
209247410	50122713	2567726	8648.676577	26738	3081	0.864868	25921	3379	0.864868	11592593	0.000000
221593678	42539760	2174219	9180.483393	27814	2511	0.918048	27128	2711	0.918048	11820289	0.000000
228835574	38446282	1962724	9503.000201	28102	2291	0.950300	27882	2275	0.950300	12028740	0.000000
233209955	36082315	1841463	9698.592075	28810	1920	0.969859	28281	2125	0.969859	12225648	0.000000
235798898	34744443	1773949	9817.209710	28758	1962	0.981721	28274	2094	0.981721	12416733	0.000000
237379496	33926043	1732865	9889.145947	29001	1805	0.988915	28410	1973	0.988915	12601897	0.000000
238361197	33449383	1708972	9932.772025	28911	1771	0.993277	28549	1906	0.993277	12784992	0.000000
238910610	33146920	1692643	9959.229270	28918	1858	0.995923	28741	1930	0.995923	12965620	0.000000
239276032	32972666	1680912	9975.274394	29046	1762	0.997527	28398	1995	0.997527	13146001	0.000000
239501831	32853810	1675246	9985.005037	29235	1781	0.998501	28691	1900	0.998501	13325417	0.000000
239573426	32813763	1673704	9990.906233	28917	1945	0.999091	28510	1933	0.999091	13503632	0.000000
239683500	32775859	1671320	9994.485041	29084	1675	0.999449	28484	1941	0.999449	13681992	0.000000
239735038	32726278	1671326	9996.655426	28918	1773	0.999666	28854	1856	0.999666	13859621	0.000000
239731005	32747649	1668251	9997.971667	29119	1812	0.999797	28708	1896	0.999797	14037444	0.000000
239764833	32716957	1669959	9998.769908	29112	1659	0.999877	28390	1807	0.999877	14214678	0.000000
239756388	32720992	1667955	9999.254005	29132	1808	0.999925	28686	1916	0.999925	14391430	0.000000
239760233	32730033	1671723	9999.547588	29032	1727	0.999955	28828	1896	0.999955	14568042	0.000000
239783719	32703459	1666512	9999.725632	29247	1721	0.999973	28487	1864	0.999973	14743151	0.000000
239754059	32721967	1671267	9999.833608	29096	1867	0.999983	28657	1949	0.999983	14919397	0.000000
239802652	32707649	1669960	9999.899091	29076	1779	0.999990	28741	1883	0.999990	15094650	0.000000
239779851	32706659	1668288	9999.938803	29187	1781	0.999994	28922	1787	0.999994	15269923	0.000000
239797056	32709991	1667457	9999.962887	29108	1785	0.999996	28681	1986	0.999996	15444157	0.000000
239806886	32700093	1666059	9999.977493	29180	1760	0.999998	28407	1990	0.999998	15618514	0.000000
239783260	32724855	1669952	9999.986350	29264	1730	0.999999	28569	1973	0.999999	15793689	0.000000
239786653	32708513	1668993	9999.991722	29066	1853	0.999999	28562	1891	0.999999	15968163	0.000000
239824211	32695258	1669144	9999.994980	29157	1699	0.999999	28751	1848	0.999999	16142394	0.000000
239779159	32721655	1669898	9999.996955	29131	1822	1.000000	28537	1803	1.000000	16316461	0.000000
239765358	32723420	1670661	9999.998154	29055	1791	1.000000	28785	1862	1.000000	16489919	0.000000
239772482	32711791	1667202	9999.998880	29028	1714	1.000000	28625	2017	1.000000	16663180	0.000000
239797091	32710979	1668959	9999.999321	29165	1805	1.000000	28794	1896	1.000000	16836404	0.000000
239797840	32716464	1670399	9999.999588	29131	1740	1.000000	28748	1830	1.000000	17008583	0.000000
239806966	32707540	1668380	9999.999750	28993	1757	1.000000	28604	1870	1.000000	17180680	0.000000
239794188	32699975	1666747	9999.999849	29179	1829	1.000000	28442	1936	1.000000	17352611	0.000000
239790252	32701297	1668187	9999.999908	28895	1898	1.000000	28642	1905	1.000000	17523984	0.000000
239801537	32710239	1665624	9999.999944	28973	1758	1.000000	28735	1870	1.000000	17695969	0.000000
239756080	32728512	1669698	9999.999966	29069	1713	1.000000	28600	1908	1.000000	17867650	0.000000
239754536	32732856	1670466	9999.999980	29385	1788	1.000000	28587	1954	1.000000	18038498	-1.#IND00
239777006	32718720	1669719	9999.999988	28942	1783	1.000000	28581	1951	1.000000	18208142	0.000000
239824516	32684100	1666865	9999.999992	28890	1720	1.000000	28649	1928	1.000000	18378876	0.009916
239815696	32713445	1668518	9999.999995	29151	1688	1.000000	28634	1904	1.000000	18548944	-0.001116
239783667	32702902	1666015	9999.999997	29098	1706	1.000000	28602	1890	1.000000	18718407	-0.001181
239820327	32707520	1669398	9999.999998	29129	1686	1.000000	28669	1853	1.000000	18888040	-0.000569
239778355	32699135	1669898	9999.999999	29142	1766	1.000000	28655	1990	1.000000	19058072	0.000806
239785700	32708684	1670589	9999.999999	29136	1822	1.000000	28689	1881	1.000000	19227126	0.002847
239831846	32691221	1670366	10000.000000	29152	1808	1.000000	28835	1835	1.000000	19396341	0.004612
239786535	32724547	1668866	10000.000000	29049	1734	1.000000	28621	1900	1.000000	19564899	-0.001436
239782851	32708574	1667123	10000.000000	29170	1754	1.000000	28575	1929	1.000000	19733639	-0.001466
239796640	32698971	1667793	10000.000000	29137	1754	1.000000	28402	1922	1.000000	19902051	-0.001705
239814991	32684858	1670025	10000.000000	29143	1721	1.000000	28711	1925	1.000000	20069299	-0.001894
239772524	32725725	1673571	10000.000000	28954	1719	1.000000	28710	1867	1.000000	20237361	-0.003028
239797536	32699466	1667377	10000.000000	29097	1698	1.000000	28731	1924	1.000000	20405639	-0.002358
239818067	32710291	1669809	10000.000000	29031	1774	1.000000	29011	1789	1.000000	20574685	-0.002359
239827703	32688436	1668180	10000.000000	29023	1807	1.000000	28714	1916	1.000000	20742129	-0.003025
239797693	32703409	1666831	10000.000000	29023	1708	1.000000	28743	1962	1.000000	20908861	-0.003090
239817491	32713302	1668221	10000.000000	29256	1730	1.000000	28641	1818	1.000000	21074721	-0.003147
239780572	32715422	1670263	10000.000000	29010	1875	1.000000	28891	1802	1.000000	21241562	-0.004335
239810385	32708548	1670098	10000.000000	29201	1709	1.000000	28582	1952	1.000000	21407383	-0.003985
239797149	32709872	1668105	10000.000000	29147	1756	1.000000	28500	1881	1.000000	21572837	-0.004123
239811982	32690902	1666926	10000.000000	29320	1742	1.000000	28684	1969	1.000000	21737743	-0.005756
239803423	32726521	1670814	10000.000000	29107	1769	1.000000	28679	1946	1.000000	21903102	-0.006339
239787014	32710950	1667669	10000.000000	29066	1690	1.000000	28689	2059	1.000000	22068832	-0.006120
239778023	32727996	1669217	10000.000000	29024	1699	1.000000	28776	1888	1.000000	22234203	-0.005374
239798168	32700410	1667057	10000.000000	29172	1730	1.000000	28525	1949	1.000000	22399889	-0.004745
239787477	32713159	1669842	10000.000000	29293	1612	1.000000	28682	1841	1.000000	22564480	-0.004596
239785789	32701091	1667864	10000.000000	29288	1680	1.000000	28688	1902	1.000000	22728985	-0.004828
239782221	32713811	1667330	10000.000000	29194	1767	1.000000	28556	1949	1.000000	22891867	-0.006811
239745172	32741334	1670293	10000.000000	29251	1747	1.000000	28470	1942	1.000000	23055741	-0.006030
239801882	32691010	1665776	10000.000000	28832	1763	1.000000	28585	1939	1.000000	23218992	-0.005665
239758063	32725577	1669057	10000.000000	29100	1841	1.000000	28698	1824	1.000000	23382822	-0.005257
239747766	32718025	1670402	10000.000000	28920	1736	1.000000	28480	1896	1.000000	23545615	-0.005317
239824714	32691640	1669558	10000.000000	28972	1847	1.000000	28563	1841	1.000000	23707892	-0.005107
239784758	32698089	1669412	10000.000000	29195	1724	1.000000	28784	1775	1.000000	23870028	-0.003700
239778561	32701637	1667473	10000.000000	28876	1821	1.000000	28431	1939	1.000000	24032338	-0.004547
239795592	32712186	1669152	10000.000000	28963	1850	1.000000	28449	1966	1.000000	24193795	-0.002480
239809375	32716968	1667345	10000.000000	29157	1725	1.000000	28731	1888	1.000000	24355067	-0.002322
239829535	32701402	1666862	10000.000000	29065	1764	1.000000	28476	1947	1.000000	24516490	-0.002288
239799801	32711511	1670074	10000.000000	29080	1783	1.000000	28720	1894	1.000000	24678576	-0.002244
239769317	32725853	1668612	10000.000000	28942	1830	1.000000	28358	1990	1.000000	24838982	-0.002642
239826500	32678484	1668571	10000.000000	28977	1766	1.000000	28596	1877	1.000000	25000579	-0.002187
239799322	32707606	1670268	10000.000000	28915	1786	1.000000	28638	1836	1.000000	25160917	-0.002020
239796864	32697323	1668134	10000.000000	28937	1894	1.000000	28703	2014	1.000000	25320741	-0.001599
239796500	32706487	1670328	10000.000000	28944	1728	1.000000	28777	1931	1.000000	25481403	-0.001350
239768544	32709591	1668185	10000.000000	29242	1697	1.000000	28704	1885	1.000000	25641178	-0.001296
239792693	32701729	1667267	10000.000000	29215	1712	1.000000	28630	2023	1.000000	25800448	-0.001676
239781706	32714411	1672237	10000.000000	29222	1789	1.000000	28684	1948	1.000000	25960308	-0.001759
239793498	32713809	1667818	10000.000000	29101	1719	1.000000	28633	1782	1.000000	26119588	-0.001769
239768382	32707549	1669902	10000.000000	29061	1621	1.000000	28745	1858	1.000000	26278456	-0.001853
239815117	32681501	1669386	10000.000000	29133	1724	1.000000	28651	1838	1.000000	26437577	-0.001759
239782543	32707160	1668287	10000.000000	28826	1822	1.000000	28426	1986	1.000000	26595948	-0.002025
239797985	32700753	1668031	10000.000000	28987	1767	1.000000	28771	1814	1.000000	26754280	-0.001875
239768790	32728416	1668020	10000.000000	28927	1773	1.000000	28657	1925	1.000000	26912226	-0.001839
239788502	32723344	1669088	10000.000000	28758	1827	1.000000	28445	1877	1.000000	27069383	-0.000998
239774198	32715307	1670040	10000.000000	29137	1869	1.000000	28761	1888	1.000000	27227530	-0.001168
239748133	32739086	1670112	10000.000000	29287	1707	1.000000	28745	1794	1.000000	27383739	-0.001359
239788538	32707558	1667901	10000.000000	29480	1835	1.000000	28616	1936	1.000000	27541804	-0.001804
239779499	32693417	1669707	10000.000000	29028	1829	1.000000	28551	1946	1.000000	27697724	-0.001765
npatches	nstrain	runtime	dt	init_x	init_y	init_y_blood	init_z	init_S	beta0	beta1	beta2	beta3	mean_beta	B	d	delta	delta_blood	b[0]	mut	m	CTL	c	g	epsilon	k	het	lambda	rho	omega	x_max	patch.dyna	DELTA	A	VA
10000	1	100.000000	0.001000	21900	9499	5000000	0.001000	10000000	7.499858	5.564293	11.848764	10.879618	8	800000000	0.010000	1.000000	1.000000	80000	0.000050	0.004800	0	0.500000	0.000000	2.500000	6.000000	0.500000	0.001000	0.001000	0.010000	31872	0	10.000000	7.000000	1.000000
sus	inf	inf_blood	z	x[0]	y[0][0]	z[0]	x[1]	y[1][0]	z[1]	S[0]	synchrony
219000000	94990000	5000000	10.000000	21900	9499	0.001000	21900	9499	0.001000	10000000	0.000000
109229726	188369394	9769629	3941.516320	10923	18703	0.394152	13662	17657	0.394152	10572335	0.000000
167437171	79276100	4107202	6325.803353	16858	7746	0.632580	20038	6706	0.632580	10953880	0.000000
212324540	44527081	2291929	7771.765723	21788	4271	0.777177	24963	3263	0.777177	11209134	0.000000
236294297	31749930	1628243	8648.676577	24622	2838	0.864868	27297	2016	0.864868	11402143	0.000000
249624641	25590709	1312572	9180.483393	26045	2228	0.918048	28298	1656	0.918048	11560099	0.000000
257386873	22277736	1137973	9503.000201	26733	2027	0.950300	28807	1340	0.950300	11696872	0.000000
262089570	20375378	1039800	9698.592075	27142	1852	0.969859	29475	1197	0.969859	11821516	0.000000
264879033	19258760	984023	9817.209710	27353	1764	0.981721	29649	1141	0.981721	11939039	0.000000
266606770	18600864	950319	9889.145947	27778	1542	0.988915	29384	1169	0.988915	12052037	0.000000
267610776	18211708	929051	9932.772025	27738	1552	0.993277	29564	1058	0.993277	12162164	0.000000
268256822	17964892	916929	9959.229270	27729	1604	0.995923	29555	993	0.995923	12270531	0.000000
268614336	17836027	908812	9975.274394	27986	1443	0.997527	29812	961	0.997527	12378391	0.000000
268856697	17739397	905651	9985.005037	27848	1560	0.998501	29962	958	0.998501	12484826	0.000000
269029517	17676780	901287	9990.906233	27599	1560	0.999091	29860	991	0.999091	12590688	0.000000
269090223	17644264	900051	9994.485041	27968	1370	0.999449	29713	983	0.999449	12696558	0.000000
269158304	17625931	899359	9996.655426	27982	1477	0.999666	30085	989	0.999666	12801874	0.000000
269203218	17617513	898903	9997.971667	27722	1521	0.999797	29555	1084	0.999797	12907085	0.000000
269160950	17643901	900086	9998.769908	27827	1503	0.999877	29637	1005	0.999877	13012101	0.000000
269169292	17622357	900656	9999.254005	28081	1566	0.999925	29600	999	0.999925	13116900	0.000000
269171630	17620145	899442	9999.547588	27748	1433	0.999955	29850	1073	0.999955	13221622	0.000000
269248801	17594021	896878	9999.725632	28032	1537	0.999973	29650	1036	0.999973	13325486	0.000000
269225049	17613507	898936	9999.833608	27905	1621	0.999983	29787	981	0.999983	13429591	0.000000
269214914	17612792	897908	9999.899091	27611	1442	0.999990	29685	1090	0.999990	13533067	0.000000
269169564	17627025	900049	9999.938803	27862	1420	0.999994	29864	919	0.999994	13637274	0.000000
269193285	17607630	900038	9999.962887	27909	1435	0.999996	30068	975	0.999996	13741097	0.000000
269210720	17610165	898411	9999.977493	27734	1435	0.999998	29859	945	0.999998	13845036	0.000000
269240315	17595216	896849	9999.986350	28212	1374	0.999999	29942	979	0.999999	13947865	0.000000
269209141	17613585	898955	9999.991722	28045	1512	0.999999	29804	1072	0.999999	14051179	0.000000
269227876	17612489	898938	9999.994980	27870	1506	0.999999	29822	1074	0.999999	14154096	0.000000
269190480	17607165	898940	9999.996955	27916	1574	1.000000	29918	926	1.000000	14257098	0.000000
269232440	17604502	897220	9999.998154	27993	1561	1.000000	29885	1067	1.000000	14359819	0.000000
269219010	17612318	898562	9999.998880	27683	1491	1.000000	29682	1035	1.000000	14462069	0.000000
269195944	17610747	898902	9999.999321	27841	1584	1.000000	29939	1034	1.000000	14564280	0.000000
269175134	17618895	898162	9999.999588	28086	1355	1.000000	29850	1062	1.000000	14666432	0.000000
269223595	17608293	898176	9999.999750	28107	1397	1.000000	29961	993	1.000000	14769121	0.000000
269194353	17613666	899179	9999.999849	28128	1430	1.000000	29900	983	1.000000	14871215	0.000000
269207750	17598769	895830	9999.999908	28357	1413	1.000000	29723	999	1.000000	14973039	0.000000
269211978	17603664	899228	9999.999944	27995	1396	1.000000	29973	975	1.000000	15074966	0.000000
269202449	17611271	899913	9999.999966	28085	1560	1.000000	29693	1029	1.000000	15176645	0.000000
269232760	17603791	898765	9999.999980	27827	1482	1.000000	29986	1047	1.000000	15278554	-1.#IND00
269203153	17609966	899026	9999.999988	27992	1451	1.000000	29807	937	1.000000	15380029	0.000000
269212409	17604534	897611	9999.999992	27863	1580	1.000000	29964	979	1.000000	15481607	-0.006920
269203926	17617497	898418	9999.999995	28095	1494	1.000000	29788	1008	1.000000	15582323	-0.002519
269169654	17622807	898530	9999.999997	27718	1543	1.000000	29968	947	1.000000	15683539	0.003423
269180265	17614131	900557	9999.999998	27737	1545	1.000000	29800	903	1.000000	15784587	0.002430
269194287	17609404	899492	9999.999999	28210	1416	1.000000	29755	986	1.000000	15884947	0.001925
269216433	17603871	898542	9999.999999	28281	1373	1.000000	30026	945	1.000000	15985232	0.000652
269192758	17628504	898992	10000.000000	27773	1558	1.000000	29534	1046	1.000000	16085805	0.000317
269186500	17620458	901142	10000.000000	27838	1552	1.000000	29472	976	1.000000	16185918	-0.001503
269207956	17611429	898535	10000.000000	27884	1571	1.000000	29889	1041	1.000000	16285954	-0.003597
269227312	17598620	897411	10000.000000	27951	1437	1.000000	30086	1005	1.000000	16385332	-0.003493
269191322	17615087	896925	10000.000000	28066	1484	1.000000	29772	1035	1.000000	16485285	-0.003005
269238691	17591580	896882	10000.000000	28035	1543	1.000000	29920	1024	1.000000	16584946	-0.004203
269208499	17625591	897062	10000.000000	27955	1497	1.000000	29685	1080	1.000000	16684379	-0.004077
269187191	17603159	897922	10000.000000	28019	1438	1.000000	29877	999	1.000000	16783361	-0.004067
269231867	17596415	898221	10000.000000	28314	1382	1.000000	29937	1059	1.000000	16882236	-0.002094
269215445	17605737	898751	10000.000000	28070	1480	1.000000	29918	1025	1.000000	16980710	-0.002019
269218320	17588041	897778	10000.000000	27869	1411	1.000000	29672	1017	1.000000	17079075	-0.001490
269232759	17606584	897098	10000.000000	28086	1432	1.000000	29875	1052	1.000000	17177620	-0.001258
269197367	17621244	899723	10000.000000	27939	1447	1.000000	29669	1015	1.000000	17276435	0.002692
269199135	17603161	898769	10000.000000	28184	1318	1.000000	29856	1001	1.000000	17374732	0.002167
269192825	17608953	898602	10000.000000	28099	1487	1.000000	29672	1025	1.000000	17472634	0.001758
269209655	17607737	897800	10000.000000	28116	1423	1.000000	29758	1017	1.000000	17571343	0.001834
269184632	17615861	900794	10000.000000	28118	1488	1.000000	29729	935	1.000000	17669772	0.000915
269173886	17616182	896442	10000.000000	27899	1477	1.000000	29771	988	1.000000	17767522	0.000826
269249069	17596348	897565	10000.000000	28250	1337	1.000000	30048	993	1.000000	17865519	0.000923
269250446	17596844	897122	10000.000000	28294	1432	1.000000	29959	963	1.000000	17963064	0.001882
269210657	17611487	898355	10000.000000	27988	1461	1.000000	29495	1046	1.000000	18059695	0.002640
269175193	17616725	898983	10000.000000	28159	1381	1.000000	29873	1042	1.000000	18157172	0.002778
269193857	17617555	900328	10000.000000	27950	1439	1.000000	29929	995	1.000000	18253800	0.002838
269206645	17624368	897988	10000.000000	28184	1416	1.000000	29731	1077	1.000000	18350656	0.002737
269181187	17609578	900577	10000.000000	28119	1465	1.000000	29866	1002	1.000000	18446849	0.002676
269205437	17606768	898724	10000.000000	27944	1444	1.000000	29884	1055	1.000000	18542933	0.002228
269239739	17593939	895859	10000.000000	27912	1511	1.000000	29929	989	1.000000	18639496	0.002173
269235899	17596705	897491	10000.000000	28082	1388	1.000000	29960	913	1.000000	18735534	0.000537
269222843	17612528	897915	10000.000000	28133	1508	1.000000	30157	995	1.000000	18831260	0.000394
269167467	17625580	899528	10000.000000	28216	1506	1.000000	29709	943	1.000000	18927357	0.000310
269188964	17627747	900618	10000.000000	27755	1574	1.000000	29788	1022	1.000000	19022581	0.000437
269171520	17619752	899896	10000.000000	28033	1455	1.000000	29697	937	1.000000	19118316	0.000184
269213316	17599860	899336	10000.000000	27988	1524	1.000000	29775	997	1.000000	19213915	0.000012
269212219	17609477	895809	10000.000000	27977	1585	1.000000	29800	1015	1.000000	19309285	-0.000509
269174826	17624669	899139	10000.000000	28015	1500	1.000000	29886	950	1.000000	19404979	-0.000417
269199290	17611867	895921	10000.000000	27758	1513	1.000000	29700	1014	1.000000	19500500	0.000049
269216975	17607002	898343	10000.000000	27854	1537	1.000000	29739	1020	1.000000	19595180	0.000093
269198002	17594439	898815	10000.000000	28178	1314	1.000000	29600	995	1.000000	19689675	0.001702
269209169	17613961	897058	10000.000000	27878	1508	1.000000	29766	974	1.000000	19784096	0.002155
269209594	17614028	898515	10000.000000	28062	1462	1.000000	29807	935	1.000000	19878726	0.002720
269187558	17619827	898528	10000.000000	27975	1469	1.000000	29922	981	1.000000	19972868	0.002882
269174751	17609666	899282	10000.000000	27996	1646	1.000000	29640	1109	1.000000	20067315	0.002984
269210574	17599057	898110	10000.000000	27989	1519	1.000000	29849	1003	1.000000	20161423	0.003084
269195793	17629198	898032	10000.000000	27810	1432	1.000000	29775	993	1.000000	20254886	0.002995
269144007	17623164	899542	10000.000000	27900	1474	1.000000	29542	1072	1.000000	20349201	0.002304
269229101	17596944	895666	10000.000000	28235	1515	1.000000	29779	931	1.000000	20443052	0.002160
269233962	17596437	897908	10000.000000	27984	1424	1.000000	29922	1051	1.000000	20536390	0.001422
269230409	17599527	897094	10000.000000	27972	1451	1.000000	30046	986	1.000000	20629670	0.001647
269221599	17609042	898066	10000.000000	27797	1479	1.000000	29871	1018	1.000000	20723393	0.001605
269171823	17618082	898884	10000.000000	27931	1492	1.000000	29843	978	1.000000	20816505	0.001517
269217482	17596583	898165	10000.000000	28066	1394	1.000000	29662	956	1.000000	20909102	0.001490
269233264	17602038	899150	10000.000000	28173	1412	1.000000	29791	997	1.000000	21002374	0.001427
npatches	nstrain	runtime	dt	init_x	init_y	init_y_blood	init_z	init_S	beta0	beta1	beta2	beta3	mean_beta	B	d	delta	delta_blood	b[0]	mut	m	CTL	c	g	epsilon	k	het	lambda	rho	omega	x_max	patch.dyna	DELTA	A	VA
10000	1	100.000000	0.001000	21900	9499	5000000	0.001000	10000000	9.137675	11.297993	6.014045	10.900970	8	800000000	0.010000	1.000000	1.000000	80000	0.000050	0.004800	0	0.500000	0.000000	2.500000	7.000000	0.500000	0.001000	0.001000	0.010000	31872	0	10.000000	7.000000	1.000000
sus	inf	inf_blood	z	x[0]	y[0][0]	z[0]	x[1]	y[1][0]	z[1]	S[0]	synchrony
219000000	94990000	5000000	10.000000	21900	9499	0.001000	21900	9499	0.001000	10000000	0.000000
117368184	163572266	8515637	3941.516320	10158	17074	0.394152	8428	17930	0.394152	10555136	0.000000
186567267	58484525	3038416	6325.803353	16732	6504	0.632580	14648	7141	0.632580	10890581	0.000000
235302627	29508493	1522780	7771.765723	22085	3296	0.777177	19588	4113	0.777177	11090169	0.000000
260094141	19203447	986742	8648.676577	24769	2242	0.864868	21660	2987	0.864868	11223920	0.000000
273580564	14296498	732213	9180.483393	26407	1622	0.918048	23489	2399	0.918048	11321135	0.000000
281278522	11693228	598217	9503.000201	27511	1423	0.950300	24492	1959	0.950300	11398477	0.000000
285978569	10165291	519724	9698.592075	27949	1113	0.969859	25490	1805	0.969859	11464356	0.000000
288776399	9299292	475841	9817.209710	28416	1070	0.981721	25168	1880	0.981721	11522595	0.000000
290466727	8777833	448309	9889.145947	28540	950	0.988915	25538	1593	0.988915	11576528	0.000000
291480410	8462396	432247	9932.772025	28906	881	0.993277	25751	1620	0.993277	11627596	0.000000
292176753	8253655	420915	9959.229270	29027	887	0.995923	25826	1708	0.995923	11677637	0.000000
292575872	8128494	415005	9975.274394	29098	845	0.997527	25499	1657	0.997527	11725865	0.000000
292825042	8062501	410967	9985.005037	28976	915	0.998501	25970	1601	0.998501	11773531	0.000000
293004143	8006954	408851	9990.906233	28793	926	0.999091	26356	1433	0.999091	11820188	0.000000
293030494	8005660	408635	9994.485041	29020	828	0.999449	26302	1543	0.999449	11866826	0.000000
293089942	7982708	407387	9996.655426	29059	872	0.999666	26223	1416	0.999666	11913176	0.000000
293149860	7959684	406550	9997.971667	29032	834	0.999797	26496	1566	0.999797	11959788	0.000000
293119129	7972678	406956	9998.769908	28910	823	0.999877	26176	1553	0.999877	12006327	0.000000
293113816	7974989	406989	9999.254005	29152	859	0.999925	26326	1518	0.999925	12052631	0.000000
293168362	7965234	406011	9999.547588	28726	870	0.999955	26162	1522	0.999955	12098568	0.000000
293121456	7974072	407069	9999.725632	28889	910	0.999973	26124	1620	0.999973	12144346	0.000000
293143673	7964833	406504	9999.833608	29327	787	0.999983	25952	1567	0.999983	12190299	0.000000
293148106	7973472	407984	9999.899091	29203	850	0.999990	26228	1567	0.999990	12236199	0.000000
293139398	7975947	406625	9999.938803	28711	860	0.999994	26130	1548	0.999994	12282056	0.000000
293133864	7964488	406099	9999.962887	29088	820	0.999996	26628	1441	0.999996	12327944	0.000000
293195271	7943220	406035	9999.977493	29047	831	0.999998	26253	1400	0.999998	12373689	0.000000
293195569	7957582	405242	9999.986350	29198	830	0.999999	26003	1657	0.999999	12419540	0.000000
293179829	7956817	406153	9999.991722	29059	835	0.999999	26128	1497	0.999999	12464468	0.000000
293186418	7955844	406550	9999.994980	28789	931	0.999999	26070	1550	0.999999	12510058	0.000000
293153448	7970298	406516	9999.996955	29097	805	1.000000	26226	1502	1.000000	12555298	0.000000
293148707	7963918	407420	9999.998154	28890	935	1.000000	26273	1669	1.000000	12600734	0.000000
293175255	7965282	405614	9999.998880	28913	921	1.000000	26310	1447	1.000000	12646028	0.000000
293152315	7968081	406789	9999.999321	29129	804	1.000000	26336	1438	1.000000	12690699	0.000000
293172486	7950718	405233	9999.999588	28896	924	1.000000	26409	1531	1.000000	12735832	0.000000
293206953	7950599	404863	9999.999750	29205	837	1.000000	25750	1688	1.000000	12781300	0.000000
293191531	7950424	405485	9999.999849	28879	883	1.000000	25810	1634	1.000000	12826398	0.000000
293195331	7955066	405130	9999.999908	29018	926	1.000000	26319	1495	1.000000	12871053	0.000000
293123819	7970532	406334	9999.999944	29075	1039	1.000000	26223	1433	1.000000	12916413	0.000000
293147062	7956082	405254	9999.999966	29082	809	1.000000	26465	1492	1.000000	12961237	0.000000
293130192	7973231	405777	9999.999980	28622	1013	1.000000	26003	1582	1.000000	13005851	-1.#IND00
293153869	7957859	407063	9999.999988	28596	978	1.000000	26422	1452	1.000000	13050777	0.008000
293150205	7970427	406439	9999.999992	28927	874	1.000000	25947	1594	1.000000	13095127	0.021317
293166919	7965824	406836	9999.999995	28783	964	1.000000	26043	1516	1.000000	13139722	0.015674
293161776	7961054	406771	9999.999997	29172	809	1.000000	26094	1507	1.000000	13184339	0.009689
293171150	7957181	406139	9999.999998	28872	898	1.000000	25987	1656	1.000000	13228530	0.008718
293162598	7957061	405321	9999.999999	28883	841	1.000000	26120	1539	1.000000	13273318	0.008659
293191945	7957350	406490	9999.999999	28923	955	1.000000	26072	1687	1.000000	13317456	0.004782
293130230	7968602	407416	10000.000000	28990	880	1.000000	26356	1476	1.000000	13361330	0.000226
293180433	7956811	405754	10000.000000	28753	820	1.000000	25910	1689	1.000000	13405749	0.000073
293170195	7955571	405856	10000.000000	29114	838	1.000000	26423	1446	1.000000	13449747	0.000195
293179727	7958461	406574	10000.000000	28825	946	1.000000	26214	1596	1.000000	13493676	0.006709
293166887	7953398	406951	10000.000000	29289	828	1.000000	25879	1552	1.000000	13537502	0.005655
293145612	7968836	407432	10000.000000	29189	895	1.000000	26391	1399	1.000000	13581468	0.005130
293170611	7959722	405794	10000.000000	29104	940	1.000000	26294	1448	1.000000	13624521	0.005158
293147617	7963044	407164	10000.000000	28869	1007	1.000000	26293	1508	1.000000	13668159	0.003568
293127057	7972041	406882	10000.000000	28709	869	1.000000	26070	1593	1.000000	13711986	0.003049
293181176	7961136	405468	10000.000000	29360	887	1.000000	25735	1682	1.000000	13755170	0.003113
293159353	7973310	405596	10000.000000	28824	898	1.000000	26014	1533	1.000000	13798795	0.003300
293167104	7963084	406115	10000.000000	29207	837	1.000000	25913	1631	1.000000	13841727	0.002306
293154894	7958602	406480	10000.000000	28896	857	1.000000	25813	1597	1.000000	13885657	0.002442
293171747	7957770	405290	10000.000000	28838	931	1.000000	26119	1628	1.000000	13929106	0.001848
293149133	7973217	406376	10000.000000	29133	824	1.000000	26197	1546	1.000000	13973001	0.001216
293129639	7975891	406762	10000.000000	28932	816	1.000000	26057	1661	1.000000	14016547	0.001106
293102654	7977619	405685	10000.000000	29017	891	1.000000	26267	1520	1.000000	14059658	0.000645
293150300	7963898	407078	10000.000000	28749	933	1.000000	26216	1594	1.000000	14102735	0.000187
293118965	7983567	407505	10000.000000	28904	962	1.000000	26092	1684	1.000000	14145300	-0.000512
293147963	7964551	406997	10000.000000	28921	829	1.000000	25803	1592	1.000000	14188452	-0.000162
293116337	7966382	406281	10000.000000	28876	926	1.000000	26028	1559	1.000000	14231143	0.002122
293153061	7967163	406561	10000.000000	28965	942	1.000000	26291	1521	1.000000	14274500	0.002378
293149438	7952819	405671	10000.000000	29083	843	1.000000	26170	1567	1.000000	14317308	0.001623
293194420	7959767	404331	10000.000000	28760	983	1.000000	26196	1572	1.000000	14359775	0.002399
293191213	7950965	405854	10000.000000	28975	867	1.000000	26425	1548	1.000000	14401884	0.002005
293163558	7965349	406190	10000.000000	29105	852	1.000000	26387	1512	1.000000	14444538	0.002188
293174099	7959525	406163	10000.000000	28796	899	1.000000	26107	1604	1.000000	14487364	0.004195
293156738	7963108	406747	10000.000000	29089	792	1.000000	26747	1446	1.000000	14529387	0.004360
293207980	7946808	406177	10000.000000	28830	894	1.000000	25655	1805	1.000000	14571688	0.004305
293203371	7949576	405696	10000.000000	28991	816	1.000000	26099	1555	1.000000	14614103	0.005123
293185714	7949463	405529	10000.000000	28763	950	1.000000	26404	1483	1.000000	14656429	0.004966
293214143	7950419	404974	10000.000000	29104	898	1.000000	26039	1682	1.000000	14698482	0.004976
293192620	7961651	405483	10000.000000	29222	774	1.000000	26229	1519	1.000000	14740585	0.005218
293173165	7957268	406827	10000.000000	29069	796	1.000000	25908	1625	1.000000	14782333	0.005552
293157959	7971156	406857	10000.000000	28985	839	1.000000	26344	1568	1.000000	14824266	0.005814
293149619	7963215	406881	10000.000000	28841	904	1.000000	25906	1693	1.000000	14866430	0.005638
293175509	7956367	404983	10000.000000	28832	861	1.000000	25749	1678	1.000000	14908610	0.005303
293141054	7967773	405608	10000.000000	28899	887	1.000000	26021	1609	1.000000	14949926	0.006560
293159026	7966919	405524	10000.000000	29077	871	1.000000	26183	1469	1.000000	14991654	0.006489
293168385	7960722	405512	10000.000000	29067	918	1.000000	25908	1620	1.000000	15033793	0.006264
293155177	7948186	406394	10000.000000	29037	871	1.000000	26597	1416	1.000000	15074904	0.005757
293166384	7965374	407043	10000.000000	28947	846	1.000000	25910	1568	1.000000	15116426	0.005369
293158591	7963962	405729	10000.000000	29157	870	1.000000	26075	1630	1.000000	15157969	0.004937
293145457	7968590	406315	10000.000000	29353	772	1.000000	25724	1697	1.000000	15199742	0.004621
293168680	7955152	405870	10000.000000	29066	857	1.000000	25927	1703	1.000000	15240783	0.004516
293196622	7961528	407267	10000.000000	28630	1012	1.000000	26270	1651	1.000000	15281824	0.004342
293171797	7958465	406383	10000.000000	28708	1018	1.000000	25829	1600	1.000000	15323402	0.004400
293135363	7970863	406696	10000.000000	28975	877	1.000000	25855	1570	1.000000	15364845	0.004429
293194972	7950195	406594	10000.000000	29429	817	1.000000	26110	1533	1.000000	15406706	0.004220
293203451	7960100	405815	10000.000000	28971	903	1.000000	25575	1735	1.000000	15447204	0.004320
293146973	7967338	405762	10000.000000	28655	912	1.000000	25791	1492	1.000000	15488101	0.003766
293168050	7969023	407162	10000.000000	29007	937	1.000000	26280	1581	1.000000	15528960	0.003668
npatches	nstrain	runtime	dt	init_x	init_y	init_y_blood	init_z	init_S	beta0	beta1	beta2	beta3	mean_beta	B	d	delta	delta_blood	b[0]	mut	m	CTL	c	g	epsilon	k	het	lambda	rho	omega	x_max	patch.dyna	DELTA	A	VA
10000	1	100.000000	0.001000	21900	9499	5000000	0.001000	10000000	7.524462	7.930626	8.982388	5.456913	8	800000000	0.010000	1.000000	1.000000	80000	0.000050	0.004800	0	0.500000	0.000000	2.500000	8.000000	0.500000	0.001000	0.001000	0.010000	31872	0	10.000000	7.000000	1.000000
sus	inf	inf_blood	z	x[0]	y[0][0]	z[0]	x[1]	y[1][0]	z[1]	S[0]	synchrony
219000000	94990000	5000000	10.000000	21900	9499	0.001000	21900	9499	0.001000	10000000	0.000000
124779309	142539449	7446082	3941.516320	12307	14451	0.394152	12018	14275	0.394152	10542634	0.000000
203760703	43200971	2250033	6325.803353	20662	4120	0.632580	20159	4435	0.632580	10835764	0.000000
254708289	19157674	990810	7771.765723	26466	1666	0.777177	25692	1824	0.777177	10985028	0.000000
279314829	10949577	564070	8648.676577	28799	911	0.864868	28306	1058	0.864868	11069809	0.000000
292083434	7179085	368807	9180.483393	30092	499	0.918048	29851	499	0.918048	11121383	0.000000
299183673	5213689	267279	9503.000201	30699	361	0.950300	30346	444	0.950300	11154792	0.000000
303447675	4083786	209504	9698.592075	30892	296	0.969859	30987	278	0.969859	11177382	0.000000
306049528	3405860	174576	9817.209710	31242	190	0.981721	30752	245	0.981721	11192405	0.000000
307651019	2985668	153275	9889.145947	31364	198	0.988915	31118	226	0.988915	11203229	0.000000
308649885	2741118	141014	9932.772025	31320	146	0.993277	31340	196	0.993277	11211909	0.000000
309359474	2564009	131406	9959.229270	31528	132	0.995923	31072	197	0.995923	11218742	0.000000
309804800	2444705	125028	9975.274394	31528	152	0.997527	31115	153	0.997527	11224531	0.000000
310106117	2372837	120801	9985.005037	31443	175	0.998501	31254	147	0.998501	11229405	0.000000
310305283	2307650	117233	9990.906233	31519	134	0.999091	31229	132	0.999091	11233749	0.000000
310432540	2291441	117583	9994.485041	31496	138	0.999449	31245	186	0.999449	11237793	0.000000
310522998	2274949	116035	9996.655426	31635	136	0.999666	31538	160	0.999666	11241635	0.000000
310540244	2277619	115849	9997.971667	31464	134	0.999797	31603	127	0.999797	11245485	0.000000
310535756	2269006	115428	9998.769908	31436	109	0.999877	31284	145	0.999877	11249243	0.000000
310551478	2253161	115267	9999.254005	31545	171	0.999925	31369	109	0.999925	11252827	0.000000
310585728	2259040	115946	9999.547588	31410	126	0.999955	31456	150	0.999955	11256431	0.000000
310579887	2254947	115214	9999.725632	31682	123	0.999973	31651	168	0.999973	11260009	0.000000
310625238	2242304	115052	9999.833608	31448	136	0.999983	31428	175	0.999983	11263473	0.000000
310620986	2245532	114847	9999.899091	31494	116	0.999990	31455	142	0.999990	11267030	0.000000
310606647	2251757	114956	9999.938803	31462	151	0.999994	31252	144	0.999994	11270479	0.000000
310584256	2258351	115808	9999.962887	31498	132	0.999996	31480	173	0.999996	11274303	0.000000
310634602	2242843	114499	9999.977493	31504	148	0.999998	31464	140	0.999998	11277813	0.000000
310618485	2252547	114757	9999.986350	31439	124	0.999999	31087	195	0.999999	11280939	0.000000
310591107	2256581	115186	9999.991722	31480	155	0.999999	31405	81	0.999999	11284412	0.000000
310609864	2247145	115115	9999.994980	31315	142	0.999999	31387	135	0.999999	11287908	0.000000
310601254	2251676	115086	9999.996955	31266	167	1.000000	31361	154	1.000000	11291184	0.000000
310613694	2248290	115220	9999.998154	31705	104	1.000000	31155	133	1.000000	11294994	0.000000
310601135	2247612	114821	9999.998880	31608	114	1.000000	31368	148	1.000000	11298229	0.000000
310580249	2253785	115506	9999.999321	31559	129	1.000000	31424	161	1.000000	11301652	0.000000
310561291	2261029	114726	9999.999588	31352	163	1.000000	31467	95	1.000000	11305200	0.000000
310596756	2257910	114727	9999.999750	31522	119	1.000000	31453	167	1.000000	11308812	0.000000
310566311	2256609	114911	9999.999849	31395	129	1.000000	31411	145	1.000000	11312496	0.000000
310578167	2253273	115030	9999.999908	31614	137	1.000000	31355	151	1.000000	11315825	0.000000
310571633	2262954	114985	9999.999944	31562	156	1.000000	31359	165	1.000000	11318976	0.000000
310609902	2246163	114170	9999.999966	31564	112	1.000000	31370	177	1.000000	11322460	0.000000
310604666	2251769	115235	9999.999980	31799	101	1.000000	31886	141	1.000000	11325969	-1.#IND00
310574787	2253228	115174	9999.999988	31349	142	1.000000	31297	131	1.000000	11329324	-0.001600
310609863	2255343	114917	9999.999992	31325	121	1.000000	31187	153	1.000000	11332812	-0.006006
310563955	2262964	114880	9999.999995	31556	157	1.000000	31298	143	1.000000	11336336	-0.016141
310604836	2245085	114949	9999.999997	31535	132	1.000000	31420	155	1.000000	11339943	-0.009958
310570140	2254835	114754	9999.999998	31555	133	1.000000	31356	166	1.000000	11343563	-0.003583
310618916	2253398	115039	9999.999999	31520	142	1.000000	31465	144	1.000000	11346973	-0.003638
310609062	2247447	114431	9999.999999	31563	123	1.000000	31510	124	1.000000	11350384	-0.001281
310624642	2249802	114526	10000.000000	31651	118	1.000000	31417	170	1.000000	11353831	0.000817
310644174	2243818	114166	10000.000000	31250	133	1.000000	31475	147	1.000000	11356999	-0.000151
310596902	2250612	114731	10000.000000	31477	112	1.000000	31552	141	1.000000	11360300	-0.000351
310652578	2245118	114474	10000.000000	31478	147	1.000000	31216	171	1.000000	11363703	0.000641
310629746	2251187	115301	10000.000000	31545	153	1.000000	31495	170	1.000000	11367259	0.002918
310567645	2264973	115988	10000.000000	31610	120	1.000000	31687	119	1.000000	11370603	0.004290
310554075	2271902	116324	10000.000000	31490	101	1.000000	31542	129	1.000000	11373758	0.007084
310566257	2257572	115112	10000.000000	31526	110	1.000000	31488	150	1.000000	11377367	0.006485
310591971	2250911	114773	10000.000000	31484	157	1.000000	31358	118	1.000000	11380598	0.008317
310557309	2257748	115651	10000.000000	31829	134	1.000000	31420	152	1.000000	11383738	0.009382
310595289	2245610	114357	10000.000000	31460	111	1.000000	31435	168	1.000000	11387163	0.010273
310648857	2234560	114149	10000.000000	31499	141	1.000000	31210	161	1.000000	11390476	0.009516
310643267	2230843	114151	10000.000000	31574	185	1.000000	31453	121	1.000000	11393612	0.007054
310628082	2243022	114092	10000.000000	31627	125	1.000000	31228	170	1.000000	11396890	0.006840
310614791	2248449	113896	10000.000000	31571	129	1.000000	31408	175	1.000000	11399846	0.008789
310600903	2255926	114125	10000.000000	31448	118	1.000000	31368	150	1.000000	11403119	0.008399
310593458	2249718	114678	10000.000000	31443	99	1.000000	31403	157	1.000000	11406271	0.007993
310623201	2244182	114739	10000.000000	31360	108	1.000000	31295	196	1.000000	11409581	0.007599
310617306	2238437	114529	10000.000000	31742	101	1.000000	31558	149	1.000000	11412656	0.007404
310631551	2245596	114308	10000.000000	31382	131	1.000000	31170	166	1.000000	11415490	0.007024
310614489	2242156	114570	10000.000000	31418	136	1.000000	31350	131	1.000000	11418574	0.006884
310641273	2240976	114214	10000.000000	31510	169	1.000000	31676	155	1.000000	11421519	0.006655
310646233	2239949	113791	10000.000000	31390	122	1.000000	31321	149	1.000000	11424487	0.006338
310584051	2257098	114705	10000.000000	31669	137	1.000000	31491	161	1.000000	11427694	0.006469
310597787	2245105	115207	10000.000000	31518	127	1.000000	31160	139	1.000000	11430601	0.007717
310624483	2251586	115043	10000.000000	31587	159	1.000000	31093	148	1.000000	11433675	0.007584
310585409	2246650	115016	10000.000000	31497	108	1.000000	31355	161	1.000000	11437250	0.006299
310609943	2248776	114450	10000.000000	31423	173	1.000000	31661	152	1.000000	11440299	0.006187
310604054	2240239	114195	10000.000000	31115	104	1.000000	31559	148	1.000000	11443198	0.005779
310622030	2256775	114890	10000.000000	31600	137	1.000000	31275	167	1.000000	11446443	0.005475
310549932	2265331	115297	10000.000000	31682	128	1.000000	31381	171	1.000000	11449591	0.005318
310535964	2264432	114722	10000.000000	31481	155	1.000000	31439	188	1.000000	11452862	0.005267
310557710	2260944	115097	10000.000000	31590	115	1.000000	31516	123	1.000000	11455940	0.006612
310561474	2254065	114951	10000.000000	31620	116	1.000000	31240	124	1.000000	11459008	0.005447
310611586	2249381	115444	10000.000000	31483	158	1.000000	31265	142	1.000000	11461996	0.005341
310622553	2242876	113736	10000.000000	31423	119	1.000000	31487	181	1.000000	11464910	0.004834
310605040	2253663	115034	10000.000000	31477	146	1.000000	31584	153	1.000000	11468038	0.004968
310590614	2257895	115134	10000.000000	31555	132	1.000000	31425	128	1.000000	11471085	0.004844
310554437	2260542	115337	10000.000000	31411	103	1.000000	31573	167	1.000000	11474226	0.004512
310552846	2256656	114720	10000.000000	31436	109	1.000000	31583	162	1.000000	11477799	0.004268
310580922	2255546	115528	10000.000000	31670	153	1.000000	31699	148	1.000000	11480901	0.004134
310583726	2251623	114262	10000.000000	31380	102	1.000000	31527	184	1.000000	11484140	0.004090
310590871	2254872	115048	10000.000000	31394	170	1.000000	31371	117	1.000000	11487225	0.003820
310581555	2260709	115059	10000.000000	31161	120	1.000000	31451	138	1.000000	11490293	0.003584
310541448	2263645	115456	10000.000000	31468	118	1.000000	31417	134	1.000000	11493772	0.003906
310549450	2262308	116241	10000.000000	31342	114	1.000000	31518	142	1.000000	11497077	0.003892
310605243	2253573	114992	10000.000000	31470	143	1.000000	31462	149	1.000000	11500440	0.003835
310617523	2254135	114938	10000.000000	31452	167	1.000000	31484	140	1.000000	11503587	0.003711
310567054	2259673	115529	10000.000000	31490	155	1.000000	31632	145	1.000000	11506483	0.003652
310569079	2258360	115511	10000.000000	31284	131	1.000000	31504	141	1.000000	11509654	0.003693
310582138	2250405	114941	10000.000000	31536	103	1.000000	31445	137	1.000000	11512800	0.003665
310566265	2260712	115795	10000.000000	31499	107	1.000000	31431	153	1.000000	11516027	0.003683
npatches	nstrain	runtime	dt	init_x	init_y	init_y_blood	init_z	init_S	beta0	beta1	beta2	beta3	mean_beta	B	d	delta	delta_blood	b[0]	mut	m	CTL	c	g	epsilon	k	het	lambda	rho	omega	x_max	patch.dyna	DELTA	A	VA
10000	1	100.000000	0.001000	21900	9499	5000000	0.001000	10000000	8.511642	4.790241	7.541222	10.774877	8	800000000	0.010000	1.000000	1.000000	80000	0.000050	0.004800	0	0.500000	0.000000	2.500000	9.000000	0.500000	0.001000	0.001000	0.010000	31872	0	10.000000	7.000000	1.000000
sus	inf	inf_blood	z	x[0]	y[0][0]	z[0]	x[1]	y[1][0]	z[1]	S[0]	synchrony
219000000	94990000	5000000	10.000000	21900	9499	0.001000	21900	9499	0.001000	10000000	0.000000
132104823	124249440	6518686	3941.516320	12089	12725	0.394152	17599	10841	0.394152	10529744	0.000000
219504754	31742344	1657690	6325.803353	21125	3293	0.632580	25765	2047	0.632580	10783374	0.000000
271033343	12025466	624203	7771.765723	27049	1236	0.777177	29924	600	0.777177	10891500	0.000000
294009119	5735119	296890	8648.676577	29708	452	0.864868	31199	293	0.864868	10939214	0.000000
305060068	3058434	158021	9180.483393	30453	230	0.918048	31655	125	0.918048	10958292	0.000000
310719483	1765004	91292	9503.000201	31064	119	0.950300	31709	53	0.950300	10962989	0.000000
313761139	1096415	56565	9698.592075	31468	69	0.969859	31769	36	0.969859	10959525	0.000000
315532133	707852	36485	9817.209710	31496	67	0.981721	31916	31	0.981721	10951155	0.000000
316582209	480800	24673	9889.145947	31818	34	0.988915	31785	15	0.988915	10940254	0.000000
317247395	331226	16977	9930.585734	31864	21	0.993277	32093	11	0.993277	10927687	0.000000
317669709	239740	12435	9925.687991	31806	5	0.995923	31819	3	0.887843	10913752	0.000000
317954252	177175	8998	9795.004755	32015	2	0.891512	31835	6	0.924970	10899341	0.000000
318120008	141234	7170	9439.840674	31822	17	0.808028	31789	2	0.795838	10884659	0.000000
318205145	125323	6471	9015.659012	31989	9	0.883578	31969	9	0.661748	10869778	0.000000
318269798	123881	6355	8756.779287	31755	11	0.865983	31731	12	0.794865	10855014	0.000000
318272162	130557	6641	8711.695445	31940	11	0.918725	31676	2	0.860004	10839789	0.000000
318204150	140882	7071	8792.647814	31814	9	0.950710	31788	5	0.592079	10825124	0.000000
318186167	143859	7271	8912.483703	31804	4	0.970108	31789	11	0.752615	10810152	0.000000
318202119	142668	7261	8946.751105	31872	0	0.723377	31900	7	0.844887	10795326	0.000000
318182947	141630	7153	8956.028547	31784	62	0.708004	31804	5	0.897498	10780635	0.000000
318223878	134607	6902	8932.941715	31655	15	0.822918	31912	6	0.903192	10765890	0.000000
318219651	135360	6927	8869.091934	31944	21	0.892608	32183	6	0.697905	10750980	0.000000
318208701	138402	7102	8863.598740	31670	9	0.934871	32058	5	0.816793	10735854	0.000000
318210385	139137	6900	8888.539833	31794	9	0.960502	31969	11	0.888893	10720949	0.000000
318214944	134352	6868	8900.291773	31867	5	0.976046	31819	3	0.932619	10706402	0.000000
318220864	133754	6661	8851.296785	31716	3	0.949027	31562	2	0.816496	10691592	0.000000
318208833	137224	6993	8843.713794	31941	10	0.969087	31860	3	0.884887	10676970	0.000000
318191832	142756	7179	8886.504266	31525	17	0.793643	31857	9	0.626377	10662114	0.000000
318199375	141784	7123	8949.638931	31824	16	0.874854	31826	5	0.773414	10647482	0.000000
318194334	137275	7002	8938.759343	31873	8	0.924104	31774	4	0.747366	10632658	0.000000
318189565	133637	6887	8857.203320	31743	21	0.953973	32152	10	0.751206	10618032	0.000000
318224373	133679	6887	8823.036088	31835	2	0.972087	31833	2	0.787618	10603386	0.000000
318216830	138043	7030	8843.874614	31781	13	0.732938	31943	3	0.826861	10588759	0.000000
318228011	134805	6816	8851.123969	31909	12	0.838039	32010	7	0.857802	10574314	0.000000
318231445	137991	6939	8852.219890	31904	4	0.901778	31670	10	0.768786	10559640	0.000000
318201284	141922	7309	8882.797742	31828	9	0.940433	31647	12	0.859779	10545194	0.000000
318199379	141401	7298	8941.384757	31953	6	0.963875	31668	3	0.766158	10530620	0.000000
318214872	136641	6960	8945.306546	32070	12	0.833482	31715	7	0.687654	10516144	0.000000
318196598	133716	6812	8897.762740	31889	7	0.899014	31643	4	0.810576	10501501	0.000000
318204728	133281	6808	8836.514081	31649	26	0.938757	31692	2	0.857736	10487061	-1.#IND00
318200228	136059	6759	8824.679088	31766	5	0.750478	31849	3	0.905932	10472641	-1.#IND00
318228245	134596	6872	8836.549053	31681	11	0.848676	31850	11	0.648823	10458315	0.038698
318205108	135761	6892	8833.797175	32029	4	0.908229	31786	7	0.765159	10443895	0.041112
318210443	137672	7055	8855.220106	31847	9	0.944345	31576	7	0.857579	10429491	0.026642
318211303	137417	7070	8877.913681	31745	13	0.966248	31806	1	0.795881	10415116	0.024314
318205082	135369	6914	8896.938382	32044	5	0.759542	31747	3	0.858337	10400667	0.022359
318201998	134601	6752	8857.600556	31873	9	0.854173	31612	4	0.899827	10386425	0.020538
318229924	137945	6982	8871.090199	31980	7	0.911563	31915	5	0.567757	10372053	0.018745
318241926	135640	6739	8864.460740	32091	10	0.806519	31606	10	0.503224	10357901	0.013306
318194379	138181	7167	8869.304712	32007	6	0.882662	31801	9	0.698728	10343898	0.010583
318207115	139458	7118	8890.797189	31741	12	0.921360	31895	13	0.817292	10329728	0.004903
318191336	139786	7051	8889.402244	31945	7	0.952308	31730	3	0.793226	10315582	0.003049
318222862	137130	6959	8901.994106	31959	9	0.971077	31766	6	0.842352	10301433	0.002915
318195093	138064	7017	8907.120936	31895	9	0.982460	31836	6	0.740695	10287291	0.002965
318216649	136076	7140	8872.902453	31802	8	0.989363	31982	5	0.842743	10273343	0.004503
318197955	137495	7198	8884.447840	31954	14	0.956239	31950	5	0.682088	10259069	0.000406
318224501	135866	6962	8879.630118	32038	17	0.913402	31688	6	0.739564	10245063	-0.000230
318214648	134329	6828	8868.338291	32015	17	0.947482	31874	3	0.837345	10230976	-0.000522
318243526	129305	6655	8821.666099	31801	5	0.968150	32019	3	0.600090	10216927	-0.000887
318241181	132973	6784	8775.155245	31849	13	0.980685	31981	9	0.665559	10202792	-0.002424
318206009	141422	7213	8813.073078	31930	3	0.959594	31836	17	0.797177	10189064	-0.002683
318160430	149978	7657	8931.400346	31866	16	0.844432	31708	10	0.876997	10175209	-0.002439
318179563	148517	7669	9016.299560	31829	7	0.905655	31910	3	0.703734	10161338	-0.002131
318214895	137817	6960	9015.700192	31878	9	0.942784	32158	3	0.755151	10147319	-0.002932
318227811	132909	6879	8917.509078	31855	19	0.965301	31830	8	0.829650	10133368	-0.002627
318249017	134023	6723	8830.694764	31967	13	0.978957	31848	4	0.840730	10119448	-0.002857
318217201	137755	7003	8857.794096	32067	15	0.987238	32092	3	0.711718	10105636	-0.002232
318203137	137977	7018	8875.296717	31860	8	0.992261	31720	1	0.738074	10091806	-0.001855
318220407	139835	7107	8878.351082	31762	9	0.995306	31871	6	0.692955	10077966	-0.002043
318190458	138970	7116	8905.973274	31867	11	0.848061	32060	9	0.522783	10064042	-0.003114
318241301	133953	6894	8888.279855	31860	11	0.907856	31890	7	0.710590	10050376	-0.002608
318233184	136235	7048	8863.715463	31937	15	0.944119	31771	12	0.714565	10036605	-0.002478
318198805	137057	7008	8883.520243	31826	6	0.966111	32045	2	0.586632	10022873	-0.002474
318217867	137594	7127	8887.831891	32081	11	0.817915	32011	9	0.612299	10009272	-0.002662
318183898	142064	7337	8906.433465	31877	16	0.889574	31802	3	0.764877	9995582	-0.003319
318211182	140636	7185	8933.220388	31601	11	0.933031	31900	4	0.732363	9982041	-0.002636
318183919	139140	7062	8928.445384	31872	12	0.959387	31789	4	0.837690	9968349	-0.002879
318199879	134315	6879	8899.412622	31730	7	0.975370	31926	6	0.865661	9954615	-0.002815
318228080	132410	6741	8840.695508	31871	12	0.985063	31915	1	0.646093	9940871	-0.002143
318209125	136618	6999	8818.258179	31648	24	0.990941	31484	6	0.529148	9927274	-0.002440
318213455	141422	7100	8857.532356	31706	32	0.994506	32031	5	0.686600	9913571	-0.002754
318192726	142503	7263	8903.303537	31737	3	0.898969	31891	6	0.809937	9900197	-0.003594
318196949	139449	7068	8920.610437	31920	1	0.627461	31657	11	0.771940	9886550	-0.003623
318210023	135857	6855	8912.361541	31728	27	0.755636	31785	6	0.843743	9873090	-0.003895
318211490	133340	6982	8875.063665	31928	18	0.851805	32011	5	0.721435	9859658	-0.003020
318228446	133576	6885	8846.372669	31803	15	0.825398	31941	4	0.831063	9846032	-0.002974
318221454	135375	7025	8838.854413	31827	21	0.894112	32087	0	0.694723	9832593	-0.002778
318225865	135833	6792	8826.518494	31731	11	0.935784	32009	5	0.562594	9819119	-0.003902
318209989	136759	6969	8846.275327	31835	2	0.827396	32045	7	0.734733	9805566	-0.003540
318196265	138062	6943	8855.436084	31809	2	0.833916	31954	7	0.839127	9792362	-0.003829
318193876	140835	7124	8895.227259	31796	8	0.799437	31790	8	0.621969	9778899	-0.002993
318189513	140457	7094	8907.297406	31881	12	0.878368	31776	9	0.770741	9765629	-0.002956
318206655	136710	6913	8905.206717	31720	11	0.926236	32120	10	0.860965	9752293	-0.002898
318199335	136401	7037	8860.689254	31993	6	0.925566	31631	5	0.802865	9738972	-0.002745
318232002	135052	6869	8865.165788	31792	12	0.954859	31765	4	0.880447	9725601	-0.002710
318188998	138615	6901	8859.249327	31793	17	0.923634	32019	8	0.927496	9712370	-0.002636
318190769	141078	7109	8900.562750	31819	7	0.815619	32000	7	0.956030	9699116	-0.002350
318220972	137955	6965	8908.634990	31904	13	0.882696	31908	1	0.946967	9685896	-0.001347
318209100	139453	7210	8882.792284	31622	9	0.928861	31744	6	0.790129	9672806	-0.001390
npatches	nstrain	runtime	dt	init_x	init_y	init_y_blood	init_z	init_S	beta0	beta1	beta2	beta3	mean_beta	B	d	delta	delta_blood	b[0]	mut	m	CTL	c	g	epsilon	k	het	lambda	rho	omega	x_max	patch.dyna	DELTA	A	VA
10000	1	100.000000	0.001000	21900	9499	5000000	0.001000	10000000	8.230157	4.743045	9.750792	11.721391	8	800000000	0.010000	1.000000	1.000000	80000	0.000050	0.004800	0	0.500000	0.000000	2.500000	10.000000	0.500000	0.001000	0.001000	0.010000	31872	0	10.000000	7.000000	1.000000
sus	inf	inf_blood	z	x[0]	y[0][0]	z[0]	x[1]	y[1][0]	z[1]	S[0]	synchrony
219000000	94990000	5000000	10.000000	21900	9499	0.001000	21900	9499	0.001000	10000000	0.000000
139922584	107925744	5687999	3941.516320	13125	11184	0.394152	18387	9441	0.394152	10512891	0.000000
234223563	22935106	1204285	6325.803353	22750	2433	0.632580	27049	1402	0.632580	10729029	0.000000
284588181	7116001	370877	7771.765723	28651	643	0.777177	30764	309	0.777177	10801784	0.000000
304743648	2606927	135739	8648.676577	30883	211	0.864868	31612	89	0.864868	10821940	0.000000
313033217	989142	51849	9180.483393	31422	89	0.918048	31901	34	0.918048	10820701	0.000000
316469059	372342	19297	9502.659342	31792	32	0.950300	32217	11	0.950300	10810129	0.000000
317880014	135268	7010	9510.034852	31931	8	0.969859	31871	0	0.772974	10796244	0.000000
318389262	60388	3138	7787.952549	31664	6	0.842299	31757	3	0.742390	10780700	0.000000
318481999	81250	4043	6554.499120	32046	12	0.809241	31754	4	0.473079	10765091	0.000000
318208578	199024	10014	7442.477092	31820	26	0.612063	32013	11	0.680446	10750087	0.000000
317794755	269066	13822	8416.733155	31844	37	0.764734	31922	15	0.806205	10736128	0.000000
317912344	184283	9556	8977.541489	32167	18	0.857322	31829	4	0.882472	10722135	0.000000
318260627	92792	4770	8662.949621	32070	2	0.684097	31907	7	0.847436	10707383	0.000000
318454539	65463	3251	7182.483515	32050	8	0.775610	31781	3	0.718350	10692142	0.000000
318397881	113563	5710	6978.791895	31787	9	0.800623	31920	5	0.805251	10676878	0.000000
318085788	204595	10206	7919.989354	31771	9	0.879087	31711	10	0.841262	10662472	0.000000
317981474	195342	10243	8667.432711	31904	19	0.926672	31699	8	0.840436	10648503	0.000000
318198024	110931	5872	8772.388600	31742	11	0.955530	31794	0	0.722381	10634096	0.000000
318411399	65304	3420	7537.199614	31608	3	0.816863	31672	3	0.476397	10619274	0.000000
318442852	93651	4912	6846.721701	31748	9	0.888935	31956	7	0.353238	10603956	0.000000
318209729	185834	9535	7674.672745	31706	7	0.932644	32025	24	0.590498	10589364	0.000000
317931953	208445	10780	8513.361072	31841	7	0.959152	32048	12	0.751655	10575478	0.000000
318113348	131736	6681	8832.910429	31986	11	0.975227	31829	1	0.620375	10561310	0.000000
318373339	71473	3683	7924.498521	31833	13	0.754392	31726	1	0.732245	10546362	0.000000
318449861	76891	3865	6838.336995	31878	10	0.413939	32011	5	0.518434	10531044	0.000000
318249389	157301	7978	7408.892682	31871	16	0.644581	31857	17	0.617274	10516018	0.000000
318033092	200574	9967	8307.749792	31855	21	0.784454	31996	14	0.767894	10502019	0.000000
318114011	141026	7236	8770.914648	32042	9	0.869281	31877	5	0.859238	10487961	0.000000
318364098	80215	4145	8117.443844	31725	19	0.739085	31930	3	0.684719	10473229	0.000000
318453177	77318	3949	7057.039928	31754	7	0.710017	31841	10	0.394342	10458321	0.000000
318317906	144589	7349	7418.390768	31806	15	0.824139	31865	4	0.608833	10443615	0.000000
318059538	190300	9744	8267.784252	31807	3	0.893348	31663	7	0.650677	10429748	0.000000
318153184	136710	6989	8712.629688	31739	19	0.811799	31841	7	0.788152	10415542	0.000000
318368383	78523	4027	8107.221351	31870	1	0.743350	31903	3	0.871524	10400892	0.000000
318465472	74737	3827	7019.857867	32013	0	0.367928	31793	8	0.636071	10385961	0.000000
318312867	140263	7104	7341.568257	31828	45	0.587930	31989	6	0.779294	10371374	0.000000
318049713	201120	10170	8224.897707	31607	32	0.750098	31848	3	0.866151	10357248	0.000000
318052558	154833	8160	8755.700929	31831	2	0.582176	32061	6	0.918827	10343653	0.000000
318307161	86759	4386	8362.890295	31823	14	0.746609	31949	3	0.929018	10329468	0.000000
318442002	68935	3472	7125.803221	32064	7	0.842305	32022	3	0.422485	10314507	-1.#IND00
318379513	122128	6207	7130.099713	32109	7	0.808559	31992	3	0.649763	10299854	-1.#IND00
318086181	195507	10061	8040.483431	32069	9	0.883900	31787	6	0.723344	10286055	0.323644
318017904	176042	9140	8700.621970	31827	5	0.929590	31737	8	0.790189	10272466	0.250000
318249546	101666	5255	8611.429230	31672	3	0.957300	31815	6	0.872759	10258547	0.225803
318444201	69825	3608	7447.389847	31738	4	0.378108	31828	0	0.574331	10243832	0.263017
318422923	98568	4972	7026.667312	31942	13	0.622851	31892	5	0.503085	10229205	0.231097
318208463	164619	8354	7779.348409	32002	35	0.771276	31712	7	0.698643	10215117	0.229600
318106904	166669	8507	8481.850695	32018	19	0.861289	31767	8	0.817241	10201423	0.218076
318233848	104811	5394	8536.502754	31927	13	0.915878	31791	5	0.861119	10187348	0.213509
318415590	71046	3658	7521.069148	31838	2	0.819964	31868	5	0.540502	10172750	0.212219
318429242	94317	4730	7004.583492	31817	4	0.778645	31986	2	0.346238	10158029	0.193541
318198091	171836	8682	7730.734222	31652	21	0.655610	31747	15	0.603523	10144032	0.202324
318045808	177318	8920	8492.706064	31747	5	0.780047	31887	1	0.686435	10130584	0.197747
318202358	113826	5708	8648.374821	31664	6	0.866608	31611	2	0.711632	10116716	0.191285
318395967	69302	3381	7605.645676	31814	0	0.676799	31656	5	0.456658	10102237	0.201763
318435589	92156	4544	6950.048759	31864	24	0.573808	32144	1	0.563538	10087642	0.187566
318182780	174212	8803	7687.606720	31627	34	0.741534	32042	8	0.613064	10073776	0.178594
318004930	189770	9835	8482.669400	32022	14	0.843252	31649	7	0.726245	10060385	0.177418
318153187	123098	6337	8742.844169	31983	1	0.898173	31835	2	0.545196	10046992	0.173455
318393475	71197	3730	7822.123962	31949	9	0.892093	31895	2	0.390514	10032900	0.187003
318454911	83234	4127	6907.629567	31684	7	0.574317	31854	6	0.546630	10018516	0.186632
318261710	158859	8089	7505.996313	31637	10	0.741842	31682	9	0.676742	10004578	0.176903
318017203	199292	10131	8365.070599	31757	11	0.843439	31965	9	0.803959	9991334	0.184553
318121018	133138	6927	8742.967865	31650	14	0.905053	31818	5	0.881110	9977995	0.178274
318357893	75437	3922	7990.030401	31882	5	0.909680	32159	3	0.736203	9963730	0.186213
318421702	77252	3927	6974.799512	31874	11	0.836774	31740	2	0.694255	9949324	0.186448
318315475	144952	7197	7365.929991	31953	12	0.800082	32026	0	0.500659	9935291	0.178628
318044471	194353	9962	8243.919285	31930	11	0.878759	32024	10	0.597835	9922118	0.185005
318104387	145283	7604	8729.123887	31710	2	0.909589	31876	7	0.756105	9908645	0.181169
318329377	81160	4166	8173.442974	31736	0	0.570250	31958	8	0.813408	9894734	0.183234
318454639	71576	3625	7002.669261	31861	13	0.633139	31791	5	0.685306	9880601	0.188610
318329781	130502	6603	7214.682248	31929	17	0.777516	31669	9	0.531412	9866597	0.183771
318069468	193389	9896	8108.047295	31848	5	0.865073	31892	6	0.715823	9853389	0.181785
318064359	156427	8156	8693.312298	31653	7	0.918173	31750	2	0.827659	9840257	0.177509
318296496	89067	4538	8355.496679	31640	4	0.867356	31739	5	0.734197	9826509	0.184426
318474473	70159	3637	7173.681608	31752	3	0.919557	31942	0	0.373661	9812396	0.184808
318407536	115437	5858	7145.983782	31742	6	0.299828	31810	5	0.534633	9798423	0.180350
318158729	178335	9060	7976.838315	31896	23	0.575377	32032	13	0.477033	9785164	0.182065
318114012	153256	7848	8579.005282	31839	23	0.742485	32067	4	0.673211	9772251	0.179344
318294667	90606	4627	8340.653448	32067	7	0.843829	31891	4	0.735558	9758901	0.180409
318430485	72475	3786	7252.283071	31812	6	0.532765	31696	8	0.522602	9744885	0.179032
318399551	115116	5634	7181.714267	31797	10	0.716643	31976	3	0.622942	9731319	0.176278
318153272	177702	9077	7991.938590	31672	26	0.828157	31972	2	0.771331	9718185	0.175440
318084482	158178	8284	8609.501017	31718	11	0.895785	31875	6	0.861323	9705493	0.173426
318296597	92380	4590	8387.270005	31814	16	0.936798	31985	3	0.896551	9692296	0.175633
318456027	68877	3590	7223.050606	31896	2	0.617014	31968	3	0.393644	9678367	0.180463
318373529	113797	5889	7095.522617	31848	5	0.558432	31836	4	0.632273	9664390	0.178478
318141832	177911	9120	7939.013520	31804	13	0.732209	31986	8	0.776990	9651265	0.181668
318091725	156050	8120	8569.275113	31810	6	0.837597	31983	3	0.763434	9638407	0.180207
318304999	94242	4863	8402.578032	31897	1	0.605118	31866	2	0.807094	9625072	0.181463
318441924	71951	3708	7322.515556	31776	7	0.747810	31826	1	0.436056	9611322	0.185218
318395131	109744	5406	7152.208661	32010	0	0.776712	31875	2	0.580065	9597688	0.182690
318166309	173231	8872	7938.191727	31821	9	0.725749	31679	11	0.727985	9584760	0.179407
318095262	157233	8133	8554.268576	31899	7	0.833679	31843	4	0.639448	9572057	0.176381
318283575	95064	4805	8428.743971	31614	8	0.899134	31938	2	0.692332	9558967	0.176685
318425204	70146	3546	7342.827076	31664	1	0.569969	31898	11	0.615009	9545064	0.179217
318397867	106859	5542	7064.027895	31802	14	0.573724	31872	3	0.766521	9531431	0.176736
318128315	184137	9434	7895.032080	32048	8	0.741483	31845	6	0.722165	9518454	0.177761
318015342	178037	9048	8597.126904	31764	19	0.843221	31788	5	0.821444	9506009	0.179557
npatches	nstrain	runtime	dt	init_x	init_y	init_y_blood	init_z	init_S	beta0	beta1	beta2	beta3	mean_beta	B	d	delta	delta_blood	b[0]	mut	m	CTL	c	g	epsilon	k	het	lambda	rho	omega	x_max	patch.dyna	DELTA	A	VA
10000	1	100.000000	0.001000	21900	9499	5000000	0.001000	10000000	9.279443	8.582363	11.647463	6.019249	8	800000000	0.010000	1.000000	1.000000	80000	0.000050	0.004800	0	0.500000	0.000000	2.500000	11.000000	0.500000	0.001000	0.001000	0.010000	31872	0	10.000000	7.000000	1.000000
sus	inf	inf_blood	z	x[0]	y[0][0]	z[0]	x[1]	y[1][0]	z[1]	S[0]	synchrony
219000000	94990000	5000000	10.000000	21900	9499	0.001000	21900	9499	0.001000	10000000	0.000000
146646747	94266285	4990079	3941.516320	12762	10127	0.394152	13642	9763	0.394152	10500887	0.000000
246322852	16654744	876975	6325.803353	23372	1899	0.632580	23883	1812	0.632580	10685150	0.000000
294330892	4123970	216655	7771.765723	29025	419	0.777177	29314	436	0.777177	10732182	0.000000
311101721	1080755	56558	8648.676577	31207	101	0.864868	31407	91	0.864868	10735635	0.000000
316608277	255538	13373	9176.798349	31629	24	0.918048	31850	30	0.918048	10725075	0.000000
318219982	55791	2974	8087.977763	31884	5	0.950300	32017	0	0.433863	10710184	0.000000
318521546	48578	2419	5351.339887	31863	2	0.748694	31960	27	0.580456	10694613	0.000000
318200674	205397	10219	6349.739346	31865	12	0.824485	31901	18	0.745566	10679674	0.000000
317510522	366366	18907	7773.819960	31688	20	0.893558	31669	29	0.845697	10666491	0.000000
317687047	205696	10875	8629.609221	31791	16	0.935448	31697	11	0.906422	10653004	0.000000
318295857	64620	3344	7980.694251	31905	7	0.960852	31954	8	0.943249	10638227	0.000000
318542704	51726	2630	5724.511103	32111	0	0.357894	32034	7	0.475459	10622472	0.000000
318309388	166540	8240	6408.887701	31593	36	0.467549	31643	2	0.681890	10607560	0.000000
317833708	265204	13572	7772.590229	31755	57	0.677093	31731	8	0.807081	10593927	0.000000
317967224	146592	7549	8526.218842	31650	19	0.804171	31751	7	0.883003	10580082	0.000000
318423208	52640	2771	7273.181912	31563	2	0.881239	31824	3	0.795649	10565001	0.000000
318525945	68167	3380	5699.290574	31959	8	0.461379	31851	8	0.742107	10549786	0.000000
318178380	209023	10491	6874.902077	31742	24	0.656726	31911	12	0.776925	10535114	0.000000
317811227	238110	12453	8071.650798	31640	30	0.791820	31671	12	0.864715	10521692	0.000000
318131081	106327	5549	8469.175065	31699	7	0.873748	31654	8	0.917956	10507572	0.000000
318470633	46611	2374	6586.079538	31740	2	0.904034	31784	0	0.565383	10492434	0.000000
318493685	93096	4588	5839.600648	31881	7	0.644205	31781	8	0.504630	10477180	0.000000
318036549	240399	12131	7209.798884	31879	22	0.784226	31994	15	0.699581	10462911	0.000000
317868154	209521	10830	8266.427628	31892	27	0.869143	32021	19	0.817809	10449168	0.000000
318242426	83153	4397	8234.962379	31910	8	0.920641	31991	5	0.889510	10434782	0.000000
318526350	47552	2440	6096.375803	32033	3	0.281317	31905	4	0.488919	10419510	0.000000
318408175	127440	6463	6135.681468	31352	40	0.564151	31870	7	0.690052	10404649	0.000000
317925474	255618	13040	7539.153779	31461	47	0.735677	31728	32	0.812031	10391091	0.000000
317947733	171347	8642	8434.251885	31758	12	0.839700	31777	12	0.886005	10377555	0.000000
318348894	62079	3159	7721.555971	31958	6	0.902785	32028	5	0.930867	10363015	0.000000
318527529	56783	2784	5773.497806	31826	3	0.521491	31719	3	0.739687	10348208	0.000000
318284582	173801	8661	6581.304441	31732	9	0.709806	31837	21	0.505964	10333747	0.000000
317845560	248115	12589	7873.089634	31754	17	0.824010	31863	30	0.700389	10320380	0.000000
318039239	128557	6745	8502.000822	31768	11	0.893270	31864	6	0.818300	10306868	0.000000
318432386	49992	2511	7000.210446	31798	9	0.881441	31783	10	0.710930	10292182	0.000000
318476132	78717	3927	5780.711930	31727	1	0.432045	31662	14	0.767520	10277483	0.000000
318144243	213034	10714	7031.124130	31639	26	0.527970	31885	6	0.859011	10263252	0.000000
317919179	204878	10567	8148.543268	31840	14	0.713735	31561	3	0.895153	10250060	0.000000
318226506	84867	4349	8205.445315	31649	5	0.826393	31967	9	0.936415	10236231	0.000000
318523689	48290	2460	6131.228117	32117	6	0.617782	31877	1	0.234073	10221209	-1.#IND00
318380993	124768	6439	6188.808351	31869	1	0.654114	31547	9	0.428952	10206524	-1.#IND00
317954857	245960	12373	7558.400544	31835	6	0.740459	31799	16	0.653685	10193122	0.500732
317946240	166360	8634	8432.382516	31737	12	0.842600	31872	9	0.789976	10180011	0.450384
318363227	61443	3143	7657.879683	31928	0	0.650249	31852	9	0.475508	10165588	0.520369
318533712	58253	2843	5754.699442	31766	0	0.425414	32159	9	0.681919	10150838	0.489108
318256381	183556	9329	6640.218791	31552	42	0.488276	31808	21	0.721218	10136750	0.425762
317806604	259865	13518	7923.612299	31512	77	0.689662	32012	19	0.830931	10123876	0.437004
318045777	129525	6664	8553.465657	31449	20	0.811794	31898	20	0.897468	10110747	0.412443
318439673	50029	2589	7009.789097	31575	3	0.880054	31913	2	0.532426	10096248	0.446918
318516988	77123	3877	5727.689711	31604	5	0.312141	31800	1	0.461645	10081430	0.420828
318123288	226283	11219	7021.569849	31590	22	0.582845	31789	42	0.649575	10067676	0.405228
317796489	236347	12164	8168.037572	31660	35	0.747014	31836	9	0.787483	10054861	0.393504
318158290	100064	5157	8456.131610	31875	8	0.846576	31567	8	0.871118	10041474	0.390982
318503717	46080	2362	6405.118023	31937	3	0.663396	31794	7	0.767628	10026949	0.407393
318460910	107245	5307	5927.779457	31738	4	0.795865	31817	4	0.522069	10012456	0.392655
317939401	263375	13436	7353.107790	31619	51	0.691665	31738	11	0.701169	9999217	0.393728
317850282	203079	10361	8359.918950	31759	26	0.813009	31679	9	0.818772	9986488	0.382310
318281591	75441	3939	8123.166390	31760	13	0.886598	31888	5	0.890094	9972685	0.385061
318522834	48350	2391	5964.388048	31932	2	0.311266	32030	0	0.489273	9958128	0.390892
318389137	139817	7034	6256.950792	31912	8	0.582314	31959	10	0.612572	9943706	0.375205
317932016	248056	12546	7635.946576	31871	34	0.746692	31509	21	0.765042	9930613	0.373904
318032394	147484	7613	8445.549722	31899	16	0.846380	31723	4	0.857509	9917704	0.365626
318415537	54107	2713	7364.532630	31891	0	0.382193	32025	3	0.733729	9903788	0.378304
318510487	66590	3294	5724.805372	31827	52	0.593326	31968	10	0.618888	9889358	0.377517
318180323	205787	10190	6831.732183	31797	27	0.753370	31735	13	0.768873	9875598	0.368359
317836198	239549	12184	8041.914800	31608	27	0.850430	31706	21	0.859832	9863210	0.367445
318132974	108843	5686	8461.711580	31939	6	0.909293	31898	2	0.914994	9850265	0.366880
318498095	44973	2266	6610.961708	31808	10	0.575355	31977	14	0.615269	9836132	0.378156
318481240	96391	4897	5805.297193	31509	11	0.742472	32036	3	0.371541	9821824	0.372836
317968789	263712	13415	7234.221776	31894	8	0.843821	31769	57	0.618868	9808746	0.376090
317715016	236461	12228	8303.640280	31891	9	0.905284	31661	13	0.768861	9796421	0.374012
318194825	91446	4613	8425.567896	31961	6	0.942559	31652	5	0.822123	9783343	0.375802
318514053	44783	2318	6230.131461	32013	3	0.815254	31701	6	0.609714	9769257	0.382787
318433693	113882	5583	5964.554346	31989	3	0.429885	31838	29	0.485118	9755314	0.375397
317933345	259819	13170	7398.835521	31842	30	0.637466	31641	27	0.687747	9742589	0.373842
317854297	192734	10071	8378.580587	31844	21	0.780140	31909	21	0.810633	9730447	0.369406
318296242	69219	3627	7996.237691	31877	31	0.866665	31940	3	0.881032	9717107	0.372631
318533784	49585	2447	5850.915453	31846	4	0.543518	31958	7	0.857848	9703031	0.379981
318345509	151288	7456	6316.390937	31868	11	0.578563	31999	2	0.494443	9689269	0.371335
317827741	272402	13928	7695.429136	31751	22	0.744417	31867	38	0.693403	9676987	0.374127
317919375	167575	8639	8522.549365	31774	22	0.845001	31869	16	0.814062	9664534	0.371002
318346724	60223	3083	7663.740867	31757	4	0.906000	31684	8	0.887237	9651128	0.376608
318514902	59737	2961	5818.992661	31907	6	0.641152	31699	0	0.731019	9637266	0.374723
318271533	175193	8707	6672.711208	31735	36	0.782375	31749	19	0.551019	9623883	0.366427
317891954	230789	11873	7920.854072	31788	13	0.868020	31730	12	0.727714	9611635	0.364152
318112204	113067	5949	8436.420599	31838	2	0.856689	31722	6	0.834871	9598638	0.362004
318469083	47516	2470	6717.448252	31698	2	0.829955	31750	10	0.899856	9584943	0.367884
318490744	91513	4534	5869.496880	32041	3	0.453770	31649	4	0.746219	9571053	0.363369
318033550	240556	12119	7221.148075	31843	11	0.668736	31803	5	0.846093	9558545	0.360728
317839550	215083	11289	8278.637897	31841	9	0.799104	31814	8	0.906663	9546379	0.356560
318240099	83623	4411	8260.235845	31622	4	0.878165	31854	0	0.702578	9533457	0.356976
318512564	48054	2413	6109.616151	31889	9	0.926113	31787	1	0.402896	9519639	0.360300
318385799	129137	6575	6203.827614	32048	9	0.399186	31969	20	0.375402	9505927	0.355843
317926599	251497	12768	7571.764952	31820	32	0.635633	31760	25	0.621209	9493583	0.352912
317969387	163986	8534	8437.998250	31986	16	0.779028	31849	20	0.770281	9481397	0.349592
318353063	62385	3144	7668.425835	31956	2	0.865990	31707	3	0.787205	9468111	0.352356
318532680	56905	2845	5853.414717	31952	10	0.575719	31655	7	0.687270	9454454	0.353870
318310879	162803	8174	6566.750807	31820	3	0.742693	31793	9	0.810344	9441023	0.349633
317910832	238014	11953	7849.053802	31755	10	0.843955	31907	25	0.884982	9429086	0.348072
npatches	nstrain	runtime	dt	init_x	init_y	init_y_blood	init_z	init_S	beta0	beta1	beta2	beta3	mean_beta	B	d	delta	delta_blood	b[0]	mut	m	CTL	c	g	epsilon	k	het	lambda	rho	omega	x_max	patch.dyna	DELTA	A	VA
10000	1	100.000000	0.001000	21900	9499	5000000	0.001000	10000000	11.666313	6.501935	8.791866	4.058611	8	800000000	0.010000	1.000000	1.000000	80000	0.000050	0.004800	0	0.500000	0.000000	2.500000	12.000000	0.500000	0.001000	0.001000	0.010000	31872	0	10.000000	7.000000	1.000000
sus	inf	inf_blood	z	x[0]	y[0][0]	z[0]	x[1]	y[1][0]	z[1]	S[0]	synchrony
219000000	94990000	5000000	10.000000	21900	9499	0.001000	21900	9499	0.001000	10000000	0.000000
154306260	81725167	4342907	3941.516320	11662	9537	0.394152	16648	7873	0.394152	10485909	0.000000
258043875	11655137	617741	6325.803353	22175	1952	0.632580	27165	819	0.632580	10639432	0.000000
302337594	2115436	111802	7771.765723	28154	532	0.777177	30681	126	0.777177	10665307	0.000000
315104414	344001	18258	8648.517763	31044	111	0.864868	31725	11	0.864868	10658238	0.000000
318114201	45065	2404	7679.248291	31411	1	0.843814	31875	1	0.670353	10643431	0.000000
318577105	38248	1940	4424.662289	31578	1	0.247512	32096	4	0.592667	10627760	0.000000
318244090	217381	10602	5729.287557	31433	170	0.501102	31794	17	0.580597	10613182	0.000000
317502953	344695	17755	7401.799375	30803	296	0.697441	31813	11	0.745651	10600283	0.000000
317933337	125368	6585	8271.920622	31082	114	0.816512	31888	7	0.802130	10586425	0.000000
318493412	33663	1686	5960.920807	31946	9	0.888723	31906	3	0.444029	10571240	0.000000
318510419	82022	3957	4949.777118	31941	16	0.737579	32073	10	0.380723	10555796	0.000000
318018987	250874	12569	6671.868554	31860	32	0.840854	31750	16	0.624437	10541654	0.000000
317883608	175512	9141	7925.065634	31653	30	0.903485	31918	8	0.772238	10528089	0.000000
318392591	47248	2481	7032.218027	32034	1	0.891441	31880	0	0.482200	10513266	0.000000
318570588	51637	2566	4879.884188	31799	14	0.610597	31968	3	0.435252	10497960	0.000000
318253239	182986	9224	6124.770522	31819	8	0.763845	31816	4	0.657506	10483411	0.000000
317927423	200635	10274	7582.725403	31782	32	0.856783	31786	3	0.786275	10469836	0.000000
318299804	65425	3353	7571.329653	31849	12	0.913145	31855	3	0.656801	10455411	0.000000
318549482	40600	2033	5139.526097	31964	7	0.862320	31866	2	0.524677	10440183	0.000000
318376508	140933	7067	5729.308694	31878	1	0.893933	31798	5	0.499831	10425490	0.000000
317998609	211237	10937	7302.966841	31624	24	0.871221	31734	9	0.696670	10411674	0.000000
318208020	85910	4480	7821.790190	32069	5	0.921901	32000	3	0.675830	10397451	0.000000
318554754	36521	1880	5483.964678	31760	9	0.791089	31573	0	0.396536	10382449	0.000000
318471392	110681	5490	5376.019571	31773	14	0.635095	31849	1	0.618243	10367543	0.000000
317967000	231866	11880	7038.843347	31773	34	0.778702	31829	6	0.738348	10353834	0.000000
318116355	116494	6124	7945.803291	31844	22	0.865793	31973	5	0.683249	10339987	0.000000
318496864	37801	1958	6111.871098	31772	4	0.918609	31725	2	0.649478	10324940	0.000000
318531731	80261	4100	5099.642366	31972	1	0.751820	31863	7	0.451473	10309916	0.000000
318119199	218566	10936	6692.706469	31415	131	0.630153	31972	6	0.667343	10295771	0.000000
318036296	148022	7814	7871.614529	31330	97	0.775705	31856	8	0.798259	10282277	0.000000
318448512	44249	2244	6691.756409	31562	29	0.863975	31937	1	0.545930	10267678	0.000000
318541986	58091	2894	4968.198556	31842	2	0.550861	31781	5	0.710725	10252699	0.000000
318244221	184388	9267	6287.037830	31815	29	0.727617	31848	7	0.671314	10238328	0.000000
317990422	176810	9104	7650.943786	31627	4	0.789014	31772	2	0.800667	10225106	0.000000
318357002	56351	3039	7269.145192	31800	0	0.754308	31951	5	0.639885	10210967	0.000000
318546962	45703	2280	5028.059225	32010	7	0.432321	31910	9	0.616565	10195932	0.000000
318314852	159631	7894	5923.688590	31686	22	0.655728	31885	12	0.581801	10181654	0.000000
317971368	200676	10336	7439.710055	31635	41	0.791215	31809	2	0.746381	10168419	0.000000
318287964	71243	3818	7642.515400	31677	18	0.873381	31817	6	0.544606	10154455	0.000000
318556657	37765	1940	5185.823887	31937	18	0.923211	31834	0	0.395602	10139604	-1.#IND00
318404331	132933	6810	5551.929253	31687	9	0.725621	31702	8	0.392427	10125308	-1.#IND00
317928680	235154	12030	7204.060721	31672	37	0.833602	31867	6	0.631535	10111865	0.651252
318129393	106428	5524	7983.028183	31766	14	0.899087	31732	4	0.776542	10098509	0.554530
318484034	36502	1904	5840.017960	31538	5	0.430078	31809	7	0.488979	10083706	0.587125
318501303	89516	4395	5136.129194	31719	18	0.654368	31574	4	0.647513	10068976	0.510004
318061851	225138	11359	6793.632696	31540	18	0.790390	31805	8	0.786233	10055358	0.491486
318064092	137701	7271	7903.964073	31885	16	0.872881	31756	0	0.811902	10042271	0.450034
318439210	41454	2135	6491.982241	31795	10	0.922908	31991	1	0.453436	10028081	0.462164
318553317	65406	3293	4978.682193	31864	12	0.495184	31755	5	0.490264	10013591	0.442677
318172882	208539	10302	6444.198859	31710	72	0.693852	31976	11	0.484039	9999736	0.435454
317961838	176589	9055	7768.157491	31281	50	0.814335	31780	6	0.687093	9986849	0.409026
318360267	52684	2722	7190.471041	31600	16	0.887402	31910	1	0.570082	9972949	0.428698
318560595	46657	2342	4933.340355	31748	6	0.931715	31804	11	0.457734	9958328	0.425469
318309192	170537	8704	5992.585103	31650	10	0.894431	31862	14	0.604323	9944202	0.406867
317914263	213183	11049	7503.476731	31754	32	0.935977	31561	7	0.760040	9931562	0.401484
318273318	73654	3939	7744.556815	31744	32	0.961173	31937	3	0.854475	9918014	0.407844
318583910	37522	1913	5241.255970	31913	3	0.943116	31914	4	0.518431	9903377	0.414189
318401207	129751	6446	5520.528450	31644	9	0.965502	31945	3	0.589554	9889398	0.395887
317949756	228294	11633	7173.354193	31771	29	0.979079	31799	17	0.550946	9876461	0.401312
318167016	102731	5266	7949.989327	31713	11	0.987312	31808	2	0.727669	9863291	0.390744
318512737	35276	1816	5775.495038	31783	3	0.880740	31784	3	0.690334	9849022	0.403586
318511425	92872	4626	5149.770679	31902	18	0.343711	31811	4	0.321714	9834673	0.387745
318007788	237853	12047	6838.077223	30672	349	0.601990	31783	14	0.588650	9821550	0.386642
318032568	144191	7332	7954.068642	30543	254	0.758625	31767	10	0.750535	9808942	0.375519
318450493	41994	2251	6596.099103	31331	39	0.853617	31930	2	0.716359	9795061	0.386544
318562762	60544	2999	4919.970704	32018	19	0.911225	31980	5	0.518674	9780610	0.385074
318193415	202242	10099	6367.776137	31772	10	0.946162	31898	15	0.661269	9767189	0.386321
317953610	183475	9545	7728.737300	31914	25	0.967350	31969	6	0.794575	9754765	0.379340
318369176	55147	2826	7274.987058	31652	18	0.980199	31705	7	0.806258	9741130	0.383370
318574750	45591	2268	4967.779872	31817	39	0.648492	31774	4	0.550810	9726965	0.383332
318327978	164885	8217	5941.379274	31557	58	0.786826	31954	14	0.439800	9713311	0.375520
317917775	212349	11043	7468.722698	31804	32	0.870720	31834	11	0.660264	9700901	0.374451
318270665	78274	4093	7778.452865	31944	3	0.921597	31860	14	0.776643	9687592	0.373451
318543863	38457	1940	5351.206324	31891	1	0.771798	31987	0	0.519038	9673575	0.382919
318438494	118451	5900	5520.346376	31797	30	0.699470	31792	3	0.294526	9659663	0.376161
318000818	218877	11284	7130.412097	31739	64	0.817742	31753	12	0.568748	9646840	0.377372
318160645	101602	5265	7889.232577	31589	21	0.889469	31989	13	0.738465	9634012	0.373533
318517335	37179	1945	5799.589410	31774	11	0.932968	31883	1	0.485901	9620131	0.380976
318479004	90865	4521	5180.565038	31843	4	0.959348	31812	10	0.682356	9606318	0.374884
318047179	226397	11719	6828.111791	31573	27	0.816749	31611	5	0.627033	9593461	0.372956
318047268	139076	7307	7932.165936	31692	38	0.888867	32035	4	0.773812	9580868	0.369371
318460225	42612	2188	6515.601979	31946	6	0.932603	32169	1	0.524219	9567058	0.375968
318532435	65150	3186	4984.136672	32021	0	0.457509	31715	6	0.465189	9553084	0.374164
318169877	202463	10245	6455.783579	31862	42	0.460299	31871	6	0.623577	9540142	0.376161
318016852	164252	8498	7759.018093	31332	149	0.672696	32063	14	0.771717	9527904	0.372476
318393927	50324	2635	7014.186905	31659	27	0.801505	31935	2	0.554967	9514516	0.377355
318565191	51835	2627	4964.880111	31908	8	0.633837	31938	0	0.229023	9501029	0.377897
318274125	174379	8696	6145.895093	31990	18	0.777938	32059	12	0.466906	9487787	0.371331
317982359	186512	9716	7568.954582	31880	14	0.865330	31941	13	0.676703	9475306	0.367519
318346293	61673	3228	7403.935602	31707	16	0.918329	31888	2	0.712719	9462188	0.369328
318543902	42195	2129	5128.918314	31787	10	0.525824	31960	7	0.452107	9448427	0.371511
318364469	140486	7016	5789.772032	31680	51	0.712434	31976	6	0.667728	9435044	0.363413
317986259	205013	10503	7335.416887	31613	41	0.825604	31937	8	0.798492	9422884	0.360888
318251492	82918	4253	7768.948910	31798	16	0.894237	31835	12	0.753271	9410380	0.360834
318560866	37527	1948	5456.297680	32150	6	0.894730	31873	1	0.531631	9396719	0.364993
318443855	108703	5458	5422.138802	31763	4	0.694274	31661	6	0.499944	9383196	0.359343
318041604	210110	10762	7034.536963	31744	31	0.814591	31837	8	0.696739	9370596	0.358519
318133262	108039	5653	7882.129508	31827	34	0.887558	31838	3	0.687825	9358067	0.355338
318504487	38836	2056	5955.246771	31794	1	0.858979	31827	1	0.534873	9344529	0.358029
npatches	nstrain	runtime	dt	init_x	init_y	init_y_blood	init_z	init_S	beta0	beta1	beta2	beta3	mean_beta	B	d	delta	delta_blood	b[0]	mut	m	CTL	c	g	epsilon	k	het	lambda	rho	omega	x_max	patch.dyna	DELTA	A	VA
10000	1	100.000000	0.001000	21900	9499	5000000	0.001000	10000000	6.719087	8.207161	9.097295	4.131509	8	800000000	0.010000	1.000000	1.000000	80000	0.000050	0.004800	0	0.500000	0.000000	2.500000	13.000000	0.500000	0.001000	0.001000	0.010000	31872	0	10.000000	7.000000	1.000000
sus	inf	inf_blood	z	x[0]	y[0][0]	z[0]	x[1]	y[1][0]	z[1]	S[0]	synchrony
219000000	94990000	5000000	10.000000	21900	9499	0.001000	21900	9499	0.001000	10000000	0.000000
161004568	71168322	3799557	3941.516320	17254	6707	0.394152	15328	7194	0.394152	10472162	0.000000
267532214	8124461	432632	6325.803353	28005	573	0.632580	26638	776	0.632580	10599838	0.000000
307687759	1034653	55394	7771.765723	31134	49	0.777177	30916	82	0.777177	10611059	0.000000
316967940	94268	5052	8441.905293	31847	6	0.864868	31620	10	0.864868	10599015	0.000000
318501067	18750	983	4426.420725	31961	2	0.226764	31785	1	0.307395	10583365	0.000000
318508090	110537	5269	4314.650435	32099	8	0.438872	31852	9	0.462390	10567867	0.000000
317718758	336061	16915	6474.328881	31968	38	0.659701	31958	13	0.673964	10554325	0.000000
317889295	144763	7656	7781.595034	32041	0	0.646343	31780	5	0.802274	10541232	0.000000
318492902	28763	1490	5705.979036	31933	4	0.608121	31965	1	0.507812	10526104	0.000000
318568979	62239	3060	4253.088653	31683	3	0.634804	31747	4	0.273211	10510554	0.000000
318132882	214746	10977	6102.387712	31902	7	0.778525	31619	26	0.559236	10496104	0.000000
318065151	134240	7085	7492.234503	31912	2	0.844442	31543	15	0.732696	10482092	0.000000
318491166	32300	1658	5840.031846	31928	0	0.265102	31797	4	0.470170	10467270	0.000000
318585566	59315	2943	4360.721259	31824	3	0.428500	31876	1	0.286156	10451887	0.000000
318196026	194775	9724	6074.919744	31787	6	0.635291	31716	6	0.564054	10437344	0.000000
318143383	119248	6194	7395.374900	31747	4	0.764353	31746	4	0.735619	10423460	0.000000
318488519	32940	1667	5618.229926	31776	1	0.478485	31664	1	0.741100	10408640	0.000000
318547091	69340	3379	4543.874032	31652	6	0.347144	31708	3	0.521878	10393363	0.000000
318190073	182219	9317	6252.436592	31888	3	0.604072	31759	1	0.636509	10379096	0.000000
318228062	97247	5032	7318.141696	31677	3	0.759888	31821	2	0.766191	10364981	0.000000
318504801	32613	1742	5313.810125	31993	3	0.489072	31876	1	0.397180	10350138	0.000000
318523841	79709	3973	4749.932918	31693	3	0.416703	31906	8	0.435512	10335160	0.000000
318174079	173987	9077	6442.163773	31773	8	0.592873	31699	2	0.657663	10320915	0.000000
318288324	77908	4097	7190.674177	31912	1	0.672318	31488	7	0.792388	10306768	0.000000
318559217	33330	1720	4951.960785	31926	2	0.623329	31998	0	0.609810	10292046	0.000000
318490261	96456	4813	4987.234689	31869	4	0.539839	31863	14	0.359047	10276988	0.000000
318175973	159555	8170	6648.691565	31815	13	0.720933	31784	10	0.611291	10262843	0.000000
318361379	58909	3061	6862.640005	31835	1	0.559717	31822	5	0.764266	10248540	0.000000
318581377	38026	1965	4654.401241	31935	2	0.515347	32015	0	0.261029	10233640	0.000000
318405036	129326	6565	5418.808272	31876	11	0.703988	31870	25	0.496348	10218861	0.000000
318163353	142307	7494	6984.986725	31834	6	0.820482	31677	15	0.694558	10205057	0.000000
318447728	43465	2289	6345.300436	31876	9	0.458459	31878	2	0.535449	10190594	0.000000
318582895	49244	2441	4522.115245	31860	1	0.584606	31830	9	0.389793	10175634	0.000000
318311740	152852	7747	5824.161716	31908	8	0.434686	31740	15	0.629937	10161187	0.000000
318186677	117900	6105	7173.059359	32166	12	0.657162	31801	8	0.775574	10147347	0.000000
318497702	35174	1874	5822.350740	32003	4	0.435785	32052	12	0.569799	10132991	0.000000
318551088	62541	3040	4576.751489	31784	3	0.657029	31922	1	0.599493	10118293	0.000000
318235146	167401	8556	6138.799204	31878	4	0.622760	31843	13	0.688023	10104227	0.000000
318223430	97696	4979	7232.892473	31748	4	0.768378	31747	10	0.810800	10090664	0.000000
318521846	33686	1691	5347.251240	31666	1	0.269815	31752	5	0.737566	10075855	-1.#IND00
318511922	79468	4009	4764.595077	31793	2	0.435672	31895	1	0.368491	10061145	-1.#IND00
318206852	163875	8430	6421.360709	32002	3	0.657761	31905	8	0.533873	10047272	0.450707
318317797	74777	3904	7073.348852	31831	2	0.775134	31791	8	0.717315	10033378	0.378227
318581638	34036	1734	4932.297498	31760	5	0.456699	32190	3	0.303438	10018646	0.415838
318466529	99618	4878	5022.972360	31792	1	0.436078	31799	11	0.342816	10004158	0.345388
318145951	167728	8634	6690.944799	31898	9	0.612269	31874	9	0.601448	9990639	0.339231
318343673	58784	3134	6920.245214	31934	7	0.624684	31811	7	0.758296	9976757	0.334889
318572441	36352	1730	4579.000139	31812	8	0.647525	31814	6	0.355697	9961997	0.328271
318424780	127035	6459	5312.456387	31748	9	0.466779	31491	8	0.609259	9947817	0.289775
318108520	159902	8165	6959.085531	31881	9	0.676626	31988	8	0.763033	9934524	0.287943
318419889	50346	2608	6672.522879	31735	2	0.435057	31906	5	0.527574	9920731	0.287403
318575860	41090	2052	4560.148739	31994	2	0.467951	32122	1	0.372587	9906021	0.282221
318361806	145343	7227	5566.760352	31921	8	0.525619	31844	33	0.456845	9892085	0.273495
318121634	145660	7633	7110.796249	31877	11	0.712310	31899	17	0.670601	9878790	0.269989
318434195	41575	2092	6332.001671	31704	4	0.476457	31759	2	0.561125	9864956	0.283306
318579717	49021	2289	4491.093317	32042	7	0.506475	31848	5	0.350897	9850249	0.278777
318300668	159049	7966	5832.566384	31811	7	0.565345	31730	14	0.535209	9836559	0.278650
318157052	125802	6445	7215.586744	31894	1	0.634195	31730	10	0.718126	9823416	0.271534
318501836	35777	1842	5874.150006	31669	2	0.556363	31767	0	0.621881	9809493	0.285783
318545682	58988	2955	4458.775333	31845	2	0.545220	31894	7	0.369789	9795171	0.280171
318273613	174191	8828	6075.283770	31679	20	0.552135	32082	12	0.617806	9781672	0.292359
318201365	106867	5525	7281.373836	31784	13	0.647541	31871	17	0.768216	9768516	0.280349
318520545	32034	1694	5495.257921	31670	2	0.590688	31950	1	0.635844	9754434	0.292130
318543384	68277	3406	4522.844889	31790	4	0.299638	31827	5	0.401316	9740297	0.288125
318160346	185837	9446	6224.981076	31535	12	0.477276	31921	7	0.636925	9727043	0.304350
318197443	99897	5185	7336.346009	31774	3	0.682992	31693	11	0.779812	9713717	0.293077
318521272	31632	1673	5311.783800	31834	3	0.619021	32079	1	0.513412	9699949	0.302634
318526064	78834	3896	4666.385883	31919	4	0.200285	31860	11	0.460862	9685776	0.291507
318186524	177451	8958	6407.673393	31761	8	0.515009	31850	18	0.673037	9672562	0.291166
318248677	81309	4178	7240.581561	32009	8	0.705875	31575	5	0.794676	9659375	0.288998
318558288	32148	1652	4975.350570	31899	4	0.443630	32108	2	0.488653	9645293	0.292082
318463651	96066	4817	4904.916643	31841	5	0.662587	31958	7	0.382691	9631331	0.286039
318144591	170709	8793	6638.434376	31802	9	0.795374	31773	13	0.625630	9618187	0.293061
318346631	63033	3376	6994.968557	31943	2	0.760523	31799	0	0.610480	9605080	0.291162
318565828	35500	1854	4698.521067	31713	0	0.235596	31820	0	0.426345	9590941	0.294184
318426512	121349	6291	5231.072463	31843	13	0.406598	31960	18	0.552186	9577097	0.287454
318108713	161943	8328	6898.255548	31835	15	0.640129	31760	19	0.681351	9564359	0.284663
318400762	52067	2833	6739.017858	31996	2	0.766915	31930	11	0.675183	9551209	0.283431
318571913	39796	2044	4562.675411	31894	5	0.382923	31795	0	0.568008	9537060	0.287977
318378825	134385	6752	5452.362254	32062	3	0.537710	31870	14	0.455689	9523591	0.279838
318129224	149539	7776	7026.222717	31996	7	0.719642	31756	10	0.669900	9510682	0.277377
318439047	44742	2390	6464.234653	32012	2	0.398644	32041	0	0.550741	9497088	0.280983
318574421	45891	2285	4464.661654	32059	1	0.463816	31713	10	0.492719	9483260	0.284021
318284836	160589	7965	5743.215590	31789	10	0.555067	31971	6	0.692357	9469809	0.283742
318143971	136731	7215	7220.321068	31886	9	0.730168	31785	12	0.810342	9457441	0.279328
318498036	36585	1937	6045.146285	31874	3	0.836359	32024	0	0.533896	9444206	0.285073
318549529	55054	2775	4464.551873	31818	0	0.255062	31758	3	0.634430	9430117	0.286051
318247672	171493	8630	5981.374301	31810	5	0.525731	31897	9	0.592286	9416969	0.285080
318182765	116352	6142	7285.019628	31943	7	0.671432	31832	13	0.752740	9404520	0.281311
318499298	33889	1738	5683.597138	31930	0	0.601801	31586	2	0.564987	9391074	0.285691
318572237	65838	3320	4555.596822	32125	5	0.297045	31771	19	0.513702	9377512	0.283029
318248707	172770	8544	6195.761461	31682	6	0.572845	31943	10	0.705082	9364701	0.284434
318244057	95238	5039	7255.196010	31939	0	0.557501	31771	1	0.557859	9352214	0.281278
318534772	33189	1674	5307.882909	31975	0	0.327332	32110	13	0.620430	9338573	0.284993
318504047	80149	4043	4770.848105	31811	0	0.419069	31744	8	0.769808	9324933	0.280161
318170546	170887	8802	6429.098043	31600	6	0.566309	31572	2	0.764093	9312312	0.277011
318301883	78061	3985	7144.659275	32116	5	0.736986	31665	14	0.833249	9299650	0.275043
318574027	33464	1793	4940.202974	31727	2	0.476119	31835	4	0.550412	9286135	0.279119
318475003	100285	5078	5029.586516	31806	9	0.635197	31936	8	0.564219	9272728	0.273059
npatches	nstrain	runtime	dt	init_x	init_y	init_y_blood	init_z	init_S	beta0	beta1	beta2	beta3	mean_beta	B	d	delta	delta_blood	b[0]	mut	m	CTL	c	g	epsilon	k	het	lambda	rho	omega	x_max	patch.dyna	DELTA	A	VA
10000	1	100.000000	0.001000	21900	9499	5000000	0.001000	10000000	6.291775	9.469330	8.869181	5.614287	8	800000000	0.010000	1.000000	1.000000	80000	0.000050	0.004800	0	0.500000	0.000000	2.500000	14.000000	0.500000	0.001000	0.001000	0.010000	31872	0	10.000000	7.000000	1.000000
sus	inf	inf_blood	z	x[0]	y[0][0]	z[0]	x[1]	y[1][0]	z[1]	S[0]	synchrony
219000000	94990000	5000000	10.000000	21900	9499	0.001000	21900	9499	0.001000	10000000	0.000000
168061039	61713783	3310187	3941.516320	18452	5707	0.394152	14816	6628	0.394152	10457516	0.000000
275885924	5517787	295464	6325.803353	28679	386	0.632580	26537	675	0.632580	10561701	0.000000
311280195	462591	24729	7771.765723	31418	21	0.777177	31252	54	0.777177	10562674	0.000000
317819086	26652	1386	6579.917581	31824	0	0.459862	31779	3	0.864868	10548269	0.000000
318554852	29154	1411	3268.296077	32030	1	0.181198	31943	1	0.217453	10532771	0.000000
318242992	205891	10186	5040.592227	31722	13	0.469709	31779	36	0.520809	10517958	0.000000
317869681	188026	9975	6945.302564	31832	9	0.678402	31784	23	0.709392	10504396	0.000000
318417504	33872	1800	6103.129461	32115	4	0.752100	31855	2	0.823759	10489622	0.000000
318610916	37535	1858	3764.192342	32093	0	0.541591	31779	6	0.357876	10474291	0.000000
318325799	159822	7930	5292.733722	31730	6	0.392101	31863	7	0.596115	10459380	0.000000
318154606	117584	6256	6887.440434	31778	6	0.631336	31925	5	0.755062	10444975	0.000000
318535741	27256	1457	5206.882000	31942	2	0.394534	31832	1	0.375343	10429927	0.000000
318576848	58417	2803	4053.714036	32075	2	0.322113	32021	14	0.458789	10414864	0.000000
318257722	158264	8126	5816.760069	31520	6	0.514589	31638	21	0.671780	10400043	0.000000
318339909	69306	3559	6699.907285	31739	4	0.705620	31639	7	0.800950	10385684	0.000000
318607651	28627	1436	4407.364125	31747	2	0.238539	31792	5	0.437268	10370362	0.000000
318493477	96773	4832	4650.758508	32006	5	0.246856	31513	18	0.607512	10355388	0.000000
318238089	130536	6758	6375.420461	31829	11	0.543252	31552	4	0.761974	10341264	0.000000
318491359	37559	2025	5832.021960	31615	0	0.494642	31733	0	0.499225	10326383	0.000000
318583064	43056	2100	4065.374439	31545	3	0.343505	31817	2	0.618507	10311176	0.000000
318361998	132437	6682	5396.459243	31916	5	0.588344	31756	5	0.535943	10296555	0.000000
318299586	87336	4503	6620.793915	31645	2	0.615243	31721	11	0.691927	10282351	0.000000
318536958	30736	1531	4843.164416	31927	4	0.496723	31671	9	0.555153	10267406	0.000000
318524429	72910	3632	4429.248846	31877	3	0.366316	32031	17	0.413642	10252352	0.000000
318286198	129010	6535	6057.896451	32005	6	0.523661	32111	16	0.644401	10238056	0.000000
318461015	48949	2501	6159.787116	31740	1	0.415047	31855	3	0.701860	10223384	0.000000
318607886	34897	1697	4200.929238	31943	1	0.226984	31964	7	0.429520	10208471	0.000000
318449005	112339	5666	5058.903432	31991	5	0.447281	31764	5	0.440414	10193828	0.000000
318319228	99673	5291	6491.471670	31965	3	0.639985	31654	4	0.660636	10179550	0.000000
318537351	31862	1623	5200.688559	31804	5	0.430267	31893	19	0.592415	10164843	0.000000
318526505	63121	3051	4312.102179	32070	6	0.364221	31640	7	0.752818	10149814	0.000000
318317615	131614	6757	5881.048893	31812	3	0.611094	31582	4	0.775219	10135555	0.000000
318381644	56702	2921	6335.650977	31689	3	0.595301	31709	5	0.692200	10121041	0.000000
318579656	32377	1641	4283.656482	31728	1	0.299426	31987	18	0.458234	10106408	0.000000
318456548	103657	5157	4885.644168	31869	5	0.564780	31874	10	0.637530	10091992	0.000000
318284456	108313	5703	6415.377381	31884	7	0.681275	31747	3	0.780178	10077935	0.000000
318514244	34019	1747	5424.789961	31655	2	0.593246	32029	8	0.866688	10063420	0.000000
318552741	54144	2699	4242.205166	31903	4	0.411618	31956	2	0.358623	10048648	0.000000
318335455	127012	6497	5700.593503	31850	3	0.523731	31682	15	0.531883	10034286	0.000000
318387383	64470	3514	6368.983905	31718	6	0.589955	31911	6	0.716108	10020252	-1.#IND00
318604853	33440	1705	4543.940181	31779	3	0.401274	31801	2	0.308962	10005545	-1.#IND00
318487759	91353	4614	4822.960411	31727	7	0.447478	31650	7	0.508860	9990974	-1.#IND00
318304382	107729	5589	6286.498521	32064	4	0.554259	31903	7	0.685272	9977032	0.198918
318507576	36767	1926	5504.954197	31942	5	0.296048	31803	0	0.436426	9962609	0.254407
318583097	51104	2619	4278.025968	31945	0	0.252228	31985	0	0.181572	9947966	0.242842
318352391	119155	6013	5616.080343	31919	6	0.519857	31698	38	0.453937	9933976	0.284398
318381629	64035	3433	6334.592314	31713	1	0.423951	31778	22	0.668838	9919814	0.264614
318588434	33732	1651	4523.352716	31824	7	0.520121	31874	5	0.521249	9905407	0.272422
318484831	93314	4602	4841.020003	32031	1	0.594505	31722	3	0.709659	9890964	0.253728
318318698	104016	5346	6284.561847	31798	12	0.641879	32086	4	0.753663	9877106	0.233217
318513009	36515	1899	5466.081159	31841	4	0.685369	31932	6	0.565659	9862805	0.240797
318577007	52011	2693	4266.335434	31778	1	0.226431	31904	2	0.321090	9848449	0.222287
318362069	125334	6386	5657.536652	32063	5	0.514743	31812	8	0.513558	9834480	0.228329
318387332	67191	3651	6404.359202	31982	1	0.548034	31932	2	0.658533	9820721	0.221264
318590546	32348	1626	4537.268460	31915	0	0.203269	31809	0	0.556875	9806299	0.230603
318491155	88415	4413	4741.872697	31888	4	0.230227	31880	4	0.293846	9792172	0.224137
318302823	114798	5914	6257.954595	31938	6	0.530089	31712	11	0.571749	9778565	0.217208
318473042	39913	2108	5718.365328	31867	5	0.408785	31871	5	0.740285	9764572	0.220141
318600809	44931	2219	4211.324948	32026	0	0.241975	31744	17	0.634543	9750371	0.226195
318397042	122369	6179	5429.193242	31975	6	0.360753	31687	2	0.647597	9736546	0.227204
318332553	81399	4200	6527.630385	31947	10	0.612326	31710	12	0.644778	9722909	0.220384
318569657	30210	1563	4788.702203	32015	1	0.435829	31958	3	0.784574	9708707	0.230976
318504713	74515	3630	4473.702542	32095	2	0.512763	31902	11	0.515299	9694479	0.218665
318293506	127513	6482	6077.720728	31845	0	0.598212	31870	12	0.706051	9680913	0.225003
318463108	47183	2443	6085.570611	31796	0	0.632608	31708	1	0.545072	9667136	0.222251
318588191	37507	1917	4209.623104	32099	1	0.211345	31881	1	0.452597	9652929	0.222618
318439670	114579	5783	5136.776119	31936	13	0.469393	31974	2	0.582472	9639054	0.217441
318308645	96369	5110	6510.323110	31778	4	0.678211	31993	12	0.617895	9625835	0.210838
318549793	31921	1709	5149.525043	31705	4	0.478021	31706	5	0.751871	9611771	0.217940
318564625	61298	3063	4290.264498	31551	7	0.512693	31753	9	0.781151	9597696	0.211729
318308388	131537	6799	5864.200274	31700	3	0.687030	31756	4	0.776153	9584162	0.209328
318411915	57291	2964	6327.417624	31946	1	0.651752	31894	4	0.736735	9570927	0.206566
318574343	33488	1733	4343.732664	31903	0	0.266906	31967	12	0.686381	9556919	0.209100
318434069	105316	5232	4934.528941	31900	10	0.491782	31759	10	0.432133	9543320	0.206401
318244877	113271	5881	6469.353716	31964	3	0.691789	31828	10	0.655614	9530279	0.202873
318514614	34110	1819	5446.455498	31856	1	0.363189	32124	1	0.515626	9516565	0.205997
318573366	51445	2601	4204.949660	31587	3	0.324545	31787	13	0.475158	9502421	0.200494
318314443	131922	6641	5633.313149	31802	10	0.373880	31658	10	0.681707	9489002	0.202951
318363752	69500	3650	6495.339237	31749	6	0.620286	31832	5	0.699740	9475848	0.200899
318559460	30974	1590	4538.275066	31962	0	0.435541	31831	2	0.497675	9462174	0.205303
318486655	88682	4431	4711.365851	31802	2	0.504877	31623	2	0.618126	9448518	0.200864
318269238	115198	6025	6263.776098	31895	2	0.586785	31565	10	0.536876	9435504	0.198400
318494082	38468	1970	5671.344023	31960	1	0.298928	32082	0	0.649961	9422240	0.201638
318580988	46239	2282	4226.688006	31935	1	0.272025	31941	0	0.219922	9408255	0.200326
318358555	120523	6069	5448.697249	31953	9	0.528070	31839	34	0.423733	9394859	0.198543
318323056	77456	4048	6475.012644	31787	3	0.635404	31796	4	0.650520	9381891	0.196277
318569863	31968	1623	4788.621634	31650	2	0.361843	31857	0	0.600395	9368434	0.199368
318526479	76207	3858	4583.020773	31677	2	0.482622	32020	8	0.528432	9354836	0.195192
318345562	118035	5921	6095.778760	31850	7	0.432647	31943	5	0.714015	9341737	0.197381
318468324	44721	2317	5892.857421	31873	3	0.561109	31706	8	0.826563	9328538	0.197631
318582321	41810	2207	4262.942676	31629	1	0.510557	31761	13	0.480826	9314875	0.198771
318433413	112085	5755	5278.795115	32068	3	0.479891	31709	12	0.528276	9301735	0.197199
318356572	84619	4413	6440.157052	31726	6	0.684578	31855	5	0.713921	9288753	0.193499
318566216	31017	1718	4909.892001	31968	0	0.249128	31917	0	0.262798	9275256	0.196477
318553800	69162	3441	4411.594079	31838	2	0.287971	31636	10	0.293447	9261712	0.193704
318307482	126192	6432	5981.215889	32028	11	0.475292	31817	11	0.571508	9248908	0.195665
318443010	50893	2762	6152.700947	31767	6	0.447697	31879	6	0.681146	9236006	0.195394
318588468	37808	1838	4305.574927	31823	2	0.397059	31842	1	0.330367	9222643	0.195843
318449511	107539	5369	5147.178847	31667	0	0.343787	32184	35	0.528330	9209542	0.195940
npatches	nstrain	runtime	dt	init_x	init_y	init_y_blood	init_z	init_S	beta0	beta1	beta2	beta3	mean_beta	B	d	delta	delta_blood	b[0]	mut	m	CTL	c	g	epsilon	k	het	lambda	rho	omega	x_max	patch.dyna	DELTA	A	VA
10000	1	100.000000	0.001000	21900	9499	5000000	0.001000	10000000	6.252527	6.487838	9.357432	9.438691	8	800000000	0.010000	1.000000	1.000000	80000	0.000050	0.004800	0	0.500000	0.000000	2.500000	15.000000	0.500000	0.001000	0.001000	0.010000	31872	0	10.000000	7.000000	1.000000
sus	inf	inf_blood	z	x[0]	y[0][0]	z[0]	x[1]	y[1][0]	z[1]	S[0]	synchrony
219000000	94990000	5000000	10.000000	21900	9499	0.001000	21900	9499	0.001000	10000000	0.000000
174022114	53801704	2895896	3941.516320	19249	5001	0.394152	18742	4946	0.394152	10446247	0.000000
282304128	3775695	203633	6325.803353	29194	248	0.632580	29270	226	0.632580	10532184	0.000000
313491358	207514	11410	7768.699332	31624	11	0.777177	31505	7	0.777177	10526725	0.000000
318193985	11865	643	4453.650579	31713	0	0.312009	31804	0	0.278640	10511465	0.000000
318567731	50002	2354	3145.220752	32014	6	0.301213	31767	1	0.248147	10495909	0.000000
318116416	214666	10989	5440.579191	31639	25	0.556634	31794	12	0.427594	10481284	0.000000
318186463	79717	4222	6784.305958	31938	2	0.731118	31805	7	0.652862	10467202	0.000000
318594423	21162	1074	4051.565234	31902	1	0.266517	31872	1	0.252822	10451826	0.000000
318556918	80118	3879	4077.976332	31873	2	0.385097	31652	1	0.280547	10436543	0.000000
318283646	123456	6336	5952.290778	31714	4	0.357876	31574	13	0.507192	10421884	0.000000
318488725	32743	1699	5347.119353	31802	1	0.469824	31897	2	0.552986	10407075	0.000000
318592661	40935	2111	3790.966714	31926	0	0.181692	31928	2	0.341598	10391745	0.000000
318405408	115158	5905	5142.797097	31962	27	0.284196	31897	9	0.478641	10377137	0.000000
318379153	60927	3131	6028.692165	31678	2	0.452222	31756	3	0.558444	10362588	0.000000
318590394	29184	1485	4139.897407	31941	4	0.412417	31723	4	0.542027	10347431	0.000000
318499953	82494	3989	4468.355365	31776	5	0.368224	31787	8	0.336842	10332422	0.000000
318383664	88658	4506	5864.422770	31920	4	0.616856	31773	5	0.597825	10317837	0.000000
318553806	31378	1607	4850.688298	31761	5	0.477283	31902	1	0.279232	10303197	0.000000
318582704	53630	2692	4057.610566	31768	0	0.194302	31815	12	0.516096	10287939	0.000000
318382066	104114	5282	5455.422288	31739	6	0.471273	31834	7	0.676035	10273326	0.000000
318482650	44391	2357	5542.572300	31853	0	0.431798	31916	2	0.614921	10258539	0.000000
318575602	38632	1890	4102.331898	31768	1	0.341418	31992	0	0.220274	10243469	0.000000
318481139	89496	4507	4923.367008	32022	5	0.341284	31928	7	0.454909	10228499	0.000000
318431702	64083	3369	5760.881292	31761	0	0.270453	32023	2	0.521757	10214120	0.000000
318588187	32262	1654	4415.066160	31604	0	0.398737	31972	1	0.340383	10199052	0.000000
318536467	71454	3564	4479.169315	31729	5	0.429137	31904	2	0.265883	10184042	0.000000
318404923	78965	4029	5635.397093	31924	5	0.496171	31861	9	0.435879	10169638	0.000000
318554236	34305	1767	4834.162645	31826	3	0.435175	31859	0	0.300637	10154731	0.000000
318557866	53710	2708	4178.503189	32042	2	0.641313	31927	4	0.434435	10140032	0.000000
318408595	92710	4768	5378.871733	31830	4	0.600098	31588	1	0.455529	10125736	0.000000
318495563	43170	2245	5372.490785	31854	0	0.406348	31860	1	0.557940	10111039	0.000000
318573268	39796	1930	4102.782253	31856	1	0.263937	31830	1	0.401226	10096271	0.000000
318464367	90657	4657	4959.299006	32019	10	0.436907	31989	12	0.433180	10081562	0.000000
318426143	61450	3229	5750.453122	32065	0	0.448239	31792	3	0.619434	10067531	0.000000
318585025	33052	1699	4330.650872	31918	5	0.393020	31985	1	0.227399	10052805	0.000000
318517421	76288	3771	4536.380373	31969	5	0.377400	31650	6	0.416983	10038045	0.000000
318386488	83105	4262	5745.239330	31904	4	0.613523	32112	1	0.548482	10023602	0.000000
318543110	33769	1720	4866.821705	31899	2	0.384689	32000	9	0.545842	10009099	0.000000
318588127	54096	2674	4146.340389	31821	6	0.507375	31857	2	0.462040	9994321	0.000000
318402445	94828	4887	5388.810737	31620	6	0.408114	31921	11	0.517571	9979951	-1.#IND00
318502814	44210	2269	5453.917541	31906	1	0.505789	31911	6	0.595802	9965608	-1.#IND00
318591259	39254	1932	4074.755631	32001	7	0.434176	31937	5	0.297538	9950921	-1.#IND00
318476967	93065	4679	4965.058380	31916	2	0.592302	31849	1	0.505955	9936535	0.218476
318426201	64032	3430	5797.212503	31826	2	0.509505	32201	0	0.505815	9922390	0.217446
318572124	32202	1602	4424.643290	32015	1	0.423025	31885	0	0.285986	9908015	0.259651
318523169	70784	3516	4447.884278	32002	10	0.379275	31733	12	0.285654	9893724	0.224711
318398746	82960	4265	5665.672149	31728	8	0.623558	32021	6	0.554579	9879801	0.199162
318544723	34471	1728	4876.526402	31690	1	0.363603	31966	0	0.341218	9865350	0.216979
318574204	52004	2682	4156.234157	31748	3	0.388403	31813	1	0.201821	9851060	0.195110
318426263	95047	4950	5342.076388	31930	9	0.626451	31844	5	0.514410	9837094	0.183307
318462156	46015	2482	5498.353983	31922	0	0.457188	31762	3	0.602265	9822720	0.173531
318569044	37431	1886	4094.227043	31860	7	0.375407	32050	2	0.255646	9808163	0.167782
318481993	90912	4540	4851.045513	31932	4	0.397021	31986	4	0.539906	9793841	0.158386
318435092	69081	3604	5828.116926	31793	1	0.327312	31937	6	0.586836	9779720	0.149890
318588393	32091	1616	4482.226502	31906	0	0.289402	31648	4	0.612880	9765524	0.158084
318535532	69414	3489	4408.472329	31837	11	0.322426	31865	6	0.353803	9751213	0.149430
318408981	87100	4539	5661.046766	31638	5	0.516595	31986	2	0.368962	9737287	0.149023
318540627	35347	1808	5039.884515	31820	5	0.378113	31789	1	0.427001	9723056	0.152890
318594454	49084	2331	4132.189580	31957	6	0.536460	31931	3	0.501847	9708760	0.147828
318405450	96657	4976	5263.109892	31894	7	0.486425	31945	3	0.678474	9694766	0.149696
318469256	48608	2474	5595.605613	31713	5	0.304040	31772	0	0.428131	9680898	0.149858
318598180	35864	1846	4102.900658	31809	6	0.577932	32088	2	0.276818	9666697	0.150919
318470872	92785	4718	4825.202756	31809	5	0.641158	31835	4	0.442431	9652537	0.149925
318419424	68920	3688	5850.378431	32107	3	0.653034	31887	5	0.561747	9638894	0.144163
318571576	30852	1580	4438.520793	31809	0	0.198214	32085	1	0.353024	9624848	0.144931
318546016	70279	3382	4360.375340	31631	8	0.335183	31897	4	0.246557	9610747	0.137199
318388789	93137	4831	5720.868646	31780	6	0.439510	31610	7	0.445968	9597259	0.135718
318519213	35656	1798	5107.705458	31970	1	0.333794	31895	1	0.287936	9583497	0.139648
318617101	47768	2436	4065.977472	31908	4	0.382297	32053	1	0.267205	9569351	0.137940
318437886	97636	4814	5280.005125	31896	4	0.625391	31814	11	0.544736	9555733	0.137037
318452430	49276	2545	5595.182806	31638	4	0.528421	32044	0	0.405744	9542112	0.132964
318598669	36368	1744	4139.565845	31716	2	0.241421	31759	2	0.234674	9528067	0.134870
318493548	86574	4382	4785.405472	31846	4	0.539956	31618	4	0.535864	9514468	0.135620
318415184	70840	3579	5792.613898	32069	3	0.543667	31965	2	0.504618	9501080	0.132059
318560966	32278	1583	4545.897733	32021	0	0.333681	31946	5	0.421400	9487349	0.139435
318532848	65260	3264	4323.778170	31996	2	0.368789	32158	11	0.510115	9473675	0.136335
318402686	95501	4964	5626.641836	31901	3	0.552934	31813	7	0.502385	9460320	0.136852
318519997	37856	1974	5254.875319	31767	1	0.207472	31989	1	0.305911	9446909	0.139883
318601563	41917	2058	3997.242488	31796	7	0.463541	32124	1	0.228689	9432906	0.139869
318423062	98762	5038	5081.233748	31872	1	0.393137	31707	17	0.461694	9419361	0.141206
318427995	58387	3152	5783.944927	32100	2	0.590840	31892	2	0.574999	9406222	0.139821
318588200	31512	1613	4220.030647	31874	1	0.196396	31771	0	0.219497	9392396	0.146227
318504525	81705	4109	4545.140830	31886	4	0.480727	31880	5	0.363215	9378635	0.143707
318409430	83042	4359	5814.434562	31799	4	0.661476	31824	10	0.456701	9365451	0.141928
318556250	31814	1645	4800.952917	31930	2	0.634910	31916	0	0.533353	9351858	0.145836
318572061	54904	2724	4124.774387	31816	2	0.391067	31779	0	0.269333	9338168	0.144853
318389249	100517	5219	5438.932122	31707	2	0.570501	31962	3	0.421115	9324973	0.147040
318457218	42969	2279	5514.857646	31989	0	0.433389	31596	5	0.404030	9311792	0.144583
318597877	36591	1902	4019.348004	31891	2	0.443266	31894	0	0.256661	9297966	0.146811
318437321	94412	4694	4887.095130	31750	8	0.513502	31717	4	0.380696	9284545	0.146390
318433678	65215	3461	5848.374381	31756	2	0.448312	31751	2	0.624420	9271335	0.142355
318583016	31581	1570	4392.585642	32037	2	0.456306	32162	1	0.225603	9257842	0.146973
318536064	67586	3423	4374.196334	31726	3	0.373820	31857	4	0.457118	9244214	0.144568
318380353	90232	4621	5646.865367	31825	2	0.432263	31893	0	0.513474	9231193	0.142104
318522022	37167	1842	5114.310065	31877	2	0.501796	31910	1	0.412286	9217708	0.143952
318579722	46132	2302	4064.589100	32143	2	0.533042	32056	2	0.455719	9204270	0.142679
318434076	94107	4806	5189.460868	32046	8	0.390995	32058	4	0.553291	9191295	0.144799
318481860	52647	2801	5625.812603	31900	0	0.396586	31716	0	0.428546	9178211	0.141831
318581598	34852	1732	4213.864964	31842	1	0.186320	31942	0	0.370431	9164885	0.143268
npatches	nstrain	runtime	dt	init_x	init_y	init_y_blood	init_z	init_S	beta0	beta1	beta2	beta3	mean_beta	B	d	delta	delta_blood	b[0]	mut	m	CTL	c	g	epsilon	k	het	lambda	rho	omega	x_max	patch.dyna	DELTA	A	VA
10000	1	100.000000	0.001000	21900	9499	5000000	0.001000	10000000	10.912313	9.498161	10.323325	6.477863	8	800000000	0.010000	1.000000	1.000000	80000	0.000050	0.004800	0	0.500000	0.000000	2.500000	16.000000	0.500000	0.001000	0.001000	0.010000	31872	0	10.000000	7.000000	1.000000
sus	inf	inf_blood	z	x[0]	y[0][0]	z[0]	x[1]	y[1][0]	z[1]	S[0]	synchrony
219000000	94990000	5000000	10.000000	21900	9499	0.001000	21900	9499	0.001000	10000000	0.000000
180283568	46684683	2525100	3941.516320	14750	5440	0.394152	15946	5085	0.394152	10436017	0.000000
288050241	2469547	134753	6325.803353	27338	406	0.632580	28050	260	0.632580	10504594	0.000000
315013125	80293	4359	7589.666658	31082	15	0.777177	31368	2	0.777177	10495080	0.000000
318371567	9716	471	3176.085822	31725	0	0.238562	31807	0	0.226965	10479527	0.000000
318563938	71459	3490	3296.429337	31791	2	0.366710	32035	2	0.171351	10464107	0.000000
318171888	162196	8321	5643.521310	31595	11	0.610138	31935	25	0.493869	10449765	0.000000
318475967	31811	1687	5513.328354	31611	1	0.343047	31761	0	0.598416	10435179	0.000000
318644321	27873	1411	3295.070208	31680	2	0.416615	31783	1	0.232300	10419845	0.000000
318455487	103386	5162	4542.429828	31803	7	0.640879	31765	29	0.529152	10404749	0.000000
318434649	60448	3210	5703.691968	31795	1	0.688621	31946	1	0.412036	10389863	0.000000
318643108	22940	1189	3826.535798	31914	7	0.308614	31984	7	0.567006	10374809	0.000000
318532710	69985	3472	3991.885224	31957	20	0.580706	31863	1	0.556973	10359799	0.000000
318422504	79440	4073	5464.664371	32106	0	0.689398	31731	7	0.535910	10345131	0.000000
318578794	27639	1428	4409.977543	31843	1	0.270599	32007	0	0.434444	10329954	0.000000
318577582	49838	2439	3825.016069	31744	21	0.370970	31765	0	0.179939	10314703	0.000000
318464933	81723	4239	5075.203590	31726	11	0.618522	31932	25	0.417211	10299849	0.000000
318544356	35834	1848	4818.549425	31863	0	0.339030	31807	6	0.646565	10284793	0.000000
318605236	40238	2083	3814.602160	31857	1	0.271361	31745	0	0.245448	10269721	0.000000
318490395	76530	3759	4718.220933	31751	21	0.495732	31918	9	0.452353	10255068	0.000000
318482403	44256	2358	5037.629392	31944	12	0.694184	31863	1	0.621906	10240282	0.000000
318596099	35239	1888	3964.265759	31944	1	0.429780	32001	4	0.270359	10225067	0.000000
318517014	71007	3531	4519.543629	31916	23	0.575897	31920	10	0.557506	10210154	0.000000
318499931	51197	2505	5092.513404	31876	1	0.648615	32015	4	0.555043	10195294	0.000000
318594207	34736	1745	4113.828820	32090	3	0.293155	32223	5	0.679541	10180333	0.000000
318549608	63566	3221	4340.722094	31985	9	0.571331	31923	5	0.464882	10165339	0.000000
318477155	58626	3031	5105.313594	32180	9	0.718205	31837	8	0.646584	10150600	0.000000
318602219	32717	1626	4225.021261	32049	19	0.520000	31524	2	0.342405	10135880	0.000000
318536208	57663	2935	4159.280835	32054	5	0.504698	31706	17	0.459250	10120915	0.000000
318470073	65552	3405	5066.886898	31744	8	0.435747	31829	7	0.672060	10106334	0.000000
318571488	33364	1643	4435.033652	31637	0	0.520160	31879	1	0.373815	10091590	0.000000
318555440	50856	2449	4037.040339	31761	7	0.543993	31811	1	0.523910	10076840	0.000000
318495933	69687	3550	4966.217350	31665	24	0.537485	31801	11	0.584035	10062485	0.000000
318546593	38273	2014	4680.040725	31776	3	0.719505	31956	17	0.747736	10047953	0.000000
318581313	45118	2318	4002.860614	31928	1	0.251636	31944	6	0.515506	10033217	0.000000
318486938	68732	3480	4783.910567	31759	9	0.543103	31753	0	0.402442	10018673	0.000000
318514075	42531	2182	4807.677652	31586	5	0.722913	31832	3	0.532676	10004027	0.000000
318580336	42580	2180	4103.568608	31643	2	0.357058	31934	10	0.342652	9989305	0.000000
318511598	62734	3315	4623.246887	31755	10	0.529126	31576	4	0.601348	9975052	0.000000
318527604	45352	2377	4794.494576	31845	6	0.714436	31646	1	0.395500	9960562	0.000000
318563807	42300	2067	4196.152036	31707	0	0.312221	31850	1	0.458842	9946113	-1.#IND00
318516548	59057	3109	4583.781785	31773	9	0.519707	32053	3	0.655373	9931684	-1.#IND00
318535369	47084	2503	4768.953264	31823	6	0.564865	31730	0	0.771503	9917215	-1.#IND00
318568811	41707	2204	4248.914558	31881	1	0.473031	31936	0	0.382458	9902769	0.023894
318532685	57643	2845	4487.787746	31854	1	0.416550	31965	9	0.489384	9888284	0.012635
318519617	51100	2541	4785.611835	31806	8	0.566144	32005	3	0.606506	9874020	0.012915
318555087	39940	2142	4307.895407	31853	0	0.515807	32057	3	0.331149	9859525	0.026145
318548378	54367	2681	4356.401107	31926	31	0.509796	31612	5	0.534864	9845163	0.029412
318523436	52394	2631	4762.006916	31898	6	0.702713	32028	1	0.509014	9831010	0.025559
318583928	40975	2109	4390.007664	31797	6	0.430879	32273	0	0.317837	9816856	0.022508
318549409	50381	2584	4316.141907	31863	2	0.654854	31899	4	0.324964	9802581	0.026266
318506303	57574	3010	4748.578277	31829	3	0.461044	31635	0	0.450691	9788445	0.024379
318562019	40503	2078	4548.112729	31829	10	0.367944	31720	6	0.532996	9774264	0.018842
318557121	45451	2359	4175.165873	31626	5	0.616687	32044	2	0.615140	9760030	0.018414
318486897	61920	3120	4723.817350	31813	2	0.527744	31849	7	0.373924	9745891	0.026016
318516146	44165	2304	4769.133903	31823	5	0.713598	31904	3	0.620313	9731582	0.027585
318588942	40580	2072	4123.865869	31984	40	0.504617	31724	6	0.492800	9717231	0.025028
318543414	61746	3187	4563.435345	31722	3	0.699573	31871	7	0.412646	9703089	0.023069
318511606	48584	2519	4851.490553	32224	5	0.473597	31831	6	0.441223	9689091	0.021661
318573652	40072	2045	4227.815007	31753	2	0.680760	31644	1	0.489332	9675075	0.021497
318540143	59179	3010	4485.203036	31802	14	0.515180	31625	8	0.533049	9660943	0.021029
318504752	51901	2577	4831.721330	31853	3	0.686753	31691	23	0.716816	9647268	0.020519
318574471	39038	1963	4342.480612	31840	0	0.342062	31699	6	0.560107	9633308	0.020229
318556408	54484	2754	4306.450149	31757	28	0.414456	32059	0	0.457833	9619325	0.018855
318514537	54466	2838	4825.389143	31761	7	0.644894	31862	7	0.645474	9605439	0.023594
318598361	38913	1971	4389.852626	31865	3	0.460142	31700	1	0.233586	9591376	0.021711
318547206	52199	2608	4281.826880	31910	5	0.553838	31968	10	0.388852	9577334	0.021164
318517691	59227	3014	4786.940433	31825	2	0.611332	31870	5	0.629367	9563239	0.021350
318561114	39852	2091	4516.285344	32020	2	0.668508	31850	1	0.334292	9549279	0.021398
318553355	49034	2510	4227.189450	31881	6	0.519972	31990	24	0.341805	9535405	0.018714
318520808	58418	3010	4703.805812	31723	2	0.639955	31818	25	0.600835	9521459	0.017703
318528544	44089	2235	4634.410205	31852	4	0.726374	31804	1	0.576622	9507726	0.017068
318566479	46109	2305	4291.577530	31728	20	0.680522	31854	9	0.437681	9493768	0.016784
318545380	57741	2886	4624.521287	31874	3	0.459744	31867	4	0.537866	9479961	0.016690
318557392	45662	2323	4655.442556	31881	1	0.559291	31901	0	0.264925	9466017	0.016900
318535748	44194	2321	4302.329034	32195	1	0.252978	31891	5	0.307781	9452303	0.017850
318538648	56791	3010	4571.970462	31582	31	0.520504	31824	2	0.580201	9438638	0.017777
318533157	48805	2556	4730.354165	31733	2	0.611437	31719	12	0.689840	9424904	0.017450
318558625	42390	2138	4323.196718	31698	22	0.614759	31673	0	0.288254	9411061	0.017440
318545182	53934	2651	4424.649667	31734	0	0.341637	31788	22	0.436960	9397362	0.017953
318531490	53096	2751	4761.364915	31811	4	0.555055	31769	2	0.655312	9383815	0.017392
318550886	40371	2107	4418.088612	31882	2	0.467740	31566	3	0.552022	9370229	0.017748
318568531	51660	2631	4325.018061	31717	11	0.661086	31799	3	0.439565	9356538	0.016889
318509747	55361	2843	4744.355233	31874	1	0.501327	32077	5	0.610360	9342910	0.016440
318528951	42108	2203	4494.517815	31951	13	0.442692	31936	0	0.399160	9329324	0.016694
318549270	49054	2476	4332.731359	31767	28	0.609729	31981	4	0.436653	9315852	0.015790
318522757	55407	2877	4686.482223	31677	3	0.492418	31587	4	0.346032	9302447	0.015564
318564884	43554	2252	4541.217033	32019	2	0.613843	31791	4	0.567520	9289005	0.015799
318552895	45911	2346	4289.183092	31837	3	0.417975	31814	12	0.512822	9275389	0.015229
318549355	56052	2753	4576.764482	32031	30	0.422075	31796	3	0.578048	9261922	0.014848
318539467	48343	2536	4687.334574	31791	10	0.649515	31811	1	0.689983	9248833	0.015982
318540484	43447	2196	4375.812743	31801	6	0.651694	31854	8	0.551118	9235589	0.015823
318515858	53865	2715	4461.906631	31866	0	0.212482	31709	9	0.400648	9222395	0.015449
318528340	51359	2550	4717.554598	31718	6	0.461186	31829	6	0.636520	9209073	0.015580
318579342	43874	2148	4424.836066	31851	10	0.673234	31533	0	0.461147	9195878	0.015719
318566465	52455	2677	4416.055045	31669	10	0.374148	31801	1	0.465712	9182413	0.016160
318534811	51523	2605	4659.512967	31927	1	0.618898	31917	10	0.595271	9169272	0.015994
318549898	45379	2236	4507.518490	31712	12	0.568537	32009	9	0.469676	9156004	0.016461
318565162	49060	2448	4434.939103	31789	14	0.598241	31977	5	0.603214	9142616	0.014982
318549896	51088	2640	4581.891457	31877	6	0.611767	31964	2	0.624745	9129395	0.014745
npatches	nstrain	runtime	dt	init_x	init_y	init_y_blood	init_z	init_S	beta0	beta1	beta2	beta3	mean_beta	B	d	delta	delta_blood	b[0]	mut	m	CTL	c	g	epsilon	k	het	lambda	rho	omega	x_max	patch.dyna	DELTA	A	VA
10000	1	100.000000	0.001000	21900	9499	5000000	0.001000	10000000	4.668289	4.424788	5.155484	7.986493	8	800000000	0.010000	1.000000	1.000000	80000	0.000050	0.004800	0	0.500000	0.000000	2.500000	17.000000	0.500000	0.001000	0.001000	0.010000	31872	0	10.000000	7.000000	1.000000
sus	inf	inf_blood	z	x[0]	y[0][0]	z[0]	x[1]	y[1][0]	z[1]	S[0]	synchrony
219000000	94990000	5000000	10.000000	21900	9499	0.001000	21900	9499	0.001000	10000000	0.000000
186390071	40445903	2197478	3941.516320	23050	3143	0.394152	23218	3008	0.394152	10423552	0.000000
292688304	1601114	88378	6325.803353	30816	65	0.632580	30518	58	0.632580	10477975	0.000000
315935845	31747	1770	6741.509067	31785	2	0.540933	31628	0	0.418774	10466008	0.000000
318477146	10564	541	2626.380236	31820	0	0.196911	31895	0	0.181703	10450370	0.000000
318538316	83010	4118	3460.045137	31887	3	0.296515	31891	0	0.180316	10434972	0.000000
318303558	99253	5250	5570.859069	32000	3	0.514137	31801	2	0.475711	10420331	0.000000
318589100	18432	891	4111.211822	32108	0	0.304670	31927	2	0.512695	10405159	0.000000
318613348	40220	1931	3208.905093	32234	0	0.177660	31862	5	0.433670	10389655	0.000000
318447147	87697	4452	4761.055306	31971	5	0.362511	31952	2	0.389208	10374722	0.000000
318522332	30979	1643	4673.324273	32040	2	0.314803	31702	5	0.350945	10359772	0.000000
318600687	32603	1601	3431.641855	31989	4	0.258963	31843	2	0.278939	10344491	0.000000
318506296	72915	3642	4362.144668	32024	2	0.369623	31960	2	0.218941	10329503	0.000000
318529954	41506	2182	4796.761908	31910	3	0.495945	31753	4	0.340289	10314528	0.000000
318611670	29482	1500	3603.882969	31774	2	0.383567	31817	0	0.185097	10299316	0.000000
318553036	61177	3170	4066.353021	31800	2	0.254317	31786	1	0.244486	10284307	0.000000
318474114	51116	2668	4796.399432	31781	8	0.366040	31654	2	0.400269	10269460	0.000000
318580297	29209	1514	3847.641048	31891	1	0.380699	31962	3	0.352965	10254165	0.000000
318571566	52712	2585	3904.644517	31981	3	0.323139	32004	2	0.199665	10239005	0.000000
318519560	55925	2873	4709.506580	31780	1	0.378688	31708	2	0.431294	10224231	0.000000
318593659	32473	1588	4099.271800	31933	0	0.251747	31904	7	0.389081	10209295	0.000000
318575395	46725	2394	3893.551043	31619	0	0.183634	31598	1	0.207500	10194208	0.000000
318532417	55612	2885	4534.688003	31985	0	0.190624	31870	5	0.361350	10179573	0.000000
318598839	34464	1698	4220.114105	31814	4	0.270958	32072	1	0.203006	10164843	0.000000
318602696	42373	2148	3836.853955	31859	1	0.185746	32214	3	0.348449	10149868	0.000000
318532406	57168	2889	4444.127107	31685	3	0.419805	32097	3	0.349201	10134817	0.000000
318558526	37427	1928	4327.448138	31748	1	0.375181	31862	0	0.216949	10120111	0.000000
318584880	39828	2003	3845.766805	31771	2	0.210851	31728	2	0.198688	10105288	0.000000
318535192	55516	2730	4377.472477	31884	1	0.232575	31913	1	0.244750	10090473	0.000000
318556777	38581	1928	4367.679372	31955	2	0.341093	31891	3	0.297843	10075826	0.000000
318572406	39620	1957	3889.389076	32082	2	0.264024	31891	1	0.316827	10061041	0.000000
318524389	55166	2800	4336.517186	31774	4	0.368491	31811	2	0.339706	10046521	0.000000
318557453	41448	2127	4382.680265	31879	4	0.292926	32123	1	0.209190	10031975	0.000000
318601501	38402	1883	3922.000418	31608	3	0.377968	31986	2	0.344299	10017367	0.000000
318556876	52320	2590	4237.609305	31780	4	0.499981	31860	0	0.404348	10002591	0.000000
318553060	42165	2276	4364.934736	32003	6	0.288815	31755	1	0.279253	9988015	0.000000
318580256	39144	1943	3955.685084	31977	2	0.303817	31905	0	0.253560	9973331	0.000000
318558392	50745	2545	4205.144748	31674	2	0.279922	31905	1	0.394843	9958601	0.000000
318546075	45215	2264	4392.364040	31971	1	0.352248	31936	2	0.271279	9944211	0.000000
318592540	39212	1988	4042.808807	31839	0	0.270403	31859	2	0.406197	9929558	0.000000
318572649	47350	2461	4147.837476	31576	4	0.317778	31862	4	0.380149	9914997	-1.#IND00
318557485	46582	2478	4339.592438	31945	4	0.421167	31960	3	0.234698	9900650	-1.#IND00
318571252	39835	2089	4178.799466	31826	1	0.631332	31931	0	0.178022	9886139	-1.#IND00
318562024	45076	2262	4084.046703	31799	1	0.288262	31804	3	0.279814	9871840	0.025970
318576004	46806	2389	4287.590137	31878	0	0.363851	32063	0	0.284942	9857403	0.013595
318575195	40100	1989	4150.989032	31912	1	0.256142	31702	4	0.313472	9843163	0.009194
318588997	44318	2203	4082.600598	31928	2	0.314201	31934	2	0.258378	9828779	0.005493
318565319	47607	2484	4310.394152	31853	3	0.453153	32139	3	0.344693	9814450	0.008907
318562636	42390	2194	4215.409325	31801	0	0.249479	32133	1	0.372474	9800245	0.001492
318574368	43824	2214	4134.704958	31955	4	0.453936	32170	1	0.336136	9785933	-0.000641
318553795	45776	2419	4229.987349	31971	1	0.281289	31646	2	0.210680	9771682	0.002035
318563447	44349	2167	4223.775697	31955	2	0.359817	31796	3	0.274219	9757566	0.001650
318543420	44672	2223	4197.066744	31962	7	0.254702	31784	2	0.355410	9743334	0.001371
318553902	44686	2320	4236.222735	31841	3	0.548010	31634	10	0.335574	9728863	0.002282
318584699	42365	2271	4133.253418	31716	1	0.257389	32036	0	0.245067	9714687	0.003075
318571890	45695	2284	4172.757500	31726	2	0.178557	31970	3	0.323511	9700584	0.002032
318561465	44406	2295	4261.255986	31843	0	0.214921	32116	2	0.328182	9686705	0.001596
318553259	41963	2227	4134.274085	31903	0	0.194503	31927	1	0.298098	9672763	0.003769
318558167	45285	2311	4164.826151	31903	4	0.256130	31949	2	0.311076	9658656	0.002858
318551656	45623	2295	4250.186636	31982	2	0.368326	31904	2	0.397512	9644498	0.003036
318568043	43509	2201	4203.893566	31941	8	0.331073	31808	2	0.301007	9630404	0.001122
318579860	45098	2351	4199.168248	32000	2	0.253666	31863	2	0.481934	9616178	-0.000572
318564727	44841	2260	4239.724637	31914	2	0.244513	31990	2	0.194156	9602216	0.000571
318553928	43199	2225	4186.992376	31811	4	0.220440	31897	4	0.204143	9588314	0.000160
318575844	43108	2181	4123.397425	31944	1	0.440992	31725	3	0.292653	9574454	0.000184
318584959	45608	2396	4183.511333	32001	0	0.274332	31617	1	0.471897	9560484	0.000746
318550301	42811	2181	4240.324915	31966	0	0.290236	31973	6	0.287381	9546627	-0.000238
318570265	43627	2251	4116.919102	31914	6	0.273293	31959	4	0.382260	9532809	-0.000037
318543555	46473	2429	4267.476086	31687	2	0.365538	32025	1	0.331604	9519036	0.000471
318561867	42195	2091	4213.235887	31648	6	0.296171	31830	1	0.282613	9505358	-0.000122
318545877	45024	2316	4191.251340	31888	1	0.288824	31908	7	0.329717	9491296	0.000263
318543511	42719	2215	4213.685696	32147	1	0.213001	31675	2	0.383225	9477537	0.000190
318587435	42192	2127	4104.779482	31878	2	0.204573	31804	4	0.241998	9463827	-0.000015
318576544	46260	2346	4204.481951	32068	2	0.402521	31910	3	0.310720	9450107	-0.000590
318579936	43577	2067	4260.643475	31815	3	0.253511	31920	4	0.446878	9436241	-0.000062
318571773	42945	2150	4136.110209	32258	2	0.359738	31995	3	0.506180	9422489	-0.000069
318547263	46209	2354	4203.773998	31747	5	0.371282	32066	1	0.238523	9408539	-0.000069
318550778	42993	2164	4222.731385	31953	4	0.434586	31749	4	0.233681	9394970	-0.000717
318576167	43476	2245	4112.074822	31904	2	0.321487	31808	1	0.188605	9381109	-0.000450
318564418	45962	2357	4210.292934	31886	0	0.354910	31784	3	0.240225	9367388	-0.000188
318554096	43547	2275	4223.855053	31949	2	0.332581	31928	2	0.528129	9353720	-0.000046
318591266	43410	2203	4138.714663	31767	4	0.348081	31809	1	0.349335	9340192	-0.000011
318572895	45482	2255	4216.617496	31796	0	0.181843	31863	6	0.305121	9326523	0.000291
318596161	42541	2072	4197.851849	31613	4	0.265595	32051	2	0.282569	9312806	0.000119
318587661	44371	2261	4132.907995	31589	3	0.213953	31752	3	0.395779	9299233	0.000591
318550281	46176	2378	4256.150403	31560	1	0.382684	31699	0	0.308815	9285638	-0.000145
318570381	42242	2050	4188.352742	31844	5	0.473656	31858	9	0.427817	9272174	-0.000719
318575541	43306	2287	4138.944241	32101	1	0.380398	32031	6	0.471118	9258325	-0.000509
318545939	45883	2363	4216.392449	31940	2	0.387182	31838	4	0.439023	9244755	-0.000297
318560265	41759	2115	4189.007136	31899	1	0.302680	31997	1	0.454407	9231199	-0.000164
318560075	44052	2225	4118.984249	31868	0	0.264237	31833	1	0.292292	9217874	-0.000025
318553623	48355	2427	4283.015569	31838	2	0.327753	31844	2	0.358044	9204530	0.000017
318578721	41516	2120	4234.428390	32009	2	0.425007	31647	0	0.227734	9191299	0.000039
318573088	43571	2232	4089.967547	31975	5	0.293427	31915	1	0.260779	9177979	-0.000704
318547930	48694	2410	4261.567943	31942	1	0.381633	31973	2	0.448343	9164521	-0.000850
318589364	40886	2122	4241.636161	31695	1	0.389606	32191	1	0.238986	9151152	-0.000560
318575095	42737	2156	4061.097239	31862	0	0.256279	31855	0	0.234368	9137874	-0.000315
318553229	47465	2443	4232.467074	31742	6	0.297890	31980	0	0.280536	9124635	0.000037
318566320	43045	2248	4290.406750	32143	0	0.215837	32032	2	0.396891	9111408	-0.000009
318574376	42225	2078	4067.886073	31649	0	0.387327	31808	1	0.270173	9098220	0.000159
npatches	nstrain	runtime	dt	init_x	init_y	init_y_blood	init_z	init_S	beta0	beta1	beta2	beta3	mean_beta	B	d	delta	delta_blood	b[0]	mut	m	CTL	c	g	epsilon	k	het	lambda	rho	omega	x_max	patch.dyna	DELTA	A	VA
10000	1	100.000000	0.001000	21900	9499	5000000	0.001000	10000000	10.411781	6.446206	9.807210	5.178954	8	800000000	0.010000	1.000000	1.000000	80000	0.000050	0.004800	0	0.500000	0.000000	2.500000	18.000000	0.500000	0.001000	0.001000	0.010000	31872	0	10.000000	7.000000	1.000000
sus	inf	inf_blood	z	x[0]	y[0][0]	z[0]	x[1]	y[1][0]	z[1]	S[0]	synchrony
219000000	94990000	5000000	10.000000	21900	9499	0.001000	21900	9499	0.001000	10000000	0.000000
192195299	35004845	1910462	3941.516320	16593	4156	0.394152	20650	3119	0.394152	10409983	0.000000
296449745	1022453	56373	6325.803353	28732	132	0.632580	30297	67	0.632580	10452952	0.000000
316556887	13296	782	5451.922253	31472	2	0.590379	31702	0	0.400112	10439606	0.000000
318552204	12600	606	2357.948011	31663	0	0.200875	31754	0	0.178237	10423868	0.000000
318510932	86738	4218	3612.700245	31828	45	0.454960	31913	7	0.453497	10408563	0.000000
318408851	58593	2990	5206.748094	31879	12	0.669458	31846	3	0.558505	10393912	0.000000
318616574	17245	906	3373.323829	31789	0	0.252999	31869	0	0.212827	10378412	0.000000
318623505	45390	2260	3294.458526	31865	15	0.404422	31762	2	0.281563	10363125	0.000000
318496297	64362	3295	4580.224730	31759	0	0.500302	31988	3	0.376366	10347946	0.000000
318621205	25105	1296	3913.317324	31733	1	0.231058	31991	2	0.401541	10332905	0.000000
318589533	40181	2078	3417.295839	32077	7	0.364013	31808	15	0.422939	10317768	0.000000
318530507	55508	2897	4270.766787	31890	4	0.614303	31761	6	0.325967	10302657	0.000000
318590428	30688	1683	3997.004333	32100	0	0.287007	31945	3	0.323976	10287794	0.000000
318617874	37549	1886	3542.291729	32097	1	0.200697	31695	1	0.211886	10272546	0.000000
318532826	51065	2617	4101.495246	32173	8	0.512519	31899	6	0.374731	10257460	0.000000
318577808	35074	1820	4057.211148	31922	1	0.563951	31824	4	0.308232	10242564	0.000000
318617666	35214	1833	3632.862511	31934	3	0.590490	31809	2	0.425676	10227482	0.000000
318561918	47246	2412	3978.958607	31871	0	0.428815	31869	3	0.270177	10212507	0.000000
318581532	39304	1962	4097.959538	31718	3	0.583686	31610	2	0.479720	10197646	0.000000
318594738	35509	1747	3739.638836	31694	4	0.496007	31822	6	0.430704	10182746	0.000000
318583909	43995	2311	3909.113107	31674	8	0.435586	31918	3	0.369443	10167685	0.000000
318561316	40442	2134	4024.895709	31985	6	0.621180	31741	2	0.281959	10152733	0.000000
318585624	37101	1864	3831.725631	31547	1	0.389794	31787	1	0.312747	10137820	0.000000
318590030	41262	2070	3873.206504	31727	8	0.404319	31878	4	0.493083	10122979	0.000000
318593242	40138	2026	3944.154033	31752	0	0.432501	31925	4	0.578095	10108277	0.000000
318589200	38319	1977	3893.309843	32004	8	0.477684	31942	1	0.276049	10093581	0.000000
318568748	39823	2118	3860.674259	31853	3	0.442345	31741	5	0.310821	10078763	0.000000
318581931	40791	2116	3939.683461	31902	5	0.409287	31987	3	0.460896	10063932	0.000000
318577790	39003	1986	3921.974360	31948	10	0.618940	31869	0	0.315645	10049193	0.000000
318568239	41019	2073	3877.968590	31970	3	0.768904	31967	1	0.254810	10034431	0.000000
318599811	41683	2141	3974.387652	31704	8	0.286864	31945	1	0.284545	10019937	0.000000
318572809	38042	1902	3917.626789	31745	14	0.567515	31728	2	0.347993	10005089	0.000000
318579480	38754	1924	3829.591954	31689	0	0.336991	32020	3	0.395673	9990601	0.000000
318564735	41514	2151	3936.818210	31624	0	0.365369	31698	3	0.320820	9976096	0.000000
318574137	38921	2041	3923.066625	31629	0	0.223937	31896	4	0.337209	9961562	0.000000
318577411	39219	1992	3859.465429	31766	0	0.237455	31940	2	0.268670	9947162	0.000000
318568730	41727	2027	3967.921060	31813	5	0.412933	31907	3	0.356825	9932722	0.000000
318590133	38093	1936	3895.602816	31764	20	0.503733	31864	1	0.478181	9918200	0.000000
318598729	39215	2031	3850.417637	32013	3	0.458864	31871	10	0.313388	9903709	0.000000
318574710	39720	2096	3908.495168	31899	14	0.434738	31901	1	0.359729	9889375	-1.#IND00
318578946	39300	1989	3943.460879	31523	0	0.393963	31925	1	0.299409	9874936	-1.#IND00
318582381	36565	1792	3824.535536	31946	0	0.188048	31888	0	0.350378	9860610	-1.#IND00
318575984	40826	2079	3867.259292	31739	9	0.493552	31735	2	0.342607	9846125	0.016361
318590210	40002	2064	3985.871013	31913	1	0.373984	31872	0	0.236614	9831988	0.008347
318597828	37143	1827	3828.186726	32062	6	0.329697	31878	1	0.248253	9817470	0.008944
318570754	43220	2269	3921.602986	31852	4	0.489332	31904	2	0.507997	9803162	0.010324
318583868	38050	1985	3963.777247	31929	7	0.690303	31853	0	0.301279	9788851	0.011509
318586660	37436	1943	3774.657580	31866	4	0.714366	31777	3	0.244364	9774592	0.007558
318563780	43447	2165	3945.826309	31636	5	0.556445	31952	4	0.273238	9760484	0.011115
318586066	39475	2058	4014.012242	31923	3	0.338145	31970	1	0.262399	9746400	0.010781
318576740	37336	1910	3833.116535	31976	4	0.441490	31818	4	0.308316	9732174	0.010190
318567860	41248	2074	3877.434864	31763	11	0.492396	31654	1	0.324738	9718146	0.010599
318579755	40660	2125	3969.153430	31934	15	0.340955	31942	0	0.234865	9703735	0.010296
318578399	38893	1967	3921.209173	31868	3	0.600319	31870	2	0.285942	9689294	0.009088
318565119	38577	1950	3879.067559	31867	14	0.272546	31598	3	0.404926	9675140	0.011743
318594492	39888	2002	3881.031918	31676	12	0.558832	32098	2	0.289109	9661070	0.010871
318601406	39068	1996	3900.471589	31645	6	0.489109	31933	4	0.432650	9647077	0.011195
318589332	40205	2039	3908.456646	32033	1	0.499535	31863	4	0.379654	9632754	0.011170
318606639	38791	2039	3902.564997	32001	4	0.224820	31948	1	0.198618	9618570	0.009854
318564911	40119	2040	3897.732113	31788	5	0.435231	32030	1	0.233260	9604513	0.008095
318598405	39536	2043	3925.660034	31744	5	0.358547	31835	4	0.393337	9590742	0.008848
318586617	38723	2050	3902.417164	31907	10	0.610988	31842	0	0.291959	9576522	0.007749
318575663	38854	1917	3883.499786	32011	0	0.316007	31830	5	0.506230	9562724	0.007874
318560068	40284	1997	3880.207115	31895	22	0.384720	31688	5	0.395906	9548675	0.006536
318555500	39369	1960	3958.966348	32066	4	0.594855	31777	1	0.249891	9534823	0.006961
318586137	38289	1898	3868.680332	31977	8	0.629688	31615	0	0.356383	9520781	0.005979
318570408	40705	2087	3909.602034	31829	0	0.258184	31859	1	0.448644	9506919	0.004119
318577873	40558	2127	3970.306806	31756	20	0.372302	31806	1	0.297981	9493132	0.004160
318593277	37592	1959	3866.759246	31562	5	0.619329	31959	9	0.261857	9479328	0.004344
318595945	39351	2031	3854.839378	31603	3	0.739165	31953	4	0.461617	9465426	0.003256
318590995	40137	2052	3924.446977	31938	4	0.507192	31797	3	0.389379	9451641	0.002862
318594981	39105	2089	3899.337892	32010	2	0.683562	31855	1	0.320804	9437841	0.002837
318577909	41204	2063	3927.472697	32033	23	0.358746	31651	7	0.369941	9424111	0.002591
318604438	37828	1900	3919.512057	31569	9	0.611108	31711	3	0.608492	9410404	0.003031
318588742	38346	1911	3819.340790	31724	3	0.694728	32007	5	0.430411	9396660	0.003196
318558925	42602	2219	3976.562256	31750	1	0.560563	32050	1	0.252813	9383009	0.004772
318614726	38228	1960	3927.513121	31842	14	0.485791	32043	0	0.269820	9369293	0.004549
318567222	39157	1978	3812.380437	31677	0	0.551348	31917	5	0.322560	9355641	0.003566
318592005	41776	2123	3957.544292	31873	3	0.625828	31960	3	0.298471	9342169	0.003297
318582152	37772	1968	3906.353133	31803	9	0.540572	31976	1	0.394624	9328607	0.004361
318557942	40553	2044	3848.023636	31908	5	0.506725	31738	0	0.414086	9315138	0.004276
318587694	40397	2042	3960.625690	31796	4	0.371646	31877	0	0.322910	9301394	0.004191
318613935	38300	1885	3876.133318	31799	3	0.543726	31899	7	0.412354	9287952	0.003962
318582168	40113	2107	3873.502663	31916	4	0.299160	31743	3	0.521637	9274461	0.003798
318575640	39425	2080	3926.644869	32000	8	0.520250	31907	2	0.457169	9260845	0.004442
318593806	39467	2108	3883.039433	31869	4	0.477753	32147	2	0.384312	9247139	0.004176
318596583	39746	1903	3916.071410	32010	1	0.488759	31749	1	0.425222	9233499	0.004315
318572794	40326	2112	3915.470660	31957	9	0.350007	31674	3	0.428648	9220011	0.004573
318590647	40323	2108	3933.824930	31906	1	0.516327	31846	0	0.259295	9206386	0.004892
318564824	38918	2011	3913.377019	31723	2	0.485065	31706	2	0.291216	9193055	0.004849
318594318	38718	1945	3869.890312	31664	2	0.617008	32006	1	0.466786	9179832	0.004647
318570002	41538	2112	3918.647621	31981	6	0.482718	31989	1	0.348584	9166382	0.004413
318585653	38543	1956	3928.644976	31975	5	0.543823	31999	0	0.234034	9152834	0.004707
318599404	39946	1999	3856.879429	31834	0	0.450186	31724	9	0.293302	9139344	0.004378
318577281	40721	2032	3930.345801	31725	16	0.378418	31875	3	0.304091	9126097	0.004333
318606112	38576	1950	3939.135156	31960	0	0.241214	32052	10	0.391761	9112680	0.004209
318611727	38107	1902	3837.947708	31840	3	0.526734	31949	5	0.472419	9099222	0.004137
318592173	41286	2062	3910.367815	31686	0	0.307167	31980	1	0.423818	9085810	0.004259
318588658	38253	1945	3944.720460	31855	5	0.229669	31835	0	0.337762	9072578	0.004052
npatches	nstrain	runtime	dt	init_x	init_y	init_y_blood	init_z	init_S	beta0	beta1	beta2	beta3	mean_beta	B	d	delta	delta_blood	b[0]	mut	m	CTL	c	g	epsilon	k	het	lambda	rho	omega	x_max	patch.dyna	DELTA	A	VA
10000	1	100.000000	0.001000	21900	9499	5000000	0.001000	10000000	10.316468	4.406351	10.408110	9.634951	8	800000000	0.010000	1.000000	1.000000	80000	0.000050	0.004800	0	0.500000	0.000000	2.500000	19.000000	0.500000	0.001000	0.001000	0.010000	31872	0	10.000000	7.000000	1.000000
sus	inf	inf_blood	z	x[0]	y[0][0]	z[0]	x[1]	y[1][0]	z[1]	S[0]	synchrony
219000000	94990000	5000000	10.000000	21900	9499	0.001000	21900	9499	0.001000	10000000	0.000000
197330303	30402217	1667856	3941.516320	17153	3510	0.394152	24433	2096	0.394152	10400860	0.000000
299411266	641238	35565	6325.803353	29174	102	0.632580	31034	28	0.632580	10433587	0.000000
316971834	6956	417	4302.100396	31609	0	0.356228	31622	1	0.330895	10419236	0.000000
318559671	12137	594	2211.051931	31895	0	0.176062	31916	1	0.193407	10403559	0.000000
318522524	75709	3779	3461.773427	31782	9	0.272840	31681	2	0.426136	10388486	0.000000
318491231	45045	2386	4785.414932	31648	19	0.559010	32033	1	0.403947	10373484	0.000000
318653451	17205	864	3084.133749	31777	0	0.556029	31926	1	0.236883	10358338	0.000000
318611027	45171	2263	3274.229243	31715	0	0.442546	31873	1	0.269747	10342981	0.000000
318552666	46692	2494	4248.181930	32013	15	0.495157	31764	0	0.200498	10327871	0.000000
318616537	24183	1280	3481.750277	32102	1	0.587188	31823	1	0.257085	10312681	0.000000
318613152	39824	1931	3424.830620	31872	4	0.401694	31904	2	0.286350	10297443	0.000000
318575036	42187	2213	3980.402648	32071	4	0.308316	31965	2	0.194798	10282326	0.000000
318600581	27924	1453	3568.626623	31811	7	0.422429	31802	2	0.485097	10267443	0.000000
318613153	36667	1912	3424.651603	31624	0	0.376944	32050	0	0.282662	10252180	0.000000
318583784	40384	2026	3810.964113	31949	19	0.389473	32188	3	0.279351	10236978	0.000000
318589226	32262	1618	3677.028757	31870	4	0.509231	31711	0	0.299313	10221867	0.000000
318582910	34701	1801	3510.078762	31677	5	0.412190	31905	3	0.246486	10206959	0.000000
318580532	39189	1998	3734.796947	31825	17	0.412020	31808	0	0.263098	10191975	0.000000
318604818	34492	1781	3680.294875	31569	0	0.316717	31734	0	0.222483	10177003	0.000000
318577983	34574	1759	3595.739284	31913	1	0.180364	31704	0	0.274211	10161823	0.000000
318604667	36949	1907	3658.769752	31803	6	0.470888	31933	5	0.381314	10146843	0.000000
318579552	34567	1793	3670.080371	31880	6	0.349425	31971	8	0.255949	10131953	0.000000
318587787	36325	1836	3623.072382	31855	0	0.439818	31781	0	0.292206	10116913	0.000000
318592033	35618	1800	3684.634626	31840	1	0.325248	31929	3	0.297123	10101888	0.000000
318597787	36733	1813	3643.196183	31761	13	0.379618	31763	0	0.268359	10086923	0.000000
318603695	35922	1762	3692.192512	31953	0	0.329140	31821	6	0.465640	10072160	0.000000
318605302	34765	1832	3630.907342	31833	6	0.334549	31634	2	0.516769	10057384	0.000000
318597593	36210	1818	3648.438088	31874	0	0.282436	31991	2	0.223957	10042818	0.000000
318589125	35438	1841	3687.265308	31815	12	0.484002	31901	1	0.273587	10028007	0.000000
318619380	36073	1796	3646.512411	31888	2	0.278997	31703	1	0.201173	10013387	0.000000
318587710	35273	1777	3688.476098	31912	4	0.438170	31833	0	0.294620	9998725	0.000000
318596216	34101	1739	3602.573111	31988	8	0.544217	31993	2	0.339635	9983924	0.000000
318584130	36494	1909	3638.557268	31956	3	0.257409	31980	1	0.359088	9969261	0.000000
318581512	36661	1887	3690.350955	31951	10	0.549652	31950	4	0.240978	9954447	0.000000
318595262	35759	1756	3679.658099	31966	4	0.369249	32004	1	0.224706	9940063	0.000000
318599576	34322	1743	3613.312759	31735	3	0.285012	31930	0	0.201993	9925266	0.000000
318570659	38143	1964	3672.036252	31670	2	0.559406	31853	1	0.218073	9910561	0.000000
318588413	34703	1797	3703.539774	31923	7	0.312773	32057	4	0.414323	9896033	0.000000
318608182	34121	1859	3573.089590	31868	6	0.577041	31983	0	0.196860	9881705	0.000000
[truncated: 163 more rows]
