# Supplementary material for: Large Variations in HIV-1 Viral Load Explained by Shifting-Mosaic Metapopulation Dynamics
Source: PLoS Biol. 2016 Oct 5;14(10):e1002567. doi: 10.1371/journal.pbio.1002567 (PMC5051940; doi:10.1371/journal.pbio.1002567)
Supplement: S1 Data — Each file gives the output from the simulations indicated by the filename: low migration (ms1, db432); high migration (ms1, db1); very high migration (ms10, db1); number of patches (np); reservoir (storage); no reservoir (nostorage); CTL immigration model (CTLimmig); CTL proliferation model (CTLprolif); β¯ (beta1, beta2, …). Within each file, there are 21 simulations for (k = 0,1,..,20), and data is output each day. For measures of synchrony, the final entry should be used. See Methods and S1 Simulation Code for further details. (ZIP) [file pbio.1002567.s002.zip › S1_Data/ms1_np10000_storage_noPD_CTLimmig_db1_beta9.tsv]

npatches	nstrain	runtime	dt	init_x	init_y	init_y_blood	init_z	init_S	beta0	beta1	beta2	beta3	mean_beta	B	d	delta	delta_blood	b[0]	mut	m	CTL	c	g	epsilon	k	het	lambda	rho	omega	x_max	patch.dyna	DELTA	A	VA
10000	1	100.000000	0.001000	21900	9499	5000000	0.001000	10000000	11.251085	11.656951	10.710506	6.943753	9	800000000	0.010000	1.000000	1.000000	80000	0.000050	0.004800	0	0.500000	0.000000	2.500000	0.000000	0.500000	0.001000	0.001000	0.010000	31872	0	10.000000	7.000000	1.000000
sus	inf	inf_blood	z	x[0]	y[0][0]	z[0]	x[1]	y[1][0]	z[1]	S[0]	synchrony
219000000	94990000	5000000	10.000000	21900	9499	0.001000	21900	9499	0.001000	10000000	0.000000
57088125	456660642	23100721	3941.516320	4313	46613	0.394152	4222	46771	0.394152	10692515	0.000000
45540984	580840650	29560159	6325.803353	3512	58799	0.632580	3281	59311	0.632580	11360818	0.000000
42218355	630877128	32159316	7771.765723	3275	63456	0.777177	3076	64101	0.777177	12035896	0.000000
41032329	650940934	33202989	8648.676577	3171	65681	0.864868	3021	65930	0.864868	12715766	0.000000
40577905	658944240	33611014	9180.483393	3091	66506	0.918048	2952	66615	0.918048	13396022	0.000000
40395567	662154960	33775513	9503.000201	3085	66855	0.950300	2992	67004	0.950300	14073581	0.000000
40327387	663416121	33844408	9698.592075	3064	66893	0.969859	2975	67608	0.969859	14749968	0.000000
40292639	663962174	33866257	9817.209710	3021	67253	0.981721	2991	67220	0.981721	15426493	0.000000
40283215	664181312	33884653	9889.145947	3069	66853	0.988915	2897	66942	0.988915	16100605	0.000000
40274335	664279392	33892874	9932.772025	3058	67058	0.993277	2930	66978	0.993277	16774749	0.000000
40274685	664323750	33886924	9959.229270	3075	67353	0.995923	2962	66999	0.995923	17447060	0.000000
40284478	664270033	33892124	9975.274394	3060	66847	0.997527	2901	67394	0.997527	18118433	0.000000
40278360	664301199	33892828	9985.005037	3027	67255	0.998501	2938	66952	0.998501	18789352	0.000000
40277332	664299751	33888960	9990.906233	3061	67178	0.999091	2965	66907	0.999091	19459561	0.000000
40276440	664314649	33881558	9994.485041	3032	67216	0.999449	2961	67078	0.999449	20129795	0.000000
40275211	664330647	33893660	9996.655426	3020	66884	0.999666	2913	66760	0.999666	20797884	0.000000
40284187	664306743	33893421	9997.971667	3105	66839	0.999797	2972	67332	0.999797	21466249	0.000000
40278654	664297404	33898645	9998.769908	3081	67299	0.999877	2992	67011	0.999877	22133568	0.000000
40278549	664302791	33897417	9999.254005	3061	67434	0.999925	2932	67214	0.999925	22798671	0.000000
40270925	664275721	33905122	9999.547588	3102	67075	0.999955	2968	67130	0.999955	23461625	0.000000
40269059	664327341	33886754	9999.725632	3092	66903	0.999973	2970	67118	0.999973	24125071	0.000000
40274931	664312017	33891856	9999.833608	3122	67287	0.999983	2833	67659	0.999983	24786847	0.000000
40280579	664313250	33895297	9999.899091	3121	66741	0.999990	3011	67203	0.999990	25449270	0.000000
40271835	664349167	33884475	9999.938803	3089	66594	0.999994	2933	67474	0.999994	26111371	0.000000
40278564	664313789	33897185	9999.962887	3082	67093	0.999996	2913	67192	0.999996	26769958	0.000000
40278641	664281566	33903031	9999.977493	3068	66650	0.999998	2936	67441	0.999998	27428821	0.000000
40269149	664326249	33891848	9999.986350	2993	67263	0.999999	2953	67251	0.999999	28086682	0.000000
40274488	664317767	33885555	9999.991722	2988	66898	0.999999	2898	67477	0.999999	28742836	0.000000
40279864	664310747	33891646	9999.994980	3016	67619	0.999999	3028	66912	0.999999	29397673	0.000000
40281741	664291997	33897624	9999.996955	3022	67403	1.000000	2973	66928	1.000000	30052398	0.000000
40275453	664333744	33883661	9999.998154	3116	66980	1.000000	2961	67090	1.000000	30707265	0.000000
40275359	664322912	33892724	9999.998880	2969	66975	1.000000	2939	66754	1.000000	31360491	0.000000
40285881	664308471	33899064	9999.999321	3057	66863	1.000000	2986	66917	1.000000	32012348	0.000000
40284718	664275707	33889537	9999.999588	3092	67335	1.000000	2940	67263	1.000000	32661977	0.000000
40280701	664289445	33886880	9999.999750	3065	67096	1.000000	2953	67255	1.000000	33312544	0.000000
40277809	664329332	33887140	9999.999849	3111	67179	1.000000	2986	67262	1.000000	33961036	0.000000
40275323	664333254	33892338	9999.999908	3102	66993	1.000000	2935	67120	1.000000	34609204	0.000000
40278918	664318341	33887029	9999.999944	3048	67132	1.000000	2915	67321	1.000000	35255694	0.000000
40281255	664283867	33892607	9999.999966	3110	66898	1.000000	2990	66903	1.000000	35901178	0.000000
40280445	664292685	33896109	9999.999980	3010	67201	1.000000	2939	66972	1.000000	36546580	-1.#IND00
40278925	664300893	33884776	9999.999988	2982	67270	1.000000	2906	67425	1.000000	37188644	-0.019200
40267763	664297380	33905275	9999.999992	3065	67069	1.000000	3023	66934	1.000000	37831611	-0.010324
40275195	664330637	33897214	9999.999995	3043	67341	1.000000	2941	66894	1.000000	38471985	-0.000076
40274672	664339515	33890765	9999.999997	3049	67387	1.000000	2948	67797	1.000000	39111914	-0.013433
40277168	664347070	33894761	9999.999998	3090	67276	1.000000	2918	67344	1.000000	39751035	-0.021243
40278791	664306988	33887378	9999.999999	3005	67413	1.000000	2939	67126	1.000000	40390436	-0.016859
40282014	664329456	33891465	9999.999999	3019	67329	1.000000	2899	67335	1.000000	41029177	-0.014914
40275640	664298077	33899563	10000.000000	3050	67154	1.000000	3000	66999	1.000000	41667148	-0.010744
40274061	664311746	33887268	10000.000000	3005	67159	1.000000	2969	67118	1.000000	42301856	-0.003957
40277820	664309704	33887403	10000.000000	3100	67440	1.000000	2916	67262	1.000000	42937782	-0.002946
40285154	664282251	33883901	10000.000000	3052	67455	1.000000	3028	66951	1.000000	43571024	0.000524
40278404	664273258	33892753	10000.000000	2994	67233	1.000000	2982	67378	1.000000	44206354	-0.000455
40277451	664282064	33899160	10000.000000	3039	66833	1.000000	2958	67613	1.000000	44837172	-0.000774
40289393	664280633	33883461	10000.000000	3041	67109	1.000000	2920	67214	1.000000	45468002	-0.000609
40278972	664252767	33896922	10000.000000	3104	66749	1.000000	2922	67392	1.000000	46098544	-0.000577
40279056	664277905	33890343	10000.000000	3064	66784	1.000000	2964	67226	1.000000	46728146	0.003296
40277374	664303190	33891626	10000.000000	3035	67299	1.000000	2999	67018	1.000000	47356324	0.002334
40284394	664313130	33892221	10000.000000	3032	67149	1.000000	2904	67330	1.000000	47984892	0.002218
40285127	664314754	33899875	10000.000000	3128	67232	1.000000	2948	67183	1.000000	48610908	0.001912
40286666	664289450	33892342	10000.000000	3068	67313	1.000000	3001	67111	1.000000	49235176	0.001062
40278940	664291343	33895870	10000.000000	3029	67114	1.000000	2916	67237	1.000000	49860543	0.000800
40279534	664312422	33889766	10000.000000	3049	67018	1.000000	2960	67058	1.000000	50485385	0.000531
40282929	664300905	33897197	10000.000000	3086	67167	1.000000	2990	67137	1.000000	51108134	-0.000604
40272335	664304959	33901599	10000.000000	3042	67176	1.000000	2947	67154	1.000000	51729466	-0.000778
40277098	664310699	33895097	10000.000000	3099	67151	1.000000	3000	66750	1.000000	52352244	-0.001653
40279606	664330032	33893176	10000.000000	3036	67233	1.000000	2920	67433	1.000000	52972730	-0.001623
40281422	664314399	33889879	10000.000000	3032	67032	1.000000	3003	67067	1.000000	53592344	-0.001169
40282067	664308817	33898395	10000.000000	3053	67146	1.000000	2976	67208	1.000000	54211832	-0.001726
40274886	664299532	33909321	10000.000000	3091	67086	1.000000	2996	67139	1.000000	54830360	-0.002800
40274052	664299461	33893077	10000.000000	3033	67338	1.000000	2960	67169	1.000000	55445133	-0.002477
40270534	664308925	33897203	10000.000000	3019	66937	1.000000	2963	67289	1.000000	56060433	-0.002936
40271891	664311184	33897181	10000.000000	3087	67226	1.000000	2984	66987	1.000000	56675592	-0.003034
40276957	664299933	33901161	10000.000000	3028	66858	1.000000	2959	67325	1.000000	57288607	-0.003614
40273832	664322855	33903227	10000.000000	3044	66934	1.000000	2911	67446	1.000000	57901563	-0.003603
40280609	664350280	33890861	10000.000000	3110	67000	1.000000	2928	67594	1.000000	58512236	-0.003610
40277738	664306102	33894679	10000.000000	3096	66965	1.000000	2864	67461	1.000000	59122778	-0.003001
40268916	664325125	33889388	10000.000000	3102	66541	1.000000	2859	67268	1.000000	59732711	-0.002661
40273511	664312743	33893879	10000.000000	3093	67334	1.000000	3028	67240	1.000000	60342192	-0.002579
40283335	664288462	33895786	10000.000000	3093	67106	1.000000	2927	67220	1.000000	60950466	-0.003767
40273171	664325307	33900821	10000.000000	3020	67263	1.000000	2952	66992	1.000000	61555401	-0.003351
40282359	664287095	33895648	10000.000000	3025	67353	1.000000	3014	67479	1.000000	62161164	-0.003258
40279052	664301706	33899751	10000.000000	3086	66540	1.000000	2982	67626	1.000000	62767287	-0.002878
40283418	664309399	33891371	10000.000000	3128	67196	1.000000	3002	67211	1.000000	63371280	-0.002774
40279715	664309468	33893421	10000.000000	3040	67050	1.000000	3000	67046	1.000000	63974281	-0.002723
40284341	664274065	33889650	10000.000000	3008	67367	1.000000	2980	66911	1.000000	64578019	-0.002581
40280535	664302842	33891262	10000.000000	3089	67020	1.000000	2996	67003	1.000000	65180805	-0.002825
40280560	664311327	33895015	10000.000000	2964	67569	1.000000	2969	67695	1.000000	65781222	-0.002810
40277935	664328392	33890866	10000.000000	3098	67230	1.000000	2990	67175	1.000000	66379605	-0.003243
40282613	664267918	33898615	10000.000000	3041	66661	1.000000	3026	67336	1.000000	66978321	-0.003486
40279364	664297757	33889364	10000.000000	3049	67210	1.000000	2962	67044	1.000000	67576180	-0.003443
40281607	664322623	33890862	10000.000000	3064	67203	1.000000	2986	67166	1.000000	68174928	-0.003322
40275854	664352879	33899559	10000.000000	3078	66744	1.000000	2942	67006	1.000000	68768766	-0.003270
40271488	664316890	33898951	10000.000000	3020	67369	1.000000	2993	67132	1.000000	69362603	-0.003171
40267315	664310062	33886836	10000.000000	3093	67280	1.000000	3021	66744	1.000000	69956937	-0.003033
40272574	664344636	33894183	10000.000000	3062	66962	1.000000	2967	67196	1.000000	70549711	-0.002851
40277423	664367952	33895998	10000.000000	2958	67104	1.000000	2939	67047	1.000000	71142934	-0.003060
40278366	664348523	33895227	10000.000000	3024	67441	1.000000	2979	67282	1.000000	71734254	-0.003017
40276304	664340693	33897522	10000.000000	3053	67132	1.000000	2983	67185	1.000000	72325847	-0.002991
40266809	664339665	33884632	10000.000000	3048	67345	1.000000	2994	66768	1.000000	72914697	-0.002723
npatches	nstrain	runtime	dt	init_x	init_y	init_y_blood	init_z	init_S	beta0	beta1	beta2	beta3	mean_beta	B	d	delta	delta_blood	b[0]	mut	m	CTL	c	g	epsilon	k	het	lambda	rho	omega	x_max	patch.dyna	DELTA	A	VA
10000	1	100.000000	0.001000	21900	9499	5000000	0.001000	10000000	6.573011	4.997880	12.747370	8.309514	9	800000000	0.010000	1.000000	1.000000	80000	0.000050	0.004800	0	0.500000	0.000000	2.500000	1.000000	0.500000	0.001000	0.001000	0.010000	31872	0	10.000000	7.000000	1.000000
sus	inf	inf_blood	z	x[0]	y[0][0]	z[0]	x[1]	y[1][0]	z[1]	S[0]	synchrony
219000000	94990000	5000000	10.000000	21900	9499	0.001000	21900	9499	0.001000	10000000	0.000000
63720742	395513602	20095928	3941.516320	7729	38684	0.394152	9907	37371	0.394152	10677943	0.000000
61323196	401743726	20539446	6325.803353	7414	39455	0.632580	9407	38274	0.632580	11310222	0.000000
66153388	364079329	18618472	7771.765723	8023	35757	0.777177	10030	34359	0.777177	11927350	0.000000
70677567	335018983	17116892	8648.676577	8612	32382	0.864868	10648	31950	0.864868	12532174	0.000000
73752788	317659711	16225690	9180.483393	8995	31067	0.918048	11059	29488	0.918048	13127661	0.000000
75651152	307718908	15707594	9503.000201	9274	29903	0.950300	11391	28439	0.950300	13718457	0.000000
76770805	302047795	15411288	9698.592075	9253	29260	0.969859	11404	28325	0.969859	14305432	0.000000
77461895	298672140	15234604	9817.209710	9345	29106	0.981721	11761	27441	0.981721	14888997	0.000000
77866292	296702929	15142221	9889.145947	9540	28702	0.988915	11808	27542	0.988915	15470332	0.000000
78110259	295502419	15069780	9932.772025	9499	28634	0.993277	11750	27336	0.993277	16050881	0.000000
78259943	294812860	15040657	9959.229270	9477	28841	0.995923	11599	27346	0.995923	16630094	0.000000
78356215	294367488	15021428	9975.274394	9521	28504	0.997527	11736	27243	0.997527	17209485	0.000000
78401162	294095703	15002486	9985.005037	9450	28446	0.998501	11697	27189	0.998501	17786634	0.000000
78437924	293970317	14993449	9990.906233	9441	28806	0.999091	11789	27011	0.999091	18363659	0.000000
78447532	293858535	14997154	9994.485041	9582	28366	0.999449	11845	27098	0.999449	18938182	0.000000
78468899	293775764	14992280	9996.655426	9488	28516	0.999666	11959	26974	0.999666	19512414	0.000000
78470816	293769386	14992888	9997.971667	9563	28108	0.999797	11883	27262	0.999797	20085745	0.000000
78479617	293768613	14978900	9998.769908	9569	28462	0.999877	11787	27283	0.999877	20658559	0.000000
78485560	293720343	14993204	9999.254005	9428	28369	0.999925	11727	27344	0.999925	21230377	0.000000
78488700	293708762	14982040	9999.547588	9510	28291	0.999955	11933	27021	0.999955	21800715	0.000000
78464814	293727679	14986980	9999.725632	9624	28423	0.999973	11763	27148	0.999973	22369812	0.000000
78491595	293698809	14983126	9999.833608	9504	28294	0.999983	11774	27204	0.999983	22939951	0.000000
78489613	293682999	14982511	9999.899091	9611	28369	0.999990	11918	26941	0.999990	23509462	0.000000
78494542	293683557	14972513	9999.938803	9552	28615	0.999994	11712	27356	0.999994	24076604	0.000000
78478779	293719702	14983018	9999.962887	9621	28369	0.999996	11852	26827	0.999996	24644188	0.000000
78474451	293717895	14980190	9999.977493	9509	28432	0.999998	11741	27392	0.999998	25209984	0.000000
78483794	293726051	14982103	9999.986350	9575	28560	0.999999	11717	26892	0.999999	25774408	0.000000
78479723	293716580	14978642	9999.991722	9636	28118	0.999999	11877	27304	0.999999	26338570	0.000000
78477321	293713409	14986663	9999.994980	9583	28167	0.999999	11760	27032	0.999999	26902066	0.000000
78482546	293712749	14982501	9999.996955	9559	28329	1.000000	11856	27204	1.000000	27463743	0.000000
78486534	293667188	14982934	9999.998154	9537	28500	1.000000	11702	27022	1.000000	28024280	0.000000
78483657	293693315	14987429	9999.998880	9596	28483	1.000000	11822	27344	1.000000	28583920	0.000000
78484224	293693956	14988672	9999.999321	9585	28439	1.000000	11857	27003	1.000000	29143516	0.000000
78480003	293719553	14985103	9999.999588	9700	28384	1.000000	11930	27018	1.000000	29702259	0.000000
78481652	293727588	14984732	9999.999750	9431	28339	1.000000	11931	26833	1.000000	30261451	0.000000
78484807	293692105	14986572	9999.999849	9589	28615	1.000000	11805	27392	1.000000	30819030	0.000000
78486958	293680767	14994319	9999.999908	9499	28345	1.000000	11783	27254	1.000000	31374654	0.000000
78483310	293726661	14987436	9999.999944	9550	28651	1.000000	11929	27195	1.000000	31929505	0.000000
78477564	293723194	14983725	9999.999966	9399	28800	1.000000	11874	27091	1.000000	32484054	0.000000
78476318	293700448	14986784	9999.999980	9570	28273	1.000000	11831	27286	1.000000	33038452	-1.#IND00
78482318	293730009	14985096	9999.999988	9511	28678	1.000000	11847	27335	1.000000	33592055	-0.001600
78486781	293705412	14992986	9999.999992	9469	28461	1.000000	11839	27172	1.000000	34143958	0.005529
78488006	293708052	14985353	9999.999995	9570	28238	1.000000	11808	27287	1.000000	34695635	0.005929
78482194	293729406	14982936	9999.999997	9699	28248	1.000000	11868	27266	1.000000	35246591	0.004136
78469817	293735363	14988271	9999.999998	9372	28527	1.000000	11929	27065	1.000000	35796845	-0.004176
78483623	293719170	14981892	9999.999999	9513	28678	1.000000	11900	27104	1.000000	36345901	-0.004506
78484615	293713496	14988625	9999.999999	9633	28092	1.000000	11781	27246	1.000000	36894093	-0.001920
78472953	293729323	14985050	10000.000000	9548	28238	1.000000	11658	27049	1.000000	37440325	0.000680
78481452	293707828	14983411	10000.000000	9458	28461	1.000000	11669	27291	1.000000	37986511	0.000736
78488278	293718038	14980277	10000.000000	9679	28333	1.000000	11806	27344	1.000000	38531802	0.004341
78502491	293673913	14982225	10000.000000	9529	28138	1.000000	11821	27050	1.000000	39075871	0.004129
78488000	293697112	14980130	10000.000000	9577	28344	1.000000	11947	26990	1.000000	39617044	0.003867
78484319	293690370	14980509	10000.000000	9598	28311	1.000000	11741	27420	1.000000	40160467	0.003040
78492580	293709505	14981514	10000.000000	9672	28214	1.000000	11832	27031	1.000000	40702928	0.003025
78485775	293708201	14979745	10000.000000	9552	28393	1.000000	11857	27227	1.000000	41244454	0.003322
78472940	293729364	14984176	10000.000000	9583	28341	1.000000	11795	27605	1.000000	41784967	0.003301
78473768	293728901	14988397	10000.000000	9459	28526	1.000000	11787	27480	1.000000	42323634	0.003321
78493648	293686930	14986145	10000.000000	9673	28236	1.000000	11976	26988	1.000000	42863932	-0.000635
78489879	293688500	14985903	10000.000000	9502	28407	1.000000	11839	27209	1.000000	43401502	-0.000000
78491261	293663214	14992065	10000.000000	9650	28238	1.000000	11863	27427	1.000000	43940274	-0.000453
78479805	293717577	14988320	10000.000000	9536	28579	1.000000	11826	26784	1.000000	44475783	-0.000252
78489172	293682553	14980439	10000.000000	9564	28739	1.000000	11945	26983	1.000000	45011522	0.000034
78493985	293690380	14984852	10000.000000	9517	28360	1.000000	11931	26960	1.000000	45545997	0.000136
78477575	293694731	14983735	10000.000000	9687	28078	1.000000	11912	27052	1.000000	46079058	0.000611
78487663	293711671	14983349	10000.000000	9497	28503	1.000000	11713	27025	1.000000	46612841	0.000651
78488846	293693638	14984016	10000.000000	9380	28674	1.000000	11864	27112	1.000000	47145613	-0.000088
78484220	293689840	14986126	10000.000000	9564	28661	1.000000	11869	27038	1.000000	47676732	-0.000320
78485531	293735333	14984649	10000.000000	9584	28498	1.000000	11836	27218	1.000000	48207176	-0.000190
78478778	293688886	14982987	10000.000000	9512	28661	1.000000	11701	27342	1.000000	48735717	0.000182
78481484	293700160	14986069	10000.000000	9563	28466	1.000000	11954	26750	1.000000	49265717	-0.000221
78497849	293677438	14990135	10000.000000	9368	28764	1.000000	11870	26704	1.000000	49792674	-0.000288
78478662	293698692	14980717	10000.000000	9594	28423	1.000000	11877	27211	1.000000	50320508	-0.000354
78483111	293693690	14981789	10000.000000	9651	28373	1.000000	11754	27345	1.000000	50847291	-0.000268
78494209	293704071	14983085	10000.000000	9487	28702	1.000000	11892	26717	1.000000	51373497	-0.000283
78471578	293741463	14986288	10000.000000	9560	28605	1.000000	11711	27303	1.000000	51898575	-0.000249
78493456	293701092	14988904	10000.000000	9467	28426	1.000000	11890	27103	1.000000	52422471	-0.000240
78488407	293707155	14989592	10000.000000	9640	28177	1.000000	11774	27219	1.000000	52946935	0.000044
78470367	293729102	14987117	10000.000000	9406	28661	1.000000	11945	27020	1.000000	53471098	0.000141
78487273	293701408	14993732	10000.000000	9590	28469	1.000000	11811	27215	1.000000	53994539	-0.000667
78493746	293699864	14990275	10000.000000	9548	28490	1.000000	11770	27263	1.000000	54515875	-0.001636
78475174	293718595	14989946	10000.000000	9749	28267	1.000000	11876	27073	1.000000	55036552	-0.001338
78478445	293710743	14982457	10000.000000	9659	28165	1.000000	11838	27204	1.000000	55557320	-0.001323
78486557	293723266	14982431	10000.000000	9599	28367	1.000000	11860	27310	1.000000	56078019	-0.001471
78478921	293734593	14986094	10000.000000	9480	28241	1.000000	11660	27099	1.000000	56595735	-0.001243
78488397	293704387	14982243	10000.000000	9603	28200	1.000000	11832	27173	1.000000	57113424	-0.002052
78488761	293710074	14980825	10000.000000	9478	28505	1.000000	11684	27350	1.000000	57630747	-0.001902
78489426	293697284	14983565	10000.000000	9695	28090	1.000000	11982	27253	1.000000	58146403	-0.001845
78477002	293707998	14990051	10000.000000	9576	28488	1.000000	11916	26943	1.000000	58661180	-0.001902
78478973	293716358	14982794	10000.000000	9428	28382	1.000000	11753	27202	1.000000	59176748	-0.001943
78476736	293737850	14985350	10000.000000	9590	28373	1.000000	11819	27078	1.000000	59690642	-0.001851
78477370	293709001	14993084	10000.000000	9551	28392	1.000000	11823	27112	1.000000	60204648	-0.001882
78482703	293716462	14986843	10000.000000	9596	28171	1.000000	11941	26711	1.000000	60717301	-0.001225
78485211	293704740	14987018	10000.000000	9497	28506	1.000000	11887	27213	1.000000	61229292	-0.001314
78483841	293697524	14980431	10000.000000	9572	28385	1.000000	11983	26903	1.000000	61741664	-0.001165
78482981	293702818	14981090	10000.000000	9453	28632	1.000000	11857	27120	1.000000	62250924	-0.001176
78483390	293700963	14980019	10000.000000	9650	28289	1.000000	11777	27177	1.000000	62759571	-0.001178
78492622	293661212	14982542	10000.000000	9611	28256	1.000000	11838	27106	1.000000	63267818	-0.001024
78486516	293695596	14988592	10000.000000	9470	28350	1.000000	11956	27077	1.000000	63774971	-0.001115
78479282	293696137	14994197	10000.000000	9475	28538	1.000000	11841	27558	1.000000	64281463	-0.002411
npatches	nstrain	runtime	dt	init_x	init_y	init_y_blood	init_z	init_S	beta0	beta1	beta2	beta3	mean_beta	B	d	delta	delta_blood	b[0]	mut	m	CTL	c	g	epsilon	k	het	lambda	rho	omega	x_max	patch.dyna	DELTA	A	VA
10000	1	100.000000	0.001000	21900	9499	5000000	0.001000	10000000	9.785193	4.686404	4.675749	6.543988	9	800000000	0.010000	1.000000	1.000000	80000	0.000050	0.004800	0	0.500000	0.000000	2.500000	2.000000	0.500000	0.001000	0.001000	0.010000	31872	0	10.000000	7.000000	1.000000
sus	inf	inf_blood	z	x[0]	y[0][0]	z[0]	x[1]	y[1][0]	z[1]	S[0]	synchrony
219000000	94990000	5000000	10.000000	21900	9499	0.001000	21900	9499	0.001000	10000000	0.000000
70173017	343753771	17543186	3941.516320	6084	34673	0.394152	11494	31511	0.394152	10667088	0.000000
78477291	286151478	14675519	6325.803353	6963	29111	0.632580	12237	26216	0.632580	11258512	0.000000
92090822	229928884	11780195	7771.765723	8108	23486	0.777177	14025	20419	0.777177	11813747	0.000000
101648060	200719698	10257626	8648.676577	8956	20497	0.864868	15414	17379	0.864868	12343283	0.000000
107352695	185936494	9491917	9180.483393	9490	19319	0.918048	16236	15788	0.918048	12855846	0.000000
110655697	178004771	9088574	9503.000201	9766	18412	0.950300	16807	15174	0.950300	13360190	0.000000
112654508	173459374	8854251	9698.592075	9807	17901	0.969859	17095	14415	0.969859	13857825	0.000000
113823686	170838780	8719873	9817.209710	10179	17487	0.981721	17256	14390	0.981721	14351623	0.000000
114548125	169289955	8637314	9889.145947	10074	17731	0.988915	17356	14193	0.988915	14842469	0.000000
114968179	168339917	8587489	9932.772025	10275	17219	0.993277	17170	14439	0.993277	15330344	0.000000
115237569	167779247	8560493	9959.229270	10235	17358	0.995923	17459	14289	0.995923	15818458	0.000000
115408535	167407514	8540199	9975.274394	10190	17357	0.997527	17542	13840	0.997527	16304584	0.000000
115480561	167217995	8540239	9985.005037	10012	17597	0.998501	17494	14075	0.998501	16789673	0.000000
115547324	167113463	8525510	9990.906233	10261	17080	0.999091	17557	13809	0.999091	17273080	0.000000
115596350	167002899	8520694	9994.485041	10038	17677	0.999449	17504	13826	0.999449	17756887	0.000000
115597093	166976851	8524184	9996.655426	10207	17322	0.999666	17675	13735	0.999666	18240745	0.000000
115631248	166940933	8513096	9997.971667	10276	17229	0.999797	17584	14001	0.999797	18722391	0.000000
115638973	166912638	8519969	9998.769908	10241	17441	0.999877	17602	13651	0.999877	19204524	0.000000
115645506	166908651	8516367	9999.254005	10202	17396	0.999925	17597	14312	0.999925	19685862	0.000000
115643839	166900362	8514994	9999.547588	10220	17255	0.999955	17485	13840	0.999955	20165359	0.000000
115642635	166918243	8518312	9999.725632	10314	17181	0.999973	17438	14039	0.999973	20643978	0.000000
115633838	166904926	8518107	9999.833608	10233	17196	0.999983	17399	14098	0.999983	21123050	0.000000
115634078	166887688	8518144	9999.899091	10179	17191	0.999990	17705	13879	0.999990	21601435	0.000000
115630932	166937444	8509131	9999.938803	10098	17557	0.999994	17653	13897	0.999994	22078697	0.000000
115665615	166885915	8509694	9999.962887	10220	17207	0.999996	17657	13927	0.999996	22555070	0.000000
115636938	166888285	8513349	9999.977493	10185	17418	0.999998	17664	13904	0.999998	23030691	0.000000
115647825	166902283	8513461	9999.986350	10134	17430	0.999999	17595	13767	0.999999	23504962	0.000000
115629998	166909560	8516802	9999.991722	10172	17257	0.999999	17601	14127	0.999999	23978999	0.000000
115644517	166890904	8509364	9999.994980	10230	17395	0.999999	17584	14156	0.999999	24452485	0.000000
115630584	166904892	8515559	9999.996955	10114	17254	1.000000	17351	14304	1.000000	24926375	0.000000
115643140	166924056	8522187	9999.998154	10174	17494	1.000000	17586	13994	1.000000	25398635	0.000000
115628171	166914086	8515393	9999.998880	10288	17178	1.000000	17522	13949	1.000000	25870914	0.000000
115636464	166908006	8517039	9999.999321	10264	17275	1.000000	17620	14041	1.000000	26341146	0.000000
115633622	166908501	8516530	9999.999588	10065	17395	1.000000	17689	13865	1.000000	26811766	0.000000
115629575	166903316	8516643	9999.999750	10190	17244	1.000000	17286	14220	1.000000	27281275	0.000000
115648443	166887604	8515274	9999.999849	10369	17255	1.000000	17601	13993	1.000000	27748946	0.000000
115667853	166860946	8515244	9999.999908	10197	17390	1.000000	17553	14008	1.000000	28217336	0.000000
115637136	166901710	8513185	9999.999944	10231	17209	1.000000	17468	14110	1.000000	28684950	0.000000
115619515	166926349	8515637	9999.999966	10189	17313	1.000000	17605	13913	1.000000	29151752	0.000000
115647133	166882519	8512893	9999.999980	10148	17321	1.000000	17555	13871	1.000000	29617065	-1.#IND00
115637982	166893913	8516636	9999.999988	10155	17345	1.000000	17585	13760	1.000000	30082239	0.000000
115640120	166896285	8520079	9999.999992	10334	17185	1.000000	17448	13785	1.000000	30546568	0.001193
115637907	166895130	8507072	9999.999995	10247	17231	1.000000	17587	13964	1.000000	31009087	0.000170
115641646	166896109	8516609	9999.999997	10260	17496	1.000000	17529	13855	1.000000	31472369	-0.002714
115635975	166902026	8517466	9999.999998	10225	17633	1.000000	17642	13980	1.000000	31934518	-0.004727
115637082	166918920	8520452	9999.999999	10285	17162	1.000000	17518	14174	1.000000	32396506	-0.007567
115625999	166911380	8514280	9999.999999	10200	17320	1.000000	17684	13863	1.000000	32857109	-0.006782
115659257	166882530	8515132	10000.000000	10169	17308	1.000000	17732	13940	1.000000	33316367	-0.007163
115654033	166909302	8518746	10000.000000	10328	17135	1.000000	17595	14006	1.000000	33775065	-0.010312
115632954	166922081	8518098	10000.000000	10237	17286	1.000000	17440	13834	1.000000	34233703	-0.009346
115636638	166898847	8516349	10000.000000	10204	17235	1.000000	17682	13844	1.000000	34691396	-0.007116
115655999	166915764	8510514	10000.000000	10157	17363	1.000000	17526	14218	1.000000	35148394	-0.007676
115642925	166900130	8516763	10000.000000	10213	17265	1.000000	17693	13734	1.000000	35604989	-0.006365
115638428	166922807	8513590	10000.000000	10278	17333	1.000000	17407	14116	1.000000	36061355	-0.005192
115627433	166923649	8514130	10000.000000	10224	17383	1.000000	17551	13917	1.000000	36516379	-0.007118
115630482	166901039	8517307	10000.000000	10286	17300	1.000000	17540	13977	1.000000	36971826	-0.008882
115643872	166890758	8522694	10000.000000	10313	17090	1.000000	17490	13743	1.000000	37426250	-0.009025
115633051	166921457	8520702	10000.000000	10270	17184	1.000000	17467	14007	1.000000	37878887	-0.006503
115637224	166930012	8512524	10000.000000	10285	17164	1.000000	17420	13914	1.000000	38330358	-0.007589
115636672	166905580	8511184	10000.000000	10299	17392	1.000000	17508	13875	1.000000	38782335	-0.007763
115641314	166901798	8514626	10000.000000	10102	17425	1.000000	17398	13885	1.000000	39233324	-0.008127
115634117	166909676	8514155	10000.000000	10160	17354	1.000000	17647	13944	1.000000	39683482	-0.007672
115649810	166888722	8515575	10000.000000	10277	17331	1.000000	17281	14076	1.000000	40133462	-0.006643
115644490	166910189	8519675	10000.000000	10296	17277	1.000000	17483	14027	1.000000	40583081	-0.006847
115637493	166907912	8514922	10000.000000	10231	17217	1.000000	17570	13792	1.000000	41032791	-0.006623
115655033	166894889	8511758	10000.000000	10049	17214	1.000000	17537	14040	1.000000	41479761	-0.006268
115650928	166885172	8513565	10000.000000	10173	17398	1.000000	17666	14059	1.000000	41928141	-0.005836
115630937	166931724	8513221	10000.000000	10148	17342	1.000000	17537	13786	1.000000	42375120	-0.006485
115655937	166892531	8515174	10000.000000	10282	17150	1.000000	17735	13972	1.000000	42820493	-0.005097
115661705	166887291	8511561	10000.000000	10179	17290	1.000000	17293	14196	1.000000	43264851	-0.004859
115617437	166928901	8520148	10000.000000	10493	16943	1.000000	17523	13993	1.000000	43709397	-0.005230
115643435	166904964	8513259	10000.000000	10274	17106	1.000000	17694	13889	1.000000	44153688	-0.005295
115644775	166915440	8519130	10000.000000	10332	17284	1.000000	17547	13813	1.000000	44596772	-0.004534
115629223	166908089	8517044	10000.000000	10146	17516	1.000000	17570	14104	1.000000	45039954	-0.004416
115624009	166940884	8513405	10000.000000	10187	17453	1.000000	17706	13693	1.000000	45484231	-0.003536
115658466	166905874	8522531	10000.000000	10328	17015	1.000000	17552	13825	1.000000	45924438	-0.002982
115644682	166900511	8514439	10000.000000	10223	17231	1.000000	17488	14016	1.000000	46364193	-0.002954
115642962	166896353	8512954	10000.000000	10239	17125	1.000000	17365	14048	1.000000	46803680	-0.002481
115641431	166899098	8517463	10000.000000	10120	17222	1.000000	17484	13713	1.000000	47242366	-0.002470
115647100	166910009	8517786	10000.000000	10332	17158	1.000000	17551	13820	1.000000	47681002	-0.002920
115640520	166905342	8516864	10000.000000	10283	17350	1.000000	17589	13921	1.000000	48118529	-0.002642
115641897	166901441	8515171	10000.000000	10202	17278	1.000000	17555	13993	1.000000	48556030	-0.002119
115631254	166914219	8522052	10000.000000	10215	17087	1.000000	17416	13970	1.000000	48991556	-0.002437
115660899	166869732	8514334	10000.000000	10339	17170	1.000000	17719	13814	1.000000	49428457	-0.002299
115638893	166889062	8517764	10000.000000	10223	17300	1.000000	17403	14433	1.000000	49863597	-0.002327
115651247	166913179	8510832	10000.000000	10317	17074	1.000000	17815	13877	1.000000	50300141	-0.002249
115634748	166909010	8510851	10000.000000	10266	17386	1.000000	17517	13837	1.000000	50733650	-0.003504
115626993	166910653	8517427	10000.000000	10360	17088	1.000000	17556	13975	1.000000	51167103	-0.003471
115623106	166934199	8518672	10000.000000	10150	17418	1.000000	17350	13950	1.000000	51599856	-0.002839
115634389	166923274	8515300	10000.000000	10277	16954	1.000000	17297	14112	1.000000	52032554	-0.003044
115637616	166912372	8516143	10000.000000	10240	17422	1.000000	17453	13655	1.000000	52464107	-0.003058
115632854	166917958	8517655	10000.000000	10201	17393	1.000000	17665	13771	1.000000	52895804	-0.003316
115626923	166918429	8517895	10000.000000	10229	17289	1.000000	17377	13922	1.000000	53324827	-0.003150
115640865	166906181	8517528	10000.000000	10243	17277	1.000000	17573	13837	1.000000	53753122	-0.003135
115650751	166886715	8512481	10000.000000	10231	17429	1.000000	17593	13970	1.000000	54183540	-0.003159
115654381	166885566	8517913	10000.000000	10233	17356	1.000000	17425	14205	1.000000	54610778	-0.002783
115631952	166918553	8514237	10000.000000	10089	17641	1.000000	17331	14095	1.000000	55037980	-0.002802
115642879	166908503	8511164	10000.000000	10331	16989	1.000000	17592	13953	1.000000	55466179	-0.002686
115622495	166918587	8518234	10000.000000	10099	17299	1.000000	17622	13941	1.000000	55891371	-0.002678
npatches	nstrain	runtime	dt	init_x	init_y	init_y_blood	init_z	init_S	beta0	beta1	beta2	beta3	mean_beta	B	d	delta	delta_blood	b[0]	mut	m	CTL	c	g	epsilon	k	het	lambda	rho	omega	x_max	patch.dyna	DELTA	A	VA
10000	1	100.000000	0.001000	21900	9499	5000000	0.001000	10000000	9.834934	8.348697	6.845091	7.111563	9	800000000	0.010000	1.000000	1.000000	80000	0.000050	0.004800	0	0.500000	0.000000	2.500000	3.000000	0.500000	0.001000	0.001000	0.010000	31872	0	10.000000	7.000000	1.000000
sus	inf	inf_blood	z	x[0]	y[0][0]	z[0]	x[1]	y[1][0]	z[1]	S[0]	synchrony
219000000	94990000	5000000	10.000000	21900	9499	0.001000	21900	9499	0.001000	10000000	0.000000
77079075	298943412	15314291	3941.516320	6561	30377	0.394152	7554	30094	0.394152	10651262	0.000000
96966883	208309464	10707193	6325.803353	8563	21354	0.632580	9644	20809	0.632580	11200440	0.000000
118994215	153624819	7878860	7771.765723	10501	16290	0.777177	11745	15508	0.777177	11688373	0.000000
132697418	129747185	6637363	8648.676577	11924	13388	0.864868	13188	12859	0.864868	12138738	0.000000
140527687	118146909	6041173	9180.483393	12548	12358	0.918048	13963	11824	0.918048	12569055	0.000000
145148492	111880565	5711152	9503.000201	12924	11899	0.950300	14590	11202	0.950300	12986885	0.000000
147902822	108320567	5525691	9698.592075	13067	11509	0.969859	15146	10607	0.969859	13395971	0.000000
149540983	106257692	5421763	9817.209710	13362	11029	0.981721	15305	10325	0.981721	13800607	0.000000
150554670	104996859	5360002	9889.145947	13462	11228	0.988915	15058	10660	0.988915	14203268	0.000000
151154906	104289182	5321059	9932.772025	13432	11043	0.993277	15463	10311	0.993277	14602630	0.000000
151516401	103836751	5297377	9959.229270	13512	11159	0.995923	15479	10313	0.995923	15000523	0.000000
151741549	103567997	5283547	9975.274394	13547	10837	0.997527	15179	10239	0.997527	15397124	0.000000
151878015	103396640	5275685	9985.005037	13409	11195	0.998501	15323	10106	0.998501	15791694	0.000000
151963933	103290383	5269123	9990.906233	13440	10907	0.999091	15342	10126	0.999091	16185575	0.000000
152034059	103223251	5267047	9994.485041	13808	11006	0.999449	15224	10423	0.999449	16579606	0.000000
152030151	103201466	5266138	9996.655426	13727	10822	0.999666	15252	10252	0.999666	16972886	0.000000
152062172	103171784	5261553	9997.971667	13540	11022	0.999797	15263	10408	0.999797	17365479	0.000000
152076135	103164620	5265233	9998.769908	13672	10948	0.999877	15236	10152	0.999877	17757773	0.000000
152067480	103154945	5262478	9999.254005	13668	10795	0.999925	15076	10649	0.999925	18147823	0.000000
152073919	103162157	5262617	9999.547588	13686	10849	0.999955	15328	10368	0.999955	18538317	0.000000
152067366	103164900	5260044	9999.725632	13729	10614	0.999973	15374	10073	0.999973	18929063	0.000000
152082203	103135310	5263598	9999.833608	13631	11066	0.999983	15118	10604	0.999983	19318354	0.000000
152086616	103160493	5261255	9999.899091	13527	11002	0.999990	15366	10387	0.999990	19708302	0.000000
152088780	103138889	5269023	9999.938803	13703	10967	0.999994	15649	10081	0.999994	20095876	0.000000
152099522	103130731	5259251	9999.962887	13548	10932	0.999996	15230	10288	0.999996	20483260	0.000000
152102485	103135369	5259324	9999.977493	13562	11016	0.999998	15425	10280	0.999998	20871741	0.000000
152073745	103131879	5263731	9999.986350	13621	10980	0.999999	15376	10373	0.999999	21258853	0.000000
152084303	103140169	5263480	9999.991722	13506	10892	0.999999	15277	10214	0.999999	21644921	0.000000
152080079	103147054	5268243	9999.994980	13758	10743	0.999999	15324	10406	0.999999	22030334	0.000000
152083162	103153147	5259367	9999.996955	13619	10996	1.000000	15410	10309	1.000000	22414731	0.000000
152105919	103115074	5257532	9999.998154	13533	11059	1.000000	15289	10142	1.000000	22799526	0.000000
152085322	103155185	5261145	9999.998880	13738	10552	1.000000	15414	10447	1.000000	23182352	0.000000
152111367	103133939	5256737	9999.999321	13697	10991	1.000000	15407	10159	1.000000	23566079	0.000000
152068875	103151390	5266280	9999.999588	13528	11052	1.000000	15710	10114	1.000000	23949052	0.000000
152068873	103139289	5263484	9999.999750	13797	10900	1.000000	15379	10176	1.000000	24330856	0.000000
152091085	103142983	5265490	9999.999849	13681	10858	1.000000	15526	10166	1.000000	24713008	0.000000
152063893	103155564	5260597	9999.999908	13671	10847	1.000000	15514	10184	1.000000	25093186	0.000000
152088213	103146678	5263978	9999.999944	13792	10918	1.000000	15411	10386	1.000000	25474528	0.000000
152094133	103133147	5261141	9999.999966	13756	10764	1.000000	15275	10359	1.000000	25854094	0.000000
152094148	103144164	5261072	9999.999980	13685	10882	1.000000	15319	10364	1.000000	26233201	-1.#IND00
152089533	103145197	5263236	9999.999988	13646	11016	1.000000	15271	10487	1.000000	26611596	0.001600
152091752	103141136	5264545	9999.999992	13679	10741	1.000000	15417	10365	1.000000	26989120	-0.008417
152076247	103155260	5261223	9999.999995	13579	11090	1.000000	15591	10143	1.000000	27367970	0.004507
152075974	103151694	5262682	9999.999997	13516	11020	1.000000	15400	10223	1.000000	27745460	0.000313
152070841	103167587	5264803	9999.999998	13599	11028	1.000000	15261	10288	1.000000	28122845	0.000470
152079592	103135539	5261570	9999.999999	13650	10912	1.000000	15563	10147	1.000000	28498982	-0.001420
152055410	103175768	5262722	9999.999999	13707	11089	1.000000	15541	10319	1.000000	28873467	0.006877
152088546	103141051	5266854	10000.000000	13641	10954	1.000000	15212	10376	1.000000	29247943	0.006578
152076973	103160020	5261801	10000.000000	13721	10823	1.000000	15435	10282	1.000000	29621195	0.001887
152070688	103166647	5266696	10000.000000	13514	11068	1.000000	15486	10215	1.000000	29994240	0.001700
152077257	103150425	5263357	10000.000000	13711	10827	1.000000	15483	10316	1.000000	30368084	0.000765
152081570	103155820	5261004	10000.000000	13335	11148	1.000000	15714	10074	1.000000	30739535	0.001125
152098012	103145769	5261774	10000.000000	13728	10785	1.000000	15501	10230	1.000000	31110906	0.001217
152081542	103145025	5262409	10000.000000	13606	11008	1.000000	15253	10357	1.000000	31482801	0.001344
152068649	103156968	5261837	10000.000000	13447	11034	1.000000	15369	10244	1.000000	31853242	0.000719
152084139	103145170	5265333	10000.000000	13574	11004	1.000000	15215	10349	1.000000	32223947	0.000423
152106484	103111919	5257948	10000.000000	13622	10976	1.000000	15265	10338	1.000000	32592894	0.000291
152088979	103149065	5259934	10000.000000	13593	11078	1.000000	15346	10440	1.000000	32961345	0.000775
152091404	103153236	5259613	10000.000000	13469	10945	1.000000	15493	10177	1.000000	33329484	-0.000857
152103987	103120479	5258489	10000.000000	13611	10623	1.000000	15207	10309	1.000000	33697383	0.000011
152112191	103116574	5267068	10000.000000	13480	11049	1.000000	15445	10385	1.000000	34063864	-0.001685
152102454	103125312	5261277	10000.000000	13601	10973	1.000000	15565	10113	1.000000	34429693	-0.001667
152065601	103168078	5260521	10000.000000	13411	11264	1.000000	15367	10220	1.000000	34795030	-0.003706
152075040	103159124	5263086	10000.000000	13579	10780	1.000000	15289	10464	1.000000	35160947	-0.004064
152096931	103130869	5261732	10000.000000	13642	10872	1.000000	15496	10089	1.000000	35525691	-0.004164
152071131	103145079	5263867	10000.000000	13569	11104	1.000000	15473	10296	1.000000	35890197	-0.003700
152091184	103132079	5260941	10000.000000	13629	10998	1.000000	15403	10249	1.000000	36255020	-0.003763
152099592	103133067	5258092	10000.000000	13566	10891	1.000000	15471	10111	1.000000	36618242	-0.003766
152065198	103163020	5265444	10000.000000	13570	10981	1.000000	15320	10456	1.000000	36980872	-0.003501
152095724	103128263	5257379	10000.000000	13366	11211	1.000000	15281	10330	1.000000	37343146	-0.003006
152079141	103151784	5263305	10000.000000	13474	10988	1.000000	15316	10244	1.000000	37704930	-0.002603
152111453	103126177	5263259	10000.000000	13498	11012	1.000000	15462	10258	1.000000	38066208	-0.002717
152092410	103151352	5261421	10000.000000	13545	10960	1.000000	15189	10358	1.000000	38426762	-0.002807
152080777	103155014	5261761	10000.000000	13512	11111	1.000000	15355	10083	1.000000	38785597	-0.002272
152061027	103170162	5265672	10000.000000	13584	10945	1.000000	15493	10113	1.000000	39145404	-0.002289
152082516	103137991	5262942	10000.000000	13407	11026	1.000000	15612	10065	1.000000	39504434	-0.002496
152075858	103148211	5262000	10000.000000	13508	10815	1.000000	15267	10446	1.000000	39861711	-0.002254
152056090	103166199	5259428	10000.000000	13613	11028	1.000000	15450	10256	1.000000	40219368	-0.002244
152085713	103147576	5261988	10000.000000	13958	10543	1.000000	15337	10299	1.000000	40576197	-0.000417
152085712	103148303	5256602	10000.000000	13424	11134	1.000000	15568	10018	1.000000	40933570	-0.000355
152064723	103176724	5267150	10000.000000	13491	11122	1.000000	15303	10384	1.000000	41288712	-0.000630
152072022	103167985	5260137	10000.000000	13311	11117	1.000000	15489	9966	1.000000	41644701	0.000201
152052169	103171318	5262849	10000.000000	13590	10833	1.000000	15349	10241	1.000000	42001274	-0.000421
152108203	103139897	5260989	10000.000000	13681	10926	1.000000	15402	10351	1.000000	42355489	-0.000279
152082998	103136982	5267543	10000.000000	13838	10814	1.000000	15614	10123	1.000000	42709663	0.000172
152066126	103155106	5262910	10000.000000	13664	10793	1.000000	15279	10300	1.000000	43062335	0.000196
152083010	103166808	5261857	10000.000000	13680	10814	1.000000	15346	10265	1.000000	43414807	0.000315
152098470	103112327	5262428	10000.000000	13625	10942	1.000000	15592	10200	1.000000	43767511	0.000301
152095235	103142558	5261012	10000.000000	13532	10984	1.000000	15349	10265	1.000000	44119167	0.000529
152089989	103136128	5263531	10000.000000	13562	10798	1.000000	15577	10081	1.000000	44470919	0.000495
152087485	103154599	5263083	10000.000000	13514	11144	1.000000	15252	10312	1.000000	44821593	-0.000068
152077525	103142568	5268753	10000.000000	13506	11119	1.000000	15344	10362	1.000000	45173395	-0.000108
152115577	103124895	5262961	10000.000000	13558	10944	1.000000	15410	10529	1.000000	45524640	-0.000199
152082203	103126218	5261374	10000.000000	13685	10970	1.000000	15628	10098	1.000000	45874448	0.000144
152103140	103122077	5258966	10000.000000	13442	10967	1.000000	15236	10478	1.000000	46223274	0.000240
152082857	103159962	5265051	10000.000000	13512	11151	1.000000	15459	9926	1.000000	46571447	-0.000365
152085807	103140255	5264330	10000.000000	13569	11001	1.000000	15281	10365	1.000000	46919331	-0.000511
152094875	103145046	5262568	10000.000000	13578	10878	1.000000	15471	10173	1.000000	47267057	-0.000468
152081980	103132497	5263218	10000.000000	13525	11078	1.000000	15496	10230	1.000000	47613534	-0.000671
npatches	nstrain	runtime	dt	init_x	init_y	init_y_blood	init_z	init_S	beta0	beta1	beta2	beta3	mean_beta	B	d	delta	delta_blood	b[0]	mut	m	CTL	c	g	epsilon	k	het	lambda	rho	omega	x_max	patch.dyna	DELTA	A	VA
10000	1	100.000000	0.001000	21900	9499	5000000	0.001000	10000000	12.751690	10.690223	12.082864	7.382562	9	800000000	0.010000	1.000000	1.000000	80000	0.000050	0.004800	0	0.500000	0.000000	2.500000	4.000000	0.500000	0.001000	0.001000	0.010000	31872	0	10.000000	7.000000	1.000000
sus	inf	inf_blood	z	x[0]	y[0][0]	z[0]	x[1]	y[1][0]	z[1]	S[0]	synchrony
219000000	94990000	5000000	10.000000	21900	9499	0.001000	21900	9499	0.001000	10000000	0.000000
83703539	260815721	13414746	3941.516320	5760	27372	0.394152	6844	26779	0.394152	10640513	0.000000
115505342	154554117	7970262	6325.803353	8403	17053	0.632580	9416	16531	0.632580	11145935	0.000000
144897872	106533752	5466984	7771.765723	10674	12136	0.777177	12221	11563	0.777177	11569720	0.000000
161970112	87327504	4468354	8648.676577	11812	10348	0.864868	13641	9658	0.864868	11947973	0.000000
171636120	78023669	3993651	9180.483393	12701	9333	0.918048	14628	8734	0.918048	12300887	0.000000
177331903	72966119	3729798	9503.000201	13180	8882	0.950300	15155	8103	0.950300	12637351	0.000000
180756673	70098898	3579593	9698.592075	13243	8751	0.969859	15465	7884	0.969859	12963903	0.000000
182846367	68409198	3487103	9817.209710	13597	8404	0.981721	15791	7656	0.981721	13285544	0.000000
184074900	67396633	3440619	9889.145947	13952	8247	0.988915	15892	7583	0.988915	13604428	0.000000
184858093	66786300	3409200	9932.772025	13775	8173	0.993277	15697	7568	0.993277	13919064	0.000000
185265275	66451559	3391799	9959.229270	13794	8210	0.995923	15978	7552	0.995923	14233465	0.000000
185589428	66206206	3378708	9975.274394	13849	8250	0.997527	15893	7527	0.997527	14545698	0.000000
185742451	66092667	3371481	9985.005037	13913	8229	0.998501	15897	7606	0.998501	14857637	0.000000
185838058	66021711	3368782	9990.906233	13848	7909	0.999091	15845	7378	0.999091	15168929	0.000000
185875008	65978015	3367082	9994.485041	13802	8285	0.999449	15897	7448	0.999449	15479597	0.000000
185933135	65931110	3365633	9996.655426	13680	8348	0.999666	15649	7691	0.999666	15789122	0.000000
185988524	65891014	3359664	9997.971667	13928	8194	0.999797	16008	7481	0.999797	16098627	0.000000
185980999	65901771	3362662	9998.769908	14049	8035	0.999877	16022	7515	0.999877	16407217	0.000000
185991836	65894674	3361752	9999.254005	14028	8174	0.999925	15884	7599	0.999925	16715043	0.000000
185975783	65898379	3361858	9999.547588	13786	8299	0.999955	16029	7539	0.999955	17023004	0.000000
185970369	65910176	3362534	9999.725632	14047	8086	0.999973	15911	7487	0.999973	17331074	0.000000
185982330	65894392	3364945	9999.833608	13932	8233	0.999983	15854	7428	0.999983	17637031	0.000000
185981835	65904703	3360639	9999.899091	13712	8248	0.999990	16246	7532	0.999990	17943743	0.000000
185997248	65879913	3361984	9999.938803	13854	8272	0.999994	16029	7481	0.999994	18249781	0.000000
186025765	65875402	3360325	9999.962887	13870	8120	0.999996	15861	7532	0.999996	18555719	0.000000
185984494	65913118	3360483	9999.977493	13908	8168	0.999998	15985	7521	0.999998	18859803	0.000000
185994875	65881250	3361374	9999.986350	13888	8225	0.999999	15880	7585	0.999999	19163713	0.000000
185996426	65879310	3363199	9999.991722	13760	8318	0.999999	16209	7346	0.999999	19466565	0.000000
185998110	65888639	3361660	9999.994980	13730	8208	0.999999	15989	7321	0.999999	19769258	0.000000
185998620	65884983	3360694	9999.996955	13969	8067	1.000000	16024	7472	1.000000	20071819	0.000000
186023645	65867525	3360223	9999.998154	13908	7957	1.000000	15937	7351	1.000000	20375793	0.000000
186012668	65887193	3362125	9999.998880	13686	8339	1.000000	15523	7650	1.000000	20677919	0.000000
185977177	65923902	3365623	9999.999321	13802	8112	1.000000	16009	7350	1.000000	20980299	0.000000
185961810	65915864	3365621	9999.999588	13881	8164	1.000000	15855	7686	1.000000	21282164	0.000000
185988185	65906357	3361311	9999.999750	13632	8282	1.000000	15827	7550	1.000000	21582506	0.000000
185976887	65905022	3364688	9999.999849	14099	7890	1.000000	15888	7412	1.000000	21883808	0.000000
186005997	65878438	3361036	9999.999908	13934	8229	1.000000	15990	7572	1.000000	22183567	0.000000
185976632	65891977	3361675	9999.999944	13863	8019	1.000000	16035	7556	1.000000	22483555	0.000000
185990582	65905647	3362743	9999.999966	13951	8166	1.000000	15886	7526	1.000000	22783370	0.000000
185994378	65898227	3363204	9999.999980	13810	8354	1.000000	15896	7486	1.000000	23081329	-1.#IND00
186003588	65890806	3367987	9999.999988	13789	8226	1.000000	16144	7366	1.000000	23379938	-0.009600
186003426	65858114	3364439	9999.999992	13777	8189	1.000000	16102	7432	1.000000	23677165	-0.008745
186017352	65876702	3363951	9999.999995	13709	8291	1.000000	16055	7339	1.000000	23974551	-0.010801
186004556	65892887	3361407	9999.999997	13771	8396	1.000000	16108	7463	1.000000	24270619	-0.006819
185979865	65915231	3359899	9999.999998	13937	8102	1.000000	15911	7615	1.000000	24567299	-0.003995
186006770	65885496	3361708	9999.999999	14005	8284	1.000000	15972	7407	1.000000	24863065	-0.004365
185981967	65900900	3357942	9999.999999	14128	8088	1.000000	15808	7672	1.000000	25159411	-0.004162
185992929	65885615	3362994	10000.000000	13731	8138	1.000000	15755	7599	1.000000	25454964	-0.002398
185996684	65873093	3362352	10000.000000	13800	8144	1.000000	15775	7555	1.000000	25750624	-0.000240
185990409	65902588	3361557	10000.000000	13935	7956	1.000000	16022	7394	1.000000	26044240	0.000674
185990252	65906993	3363177	10000.000000	13424	8324	1.000000	16071	7509	1.000000	26336592	0.002857
186001377	65884740	3363462	10000.000000	13675	8407	1.000000	15778	7465	1.000000	26630356	0.000992
185975367	65900145	3365091	10000.000000	13849	8208	1.000000	15985	7387	1.000000	26924505	0.000935
186012440	65884745	3362483	10000.000000	14118	8181	1.000000	15746	7636	1.000000	27217430	0.000578
186015305	65879150	3361729	10000.000000	13727	8219	1.000000	15936	7302	1.000000	27509625	0.003127
186011397	65868781	3363604	10000.000000	13845	8238	1.000000	16073	7409	1.000000	27801646	0.002363
185953668	65923733	3363686	10000.000000	13725	8205	1.000000	15860	7644	1.000000	28092862	0.002108
185972547	65898443	3360505	10000.000000	13811	8178	1.000000	16075	7400	1.000000	28383674	0.002260
186011960	65874328	3362310	10000.000000	13566	8365	1.000000	15962	7452	1.000000	28674811	-0.000978
185988955	65886505	3361861	10000.000000	13893	8176	1.000000	16098	7354	1.000000	28964814	-0.000733
185999305	65876151	3361001	10000.000000	13757	8226	1.000000	15618	7737	1.000000	29254383	0.000128
185995812	65887353	3361262	10000.000000	13743	8242	1.000000	15826	7620	1.000000	29544458	-0.000034
186020185	65876854	3360757	10000.000000	14013	8170	1.000000	15762	7602	1.000000	29833107	-0.000197
186030485	65870898	3361691	10000.000000	13868	8219	1.000000	16051	7227	1.000000	30120961	-0.000230
185998601	65889679	3362826	10000.000000	13833	8028	1.000000	15632	7609	1.000000	30409153	-0.000060
185973378	65889268	3361143	10000.000000	13765	8265	1.000000	15890	7381	1.000000	30695918	0.000382
186019960	65870351	3363874	10000.000000	13864	8028	1.000000	15987	7337	1.000000	30982705	-0.000109
186005177	65900460	3360274	10000.000000	13842	8062	1.000000	16141	7336	1.000000	31270020	-0.000295
185992846	65879369	3360829	10000.000000	13768	8255	1.000000	16061	7238	1.000000	31556144	-0.000557
186001949	65875884	3362904	10000.000000	13641	8365	1.000000	15880	7607	1.000000	31842109	-0.000362
186007163	65876363	3362543	10000.000000	13894	8196	1.000000	15787	7587	1.000000	32127878	-0.000351
186007351	65887360	3359044	10000.000000	13948	8150	1.000000	15864	7540	1.000000	32413262	-0.000365
185977368	65912887	3364035	10000.000000	13806	8387	1.000000	15656	7590	1.000000	32697270	-0.000396
185984883	65883254	3362123	10000.000000	13964	8009	1.000000	15945	7414	1.000000	32981046	-0.000519
186002645	65889156	3361043	10000.000000	13943	7994	1.000000	15952	7564	1.000000	33264201	-0.000379
185988831	65892495	3363345	10000.000000	13871	8135	1.000000	15798	7755	1.000000	33546909	-0.000654
185991412	65892112	3361917	10000.000000	13836	8141	1.000000	15981	7417	1.000000	33830059	-0.000781
185970775	65907746	3363809	10000.000000	13795	8387	1.000000	15697	7565	1.000000	34111291	-0.000840
186008655	65881350	3363070	10000.000000	13978	8105	1.000000	15987	7505	1.000000	34392489	-0.000450
185995814	65884088	3363450	10000.000000	13863	8292	1.000000	15903	7640	1.000000	34674190	0.000003
185980013	65894169	3363434	10000.000000	13791	8176	1.000000	16122	7306	1.000000	34955371	0.000190
186001458	65900084	3360115	10000.000000	13889	8235	1.000000	15875	7475	1.000000	35235705	0.000331
185991370	65890021	3359417	10000.000000	14077	7979	1.000000	15937	7617	1.000000	35514840	0.000273
185985803	65892328	3360917	10000.000000	14066	8012	1.000000	16042	7438	1.000000	35793909	0.000515
185981841	65886962	3361884	10000.000000	13949	8133	1.000000	15793	7713	1.000000	36073447	0.000416
186013917	65887884	3362477	10000.000000	13908	8265	1.000000	15920	7532	1.000000	36352109	-0.000052
185991498	65889694	3360524	10000.000000	14027	7902	1.000000	15802	7344	1.000000	36630282	-0.000010
186001383	65898355	3362157	10000.000000	13825	8187	1.000000	16010	7554	1.000000	36908758	0.000601
185979877	65893548	3362332	10000.000000	13797	8116	1.000000	15938	7537	1.000000	37186041	0.000532
186000112	65881294	3357326	10000.000000	13587	8400	1.000000	15982	7602	1.000000	37464533	0.000374
186025628	65879747	3362513	10000.000000	13748	8270	1.000000	15822	7400	1.000000	37741025	0.000285
186006915	65883069	3360028	10000.000000	13776	8323	1.000000	15924	7772	1.000000	38017029	0.000011
185995786	65891757	3360544	10000.000000	13991	8031	1.000000	16059	7233	1.000000	38292979	0.000077
185993500	65885337	3363692	10000.000000	13928	8135	1.000000	15754	7546	1.000000	38568178	-0.000331
186020256	65877186	3360436	10000.000000	13888	8152	1.000000	15984	7479	1.000000	38843380	-0.000440
185983250	65887528	3363917	10000.000000	13819	8141	1.000000	15813	7551	1.000000	39117586	-0.000455
186006473	65881825	3360115	10000.000000	13994	8185	1.000000	15816	7429	1.000000	39391469	-0.000305
186018040	65870516	3360275	10000.000000	13693	8343	1.000000	16017	7446	1.000000	39665926	-0.000526
185995699	65890009	3363521	10000.000000	14038	8052	1.000000	15649	7656	1.000000	39939355	-0.000582
npatches	nstrain	runtime	dt	init_x	init_y	init_y_blood	init_z	init_S	beta0	beta1	beta2	beta3	mean_beta	B	d	delta	delta_blood	b[0]	mut	m	CTL	c	g	epsilon	k	het	lambda	rho	omega	x_max	patch.dyna	DELTA	A	VA
10000	1	100.000000	0.001000	21900	9499	5000000	0.001000	10000000	4.781672	11.001214	7.128286	4.500365	9	800000000	0.010000	1.000000	1.000000	80000	0.000050	0.004800	0	0.500000	0.000000	2.500000	5.000000	0.500000	0.001000	0.001000	0.010000	31872	0	10.000000	7.000000	1.000000
sus	inf	inf_blood	z	x[0]	y[0][0]	z[0]	x[1]	y[1][0]	z[1]	S[0]	synchrony
219000000	94990000	5000000	10.000000	21900	9499	0.001000	21900	9499	0.001000	10000000	0.000000
90810784	227470262	11748250	3941.516320	13813	20718	0.394152	7178	23668	0.394152	10625115	0.000000
134462912	115902343	5985035	6325.803353	18943	9386	0.632580	11081	12514	0.632580	11086028	0.000000
170345094	74943814	3845700	7771.765723	23366	5256	0.777177	14271	8495	0.777177	11447640	0.000000
190197711	59275996	3030698	8648.676577	25305	3891	0.864868	16130	6723	0.864868	11755447	0.000000
201421990	51664128	2640042	9180.483393	26755	3189	0.918048	17009	6263	0.918048	12032979	0.000000
208046167	47520348	2429369	9503.000201	27203	2961	0.950300	17922	5628	0.950300	12293673	0.000000
212061120	45117413	2304103	9698.592075	27182	2707	0.969859	18272	5420	0.969859	12543017	0.000000
214477845	43732909	2231386	9817.209710	27596	2607	0.981721	18347	5342	0.981721	12786301	0.000000
215925432	42920749	2191214	9889.145947	27501	2538	0.988915	18780	5220	0.988915	13025648	0.000000
216804013	42422053	2166870	9932.772025	27740	2493	0.993277	18609	5117	0.993277	13262724	0.000000
217266462	42160653	2152084	9959.229270	27953	2353	0.995923	18439	5211	0.995923	13497650	0.000000
217633952	41969956	2140415	9975.274394	27987	2462	0.997527	18737	5110	0.997527	13730949	0.000000
217784658	41885443	2134807	9985.005037	28055	2459	0.998501	18849	5008	0.998501	13962820	0.000000
217899940	41811340	2131783	9990.906233	27822	2481	0.999091	18837	5085	0.999091	14194662	0.000000
218002629	41748202	2131379	9994.485041	27880	2355	0.999449	18780	4961	0.999449	14426395	0.000000
218041737	41741450	2128909	9996.655426	27878	2391	0.999666	18624	5260	0.999666	14657224	0.000000
218090211	41702568	2127966	9997.971667	27889	2451	0.999797	18806	4973	0.999797	14888016	0.000000
218069085	41717948	2132050	9998.769908	27955	2409	0.999877	18750	4952	0.999877	15118575	0.000000
218120519	41700496	2129017	9999.254005	27930	2356	0.999925	18782	5086	0.999925	15346461	0.000000
218089468	41710817	2127575	9999.547588	28073	2315	0.999955	18538	5177	0.999955	15576003	0.000000
218091543	41696256	2127000	9999.725632	27989	2382	0.999973	18976	4867	0.999973	15805020	0.000000
218133346	41690695	2126757	9999.833608	27755	2444	0.999983	18860	5028	0.999983	16033123	0.000000
218139154	41682493	2126746	9999.899091	27785	2397	0.999990	18935	4944	0.999990	16261810	0.000000
218124970	41684354	2126699	9999.938803	27977	2384	0.999994	18868	5234	0.999994	16489698	0.000000
218133641	41676485	2127555	9999.962887	27839	2400	0.999996	18354	5161	0.999996	16717482	0.000000
218141958	41690212	2127449	9999.977493	27911	2380	0.999998	19003	5074	0.999998	16944391	0.000000
218078487	41697386	2127997	9999.986350	27733	2411	0.999999	18776	4934	0.999999	17171191	0.000000
218120827	41678743	2128908	9999.991722	27962	2367	0.999999	18729	4845	0.999999	17397574	0.000000
218134713	41688547	2126790	9999.994980	27904	2398	0.999999	19104	5046	0.999999	17623590	0.000000
218115380	41674704	2126824	9999.996955	27834	2414	1.000000	19054	4978	1.000000	17849775	0.000000
218096253	41707519	2127531	9999.998154	27872	2462	1.000000	18752	5018	1.000000	18074980	0.000000
218122419	41683341	2126968	9999.998880	27764	2395	1.000000	18829	4950	1.000000	18300749	0.000000
218120030	41682886	2126595	9999.999321	28121	2297	1.000000	18822	5256	1.000000	18525529	0.000000
218105701	41683224	2127506	9999.999588	28020	2378	1.000000	18639	5120	1.000000	18750027	0.000000
218118614	41689684	2125225	9999.999750	27866	2428	1.000000	18762	4838	1.000000	18974834	0.000000
218127059	41681859	2128546	9999.999849	27807	2316	1.000000	18586	5127	1.000000	19198553	0.000000
218126661	41706349	2125738	9999.999908	27853	2352	1.000000	18738	4990	1.000000	19421349	0.000000
218107571	41692729	2127893	9999.999944	27807	2374	1.000000	19189	4895	1.000000	19644296	0.000000
218112875	41702360	2128719	9999.999966	28160	2292	1.000000	19011	5096	1.000000	19867313	0.000000
218088615	41709920	2125086	9999.999980	28028	2309	1.000000	18889	4838	1.000000	20090609	-1.#IND00
218116585	41687069	2126220	9999.999988	28060	2365	1.000000	18672	5155	1.000000	20312319	0.004800
218123952	41696092	2125705	9999.999992	27916	2408	1.000000	18768	4874	1.000000	20534695	0.014593
218112034	41699879	2126873	9999.999995	27892	2306	1.000000	18526	5296	1.000000	20756655	0.001787
218132438	41686924	2126315	9999.999997	27904	2359	1.000000	18998	4836	1.000000	20978448	0.014858
218137785	41686422	2123776	9999.999998	27968	2456	1.000000	18836	5016	1.000000	21199445	0.012496
218093177	41707039	2129919	9999.999999	27797	2394	1.000000	18821	5048	1.000000	21419375	0.011203
218120485	41697085	2125244	9999.999999	28120	2331	1.000000	18865	5081	1.000000	21639684	0.008368
218120397	41684454	2128642	10000.000000	28004	2310	1.000000	18949	5000	1.000000	21859830	0.010012
218111098	41687989	2128349	10000.000000	27920	2379	1.000000	18956	4941	1.000000	22078781	0.009015
218140398	41678902	2128370	10000.000000	28160	2432	1.000000	18655	5316	1.000000	22298118	0.007368
218100488	41707111	2127668	10000.000000	27913	2374	1.000000	18995	4849	1.000000	22516379	0.007939
218116808	41700368	2126814	10000.000000	27999	2348	1.000000	18627	5040	1.000000	22735378	0.007428
218102680	41703769	2127859	10000.000000	28124	2421	1.000000	18784	5090	1.000000	22953997	0.007134
218120620	41693235	2125623	10000.000000	27827	2534	1.000000	18676	4926	1.000000	23171535	0.005768
218134468	41682362	2122864	10000.000000	27741	2314	1.000000	18991	4917	1.000000	23389059	0.005250
218130808	41687447	2125997	10000.000000	27967	2435	1.000000	19015	4955	1.000000	23606632	0.004741
218115640	41685582	2128642	10000.000000	27698	2425	1.000000	18944	5037	1.000000	23824557	0.004607
218114913	41706812	2126702	10000.000000	27748	2458	1.000000	18924	4938	1.000000	24040768	0.005572
218115294	41694458	2127827	10000.000000	27827	2406	1.000000	18396	5218	1.000000	24257736	0.005332
218128937	41679433	2126451	10000.000000	28004	2318	1.000000	18885	4925	1.000000	24474385	0.005954
218135689	41671870	2126922	10000.000000	27903	2344	1.000000	18705	5111	1.000000	24689883	0.005284
218125984	41687471	2126212	10000.000000	27977	2339	1.000000	18950	4998	1.000000	24904872	0.005159
218115967	41706095	2127997	10000.000000	27816	2370	1.000000	18812	5136	1.000000	25119921	0.003799
218109237	41684345	2128575	10000.000000	27825	2393	1.000000	18833	5170	1.000000	25334437	0.004668
218151923	41679420	2123113	10000.000000	28032	2217	1.000000	18880	5101	1.000000	25548549	0.005982
218114992	41694335	2130291	10000.000000	27888	2323	1.000000	18625	4961	1.000000	25762760	0.005094
218167689	41686256	2126299	10000.000000	27957	2286	1.000000	18827	5163	1.000000	25977841	0.004955
218109166	41702384	2129299	10000.000000	28131	2410	1.000000	18853	5032	1.000000	26191851	0.004766
218121343	41670632	2123977	10000.000000	28269	2363	1.000000	18808	5097	1.000000	26404986	0.004838
218135983	41687673	2127897	10000.000000	27984	2372	1.000000	18706	5183	1.000000	26617723	0.004737
218126062	41680135	2126669	10000.000000	28071	2284	1.000000	18750	5062	1.000000	26830182	0.004180
218133366	41677845	2130163	10000.000000	27928	2342	1.000000	18833	4954	1.000000	27043158	0.004007
218088431	41706175	2127733	10000.000000	28177	2264	1.000000	18897	4933	1.000000	27255202	0.004043
218098017	41714863	2129546	10000.000000	27879	2378	1.000000	18910	4906	1.000000	27466791	0.004037
218116542	41688727	2126331	10000.000000	27696	2485	1.000000	18514	5271	1.000000	27678032	0.003946
218122893	41696658	2128509	10000.000000	28083	2485	1.000000	18698	5175	1.000000	27888564	0.004017
218121982	41685792	2126867	10000.000000	28071	2365	1.000000	19062	4851	1.000000	28099355	0.004486
218103846	41695443	2126047	10000.000000	27752	2395	1.000000	18873	5113	1.000000	28309103	0.004654
218102600	41700498	2126095	10000.000000	27934	2367	1.000000	18873	5085	1.000000	28518543	0.004474
218104963	41703662	2127121	10000.000000	27896	2437	1.000000	18831	4965	1.000000	28728697	0.004329
218070564	41717281	2129365	10000.000000	27772	2495	1.000000	18683	5070	1.000000	28937438	0.004228
218129124	41681010	2127114	10000.000000	28029	2340	1.000000	18650	5172	1.000000	29146719	0.003937
218123240	41690753	2126654	10000.000000	27856	2365	1.000000	18672	5172	1.000000	29354373	0.004497
218131151	41682240	2125145	10000.000000	27803	2386	1.000000	18880	5013	1.000000	29562489	0.004325
218111466	41693296	2129756	10000.000000	28014	2364	1.000000	18781	4987	1.000000	29770678	0.004255
218120183	41692559	2127612	10000.000000	27980	2409	1.000000	18627	5108	1.000000	29978618	0.004127
218087523	41717684	2125474	10000.000000	28261	2404	1.000000	18581	5130	1.000000	30186646	0.004155
218110752	41685077	2127455	10000.000000	28003	2367	1.000000	18632	5244	1.000000	30394144	0.004128
218124620	41681361	2127505	10000.000000	27779	2487	1.000000	18665	5062	1.000000	30601756	0.004297
218118309	41692241	2129274	10000.000000	27559	2387	1.000000	18782	5031	1.000000	30807999	0.004460
218109033	41692415	2126070	10000.000000	28126	2451	1.000000	18957	4971	1.000000	31013520	0.004317
218090380	41721102	2127392	10000.000000	27954	2245	1.000000	18965	5019	1.000000	31219601	0.004064
218127644	41676805	2127937	10000.000000	28099	2317	1.000000	18639	5076	1.000000	31425100	0.004008
218125966	41687132	2127878	10000.000000	27952	2294	1.000000	18922	5180	1.000000	31630237	0.002612
218107032	41696598	2128050	10000.000000	28016	2372	1.000000	18874	5027	1.000000	31835380	0.002872
218096535	41696387	2126627	10000.000000	27872	2399	1.000000	18805	5157	1.000000	32040390	0.002535
218115001	41680808	2125307	10000.000000	27801	2487	1.000000	19183	4920	1.000000	32242846	0.002341
218102807	41689398	2130503	10000.000000	27905	2256	1.000000	18994	5026	1.000000	32446539	0.002298
218122505	41689506	2126011	10000.000000	27822	2353	1.000000	18454	5117	1.000000	32650228	0.002103
npatches	nstrain	runtime	dt	init_x	init_y	init_y_blood	init_z	init_S	beta0	beta1	beta2	beta3	mean_beta	B	d	delta	delta_blood	b[0]	mut	m	CTL	c	g	epsilon	k	het	lambda	rho	omega	x_max	patch.dyna	DELTA	A	VA
10000	1	100.000000	0.001000	21900	9499	5000000	0.001000	10000000	6.418273	6.962201	11.693189	13.015317	9	800000000	0.010000	1.000000	1.000000	80000	0.000050	0.004800	0	0.500000	0.000000	2.500000	6.000000	0.500000	0.001000	0.001000	0.010000	31872	0	10.000000	7.000000	1.000000
sus	inf	inf_blood	z	x[0]	y[0][0]	z[0]	x[1]	y[1][0]	z[1]	S[0]	synchrony
219000000	94990000	5000000	10.000000	21900	9499	0.001000	21900	9499	0.001000	10000000	0.000000
97907281	198625752	10295967	3941.516320	12086	18730	0.394152	11303	19215	0.394152	10612308	0.000000
152932519	87663915	4536472	6325.803353	18160	7772	0.632580	17423	7824	0.632580	11028501	0.000000
194095747	53049994	2725361	7771.765723	22837	4131	0.777177	21838	4514	0.777177	11329259	0.000000
216057719	40132621	2056473	8648.676577	25220	2971	0.864868	24357	3203	0.864868	11572154	0.000000
228414710	33839302	1730845	9180.483393	26344	2415	0.918048	25818	2627	0.918048	11782457	0.000000
235704598	30405831	1554836	9503.000201	27422	2097	0.950300	26403	2205	0.950300	11973807	0.000000
240054158	28453578	1452232	9698.592075	27683	1872	0.969859	26669	2118	0.969859	12153907	0.000000
242670705	27303803	1393764	9817.209710	27934	1746	0.981721	27344	1876	0.981721	12326626	0.000000
244277202	26630555	1359873	9889.145947	28041	1740	0.988915	27421	1831	0.988915	12494864	0.000000
245181943	26238159	1339474	9932.772025	28201	1634	0.993277	27463	1788	0.993277	12661066	0.000000
245767749	26000351	1327583	9959.229270	28189	1750	0.995923	27333	1937	0.995923	12825004	0.000000
246145875	25836894	1318227	9975.274394	27862	1747	0.997527	27600	1787	0.997527	12987631	0.000000
246373251	25757032	1314308	9985.005037	28069	1615	0.998501	27524	1895	0.998501	13149610	0.000000
246443011	25713589	1314324	9990.906233	27826	1830	0.999091	27532	1777	0.999091	13311353	0.000000
246556258	25677200	1309295	9994.485041	28333	1653	0.999449	27536	1821	0.999449	13471881	0.000000
246611441	25657473	1306902	9996.655426	28121	1611	0.999666	27664	1755	0.999666	13633045	0.000000
246638163	25637992	1307190	9997.971667	28149	1771	0.999797	27698	1675	0.999797	13793886	0.000000
246644137	25646152	1307605	9998.769908	28072	1659	0.999877	27410	1874	0.999877	13954787	0.000000
246654906	25622369	1309975	9999.254005	27836	1814	0.999925	27615	1782	0.999925	14115183	0.000000
246641487	25635178	1307359	9999.547588	28240	1678	0.999955	27458	1777	0.999955	14274260	0.000000
246645612	25635793	1306933	9999.725632	28231	1632	0.999973	27698	1895	0.999973	14433852	0.000000
246644899	25629502	1307301	9999.833608	27941	1624	0.999983	27525	1716	0.999983	14592942	0.000000
246675541	25622420	1306929	9999.899091	28262	1607	0.999990	27802	1698	0.999990	14752140	0.000000
246610477	25647017	1310532	9999.938803	28163	1688	0.999994	27617	1750	0.999994	14910373	0.000000
246685702	25617933	1307993	9999.962887	28066	1698	0.999996	27464	1874	0.999996	15068352	0.000000
246681607	25625630	1307751	9999.977493	28157	1676	0.999998	27819	1724	0.999998	15226224	0.000000
246719575	25610085	1307835	9999.986350	28171	1647	0.999999	27644	1728	0.999999	15383850	0.000000
246649507	25630709	1307962	9999.991722	28163	1567	0.999999	27717	1785	0.999999	15540974	0.000000
246642105	25620133	1308584	9999.994980	28179	1696	0.999999	27501	1935	0.999999	15698518	0.000000
246665199	25629723	1306590	9999.996955	28125	1664	1.000000	27633	1783	1.000000	15855224	0.000000
246644973	25626609	1306985	9999.998154	28170	1671	1.000000	27570	1815	1.000000	16012097	0.000000
246661922	25607554	1306945	9999.998880	28019	1757	1.000000	27530	1768	1.000000	16169068	0.000000
246674268	25630464	1307218	9999.999321	27961	1573	1.000000	27647	1769	1.000000	16326162	0.000000
246658569	25624857	1305393	9999.999588	28336	1569	1.000000	27617	1831	1.000000	16482766	0.000000
246682527	25599867	1307104	9999.999750	28356	1656	1.000000	27424	1807	1.000000	16638934	0.000000
246692694	25621693	1310633	9999.999849	28180	1582	1.000000	27394	1843	1.000000	16795063	0.000000
246674258	25620445	1307335	9999.999908	27932	1711	1.000000	27707	1783	1.000000	16950018	0.000000
246631517	25642116	1308379	9999.999944	28039	1506	1.000000	27422	1735	1.000000	17104788	0.000000
246629318	25642113	1307781	9999.999966	28089	1644	1.000000	27550	1839	1.000000	17259714	0.000000
246645314	25629805	1307211	9999.999980	28468	1648	1.000000	27400	1838	1.000000	17413455	-1.#IND00
246681135	25625943	1307667	9999.999988	28261	1668	1.000000	27491	1904	1.000000	17568606	0.009600
246685871	25622353	1306452	9999.999992	27916	1735	1.000000	27600	1803	1.000000	17723324	0.014292
246686380	25613659	1305054	9999.999995	28235	1721	1.000000	27593	1862	1.000000	17878292	0.008970
246682396	25622421	1308499	9999.999997	28215	1536	1.000000	27395	1789	1.000000	18032669	-0.008106
246668298	25621415	1308112	9999.999998	28153	1738	1.000000	27781	1637	1.000000	18186002	-0.004387
246680620	25608353	1308083	9999.999999	28041	1690	1.000000	27792	1872	1.000000	18340183	-0.005228
246646940	25635337	1309201	9999.999999	28273	1590	1.000000	27442	1753	1.000000	18493429	-0.003283
246646937	25622985	1306912	10000.000000	28188	1655	1.000000	27842	1800	1.000000	18646914	-0.003179
246683012	25619855	1308857	10000.000000	28387	1600	1.000000	27508	1847	1.000000	18799941	-0.000903
246668148	25627431	1309520	10000.000000	28322	1595	1.000000	27582	1789	1.000000	18952246	-0.002534
246634549	25642403	1305231	10000.000000	28270	1584	1.000000	27562	1776	1.000000	19104351	-0.001980
246666520	25632864	1306001	10000.000000	27951	1693	1.000000	27637	1848	1.000000	19256293	-0.002645
246651543	25630878	1306926	10000.000000	28154	1710	1.000000	27494	1810	1.000000	19408671	-0.001993
246649219	25628137	1304457	10000.000000	27854	1722	1.000000	27610	1769	1.000000	19561548	-0.002160
246669999	25618031	1305821	10000.000000	28000	1645	1.000000	27769	1794	1.000000	19712863	-0.002192
246674309	25618972	1308198	10000.000000	28508	1667	1.000000	27196	1926	1.000000	19864111	-0.002702
246656838	25627547	1306473	10000.000000	28281	1704	1.000000	27502	1850	1.000000	20014926	-0.004661
246691720	25618023	1307498	10000.000000	28346	1706	1.000000	27445	1856	1.000000	20165111	-0.004398
246646751	25627309	1309631	10000.000000	28329	1618	1.000000	27399	1890	1.000000	20315800	-0.004728
246691321	25617903	1310538	10000.000000	28424	1588	1.000000	27630	1727	1.000000	20466718	-0.005737
246654104	25643585	1310872	10000.000000	28240	1557	1.000000	27475	1928	1.000000	20616466	-0.004526
246672630	25627334	1307935	10000.000000	27881	1612	1.000000	27401	1820	1.000000	20766479	-0.003952
246668449	25628424	1306035	10000.000000	27875	1701	1.000000	27378	1726	1.000000	20915656	-0.003787
246675815	25628616	1308614	10000.000000	27907	1743	1.000000	27458	1878	1.000000	21064584	-0.003739
246639046	25642747	1306129	10000.000000	28274	1715	1.000000	27539	1840	1.000000	21213388	-0.003535
246669161	25639661	1307092	10000.000000	28028	1570	1.000000	27265	1878	1.000000	21362689	-0.003763
246649168	25636173	1306829	10000.000000	28130	1689	1.000000	27828	1708	1.000000	21511268	-0.003587
246686271	25621338	1307439	10000.000000	28193	1587	1.000000	27703	1880	1.000000	21659950	-0.003365
246656452	25631908	1308160	10000.000000	28289	1664	1.000000	27711	1687	1.000000	21807762	-0.003468
246674656	25613016	1308531	10000.000000	27976	1648	1.000000	27845	1747	1.000000	21955401	-0.003190
246702799	25608779	1306109	10000.000000	28175	1613	1.000000	27508	1909	1.000000	22103843	-0.003523
246668888	25621133	1306941	10000.000000	28407	1645	1.000000	27644	1730	1.000000	22250940	-0.003917
246677638	25632161	1307858	10000.000000	28022	1587	1.000000	27667	1702	1.000000	22398674	-0.004441
246621417	25637253	1306711	10000.000000	28292	1529	1.000000	27686	1794	1.000000	22545756	-0.003572
246647986	25620870	1307713	10000.000000	28266	1679	1.000000	27370	1886	1.000000	22692649	-0.004762
246659974	25634553	1307210	10000.000000	28281	1643	1.000000	27722	1807	1.000000	22838859	-0.004360
246652159	25633476	1307127	10000.000000	28061	1648	1.000000	27768	1768	1.000000	22984971	-0.003958
246680674	25609903	1307718	10000.000000	28285	1546	1.000000	27389	1875	1.000000	23130736	-0.003763
246649724	25631157	1305212	10000.000000	28262	1642	1.000000	27429	1741	1.000000	23275916	-0.004083
246677758	25610697	1309373	10000.000000	28462	1619	1.000000	27786	1713	1.000000	23422427	-0.003741
246701619	25602729	1305625	10000.000000	28185	1709	1.000000	27540	1892	1.000000	23568561	-0.003697
246665300	25626081	1306931	10000.000000	28075	1596	1.000000	27662	1784	1.000000	23714121	-0.003418
246696890	25627197	1306761	10000.000000	28302	1649	1.000000	27646	1843	1.000000	23858757	-0.003845
246666444	25635072	1307232	10000.000000	28395	1479	1.000000	27400	1855	1.000000	24003421	-0.003827
246660351	25627572	1306757	10000.000000	27948	1758	1.000000	27744	1770	1.000000	24147356	-0.003734
246638785	25631301	1308923	10000.000000	28139	1682	1.000000	27689	1617	1.000000	24292244	-0.003661
246667321	25620048	1307444	10000.000000	28153	1634	1.000000	27521	1843	1.000000	24436650	-0.003518
246661016	25622040	1307647	10000.000000	28109	1672	1.000000	27386	1763	1.000000	24580824	-0.003710
246688713	25621789	1304645	10000.000000	28205	1661	1.000000	27784	1801	1.000000	24725256	-0.004652
246669388	25625721	1306975	10000.000000	28317	1574	1.000000	27714	1847	1.000000	24869152	-0.004698
246655517	25627997	1306830	10000.000000	28334	1660	1.000000	27744	1831	1.000000	25012080	-0.004174
246676408	25619225	1308908	10000.000000	28449	1612	1.000000	27496	1864	1.000000	25154599	-0.005091
246632041	25647870	1308158	10000.000000	28297	1595	1.000000	27470	1788	1.000000	25297611	-0.004797
246651958	25634448	1306325	10000.000000	28114	1622	1.000000	27559	1833	1.000000	25440341	-0.004793
246708097	25604521	1304991	10000.000000	28306	1548	1.000000	27332	1786	1.000000	25582893	-0.004660
246685795	25630486	1308948	10000.000000	28166	1681	1.000000	27533	1733	1.000000	25724591	-0.004669
246648199	25633206	1307162	10000.000000	28160	1771	1.000000	27688	1806	1.000000	25867760	-0.004604
246641840	25646312	1308827	10000.000000	28029	1647	1.000000	27650	1892	1.000000	26009871	-0.004287
246685109	25634020	1306694	10000.000000	28254	1676	1.000000	27528	1731	1.000000	26151317	-0.003686
npatches	nstrain	runtime	dt	init_x	init_y	init_y_blood	init_z	init_S	beta0	beta1	beta2	beta3	mean_beta	B	d	delta	delta_blood	b[0]	mut	m	CTL	c	g	epsilon	k	het	lambda	rho	omega	x_max	patch.dyna	DELTA	A	VA
10000	1	100.000000	0.001000	21900	9499	5000000	0.001000	10000000	7.897040	6.424045	12.885858	6.766239	9	800000000	0.010000	1.000000	1.000000	80000	0.000050	0.004800	0	0.500000	0.000000	2.500000	7.000000	0.500000	0.001000	0.001000	0.010000	31872	0	10.000000	7.000000	1.000000
sus	inf	inf_blood	z	x[0]	y[0][0]	z[0]	x[1]	y[1][0]	z[1]	S[0]	synchrony
219000000	94990000	5000000	10.000000	21900	9499	0.001000	21900	9499	0.001000	10000000	0.000000
105117704	173605824	9033151	3941.516320	10993	17235	0.394152	12713	16436	0.394152	10599261	0.000000
170884277	66461972	3442788	6325.803353	18173	6419	0.632580	20271	5485	0.632580	10972585	0.000000
216214574	37281388	1920505	7771.765723	23144	3209	0.777177	24995	2752	0.777177	11218302	0.000000
239598355	26589667	1363815	8648.676577	25269	2410	0.864868	27434	1705	0.864868	11402988	0.000000
252678225	21363643	1093944	9180.483393	26738	1724	0.918048	28469	1317	0.918048	11553229	0.000000
260277703	18559817	948549	9503.000201	27726	1476	0.950300	28804	1198	0.950300	11683294	0.000000
264800327	16964001	867408	9698.592075	28153	1234	0.969859	29570	1003	0.969859	11801158	0.000000
267498917	16042384	819119	9817.209710	28608	1043	0.981721	29579	886	0.981721	11913099	0.000000
269151763	15486809	791253	9889.145947	28587	1165	0.988915	29817	844	0.988915	12019717	0.000000
270138742	15162697	773948	9932.772025	28802	1065	0.993277	29556	873	0.993277	12123272	0.000000
270720847	14978316	764349	9959.229270	28679	1106	0.995923	29715	852	0.995923	12225925	0.000000
271128108	14839222	757004	9975.274394	28572	1100	0.997527	29807	845	0.997527	12327184	0.000000
271278551	14778482	756329	9985.005037	28544	1115	0.998501	29846	840	0.998501	12427991	0.000000
271422880	14747165	751462	9990.906233	28828	1066	0.999091	29816	869	0.999091	12528556	0.000000
271515483	14708692	749298	9994.485041	28751	1046	0.999449	29912	716	0.999449	12628278	0.000000
271577530	14685029	749618	9996.655426	28961	991	0.999666	29812	791	0.999666	12726856	0.000000
271612204	14676708	748344	9997.971667	28727	1141	0.999797	29804	816	0.999797	12826164	0.000000
271613915	14677720	748960	9998.769908	28916	1075	0.999877	29899	907	0.999877	12924997	0.000000
271601661	14674552	749120	9999.254005	28693	1022	0.999925	29854	786	0.999925	13023329	0.000000
271646123	14662314	749120	9999.547588	28912	1067	0.999955	29983	815	0.999955	13121944	0.000000
271621972	14679347	748962	9999.725632	28642	1147	0.999973	30124	826	0.999973	13220130	0.000000
271592004	14672109	749040	9999.833608	28920	1040	0.999983	30133	805	0.999983	13318399	0.000000
271667277	14652880	748219	9999.899091	28759	1061	0.999990	29869	750	0.999990	13416308	0.000000
271658903	14671132	748514	9999.938803	28878	1080	0.999994	29869	870	0.999994	13513874	0.000000
271648213	14663438	747932	9999.962887	28459	1194	0.999996	30095	765	0.999996	13611274	0.000000
271661805	14658143	747663	9999.977493	28513	1116	0.999998	30024	753	0.999998	13708245	0.000000
271633088	14666565	748101	9999.986350	29074	1063	0.999999	29817	797	0.999999	13805558	0.000000
271636854	14665465	747748	9999.991722	28924	1092	0.999999	30008	711	0.999999	13903062	0.000000
271671952	14662704	746621	9999.994980	29051	1016	0.999999	29822	781	0.999999	14000673	0.000000
271675335	14662756	749045	9999.996955	28678	1178	1.000000	29885	828	1.000000	14097133	0.000000
271660784	14661126	749967	9999.998154	28774	1110	1.000000	30152	811	1.000000	14194357	0.000000
271616659	14670673	748746	9999.998880	28761	1111	1.000000	29930	764	1.000000	14290934	0.000000
271629546	14668760	746022	9999.999321	28803	1100	1.000000	29854	823	1.000000	14387418	0.000000
271644957	14660901	749697	9999.999588	28851	996	1.000000	30023	799	1.000000	14483745	0.000000
271632168	14670906	748184	9999.999750	28942	977	1.000000	29963	784	1.000000	14579346	0.000000
271639161	14669250	749101	9999.999849	28775	1109	1.000000	29933	841	1.000000	14675711	0.000000
271635787	14664762	749827	9999.999908	28673	1060	1.000000	29885	804	1.000000	14772355	0.000000
271643088	14676260	749324	9999.999944	28873	1048	1.000000	29836	837	1.000000	14868255	0.000000
271649379	14651666	747534	9999.999966	28531	1172	1.000000	29883	834	1.000000	14963516	0.000000
271622858	14667608	748367	9999.999980	29019	1010	1.000000	29799	859	1.000000	15058973	-1.#IND00
271677578	14643120	747798	9999.999988	28775	1179	1.000000	30030	814	1.000000	15154436	-0.052800
271702030	14651034	747063	9999.999992	28676	1042	1.000000	29943	799	1.000000	15250791	-0.026013
271651945	14674949	747952	9999.999995	28658	1021	1.000000	29996	772	1.000000	15345701	-0.012193
271630982	14668381	748078	9999.999997	29059	1006	1.000000	29995	794	1.000000	15440310	-0.005290
271699273	14646646	747789	9999.999998	29015	1132	1.000000	29962	840	1.000000	15535367	-0.004128
271643952	14659568	749100	9999.999999	28758	1068	1.000000	29881	796	1.000000	15630437	-0.007867
271648641	14664638	748486	9999.999999	28900	1008	1.000000	29680	824	1.000000	15725120	-0.004576
271642466	14670218	749917	10000.000000	28950	1045	1.000000	30245	772	1.000000	15819658	-0.000537
271652684	14652827	748049	10000.000000	28687	1022	1.000000	30010	886	1.000000	15914221	0.000450
271655275	14652986	748164	10000.000000	28989	978	1.000000	29879	824	1.000000	16008114	0.002095
271695239	14649229	747550	10000.000000	28755	1089	1.000000	29867	794	1.000000	16102006	0.003648
271675774	14649952	747544	10000.000000	28910	1043	1.000000	29932	848	1.000000	16194990	0.002507
271664213	14651800	748483	10000.000000	29090	977	1.000000	30050	730	1.000000	16288269	0.003317
271666127	14648951	747731	10000.000000	28548	1121	1.000000	29905	889	1.000000	16381296	0.002161
271680419	14654229	746712	10000.000000	28799	1000	1.000000	29969	736	1.000000	16474264	0.004621
271648805	14658911	747779	10000.000000	28977	1096	1.000000	29648	888	1.000000	16567389	0.003876
271630994	14667101	747701	10000.000000	28656	1076	1.000000	29824	819	1.000000	16660449	0.003153
271645719	14666880	748730	10000.000000	28549	1016	1.000000	30095	842	1.000000	16753122	0.004448
271647159	14665184	747611	10000.000000	28580	1156	1.000000	29897	802	1.000000	16846019	0.004185
271639939	14662194	748683	10000.000000	28652	1054	1.000000	29865	806	1.000000	16938873	0.004213
271665568	14656656	748435	10000.000000	28965	967	1.000000	29914	810	1.000000	17031498	0.004617
271640474	14660228	747054	10000.000000	28873	1013	1.000000	29943	794	1.000000	17124085	0.003781
271639808	14659887	747546	10000.000000	29022	1030	1.000000	30292	753	1.000000	17217212	0.004858
271621105	14679675	748544	10000.000000	28928	1075	1.000000	29820	855	1.000000	17309368	0.003885
271636413	14655607	747251	10000.000000	28528	1100	1.000000	30038	754	1.000000	17401625	0.003801
271678928	14652497	748406	10000.000000	28771	1045	1.000000	29993	775	1.000000	17493599	0.003654
271642703	14654984	747927	10000.000000	28686	1162	1.000000	29940	774	1.000000	17585863	0.005861
271666245	14659029	748853	10000.000000	28981	1057	1.000000	29926	808	1.000000	17677328	0.005682
271624517	14676127	748998	10000.000000	28979	1124	1.000000	29783	762	1.000000	17768949	0.006924
271643650	14655932	747505	10000.000000	28888	1032	1.000000	29969	772	1.000000	17860098	0.007003
271642907	14669063	748212	10000.000000	29003	1020	1.000000	29932	746	1.000000	17951837	0.006630
271664909	14663070	748442	10000.000000	28546	1061	1.000000	29850	792	1.000000	18042952	0.008022
271659148	14664340	749445	10000.000000	29076	934	1.000000	30081	779	1.000000	18133937	0.007881
271622321	14670295	748643	10000.000000	28710	1176	1.000000	29877	842	1.000000	18225068	0.007580
271688671	14653907	747268	10000.000000	28940	1070	1.000000	29912	812	1.000000	18316091	0.007475
271656653	14665254	748109	10000.000000	28942	1039	1.000000	30097	781	1.000000	18406611	0.007000
271635910	14661553	748310	10000.000000	28682	1028	1.000000	29991	874	1.000000	18497630	0.006638
271654682	14664948	748727	10000.000000	28923	995	1.000000	30044	814	1.000000	18587858	0.007010
271653272	14666764	747719	10000.000000	28941	992	1.000000	30012	673	1.000000	18678069	0.007034
271669129	14658685	748640	10000.000000	28840	1093	1.000000	30117	825	1.000000	18768018	0.006677
271623598	14673617	748692	10000.000000	28490	1119	1.000000	29774	808	1.000000	18858080	0.006642
271648041	14660477	748799	10000.000000	28894	1064	1.000000	29787	824	1.000000	18948086	0.006621
271664961	14661204	746519	10000.000000	28790	1073	1.000000	29852	897	1.000000	19038065	0.006421
271633300	14669986	747996	10000.000000	28941	1110	1.000000	30041	731	1.000000	19126954	0.007076
271631350	14675020	748749	10000.000000	28824	1089	1.000000	29951	836	1.000000	19216458	0.007166
271613162	14676147	749096	10000.000000	28895	1060	1.000000	29802	798	1.000000	19305703	0.006516
271634025	14656499	748355	10000.000000	28729	1028	1.000000	29696	733	1.000000	19394452	0.006501
271646581	14655428	747986	10000.000000	28866	1077	1.000000	30094	773	1.000000	19483232	0.006447
271648399	14666756	747850	10000.000000	28864	983	1.000000	30141	825	1.000000	19572106	0.008278
271625841	14663882	749101	10000.000000	28809	1035	1.000000	30066	757	1.000000	19660960	0.007696
271667081	14647090	748198	10000.000000	28618	1083	1.000000	29814	843	1.000000	19749368	0.007444
271611116	14664355	748643	10000.000000	28471	1012	1.000000	30056	803	1.000000	19837301	0.007304
271681937	14656253	748190	10000.000000	28762	1127	1.000000	29972	824	1.000000	19925578	0.006818
271639789	14663430	747843	10000.000000	28621	1033	1.000000	29923	809	1.000000	20013911	0.006728
271652736	14651902	746460	10000.000000	28875	1027	1.000000	30213	791	1.000000	20101995	0.006516
271652926	14660354	747426	10000.000000	28955	1043	1.000000	29877	726	1.000000	20189883	0.006917
271646639	14671692	750048	10000.000000	28757	1115	1.000000	29917	864	1.000000	20277630	0.007769
271655081	14655525	748186	10000.000000	28519	1154	1.000000	30140	798	1.000000	20365018	0.007601
271698915	14632228	746265	10000.000000	28524	1063	1.000000	30081	746	1.000000	20452723	0.006787
npatches	nstrain	runtime	dt	init_x	init_y	init_y_blood	init_z	init_S	beta0	beta1	beta2	beta3	mean_beta	B	d	delta	delta_blood	b[0]	mut	m	CTL	c	g	epsilon	k	het	lambda	rho	omega	x_max	patch.dyna	DELTA	A	VA
10000	1	100.000000	0.001000	21900	9499	5000000	0.001000	10000000	9.720583	6.088617	11.754218	12.362561	9	800000000	0.010000	1.000000	1.000000	80000	0.000050	0.004800	0	0.500000	0.000000	2.500000	8.000000	0.500000	0.001000	0.001000	0.010000	31872	0	10.000000	7.000000	1.000000
sus	inf	inf_blood	z	x[0]	y[0][0]	z[0]	x[1]	y[1][0]	z[1]	S[0]	synchrony
219000000	94990000	5000000	10.000000	21900	9499	0.001000	21900	9499	0.001000	10000000	0.000000
112891818	151339020	7905830	3941.516320	10046	15865	0.394152	14288	13929	0.394152	10582016	0.000000
188666784	50061742	2601513	6325.803353	17466	5400	0.632580	22122	4029	0.632580	10911138	0.000000
236994040	25570640	1317539	7771.765723	22802	2769	0.777177	27378	1624	0.777177	11105525	0.000000
260947558	16782200	863331	8648.676577	25430	1808	0.864868	29479	939	0.864868	11236395	0.000000
274046988	12561326	644229	9180.483393	27129	1222	0.918048	30005	640	0.918048	11333276	0.000000
281526056	10329318	528203	9503.000201	28092	1092	0.950300	30520	524	0.950300	11410875	0.000000
285945633	9060679	462753	9698.592075	28428	980	0.969859	30796	383	0.969859	11476651	0.000000
288593548	8332779	425423	9817.209710	28889	862	0.981721	31088	370	0.981721	11535257	0.000000
290187191	7881349	402652	9889.145947	28976	820	0.988915	31159	329	0.988915	11589502	0.000000
291210522	7599724	386946	9932.772025	29084	784	0.993277	31027	390	0.993277	11640898	0.000000
291815963	7456568	379372	9959.229270	29394	719	0.995923	31269	340	0.995923	11691228	0.000000
292147802	7352735	374559	9975.274394	29212	748	0.997527	31089	348	0.997527	11740067	0.000000
292419282	7284895	370446	9985.005037	29458	687	0.998501	31058	336	0.998501	11788255	0.000000
292523898	7254399	370188	9990.906233	29312	672	0.999091	31065	294	0.999091	11836392	0.000000
292572056	7245047	368967	9994.485041	29641	686	0.999449	31158	319	0.999449	11884575	0.000000
292592886	7225654	369165	9996.655426	29381	749	0.999666	31054	325	0.999666	11932558	0.000000
292651436	7227454	369537	9997.971667	29404	669	0.999797	31147	360	0.999797	11980399	0.000000
292679715	7220330	367807	9998.769908	29645	606	0.999877	31096	334	0.999877	12027973	0.000000
292640407	7221356	368146	9999.254005	29354	720	0.999925	31054	323	0.999925	12075203	0.000000
292657869	7213287	367968	9999.547588	29211	779	0.999955	30947	328	0.999955	12122371	0.000000
292654933	7213735	368350	9999.725632	29529	678	0.999973	31062	309	0.999973	12168839	0.000000
292681979	7214999	367914	9999.833608	29796	653	0.999983	31172	330	0.999983	12215432	0.000000
292689466	7211714	367948	9999.899091	29567	697	0.999990	31127	325	0.999990	12262794	0.000000
292699379	7210913	367276	9999.938803	29432	667	0.999994	31043	343	0.999994	12309839	0.000000
292697166	7212794	368195	9999.962887	29530	660	0.999996	31223	331	0.999996	12356596	0.000000
292726291	7205475	367544	9999.977493	29774	716	0.999998	31298	302	0.999998	12403832	0.000000
292697212	7215734	368726	9999.986350	29192	764	0.999999	31270	346	0.999999	12450472	0.000000
292661451	7218405	367838	9999.991722	29739	673	0.999999	31249	296	0.999999	12496744	0.000000
292713378	7203038	367364	9999.994980	29405	712	0.999999	31127	301	0.999999	12543282	0.000000
292707427	7204160	367655	9999.996955	29439	713	1.000000	31105	323	1.000000	12589549	0.000000
292664808	7231168	368968	9999.998154	29318	693	1.000000	31238	308	1.000000	12636572	0.000000
292651160	7224346	368479	9999.998880	29670	613	1.000000	31062	276	1.000000	12682708	0.000000
292656092	7232414	370060	9999.999321	29560	687	1.000000	31125	281	1.000000	12728422	0.000000
292634587	7229583	369243	9999.999588	29254	749	1.000000	30837	337	1.000000	12774859	0.000000
292667800	7207082	367534	9999.999750	29509	617	1.000000	31002	328	1.000000	12821072	0.000000
292636052	7222304	368543	9999.999849	29396	750	1.000000	31204	310	1.000000	12866598	0.000000
292711123	7210946	366503	9999.999908	29687	629	1.000000	31079	333	1.000000	12912218	0.000000
292660896	7222766	368569	9999.999944	29424	623	1.000000	31360	305	1.000000	12957863	0.000000
292679995	7216769	369396	9999.999966	29477	660	1.000000	31115	312	1.000000	13003492	0.000000
292647160	7220382	368431	9999.999980	29604	636	1.000000	31161	341	1.000000	13050002	-1.#IND00
292731896	7200629	367648	9999.999988	29600	658	1.000000	30984	272	1.000000	13095418	-1.#IND00
292691449	7217882	367556	9999.999992	29646	651	1.000000	31075	335	1.000000	13141119	-1.#IND00
292660872	7225325	368573	9999.999995	29048	730	1.000000	31000	317	1.000000	13187155	-1.#IND00
292665355	7218478	369453	9999.999997	29402	774	1.000000	31119	340	1.000000	13233203	-0.006082
292674620	7202783	367975	9999.999998	29219	729	1.000000	31206	343	1.000000	13278762	-0.002662
292668483	7215631	368666	9999.999999	29416	701	1.000000	31092	322	1.000000	13324007	0.001302
292676453	7213447	369057	9999.999999	29382	814	1.000000	31186	344	1.000000	13369473	0.004543
292697792	7211021	367719	10000.000000	29067	740	1.000000	31131	291	1.000000	13415147	0.001334
292628395	7231685	368049	10000.000000	29346	644	1.000000	31307	274	1.000000	13460355	0.002143
292655802	7218475	368275	10000.000000	29545	651	1.000000	31265	323	1.000000	13506442	0.003296
292682413	7206148	368188	10000.000000	29685	674	1.000000	31357	312	1.000000	13551521	0.005956
292684830	7217234	368583	10000.000000	29480	675	1.000000	31126	314	1.000000	13596634	0.006213
292654367	7212907	368146	10000.000000	29689	634	1.000000	31175	289	1.000000	13641867	0.000568
292709277	7207595	367684	10000.000000	29550	652	1.000000	31275	317	1.000000	13686575	0.001162
292666998	7217197	367753	10000.000000	29354	655	1.000000	31307	316	1.000000	13731424	0.002068
292723781	7200891	366382	10000.000000	29102	711	1.000000	31122	306	1.000000	13775700	0.001525
292676580	7220558	367603	10000.000000	29250	672	1.000000	31128	294	1.000000	13820214	0.001283
292677461	7215408	368654	10000.000000	29514	777	1.000000	31012	277	1.000000	13864950	0.002052
292703781	7198926	366268	10000.000000	29372	724	1.000000	31098	322	1.000000	13909443	0.002329
292724769	7203856	367465	10000.000000	29290	708	1.000000	31130	285	1.000000	13953623	0.000998
292705792	7212123	367931	10000.000000	29388	745	1.000000	31199	312	1.000000	13998282	0.000915
292705170	7208801	367166	10000.000000	29280	745	1.000000	31223	347	1.000000	14042766	0.000525
292683848	7213132	368909	10000.000000	29109	679	1.000000	30984	343	1.000000	14087109	0.000551
292706413	7210453	368081	10000.000000	29710	581	1.000000	31306	302	1.000000	14131275	0.000266
292684267	7212505	366825	10000.000000	29519	651	1.000000	31254	292	1.000000	14174807	0.000496
292706658	7201907	367346	10000.000000	29736	599	1.000000	31183	328	1.000000	14218740	0.001141
292699379	7211359	369271	10000.000000	29611	616	1.000000	30876	306	1.000000	14262591	0.001159
292690209	7218105	368337	10000.000000	29341	639	1.000000	31080	278	1.000000	14306435	-0.000254
292674769	7208076	368408	10000.000000	29654	670	1.000000	30855	314	1.000000	14349735	-0.000343
292708253	7212469	368130	10000.000000	29457	652	1.000000	30968	318	1.000000	14393426	-0.000105
292691646	7219268	368956	10000.000000	29343	696	1.000000	31167	285	1.000000	14436524	-0.000228
292675290	7215009	368031	10000.000000	29541	714	1.000000	30974	287	1.000000	14480172	-0.000346
292663297	7217144	369059	10000.000000	29419	649	1.000000	31001	270	1.000000	14523105	-0.000352
292673740	7225294	368583	10000.000000	29256	765	1.000000	31256	329	1.000000	14566593	-0.000836
292691259	7211011	367632	10000.000000	29359	659	1.000000	31215	325	1.000000	14609728	-0.000718
292706976	7210502	369063	10000.000000	29623	679	1.000000	31286	338	1.000000	14652627	-0.000535
292667445	7213264	367607	10000.000000	29243	735	1.000000	31193	327	1.000000	14695705	-0.000407
292678907	7222516	369252	10000.000000	29142	688	1.000000	31194	288	1.000000	14738824	-0.000853
292664394	7219877	368481	10000.000000	29016	795	1.000000	31079	306	1.000000	14782339	-0.000885
292727102	7195016	369104	10000.000000	29475	702	1.000000	31101	326	1.000000	14825530	-0.000843
292670968	7216680	367724	10000.000000	29373	631	1.000000	31051	302	1.000000	14868362	-0.000658
292677644	7198867	367748	10000.000000	29537	613	1.000000	31214	303	1.000000	14910862	-0.000285
292725161	7209253	367614	10000.000000	29433	778	1.000000	31114	303	1.000000	14953720	-0.000456
292715918	7203919	367208	10000.000000	29051	678	1.000000	31095	311	1.000000	14996072	-0.000506
292711963	7206074	367388	10000.000000	29467	635	1.000000	31304	312	1.000000	15038517	-0.000419
292715694	7203038	367865	10000.000000	29290	687	1.000000	30933	322	1.000000	15081407	-0.000588
292706279	7209499	368282	10000.000000	29524	688	1.000000	31149	325	1.000000	15124052	-0.000565
292693150	7218191	367267	10000.000000	29469	656	1.000000	31064	330	1.000000	15166524	-0.000260
292682229	7209838	369265	10000.000000	29405	741	1.000000	30931	368	1.000000	15208691	-0.000713
292711243	7209402	367864	10000.000000	29193	714	1.000000	30950	295	1.000000	15250990	-0.000853
292700747	7210317	367868	10000.000000	29430	706	1.000000	30867	348	1.000000	15293234	-0.000172
292650333	7225403	370049	10000.000000	29166	696	1.000000	31026	340	1.000000	15335951	-0.001061
292670949	7225929	368087	10000.000000	29391	617	1.000000	31151	259	1.000000	15378033	-0.001411
292665850	7213501	368210	10000.000000	29718	650	1.000000	31212	326	1.000000	15420446	-0.001703
292734272	7201335	368588	10000.000000	29577	619	1.000000	31183	338	1.000000	15462637	-0.001683
292681331	7215900	367841	10000.000000	29475	704	1.000000	31083	332	1.000000	15504463	-0.002169
292682939	7212171	367952	10000.000000	29482	694	1.000000	31281	313	1.000000	15546729	-0.002374
292659904	7217141	368360	10000.000000	29422	718	1.000000	31071	329	1.000000	15588182	-0.002396
292633283	7231233	368852	10000.000000	29681	700	1.000000	30979	349	1.000000	15630159	-0.002541
npatches	nstrain	runtime	dt	init_x	init_y	init_y_blood	init_z	init_S	beta0	beta1	beta2	beta3	mean_beta	B	d	delta	delta_blood	b[0]	mut	m	CTL	c	g	epsilon	k	het	lambda	rho	omega	x_max	patch.dyna	DELTA	A	VA
10000	1	100.000000	0.001000	21900	9499	5000000	0.001000	10000000	12.962696	10.935939	11.421062	12.383780	9	800000000	0.010000	1.000000	1.000000	80000	0.000050	0.004800	0	0.500000	0.000000	2.500000	9.000000	0.500000	0.001000	0.001000	0.010000	31872	0	10.000000	7.000000	1.000000
sus	inf	inf_blood	z	x[0]	y[0][0]	z[0]	x[1]	y[1][0]	z[1]	S[0]	synchrony
219000000	94990000	5000000	10.000000	21900	9499	0.001000	21900	9499	0.001000	10000000	0.000000
119587106	132715821	6956742	3941.516320	8785	14681	0.394152	9818	14280	0.394152	10571373	0.000000
204013787	38052978	1980215	6325.803353	16015	5160	0.632580	18289	4254	0.632580	10863109	0.000000
254066688	17441708	902545	7771.765723	20824	2764	0.777177	23485	2196	0.777177	11014183	0.000000
277781501	10293458	529784	8648.676577	23784	1938	0.864868	26253	1364	0.864868	11102879	0.000000
290259310	6946388	356542	9180.483393	25882	1325	0.918048	28075	868	0.918048	11159034	0.000000
297346736	5172164	264391	9503.000201	26175	1123	0.950300	28957	668	0.950300	11196748	0.000000
301462848	4185936	214715	9698.592075	27257	994	0.969859	29453	501	0.969859	11224166	0.000000
303919351	3608487	183748	9817.209710	27277	1007	0.981721	30062	409	0.981721	11244691	0.000000
305435775	3259609	166977	9889.145947	27960	810	0.988915	29796	398	0.988915	11261225	0.000000
306374469	3037969	155411	9932.772025	28331	792	0.993277	30214	417	0.993277	11275437	0.000000
306969309	2906570	147937	9959.229270	28661	655	0.995923	30257	427	0.995923	11288169	0.000000
307354518	2820985	143667	9975.274394	28180	987	0.997527	30330	362	0.997527	11299670	0.000000
307576487	2770786	141428	9985.005037	28138	752	0.998501	30477	367	0.998501	11310881	0.000000
307750022	2726911	139208	9990.906233	28399	678	0.999091	30531	281	0.999091	11321708	0.000000
307829522	2712621	138195	9994.485041	28682	691	0.999449	30845	312	0.999449	11331829	0.000000
307947366	2689488	136495	9996.655426	28836	594	0.999666	30531	311	0.999666	11342203	0.000000
307976314	2683147	136474	9997.971667	28870	746	0.999797	30454	339	0.999797	11352502	0.000000
307968621	2681945	136794	9998.769908	28381	770	0.999877	30360	351	0.999877	11362925	0.000000
308002293	2674806	136468	9999.254005	28659	682	0.999925	30198	336	0.999925	11372561	0.000000
307990116	2680180	136699	9999.547588	29043	638	0.999955	30653	279	0.999955	11382811	0.000000
307967936	2678525	137042	9999.725632	28446	765	0.999973	30592	311	0.999973	11392820	0.000000
307987751	2670450	136211	9999.833608	28333	747	0.999983	30635	372	0.999983	11402365	0.000000
307995718	2673977	136563	9999.899091	28655	650	0.999990	30571	296	0.999990	11411839	0.000000
308034259	2661873	135869	9999.938803	28875	697	0.999994	30591	325	0.999994	11421493	0.000000
308011592	2675822	136929	9999.962887	28434	721	0.999996	30554	301	0.999996	11431303	0.000000
307993305	2677103	135832	9999.977493	28276	820	0.999998	30530	333	0.999998	11441177	0.000000
307999807	2678062	136024	9999.986350	28304	682	0.999999	30688	256	0.999999	11450797	0.000000
308010532	2672263	136133	9999.991722	28685	740	0.999999	30564	271	0.999999	11460443	0.000000
308050364	2666422	135952	9999.994980	28392	727	0.999999	30542	290	0.999999	11470281	0.000000
308016564	2675408	137058	9999.996955	28432	662	1.000000	30534	335	1.000000	11479902	0.000000
308010279	2675642	136735	9999.998154	28407	739	1.000000	30671	369	1.000000	11489955	0.000000
307999192	2674252	136317	9999.998880	28089	739	1.000000	30676	284	1.000000	11499820	0.000000
307977860	2684658	136937	9999.999321	28455	752	1.000000	30766	258	1.000000	11509448	0.000000
307992090	2676011	136004	9999.999588	28439	722	1.000000	30692	356	1.000000	11519101	0.000000
308017021	2670684	136599	9999.999750	28156	773	1.000000	30599	317	1.000000	11528662	0.000000
307996000	2684193	136142	9999.999849	28331	834	1.000000	30713	257	1.000000	11538312	0.000000
307976038	2678654	136860	9999.999908	28075	817	1.000000	30850	292	1.000000	11548181	0.000000
308009435	2668827	136552	9999.999944	28631	720	1.000000	30843	215	1.000000	11557902	0.000000
308035284	2667464	135884	9999.999966	28346	780	1.000000	31001	270	1.000000	11567363	0.000000
308004792	2675020	136401	9999.999980	28283	751	1.000000	30678	307	1.000000	11576900	-1.#IND00
307996469	2670249	135677	9999.999988	28804	740	1.000000	30446	334	1.000000	11586131	-0.006400
308006963	2675155	136278	9999.999992	28460	773	1.000000	30392	389	1.000000	11595857	-0.015981
307996057	2672513	136402	9999.999995	27897	843	1.000000	30687	268	1.000000	11605325	-0.008956
308017551	2670649	136614	9999.999997	28357	726	1.000000	30638	336	1.000000	11615073	0.000067
308043137	2673463	136250	9999.999998	28525	626	1.000000	30906	222	1.000000	11624973	0.000364
308017826	2675416	136276	9999.999999	28923	625	1.000000	30413	384	1.000000	11634238	-0.002844
307987911	2677175	136871	9999.999999	28592	720	1.000000	30513	290	1.000000	11643812	-0.001726
308013382	2668156	136094	10000.000000	28540	836	1.000000	30636	306	1.000000	11653147	-0.003037
308028082	2672534	135995	10000.000000	28797	690	1.000000	30597	359	1.000000	11662973	0.000380
308012891	2669694	137035	10000.000000	29060	671	1.000000	30497	329	1.000000	11672183	0.000985
308015406	2666575	136128	10000.000000	28135	811	1.000000	30634	254	1.000000	11681578	-0.000262
308022119	2673538	136757	10000.000000	28742	667	1.000000	30441	377	1.000000	11691038	0.004079
307981823	2678570	136627	10000.000000	28112	878	1.000000	30570	261	1.000000	11700258	0.003220
307987467	2679296	137797	10000.000000	28239	740	1.000000	30588	330	1.000000	11709740	0.002554
308001458	2682484	136447	10000.000000	28663	593	1.000000	30558	280	1.000000	11719461	0.004255
308026323	2668567	137003	10000.000000	28214	724	1.000000	30848	226	1.000000	11728865	0.003766
308048760	2669783	136212	10000.000000	28848	724	1.000000	30791	328	1.000000	11738627	-0.000278
308016409	2675200	136751	10000.000000	28310	715	1.000000	30838	251	1.000000	11747859	-0.000790
307979411	2676985	136786	10000.000000	28549	768	1.000000	30661	326	1.000000	11757400	-0.000229
308043045	2668508	135821	10000.000000	28347	745	1.000000	30610	279	1.000000	11766407	0.000243
307994892	2678437	136629	10000.000000	28504	685	1.000000	30305	423	1.000000	11775973	0.000858
308018843	2673225	136264	10000.000000	28457	741	1.000000	30389	292	1.000000	11784660	0.000374
307991223	2678435	137254	10000.000000	28527	786	1.000000	30271	358	1.000000	11793999	-0.000581
307987997	2680155	135864	10000.000000	28750	680	1.000000	30150	330	1.000000	11803441	-0.000130
308025399	2667868	136033	10000.000000	28527	757	1.000000	30478	297	1.000000	11812770	-0.000501
308002510	2675410	136759	10000.000000	28356	833	1.000000	30597	361	1.000000	11821812	0.000062
308018412	2666613	136257	10000.000000	28528	678	1.000000	30360	301	1.000000	11830877	-0.000494
308052123	2667472	135579	10000.000000	28472	762	1.000000	30492	319	1.000000	11840173	-0.000912
308009304	2676089	136218	10000.000000	29024	644	1.000000	30413	349	1.000000	11848964	-0.000672
308012952	2688004	137182	10000.000000	28632	640	1.000000	30157	326	1.000000	11858082	-0.000976
307971191	2682224	136794	10000.000000	28942	618	1.000000	30393	387	1.000000	11867399	-0.000912
307986344	2676366	135747	10000.000000	28349	843	1.000000	30409	415	1.000000	11876824	0.000239
308023564	2677704	136374	10000.000000	28726	722	1.000000	30448	333	1.000000	11886176	0.000354
308031297	2660781	135806	10000.000000	29198	608	1.000000	30322	334	1.000000	11895180	0.000272
308040268	2664952	136331	10000.000000	28614	728	1.000000	30097	373	1.000000	11903708	-0.000136
308033494	2676093	136446	10000.000000	28977	523	1.000000	30822	237	1.000000	11912180	-0.000251
308004037	2672452	136277	10000.000000	29218	519	1.000000	30456	363	1.000000	11921231	-0.000169
307999749	2672453	136723	10000.000000	29265	687	1.000000	30415	349	1.000000	11930444	-0.000051
307969817	2676513	136770	10000.000000	28693	629	1.000000	30480	349	1.000000	11939684	-0.000129
307982681	2687758	137119	10000.000000	28971	672	1.000000	30194	358	1.000000	11948740	-0.000089
307963475	2680490	136397	10000.000000	28751	729	1.000000	30609	320	1.000000	11957498	-0.000055
308003395	2667030	136247	10000.000000	28646	708	1.000000	30552	326	1.000000	11966516	-0.000433
307986269	2678105	135936	10000.000000	28669	719	1.000000	30431	357	1.000000	11975349	-0.000499
307955593	2690074	137890	10000.000000	28808	676	1.000000	30493	352	1.000000	11984451	-0.000387
307961112	2683541	136574	10000.000000	28480	580	1.000000	30333	366	1.000000	11993056	-0.000497
307975100	2680722	136463	10000.000000	28328	730	1.000000	30380	351	1.000000	12002173	0.000669
307988857	2674097	135894	10000.000000	28480	744	1.000000	30537	324	1.000000	12010973	0.000627
308037197	2667379	135952	10000.000000	28950	638	1.000000	30837	320	1.000000	12020086	0.000400
307983209	2677514	135636	10000.000000	28384	766	1.000000	30676	305	1.000000	12028582	0.000504
307938916	2687544	137115	10000.000000	28560	705	1.000000	30850	293	1.000000	12037601	0.001940
307978608	2675936	136107	10000.000000	28383	700	1.000000	30520	325	1.000000	12046332	0.001995
307954542	2684323	136362	10000.000000	28525	633	1.000000	30692	308	1.000000	12055686	0.001885
307990695	2676046	136376	10000.000000	28401	815	1.000000	30686	259	1.000000	12064878	0.002169
307992489	2681379	136990	10000.000000	28558	790	1.000000	30665	377	1.000000	12073635	0.002351
307967340	2686743	136957	10000.000000	28661	658	1.000000	30095	360	1.000000	12082581	0.002330
307956313	2674876	136465	10000.000000	28831	726	1.000000	30265	340	1.000000	12091717	0.002193
307994894	2677050	136968	10000.000000	28949	580	1.000000	30346	377	1.000000	12100525	0.002183
307965773	2682702	136444	10000.000000	28885	801	1.000000	30408	290	1.000000	12109430	0.002100
307975024	2678804	137176	10000.000000	28501	579	1.000000	30919	278	1.000000	12118093	0.002200
npatches	nstrain	runtime	dt	init_x	init_y	init_y_blood	init_z	init_S	beta0	beta1	beta2	beta3	mean_beta	B	d	delta	delta_blood	b[0]	mut	m	CTL	c	g	epsilon	k	het	lambda	rho	omega	x_max	patch.dyna	DELTA	A	VA
10000	1	100.000000	0.001000	21900	9499	5000000	0.001000	10000000	11.078973	6.058238	10.393504	6.158790	9	800000000	0.010000	1.000000	1.000000	80000	0.000050	0.004800	0	0.500000	0.000000	2.500000	10.000000	0.500000	0.001000	0.001000	0.010000	31872	0	10.000000	7.000000	1.000000
sus	inf	inf_blood	z	x[0]	y[0][0]	z[0]	x[1]	y[1][0]	z[1]	S[0]	synchrony
219000000	94990000	5000000	10.000000	21900	9499	0.001000	21900	9499	0.001000	10000000	0.000000
126526182	116238988	6117236	3941.516320	10431	12244	0.394152	15659	10559	0.394152	10558272	0.000000
218441862	28712302	1498598	6325.803353	19429	3417	0.632580	24960	2072	0.632580	10812798	0.000000
268901358	11545722	599245	7771.765723	25212	1486	0.777177	29624	604	0.777177	10926010	0.000000
291412253	5880209	303232	8648.676577	27896	854	0.864868	31106	258	0.864868	10980526	0.000000
302572897	3359311	173638	9180.483393	29721	461	0.918048	31414	128	0.918048	11005490	0.000000
308509223	2108426	108893	9503.000201	30656	235	0.950300	31734	73	0.950300	11015413	0.000000
311791924	1428980	72975	9698.592075	31197	158	0.969859	31757	46	0.969859	11016800	0.000000
313729525	1038874	53275	9817.209710	31459	79	0.981721	31900	26	0.981721	11012806	0.000000
314939523	798336	41266	9889.134633	31404	86	0.988915	31861	32	0.988915	11006005	0.000000
315702559	644956	33211	9932.765163	31371	83	0.993277	31648	31	0.993277	10997060	0.000000
316214655	539722	27895	9959.225109	31616	83	0.995923	31735	17	0.995923	10987066	0.000000
316576968	468761	24145	9974.658632	31627	69	0.997527	31932	16	0.997527	10975945	0.000000
316819003	414651	21539	9983.473193	32009	21	0.998501	31910	16	0.998501	10964374	0.000000
316993773	375302	19122	9985.629721	31584	40	0.999091	31864	14	0.999091	10952091	0.000000
317139611	348686	17765	9981.687269	31578	43	0.999449	31754	12	0.999449	10939744	0.000000
317285818	323923	16455	9974.979975	31686	25	0.999666	31887	10	0.999666	10926900	0.000000
317345880	306957	15836	9962.639821	31800	51	0.999797	31760	6	0.999797	10914012	0.000000
317432955	288635	14790	9941.461645	31885	27	0.999877	32180	5	0.999877	10900842	0.000000
317454812	283963	14498	9922.461072	31834	32	0.999925	31920	14	0.949497	10887525	0.000000
317513737	276474	14274	9905.143252	31518	35	0.999955	31726	17	0.969372	10874291	0.000000
317527645	272067	14152	9891.339283	31877	31	0.999973	31911	12	0.981426	10860967	0.000000
317564578	264594	13504	9877.164771	31773	19	0.999983	31990	5	0.988735	10847678	0.000000
317575352	265297	13450	9862.147393	31608	16	0.999990	31978	17	0.993169	10834669	0.000000
317571548	262676	13365	9850.740124	31869	30	0.999994	31753	6	0.891954	10821103	0.000000
317581821	257887	13100	9843.640089	31764	54	0.999996	31834	7	0.934475	10808031	0.000000
317603145	255584	13144	9832.708979	31848	38	0.999998	31727	14	0.842312	10794481	0.000000
317626677	257298	13168	9818.416447	31695	39	0.999999	31867	13	0.904370	10781286	0.000000
317630485	255309	12932	9816.992025	31892	15	0.999999	32098	7	0.942004	10767857	0.000000
317591782	258610	13117	9821.313566	31630	24	0.999999	32166	7	0.938673	10754791	0.000000
317626922	254191	12968	9815.761294	31927	37	1.000000	31906	8	0.962808	10741456	0.000000
317617706	254570	12850	9812.479940	31639	38	1.000000	32074	2	0.965306	10728111	0.000000
317605632	252863	12996	9807.430462	31496	37	1.000000	31893	15	0.978960	10714597	0.000000
317592960	256426	13083	9806.317853	31573	26	1.000000	31688	11	0.987240	10701085	0.000000
317586910	254403	13021	9811.793135	31615	13	1.000000	31872	11	0.992262	10687641	0.000000
317594134	252550	12853	9809.357727	31899	16	1.000000	31641	17	0.995307	10674257	0.000000
317645613	250571	12562	9808.460328	31712	27	1.000000	31829	11	0.997154	10661029	0.000000
317618708	253455	13107	9804.576445	31705	9	1.000000	32006	15	0.998274	10647929	0.000000
317600621	255100	13004	9807.809112	31640	32	1.000000	31938	6	0.998953	10634515	0.000000
317613414	254858	13196	9808.793554	32042	19	1.000000	31841	7	0.999365	10621233	0.000000
317629526	252395	13170	9802.689966	31806	17	1.000000	32027	5	0.999615	10608036	-1.#IND00
317627314	253879	12939	9802.033106	31796	12	1.000000	31807	12	0.999767	10594915	-1.#IND00
317625306	253230	12930	9802.985564	31705	30	1.000000	31943	3	0.999858	10581862	0.013790
317621485	251451	12737	9803.342867	31631	38	1.000000	31714	11	0.943471	10569023	0.009025
317660804	248981	12790	9801.114526	31799	21	1.000000	31756	10	0.965718	10555965	0.005548
317629661	250992	12912	9798.309836	31727	15	1.000000	31833	8	0.979209	10542876	0.006740
317644144	251631	12795	9800.305382	31821	28	1.000000	31978	10	0.756920	10529752	0.008841
317650747	250680	12792	9800.154554	31739	20	1.000000	32041	15	0.852583	10516793	0.006606
317639612	251734	12816	9795.281527	31878	23	1.000000	31903	15	0.910598	10503984	0.005886
317626569	254210	13233	9800.807308	31858	21	1.000000	32033	13	0.939496	10490944	0.004378
317641725	251762	13006	9805.191120	31805	19	1.000000	31729	10	0.963307	10478068	0.003747
317591618	261537	13203	9812.178328	31591	36	1.000000	31839	10	0.977747	10465047	0.003431
317593491	261807	13234	9823.672524	31514	31	1.000000	31885	8	0.986505	10452203	0.002558
317567499	258721	13279	9826.120406	31635	23	1.000000	31960	5	0.991816	10439305	-0.000113
317601683	252380	12724	9821.653874	31855	35	1.000000	31960	13	0.964219	10426729	0.000504
317605728	253597	12985	9815.640652	31783	32	1.000000	31812	4	0.879515	10413852	-0.000084
317618886	254739	13118	9816.118785	31707	22	1.000000	31762	11	0.870988	10401128	-0.000895
317600775	256309	13122	9814.616845	32070	26	0.909886	31856	8	0.921760	10388299	-0.000657
317580460	260084	13219	9816.933351	31817	12	0.945350	31822	17	0.924544	10375480	-0.000625
317601316	260510	13356	9827.561263	31842	25	0.966857	32056	12	0.954239	10362878	-0.000857
317581885	261751	13325	9830.797754	31669	19	0.979900	31816	8	0.958392	10350512	-0.000263
317595210	256922	13184	9832.606719	31670	15	0.987810	31663	11	0.974766	10337945	-0.000579
317586147	257271	13200	9827.961246	31788	27	0.992608	31889	8	0.982674	10325120	0.001212
317572358	255165	12901	9819.668423	31795	14	0.995517	31832	7	0.989493	10312513	0.001194
317594149	251749	12678	9813.882415	31955	8	0.954122	31926	15	0.993628	10299753	0.001297
317618289	250823	12896	9807.590105	31727	16	0.972177	31865	9	0.961774	10287226	0.001531
317610087	253600	12812	9806.934772	31636	17	0.983127	31698	12	0.949027	10274723	0.002656
317585197	256075	13156	9814.311203	31964	19	0.989767	31769	13	0.962066	10261985	0.002773
317620031	254350	13045	9816.758165	31938	41	0.993794	31743	5	0.976995	10249182	0.003633
317628177	255829	13189	9813.927674	31632	11	0.996236	31865	11	0.970221	10236613	0.003208
317601335	258430	13174	9811.224477	31853	25	0.997718	31869	10	0.981941	10223959	0.003908
317575781	258282	13263	9818.604239	31536	31	0.998616	31943	11	0.989048	10211273	0.003913
317585417	257495	13053	9824.554617	31865	26	0.999161	31987	12	0.993358	10198825	0.004303
317609569	258239	13290	9825.007246	31713	11	0.999491	31884	12	0.995972	10186526	0.006035
317609626	258170	12997	9822.613031	31729	28	0.999691	31869	11	0.997557	10174073	0.005867
317602822	253737	12818	9817.485138	31810	12	0.999813	31835	10	0.998519	10161628	0.005904
317607740	252123	12879	9813.747121	31784	10	0.999886	32079	11	0.999102	10149182	0.005403
317609930	255263	13041	9810.528142	31534	20	0.999931	31994	15	0.999455	10136595	0.005114
317620354	256476	12996	9809.673719	31790	33	0.999958	31980	8	0.999670	10124069	0.004874
317599229	257456	13322	9811.836448	31845	29	0.999975	31930	15	0.999800	10111771	0.004844
317594901	254324	12938	9816.533359	31881	23	0.999985	31635	3	0.999878	10099504	0.004777
317613901	253148	13017	9813.884203	31785	32	0.999991	31647	4	0.999926	10086963	0.003918
317604816	255259	12962	9812.704320	31740	30	0.999994	31744	6	0.999955	10074482	0.004177
317573390	259583	13298	9817.569920	31816	31	0.999997	31776	10	0.999973	10062248	0.004271
317593008	257954	13120	9818.103072	31495	38	0.999998	31751	10	0.999984	10049979	0.004731
317597499	256785	13227	9820.988372	31514	18	0.999999	31879	12	0.999990	10037719	0.004670
317614520	256385	13010	9817.670843	31760	24	0.999999	31881	7	0.999994	10025188	0.004263
317615497	253225	12951	9818.260480	31830	14	1.000000	31692	3	0.999996	10012745	0.004299
317619925	253021	12978	9815.570989	31734	13	0.883447	32006	5	0.962061	10000439	0.002450
317619871	254406	12904	9810.043326	31797	13	0.929316	31922	12	0.976991	9987938	0.003284
317608975	256328	13197	9811.537066	31928	18	0.957133	31858	10	0.986046	9975815	0.003083
317601107	256222	12989	9812.857420	31798	59	0.974003	31703	21	0.988463	9963407	0.002692
317596730	255197	12747	9812.824539	31707	8	0.984234	31801	12	0.984742	9951253	0.002619
317600699	253355	12943	9811.946512	31836	19	0.990439	31802	18	0.941436	9939314	0.002686
317624118	248828	12741	9801.251901	31597	30	0.994201	31897	7	0.964483	9927065	0.002555
317616115	249677	12621	9800.852521	31768	40	0.996483	31993	8	0.936326	9914870	0.002803
317605963	261020	13192	9805.795135	31482	35	0.997867	31864	10	0.912038	9902743	0.002633
317581548	258342	13012	9817.526508	31641	41	0.998707	31866	7	0.946655	9890716	0.002153
317604566	256329	12969	9821.170923	31772	32	0.999216	32028	7	0.967649	9878538	0.001886
317596166	254403	12999	9825.263203	31761	19	0.999524	31820	3	0.919640	9866673	0.001970
npatches	nstrain	runtime	dt	init_x	init_y	init_y_blood	init_z	init_S	beta0	beta1	beta2	beta3	mean_beta	B	d	delta	delta_blood	b[0]	mut	m	CTL	c	g	epsilon	k	het	lambda	rho	omega	x_max	patch.dyna	DELTA	A	VA
10000	1	100.000000	0.001000	21900	9499	5000000	0.001000	10000000	10.646465	5.637063	4.864295	9.443799	9	800000000	0.010000	1.000000	1.000000	80000	0.000050	0.004800	0	0.500000	0.000000	2.500000	11.000000	0.500000	0.001000	0.001000	0.010000	31872	0	10.000000	7.000000	1.000000
sus	inf	inf_blood	z	x[0]	y[0][0]	z[0]	x[1]	y[1][0]	z[1]	S[0]	synchrony
219000000	94990000	5000000	10.000000	21900	9499	0.001000	21900	9499	0.001000	10000000	0.000000
133625895	101672053	5373816	3941.516320	11576	10719	0.394152	17046	8993	0.394152	10545717	0.000000
231993546	21374163	1121231	6325.803353	21405	2658	0.632580	26575	1394	0.632580	10766296	0.000000
281701074	7260564	377141	7771.765723	26999	825	0.777177	30553	334	0.777177	10846302	0.000000
302045088	2975899	154298	8648.676577	29895	330	0.864868	31523	85	0.864868	10873775	0.000000
310980470	1309666	68521	9180.483393	30802	115	0.918048	31683	38	0.918048	10877545	0.000000
315079203	593401	30927	9503.000201	31565	19	0.950300	31847	10	0.950300	10870581	0.000000
317024736	272035	14232	9689.244803	32003	23	0.969859	31860	9	0.969859	10858909	0.000000
317941068	129974	6752	9376.803164	31966	9	0.981721	32083	5	0.981721	10844796	0.000000
318290992	81296	4257	8024.615062	31788	4	0.909901	32111	4	0.976775	10829478	0.000000
318310700	109606	5496	7384.582650	31876	9	0.563655	31708	11	0.799053	10814150	0.000000
318032821	200998	9933	8063.505186	31792	59	0.735376	31958	15	0.878135	10799563	0.000000
317772668	227176	11672	8752.651409	31581	29	0.839518	31654	15	0.884062	10785643	0.000000
317956162	152676	7844	9017.614831	31905	31	0.902675	31781	10	0.678191	10771551	0.000000
318246666	93063	4643	8395.671541	31934	11	0.940977	31780	7	0.790734	10756730	0.000000
318378823	90230	4594	7498.261211	31876	10	0.927931	31812	8	0.742461	10741342	0.000000
318199016	165218	8367	7797.904283	31814	17	0.660189	32016	9	0.796713	10726627	0.000000
317823080	233417	11849	8548.925376	31882	14	0.793920	32010	5	0.828711	10712805	0.000000
317870323	183398	9225	9008.420620	31998	16	0.875022	32151	5	0.896121	10698971	0.000000
318139588	112023	5825	8787.561922	31589	26	0.924206	31915	3	0.620973	10684527	0.000000
318339155	83906	4251	7781.393685	31846	3	0.786027	31918	8	0.562283	10669478	0.000000
318284368	125641	6360	7553.843818	31633	3	0.580434	31987	10	0.643302	10654459	0.000000
317964090	215795	10943	8261.176283	31506	56	0.745552	31935	12	0.783679	10640298	0.000000
317790411	220156	11044	8872.317363	32041	18	0.845689	31770	3	0.868811	10626763	0.000000
317991222	140710	7219	9023.360913	31918	18	0.906417	31655	2	0.776480	10612523	0.000000
318257639	89663	4501	8239.966321	31821	11	0.943246	31819	4	0.648626	10597872	0.000000
318353060	101853	5142	7502.164378	31516	4	0.965581	31841	6	0.618758	10582908	0.000000
318100500	181319	9236	7985.449168	31904	5	0.817313	31955	4	0.768794	10568607	0.000000
317844062	222090	11354	8678.864817	31944	19	0.889208	31733	9	0.859784	10555066	0.000000
317944278	158489	8099	8995.608716	31831	22	0.932810	31635	5	0.817481	10541434	0.000000
318206570	97813	5030	8461.288106	31916	13	0.959252	31846	1	0.784193	10526853	0.000000
318362417	91871	4727	7615.724290	31687	1	0.903781	31971	1	0.533193	10512029	0.000000
318227505	144245	7212	7764.830013	31811	30	0.654017	31738	2	0.518232	10497457	0.000000
317940766	202039	10330	8431.977409	31734	38	0.790177	31983	6	0.707830	10483793	0.000000
317942523	169411	8704	8860.658723	31658	26	0.872752	31863	7	0.822812	10470069	0.000000
318161767	108614	5609	8632.211047	31656	12	0.922830	31931	6	0.713176	10455932	0.000000
318315341	90880	4675	7800.116321	31885	11	0.953200	31988	3	0.697940	10441170	0.000000
318230466	134707	6936	7757.506386	31820	8	0.837137	32109	1	0.798427	10426643	0.000000
318005328	190716	9807	8369.854112	31579	19	0.901231	31796	6	0.872924	10412765	0.000000
317938703	168245	8510	8810.868058	31878	9	0.940101	31975	2	0.922934	10399174	0.000000
318152316	114140	5848	8648.081352	31810	10	0.963674	32056	3	0.947414	10384965	-1.#IND00
318336036	88408	4581	7881.717346	31862	10	0.977970	32002	9	0.696582	10370446	-1.#IND00
318301906	120392	6093	7634.780881	32190	7	0.893894	31766	7	0.778945	10355751	0.008446
318068253	184643	9297	8208.621654	31618	8	0.935652	31801	6	0.856744	10341922	0.104109
317934115	184280	9405	8756.155412	31818	11	0.960976	31906	8	0.913122	10328296	0.124612
318093601	126504	6482	8794.944397	31960	5	0.976333	31976	0	0.741032	10314409	0.113437
318300019	88633	4554	8061.456068	31914	10	0.985647	31738	8	0.710551	10300038	0.137713
318341530	106058	5324	7531.595537	32063	2	0.786318	31873	6	0.782700	10285420	0.125229
318100087	182324	9255	8041.931652	31840	20	0.690246	31722	4	0.868218	10271621	0.117385
317868523	216000	10952	8700.709414	31847	24	0.812148	31787	3	0.920080	10258509	0.144206
317950795	159006	8371	9004.980563	31846	26	0.886077	32004	3	0.842731	10245200	0.134875
318211480	101626	5390	8542.728238	31558	6	0.930911	31877	3	0.456488	10231092	0.142870
318315506	88721	4425	7647.565856	31969	6	0.728141	32044	2	0.670385	10216730	0.155738
318241530	140236	7198	7682.723108	31970	17	0.835130	31968	2	0.546119	10202671	0.144655
317940895	211382	10853	8395.740606	31797	32	0.900014	31910	14	0.611464	10189289	0.163556
317867409	186463	9692	8905.635666	31742	7	0.939363	32258	9	0.764371	10175988	0.156387
318106210	117501	6091	8785.089755	31499	11	0.963226	32027	2	0.432033	10162354	0.154195
318315351	89819	4553	7938.093379	31780	10	0.977698	31803	17	0.655554	10148219	0.152095
318296744	119271	5843	7636.708117	31681	29	0.702158	31767	7	0.791109	10134179	0.144948
318081001	183316	9352	8187.059383	31911	10	0.819372	31879	2	0.696879	10120748	0.141493
317940580	187738	9559	8737.004793	31889	11	0.890457	31829	16	0.758434	10107891	0.140157
318080652	133067	6889	8846.657264	31605	18	0.933567	31756	2	0.788618	10094524	0.131480
318276875	90958	4586	8171.143650	31762	9	0.793347	31883	1	0.743795	10080697	0.139088
318326291	101137	5249	7562.285016	31745	36	0.874675	32165	6	0.612258	10066617	0.133254
318151266	159428	8040	7965.388212	31842	10	0.923996	31850	10	0.752380	10052764	0.128221
317951439	190986	9654	8563.463474	31724	2	0.860927	31871	5	0.849830	10039419	0.122892
318030441	146750	7486	8835.484835	31861	11	0.902918	31838	3	0.905965	10026036	0.119980
318263463	98350	5054	8380.579810	31957	3	0.941124	31957	8	0.615825	10012242	0.121323
318344081	93255	4738	7613.999975	31939	9	0.612015	31527	0	0.519005	9998139	0.117631
318202197	149629	7383	7808.660668	31864	11	0.764705	31740	12	0.482372	9984439	0.113878
317921553	204530	10608	8487.006749	31514	24	0.857304	31899	12	0.686082	9971340	0.117014
317928065	169732	8695	8898.068775	31639	22	0.913461	31740	10	0.809623	9958443	0.114629
318162613	110288	5550	8644.392025	31673	8	0.936522	31864	4	0.720264	9944979	0.112450
318307976	91299	4624	7857.182275	31895	2	0.959868	31818	3	0.604737	9930846	0.116227
318255202	129309	6588	7724.913873	32009	9	0.678382	31456	3	0.760291	9917211	0.113434
318027910	189334	9677	8315.516702	31559	34	0.804953	31822	12	0.748996	9904025	0.116245
317948649	171618	8819	8797.667061	31887	3	0.881713	31935	4	0.847777	9891224	0.112330
318155490	115494	5947	8670.451705	31774	4	0.928264	31919	5	0.621604	9877963	0.111332
318301551	89328	4589	7899.460741	31751	26	0.795392	31570	7	0.705215	9864259	0.110888
318308331	118846	5948	7661.175658	31574	29	0.875915	31719	2	0.638851	9850444	0.109466
318095874	175251	8994	8196.285885	31774	10	0.924748	31946	4	0.737044	9837317	0.107697
317944623	178088	9020	8710.088913	31722	12	0.954363	31676	10	0.735580	9824709	0.106439
318091360	127208	6456	8773.785588	31819	9	0.915244	31651	1	0.825085	9811452	0.106121
318310716	89264	4408	8064.943200	31695	9	0.775022	31789	7	0.574351	9797692	0.109737
318324737	104596	5283	7563.602043	31778	9	0.863561	31728	4	0.712535	9784061	0.104931
318128136	168104	8514	8019.661375	31771	21	0.917256	31745	8	0.825666	9770602	0.106571
317938754	196730	10054	8639.256932	31878	13	0.949819	31618	4	0.880791	9758077	0.106508
318058164	144655	7519	8883.585991	31624	11	0.969568	31933	5	0.803120	9745375	0.104906
318254623	96577	4885	8329.783610	31939	1	0.614141	31788	6	0.505921	9731906	0.105841
318332199	97754	4865	7664.872064	31652	43	0.514054	31854	4	0.631194	9718328	0.103701
318200757	156512	7945	7920.797362	31358	120	0.705296	31823	9	0.364712	9705175	0.101318
317922748	202224	10387	8567.340843	31399	65	0.821275	31696	15	0.614727	9692686	0.102253
317988801	157343	8028	8901.742938	31779	13	0.891611	31767	2	0.766349	9680146	0.100820
318194837	103337	5304	8522.495461	31859	6	0.934267	31754	6	0.542518	9666937	0.101750
318320252	89091	4628	7698.196919	31950	11	0.960136	31884	1	0.482100	9653245	0.103848
318240336	134604	6670	7685.094465	31815	6	0.915335	32117	2	0.626150	9639921	0.102552
317958737	207101	10491	8371.289879	31833	27	0.948654	31796	4	0.773277	9627471	0.104272
317885904	184940	9430	8882.794041	31838	14	0.968861	31782	4	0.862503	9615105	0.103753
318124915	117707	6018	8784.132100	31878	2	0.981116	31675	6	0.648109	9602333	0.102973
318315050	89598	4549	7929.853784	31980	0	0.463294	31974	5	0.771972	9589200	0.104490
npatches	nstrain	runtime	dt	init_x	init_y	init_y_blood	init_z	init_S	beta0	beta1	beta2	beta3	mean_beta	B	d	delta	delta_blood	b[0]	mut	m	CTL	c	g	epsilon	k	het	lambda	rho	omega	x_max	patch.dyna	DELTA	A	VA
10000	1	100.000000	0.001000	21900	9499	5000000	0.001000	10000000	9.584440	8.584638	9.223344	4.615266	9	800000000	0.010000	1.000000	1.000000	80000	0.000050	0.004800	0	0.500000	0.000000	2.500000	12.000000	0.500000	0.001000	0.001000	0.010000	31872	0	10.000000	7.000000	1.000000
sus	inf	inf_blood	z	x[0]	y[0][0]	z[0]	x[1]	y[1][0]	z[1]	S[0]	synchrony
219000000	94990000	5000000	10.000000	21900	9499	0.001000	21900	9499	0.001000	10000000	0.000000
140691205	88893167	4717829	3941.516320	12972	9337	0.394152	13995	8830	0.394152	10530079	0.000000
244081333	15784505	831220	6325.803353	23856	1673	0.632580	24831	1314	0.632580	10718577	0.000000
291777805	4384430	228959	7771.765723	29138	388	0.777177	30102	331	0.777177	10772717	0.000000
309199373	1348186	70135	8648.676577	30969	110	0.864868	31338	88	0.864868	10781240	0.000000
315572405	399139	20855	9180.084148	31844	43	0.918048	31694	17	0.918048	10773188	0.000000
317805193	108084	5697	9091.095954	31802	4	0.950300	31922	2	0.950300	10759695	0.000000
318422649	50113	2532	6569.687812	31651	0	0.536962	31910	2	0.586630	10744357	0.000000
318339692	139786	7088	6349.545414	31666	61	0.431900	31902	6	0.749310	10728920	0.000000
317557401	354763	17989	7708.854744	31449	94	0.655473	31570	13	0.847968	10715578	0.000000
317401740	275407	14304	8603.984960	31676	22	0.791060	31832	19	0.907799	10703138	0.000000
318039916	103346	5335	8689.810748	31855	2	0.811626	31711	4	0.944084	10689038	0.000000
318449785	53555	2692	6593.990111	31956	5	0.885760	31782	8	0.544184	10673653	0.000000
318300620	149474	7532	6499.974488	31636	9	0.923552	31997	18	0.499566	10658505	0.000000
317468488	373184	18648	7807.772099	31621	17	0.953638	31582	20	0.696509	10645698	0.000000
317321637	279142	14529	8664.192428	31772	21	0.971884	31610	14	0.815947	10633390	0.000000
318036328	104138	5332	8698.530184	32028	4	0.982949	31926	2	0.888380	10619439	0.000000
318439600	53689	2773	6654.010381	32012	1	0.371335	31810	4	0.566963	10604311	0.000000
318316335	149828	7480	6504.730846	31874	6	0.306335	31846	12	0.621020	10589211	0.000000
317499322	363366	18378	7810.287281	31514	126	0.579324	31834	15	0.770166	10576264	0.000000
317406713	261714	13541	8661.363657	31625	39	0.744879	31807	7	0.860616	10564127	0.000000
318080064	96999	4957	8638.550298	31801	11	0.845281	31887	2	0.893260	10550116	0.000000
318462709	55352	2893	6508.576605	32114	2	0.549202	31965	2	0.388430	10535024	0.000000
318258069	166368	8025	6614.134616	31864	3	0.724895	31636	10	0.578806	10520146	0.000000
317431183	372401	19236	7900.714207	31684	27	0.833161	31797	20	0.744565	10507354	0.000000
317431108	250456	12957	8714.954471	31833	15	0.898820	31894	11	0.845090	10495239	0.000000
318099660	90071	4742	8523.499445	31775	8	0.764857	31709	3	0.632612	10481194	0.000000
318446833	56976	2821	6437.477885	31870	5	0.801004	31830	3	0.368667	10466254	0.000000
318200933	172550	8747	6701.406031	31810	4	0.842522	31801	5	0.562589	10451494	0.000000
317507820	338843	17262	7952.741264	31714	21	0.904496	31828	27	0.734730	10438743	0.000000
317573341	221084	11394	8730.294744	31975	15	0.942081	31931	12	0.839126	10426319	0.000000
318167488	83287	4408	8330.947105	31860	1	0.964875	31836	8	0.902437	10411935	0.000000
318461671	61126	3133	6381.197393	31767	7	0.616535	32012	3	0.799931	10397015	0.000000
318189529	185582	9187	6839.395165	31916	11	0.672829	31470	4	0.701120	10382672	0.000000
317519563	322252	16415	8044.727192	31771	22	0.801586	31824	13	0.818743	10370050	0.000000
317692021	192562	10002	8759.775590	31843	10	0.879671	31894	8	0.805138	10357409	0.000000
318223689	72446	3760	8019.307232	31504	4	0.927026	31873	2	0.792555	10343172	0.000000
318471688	71893	3536	6266.031609	31744	8	0.806361	31843	4	0.624018	10328225	0.000000
318053922	228339	11407	7115.995138	31876	15	0.882567	31546	8	0.771984	10313886	0.000000
317472687	321028	16082	8231.706805	31993	9	0.928782	31838	8	0.861718	10301713	0.000000
317778073	165502	8681	8825.684067	31691	6	0.931660	31747	10	0.916138	10288988	-1.#IND00
318316189	63567	3400	7657.129558	31716	7	0.936916	31798	4	0.949142	10274829	-1.#IND00
318473730	81100	4100	6175.029983	31552	4	0.645323	31987	9	0.529220	10260134	0.334222
317965337	262521	13013	7262.325129	31728	30	0.784904	31961	6	0.714493	10246378	0.536497
317380683	317343	16127	8328.368973	31886	18	0.869554	31721	12	0.826853	10234250	0.595683
317826569	150964	7935	8839.798187	31756	13	0.920890	31643	8	0.894994	10221348	0.540106
318364673	59242	2978	7432.905185	31907	9	0.749328	31739	9	0.814056	10206840	0.558423
318443457	90189	4463	6185.286010	31921	3	0.798814	31779	9	0.594306	10192194	0.492391
317852759	291871	14784	7370.609679	31801	12	0.792839	32059	3	0.753965	10178590	0.454226
317326503	327746	16925	8398.415172	31885	25	0.874366	31819	7	0.850791	10166701	0.457446
317806567	147611	7563	8870.493375	32116	6	0.923809	31985	12	0.909511	10154079	0.440331
318333782	59710	3040	7427.500362	31945	11	0.936317	31873	4	0.942823	10139890	0.465764
318431104	92158	4631	6269.739691	31921	6	0.861273	31883	4	0.798318	10125047	0.449549
317873009	274419	13903	7419.025308	31883	23	0.915868	32034	15	0.796215	10111762	0.435018
317466522	287520	14771	8423.140768	31647	23	0.948978	32066	13	0.876414	10100139	0.424727
317941699	125954	6578	8768.122613	31945	4	0.969057	31886	2	0.925050	10086926	0.425075
318385235	55755	2878	7049.183948	31811	0	0.635478	31667	6	0.628832	10072610	0.443682
318373409	111878	5531	6320.653252	31949	6	0.606687	31963	4	0.577842	10058193	0.427777
317677441	324159	16615	7587.288449	32006	14	0.695469	31715	16	0.743980	10045274	0.432913
317309438	310398	15871	8531.636952	31809	16	0.815316	31802	29	0.844736	10034064	0.432453
317895448	129194	6746	8861.297758	31998	14	0.887997	31929	18	0.905839	10021335	0.426870
318414248	54289	2813	7011.560622	31851	12	0.932076	31762	0	0.581345	10007270	0.436100
318389550	113509	5697	6256.974034	31961	6	0.860988	31949	20	0.417451	9993113	0.427477
317687779	341699	17293	7569.531952	31712	11	0.915696	31909	51	0.646710	9980236	0.418546
317252450	317522	16626	8522.587811	31835	6	0.948873	31818	20	0.785746	9969076	0.414375
317887084	127987	6596	8861.156091	31753	13	0.792618	31950	8	0.870064	9956388	0.412722
318402540	55182	2753	7018.680691	31876	2	0.771513	31951	1	0.561816	9942440	0.423756
318387667	117136	5774	6316.499957	31861	13	0.548332	31827	1	0.533708	9928113	0.411163
317718234	319040	16179	7611.004718	31966	20	0.726084	31868	27	0.707583	9915309	0.408271
317406085	284336	14682	8542.688715	31801	27	0.833882	31772	18	0.822662	9903992	0.405004
317966881	119658	6101	8783.612359	31828	7	0.899257	31800	6	0.892453	9890974	0.406589
318421464	56324	2943	6969.412771	31867	1	0.397338	31940	10	0.737117	9876784	0.412865
318385564	118423	5803	6356.892946	31982	4	0.604905	31954	12	0.730653	9862552	0.401324
317682327	330767	16760	7639.993958	31525	23	0.760393	31609	32	0.836653	9850065	0.398602
317348977	287647	15082	8563.291188	31871	15	0.854689	31428	10	0.900938	9839089	0.396083
317946848	120227	6279	8801.450986	31823	11	0.911875	31730	3	0.939923	9826450	0.396018
318414481	54002	2702	6949.242916	31789	10	0.531734	31904	9	0.637917	9812680	0.402646
318370903	117469	5863	6298.931628	31559	42	0.716018	31879	5	0.765952	9798902	0.395276
317660899	335659	17014	7614.738677	31805	13	0.827778	31856	21	0.846143	9786777	0.390001
317343357	295238	15378	8546.376512	31860	16	0.895555	32140	14	0.906693	9775758	0.386137
317947356	118012	6213	8799.723053	31681	5	0.936659	31842	2	0.900914	9763257	0.386665
318384722	54524	2722	6903.770975	31830	8	0.628615	31867	4	0.788768	9749335	0.394318
318351920	124105	6164	6350.075619	31961	4	0.669007	32100	5	0.578204	9735546	0.392349
317600505	355446	18082	7665.727884	31540	23	0.799268	31883	18	0.744200	9723324	0.391079
317289468	306664	15998	8579.996704	31880	19	0.878265	31812	13	0.844869	9712856	0.386607
317945199	123075	6286	8855.336479	31540	10	0.926173	31656	1	0.894665	9700671	0.386496
318413898	55013	2834	6962.488942	31799	2	0.594068	31940	4	0.836775	9686813	0.392884
318379860	120304	6026	6382.048283	31625	11	0.753820	31788	3	0.704952	9673231	0.388561
317671401	326946	16603	7662.115286	31994	16	0.850703	32049	16	0.738495	9661159	0.388661
317357353	286481	14926	8575.223342	31456	14	0.909458	31631	18	0.841409	9650335	0.387433
317987423	114158	5939	8770.280272	31715	2	0.666678	31945	10	0.868574	9638061	0.388617
318420885	53875	2666	6810.905046	31687	14	0.765302	31680	5	0.487868	9624402	0.394231
318356870	130395	6443	6433.982568	32022	23	0.857666	31796	8	0.689415	9610815	0.392380
317673746	308107	15743	7712.417045	31726	13	0.913681	31977	9	0.811644	9598988	0.388792
317526137	243252	12652	8591.267707	31681	16	0.947651	31916	7	0.885771	9587875	0.385388
318119742	94703	4959	8523.224955	31705	9	0.907261	31989	6	0.900317	9575339	0.388295
318441239	57218	2931	6508.829393	31819	0	0.510002	32238	2	0.417943	9561777	0.394131
318254610	161980	7877	6657.266663	31783	21	0.499513	31853	11	0.647009	9548555	0.389232
317552184	335187	16998	7920.484791	31769	41	0.696477	31874	13	0.785927	9536866	0.389885
317543465	224919	11477	8713.774230	31818	36	0.815927	31800	13	0.870174	9525802	0.386241
npatches	nstrain	runtime	dt	init_x	init_y	init_y_blood	init_z	init_S	beta0	beta1	beta2	beta3	mean_beta	B	d	delta	delta_blood	b[0]	mut	m	CTL	c	g	epsilon	k	het	lambda	rho	omega	x_max	patch.dyna	DELTA	A	VA
10000	1	100.000000	0.001000	21900	9499	5000000	0.001000	10000000	8.076675	12.669509	7.939670	9.104552	9	800000000	0.010000	1.000000	1.000000	80000	0.000050	0.004800	0	0.500000	0.000000	2.500000	13.000000	0.500000	0.001000	0.001000	0.010000	31872	0	10.000000	7.000000	1.000000
sus	inf	inf_blood	z	x[0]	y[0][0]	z[0]	x[1]	y[1][0]	z[1]	S[0]	synchrony
219000000	94990000	5000000	10.000000	21900	9499	0.001000	21900	9499	0.001000	10000000	0.000000
147554269	77720006	4139448	3941.516320	15327	7482	0.394152	11449	8695	0.394152	10517097	0.000000
254898290	11455633	605148	6325.803353	26284	946	0.632580	22396	1721	0.632580	10676955	0.000000
299781215	2457761	129489	7771.765723	30670	181	0.777177	27970	544	0.777177	10709151	0.000000
313779929	507435	26743	8648.676577	31767	30	0.864868	30443	134	0.864868	10706004	0.000000
317653022	86375	4597	8643.223512	31849	5	0.881001	31799	10	0.918048	10692775	0.000000
318476324	36078	1776	5307.551792	31816	0	0.289918	31929	1	0.879901	10677199	0.000000
318235463	207021	10035	5761.856049	31931	21	0.499501	31826	25	0.641400	10662206	0.000000
316859834	544242	27457	7418.210990	31786	32	0.696470	31622	92	0.782526	10650637	0.000000
317117863	268601	14072	8430.107247	31742	13	0.815923	31318	58	0.868112	10639291	0.000000
318171189	60226	3211	7806.505198	32116	2	0.660203	31810	5	0.920016	10624763	0.000000
318516753	52798	2573	5194.276663	31891	4	0.591649	31935	1	0.369401	10609250	0.000000
318002370	272219	13695	6383.280079	31741	8	0.746108	31546	154	0.615333	10594492	0.000000
317107319	390190	20262	7802.195326	31790	21	0.846026	30293	289	0.766717	10582673	0.000000
317751303	137954	7375	8526.339551	31914	3	0.906622	31175	50	0.858524	10569482	0.000000
318442794	41051	2008	6354.486585	31853	0	0.518509	31640	0	0.653436	10554393	0.000000
318455755	109050	5351	5498.852130	31893	5	0.360350	31764	26	0.553731	10539109	0.000000
317577646	369571	18477	7127.686246	31951	43	0.612081	31547	59	0.729358	10526015	0.000000
317358048	261695	13725	8249.945790	31885	18	0.764745	31536	51	0.835868	10514086	0.000000
318158917	67688	3628	7918.766965	31966	2	0.855246	31540	21	0.900461	10499800	0.000000
318515955	49223	2503	5308.199054	31920	1	0.447813	31747	14	0.939634	10484429	0.000000
318121000	237361	11687	6268.713520	31978	11	0.655032	31839	15	0.802183	10469803	0.000000
317228631	380275	19518	7727.280036	31865	29	0.790792	31523	54	0.880033	10457984	0.000000
317741251	147871	7741	8515.986532	31679	13	0.873125	31655	11	0.927245	10445032	0.000000
318390498	43511	2221	6532.073527	31767	2	0.819118	31974	1	0.936961	10430221	0.000000
318422657	99582	4897	5503.924853	31973	7	0.617439	31978	10	0.752367	10415156	0.000000
317725406	320644	16341	7080.123002	31897	6	0.767994	31643	18	0.849822	10401537	0.000000
317535045	231695	11928	8210.755129	31556	7	0.859299	31902	15	0.908924	10389298	0.000000
318205923	64400	3424	7720.306762	31614	0	0.758056	31606	15	0.944766	10375182	0.000000
318526457	55382	2713	5398.875268	31693	2	0.507989	31794	9	0.966503	10360233	0.000000
318079724	233619	11660	6435.829416	31794	6	0.701618	31868	9	0.904089	10345892	0.000000
317377075	323402	16601	7824.722896	31855	20	0.819045	31772	20	0.941834	10333669	0.000000
317904001	120813	6305	8426.256614	31846	4	0.890259	31824	20	0.964725	10320655	0.000000
318439769	41055	2155	6133.495584	31900	2	0.334794	32067	2	0.868843	10306016	0.000000
318378126	127253	6240	5645.044388	31898	19	0.596583	31717	1	0.709482	10291617	0.000000
317545631	360917	18513	7263.753306	32025	9	0.755346	31814	34	0.813138	10278878	0.000000
317518781	220863	11431	8317.199722	31917	13	0.851628	31869	23	0.886677	10266944	0.000000
318243417	59273	3148	7587.513343	31942	1	0.775847	31620	32	0.931275	10252712	0.000000
318512151	57597	2872	5291.093674	32088	1	0.652092	31756	2	0.431666	10237960	0.000000
317986401	268951	13576	6508.392848	31859	8	0.777252	31771	72	0.655331	10224312	0.000000
317271411	345016	17901	7876.602113	31929	12	0.864913	31173	150	0.790974	10212751	-1.#IND00
317899309	117469	6323	8473.069200	31971	10	0.918076	31438	85	0.873235	10199904	0.772800
318463455	39830	2173	6031.980667	31854	3	0.536003	32014	8	0.923123	10185437	0.805232
318372832	133037	6664	5644.464659	31764	21	0.598518	31697	8	0.719275	10170930	0.606929
317471059	379017	19349	7280.666736	31716	9	0.756519	31720	55	0.829753	10158434	0.589750
317428985	230265	12089	8333.901475	31743	18	0.852340	31540	24	0.896753	10147046	0.548798
318227135	58939	3113	7623.667546	32062	6	0.910451	31799	10	0.937385	10133392	0.585987
318528371	57325	2805	5243.521396	31980	7	0.576979	32136	2	0.352831	10118407	0.588058
317999262	268351	13139	6486.000824	31878	15	0.641191	31049	296	0.607521	10104668	0.537612
317241023	348921	17797	7863.851335	31781	16	0.770217	30397	219	0.761979	10092877	0.527563
317869635	118831	6166	8456.172568	31641	6	0.860647	31240	71	0.855651	10080284	0.522830
318473831	40030	2016	6048.066145	31813	2	0.642564	31759	15	0.912459	10065862	0.543894
318377132	128531	6235	5612.146056	31809	7	0.659619	31604	8	0.705558	10051577	0.528274
317508832	372480	18886	7245.541975	32081	10	0.793574	31543	82	0.821434	10039159	0.523684
317494315	224141	11562	8311.831199	31735	20	0.874812	31720	18	0.891708	10027384	0.508500
318249133	57330	3072	7551.585387	31677	1	0.641874	32029	10	0.926786	10013766	0.523732
318511717	58233	2890	5258.077183	32035	0	0.360450	31723	1	0.522820	9999296	0.531035
317995278	263520	13228	6508.594541	31769	14	0.517266	31596	66	0.631378	9985705	0.504519
317251863	342828	17616	7875.691095	31666	9	0.707244	31145	130	0.776447	9974495	0.498821
317880837	117677	6264	8467.357756	31701	13	0.795636	31498	37	0.864425	9962008	0.496547
318470005	38911	1984	6065.447221	31795	0	0.433255	31966	2	0.917780	9947826	0.508656
318412373	127749	6186	5577.962909	31814	8	0.496847	31569	77	0.523321	9933791	0.490744
317495325	384384	19612	7231.047460	31715	16	0.694860	30989	250	0.710916	9921575	0.480533
317392974	237039	12383	8308.305603	31738	16	0.814947	31238	62	0.824683	9910349	0.470703
318196020	60645	3268	7681.335711	32140	4	0.789768	31503	25	0.893678	9897049	0.477294
318508212	54667	2722	5263.175387	31804	0	0.239232	31836	6	0.935521	9882784	0.482276
317998397	274072	13605	6441.520650	32011	23	0.453099	31901	5	0.960896	9869531	0.470375
317121090	385688	19700	7838.045106	32179	34	0.668330	31797	22	0.976285	9858739	0.467399
317782496	134757	7040	8535.855667	31877	4	0.798857	31930	24	0.985618	9846667	0.467829
318427104	40591	2103	6332.878594	31831	3	0.772999	31811	1	0.964424	9832538	0.477317
318431516	111911	5447	5498.870755	31888	6	0.383378	31759	0	0.452076	9818481	0.473307
317562790	369538	18724	7139.520788	31768	33	0.626047	31601	172	0.642588	9806138	0.469248
317394769	254664	13091	8254.899976	31687	16	0.773214	31308	90	0.783246	9795014	0.463680
318189905	66397	3472	7893.911572	31780	1	0.657312	31686	8	0.868548	9781787	0.469534
318514060	51029	2529	5317.684269	31750	1	0.222355	31682	1	0.283915	9767466	0.475846
318077704	244884	12347	6317.356790	31693	9	0.483628	31357	186	0.546228	9753858	0.463477
317223739	372628	19347	7758.627579	31654	28	0.686844	30257	305	0.724808	9743047	0.471269
317729521	143671	7682	8510.248367	31893	15	0.810085	31211	84	0.833108	9731391	0.468921
318394492	42362	2194	6501.626740	31946	3	0.603248	31326	43	0.898788	9717580	0.475434
318460291	96717	4801	5417.358419	31856	14	0.463997	31905	2	0.510763	9703413	0.473467
317669376	339890	17061	7029.321514	32065	16	0.674939	31723	47	0.703300	9691034	0.461931
317379255	270534	14088	8190.390748	31824	13	0.802865	31606	53	0.820065	9680028	0.455559
318135637	76559	4057	8078.485317	31651	4	0.870279	31805	30	0.890877	9667437	0.459075
318515001	45710	2313	5437.396850	31902	2	0.784486	31843	3	0.734913	9653436	0.464217
318168552	216956	10704	6141.671088	31689	4	0.432583	31748	18	0.648550	9640189	0.452864
317182523	411207	20974	7645.316172	31603	39	0.655887	31524	51	0.786861	9629618	0.454850
317592282	174228	9106	8516.781783	31493	16	0.791311	31502	37	0.870741	9618330	0.451826
318369092	45308	2224	6891.849442	31884	1	0.627580	31835	7	0.921610	9604988	0.457339
318469243	82650	4034	5280.363819	31876	11	0.504036	31814	5	0.952460	9591273	0.457370
317752492	339230	16890	6868.762026	32003	17	0.699221	31850	22	0.971169	9578888	0.450567
317281511	295717	15537	8096.839212	32022	18	0.817591	31798	11	0.982515	9568297	0.445386
318070132	83607	4234	8197.836252	31991	1	0.882728	31743	5	0.787234	9556039	0.446583
318508429	43674	2155	5543.381359	31871	0	0.469926	31548	21	0.759963	9542487	0.450855
318223049	195401	9507	6063.850842	31822	13	0.567804	31725	27	0.854428	9529151	0.438112
317297848	384710	19514	7592.767886	31744	21	0.737893	31892	32	0.911717	9518159	0.438611
317616705	173562	9104	8482.057108	31675	5	0.841044	31820	15	0.946461	9506877	0.436369
318360043	46718	2385	6907.774699	31653	4	0.785776	31852	2	0.545512	9493612	0.441133
318504320	79612	3917	5298.311238	31711	1	0.431642	31983	5	0.717645	9479670	0.440332
317772456	329491	16332	6843.799144	31997	15	0.498943	31636	18	0.828764	9467386	0.434271
317270632	307539	15903	8081.444929	31601	25	0.696132	31794	22	0.896153	9457229	0.431925
npatches	nstrain	runtime	dt	init_x	init_y	init_y_blood	init_z	init_S	beta0	beta1	beta2	beta3	mean_beta	B	d	delta	delta_blood	b[0]	mut	m	CTL	c	g	epsilon	k	het	lambda	rho	omega	x_max	patch.dyna	DELTA	A	VA
10000	1	100.000000	0.001000	21900	9499	5000000	0.001000	10000000	7.496506	7.426224	9.260435	12.534962	9	800000000	0.010000	1.000000	1.000000	80000	0.000050	0.004800	0	0.500000	0.000000	2.500000	14.000000	0.500000	0.001000	0.001000	0.010000	31872	0	10.000000	7.000000	1.000000
sus	inf	inf_blood	z	x[0]	y[0][0]	z[0]	x[1]	y[1][0]	z[1]	S[0]	synchrony
219000000	94990000	5000000	10.000000	21900	9499	0.001000	21900	9499	0.001000	10000000	0.000000
154086103	68031528	3637367	3941.516320	16504	6423	0.394152	16752	6271	0.394152	10506349	0.000000
264117243	8267079	438637	6325.803353	27875	554	0.632580	27956	525	0.632580	10641880	0.000000
305454502	1315175	69547	7771.765723	31241	82	0.777177	31025	42	0.777177	10659395	0.000000
316191223	167636	9094	8610.115568	31908	10	0.864868	31896	13	0.864868	10649553	0.000000
318360211	26197	1347	5658.952787	31794	5	0.479139	31742	0	0.373083	10634418	0.000000
318472560	105449	5248	4614.693924	31776	13	0.383367	31998	4	0.521189	10618905	0.000000
317324381	459721	22979	6634.267281	31655	24	0.626040	31765	29	0.709623	10606075	0.000000
317172003	267964	14152	7953.920600	31785	8	0.773210	31890	20	0.823899	10594694	0.000000
318210001	47553	2467	7180.791717	31937	0	0.587328	31930	2	0.567868	10580229	0.000000
318562958	49774	2457	4513.309800	31878	8	0.459460	31885	7	0.655887	10564832	0.000000
317940277	294958	14850	6067.371680	31868	19	0.595452	31679	8	0.791311	10550374	0.000000
317235051	321011	16817	7611.010904	31871	9	0.754660	31752	17	0.873440	10538405	0.000000
318073963	74383	3987	7842.261854	31844	1	0.572148	31884	3	0.720663	10524505	0.000000
318531639	36963	1819	4807.057671	31794	0	0.246137	31855	2	0.339301	10509002	0.000000
318188671	211527	10466	5620.085587	31800	12	0.350534	31941	11	0.590038	10494389	0.000000
317246242	373320	19039	7328.642584	31831	48	0.606128	31770	27	0.751377	10482346	0.000000
317851383	112235	5854	8131.346945	32018	6	0.761135	31805	5	0.849221	10469115	0.000000
318493749	31135	1562	5313.368583	31838	4	0.543000	32207	0	0.432460	10453913	0.000000
318367106	136330	6595	5124.000711	31920	19	0.410315	31787	7	0.393706	10438784	0.000000
317408636	380327	19321	6975.660341	31831	38	0.642382	31794	18	0.632310	10426170	0.000000
317650319	164858	8672	8098.819353	31865	6	0.781330	31834	7	0.777013	10413766	0.000000
318423891	34451	1763	6091.000159	31788	4	0.757985	31962	1	0.368084	10399011	0.000000
318475918	90641	4533	4809.898727	31658	6	0.599491	31926	11	0.576538	10383933	0.000000
317690490	339881	17238	6658.160126	31860	12	0.736222	32023	16	0.706948	10370493	0.000000
317556084	204013	10569	7944.095850	31769	4	0.808848	31749	7	0.822277	10358130	0.000000
318338395	41569	2090	6702.914502	32017	0	0.492790	31768	5	0.792876	10343756	0.000000
318528142	64096	3220	4619.186220	31695	0	0.182830	31784	7	0.473002	10328749	0.000000
317822054	323775	16074	6333.996537	31957	16	0.443361	31894	15	0.680400	10315182	0.000000
317363144	269681	14082	7768.812856	31857	18	0.662424	31759	15	0.806177	10303259	0.000000
318216621	55908	2941	7394.288545	31910	2	0.514668	31991	2	0.572252	10289431	0.000000
318549938	45820	2235	4694.024265	31863	3	0.356626	31965	5	0.450206	10274354	0.000000
318075607	245382	12183	5969.736101	31820	23	0.521798	31962	6	0.499691	10260020	0.000000
317364365	308558	15907	7542.411956	31928	15	0.709992	31862	3	0.696585	10248104	0.000000
318066955	79090	4140	7874.576407	31881	2	0.704351	31960	4	0.504567	10234965	0.000000
318540040	35006	1734	4858.325912	31745	2	0.538428	31735	1	0.315903	10220050	0.000000
318244187	192207	9482	5520.106388	31701	7	0.472660	31783	7	0.479838	10205551	0.000000
317330261	361844	18369	7263.669150	31793	11	0.680192	31795	8	0.684545	10193870	0.000000
317863486	115365	6056	8116.560104	31977	5	0.806051	31620	7	0.808691	10181276	0.000000
318488668	31234	1662	5376.178415	31870	0	0.324841	32094	0	0.395900	10166364	0.000000
318385252	133606	6597	5097.989562	31762	10	0.382764	31700	5	0.428105	10151580	-1.#IND00
317378091	392806	19936	6962.280507	31778	15	0.625674	31591	18	0.653172	10139457	-1.#IND00
317620186	168899	8927	8094.627394	31743	9	0.772988	31680	4	0.789664	10127435	-1.#IND00
318409121	35097	1887	6150.266038	31622	6	0.559291	31578	5	0.872441	10113180	0.630563
318497645	86615	4280	4773.121294	31944	4	0.376054	31776	2	0.559330	10098484	0.558789
317685009	341366	17208	6618.717776	31829	7	0.479767	31763	10	0.732754	10085543	0.536765
317537050	209869	10782	7925.267011	31768	11	0.684502	31853	7	0.837927	10073941	0.487096
318316726	42493	2296	6759.151133	32003	9	0.804725	31948	1	0.601837	10060064	0.539255
318541834	62959	3122	4571.039705	31947	0	0.371762	31789	5	0.391028	10045455	0.528177
317803165	328189	16344	6303.282615	31594	30	0.560470	31799	19	0.592294	10032203	0.494223
317304309	290495	14994	7753.084697	31838	8	0.733445	31678	18	0.752745	10021167	0.480762
318167118	61009	3257	7570.404722	31822	2	0.838346	31682	3	0.787616	10007789	0.504328
318524377	42435	2095	4667.028504	32020	0	0.410580	31795	4	0.408780	9993129	0.519358
318108986	234031	11600	5847.965143	31672	22	0.341661	31756	14	0.612742	9979469	0.481169
317373815	310300	15974	7469.210818	31827	15	0.600747	31917	15	0.765145	9967847	0.468278
318044715	81867	4321	7869.550473	31638	5	0.757871	31812	3	0.722579	9955055	0.480661
318542799	35002	1766	4923.605660	31806	2	0.605410	31747	2	0.271771	9940607	0.499789
318285394	182524	9143	5503.456304	32016	4	0.523502	31553	10	0.396522	9926575	0.481052
317432007	334480	17037	7246.022631	31870	24	0.711025	31788	15	0.634018	9914639	0.483538
317926044	106768	5472	8030.540304	31817	6	0.790701	31902	4	0.588906	9902362	0.483333
318509073	33107	1691	5333.709708	32049	0	0.467816	31841	1	0.569876	9888079	0.497552
318376581	141845	6863	5235.848282	31895	6	0.246420	31843	21	0.405174	9873921	0.475467
317477246	353290	18019	7048.978858	32022	24	0.542988	31641	26	0.639265	9861742	0.485110
317774074	137195	7284	8080.022543	31879	8	0.722843	31829	8	0.781231	9849690	0.480036
318437003	33543	1774	5753.670329	32065	2	0.348065	32122	9	0.467332	9835786	0.490022
318444479	108982	5333	5019.542771	31820	3	0.586638	32014	5	0.467384	9821585	0.483684
317604340	337568	17077	6843.298207	31661	20	0.749315	31917	28	0.572925	9809351	0.480413
317694815	161549	8461	8009.295351	31737	10	0.847971	31907	4	0.740998	9797537	0.474444
318429349	34894	1862	6075.764195	31821	0	0.405810	31787	8	0.632867	9783455	0.485129
318504300	90142	4482	4826.459059	31800	4	0.615723	31949	7	0.523834	9769242	0.479638
317652581	347405	17438	6665.855740	32050	8	0.766953	31795	13	0.689292	9756974	0.469259
317543879	207180	10762	7950.511824	31893	14	0.858668	32027	4	0.811569	9745779	0.461759
318332283	42271	2187	6736.190833	31725	1	0.626181	31934	1	0.475278	9732052	0.470296
318523739	64969	3222	4719.099570	31886	2	0.413965	32071	1	0.515640	9717801	0.470753
317912039	286457	14481	6370.054092	31721	23	0.533679	31957	15	0.577857	9704905	0.466549
317516613	238332	12519	7778.848504	31585	9	0.717198	31680	3	0.743989	9693739	0.461558
318270958	51218	2695	7148.904089	32005	1	0.792182	31874	2	0.610323	9680555	0.467150
318528315	53618	2621	4726.590303	31934	8	0.445600	31964	8	0.636331	9666338	0.470362
318032883	260347	13079	6162.035915	31891	5	0.663781	31717	14	0.726560	9653090	0.463604
317495232	263527	13711	7655.824923	31897	5	0.796099	32120	8	0.814311	9642066	0.459832
318189480	60618	3078	7495.919001	31736	2	0.635613	31767	0	0.649931	9629217	0.464259
318554708	44349	2164	4706.288617	31858	3	0.380456	31935	4	0.540340	9615349	0.469564
318137244	233883	11491	5916.022395	32162	15	0.580393	31953	5	0.637394	9602187	0.461243
317451438	291261	15175	7508.117387	31560	6	0.745527	32002	10	0.780096	9591138	0.456122
318093941	72686	3883	7733.987338	31803	4	0.844441	31783	3	0.520193	9578549	0.459288
318504471	38689	1924	4858.032536	31773	2	0.419403	31895	4	0.377161	9564462	0.463694
318210306	197228	9946	5708.431607	31763	11	0.369312	31904	8	0.616578	9551328	0.455933
317467213	308316	15803	7371.504190	31961	18	0.617516	31838	5	0.767472	9540352	0.453985
318011386	89942	4812	7913.760226	31917	4	0.759984	31924	3	0.858982	9528144	0.455284
318512273	35371	1806	5121.151535	31997	3	0.518362	31837	2	0.304093	9514464	0.460597
318329849	161262	7956	5467.373148	31873	11	0.699703	31762	5	0.463875	9501247	0.455116
317560637	308430	15988	7200.268046	31647	17	0.817883	31898	3	0.671656	9489803	0.453796
317966806	107346	5666	8000.568359	31905	5	0.781208	31932	5	0.794087	9477728	0.454048
318495071	32967	1664	5337.212486	31784	1	0.312906	31830	4	0.727987	9464134	0.459603
318382811	138590	6872	5215.559909	31622	2	0.550146	31940	3	0.520766	9450756	0.454777
317473639	354689	18468	7034.782910	31782	12	0.670426	31770	20	0.705148	9439435	0.451940
317744942	146950	7730	8094.494922	31964	12	0.800128	32053	11	0.821186	9428039	0.447870
318431296	33525	1743	5840.744128	31859	2	0.822048	31884	0	0.275356	9414524	0.453821
318434514	104185	5050	4960.649906	31802	4	0.638483	31651	13	0.306877	9400903	0.451709
317635478	338393	17013	6800.479832	31799	21	0.759266	31934	12	0.579652	9389269	0.452751
npatches	nstrain	runtime	dt	init_x	init_y	init_y_blood	init_z	init_S	beta0	beta1	beta2	beta3	mean_beta	B	d	delta	delta_blood	b[0]	mut	m	CTL	c	g	epsilon	k	het	lambda	rho	omega	x_max	patch.dyna	DELTA	A	VA
10000	1	100.000000	0.001000	21900	9499	5000000	0.001000	10000000	8.295105	11.185204	12.444371	4.907044	9	800000000	0.010000	1.000000	1.000000	80000	0.000050	0.004800	0	0.500000	0.000000	2.500000	15.000000	0.500000	0.001000	0.001000	0.010000	31872	0	10.000000	7.000000	1.000000
sus	inf	inf_blood	z	x[0]	y[0][0]	z[0]	x[1]	y[1][0]	z[1]	S[0]	synchrony
219000000	94990000	5000000	10.000000	21900	9499	0.001000	21900	9499	0.001000	10000000	0.000000
160718913	59420670	3190818	3941.516320	16235	5887	0.394152	13672	6701	0.394152	10492917	0.000000
272248604	5846606	311604	6325.803353	27746	480	0.632580	25638	758	0.632580	10606227	0.000000
309500486	667069	35740	7771.765723	31286	28	0.777177	30579	72	0.777177	10612168	0.000000
317388385	52143	2864	7659.351994	31788	0	0.721932	31385	4	0.864868	10599089	0.000000
318539306	29385	1416	3860.055811	31883	2	0.297673	31924	0	0.261056	10583542	0.000000
318115766	259465	12790	5232.296823	31599	17	0.446568	31927	39	0.449361	10568750	0.000000
317008727	395689	20587	7104.046547	31561	26	0.664368	31453	63	0.666062	10557232	0.000000
317943109	78893	4281	7723.820972	31765	8	0.787044	31865	3	0.797482	10543687	0.000000
318568290	28434	1478	4360.766773	31986	1	0.214392	31926	5	0.428093	10528396	0.000000
318305668	183031	9023	5077.843980	31754	10	0.498002	31857	28	0.603048	10513410	0.000000
317408941	324258	16629	6989.702062	31680	18	0.695561	31589	25	0.759266	10500977	0.000000
318044792	76914	4089	7558.154421	31847	2	0.768765	31949	4	0.745982	10487079	0.000000
318561641	30832	1555	4423.453471	31798	2	0.553740	31636	0	0.283156	10471656	0.000000
318282723	187236	9206	5250.342300	32139	4	0.443609	31760	38	0.462420	10456965	0.000000
317550951	273218	14402	7086.863862	31684	11	0.662574	31777	50	0.673982	10444464	0.000000
318215294	58384	3220	7182.126322	31929	1	0.494085	31828	4	0.802285	10430352	0.000000
318555490	35588	1752	4280.171860	31831	13	0.456846	31794	6	0.462295	10414985	0.000000
318170956	209897	10508	5447.809714	31931	2	0.670601	32000	10	0.673906	10400699	0.000000
317554557	251463	12887	7211.132754	31615	6	0.800235	31864	28	0.802239	10388101	0.000000
318245932	49714	2623	6938.711943	31868	1	0.688264	31534	1	0.627966	10373866	0.000000
318589059	41141	2089	4198.568629	31945	4	0.392033	31690	35	0.555388	10358804	0.000000
318066091	241088	11809	5656.432698	32079	12	0.555353	31790	2	0.698749	10344121	0.000000
317587611	234368	12149	7340.663767	31650	14	0.730342	31801	20	0.817305	10331807	0.000000
318291203	42996	2216	6665.452110	31890	3	0.600740	32048	0	0.715246	10317543	0.000000
318562617	48813	2434	4196.618954	31939	1	0.288152	31923	11	0.428802	10302697	0.000000
318008009	262741	13115	5858.334460	31986	12	0.558326	32028	18	0.653594	10288437	0.000000
317632965	202081	10663	7449.542161	31837	19	0.732144	31817	18	0.789921	10276187	0.000000
318352231	35853	1839	6221.393098	31825	4	0.397400	31781	7	0.872596	10262031	0.000000
318543052	59753	2978	4246.731503	31650	1	0.444733	31869	5	0.530371	10246806	0.000000
317917736	275912	13863	6071.029001	31815	5	0.657884	31563	16	0.715191	10233285	0.000000
317734293	170801	8941	7545.398948	32023	4	0.792522	31862	16	0.827276	10220755	0.000000
318434667	31936	1638	5789.537406	31835	4	0.520528	31656	0	0.497666	10206327	0.000000
318519513	76618	3723	4362.260527	31928	1	0.375014	31772	4	0.311213	10191406	0.000000
317807335	293423	14838	6296.007468	31664	16	0.613630	31797	98	0.582282	10177927	0.000000
317789223	147141	7682	7636.558888	32013	12	0.765684	31787	5	0.746673	10165494	0.000000
318458042	29182	1481	5444.661826	31919	12	0.529623	32041	1	0.608684	10151076	0.000000
318509871	87495	4320	4434.153413	31687	8	0.614322	31744	8	0.396713	10136207	0.000000
317728107	310372	15689	6426.249985	31728	16	0.766104	31720	62	0.634134	10123439	0.000000
317869964	127291	6678	7659.270601	31877	1	0.714399	31611	19	0.778119	10110939	0.000000
318509931	28992	1466	5203.118737	32085	2	0.599803	31880	11	0.562339	10096445	-1.#IND00
318475437	102985	5105	4654.533557	31985	8	0.492822	31676	1	0.345404	10081759	-1.#IND00
317757359	272866	13876	6601.730058	31884	15	0.692419	31893	31	0.590080	10068732	0.700321
318034676	94227	4966	7531.288839	31736	4	0.672747	31794	7	0.751402	10055675	0.668072
318527840	29178	1496	4756.112375	31779	14	0.379080	32040	4	0.561183	10040960	0.661313
318367672	142086	6984	4967.521059	31700	4	0.585219	31799	24	0.680717	10026706	0.533427
317671005	264949	13506	6871.023435	31937	8	0.670027	31656	24	0.772960	10014328	0.517639
318140309	69217	3604	7312.036007	31882	3	0.664422	31876	6	0.862311	10001089	0.519458
318517865	33307	1710	4431.047604	31982	2	0.262637	32020	3	0.378259	9986474	0.527516
318271038	173133	8630	5279.192633	31808	4	0.501834	31759	23	0.622942	9972365	0.472962
317670287	238459	12567	7077.991102	31502	14	0.697885	31650	15	0.771331	9959936	0.449460
318249059	54064	2836	6967.877688	31860	1	0.740077	31915	7	0.861323	9946494	0.459355
318534608	39993	1976	4278.828586	31901	4	0.556129	31778	2	0.870255	9931841	0.470084
318143900	216842	10845	5595.694308	31720	2	0.552324	32328	11	0.607857	9918039	0.443994
317676397	216571	11412	7285.290572	31927	5	0.728505	31959	23	0.762183	9905864	0.426670
318348822	44571	2341	6579.608768	31896	1	0.578653	31883	5	0.855775	9892460	0.438147
318560579	50042	2484	4287.428120	31934	4	0.371890	32060	2	0.447240	9877950	0.438666
318012460	248765	12454	5876.978788	31949	8	0.619079	31780	32	0.590255	9864677	0.423153
317721554	191994	9867	7444.655453	31744	11	0.768989	31617	15	0.751508	9852723	0.412367
318394140	35297	1991	6138.286414	31735	2	0.672824	31622	0	0.608231	9839014	0.423305
318550169	63936	3136	4338.101859	32048	0	0.415330	31728	3	0.546582	9824540	0.417255
317943888	262428	12965	6150.023409	31974	11	0.537650	31782	18	0.706091	9811692	0.416371
317802459	154894	8220	7554.494139	31895	5	0.719605	31646	18	0.821758	9799449	0.410309
318433492	30458	1513	5629.675306	32061	2	0.691057	31800	2	0.891904	9785846	0.422958
318491833	83255	4122	4455.497855	31994	17	0.361735	31873	3	0.437061	9771529	0.414906
317802722	279871	14167	6392.478182	31895	38	0.612921	31619	42	0.658603	9758885	0.415227
317893887	124066	6669	7614.227884	31988	1	0.759534	31935	15	0.792958	9746475	0.412906
318506774	28769	1517	5187.764010	32023	0	0.411488	31984	0	0.756316	9732372	0.424043
318454487	107159	5212	4644.212144	31895	5	0.487081	31903	7	0.391553	9718117	0.415870
317681628	297178	15187	6617.531064	31911	9	0.688938	31843	48	0.631004	9705946	0.426156
317971725	100201	5234	7615.165371	31923	5	0.811355	31691	27	0.776221	9693721	0.425400
318521204	28125	1458	4782.723281	31841	0	0.342025	32025	1	0.536106	9679943	0.431826
318367396	134348	6669	4880.774123	31811	4	0.505819	32072	55	0.472739	9666173	0.422684
317637689	284424	14559	6816.853963	32016	14	0.700301	31637	61	0.680240	9654416	0.421648
318063759	77919	4176	7474.068764	31718	4	0.593050	31606	9	0.806080	9641843	0.422407
318566018	30030	1559	4469.633814	31782	1	0.297817	31821	11	0.376347	9627851	0.428628
318295268	174743	8612	5163.574921	31844	18	0.478967	31862	25	0.621783	9614284	0.422454
317584210	276479	14376	7028.109748	31866	9	0.684017	31832	16	0.770628	9602640	0.422999
318165113	62614	3404	7266.550153	31729	1	0.784534	31736	7	0.860896	9590027	0.424672
318552216	34346	1741	4309.949729	32209	3	0.461545	31573	12	0.745714	9576085	0.428254
318179810	202791	10028	5405.567563	31753	9	0.317304	31825	6	0.663353	9562692	0.425674
317566396	249093	12867	7180.536353	31765	18	0.585976	31666	36	0.795839	9551397	0.419312
318230530	50838	2723	6947.650555	31887	1	0.343660	31791	0	0.514998	9538726	0.422136
318572720	41914	2078	4255.150748	32008	5	0.343361	31823	31	0.576744	9524666	0.426018
318101948	227860	11315	5685.014235	31947	5	0.538592	31851	12	0.743314	9511427	0.422349
317642191	213898	11194	7340.566146	31999	6	0.720177	31697	3	0.750092	9499850	0.418642
318313861	40415	2140	6462.960290	31827	4	0.830300	31826	2	0.646148	9486715	0.423350
318565132	53264	2646	4271.062674	31766	0	0.446548	31813	7	0.414590	9472748	0.425053
317965184	255835	12930	5970.940453	31777	13	0.544315	31478	45	0.644975	9460277	0.419494
317755792	174784	9075	7485.529134	31687	16	0.723648	31795	20	0.784693	9448623	0.415575
318402803	33677	1742	5920.771606	32131	1	0.658060	31852	0	0.426183	9435213	0.420366
318547479	70308	3544	4368.058263	31833	7	0.476636	31898	1	0.609465	9421511	0.418252
317872006	268835	13764	6243.248492	31817	10	0.682603	31734	25	0.618964	9409151	0.415784
317863158	135794	7054	7564.533748	31911	6	0.807513	31509	30	0.768919	9397635	0.410881
318470298	28994	1496	5357.207702	31938	2	0.342998	31680	1	0.834499	9384323	0.414466
318445837	99799	4771	4598.571969	31922	4	0.386740	31973	9	0.354994	9370568	0.414066
317745445	285951	14568	6555.186827	31796	20	0.628086	31846	36	0.608833	9358790	0.412928
317968900	103940	5526	7595.635412	31789	6	0.740475	31762	19	0.762775	9346964	0.411570
318515137	29097	1491	4855.085330	31787	3	0.355547	31770	0	0.504715	9333575	0.416096
318393086	135023	6673	4927.744606	31861	1	0.389004	31685	8	0.664847	9320195	0.412745
npatches	nstrain	runtime	dt	init_x	init_y	init_y_blood	init_z	init_S	beta0	beta1	beta2	beta3	mean_beta	B	d	delta	delta_blood	b[0]	mut	m	CTL	c	g	epsilon	k	het	lambda	rho	omega	x_max	patch.dyna	DELTA	A	VA
10000	1	100.000000	0.001000	21900	9499	5000000	0.001000	10000000	10.084516	8.512837	7.259308	8.061423	9	800000000	0.010000	1.000000	1.000000	80000	0.000050	0.004800	0	0.500000	0.000000	2.500000	16.000000	0.500000	0.001000	0.001000	0.010000	31872	0	10.000000	7.000000	1.000000
sus	inf	inf_blood	z	x[0]	y[0][0]	z[0]	x[1]	y[1][0]	z[1]	S[0]	synchrony
219000000	94990000	5000000	10.000000	21900	9499	0.001000	21900	9499	0.001000	10000000	0.000000
167654062	51644738	2781775	3941.516320	15145	5645	0.394152	16875	5197	0.394152	10477421	0.000000
279579699	3990880	214522	6325.803353	27758	425	0.632580	28196	337	0.632580	10569717	0.000000
312410354	297924	16242	7771.337337	31338	29	0.777177	31361	29	0.777177	10567677	0.000000
318035077	18152	1044	5371.032915	32068	1	0.422748	31789	0	0.341189	10552868	0.000000
318540579	56984	2713	3435.114162	31944	3	0.505627	31895	9	0.475143	10537186	0.000000
317680839	365446	18343	5727.150108	31937	17	0.608045	31979	35	0.416259	10523553	0.000000
317568992	173528	9096	7367.365840	31841	14	0.762297	31916	7	0.645987	10511258	0.000000
318467825	22280	1146	5103.116042	31954	8	0.855844	32013	2	0.470816	10496180	0.000000
318558683	75542	3636	3856.011222	31907	10	0.613263	31972	2	0.342045	10480679	0.000000
317760859	303180	15431	6041.935808	31803	13	0.765462	31904	18	0.564186	10467328	0.000000
317938599	104092	5385	7316.055058	32036	3	0.857763	31559	4	0.706920	10453994	0.000000
318534400	22952	1158	4391.211529	31904	0	0.294295	31879	0	0.441453	10438896	0.000000
318447230	116033	5518	4454.897833	32024	29	0.356801	31794	11	0.406118	10424049	0.000000
317829510	224665	11540	6493.866078	31800	17	0.609929	31798	14	0.639064	10410721	0.000000
318249753	49739	2625	6565.656392	31804	6	0.763439	31778	5	0.781109	10396534	0.000000
318568551	35480	1734	3913.601489	31837	0	0.538769	31905	4	0.390588	10381335	0.000000
318239610	180385	9041	5234.869219	31621	5	0.604986	31845	2	0.476645	10366854	0.000000
317919832	151740	8112	6953.759448	31765	11	0.760442	31700	9	0.682609	10353667	0.000000
318460056	28615	1534	5319.404428	31600	1	0.695168	31854	3	0.627110	10338897	0.000000
318540789	71568	3540	4094.973592	31674	24	0.386869	31657	3	0.557881	10323761	0.000000
317988352	211492	10629	6052.112489	31906	10	0.628164	31624	6	0.608996	10309795	0.000000
318186729	72027	3928	6862.854006	31700	5	0.732808	31915	3	0.762874	10296075	0.000000
318558154	29167	1400	4214.010909	31738	5	0.648117	31907	2	0.517819	10281053	0.000000
318385925	135122	6707	4826.380498	31841	1	0.607168	31582	14	0.420991	10266310	0.000000
317924386	174605	8937	6685.758230	31817	22	0.624875	31772	8	0.648857	10253054	0.000000
318400157	35353	1836	5859.859300	31967	6	0.629743	32211	2	0.604341	10238672	0.000000
318543684	52480	2598	3984.878375	31968	3	0.256743	31906	4	0.307170	10223712	0.000000
318054932	214556	10948	5741.535560	31809	10	0.473384	31909	8	0.579830	10209844	0.000000
318050906	100456	5335	7054.560149	31548	29	0.680631	32013	4	0.716138	10196574	0.000000
318541074	25883	1270	4521.607101	31837	1	0.639441	31812	4	0.596080	10181888	0.000000
318454047	106327	5275	4465.427652	32013	3	0.488542	31903	2	0.578376	10167030	0.000000
317940791	205913	10689	6445.761497	31724	16	0.689018	31873	10	0.724132	10153393	0.000000
318307364	45876	2396	6401.826895	31760	16	0.811404	31879	0	0.634158	10139380	0.000000
318578221	37683	1877	3886.386470	31631	0	0.279387	31811	0	0.351613	10124312	0.000000
318185792	196546	9712	5343.792222	31784	28	0.392552	31666	10	0.424897	10110577	0.000000
317935747	141699	7458	7016.921190	31660	10	0.631610	31786	5	0.651226	10097631	0.000000
318491326	26993	1369	5120.746154	31852	2	0.769694	31897	0	0.362659	10083199	0.000000
318543599	76101	3686	4089.554915	31736	4	0.310235	31703	5	0.512271	10068359	0.000000
317938333	232998	11774	6107.330185	31908	20	0.581689	31834	10	0.645332	10055041	0.000000
318152764	75674	3887	6978.240331	31986	3	0.695439	31830	1	0.716751	10041783	-1.#IND00
318542902	28712	1476	4205.703534	31919	1	0.402944	31736	0	0.242406	10026994	-1.#IND00
318330926	141843	6956	4863.379399	32064	2	0.632438	31775	8	0.367028	10012382	-1.#IND00
317891717	181719	9322	6733.551418	31656	6	0.606243	31640	18	0.616131	9999678	0.358627
318383451	37234	2012	5961.990959	31998	3	0.740161	32010	0	0.381259	9986020	0.381719
318541451	49877	2380	3959.105471	31895	2	0.316582	31789	0	0.180746	9971514	0.374091
318102494	202649	10263	5679.967087	31930	22	0.470255	31859	20	0.448885	9957850	0.435485
318063243	102664	5398	7015.742830	31762	4	0.678733	31906	9	0.665774	9944880	0.389800
318507549	26185	1335	4654.323243	32015	16	0.492359	31943	1	0.658391	9930480	0.406211
318449057	101761	5003	4414.011972	31929	7	0.692138	31942	6	0.367006	9916101	0.372927
317890168	217380	11234	6414.470684	31900	4	0.812083	31834	7	0.616118	9903152	0.374753
318275157	52678	2823	6600.934286	31543	3	0.886037	32022	0	0.416894	9889619	0.383892
318577344	35351	1756	3962.205380	31700	0	0.237886	31824	4	0.442919	9875247	0.385049
318252008	180709	9070	5226.084817	31650	58	0.460086	31864	14	0.428678	9861373	0.384498
317939956	148838	7826	6946.319490	31727	3	0.672567	31716	8	0.653519	9848759	0.373182
318476357	28176	1446	5322.992387	31704	2	0.615594	31971	10	0.522479	9834663	0.391610
318552277	64971	3240	3995.126990	31953	5	0.295434	31787	5	0.508955	9820331	0.378594
317979896	236972	12026	5949.962367	31739	35	0.572713	31656	8	0.641578	9807051	0.403504
318074544	92285	4812	7098.093491	31868	3	0.740870	31950	9	0.745947	9794130	0.396606
318547944	25910	1279	4383.807391	31810	0	0.353692	31620	2	0.275920	9780034	0.409260
318412028	125748	6255	4607.340362	31818	4	0.431972	31912	2	0.449574	9765774	0.394336
317848590	209962	10871	6590.500466	31866	20	0.649820	31613	11	0.588962	9753048	0.389256
318290386	45084	2306	6387.472903	31812	6	0.695061	31915	4	0.750724	9739598	0.395561
318587586	38141	1894	3879.824441	31800	1	0.288714	31928	2	0.699322	9725441	0.398464
318215150	189712	9683	5337.945741	31881	12	0.551853	32218	4	0.440500	9711862	0.383558
317952873	138286	7222	6994.554935	31942	11	0.728219	31781	11	0.660688	9699529	0.368810
318483314	26838	1365	5101.301626	31884	2	0.366767	32114	1	0.312100	9685603	0.375960
318514322	77694	3749	4110.635550	31877	4	0.532870	31921	1	0.243530	9671537	0.367186
317941881	236748	12045	6131.781953	31778	15	0.701986	31831	10	0.526943	9659054	0.369333
318135321	75008	3878	6999.869936	31591	1	0.467118	31944	3	0.713112	9646185	0.370548
318549866	27818	1379	4150.188491	31619	7	0.349873	31725	0	0.270175	9631772	0.381131
318379116	146607	7211	4842.932913	31828	10	0.474909	31774	2	0.425587	9618086	0.371232
317855214	186744	9685	6747.746134	31928	22	0.681556	32067	18	0.651644	9605863	0.365338
318376066	35375	1832	5918.339992	31721	3	0.673335	31848	2	0.538439	9592524	0.372278
318579302	50015	2483	3955.159554	31746	15	0.496886	31963	1	0.371569	9578618	0.370159
318117492	205213	10357	5672.186064	31799	12	0.694884	31875	15	0.590114	9565490	0.368621
318074956	103063	5521	7026.570617	32181	9	0.814961	31604	1	0.477058	9553264	0.364109
318529810	25388	1282	4573.890667	31739	0	0.288765	32114	10	0.630096	9539389	0.371987
318472918	106466	5215	4420.629972	31839	14	0.535424	31850	3	0.438934	9525921	0.365087
317898119	215793	10984	6427.694178	31869	3	0.718256	31710	19	0.534562	9513647	0.366284
318282065	51235	2798	6564.594421	31755	1	0.584837	31898	5	0.717733	9500938	0.369742
318593543	34221	1702	3941.510519	31669	1	0.680927	31951	1	0.205102	9486826	0.371015
318211323	180418	9164	5218.289201	31874	7	0.479393	31897	18	0.415688	9473501	0.366753
317907450	152889	8068	6950.878615	31911	5	0.684276	31904	7	0.645641	9461464	0.363398
318448370	29448	1613	5350.141628	31975	1	0.473186	31778	1	0.324479	9448174	0.367992
318539805	68260	3358	4090.408777	32053	1	0.203323	31884	4	0.294688	9434238	0.364840
318032111	217047	10984	6020.080715	31585	56	0.490951	31714	20	0.572260	9421838	0.363480
318157887	76593	3974	6932.936855	31700	6	0.618692	31688	6	0.740595	9409296	0.364013
318581045	28350	1465	4221.848256	31937	0	0.649986	32235	0	0.341576	9395574	0.368779
318373765	141371	7010	4858.911929	31722	15	0.630267	31903	10	0.337173	9382109	0.363119
317938453	173714	9035	6722.687851	31725	12	0.775774	31746	9	0.598025	9370234	0.358239
318423147	34490	1765	5813.983985	31650	2	0.754305	31845	5	0.666062	9357214	0.364231
318566099	52887	2630	3936.577326	31716	4	0.356632	31911	1	0.257790	9343685	0.362452
318058225	214896	10872	5728.641380	32031	8	0.556409	31858	14	0.536009	9331201	0.361676
318046325	101784	5435	7057.104567	31846	9	0.730982	31763	3	0.674432	9319167	0.359588
318543215	25703	1219	4582.460268	31785	6	0.546851	31842	0	0.613529	9305589	0.364431
318448298	110248	5381	4454.826168	32074	7	0.533162	31783	10	0.482219	9292277	0.355822
317869343	219682	11352	6476.042942	31805	11	0.716884	31770	15	0.685989	9280264	0.362618
318272827	49558	2591	6508.817185	31933	6	0.828303	31779	2	0.748609	9267582	0.363093
318569807	35654	1805	3916.758855	31810	0	0.320714	31766	4	0.588559	9253948	0.364774
npatches	nstrain	runtime	dt	init_x	init_y	init_y_blood	init_z	init_S	beta0	beta1	beta2	beta3	mean_beta	B	d	delta	delta_blood	b[0]	mut	m	CTL	c	g	epsilon	k	het	lambda	rho	omega	x_max	patch.dyna	DELTA	A	VA
10000	1	100.000000	0.001000	21900	9499	5000000	0.001000	10000000	5.101332	9.281140	11.679004	6.098008	9	800000000	0.010000	1.000000	1.000000	80000	0.000050	0.004800	0	0.500000	0.000000	2.500000	17.000000	0.500000	0.001000	0.001000	0.010000	31872	0	10.000000	7.000000	1.000000
sus	inf	inf_blood	z	x[0]	y[0][0]	z[0]	x[1]	y[1][0]	z[1]	S[0]	synchrony
219000000	94990000	5000000	10.000000	21900	9499	0.001000	21900	9499	0.001000	10000000	0.000000
172968766	45334122	2454405	3941.516320	21628	3554	0.394152	16534	4620	0.394152	10469101	0.000000
284982248	2776130	150203	6325.803353	30077	94	0.632580	28580	248	0.632580	10545673	0.000000
314137813	133327	7302	7722.801526	31731	12	0.777177	31416	3	0.777177	10538389	0.000000
318283027	12172	651	3771.371508	31954	0	0.250883	32006	0	0.308396	10522957	0.000000
318502771	103891	4941	3652.337180	31949	0	0.178938	31981	7	0.379984	10507562	0.000000
317565984	321688	16624	6056.036029	31899	19	0.495800	31921	24	0.623988	10494405	0.000000
318101273	61410	3275	6849.281503	32056	0	0.598974	31972	1	0.589625	10481001	0.000000
318595566	23308	1187	3608.750872	32010	1	0.190767	31776	1	0.408622	10465422	0.000000
318323597	150172	7420	4584.079478	31746	4	0.425254	31834	10	0.500631	10450263	0.000000
317966989	150785	7839	6547.553457	31850	7	0.609239	31642	9	0.697155	10436465	0.000000
318488252	24809	1279	4985.122856	31897	1	0.459416	32072	0	0.468922	10421617	0.000000
318558342	62083	3031	3779.050062	31634	1	0.349465	31735	9	0.351135	10406310	0.000000
318113789	187262	9703	5763.482568	31918	3	0.504544	31699	26	0.606492	10392190	0.000000
318266028	52076	2820	6260.983135	31856	5	0.590895	31878	2	0.761355	10377946	0.000000
318578982	29409	1506	3705.138640	32000	0	0.227231	31780	2	0.254620	10362491	0.000000
318316062	153721	7618	4846.341859	31858	7	0.385077	31810	9	0.449718	10347663	0.000000
318059322	115863	6055	6569.585741	31832	3	0.506263	31916	5	0.666279	10333795	0.000000
318524090	25052	1279	4598.375000	31884	0	0.316145	31736	4	0.336822	10319259	0.000000
318540259	80717	4033	4041.241729	31910	8	0.274839	31726	5	0.374083	10304200	0.000000
318078988	170281	8749	6013.781346	31759	7	0.508065	31544	7	0.620410	10290300	0.000000
318376634	39501	2112	5834.210546	31865	0	0.415086	31641	2	0.754800	10276147	0.000000
318587522	38117	1877	3714.555143	31854	0	0.186917	31681	1	0.401681	10261066	0.000000
318255576	163830	8284	5204.802248	31977	1	0.330566	31839	15	0.513278	10246523	0.000000
318160213	85205	4608	6550.608860	32103	3	0.578682	31955	4	0.704825	10232735	0.000000
318573114	24679	1283	4137.098046	31808	1	0.339168	31888	1	0.278774	10217945	0.000000
318453345	108079	5346	4416.799412	31840	3	0.263811	31631	18	0.480601	10203187	0.000000
318114447	137957	7064	6289.469565	31986	6	0.484368	31688	6	0.685008	10189510	0.000000
318485405	27868	1454	5077.694805	31921	2	0.321655	31961	0	0.252321	10174847	0.000000
318555127	60661	3028	3892.969861	31884	0	0.191597	31719	9	0.292151	10159713	0.000000
318142009	167572	8840	5734.790515	31946	14	0.459018	31920	24	0.570721	10145948	0.000000
318340315	51351	2795	6102.951696	31967	0	0.353445	31878	1	0.535493	10131996	0.000000
318591663	33369	1764	3858.785647	31860	4	0.403877	31963	7	0.295314	10117021	0.000000
318313680	142886	7123	4984.896107	32109	3	0.573793	32028	16	0.537920	10102780	0.000000
318188482	92803	4793	6432.398898	31776	7	0.654809	31839	4	0.719769	10089102	0.000000
318564781	26234	1344	4349.343685	31772	2	0.285281	32019	0	0.334837	10074442	0.000000
318488976	95289	4651	4309.817270	31938	2	0.480967	31881	14	0.509264	10059996	0.000000
318102125	143204	7499	6173.494472	31768	0	0.520877	31687	0	0.471430	10046640	0.000000
318446207	31136	1629	5309.405024	31831	0	0.335552	31999	3	0.611331	10032385	0.000000
318562511	52630	2531	3794.922195	31929	2	0.380451	31977	1	0.256463	10017568	0.000000
318180340	163667	8389	5549.070588	31706	6	0.503193	31919	32	0.482802	10003649	-1.#IND00
318310880	59267	3202	6258.662186	31866	7	0.698709	31904	3	0.686343	9990080	-1.#IND00
318570277	29951	1420	3875.901826	31772	1	0.581301	31858	0	0.207384	9975480	0.578827
318333481	131877	6569	4792.430567	31805	7	0.366518	31931	8	0.308830	9961162	0.450770
318154662	113199	5986	6441.944804	31936	4	0.446413	31703	21	0.580836	9947985	0.377209
318543291	26439	1363	4659.815614	31843	2	0.252355	31854	4	0.385436	9933805	0.411091
318524409	74554	3780	4068.252785	31805	2	0.417347	31812	4	0.301490	9919263	0.328971
318149760	153141	7881	5940.381392	31591	9	0.482872	31715	20	0.490516	9905767	0.304023
318420864	37749	2001	5634.438514	31988	1	0.620772	31878	7	0.691021	9891959	0.324569
318588484	44129	2173	3768.213934	31735	0	0.238606	31917	2	0.482068	9877482	0.316303
318239106	161254	8085	5363.424086	31828	2	0.484115	32115	1	0.567945	9864036	0.304486
318234453	69329	3621	6385.798897	31989	5	0.532517	31883	6	0.477807	9850482	0.294509
318580742	27903	1374	3986.108098	31864	2	0.341261	31711	11	0.370609	9836040	0.315250
318382370	121837	6081	4662.783635	31714	0	0.307588	31747	12	0.494678	9821942	0.295457
318139508	114754	5983	6339.639158	31884	5	0.463355	31672	15	0.693545	9808828	0.281866
318494381	26487	1390	4761.415637	31694	1	0.347061	31838	0	0.556304	9794689	0.299989
318531870	68869	3373	3967.837735	32013	1	0.210020	31765	11	0.460345	9780457	0.289895
318122171	165024	8468	5854.721746	32011	1	0.342519	31897	9	0.672723	9767230	0.289279
318387781	44172	2340	5935.633981	31799	1	0.495860	31938	2	0.719810	9753693	0.295701
318578884	38142	1867	3819.914267	31768	1	0.427890	31886	1	0.253792	9739364	0.301511
318314391	142733	7165	5136.092774	31978	5	0.315185	31569	19	0.461180	9725808	0.297940
318255922	76027	4038	6336.510757	31884	1	0.454236	31803	5	0.673230	9712779	0.288922
318556997	26970	1384	4117.624370	31856	1	0.376797	31873	0	0.305189	9698501	0.300560
318421310	113158	5681	4551.595206	31863	6	0.485470	32018	8	0.536292	9684484	0.286343
318150725	123183	6442	6312.747451	32150	6	0.621377	31677	3	0.718782	9671482	0.276330
318468806	26954	1395	4856.511191	31951	0	0.241416	32039	2	0.313323	9657600	0.287936
318542565	68383	3415	3980.049321	31943	2	0.278427	31790	16	0.450758	9643365	0.279778
318116164	167029	8772	5866.198692	31800	4	0.562398	32019	8	0.662208	9630367	0.289147
318359241	44688	2366	5943.712008	31944	0	0.493670	31878	3	0.637812	9616966	0.294419
318565556	37079	1809	3780.790283	31804	1	0.302184	31783	1	0.415256	9602816	0.296285
318303193	149267	7480	5101.768214	31649	1	0.396295	32045	10	0.573398	9589261	0.296795
318213051	85544	4558	6442.951657	31742	2	0.520626	31953	1	0.560006	9576349	0.292816
318569305	26139	1297	4190.290461	31872	3	0.227960	31817	0	0.231778	9562442	0.299442
318471290	103023	5127	4416.173413	31783	2	0.374186	31878	5	0.357718	9548736	0.293802
318123025	139487	7117	6237.171422	31831	10	0.462089	31970	5	0.553068	9535982	0.291799
318482869	31019	1593	5222.736884	31790	0	0.339787	31976	1	0.358797	9522288	0.297099
318553857	56143	2825	3847.214068	31835	4	0.284512	31778	0	0.504117	9508476	0.294544
318167578	168383	8475	5658.119511	32007	11	0.443640	31669	19	0.618139	9495669	0.297886
318304721	55111	2828	6228.197291	31806	2	0.452543	31829	7	0.530044	9482548	0.298383
318571886	29988	1501	3826.898478	31948	2	0.290052	31985	5	0.343665	9468675	0.304350
318327842	138783	6855	4792.878720	31674	5	0.496134	31711	9	0.424163	9455307	0.299944
318088604	119096	6271	6503.158334	31948	0	0.614849	31672	14	0.650781	9442722	0.294314
318549268	24659	1230	4636.792128	31799	0	0.242260	31804	1	0.428373	9429071	0.299406
318522490	74659	3740	3940.884689	31902	2	0.241728	31723	14	0.364160	9415246	0.293934
318064083	181144	9377	5944.606598	31794	3	0.540142	31883	4	0.614392	9402623	0.300800
318362957	41803	2223	5992.112207	31608	3	0.498380	31717	2	0.715807	9389604	0.302295
318579748	37609	1891	3693.477969	31675	4	0.279680	31815	1	0.285234	9375976	0.302689
318224485	165380	8282	5197.415588	31872	4	0.446137	31790	18	0.479940	9362934	0.304779
318202455	80950	4225	6510.166693	31855	3	0.518506	31676	9	0.684607	9350421	0.302477
318583226	24941	1256	4092.903600	31600	0	0.319530	31773	0	0.318091	9336955	0.307781
318445273	103481	5048	4335.965325	31697	5	0.336658	31941	13	0.421068	9323336	0.303636
318084761	143831	7482	6248.462351	31734	6	0.519670	31803	10	0.648904	9310740	0.300400
318452135	29341	1477	5235.807796	32001	3	0.552650	31797	2	0.420443	9297504	0.301574
318571361	54792	2686	3804.332833	31861	4	0.311637	31803	1	0.455458	9283875	0.297312
318159812	169336	8578	5607.117739	31874	11	0.534632	31638	8	0.560271	9271138	0.296981
318282276	58986	3208	6276.375323	31758	3	0.417502	31890	4	0.627486	9258415	0.296491
318576687	30749	1564	3860.164903	32059	3	0.263238	31970	0	0.226630	9245078	0.299446
318366816	134313	6750	4820.738741	31899	9	0.356745	31835	15	0.419848	9231995	0.297776
318129516	109456	5797	6450.951236	32069	4	0.609895	31916	13	0.648164	9219892	0.292598
318553211	24538	1285	4532.080531	32177	0	0.236571	31703	0	0.446674	9206425	0.295670
npatches	nstrain	runtime	dt	init_x	init_y	init_y_blood	init_z	init_S	beta0	beta1	beta2	beta3	mean_beta	B	d	delta	delta_blood	b[0]	mut	m	CTL	c	g	epsilon	k	het	lambda	rho	omega	x_max	patch.dyna	DELTA	A	VA
10000	1	100.000000	0.001000	21900	9499	5000000	0.001000	10000000	12.477368	7.027011	8.682361	11.154156	9	800000000	0.010000	1.000000	1.000000	80000	0.000050	0.004800	0	0.500000	0.000000	2.500000	18.000000	0.500000	0.001000	0.001000	0.010000	31872	0	10.000000	7.000000	1.000000
sus	inf	inf_blood	z	x[0]	y[0][0]	z[0]	x[1]	y[1][0]	z[1]	S[0]	synchrony
219000000	94990000	5000000	10.000000	21900	9499	0.001000	21900	9499	0.001000	10000000	0.000000
178937552	39536580	2151030	3941.516320	14677	4731	0.394152	19732	3507	0.394152	10455804	0.000000
289833493	1865675	100918	6325.803353	27493	357	0.632580	29881	109	0.632580	10517625	0.000000
315342564	55553	3068	7247.922009	31323	13	0.777177	31819	0	0.485167	10507191	0.000000
318397961	13400	666	2962.355562	31779	0	0.333702	31858	1	0.358340	10491758	0.000000
318358821	149106	7334	4001.737742	31800	50	0.354747	32048	2	0.575863	10476574	0.000000
317824775	185081	9735	6280.923542	31809	43	0.608683	31824	8	0.659100	10463376	0.000000
318455397	22000	1089	4947.889829	31942	5	0.762684	31951	4	0.594436	10448622	0.000000
318596560	45745	2282	3344.965494	31624	6	0.459347	31884	7	0.291269	10433079	0.000000
318176605	171227	8638	5291.003487	31926	29	0.672119	31974	7	0.570187	10418662	0.000000
318323156	47651	2494	5905.816849	31921	2	0.608347	31760	2	0.588172	10404353	0.000000
318606326	27691	1387	3501.207025	31766	9	0.646338	31753	2	0.401119	10389074	0.000000
318361859	129262	6258	4641.220474	31890	14	0.626331	32137	8	0.428339	10374350	0.000000
318239575	78752	4250	6074.739860	31919	5	0.773387	32008	0	0.494043	10360425	0.000000
318557157	22074	1151	3899.296241	32012	0	0.335073	31729	0	0.302614	10345455	0.000000
318486256	90894	4427	4082.730428	31833	21	0.494279	32109	11	0.343489	10330403	0.000000
318217035	109438	5739	5884.789167	31626	14	0.693303	31893	11	0.601856	10316050	0.000000
318510463	24851	1280	4496.020350	31773	30	0.488985	31885	3	0.484708	10301309	0.000000
318527654	62551	3030	3787.395619	31749	1	0.618700	32086	3	0.248453	10286107	0.000000
318242929	126040	6499	5553.250641	31919	17	0.735943	31763	3	0.474322	10271762	0.000000
318461946	30519	1666	5017.778047	32014	1	0.801632	31744	2	0.366544	10257361	0.000000
318597847	44958	2216	3589.370754	31767	1	0.361448	31864	3	0.294735	10242169	0.000000
318292920	136242	6913	5229.305528	32183	3	0.367712	31665	4	0.475721	10227609	0.000000
318404240	43016	2260	5588.158031	31780	15	0.616546	31569	3	0.669218	10213446	0.000000
318597996	32322	1601	3583.176829	31893	3	0.359700	31855	1	0.279712	10198422	0.000000
318353446	119680	6006	4757.830076	31688	13	0.611687	31845	10	0.362054	10183948	0.000000
318322252	65453	3486	5850.552121	31584	7	0.764506	31709	6	0.521537	10169844	0.000000
318604508	26353	1293	3814.010389	31688	4	0.619096	32026	2	0.232180	10155007	0.000000
318451713	101797	5135	4361.059969	31596	52	0.469249	31664	5	0.445299	10140371	0.000000
318246847	92850	4962	5923.295502	31676	41	0.678124	31971	2	0.481692	10126447	0.000000
318568955	24111	1261	4240.468077	31727	6	0.533600	31821	3	0.621267	10111767	0.000000
318512311	73867	3579	3930.248685	31838	1	0.428031	31548	6	0.235554	10097008	0.000000
318256176	111977	5979	5656.613171	31682	19	0.645258	32020	3	0.536398	10083116	0.000000
318515682	28792	1527	4779.437958	31879	2	0.580576	31877	0	0.413139	10068959	0.000000
318574506	52779	2585	3725.418264	32040	1	0.473638	32041	8	0.513656	10054275	0.000000
318267744	126677	6384	5371.637216	32083	30	0.577190	31917	7	0.503916	10040185	0.000000
318456344	37257	1856	5275.080038	31780	3	0.743585	31763	5	0.518741	10026024	0.000000
318601069	37885	1852	3589.625352	31806	4	0.451491	31934	0	0.254558	10011241	0.000000
318325674	125464	6300	4977.897826	31848	4	0.625820	31918	5	0.429281	9997000	0.000000
318340624	53666	2810	5725.648651	31836	1	0.757787	32017	3	0.383844	9983029	0.000000
318603930	29305	1427	3666.715292	31859	1	0.618781	31974	2	0.308718	9968299	-1.#IND00
318409030	114425	5865	4614.518769	31776	13	0.476950	31888	5	0.359067	9954119	-1.#IND00
318313432	70322	3765	5870.816265	31660	19	0.682794	31945	1	0.611303	9940169	0.301284
318569620	25590	1284	3887.934568	31861	1	0.536929	32004	0	0.257150	9925548	0.358947
318469129	94474	4859	4283.466075	31851	31	0.346108	31930	15	0.405363	9911212	0.309603
318246461	94252	4842	5851.796528	31209	75	0.603444	31851	0	0.548610	9897698	0.246450
318541115	25207	1332	4334.538465	31540	18	0.759507	31977	0	0.332327	9883369	0.279020
318507729	72346	3690	3980.552032	31907	11	0.717619	31833	2	0.247656	9869131	0.246663
318246429	110068	5821	5650.324149	31737	10	0.785872	31959	2	0.429497	9855570	0.228388
318514596	27948	1427	4718.320083	31684	4	0.768073	31937	3	0.556783	9841297	0.246601
318550022	55214	2654	3754.781995	31732	2	0.225309	31951	2	0.229664	9827068	0.226433
318265931	119121	6118	5379.820657	31778	24	0.529818	31741	9	0.521376	9813439	0.223120
318443531	35426	1821	5158.639805	32034	10	0.714856	31922	1	0.550548	9799521	0.222598
318569175	43545	2103	3699.424984	31935	0	0.216994	31864	1	0.191465	9784809	0.221661
318325132	117437	5816	5073.621876	31830	60	0.382779	31831	5	0.426489	9770863	0.226702
318398076	46573	2474	5461.946730	31407	55	0.625683	32064	3	0.480923	9757324	0.225339
318588208	36141	1835	3759.747026	31922	0	0.578344	31877	1	0.211357	9743063	0.232026
318379093	110142	5621	4847.334969	32027	17	0.487810	31929	11	0.502646	9729144	0.240368
318400785	53243	2777	5565.669302	31819	3	0.689380	31890	0	0.506625	9715544	0.233031
318582874	31584	1573	3793.370109	31857	14	0.559312	31857	3	0.350011	9701486	0.238861
318420577	106228	5318	4651.516608	31770	8	0.732742	31766	3	0.410152	9687690	0.228337
318333946	68366	3655	5773.401745	31752	15	0.667690	31703	3	0.492774	9674371	0.220660
318572236	28125	1396	3989.766903	31890	0	0.527278	31762	1	0.349439	9660355	0.230254
318478301	89097	4485	4317.706240	31787	17	0.323834	31827	6	0.306530	9646414	0.219937
318311292	82437	4257	5700.573371	31557	78	0.589936	31927	1	0.448803	9633067	0.212375
318553611	27236	1450	4252.805089	31492	1	0.564648	31827	0	0.245782	9619161	0.220961
318489163	75627	3842	4080.320361	32036	5	0.348309	31901	5	0.377452	9605221	0.212727
318274928	102444	5318	5655.164238	31785	32	0.604779	31813	4	0.468938	9592166	0.208587
318513956	28899	1502	4655.382143	32051	0	0.388370	31731	1	0.344299	9578441	0.214030
318533783	56390	2810	3811.825545	31640	87	0.582419	31631	0	0.190507	9564532	0.209478
318308083	116027	6039	5407.558262	31430	22	0.746756	31975	11	0.444781	9551282	0.208607
318484654	34867	1838	5100.065771	31823	2	0.374144	31797	3	0.663284	9537840	0.209447
318580959	44115	2265	3721.378107	31752	29	0.620447	32207	1	0.243373	9523801	0.206015
318337819	117136	5902	5115.437031	31630	3	0.769818	31868	2	0.517628	9510508	0.206558
318430678	43849	2319	5413.177374	31716	1	0.553948	31772	5	0.525027	9497281	0.205964
318588596	35369	1748	3693.233751	31979	1	0.270220	31946	2	0.293469	9483210	0.207623
318369794	116172	5869	4850.427295	31779	10	0.530303	31877	5	0.355510	9469754	0.208096
318374878	56243	2838	5701.904565	31711	0	0.379670	32067	1	0.429859	9456697	0.205906
318592019	29299	1449	3749.260660	31930	10	0.617500	31793	0	0.189635	9442845	0.210015
318429159	107354	5350	4535.587222	31860	11	0.594968	31834	4	0.377563	9429358	0.207486
318309448	74405	3945	5843.687588	31855	5	0.746817	32014	4	0.579732	9416591	0.203538
318566971	24476	1278	3936.669335	31847	0	0.318966	32090	0	0.250570	9402777	0.210407
318475778	91783	4568	4169.326768	31798	18	0.478665	31921	4	0.423332	9389315	0.208665
318250219	100608	5189	5860.108917	31826	22	0.683834	31925	4	0.650277	9376561	0.204039
318555202	24426	1196	4393.518813	31723	8	0.581819	31830	9	0.496971	9363253	0.208690
318543475	68171	3359	3839.695681	31957	18	0.506082	31938	3	0.436352	9349490	0.203236
318254318	115860	5982	5588.353766	31934	10	0.700461	32090	5	0.534764	9336418	0.204166
318502768	30124	1567	4903.733601	31875	6	0.579906	31948	0	0.300159	9323135	0.207539
318583665	48301	2398	3633.360700	31960	2	0.378038	32033	5	0.291121	9309600	0.205615
318272822	128580	6314	5260.105190	31789	29	0.622808	31804	5	0.517437	9296728	0.207710
318416416	39481	2087	5414.436988	31697	2	0.628271	31932	3	0.452882	9283675	0.207770
318580072	36635	1773	3625.268203	31770	7	0.492190	31841	4	0.414791	9270168	0.209840
318366110	118186	6080	4924.548193	31735	7	0.389357	31755	5	0.622723	9257145	0.212966
318375148	54868	2998	5697.695692	32049	10	0.629673	31867	2	0.482334	9244309	0.212135
318587825	29843	1447	3806.208593	31824	2	0.411082	31683	0	0.227201	9230716	0.214566
318445212	103662	5227	4528.940191	31607	11	0.533015	31815	11	0.352030	9217607	0.214949
318305430	76288	4015	5808.579429	31560	10	0.716795	31791	1	0.501500	9204873	0.211762
318568672	25953	1328	4062.642301	31998	0	0.218011	31976	0	0.183262	9191384	0.213297
318520575	82039	4016	4158.964242	31683	16	0.493929	31797	4	0.282316	9178161	0.210972
318276087	95005	4844	5718.859799	31958	6	0.693091	31840	13	0.467625	9165563	0.209599
npatches	nstrain	runtime	dt	init_x	init_y	init_y_blood	init_z	init_S	beta0	beta1	beta2	beta3	mean_beta	B	d	delta	delta_blood	b[0]	mut	m	CTL	c	g	epsilon	k	het	lambda	rho	omega	x_max	patch.dyna	DELTA	A	VA
10000	1	100.000000	0.001000	21900	9499	5000000	0.001000	10000000	7.910652	9.437215	12.514529	5.267285	9	800000000	0.010000	1.000000	1.000000	80000	0.000050	0.004800	0	0.500000	0.000000	2.500000	19.000000	0.500000	0.001000	0.001000	0.010000	31872	0	10.000000	7.000000	1.000000
sus	inf	inf_blood	z	x[0]	y[0][0]	z[0]	x[1]	y[1][0]	z[1]	S[0]	synchrony
219000000	94990000	5000000	10.000000	21900	9499	0.001000	21900	9499	0.001000	10000000	0.000000
184529352	34478493	1881027	3941.516320	19324	3306	0.394152	17657	3458	0.394152	10444205	0.000000
293829950	1236159	68325	6325.803353	30000	75	0.632580	29421	96	0.632580	10494024	0.000000
316134543	23067	1282	6149.376827	31714	0	0.477161	31614	0	0.707217	10481494	0.000000
318435661	16110	785	2575.996148	31889	1	0.194668	31833	1	0.500651	10465813	0.000000
318298631	169003	8496	4207.260642	31849	14	0.396991	31858	4	0.541565	10450881	0.000000
318057535	105341	5699	6212.239825	31941	3	0.452308	31871	7	0.721980	10437134	0.000000
318566044	15255	784	3716.437505	32031	6	0.367171	31866	3	0.390565	10421975	0.000000
318534763	69146	3462	3408.793529	32201	3	0.484702	32003	10	0.404453	10406776	0.000000
318173443	133573	6995	5531.347733	31715	0	0.556354	31691	5	0.524262	10392687	0.000000
318483769	22784	1168	4554.329581	31657	3	0.457659	31915	1	0.378909	10377763	0.000000
318596602	43046	2228	3285.907679	31913	0	0.342133	31762	8	0.397441	10362460	0.000000
318317306	121278	6308	5005.271526	31952	7	0.434838	31872	13	0.348130	10347745	0.000000
318472504	32783	1708	5035.155479	31921	0	0.549112	31952	2	0.582539	10333125	0.000000
318625219	33518	1606	3346.994769	31627	5	0.293449	31751	1	0.290404	10318095	0.000000
318364238	110616	5520	4646.750526	31910	2	0.403043	31953	2	0.397194	10303276	0.000000
318428860	44184	2353	5262.945997	31894	1	0.412445	31729	8	0.571983	10288991	0.000000
318623562	29612	1526	3451.273219	31910	5	0.441691	31842	0	0.293470	10273815	0.000000
318428656	98411	5046	4440.834920	31950	0	0.442489	31823	2	0.391673	10258980	0.000000
318389428	53431	2794	5324.244833	31860	6	0.557435	31957	1	0.421190	10244622	0.000000
318611709	27967	1376	3604.409695	31943	1	0.447737	31876	2	0.386271	10229616	0.000000
318488814	87378	4462	4257.115553	31801	2	0.255263	31910	4	0.382500	10214892	0.000000
318399484	61369	3165	5325.716473	31835	8	0.480977	31844	6	0.459091	10200417	0.000000
318582927	26092	1323	3743.260161	31932	11	0.419425	31559	2	0.437841	10185540	0.000000
318497125	78446	3965	4092.768533	31942	1	0.325770	31799	0	0.307539	10170913	0.000000
318413389	64443	3408	5265.814941	31841	1	0.495071	31921	25	0.536507	10156285	0.000000
318595526	27512	1377	3839.678769	32067	0	0.311400	31721	0	0.638834	10141425	0.000000
318489216	74812	3791	4055.405421	31984	5	0.369933	31855	6	0.388039	10126506	0.000000
318397827	71137	3723	5272.695450	31785	5	0.617893	31784	3	0.531406	10112394	0.000000
318581341	27854	1439	3977.523723	31927	8	0.390441	32017	14	0.517148	10097535	0.000000
318519270	67360	3351	3991.995157	31813	3	0.309623	31901	5	0.268297	10082681	0.000000
318388317	70798	3696	5138.397532	31634	5	0.494684	31856	15	0.556255	10068459	0.000000
318567584	29793	1560	4111.436129	31859	2	0.537223	31973	2	0.235691	10053784	0.000000
318533013	60727	3042	3950.509372	31985	6	0.324517	31646	2	0.346062	10039062	0.000000
318393945	71701	3712	5035.154709	32073	2	0.549430	31644	3	0.531023	10024859	0.000000
318549206	31833	1635	4214.974483	31966	0	0.399422	31669	2	0.448495	10010190	0.000000
318569292	56412	2767	3960.389969	31971	1	0.295358	31884	19	0.364811	9995595	0.000000
318439578	70787	3697	4952.111913	31917	2	0.555015	31748	0	0.510234	9981375	0.000000
318549265	32709	1701	4277.452706	31828	0	0.404488	31869	0	0.353225	9966898	0.000000
318535424	55158	2785	3936.879831	32006	0	0.369575	31798	15	0.261371	9952475	0.000000
[truncated: 163 more rows]
