# Supplementary material for: Large Variations in HIV-1 Viral Load Explained by Shifting-Mosaic Metapopulation Dynamics
Source: PLoS Biol. 2016 Oct 5;14(10):e1002567. doi: 10.1371/journal.pbio.1002567 (PMC5051940; doi:10.1371/journal.pbio.1002567)
Supplement: S1 Data — Each file gives the output from the simulations indicated by the filename: low migration (ms1, db432); high migration (ms1, db1); very high migration (ms10, db1); number of patches (np); reservoir (storage); no reservoir (nostorage); CTL immigration model (CTLimmig); CTL proliferation model (CTLprolif); β¯ (beta1, beta2, …). Within each file, there are 21 simulations for (k = 0,1,..,20), and data is output each day. For measures of synchrony, the final entry should be used. See Methods and S1 Simulation Code for further details. (ZIP) [file pbio.1002567.s002.zip › S1_Data/ms1_np10000_storage_noPD_CTLimmig_db432_beta1.tsv]

npatches	nstrain	runtime	dt	init_x	init_y	init_y_blood	init_z	init_S	beta0	beta1	beta2	beta3	mean_beta	B	d	delta	delta_blood	b[0]	mut	m	CTL	c	g	epsilon	k	het	lambda	rho	omega	x_max	patch.dyna	DELTA	A	VA
10000	1	100.000000	0.001000	21900	9499	5000000	0.001000	10000000	0.813660	0.978257	0.752410	0.920827	1	800000000	0.010000	1.000000	432.000000	80000	0.000050	0.004800	0	0.500000	0.000000	2.500000	0.000000	0.500000	0.001000	0.001000	0.010000	31872	0	10.000000	7.000000	1.000000
sus	inf	inf_blood	z	x[0]	y[0][0]	z[0]	x[1]	y[1][0]	z[1]	S[0]	synchrony
219000000	94990000	5000000	10.000000	21900	9499	0.001000	21900	9499	0.001000	10000000	0.000000
303475865	8905435	46946	3941.516320	30715	715	0.394152	30477	845	0.394152	10014236	0.000000
316594798	998081	5231	6325.803353	31708	55	0.632580	31578	72	0.632580	10002830	0.000000
318442812	119787	616	7745.722204	31668	5	0.777177	31811	13	0.777177	9988193	0.000000
318673045	14557	76	5556.944053	31763	0	0.297458	31961	0	0.353049	9973317	0.000000
318732056	1849	8	2402.591891	32032	0	0.173149	31989	0	0.175904	9958389	0.000000
318724477	246	1	1749.281139	31795	0	0.166988	31835	0	0.167125	9943335	0.000000
318713494	61	1	1676.511821	31810	0	0.166683	31653	0	0.166689	9928213	0.000000
318739445	41	0	1668.642396	32121	0	0.166667	31971	0	0.166668	9913283	0.000000
318740597	40	1	1668.159637	31891	0	0.166667	31930	0	0.166667	9898398	0.000000
318718614	60	0	1668.508972	31875	0	0.166667	31919	0	0.166667	9883442	0.000000
318719847	38	0	1668.045836	31794	0	0.166667	31818	0	0.166667	9868796	0.000000
318740262	28	0	1667.411413	31838	0	0.166667	31667	0	0.166667	9854090	0.000000
318719818	45	0	1668.013764	31971	0	0.166667	31895	0	0.166667	9839537	0.000000
318726585	24	0	1667.705947	31864	0	0.166667	31953	0	0.166667	9824780	0.000000
318741585	42	0	1667.804362	31944	0	0.166667	32215	0	0.166667	9809888	0.000000
318700482	34	0	1667.673430	31801	0	0.166667	31698	0	0.166667	9795120	0.000000
318721860	35	0	1667.480077	32085	0	0.166667	31728	0	0.166667	9780654	0.000000
318731920	30	1	1667.638269	31900	0	0.166667	31948	0	0.166667	9765949	0.000000
318697106	39	1	1667.665117	32115	0	0.166667	31874	0	0.166667	9751351	0.000000
318750478	31	0	1667.057414	31788	0	0.166667	31871	0	0.166667	9736713	0.000000
318717902	44	1	1667.356706	31666	0	0.166667	31978	0	0.166667	9722267	0.000000
318729589	48	1	1668.440143	31991	0	0.166667	32041	0	0.166667	9707688	0.000000
318727209	29	0	1667.440209	31967	0	0.166667	31926	0	0.166667	9693076	0.000000
318720474	52	0	1668.443615	31745	0	0.166667	31969	0	0.166667	9678275	0.000000
318706251	49	0	1668.711560	31756	0	0.166667	31914	0	0.166667	9663707	0.000000
318725703	39	0	1668.209557	31982	0	0.166667	31945	0	0.166667	9649400	0.000000
318709342	44	1	1667.677497	31775	0	0.166667	31769	0	0.166667	9635068	0.000000
318696523	46	1	1668.307692	31990	0	0.166667	31825	0	0.166667	9620715	0.000000
318720424	35	1	1668.016815	31964	0	0.166667	32009	0	0.166667	9606515	0.000000
318721708	39	0	1667.792853	31968	0	0.166667	31908	0	0.166667	9591993	0.000000
318726265	34	0	1667.456653	31777	0	0.166667	32054	0	0.166667	9577444	0.000000
318718744	52	0	1667.664944	31799	0	0.166667	32091	0	0.166667	9563088	0.000000
318738212	36	1	1668.049319	31779	0	0.166667	31800	0	0.166667	9548917	0.000000
318727705	51	0	1667.845471	31895	0	0.166667	31849	0	0.166667	9534542	0.000000
318729070	33	0	1667.489936	31806	0	0.166667	31729	0	0.166667	9520280	0.000000
318752676	49	0	1668.124689	31780	0	0.166667	31984	0	0.166667	9505900	0.000000
318732768	41	0	1667.507770	31902	0	0.166667	31861	0	0.166667	9491569	0.000000
318712657	22	1	1667.305515	31966	0	0.166667	31836	0	0.166667	9477369	0.000000
318727014	36	1	1667.620994	31808	0	0.166667	32067	0	0.166667	9463105	0.000000
318740239	46	0	1668.204598	31894	0	0.166667	31818	0	0.166667	9448974	-1.#IND00
318738108	58	1	1668.003129	31806	0	0.166667	31958	0	0.166667	9435017	-1.#IND00
318729638	42	0	1667.923126	31711	0	0.166667	31820	0	0.166667	9420957	-1.#IND00
318730227	51	1	1668.151162	32083	0	0.166667	31974	0	0.166667	9406878	-1.#IND00
318726232	36	0	1667.724390	31906	0	0.166667	32053	0	0.166667	9392865	-1.#IND00
318746449	35	0	1668.129815	31949	0	0.166667	32052	0	0.166667	9378821	-1.#IND00
318733333	31	0	1667.292487	31904	0	0.166667	31701	0	0.166667	9364603	-1.#IND00
318728870	36	1	1667.760492	31897	0	0.166667	31749	0	0.166667	9350570	-1.#IND00
318748873	46	1	1668.176345	31949	0	0.166667	31819	0	0.166667	9336583	-1.#IND00
318746169	36	1	1667.481940	31923	0	0.166667	31618	0	0.166667	9322764	-1.#IND00
318723299	41	0	1668.076180	32167	0	0.166667	31749	0	0.166667	9308807	-1.#IND00
318712001	42	1	1667.951295	31645	0	0.166667	31833	0	0.166667	9294761	-1.#IND00
318724481	37	1	1667.696566	31983	0	0.166667	31864	0	0.166667	9281018	-1.#IND00
318735906	42	1	1667.688679	31836	0	0.166667	31760	0	0.166667	9267158	-1.#IND00
318713984	41	0	1667.737856	32130	0	0.166667	31733	0	0.166667	9253485	-1.#IND00
318709465	59	0	1668.443771	31985	0	0.166667	32041	0	0.166667	9239499	-1.#IND00
318731623	38	2	1667.848836	31975	0	0.166667	32017	0	0.166667	9225580	-1.#IND00
318725452	41	0	1667.376676	31728	0	0.166667	31990	0	0.166667	9211739	-1.#IND00
318720593	52	0	1667.687886	31891	0	0.166667	31890	0	0.166667	9197860	-1.#IND00
318726410	43	0	1668.254542	31769	0	0.166667	31868	0	0.166667	9184012	-1.#IND00
318727138	53	1	1669.263555	32031	0	0.166667	31712	0	0.166667	9170346	-1.#IND00
318729455	42	0	1667.880194	31946	0	0.166667	31910	0	0.166667	9156745	-1.#IND00
318710203	45	0	1668.047207	31989	0	0.166667	31961	0	0.166667	9142960	-1.#IND00
318711976	50	0	1668.379946	31971	0	0.166667	31787	0	0.166667	9129456	-1.#IND00
318714982	30	0	1668.519632	31909	0	0.166667	31773	0	0.166667	9115651	-1.#IND00
318731862	38	0	1667.359939	32016	0	0.166667	31991	0	0.166667	9102044	-1.#IND00
318726058	52	0	1668.668512	31854	0	0.166667	31855	0	0.166667	9088433	-1.#IND00
318712636	36	1	1668.116697	31832	0	0.166667	31659	0	0.166667	9074689	-1.#IND00
318720478	31	0	1667.302442	31842	0	0.166667	31809	0	0.166667	9061327	-1.#IND00
318731300	40	0	1667.604428	31747	0	0.166667	31693	0	0.166667	9047609	-1.#IND00
318731981	34	2	1667.395215	32146	0	0.166667	31894	0	0.166667	9034163	-1.#IND00
318726312	37	0	1667.674784	31952	0	0.166667	31808	0	0.166667	9020650	-1.#IND00
318706394	50	0	1667.963491	31841	0	0.166667	31991	0	0.166667	9007069	-1.#IND00
318703077	50	0	1668.469712	31895	0	0.166667	31792	0	0.166667	8993608	-1.#IND00
318702901	30	0	1667.808756	31919	0	0.166667	31856	0	0.166667	8980081	-1.#IND00
318723687	36	0	1667.678016	31832	0	0.166667	32000	0	0.166667	8966553	-1.#IND00
318721120	40	0	1668.069174	31757	0	0.166667	31962	0	0.166667	8953103	-1.#IND00
318726249	48	0	1667.972549	31756	0	0.166667	31857	0	0.166667	8939781	-1.#IND00
318719846	27	0	1667.411866	31847	0	0.166667	31766	0	0.166667	8926503	-1.#IND00
318723046	42	0	1667.473335	31860	0	0.166667	31902	0	0.166667	8912813	-1.#IND00
318710026	46	0	1667.983433	31965	0	0.166667	31974	0	0.166667	8899385	-1.#IND00
318733745	38	1	1668.256319	31761	0	0.166667	31709	0	0.166667	8886070	-1.#IND00
318720198	25	0	1667.470728	31899	0	0.166667	31748	0	0.166667	8872920	-1.#IND00
318735024	34	1	1667.515342	32003	0	0.166667	31979	0	0.166667	8859444	-1.#IND00
318710605	34	0	1667.323279	32120	0	0.166667	31843	0	0.166667	8845855	-1.#IND00
318727286	60	2	1668.477955	31965	0	0.166667	32097	0	0.166667	8832726	-1.#IND00
318722122	42	0	1668.493247	31741	0	0.166667	31998	0	0.166667	8819408	-1.#IND00
318709582	35	0	1667.538202	31850	0	0.166667	31883	0	0.166667	8806151	-1.#IND00
318736579	39	0	1668.230268	31799	0	0.166667	31952	0	0.166667	8792979	-1.#IND00
318710618	44	0	1668.062639	31748	0	0.166667	31824	0	0.166667	8779768	-1.#IND00
318741075	28	0	1668.235881	31860	0	0.166667	31966	0	0.166667	8766604	-1.#IND00
318706244	37	0	1667.600515	31853	0	0.166667	31853	0	0.166667	8753400	-1.#IND00
318739092	44	1	1667.573304	31782	0	0.166667	31789	0	0.166667	8740278	-1.#IND00
318722032	37	0	1667.105995	32171	0	0.166667	31930	0	0.166667	8727248	-1.#IND00
318703255	28	0	1667.292886	32030	0	0.166667	31803	0	0.166667	8714327	-1.#IND00
318733037	44	0	1667.781861	31786	0	0.166667	31935	0	0.166667	8701091	-1.#IND00
318736641	44	0	1668.190768	31858	0	0.166667	32009	0	0.166667	8687963	-1.#IND00
318729784	38	1	1667.703342	31930	0	0.166667	31956	0	0.166667	8674963	-1.#IND00
318729799	41	0	1667.584231	31821	0	0.166667	32009	0	0.166667	8661938	-1.#IND00
318721307	52	0	1667.990893	31881	0	0.166667	31826	0	0.166667	8649015	-1.#IND00
npatches	nstrain	runtime	dt	init_x	init_y	init_y_blood	init_z	init_S	beta0	beta1	beta2	beta3	mean_beta	B	d	delta	delta_blood	b[0]	mut	m	CTL	c	g	epsilon	k	het	lambda	rho	omega	x_max	patch.dyna	DELTA	A	VA
10000	1	100.000000	0.001000	21900	9499	5000000	0.001000	10000000	1.211387	0.695100	0.980215	1.456860	1	800000000	0.010000	1.000000	432.000000	80000	0.000050	0.004800	0	0.500000	0.000000	2.500000	1.000000	0.500000	0.001000	0.001000	0.010000	31872	0	10.000000	7.000000	1.000000
sus	inf	inf_blood	z	x[0]	y[0][0]	z[0]	x[1]	y[1][0]	z[1]	S[0]	synchrony
219000000	94990000	5000000	10.000000	21900	9499	0.001000	21900	9499	0.001000	10000000	0.000000
304042172	7190202	37786	3941.516320	30273	899	0.394152	30830	565	0.394152	10013075	0.000000
316964264	476521	2567	6325.803353	31587	55	0.632580	31857	29	0.632580	10000954	0.000000
318560284	28243	165	6762.322930	31740	1	0.589481	31904	0	0.438963	9986240	0.000000
318718810	1828	9	2567.192129	31896	1	0.294267	31686	0	0.180163	9971238	0.000000
318702653	200	1	1740.906261	31707	2	0.534800	31852	0	0.167336	9956235	0.000000
318716695	49	0	1672.006754	31617	0	0.191107	32067	0	0.166700	9941377	0.000000
318718419	32	0	1667.867400	31932	0	0.167878	31886	0	0.166668	9926449	0.000000
318732719	38	0	1667.574133	32017	0	0.166727	31990	0	0.166667	9911502	0.000000
318719915	30	0	1667.502313	31859	0	0.166670	31958	0	0.166667	9896629	0.000000
318722128	57	0	1667.668541	31920	0	0.166667	31610	0	0.166667	9881827	0.000000
318717774	46	0	1667.948119	31919	1	0.166667	31856	0	0.166667	9867039	0.000000
318713767	35	0	1667.501549	31843	0	0.166667	31977	0	0.166667	9852178	0.000000
318728234	38	0	1667.320601	32078	0	0.166667	32247	0	0.166667	9837472	0.000000
318752041	39	0	1667.494874	31949	0	0.166667	31862	0	0.166667	9822678	0.000000
318723736	38	0	1667.376128	32002	0	0.166667	32006	0	0.166667	9807897	0.000000
318719991	24	0	1667.621242	32116	0	0.166667	31998	0	0.166667	9793107	0.000000
318723967	48	0	1667.728030	31718	0	0.166667	31804	0	0.166667	9778363	0.000000
318727434	52	0	1668.021014	31874	0	0.166667	31959	0	0.166667	9763591	0.000000
318705257	55	1	1668.172863	31972	0	0.166667	31823	0	0.166667	9748806	0.000000
318739416	44	2	1667.564805	31906	0	0.166667	31915	0	0.166667	9734081	0.000000
318721807	36	0	1667.342767	32068	0	0.166667	31969	0	0.166667	9719588	0.000000
318740299	41	0	1667.611135	31680	0	0.166667	31681	0	0.166667	9704729	0.000000
318711054	40	0	1667.412773	31627	0	0.166667	31969	0	0.166667	9690073	0.000000
318732189	38	0	1667.317753	31597	0	0.166667	31790	0	0.166667	9675690	0.000000
318743134	47	0	1668.075682	31795	1	0.168237	31807	0	0.166667	9661084	0.000000
318718272	35	0	1667.360945	31886	0	0.166744	31921	0	0.166667	9646705	0.000000
318726158	27	0	1667.229150	31957	1	0.166671	31930	0	0.166667	9632088	0.000000
318692586	37	1	1667.342080	32052	0	0.166667	31688	0	0.166667	9617362	0.000000
318734578	37	0	1667.285246	31693	0	0.166667	31620	0	0.166667	9602768	0.000000
318728575	37	0	1667.685201	31673	0	0.166667	31817	0	0.166667	9588540	0.000000
318717393	30	0	1667.292009	31701	0	0.166667	31849	0	0.166667	9574320	0.000000
318722964	43	0	1667.649321	31913	0	0.166667	31893	0	0.166667	9559918	0.000000
318735308	37	0	1667.431037	31820	0	0.166667	31854	0	0.166667	9545695	0.000000
318720817	34	0	1667.686657	31610	0	0.166667	31751	0	0.166667	9531405	0.000000
318722446	45	1	1667.640634	31712	0	0.166667	31779	0	0.166667	9517219	0.000000
318729746	38	0	1667.780775	31926	0	0.166667	31684	0	0.166667	9503108	0.000000
318719951	45	0	1667.619320	31745	0	0.166667	32004	0	0.166667	9488759	0.000000
318761751	46	0	1667.715759	31941	0	0.166667	32152	0	0.166667	9474605	0.000000
318713440	45	0	1668.180117	32060	0	0.166667	31903	0	0.166667	9460520	0.000000
318710166	31	0	1667.876209	32137	0	0.166667	31949	0	0.166667	9446410	-1.#IND00
318729326	43	0	1668.162380	31707	0	0.166667	32033	0	0.166667	9432329	-1.#IND00
318716645	39	0	1667.777315	31841	0	0.166667	31908	1	0.166667	9418199	-1.#IND00
318725568	40	0	1667.610149	32045	0	0.166667	31695	0	0.166667	9404220	-1.#IND00
318715245	27	0	1667.381169	31883	0	0.166667	31967	0	0.166667	9389967	-1.#IND00
318718781	33	0	1667.557286	31971	0	0.166667	32065	0	0.166667	9375921	-1.#IND00
318751100	46	0	1667.858750	32003	0	0.166667	31989	0	0.166667	9361729	-1.#IND00
318740797	35	0	1667.279810	31816	0	0.166667	31988	0	0.166667	9347533	-1.#IND00
318723743	50	1	1667.906134	31914	0	0.166667	31918	0	0.166667	9333447	-1.#IND00
318736452	30	1	1667.953767	32045	0	0.166667	31967	0	0.166667	9319475	-1.#IND00
318741057	25	0	1667.100206	31811	0	0.166667	31772	0	0.166667	9305628	-1.#IND00
318750573	47	0	1667.768579	31755	0	0.166667	31792	0	0.166667	9291924	-1.#IND00
318727064	52	0	1667.803055	31714	0	0.166667	31643	0	0.166667	9278009	-1.#IND00
318716509	34	0	1667.748003	31752	0	0.166667	31811	0	0.166667	9264039	-1.#IND00
318737690	46	0	1667.909461	31941	0	0.166667	31769	0	0.166667	9249882	-1.#IND00
318732622	53	1	1667.648848	32049	0	0.166667	31958	0	0.166667	9235992	-1.#IND00
318729429	39	0	1667.697181	31986	0	0.166667	31807	0	0.166667	9222227	-1.#IND00
318750598	34	0	1667.912684	31844	0	0.166667	31911	0	0.166667	9208350	-1.#IND00
318709403	38	0	1667.436634	31935	0	0.166667	31908	0	0.166667	9194751	-1.#IND00
318731347	30	0	1667.444246	32031	0	0.166667	31873	0	0.166667	9180940	-1.#IND00
318726444	38	0	1667.682437	31676	0	0.166667	31821	0	0.166667	9167116	-1.#IND00
318718692	45	1	1667.964577	31881	0	0.166667	31889	0	0.166667	9153351	-1.#IND00
318721582	34	0	1667.638603	31926	0	0.166667	31691	0	0.166667	9139746	-1.#IND00
318706110	37	0	1667.752033	31778	0	0.166667	31936	0	0.166667	9125985	-1.#IND00
318718590	33	0	1667.680801	31997	0	0.166667	31908	0	0.166667	9112238	-1.#IND00
318725193	32	1	1667.485838	31833	0	0.166667	31871	0	0.166667	9098612	-1.#IND00
318712754	48	0	1667.613878	31616	0	0.166667	31995	0	0.166667	9085120	-1.#IND00
318718695	38	0	1667.574798	32045	0	0.166667	31876	0	0.166667	9071699	-1.#IND00
318728519	38	0	1667.627209	31740	0	0.166667	31966	0	0.166667	9058235	-1.#IND00
318719560	37	0	1667.653523	32025	0	0.166667	32067	0	0.166667	9044379	-1.#IND00
318709763	38	0	1667.451514	32029	0	0.166667	31831	0	0.166667	9030983	-1.#IND00
318705178	39	0	1667.565899	31812	0	0.166667	31628	0	0.166667	9017543	-1.#IND00
318710752	37	0	1667.725437	31839	0	0.166667	31977	0	0.166667	9004015	-1.#IND00
318725998	38	0	1667.517320	31721	0	0.166667	31766	0	0.166667	8990457	-1.#IND00
318727831	30	0	1667.341540	31952	0	0.166667	31848	0	0.166667	8977009	-1.#IND00
318714275	30	0	1667.512799	31783	0	0.166667	31667	0	0.166667	8963645	-1.#IND00
318732196	33	0	1667.423916	31954	0	0.166667	31707	0	0.166667	8950129	-1.#IND00
318734379	38	0	1667.715077	31996	0	0.166667	32027	0	0.166667	8936933	-1.#IND00
318743613	40	0	1667.794171	31768	0	0.166667	31952	0	0.166667	8923638	-1.#IND00
318714360	28	1	1667.670257	31717	0	0.166667	31763	0	0.166667	8910424	-1.#IND00
318717004	34	0	1667.299085	31670	0	0.166667	31648	0	0.166667	8896893	-1.#IND00
318747915	36	1	1667.382520	32115	0	0.166667	31978	3	0.264241	8883459	-1.#IND00
318726371	30	0	1667.162502	31819	0	0.166667	31758	0	0.187175	8870228	-1.#IND00
318723876	29	0	1667.589695	31697	0	0.166667	31741	0	0.167683	8856700	-1.#IND00
318711185	32	0	1667.415400	31975	0	0.166667	31700	0	0.166717	8843289	-1.#IND00
318718714	24	0	1667.288067	32132	0	0.166667	31926	0	0.166669	8830054	-1.#IND00
318714422	43	0	1667.434177	31834	0	0.166667	32016	0	0.166667	8816989	-1.#IND00
318736003	32	1	1667.150272	32030	0	0.166667	31890	0	0.166667	8803563	-1.#IND00
318754953	37	0	1667.405037	32009	0	0.166667	31938	0	0.166667	8790376	-1.#IND00
318720240	39	0	1667.267771	31966	0	0.166667	31880	0	0.166667	8777117	-1.#IND00
318738606	35	0	1667.713005	31941	0	0.166667	31805	0	0.166667	8763800	-1.#IND00
318727186	43	0	1667.253069	31936	0	0.166667	31805	0	0.166667	8750780	-1.#IND00
318710140	35	0	1667.230270	31705	0	0.166667	31912	0	0.166667	8737715	-1.#IND00
318734826	48	0	1667.811719	31854	0	0.166667	32067	0	0.166667	8724627	-1.#IND00
318732328	45	1	1668.351892	31697	0	0.166667	31722	0	0.166667	8711561	-1.#IND00
318742498	34	0	1667.725524	31859	0	0.166667	31912	0	0.166667	8698487	-1.#IND00
318723406	37	0	1668.305226	31755	0	0.166667	31876	0	0.166667	8685529	-1.#IND00
318716920	42	0	1667.443917	31986	0	0.166667	31927	0	0.166667	8672593	-1.#IND00
318745331	45	0	1667.382792	31940	0	0.166667	31798	0	0.166667	8659609	-1.#IND00
318726022	32	0	1667.417210	31668	0	0.166667	31995	0	0.166667	8646833	-1.#IND00
npatches	nstrain	runtime	dt	init_x	init_y	init_y_blood	init_z	init_S	beta0	beta1	beta2	beta3	mean_beta	B	d	delta	delta_blood	b[0]	mut	m	CTL	c	g	epsilon	k	het	lambda	rho	omega	x_max	patch.dyna	DELTA	A	VA
10000	1	100.000000	0.001000	21900	9499	5000000	0.001000	10000000	1.252343	0.841854	1.314795	1.423610	1	800000000	0.010000	1.000000	432.000000	80000	0.000050	0.004800	0	0.500000	0.000000	2.500000	2.000000	0.500000	0.001000	0.001000	0.010000	31872	0	10.000000	7.000000	1.000000
sus	inf	inf_blood	z	x[0]	y[0][0]	z[0]	x[1]	y[1][0]	z[1]	S[0]	synchrony
219000000	94990000	5000000	10.000000	21900	9499	0.001000	21900	9499	0.001000	10000000	0.000000
304464893	5833656	30747	3941.516320	30216	695	0.394152	30607	499	0.394152	10012174	0.000000
317203992	230283	1244	6325.803353	31584	22	0.632580	31757	9	0.632580	9998966	0.000000
318596520	7042	34	4522.818311	31836	1	0.695540	31963	0	0.537417	9983875	0.000000
318720444	400	1	1904.333028	31967	0	0.192879	31889	0	0.185042	9968804	0.000000
318733996	55	0	1683.283875	31852	0	0.167966	31913	0	0.167577	9953999	0.000000
318751009	41	1	1668.529639	32073	0	0.166731	31815	0	0.166712	9938923	0.000000
318736240	33	0	1667.487127	31928	0	0.166670	31885	0	0.166669	9923988	0.000000
318735058	37	0	1667.268029	31671	0	0.166667	31987	0	0.166667	9909153	0.000000
318728704	37	0	1667.335519	31906	0	0.166667	31769	0	0.166667	9894422	0.000000
318725055	37	0	1667.291070	31900	0	0.166667	31910	0	0.166667	9879552	0.000000
318707560	36	1	1667.401675	32012	0	0.166667	32223	0	0.166667	9864709	0.000000
318701382	32	0	1667.161110	31835	0	0.166667	31937	0	0.166667	9849965	0.000000
318734201	29	0	1667.059238	31967	0	0.166667	32000	0	0.166667	9835253	0.000000
318733341	35	0	1667.354962	31912	0	0.166667	31772	0	0.166667	9820788	0.000000
318740097	41	0	1668.042423	31838	0	0.166667	31924	0	0.166667	9805963	0.000000
318732636	30	0	1667.513409	31903	0	0.166667	31877	0	0.166667	9791408	0.000000
318721825	38	1	1667.703935	31909	0	0.166667	31899	0	0.166667	9776679	0.000000
318726107	28	0	1667.754532	31786	0	0.166667	31920	0	0.166667	9761883	0.000000
318728809	32	0	1667.708088	31943	0	0.166667	31934	0	0.166667	9747334	0.000000
318734763	43	0	1667.856870	31736	0	0.166667	32015	0	0.166667	9732600	0.000000
318718631	24	0	1667.218088	32081	0	0.166667	31846	0	0.166667	9718136	0.000000
318708263	35	0	1667.132735	31895	0	0.166667	31940	0	0.166667	9703658	0.000000
318733534	37	0	1667.862684	31904	0	0.166667	31475	0	0.166667	9689115	0.000000
318728008	35	0	1667.278288	31815	0	0.166667	31885	0	0.166667	9674672	0.000000
318725021	41	2	1667.702834	31625	0	0.166667	31783	0	0.166667	9660161	0.000000
318719380	42	1	1667.408196	31864	0	0.166667	31812	0	0.166667	9645639	0.000000
318733218	39	0	1667.270973	31702	0	0.166667	31757	0	0.166667	9631268	0.000000
318717273	40	0	1667.535188	31984	0	0.166667	31857	0	0.166667	9616726	0.000000
318717356	29	0	1667.311742	31924	0	0.166667	31729	0	0.166667	9602411	0.000000
318706386	53	0	1668.083339	31700	0	0.166667	31846	0	0.166667	9587947	0.000000
318728905	38	0	1667.720310	31957	0	0.166667	31920	0	0.166667	9573521	0.000000
318719357	29	1	1667.306608	31660	0	0.166667	31907	0	0.166667	9559035	0.000000
318713295	42	0	1667.758328	31774	0	0.166667	31856	0	0.166667	9544627	0.000000
318731856	38	0	1667.392511	31719	0	0.166667	32040	0	0.166667	9530188	0.000000
318713935	38	0	1667.676345	31853	0	0.166667	31825	0	0.166667	9515950	0.000000
318715942	60	0	1667.822729	31645	0	0.166667	31846	0	0.166667	9501442	0.000000
318717530	43	0	1667.272958	31839	0	0.166667	31766	0	0.166667	9487370	0.000000
318734100	39	1	1667.665309	31850	0	0.166667	31879	0	0.166667	9473177	0.000000
318720196	30	0	1667.341035	31777	0	0.166667	31797	0	0.166667	9458946	0.000000
318737311	41	0	1667.527193	31854	0	0.166667	32038	0	0.166667	9444910	-1.#IND00
318714148	46	1	1667.933863	31813	0	0.166667	31771	0	0.166667	9430647	-1.#IND00
318739747	33	0	1667.358801	31756	0	0.166667	31708	0	0.166667	9416661	-1.#IND00
318762927	32	0	1667.171623	31914	0	0.166667	31774	0	0.166667	9402772	-1.#IND00
318731721	28	0	1667.093951	31865	0	0.166667	31862	0	0.166667	9388834	-1.#IND00
318736801	47	1	1667.356420	31618	0	0.166667	31950	0	0.166667	9374574	-1.#IND00
318705146	34	0	1667.268787	31554	0	0.166667	31768	0	0.166667	9360600	-1.#IND00
318735325	22	1	1667.027618	31759	0	0.166667	31895	0	0.166667	9346375	-1.#IND00
318734784	40	0	1667.662810	31976	0	0.166667	31558	0	0.166667	9332388	-1.#IND00
318735394	40	0	1667.455984	31763	0	0.166667	31604	0	0.166667	9318253	-1.#IND00
318730879	31	0	1667.142062	31973	0	0.166667	31757	0	0.166667	9304398	-1.#IND00
318720267	40	0	1667.568833	31857	0	0.166667	31803	0	0.166667	9290535	-1.#IND00
318721003	34	0	1667.296626	31826	0	0.166667	31977	0	0.166667	9276659	-1.#IND00
318713724	33	0	1667.691081	31619	0	0.166667	32145	0	0.166667	9262729	-1.#IND00
318727970	39	0	1667.637731	31484	0	0.166667	31650	0	0.166667	9248830	-1.#IND00
318720139	28	0	1667.574568	31843	0	0.166667	31876	0	0.166667	9235055	-1.#IND00
318737891	37	0	1667.355635	31894	0	0.166667	31874	0	0.166667	9221084	-1.#IND00
318735935	33	0	1667.150571	32090	0	0.166667	31928	0	0.166667	9207317	-1.#IND00
318727815	34	0	1667.826994	32021	0	0.166667	32114	0	0.166667	9193530	-1.#IND00
318707527	41	1	1667.339468	31972	0	0.166667	31801	0	0.166667	9179810	-1.#IND00
318734887	30	0	1667.479972	31643	0	0.166667	31535	0	0.166667	9166088	-1.#IND00
318724587	40	0	1667.504052	31634	0	0.166667	31946	0	0.166667	9152222	-1.#IND00
318716001	49	0	1667.044771	31657	0	0.166667	31980	0	0.166667	9138647	-1.#IND00
318707366	40	0	1667.294546	31832	0	0.166667	31975	0	0.166667	9124947	-1.#IND00
318742785	31	0	1667.312910	31782	0	0.166667	31830	0	0.166667	9111310	-1.#IND00
318712343	43	0	1667.920802	31900	0	0.166667	31833	0	0.166667	9097534	-1.#IND00
318727799	29	0	1667.222654	32212	0	0.166667	31880	0	0.166667	9084211	-1.#IND00
318696574	33	0	1667.734592	31763	0	0.166667	31849	0	0.166667	9070683	-1.#IND00
318702409	38	0	1667.479623	31923	0	0.166667	32121	0	0.166667	9057051	-1.#IND00
318699502	32	0	1667.640405	31779	0	0.166667	31887	0	0.166667	9043496	-1.#IND00
318725867	33	0	1667.379379	31843	0	0.166667	32021	0	0.166667	9029995	-1.#IND00
318727195	35	0	1667.691045	31863	0	0.166667	31860	0	0.166667	9016374	-1.#IND00
318712154	30	0	1667.550218	31792	0	0.166667	31938	0	0.166667	9002845	-1.#IND00
318725014	39	1	1667.629300	31919	0	0.166667	31881	0	0.166667	8989449	-1.#IND00
318707582	34	0	1667.960770	31984	0	0.166667	31904	0	0.166667	8976057	-1.#IND00
318713426	30	2	1667.649392	31923	0	0.166667	31721	0	0.166667	8962620	-1.#IND00
318725275	34	0	1667.067526	31846	0	0.166667	31695	0	0.166667	8949333	-1.#IND00
318735299	31	0	1667.438483	32201	0	0.166667	31968	0	0.166667	8936027	-1.#IND00
318713672	31	0	1667.440627	31960	0	0.166667	31952	0	0.166667	8922717	-1.#IND00
318728337	46	1	1667.606351	31864	0	0.166667	31876	0	0.166667	8909295	-1.#IND00
318726918	45	0	1667.746657	31974	0	0.166667	31546	0	0.166667	8895980	-1.#IND00
318703821	40	0	1667.390958	31998	0	0.166667	31973	0	0.166667	8882668	-1.#IND00
318726209	27	0	1667.142608	32046	0	0.166667	31781	0	0.166667	8869539	-1.#IND00
318743098	29	1	1667.135017	32081	0	0.166667	31783	0	0.166667	8856127	-1.#IND00
318727366	35	0	1667.416077	31947	0	0.166667	31700	0	0.166667	8842751	-1.#IND00
318725827	34	1	1667.161020	31711	0	0.166667	31886	0	0.166667	8829558	-1.#IND00
318727092	33	1	1667.814880	31744	0	0.166667	31890	0	0.166667	8816165	-1.#IND00
318736228	31	0	1667.074971	31818	0	0.166667	31914	0	0.166667	8803047	-1.#IND00
318726479	39	1	1667.680451	31826	0	0.166667	31958	0	0.166667	8789664	-1.#IND00
318729924	38	1	1667.547782	31893	0	0.166667	32032	0	0.166667	8776427	-1.#IND00
318723694	33	2	1667.642889	31666	0	0.166667	31912	0	0.166667	8763346	-1.#IND00
318731835	24	0	1667.365391	31739	0	0.166667	31927	0	0.166667	8750095	-1.#IND00
318717037	39	0	1667.782598	31904	0	0.166667	31821	0	0.166667	8736798	-1.#IND00
318724808	35	0	1667.384321	31878	0	0.166667	31820	0	0.166667	8723605	-1.#IND00
318753231	26	0	1667.113394	31973	0	0.166667	31883	0	0.166667	8710417	-1.#IND00
318722401	29	0	1666.938785	31711	0	0.166667	31855	0	0.166667	8697272	-1.#IND00
318724423	33	1	1667.580085	31771	0	0.166667	31699	0	0.166667	8684252	-1.#IND00
318735248	34	1	1667.662764	32111	0	0.166667	31950	0	0.166667	8671238	-1.#IND00
318722448	24	0	1667.713562	31847	0	0.166667	31950	0	0.166667	8658360	-1.#IND00
318733107	29	0	1667.211457	31953	0	0.166667	31792	0	0.166667	8645203	-1.#IND00
npatches	nstrain	runtime	dt	init_x	init_y	init_y_blood	init_z	init_S	beta0	beta1	beta2	beta3	mean_beta	B	d	delta	delta_blood	b[0]	mut	m	CTL	c	g	epsilon	k	het	lambda	rho	omega	x_max	patch.dyna	DELTA	A	VA
10000	1	100.000000	0.001000	21900	9499	5000000	0.001000	10000000	1.112158	0.799644	1.340101	0.903622	1	800000000	0.010000	1.000000	432.000000	80000	0.000050	0.004800	0	0.500000	0.000000	2.500000	3.000000	0.500000	0.001000	0.001000	0.010000	31872	0	10.000000	7.000000	1.000000
sus	inf	inf_blood	z	x[0]	y[0][0]	z[0]	x[1]	y[1][0]	z[1]	S[0]	synchrony
219000000	94990000	5000000	10.000000	21900	9499	0.001000	21900	9499	0.001000	10000000	0.000000
304953500	4693904	24549	3941.516320	30616	499	0.394152	30756	375	0.394152	10010681	0.000000
317378028	110043	577	6321.632165	31768	17	0.632580	31834	9	0.632580	9997077	0.000000
318606657	2002	16	2984.192274	31848	0	0.246729	31894	0	0.231483	9982259	0.000000
318705467	142	1	1748.720338	31884	0	0.170635	31969	0	0.169879	9967635	0.000000
318732482	47	0	1672.163651	31846	0	0.166863	31810	0	0.166826	9952496	0.000000
318734893	36	0	1667.719187	31978	0	0.166676	31924	0	0.166675	9937673	0.000000
318726776	39	0	1667.406091	31700	0	0.166667	31690	0	0.166667	9922714	0.000000
318706592	38	0	1667.379640	32081	0	0.166667	31806	0	0.166667	9907847	0.000000
318723971	31	0	1667.240951	31869	0	0.166667	31806	0	0.166667	9893170	0.000000
318712560	47	1	1667.362445	32007	0	0.166667	31820	0	0.166667	9878124	0.000000
318707684	42	0	1667.705740	31934	0	0.166667	31804	0	0.166667	9863392	0.000000
318693640	41	0	1667.618168	32011	0	0.166667	31888	0	0.166667	9848679	0.000000
318721946	31	0	1667.008590	32070	0	0.166667	31662	0	0.166667	9834060	0.000000
318722195	28	0	1667.462942	31886	0	0.166667	31911	0	0.166667	9819490	0.000000
318725673	31	0	1667.319032	31917	0	0.166667	32141	0	0.166667	9804821	0.000000
318714973	23	0	1667.208861	31934	0	0.166667	32062	0	0.166667	9790217	0.000000
318724644	43	0	1667.343226	31804	0	0.166667	31930	0	0.166667	9775466	0.000000
318693099	30	0	1667.004949	32070	0	0.166667	31826	0	0.166667	9760709	0.000000
318755209	34	0	1667.268151	31842	0	0.166667	31945	0	0.166667	9746278	0.000000
318727226	23	0	1667.176059	31826	0	0.166667	32051	0	0.166667	9731548	0.000000
318729336	35	0	1667.067321	32127	0	0.166667	31996	0	0.166667	9716634	0.000000
318718511	32	0	1667.144536	32057	0	0.166667	32037	0	0.166667	9702068	0.000000
318728056	34	1	1667.341850	31922	0	0.166667	32023	0	0.166667	9687586	0.000000
318711355	36	0	1667.533035	31988	0	0.166667	31961	0	0.166667	9673147	0.000000
318740890	43	1	1667.807358	31858	0	0.166667	31834	0	0.166667	9658625	0.000000
318743692	26	0	1667.287370	31706	0	0.166667	31879	0	0.166667	9644221	0.000000
318723978	26	0	1667.072605	31841	0	0.166667	32085	0	0.166667	9629825	0.000000
318739723	36	0	1667.276882	31923	0	0.166667	31943	0	0.166667	9615458	0.000000
318743314	34	0	1667.160439	32133	0	0.166667	31809	0	0.166667	9601281	0.000000
318720893	33	0	1667.267942	31870	0	0.166667	31902	0	0.166667	9587024	0.000000
318720330	38	0	1667.319444	31878	0	0.166667	31644	0	0.166667	9572756	0.000000
318708081	34	0	1667.462502	31880	0	0.166667	31956	0	0.166667	9558656	0.000000
318739316	38	0	1667.341821	31694	0	0.166667	31660	0	0.166667	9544087	0.000000
318720775	27	0	1667.058594	31872	0	0.166667	31920	0	0.166667	9529917	0.000000
318720484	12	0	1667.128980	31801	0	0.166667	32044	0	0.166667	9515449	0.000000
318719654	20	0	1667.418521	31965	0	0.166667	31927	0	0.166667	9501239	0.000000
318731390	31	1	1667.103266	32011	0	0.166667	31847	0	0.166667	9486924	0.000000
318721838	30	1	1667.492829	31931	0	0.166667	31744	0	0.166667	9472744	0.000000
318739422	28	0	1667.349526	31957	0	0.166667	31844	0	0.166667	9458797	0.000000
318705352	35	1	1667.605344	31895	0	0.166667	31766	0	0.166667	9444769	-1.#IND00
318741982	26	0	1667.451246	31707	0	0.166667	31866	0	0.166667	9430589	-1.#IND00
318747489	40	0	1667.460110	32049	0	0.166667	31885	0	0.166667	9416583	-1.#IND00
318726049	31	0	1667.855182	31673	0	0.166667	31917	0	0.166667	9402492	-1.#IND00
318707710	37	0	1667.619006	31723	0	0.166667	31755	0	0.166667	9388660	-1.#IND00
318707937	31	0	1667.315461	31649	0	0.166667	31751	0	0.166667	9374681	-1.#IND00
318749476	23	0	1667.026035	31967	0	0.166667	31987	0	0.166667	9360529	-1.#IND00
318726526	33	0	1667.376339	31983	0	0.166667	31939	0	0.166667	9346396	-1.#IND00
318722019	28	0	1667.554799	31806	0	0.166667	31850	0	0.166667	9332437	-1.#IND00
318699235	34	0	1667.368988	31983	0	0.166667	31718	0	0.166667	9318674	-1.#IND00
318722990	40	0	1667.702914	31771	0	0.166667	32022	0	0.166667	9304706	-1.#IND00
318736166	34	0	1667.150327	31888	0	0.166667	31857	0	0.166667	9290748	-1.#IND00
318728459	35	0	1667.181512	31938	0	0.166667	31750	0	0.166667	9276727	-1.#IND00
318715080	33	0	1667.195691	31851	0	0.166667	31958	0	0.166667	9262663	-1.#IND00
318748478	28	1	1667.546705	31987	0	0.166667	31930	0	0.166667	9248963	-1.#IND00
318758366	27	0	1667.000500	31976	0	0.166667	31784	0	0.166667	9235267	-1.#IND00
318734687	33	0	1667.589199	31657	0	0.166667	32102	0	0.166667	9221545	-1.#IND00
318710628	34	0	1667.005311	31810	0	0.166667	31909	0	0.166667	9207621	-1.#IND00
318699913	32	1	1667.566455	31649	0	0.166667	31763	0	0.166667	9193749	-1.#IND00
318707167	30	0	1667.221326	31579	0	0.166667	31797	0	0.166667	9179892	-1.#IND00
318722515	30	0	1667.053744	31952	0	0.166667	31633	0	0.166667	9165912	-1.#IND00
318719404	29	0	1667.150464	31772	0	0.166667	31787	0	0.166667	9152051	-1.#IND00
318729914	31	0	1666.958310	31905	0	0.166667	31807	0	0.166667	9138413	-1.#IND00
318726745	38	1	1667.323719	31992	0	0.166667	32002	0	0.166667	9124612	-1.#IND00
318714473	32	0	1667.164253	31767	0	0.166667	31981	0	0.166667	9110899	-1.#IND00
318735418	32	0	1667.412090	31885	0	0.166667	32025	0	0.166667	9097257	-1.#IND00
318719575	43	0	1668.069070	31938	0	0.166667	31625	0	0.166667	9083692	-1.#IND00
318706815	33	0	1667.804221	31989	0	0.166667	31761	0	0.166667	9070091	-1.#IND00
318718654	22	0	1667.332840	31758	0	0.166667	32052	0	0.166667	9056477	-1.#IND00
318742156	39	0	1667.460559	31756	0	0.166667	32009	0	0.166667	9042915	-1.#IND00
318741636	34	1	1667.022629	32038	0	0.166667	31844	0	0.166667	9029283	-1.#IND00
318724557	37	0	1667.454604	31997	0	0.166667	31851	0	0.166667	9015623	-1.#IND00
318727113	32	0	1667.667576	32020	1	0.166667	31810	0	0.166667	9002140	-1.#IND00
318731003	44	0	1667.501628	31802	0	0.166667	31972	0	0.166667	8988659	-1.#IND00
318719867	20	0	1666.954867	31756	0	0.166667	31946	0	0.166667	8975195	-1.#IND00
318723686	40	0	1667.491497	31874	0	0.166667	32016	0	0.166667	8961858	-1.#IND00
318723855	37	0	1667.697531	31956	0	0.166667	32200	0	0.166667	8948679	-1.#IND00
318708085	30	0	1667.329049	31795	0	0.166667	31761	0	0.166667	8935272	-1.#IND00
318734060	25	1	1667.050871	31731	0	0.166667	31774	0	0.166667	8921618	-1.#IND00
318728522	35	0	1667.373659	31802	0	0.166667	31629	0	0.166667	8908133	-1.#IND00
318715871	38	0	1667.326877	31715	0	0.166667	31773	0	0.166667	8894818	-1.#IND00
318726092	29	0	1667.353510	31729	0	0.166667	32073	0	0.166667	8881394	-1.#IND00
318736013	31	0	1667.131894	31873	0	0.166667	31974	0	0.166667	8868030	-1.#IND00
318726185	28	0	1667.275869	31966	0	0.166667	31919	0	0.166667	8854757	-1.#IND00
318720065	29	0	1667.480320	31881	0	0.166667	31985	0	0.166667	8841472	-1.#IND00
318717346	36	0	1667.320380	32001	0	0.166667	31888	0	0.166667	8828276	-1.#IND00
318730990	33	1	1667.495138	31826	0	0.166667	32013	0	0.166667	8815024	-1.#IND00
318721935	40	0	1667.372341	32015	0	0.166667	31970	0	0.166667	8801858	-1.#IND00
318727765	20	0	1667.223856	32142	0	0.166667	31990	0	0.166667	8788664	-1.#IND00
318718160	44	0	1667.466435	32019	0	0.166667	32180	0	0.166667	8775480	-1.#IND00
318740837	33	0	1667.869732	31839	0	0.166667	32087	0	0.166667	8762212	-1.#IND00
318743952	47	0	1667.519115	32042	0	0.166667	32105	0	0.166667	8749060	-1.#IND00
318735386	34	0	1667.331372	32036	0	0.166667	31797	0	0.166667	8736040	-1.#IND00
318742326	36	0	1667.726497	32014	0	0.166667	31971	0	0.166667	8723105	-1.#IND00
318718826	43	0	1668.167601	31800	0	0.166667	31730	0	0.166667	8709959	-1.#IND00
318720558	36	0	1667.729987	31991	0	0.166667	32024	0	0.166667	8697052	-1.#IND00
318724698	41	0	1667.525355	31723	0	0.166667	32044	0	0.166667	8684243	-1.#IND00
318735247	30	0	1667.246263	32001	0	0.166667	31983	0	0.166667	8671194	-1.#IND00
318720349	25	0	1667.083326	31861	0	0.166667	31929	0	0.166667	8658213	-1.#IND00
318734131	34	0	1667.245987	31839	0	0.166667	31649	0	0.166667	8645022	-1.#IND00
npatches	nstrain	runtime	dt	init_x	init_y	init_y_blood	init_z	init_S	beta0	beta1	beta2	beta3	mean_beta	B	d	delta	delta_blood	b[0]	mut	m	CTL	c	g	epsilon	k	het	lambda	rho	omega	x_max	patch.dyna	DELTA	A	VA
10000	1	100.000000	0.001000	21900	9499	5000000	0.001000	10000000	0.650308	1.191238	1.063885	1.085478	1	800000000	0.010000	1.000000	432.000000	80000	0.000050	0.004800	0	0.500000	0.000000	2.500000	4.000000	0.500000	0.001000	0.001000	0.010000	31872	0	10.000000	7.000000	1.000000
sus	inf	inf_blood	z	x[0]	y[0][0]	z[0]	x[1]	y[1][0]	z[1]	S[0]	synchrony
219000000	94990000	5000000	10.000000	21900	9499	0.001000	21900	9499	0.001000	10000000	0.000000
305297946	3795170	20170	3941.516320	30844	288	0.394152	30506	445	0.394152	10010304	0.000000
317478184	52421	255	6228.085952	31898	1	0.508109	31589	6	0.632580	9996321	0.000000
318628801	707	8	2344.181471	31919	1	0.281009	31702	0	0.207216	9981250	0.000000
318713124	59	0	1704.933683	32032	0	0.172334	31842	0	0.168676	9966523	0.000000
318723728	31	0	1669.073393	31923	0	0.166948	31892	0	0.166766	9951628	0.000000
318725788	32	0	1667.276625	32000	0	0.166681	31840	0	0.166672	9936926	0.000000
318706901	34	0	1667.189565	32129	0	0.166667	31653	0	0.166667	9921941	0.000000
318748556	38	0	1667.040622	31711	0	0.166667	31832	0	0.166667	9907090	0.000000
318708368	29	0	1667.190163	31832	0	0.166667	31817	0	0.166667	9892154	0.000000
318718033	32	0	1667.236663	31701	0	0.166667	31895	0	0.166667	9877466	0.000000
318746416	34	0	1667.224154	31898	0	0.166667	31857	0	0.166667	9862594	0.000000
318730674	38	0	1667.227763	31956	0	0.166667	31965	0	0.166667	9847767	0.000000
318746659	28	0	1667.850187	32008	0	0.166667	31776	0	0.166667	9833159	0.000000
318716129	29	0	1667.380092	31951	0	0.166667	31854	0	0.166667	9818484	0.000000
318722483	32	0	1667.190545	31780	0	0.166667	31976	0	0.166667	9803785	0.000000
318728690	27	0	1667.039202	31818	0	0.166667	32053	0	0.166667	9789196	0.000000
318727704	34	0	1667.553986	32001	0	0.166667	32029	0	0.166667	9774410	0.000000
318749963	31	0	1667.151360	31918	0	0.166667	31970	0	0.166667	9759695	0.000000
318746783	27	0	1667.112699	31828	0	0.166667	31815	0	0.166667	9744912	0.000000
318733652	26	0	1667.092770	31673	0	0.166667	31941	0	0.166667	9730283	0.000000
318718622	29	0	1667.386673	31615	0	0.166667	31970	0	0.166667	9715684	0.000000
318719460	47	0	1667.460803	32119	0	0.166667	31896	0	0.166667	9701079	0.000000
318722976	33	0	1667.152287	31963	0	0.166667	31693	0	0.166667	9686415	0.000000
318732262	38	0	1667.470485	31856	2	0.180307	31657	0	0.166667	9671837	0.000000
318732479	28	0	1667.161276	31950	0	0.175796	31831	0	0.166667	9657269	0.000000
318723573	39	1	1666.963111	31938	0	0.167119	31896	0	0.166667	9642856	0.000000
318739549	29	0	1667.030656	31822	0	0.166689	31941	0	0.166667	9628567	0.000000
318741574	28	1	1667.188261	32161	0	0.166668	31724	0	0.166667	9614372	0.000000
318717873	36	0	1667.024274	31990	0	0.166667	32009	0	0.166667	9599826	0.000000
318753063	32	0	1667.261896	32016	0	0.166667	31721	0	0.166667	9585520	0.000000
318701531	32	0	1667.017353	31822	0	0.166667	31856	0	0.166667	9571084	0.000000
318719979	36	0	1667.483987	31730	0	0.166667	31833	0	0.166667	9556719	0.000000
318716434	34	0	1667.047699	31974	0	0.166667	31696	0	0.166667	9542520	0.000000
318738039	41	0	1667.277427	32049	0	0.166667	31899	0	0.166667	9528233	0.000000
318718326	21	0	1667.045584	31895	0	0.166667	31835	0	0.166667	9513899	0.000000
318735106	30	2	1667.557574	31849	0	0.166667	31731	0	0.166667	9499567	0.000000
318722720	31	0	1667.546501	31839	0	0.166667	31943	0	0.166667	9485359	0.000000
318741294	25	0	1667.372343	31985	0	0.166667	31841	0	0.166667	9471260	0.000000
318724631	38	0	1667.401887	32039	0	0.166667	31699	0	0.166667	9457137	0.000000
318700422	22	0	1667.244312	31651	0	0.166667	32051	0	0.166667	9443069	-1.#IND00
318709697	35	0	1667.508070	32022	0	0.166667	31781	0	0.166667	9428847	-1.#IND00
318714677	35	1	1667.309149	31732	0	0.166667	32048	0	0.166667	9414553	-1.#IND00
318730554	38	0	1667.244768	31867	0	0.166667	31883	0	0.166667	9400497	-1.#IND00
318746590	26	0	1667.205517	31832	0	0.166667	31820	0	0.166667	9386564	-1.#IND00
318727928	27	0	1667.076839	31970	0	0.166667	31653	0	0.166667	9372576	-1.#IND00
318704797	25	1	1667.224776	31860	0	0.166667	31787	0	0.166667	9358470	-1.#IND00
318733286	46	0	1667.347919	31776	0	0.166667	31687	0	0.166667	9344394	-1.#IND00
318716164	27	0	1667.027972	31857	0	0.166667	32057	0	0.166667	9330310	-1.#IND00
318711434	35	0	1667.241880	31669	0	0.166667	31859	0	0.166667	9316293	-1.#IND00
318725774	34	0	1667.381010	31924	0	0.166667	31932	0	0.166667	9302376	-1.#IND00
318726694	30	0	1667.697739	32021	0	0.166667	31881	0	0.166667	9288317	-1.#IND00
318737427	33	1	1667.605278	31731	0	0.166667	31698	0	0.166667	9274167	-1.#IND00
318704484	29	0	1667.556752	31859	0	0.166667	31678	0	0.166667	9260252	-1.#IND00
318727369	29	0	1667.301943	31731	0	0.166667	31986	0	0.166667	9246507	-1.#IND00
318712780	29	1	1667.543858	31838	0	0.166667	31921	0	0.166667	9232492	-1.#IND00
318710210	38	0	1667.504999	31992	0	0.166667	31957	0	0.166667	9218525	-1.#IND00
318717954	33	0	1667.301136	31634	0	0.166667	32080	0	0.166667	9204752	-1.#IND00
318725929	21	1	1666.940586	31976	0	0.166667	31871	0	0.166667	9190835	-1.#IND00
318730406	28	0	1667.241935	31770	0	0.166667	31959	0	0.166667	9177076	-1.#IND00
318723928	27	0	1667.195640	31689	0	0.166667	31953	0	0.166667	9163321	-1.#IND00
318713027	27	1	1667.297008	31975	0	0.166667	31847	0	0.166667	9149527	-1.#IND00
318729619	25	0	1667.277254	31815	0	0.166667	32091	0	0.166667	9135808	-1.#IND00
318730661	33	1	1667.489321	31809	0	0.166667	31921	0	0.166667	9122164	-1.#IND00
318715825	33	0	1667.084855	32158	0	0.166667	31985	0	0.166667	9108555	-1.#IND00
318735834	31	0	1667.374267	32033	0	0.166667	31900	0	0.166667	9094943	-1.#IND00
318735637	33	0	1667.340677	31812	0	0.166667	31869	0	0.166667	9081085	-1.#IND00
318711513	37	0	1667.314909	31666	0	0.166667	31832	0	0.166667	9067508	-1.#IND00
318737024	34	0	1667.464553	31875	0	0.166667	31794	0	0.166667	9053849	-1.#IND00
318726690	35	0	1667.571995	31835	0	0.166667	32119	0	0.166667	9040156	-1.#IND00
318725091	39	0	1667.698823	31866	0	0.166667	31705	0	0.166667	9026397	-1.#IND00
318731688	25	0	1667.205291	32012	0	0.166667	31917	0	0.166667	9012906	-1.#IND00
318716209	34	0	1667.087481	31890	0	0.166667	31778	0	0.166667	8999224	-1.#IND00
318716649	41	0	1667.033457	31829	0	0.166667	31752	0	0.166667	8985692	-1.#IND00
318761164	47	0	1667.872436	31482	0	0.166667	31937	0	0.166667	8972419	-1.#IND00
318733276	37	0	1667.608501	31954	0	0.166667	31938	0	0.166667	8958986	-1.#IND00
318751100	29	0	1667.383573	31955	0	0.166667	31792	0	0.166667	8945794	-1.#IND00
318752389	32	0	1667.012499	31732	0	0.166667	32019	0	0.166667	8932380	-1.#IND00
318743809	18	1	1667.114459	31794	0	0.166667	31689	0	0.166667	8919117	-1.#IND00
318724625	29	0	1667.081604	31933	0	0.166667	32100	0	0.166667	8905667	-1.#IND00
318731206	27	0	1667.063091	31732	0	0.166667	31825	0	0.166667	8892497	-1.#IND00
318731795	19	0	1667.192838	31551	0	0.166667	32039	0	0.166667	8878820	-1.#IND00
318717156	22	0	1667.466237	31868	0	0.166667	31556	0	0.166667	8865814	-1.#IND00
318727470	34	0	1667.623830	31739	0	0.166667	31688	0	0.166667	8852471	-1.#IND00
318703176	27	0	1667.485327	31710	0	0.166667	31738	0	0.166667	8839234	-1.#IND00
318713537	27	0	1667.120713	31913	0	0.166667	31889	0	0.166667	8826066	-1.#IND00
318731306	31	1	1667.456658	31603	0	0.166667	31697	0	0.166667	8812760	-1.#IND00
318712523	34	0	1667.429316	31890	0	0.166667	31723	0	0.166667	8799624	-1.#IND00
318719137	22	0	1667.348633	31936	0	0.166667	31657	0	0.166667	8786456	-1.#IND00
318730989	34	0	1667.188891	31841	0	0.166667	31777	0	0.166667	8773337	-1.#IND00
318711447	30	0	1667.323760	31769	0	0.166667	31973	0	0.166667	8760042	-1.#IND00
318730819	36	1	1667.326520	31868	0	0.166667	31723	0	0.166667	8746660	-1.#IND00
318771186	28	0	1667.429044	31999	0	0.166667	31893	0	0.166667	8733619	-1.#IND00
318693604	16	0	1666.916331	31858	0	0.166667	31897	0	0.166667	8720718	-1.#IND00
318712400	35	0	1667.536507	31856	0	0.166667	31905	0	0.166667	8707697	-1.#IND00
318722152	29	0	1667.347213	31759	0	0.166667	32046	0	0.166667	8694588	-1.#IND00
318734274	28	0	1667.234803	31671	0	0.166667	31815	0	0.166667	8681493	-1.#IND00
318736173	28	0	1667.226142	31694	0	0.166667	31893	0	0.166667	8668588	-1.#IND00
318739604	41	0	1667.592836	31826	0	0.166667	31780	0	0.166667	8655426	-1.#IND00
318736495	34	0	1667.548764	32054	0	0.166667	31705	0	0.166667	8642319	-1.#IND00
npatches	nstrain	runtime	dt	init_x	init_y	init_y_blood	init_z	init_S	beta0	beta1	beta2	beta3	mean_beta	B	d	delta	delta_blood	b[0]	mut	m	CTL	c	g	epsilon	k	het	lambda	rho	omega	x_max	patch.dyna	DELTA	A	VA
10000	1	100.000000	0.001000	21900	9499	5000000	0.001000	10000000	1.107218	0.681761	0.712746	0.872508	1	800000000	0.010000	1.000000	432.000000	80000	0.000050	0.004800	0	0.500000	0.000000	2.500000	5.000000	0.500000	0.001000	0.001000	0.010000	31872	0	10.000000	7.000000	1.000000
sus	inf	inf_blood	z	x[0]	y[0][0]	z[0]	x[1]	y[1][0]	z[1]	S[0]	synchrony
219000000	94990000	5000000	10.000000	21900	9499	0.001000	21900	9499	0.001000	10000000	0.000000
305626147	3065943	16011	3941.516320	30466	297	0.394152	30748	212	0.394152	10009263	0.000000
317536144	25156	143	5838.999717	31650	0	0.556910	31723	1	0.360673	9995264	0.000000
318594088	280	3	2042.542803	31901	1	0.266349	31980	0	0.176282	9980162	0.000000
318703003	43	0	1687.609129	31752	0	0.171607	31984	0	0.167143	9965185	0.000000
318711616	29	1	1668.215504	31997	0	0.166912	32137	0	0.166690	9950332	0.000000
318735779	29	0	1667.358084	31678	0	0.166679	31929	0	0.166668	9935334	0.000000
318711010	44	0	1667.352641	31863	0	0.166667	31830	0	0.166667	9920402	0.000000
318712165	43	0	1667.279087	32006	0	0.166667	31933	0	0.166667	9905556	0.000000
318726185	44	1	1667.567717	31952	0	0.166667	31920	0	0.166667	9890756	0.000000
318731302	52	1	1667.548571	31906	0	0.166667	31688	0	0.166667	9875779	0.000000
318756902	44	0	1667.877496	31970	0	0.166667	31880	0	0.166667	9861053	0.000000
318738093	34	0	1667.447571	31991	0	0.166667	31993	0	0.166667	9846095	0.000000
318741555	38	0	1667.206017	31808	0	0.166667	31754	0	0.166667	9831383	0.000000
318716569	36	0	1667.142626	32010	0	0.174309	31729	0	0.166667	9816628	0.000000
318729957	50	0	1667.514351	31929	0	0.167045	31884	0	0.166667	9801840	0.000000
318717517	28	0	1667.158882	31883	0	0.166685	31949	0	0.166667	9787147	0.000000
318732238	37	1	1667.147266	31923	0	0.166668	32262	0	0.166667	9772630	0.000000
318716553	35	0	1667.066334	31940	0	0.166667	31928	0	0.166667	9757935	0.000000
318726017	23	1	1667.478361	31944	0	0.166667	31849	0	0.166667	9743438	0.000000
318694287	27	0	1667.085021	31932	0	0.166667	31587	0	0.166667	9728901	0.000000
318714912	34	0	1667.479749	31760	0	0.166667	31841	0	0.166667	9714311	0.000000
318719104	23	0	1667.195995	31911	0	0.166667	31892	0	0.166667	9699653	0.000000
318720693	36	0	1667.619385	31926	0	0.166667	31795	0	0.166667	9685066	0.000000
318727660	21	0	1667.220502	31916	0	0.166667	32108	0	0.166667	9670464	0.000000
318710175	27	0	1667.214226	31967	0	0.166667	31857	0	0.166667	9655897	0.000000
318722737	25	0	1667.143800	32049	0	0.166667	32314	0	0.166667	9641379	0.000000
318717861	26	0	1666.943622	31834	0	0.166667	31799	0	0.166667	9626975	0.000000
318713769	45	0	1667.426077	31766	0	0.166667	32044	0	0.166667	9612826	0.000000
318755986	45	0	1667.494370	31802	0	0.166667	31690	0	0.166667	9598255	0.000000
318751577	29	0	1667.499690	31645	0	0.166667	31688	0	0.166667	9583818	0.000000
318712184	26	1	1666.912197	31982	0	0.166667	31705	0	0.166667	9569433	0.000000
318718431	47	0	1667.451549	31897	0	0.166667	31890	0	0.166667	9555230	0.000000
318722517	33	0	1667.325488	31858	0	0.166667	31893	0	0.166667	9540847	0.000000
318737235	30	0	1667.238702	31580	0	0.166667	31864	0	0.166667	9526525	0.000000
318718948	20	0	1667.324798	31880	0	0.166667	32093	0	0.166667	9512151	0.000000
318710944	38	0	1667.395356	31807	0	0.166667	31655	0	0.166667	9497640	0.000000
318718495	21	0	1667.333558	31624	0	0.166667	31961	0	0.166667	9483314	0.000000
318715277	25	0	1667.242726	31781	0	0.166667	31928	0	0.166667	9469095	0.000000
318720724	28	0	1667.114232	31873	0	0.166667	32036	0	0.166667	9454860	0.000000
318712846	35	0	1667.231626	31908	0	0.166667	31915	0	0.166667	9440625	-1.#IND00
318719625	35	0	1667.115237	32160	0	0.166667	31803	0	0.166667	9426287	-1.#IND00
318733109	32	0	1667.520331	31891	0	0.166667	31948	0	0.166667	9412082	-1.#IND00
318705687	35	0	1667.265430	31770	0	0.166667	31784	0	0.166667	9398101	-1.#IND00
318722260	37	0	1667.901894	31731	0	0.166667	31746	0	0.166667	9383964	-1.#IND00
318715163	34	1	1667.470109	31811	0	0.166667	31836	0	0.166667	9369824	-1.#IND00
318736480	26	0	1666.942045	31963	0	0.166667	31939	0	0.166667	9355775	-1.#IND00
318738437	30	0	1667.214732	31641	0	0.166667	32041	0	0.166667	9341961	-1.#IND00
318736473	38	0	1667.594427	31749	0	0.166667	31947	0	0.166667	9327992	-1.#IND00
318739701	26	0	1667.414364	31930	0	0.166667	31924	0	0.166667	9314077	-1.#IND00
318712648	28	0	1667.201455	31749	0	0.166667	31873	0	0.166667	9300192	-1.#IND00
318714747	28	0	1667.184798	31893	0	0.166667	31940	0	0.166667	9286082	-1.#IND00
318709716	31	0	1667.161875	31770	0	0.166667	31881	0	0.166667	9272081	-1.#IND00
318723160	21	0	1667.028670	31865	0	0.166667	31814	0	0.166667	9258183	-1.#IND00
318705754	18	0	1667.130860	31611	0	0.166667	31618	0	0.166667	9244525	-1.#IND00
318717944	30	1	1667.337304	31928	0	0.166667	31729	0	0.166667	9230622	-1.#IND00
318729871	36	0	1667.312511	31714	0	0.166667	31902	0	0.166667	9216784	-1.#IND00
318727071	24	0	1667.014270	31979	0	0.166667	32044	0	0.166667	9202847	-1.#IND00
318709676	25	0	1667.138258	31870	0	0.166667	31906	0	0.166667	9189359	-1.#IND00
318691496	26	0	1667.214885	31801	0	0.166667	31885	0	0.166667	9175432	-1.#IND00
318727720	23	0	1667.031415	32095	0	0.166667	31741	0	0.166667	9161734	-1.#IND00
318742171	31	0	1667.153990	32001	0	0.166667	31834	0	0.166667	9148064	-1.#IND00
318703254	34	0	1666.978555	31801	0	0.166667	31948	0	0.166667	9134469	-1.#IND00
318744358	31	0	1667.244988	31802	0	0.166667	31872	0	0.166667	9120866	-1.#IND00
318739621	34	0	1667.013512	31767	0	0.166667	31883	0	0.166667	9107250	-1.#IND00
318742041	29	0	1667.035109	31779	0	0.166667	31842	0	0.166667	9093600	-1.#IND00
318720026	31	0	1667.029092	31823	0	0.166667	32058	0	0.166667	9080093	-1.#IND00
318734761	34	0	1667.791617	32061	0	0.166667	31814	0	0.166667	9066520	-1.#IND00
318727620	33	0	1667.597195	31698	0	0.166667	31909	0	0.166667	9053004	-1.#IND00
318721736	30	0	1667.178133	32006	0	0.166667	31619	0	0.166667	9039458	-1.#IND00
318728727	34	0	1667.377208	31878	0	0.166667	31802	0	0.166667	9025872	-1.#IND00
318727610	25	0	1667.267627	31881	0	0.166667	31971	0	0.166667	9012395	-1.#IND00
318714347	27	0	1667.225830	31868	0	0.166667	32083	0	0.166667	8998871	-1.#IND00
318710828	31	0	1667.340481	31808	0	0.166667	31767	0	0.166667	8985336	-1.#IND00
318717041	36	0	1666.995127	31702	0	0.166667	31717	0	0.166667	8971826	-1.#IND00
318741334	31	1	1667.435964	32126	0	0.166667	31985	0	0.166667	8958337	-1.#IND00
318724723	34	0	1667.381888	31839	0	0.166667	31976	0	0.166667	8944851	-1.#IND00
318736833	26	0	1667.160666	31661	0	0.166667	31968	0	0.166667	8931479	-1.#IND00
318726949	22	0	1666.957758	31820	0	0.166667	31949	0	0.166667	8917956	-1.#IND00
318720123	23	1	1667.442328	31863	0	0.166667	31637	0	0.166667	8904438	-1.#IND00
318739268	20	0	1667.012166	31934	0	0.166667	31858	0	0.166667	8891151	-1.#IND00
318708164	38	0	1667.255061	31833	0	0.166667	31770	0	0.166667	8877713	-1.#IND00
318709936	36	0	1667.456435	31793	0	0.166667	31887	0	0.166667	8864394	-1.#IND00
318704822	28	0	1667.044120	31892	0	0.166667	31732	0	0.166667	8851182	-1.#IND00
318706550	30	0	1667.189422	31974	0	0.166667	32115	0	0.166667	8837877	-1.#IND00
318748587	27	0	1667.112888	31875	0	0.166667	31862	0	0.166667	8824720	-1.#IND00
318731150	21	0	1667.327652	31844	0	0.166667	31801	0	0.166667	8811493	-1.#IND00
318737862	26	0	1667.015369	31890	0	0.166667	31888	0	0.166667	8798436	-1.#IND00
318727506	42	0	1667.560357	31847	0	0.166667	32180	0	0.166667	8785322	-1.#IND00
318717189	30	0	1667.278197	31737	0	0.166667	31833	0	0.166667	8772073	-1.#IND00
318754329	32	0	1667.696258	31759	0	0.166667	31918	0	0.166667	8758767	-1.#IND00
318722831	31	0	1667.194938	32030	0	0.166667	31765	0	0.166667	8745729	-1.#IND00
318709480	35	0	1667.410662	31879	0	0.166667	31703	0	0.166667	8732711	-1.#IND00
318733855	39	0	1667.806709	31869	0	0.166667	31803	0	0.166667	8719488	-1.#IND00
318721787	39	0	1667.466422	31984	0	0.166667	31745	0	0.166667	8706329	-1.#IND00
318724123	24	0	1667.048089	31808	0	0.166667	32076	0	0.166667	8693294	-1.#IND00
318714314	12	0	1666.846387	31802	0	0.166667	31976	0	0.166667	8680191	-1.#IND00
318721380	27	0	1666.986493	31845	0	0.166667	31768	0	0.166667	8667088	-1.#IND00
318724578	28	0	1666.954084	31951	0	0.166667	31841	0	0.166667	8654190	-1.#IND00
318715396	36	0	1667.874231	31926	0	0.166667	31765	0	0.166667	8641038	-1.#IND00
npatches	nstrain	runtime	dt	init_x	init_y	init_y_blood	init_z	init_S	beta0	beta1	beta2	beta3	mean_beta	B	d	delta	delta_blood	b[0]	mut	m	CTL	c	g	epsilon	k	het	lambda	rho	omega	x_max	patch.dyna	DELTA	A	VA
10000	1	100.000000	0.001000	21900	9499	5000000	0.001000	10000000	0.853564	1.454165	1.295865	0.863487	1	800000000	0.010000	1.000000	432.000000	80000	0.000050	0.004800	0	0.500000	0.000000	2.500000	6.000000	0.500000	0.001000	0.001000	0.010000	31872	0	10.000000	7.000000	1.000000
sus	inf	inf_blood	z	x[0]	y[0][0]	z[0]	x[1]	y[1][0]	z[1]	S[0]	synchrony
219000000	94990000	5000000	10.000000	21900	9499	0.001000	21900	9499	0.001000	10000000	0.000000
305933171	2475661	12941	3941.516320	30720	197	0.394152	30400	366	0.394152	10008933	0.000000
317606094	12150	54	5159.453865	31659	0	0.514019	32120	1	0.613948	9994309	0.000000
318641697	138	2	1902.104033	31961	0	0.183883	31841	0	0.192304	9979371	0.000000
318718156	38	0	1678.900158	31728	0	0.167520	32083	0	0.167937	9964326	0.000000
318738400	29	0	1667.659639	32040	0	0.166709	31866	0	0.166730	9949486	0.000000
318756271	37	0	1667.181648	31970	0	0.166669	32044	0	0.166670	9934861	0.000000
318735728	26	0	1666.895407	31745	0	0.166667	31801	0	0.166667	9919991	0.000000
318732786	24	0	1667.119634	31751	0	0.166667	31931	0	0.166667	9905011	0.000000
318735382	26	0	1667.110174	31683	0	0.166667	31785	0	0.166667	9890098	0.000000
318716098	38	0	1667.398842	32158	0	0.166667	31649	0	0.166667	9875194	0.000000
318714546	32	0	1667.221932	32190	0	0.166667	31715	0	0.166667	9860342	0.000000
318711686	27	0	1667.209190	31974	0	0.166667	31871	0	0.166667	9845558	0.000000
318727583	19	0	1667.206026	31838	0	0.166667	31987	0	0.166667	9830919	0.000000
318721060	26	0	1667.027182	31865	0	0.166667	31743	0	0.166667	9816163	0.000000
318728672	28	1	1667.268254	31851	0	0.166667	31925	0	0.166667	9801313	0.000000
318720313	29	1	1667.249653	31968	0	0.166667	31977	0	0.166667	9786543	0.000000
318723488	43	0	1667.177569	31852	0	0.166667	31772	0	0.166667	9771824	0.000000
318709007	28	1	1667.238512	31884	0	0.166667	32027	0	0.166667	9757159	0.000000
318719861	37	0	1667.270481	32021	0	0.166667	31986	0	0.166667	9742453	0.000000
318716794	28	0	1666.896731	32069	0	0.166667	32028	0	0.166667	9727771	0.000000
318709638	34	0	1667.378316	31999	0	0.166667	31841	0	0.166667	9713085	0.000000
318735709	26	0	1667.257679	31959	0	0.166667	31974	0	0.166667	9698302	0.000000
318716852	30	0	1667.002706	31742	0	0.166667	32104	0	0.166667	9683726	0.000000
318718625	27	0	1667.026449	31859	0	0.166667	31932	0	0.166667	9669419	0.000000
318696480	34	0	1667.290150	31898	0	0.166667	31838	0	0.166667	9654885	0.000000
318735420	32	0	1667.168935	31993	0	0.166667	31829	0	0.166667	9640560	0.000000
318717580	27	0	1666.921283	31797	0	0.166667	31909	0	0.166667	9625953	0.000000
318713775	23	1	1666.979141	31997	0	0.166667	32123	0	0.166667	9611574	0.000000
318706489	16	1	1666.954715	31751	0	0.166667	32206	0	0.166667	9597126	0.000000
318727870	27	1	1667.032770	31939	0	0.166667	31661	0	0.166667	9582908	0.000000
318713109	27	0	1666.991481	31952	0	0.166667	31762	0	0.166667	9568416	0.000000
318718500	35	2	1667.122707	31952	0	0.166667	31820	0	0.166667	9554017	0.000000
318719816	22	0	1666.922830	31817	0	0.166667	31745	0	0.166667	9539640	0.000000
318716260	35	0	1667.073411	31889	0	0.166667	31811	0	0.166667	9525398	0.000000
318724854	31	0	1667.070677	31952	0	0.166667	31866	0	0.166667	9510978	0.000000
318721424	35	0	1667.223804	31906	0	0.166667	31912	0	0.166667	9496636	0.000000
318726907	31	1	1667.297111	31763	0	0.166667	31922	0	0.166667	9482384	0.000000
318729690	39	0	1667.314657	31913	0	0.166667	31979	0	0.166667	9468058	0.000000
318735448	22	0	1667.188898	31668	0	0.166667	31913	0	0.166667	9453955	0.000000
318728845	32	0	1667.137076	31858	0	0.166667	31881	0	0.166667	9439905	-1.#IND00
318732646	19	0	1667.140531	31742	0	0.166667	31922	0	0.166667	9425726	-1.#IND00
318722401	34	0	1667.455132	32062	0	0.166667	31871	0	0.166667	9411664	-1.#IND00
318729341	27	1	1667.289778	31911	0	0.166667	31724	0	0.166667	9397566	-1.#IND00
318718245	31	0	1667.348158	31818	0	0.166667	31816	0	0.166667	9383608	-1.#IND00
318714790	30	0	1667.165712	31813	0	0.166667	32025	0	0.166667	9369518	-1.#IND00
318712841	27	1	1667.299064	31544	0	0.166667	31895	0	0.166667	9355598	-1.#IND00
318726583	25	0	1667.112655	31879	0	0.166667	31836	0	0.166667	9341656	-1.#IND00
318736618	22	0	1667.160350	31967	0	0.166667	32027	0	0.166667	9327678	-1.#IND00
318721441	31	0	1667.180716	32083	0	0.166667	31953	0	0.166667	9313615	-1.#IND00
318712480	25	0	1667.206396	31916	0	0.166667	31801	0	0.166667	9299685	-1.#IND00
318712517	20	2	1666.891558	31919	0	0.166667	31993	0	0.166667	9285919	-1.#IND00
318712826	23	0	1667.294241	31829	0	0.166667	31819	0	0.166667	9271917	-1.#IND00
318722766	21	1	1667.147715	31841	0	0.166667	31964	0	0.166667	9258083	-1.#IND00
318739429	19	0	1667.197346	32109	0	0.166667	31993	0	0.166667	9244238	-1.#IND00
318722472	21	0	1667.071786	31869	0	0.166667	31974	0	0.166667	9230392	-1.#IND00
318724798	25	0	1667.266278	31868	0	0.166667	31951	0	0.166667	9216595	-1.#IND00
318733241	30	1	1667.351662	31839	0	0.166667	31855	0	0.166667	9202723	-1.#IND00
318737151	24	0	1667.343387	31856	0	0.166667	31779	0	0.166667	9188914	-1.#IND00
318711169	40	0	1667.422052	32013	0	0.166667	31970	0	0.166667	9175068	-1.#IND00
318725921	27	0	1667.291875	31759	0	0.166667	32086	0	0.166667	9161381	-1.#IND00
318723217	15	1	1667.039156	32121	0	0.166667	32133	0	0.166667	9147599	-1.#IND00
318741951	23	0	1667.341301	31928	0	0.166667	31916	0	0.166667	9133803	-1.#IND00
318751200	31	0	1667.514314	31941	0	0.166667	31892	0	0.166667	9120139	-1.#IND00
318733007	22	0	1667.146838	31806	0	0.166667	31919	0	0.166667	9106500	-1.#IND00
318705064	32	0	1666.997451	31904	0	0.166667	31823	0	0.166667	9092924	-1.#IND00
318703726	30	0	1667.102115	31793	0	0.166667	31780	0	0.166667	9079160	-1.#IND00
318712896	33	0	1667.449084	31908	0	0.166667	31887	0	0.166667	9065641	-1.#IND00
318719484	34	1	1667.291999	32052	0	0.166667	31857	0	0.166667	9052209	-1.#IND00
318711243	24	0	1667.139850	31952	0	0.166667	31947	0	0.166667	9038630	-1.#IND00
318729978	20	0	1666.870392	31979	0	0.166667	32045	0	0.166667	9025168	-1.#IND00
318723678	22	0	1666.952346	31782	0	0.166667	31797	0	0.166667	9011542	-1.#IND00
318728468	24	0	1666.920308	31688	0	0.166667	31893	0	0.166667	8998119	-1.#IND00
318721115	26	0	1667.069614	31827	0	0.166667	31581	0	0.166667	8984845	-1.#IND00
318737967	26	0	1667.115766	31702	0	0.166667	31941	0	0.166667	8971348	-1.#IND00
318730779	29	0	1667.284586	31707	0	0.166667	31969	0	0.166667	8957962	-1.#IND00
318727803	35	0	1667.663261	32133	0	0.166667	31890	0	0.166667	8944643	-1.#IND00
318713086	16	0	1667.012558	31815	0	0.166667	31845	0	0.166667	8931018	-1.#IND00
318722185	22	0	1666.882789	31770	0	0.166667	31798	0	0.166667	8917543	-1.#IND00
318713500	35	0	1667.180652	31928	0	0.166667	31840	0	0.166667	8904234	-1.#IND00
318708822	24	1	1666.915159	31954	0	0.166667	32094	0	0.166667	8890888	-1.#IND00
318717893	31	1	1667.282035	31936	0	0.166667	32009	0	0.166667	8877460	-1.#IND00
318735144	28	0	1667.223615	31793	0	0.166667	31852	0	0.166667	8864141	-1.#IND00
318737300	27	0	1667.308683	31938	0	0.166667	31804	0	0.166667	8850960	-1.#IND00
318727934	19	0	1667.094301	31807	0	0.166667	31862	0	0.166667	8837774	-1.#IND00
318723926	29	0	1667.191197	31874	0	0.166667	32061	0	0.166667	8824455	-1.#IND00
318729561	35	0	1667.173869	31983	0	0.166667	32013	0	0.166667	8811317	-1.#IND00
318730977	21	0	1667.247145	31949	0	0.166667	31809	0	0.166667	8798175	-1.#IND00
318736037	24	1	1667.061158	32131	0	0.166667	31811	0	0.166667	8784989	-1.#IND00
318700491	33	0	1667.469158	31825	0	0.166667	31788	0	0.166667	8771888	-1.#IND00
318739249	28	0	1667.190132	31993	0	0.166667	31920	0	0.166667	8758399	-1.#IND00
318714246	24	0	1667.120812	32041	0	0.166667	32085	0	0.166667	8745034	-1.#IND00
318728733	23	1	1666.982581	31862	0	0.166667	31713	0	0.166667	8732014	-1.#IND00
318719403	27	0	1667.058762	31925	0	0.166667	31876	0	0.166667	8718737	-1.#IND00
318699972	21	0	1667.117669	31825	0	0.166667	32058	0	0.166667	8705600	-1.#IND00
318725267	15	0	1666.875807	31699	0	0.166667	31845	0	0.166667	8692684	-1.#IND00
318718818	19	0	1666.900453	32072	0	0.166667	32107	0	0.166667	8679664	-1.#IND00
318713668	28	0	1666.913035	32008	0	0.166667	31891	0	0.166667	8666352	-1.#IND00
318731208	32	0	1666.961403	31964	0	0.166667	31823	0	0.166667	8653404	-1.#IND00
318717690	27	0	1667.169579	31974	0	0.166667	31707	0	0.166667	8640285	-1.#IND00
npatches	nstrain	runtime	dt	init_x	init_y	init_y_blood	init_z	init_S	beta0	beta1	beta2	beta3	mean_beta	B	d	delta	delta_blood	b[0]	mut	m	CTL	c	g	epsilon	k	het	lambda	rho	omega	x_max	patch.dyna	DELTA	A	VA
10000	1	100.000000	0.001000	21900	9499	5000000	0.001000	10000000	1.103178	0.604945	1.183247	0.512230	1	800000000	0.010000	1.000000	432.000000	80000	0.000050	0.004800	0	0.500000	0.000000	2.500000	7.000000	0.500000	0.001000	0.001000	0.010000	31872	0	10.000000	7.000000	1.000000
sus	inf	inf_blood	z	x[0]	y[0][0]	z[0]	x[1]	y[1][0]	z[1]	S[0]	synchrony
219000000	94990000	5000000	10.000000	21900	9499	0.001000	21900	9499	0.001000	10000000	0.000000
306247210	1987033	10501	3941.516320	30605	207	0.394152	30735	148	0.394152	10007733	0.000000
317669957	6050	35	4377.417584	31856	3	0.632580	31736	0	0.516410	9993053	0.000000
318638715	89	0	1824.927023	31700	0	0.203216	31664	0	0.184001	9978023	0.000000
318737054	28	0	1675.228774	31822	0	0.168478	31803	0	0.167526	9963164	0.000000
318730900	24	0	1667.488042	31844	0	0.166756	31822	0	0.166709	9948254	0.000000
318727691	30	0	1667.246609	31995	0	0.166671	31823	0	0.166669	9933354	0.000000
318729668	30	0	1666.998308	32169	0	0.166667	31592	0	0.166667	9918389	0.000000
318737696	14	0	1667.135595	31801	0	0.166667	32032	0	0.166667	9903453	0.000000
318738210	31	0	1666.912926	31884	0	0.166667	31890	0	0.166667	9888703	0.000000
318731008	32	0	1667.234531	31881	0	0.166667	31770	0	0.166667	9873939	0.000000
318724087	30	0	1667.056528	31755	0	0.166667	31911	0	0.166667	9859171	0.000000
318721918	22	0	1666.847136	31859	0	0.166667	31999	0	0.166667	9844323	0.000000
318729644	29	0	1667.243096	31777	0	0.166667	32095	0	0.166667	9829441	0.000000
318713680	31	0	1667.141198	31852	0	0.166667	31633	0	0.166667	9814849	0.000000
318727047	37	2	1667.434992	31731	0	0.166667	32009	0	0.166667	9799852	0.000000
318749186	24	0	1667.144033	31848	0	0.166667	32007	0	0.166667	9785061	0.000000
318746201	19	0	1667.042499	31952	0	0.166667	31859	0	0.166667	9770324	0.000000
318722656	33	0	1667.195184	31934	0	0.166667	31861	0	0.166667	9755725	0.000000
318730378	23	0	1666.998396	31690	0	0.166667	32118	0	0.166667	9741060	0.000000
318731213	27	0	1666.959001	31853	0	0.166667	31952	0	0.166667	9726459	0.000000
318744686	34	0	1667.062864	31871	0	0.166667	31757	0	0.166667	9711928	0.000000
318727498	28	0	1667.091986	31793	0	0.166667	31845	0	0.166667	9697335	0.000000
318721459	24	0	1667.307328	31963	0	0.166667	32072	0	0.166667	9682915	0.000000
318705577	34	0	1667.012085	32023	0	0.166667	32081	0	0.166667	9668517	0.000000
318729194	30	0	1666.857548	31812	0	0.166667	31982	0	0.166667	9653769	0.000000
318738428	27	0	1667.177396	32045	0	0.166667	31804	0	0.166667	9639253	0.000000
318707801	32	0	1667.167055	31994	0	0.166667	31801	0	0.166667	9624860	0.000000
318700874	23	0	1666.879055	31793	0	0.166667	31975	0	0.166667	9610547	0.000000
318741029	28	0	1667.185372	31944	0	0.166667	31901	0	0.166667	9595984	0.000000
318722346	20	0	1667.043723	31757	0	0.166667	32079	0	0.166667	9581536	0.000000
318754413	26	0	1667.156613	31836	0	0.166667	32068	0	0.166667	9567226	0.000000
318739828	28	0	1667.186954	31719	0	0.166667	32054	0	0.166667	9552816	0.000000
318737352	27	0	1667.227145	32014	0	0.166667	31759	0	0.166667	9538648	0.000000
318731559	26	0	1667.051225	31866	0	0.166667	31869	0	0.166667	9524446	0.000000
318739946	24	0	1667.286443	31982	0	0.166667	31828	0	0.166667	9510109	0.000000
318748543	28	0	1667.009776	31788	0	0.166667	31862	0	0.166667	9495718	0.000000
318732207	30	0	1667.000910	31895	0	0.166667	32008	0	0.166667	9481530	0.000000
318728723	31	0	1666.986856	31713	0	0.166667	31806	0	0.166667	9467266	0.000000
318720399	27	0	1667.114502	31768	0	0.166667	32096	0	0.166667	9453030	0.000000
318705226	42	0	1667.095223	31973	0	0.166667	31886	0	0.166667	9438775	-1.#IND00
318712647	30	0	1667.360845	32056	0	0.166667	31844	0	0.166667	9424445	-1.#IND00
318737443	30	0	1667.291312	32050	0	0.166667	31731	0	0.166667	9410478	-1.#IND00
318741968	24	0	1667.048694	32111	0	0.166667	31926	0	0.166667	9396447	-1.#IND00
318731445	18	0	1666.848012	31960	0	0.166667	31811	0	0.166667	9382459	-1.#IND00
318725182	17	0	1667.005340	31954	0	0.166667	31765	0	0.166667	9368415	-1.#IND00
318712327	25	0	1667.170436	31795	0	0.166667	32309	0	0.166667	9354162	-1.#IND00
318709536	20	0	1667.008096	31725	0	0.166667	32069	0	0.166667	9340172	-1.#IND00
318744878	22	0	1667.013862	31830	0	0.166667	32028	0	0.166667	9326209	-1.#IND00
318730296	28	0	1667.204023	31788	0	0.166667	31694	0	0.166667	9312299	-1.#IND00
318729250	24	0	1667.119632	31606	0	0.166667	31976	0	0.166667	9298255	-1.#IND00
318724243	27	0	1667.056081	31798	0	0.166667	31963	0	0.166667	9284426	-1.#IND00
318719802	26	0	1666.987578	31859	0	0.166667	31819	0	0.166667	9270650	-1.#IND00
318737427	34	0	1666.986002	31928	0	0.166667	31938	0	0.166667	9256751	-1.#IND00
318730225	22	0	1667.016650	32083	0	0.166667	31850	0	0.166667	9242751	-1.#IND00
318735056	16	0	1666.882079	32042	0	0.166667	31979	0	0.166667	9228810	-1.#IND00
318717509	30	0	1667.036225	31881	0	0.166667	32097	0	0.166667	9214883	-1.#IND00
318737688	26	0	1666.942822	31838	0	0.166667	31862	0	0.166667	9201125	-1.#IND00
318741001	33	1	1667.078719	31921	0	0.166667	31729	0	0.166667	9187510	-1.#IND00
318732326	23	0	1667.546272	31938	0	0.166667	31948	0	0.166667	9173654	-1.#IND00
318712460	25	0	1667.058354	31905	0	0.166667	31946	0	0.166667	9159748	-1.#IND00
318748846	23	1	1667.024263	31882	0	0.166667	31891	0	0.166667	9146009	-1.#IND00
318736425	36	0	1667.029621	31779	0	0.166667	31994	0	0.166667	9132352	-1.#IND00
318708514	32	0	1666.907516	31943	0	0.166667	31895	0	0.166667	9118525	-1.#IND00
318720123	26	0	1667.118201	32095	0	0.166667	32061	0	0.166667	9104725	-1.#IND00
318737842	16	0	1667.179953	32067	0	0.166667	31928	0	0.166667	9091094	-1.#IND00
318717343	20	0	1666.857130	31875	0	0.166667	31796	0	0.166667	9077418	-1.#IND00
318735570	20	0	1667.300973	32107	0	0.166667	31926	0	0.166667	9063673	-1.#IND00
318724270	31	1	1667.226643	31865	0	0.166667	31748	0	0.166667	9050138	-1.#IND00
318738407	26	0	1667.075233	31845	0	0.166667	31885	0	0.166667	9036511	-1.#IND00
318718784	19	1	1667.343157	31856	0	0.166667	31993	0	0.166667	9022879	-1.#IND00
318708951	39	0	1667.184971	31951	0	0.166667	31834	0	0.166667	9009432	-1.#IND00
318710712	28	0	1667.152885	31910	0	0.166667	31803	0	0.166667	8995800	-1.#IND00
318733787	42	0	1667.381595	31676	0	0.166667	31956	0	0.166667	8982282	-1.#IND00
318710602	25	0	1667.031948	31692	0	0.166667	32255	0	0.166667	8968814	-1.#IND00
318734081	24	0	1667.034850	31823	0	0.166667	32024	0	0.166667	8955263	-1.#IND00
318718097	29	0	1667.241422	32014	0	0.166667	31764	0	0.166667	8941843	-1.#IND00
318719123	21	0	1667.398198	31583	0	0.166667	31902	0	0.166667	8928330	-1.#IND00
318727508	28	0	1667.280231	31856	0	0.166667	31841	0	0.166667	8914713	-1.#IND00
318713837	22	0	1667.082996	31936	0	0.166667	31842	0	0.166667	8901277	-1.#IND00
318761743	24	0	1667.074416	31710	0	0.166667	31880	0	0.166667	8887784	-1.#IND00
318737997	25	0	1666.979417	31866	0	0.166667	31937	0	0.166667	8874564	-1.#IND00
318696185	24	0	1666.969352	31975	0	0.166667	31980	0	0.166667	8861403	-1.#IND00
318722851	30	0	1667.133712	31869	0	0.166667	31870	0	0.166667	8847901	-1.#IND00
318751059	26	1	1667.178114	31956	0	0.166667	31833	0	0.166667	8834686	-1.#IND00
318733187	25	0	1667.006317	31783	0	0.166667	31720	0	0.166667	8821519	-1.#IND00
318712027	17	0	1667.024914	31565	0	0.166667	31592	0	0.166667	8808194	-1.#IND00
318721640	31	0	1667.186364	31988	0	0.166667	31976	0	0.166667	8795001	-1.#IND00
318756400	22	1	1667.032458	31789	0	0.166667	31932	0	0.166667	8781793	-1.#IND00
318723691	32	0	1667.166279	31880	0	0.166667	31895	0	0.166667	8768652	-1.#IND00
318736597	27	0	1666.847415	31949	0	0.166667	31721	0	0.166667	8755462	-1.#IND00
318717326	22	1	1667.104281	31536	0	0.166667	31903	0	0.166667	8742367	-1.#IND00
318726361	41	0	1667.307434	31803	0	0.166667	31814	0	0.166667	8729287	-1.#IND00
318732694	28	0	1666.956093	31856	0	0.166667	31812	0	0.166667	8716289	-1.#IND00
318735391	20	1	1667.156414	32115	0	0.166667	31979	0	0.166667	8703046	-1.#IND00
318720352	29	0	1667.111830	31856	0	0.166667	31778	0	0.166667	8690043	-1.#IND00
318719107	29	0	1667.252091	31969	0	0.166667	31910	0	0.166667	8676835	-1.#IND00
318694627	26	0	1667.415022	31866	0	0.166667	32069	0	0.166667	8663842	-1.#IND00
318723283	26	0	1666.999283	31944	0	0.166667	32024	0	0.166667	8650765	-1.#IND00
318721156	15	0	1667.009175	31618	0	0.166667	31825	0	0.166667	8637644	-1.#IND00
npatches	nstrain	runtime	dt	init_x	init_y	init_y_blood	init_z	init_S	beta0	beta1	beta2	beta3	mean_beta	B	d	delta	delta_blood	b[0]	mut	m	CTL	c	g	epsilon	k	het	lambda	rho	omega	x_max	patch.dyna	DELTA	A	VA
10000	1	100.000000	0.001000	21900	9499	5000000	0.001000	10000000	0.844001	0.788646	0.564849	0.534353	1	800000000	0.010000	1.000000	432.000000	80000	0.000050	0.004800	0	0.500000	0.000000	2.500000	8.000000	0.500000	0.001000	0.001000	0.010000	31872	0	10.000000	7.000000	1.000000
sus	inf	inf_blood	z	x[0]	y[0][0]	z[0]	x[1]	y[1][0]	z[1]	S[0]	synchrony
219000000	94990000	5000000	10.000000	21900	9499	0.001000	21900	9499	0.001000	10000000	0.000000
306444767	1611318	8571	3941.516320	30542	139	0.394152	30652	142	0.394152	10007585	0.000000
317679819	3192	15	3742.872215	31687	1	0.364795	31653	1	0.292206	9992540	0.000000
318629667	58	1	1777.660761	31773	0	0.176487	31908	0	0.172889	9977515	0.000000
318708973	27	0	1672.612169	31887	0	0.167153	31859	0	0.166975	9962601	0.000000
318724117	18	0	1667.373690	31955	0	0.166691	31961	0	0.166682	9947645	0.000000
318712973	20	2	1667.017425	31970	0	0.166668	31839	0	0.166667	9933012	0.000000
318721021	34	0	1667.056945	31953	0	0.166667	31849	0	0.166667	9917976	0.000000
318712989	34	0	1667.041299	31908	0	0.166667	31823	0	0.166667	9903219	0.000000
318739919	23	1	1667.026759	31935	0	0.166667	32050	0	0.166667	9888284	0.000000
318726937	26	0	1667.033239	31964	0	0.166667	31910	0	0.166667	9873364	0.000000
318746124	30	0	1667.151412	32010	0	0.166667	31954	0	0.166667	9858597	0.000000
318741900	31	0	1667.297177	31988	0	0.166667	31606	0	0.166667	9843678	0.000000
318733104	30	0	1667.089975	31771	0	0.166667	31756	0	0.166667	9829126	0.000000
318720223	24	0	1666.994772	31989	0	0.166667	31674	0	0.166667	9814398	0.000000
318729165	27	0	1667.032901	31870	0	0.166667	31790	0	0.166667	9799715	0.000000
318713376	33	0	1667.122547	31883	0	0.166667	32163	0	0.166667	9784932	0.000000
318719078	18	0	1666.982936	31777	0	0.166667	31989	0	0.166667	9770135	0.000000
318697806	23	0	1666.965166	31839	0	0.166667	31631	0	0.166667	9755587	0.000000
318704369	29	0	1666.906873	31978	0	0.166667	31646	0	0.166667	9740930	0.000000
318713973	28	0	1667.075654	31790	0	0.166667	31916	0	0.166667	9726417	0.000000
318726524	18	0	1667.039668	31751	0	0.166667	31869	0	0.166667	9711822	0.000000
318728163	21	0	1667.215177	31844	0	0.166667	31871	0	0.166667	9697219	0.000000
318719271	26	0	1667.117939	31893	0	0.166667	32098	0	0.166667	9682746	0.000000
318716186	29	0	1667.243480	31817	0	0.166667	31893	0	0.166667	9668114	0.000000
318709175	20	0	1666.956267	32045	0	0.166667	31565	0	0.166667	9653634	0.000000
318707641	22	0	1666.928626	31976	0	0.166667	31802	0	0.166667	9639151	0.000000
318703054	33	0	1667.368384	31807	0	0.166667	31815	0	0.166667	9624691	0.000000
318715821	21	1	1667.028593	31764	0	0.166667	31918	0	0.166667	9610178	0.000000
318716591	29	1	1667.257917	31680	0	0.166667	31879	0	0.166667	9595818	0.000000
318748494	26	0	1667.097758	31991	0	0.166667	31654	0	0.166667	9581359	0.000000
318711653	23	0	1666.951006	31939	0	0.166667	31954	0	0.166667	9566969	0.000000
318712466	23	0	1666.869843	31926	0	0.166667	31850	0	0.166667	9552719	0.000000
318723225	29	0	1666.919507	31935	0	0.166667	31734	0	0.166667	9538400	0.000000
318714417	34	0	1667.078988	31796	0	0.166667	31910	0	0.166667	9524040	0.000000
318721949	28	0	1666.908400	31616	0	0.166667	31976	0	0.166667	9509451	0.000000
318756776	22	0	1666.831647	31856	0	0.166667	31821	0	0.166667	9495204	0.000000
318728660	33	0	1667.028152	31945	0	0.166667	31868	0	0.166667	9481003	0.000000
318738834	20	1	1667.036774	31887	0	0.166667	31912	0	0.166667	9466802	0.000000
318702689	26	0	1666.837717	31746	0	0.166667	31828	0	0.166667	9452707	0.000000
318724386	30	0	1667.156683	31951	0	0.166667	31692	0	0.166667	9438486	-1.#IND00
318742602	24	1	1667.086150	31815	0	0.166667	32012	0	0.166667	9424215	-1.#IND00
318724208	37	0	1667.404776	31961	0	0.166667	32075	0	0.166667	9410119	-1.#IND00
318734208	27	0	1666.946223	31555	0	0.166667	31803	0	0.166667	9396044	-1.#IND00
318708360	17	0	1666.802962	32052	0	0.166667	31798	0	0.166667	9381898	-1.#IND00
318703403	30	0	1667.062321	31905	0	0.166667	31751	0	0.166667	9367907	-1.#IND00
318736380	43	1	1667.200507	31901	0	0.166667	32165	0	0.166667	9353768	-1.#IND00
318732310	28	1	1667.089257	32080	0	0.166667	31940	0	0.166667	9339443	-1.#IND00
318740565	21	0	1666.891857	31948	0	0.166667	31658	0	0.166667	9325446	-1.#IND00
318728704	33	0	1667.100595	31859	0	0.166667	31596	0	0.166667	9311452	-1.#IND00
318742319	21	0	1667.083607	31996	0	0.166667	31728	0	0.166667	9297744	-1.#IND00
318724387	20	2	1667.317693	31792	0	0.166667	31893	0	0.166667	9283730	-1.#IND00
318726255	18	0	1666.890317	31857	0	0.166667	31866	0	0.166667	9270009	-1.#IND00
318743593	22	0	1666.858502	31791	0	0.166667	32057	0	0.166667	9256167	-1.#IND00
318696590	32	1	1667.411623	32107	0	0.166667	31722	0	0.166667	9242359	-1.#IND00
318724434	16	0	1666.988765	31990	0	0.166667	31771	0	0.166667	9228398	-1.#IND00
318727784	12	0	1666.754386	31838	0	0.166667	31888	0	0.166667	9214664	-1.#IND00
318725976	36	0	1667.359810	31838	0	0.166667	32020	0	0.166667	9200883	-1.#IND00
318709959	18	0	1667.145121	31577	0	0.166667	31887	0	0.166667	9186766	-1.#IND00
318711194	30	0	1667.268489	31689	0	0.166667	31838	0	0.166667	9172862	-1.#IND00
318719996	35	0	1667.128232	31759	0	0.166667	31873	0	0.166667	9158996	-1.#IND00
318718515	17	0	1666.978438	31987	0	0.166667	31972	0	0.166667	9145333	-1.#IND00
318726545	21	0	1667.016174	31769	0	0.166667	31937	0	0.166667	9131788	-1.#IND00
318726398	22	0	1667.242058	31836	0	0.166667	31750	0	0.166667	9118308	-1.#IND00
318720288	22	0	1666.933065	32016	0	0.166667	31739	0	0.166667	9104615	-1.#IND00
318731089	25	0	1667.069206	31738	0	0.166667	31869	0	0.166667	9091100	-1.#IND00
318739427	24	0	1667.004146	31853	0	0.166667	31978	0	0.166667	9077640	-1.#IND00
318726381	27	0	1667.074029	31972	0	0.166667	32013	0	0.166667	9063899	-1.#IND00
318731884	34	1	1666.988846	32053	0	0.166667	31842	0	0.166667	9050325	-1.#IND00
318707316	25	0	1666.996700	31810	0	0.166667	31788	0	0.166667	9036683	-1.#IND00
318720335	21	0	1667.117764	31679	0	0.166667	31831	0	0.166667	9023059	-1.#IND00
318733718	25	0	1666.986492	31884	0	0.166667	31987	0	0.166667	9009644	-1.#IND00
318753411	14	0	1667.024991	32032	0	0.166667	31939	0	0.166667	8996177	-1.#IND00
318727240	23	1	1666.971472	32080	0	0.166667	31860	0	0.166667	8982724	-1.#IND00
318728316	35	1	1667.276473	31874	0	0.166667	31980	0	0.166667	8969368	-1.#IND00
318740459	25	0	1667.015950	32034	0	0.166667	31730	0	0.166667	8955889	-1.#IND00
318714969	21	0	1666.911246	31915	0	0.166667	31689	0	0.166667	8942410	-1.#IND00
318705671	27	0	1666.964467	31833	0	0.166667	31641	0	0.166667	8928910	-1.#IND00
318737815	27	0	1667.199774	31860	0	0.166667	31970	0	0.166667	8915556	-1.#IND00
318731914	23	0	1666.965544	32088	0	0.166667	32043	0	0.166667	8902252	-1.#IND00
318705425	26	0	1666.901425	31891	0	0.166667	31845	0	0.166667	8889016	-1.#IND00
318734804	22	0	1667.020221	31698	0	0.166667	31799	0	0.166667	8876009	-1.#IND00
318725641	24	0	1666.904898	31841	0	0.166667	32004	0	0.166667	8862753	-1.#IND00
318747202	19	0	1666.950086	31783	0	0.166667	31827	0	0.166667	8849381	-1.#IND00
318747702	19	0	1667.080865	31958	0	0.166667	31813	0	0.166667	8835877	-1.#IND00
318752744	17	1	1667.167805	31863	0	0.166667	31767	0	0.166667	8822617	-1.#IND00
318704057	26	0	1666.930254	32147	0	0.166667	31791	0	0.166667	8809443	-1.#IND00
318708660	40	0	1667.209479	31979	0	0.166667	31637	0	0.166667	8796020	-1.#IND00
318723709	23	0	1667.253184	31956	0	0.166667	32055	0	0.166667	8782886	-1.#IND00
318719716	26	0	1667.270603	31994	0	0.166667	31974	0	0.166667	8769765	-1.#IND00
318720290	15	0	1666.817607	31956	0	0.166667	31915	0	0.166667	8756604	-1.#IND00
318736560	33	0	1667.248774	31819	0	0.166667	31873	0	0.166667	8743647	-1.#IND00
318710595	25	0	1667.196416	31818	0	0.166667	31829	0	0.166667	8730557	-1.#IND00
318709806	23	0	1666.988499	31848	0	0.166667	31681	0	0.166667	8717526	-1.#IND00
318739801	20	0	1667.122056	31804	0	0.166667	31868	0	0.166667	8704416	-1.#IND00
318716258	31	0	1667.197758	32033	0	0.166667	31901	0	0.166667	8691194	-1.#IND00
318723780	16	0	1666.881152	31889	0	0.166667	31725	0	0.166667	8677950	-1.#IND00
318725092	25	0	1667.054030	31948	0	0.166667	31811	0	0.166667	8665005	-1.#IND00
318719674	23	0	1666.926285	31998	0	0.166667	31990	0	0.166667	8652313	-1.#IND00
318727697	24	0	1667.025122	31901	0	0.166667	31930	0	0.166667	8639393	-1.#IND00
npatches	nstrain	runtime	dt	init_x	init_y	init_y_blood	init_z	init_S	beta0	beta1	beta2	beta3	mean_beta	B	d	delta	delta_blood	b[0]	mut	m	CTL	c	g	epsilon	k	het	lambda	rho	omega	x_max	patch.dyna	DELTA	A	VA
10000	1	100.000000	0.001000	21900	9499	5000000	0.001000	10000000	0.567647	0.619302	0.957188	1.134990	1	800000000	0.010000	1.000000	432.000000	80000	0.000050	0.004800	0	0.500000	0.000000	2.500000	9.000000	0.500000	0.001000	0.001000	0.010000	31872	0	10.000000	7.000000	1.000000
sus	inf	inf_blood	z	x[0]	y[0][0]	z[0]	x[1]	y[1][0]	z[1]	S[0]	synchrony
219000000	94990000	5000000	10.000000	21900	9499	0.001000	21900	9499	0.001000	10000000	0.000000
306664284	1300493	6892	3941.516320	30827	98	0.394152	30942	100	0.394152	10006917	0.000000
317728988	1838	5	3273.190596	31791	0	0.325398	31847	0	0.311944	9992147	0.000000
318657670	53	0	1751.671962	31845	0	0.174534	31990	0	0.173867	9977142	0.000000
318725563	28	0	1671.207429	31709	0	0.167057	32006	0	0.167024	9962252	0.000000
318724737	19	0	1667.201674	31764	0	0.166686	31950	0	0.166684	9947465	0.000000
318716914	27	0	1667.120898	31967	0	0.166668	31772	0	0.166668	9932587	0.000000
318705624	26	0	1667.106431	31846	0	0.166667	31583	0	0.166667	9917543	0.000000
318721710	23	0	1666.916939	32008	0	0.166667	31876	0	0.166667	9902656	0.000000
318710767	32	0	1666.997612	32003	0	0.166667	31723	1	0.166667	9887690	0.000000
318689486	24	2	1667.223408	31777	0	0.166667	32002	0	0.166667	9872971	0.000000
318700826	26	0	1667.225093	31922	0	0.166667	31976	0	0.166667	9858046	0.000000
318711215	19	0	1667.281836	31927	0	0.166667	31886	0	0.166667	9843256	0.000000
318732578	29	0	1666.962697	31762	0	0.166667	31913	0	0.166667	9828495	0.000000
318739792	23	0	1667.019109	31791	0	0.166667	31873	0	0.166667	9813690	0.000000
318723834	33	0	1667.004740	31815	0	0.166667	31966	0	0.166667	9799152	0.000000
318704092	28	0	1667.184899	32063	0	0.166667	31899	0	0.166667	9784591	0.000000
318734492	28	1	1667.357085	31554	0	0.166667	31903	0	0.166667	9769806	0.000000
318724513	17	0	1667.024878	31839	0	0.166667	31905	0	0.166667	9755051	0.000000
318730976	23	0	1667.225190	31752	0	0.166667	31814	0	0.166667	9740240	0.000000
318712228	31	0	1667.071688	31841	0	0.166667	31784	0	0.166667	9725534	0.000000
318728277	24	0	1667.011729	31985	0	0.166667	31895	0	0.166667	9711129	0.000000
318730677	19	0	1667.099190	32076	0	0.166667	31768	0	0.166667	9696421	0.000000
318748110	29	0	1667.103838	31877	0	0.166667	31834	0	0.166667	9681989	0.000000
318711126	33	0	1667.122119	32053	0	0.166667	31572	0	0.166667	9667487	0.000000
318704865	17	0	1666.946293	31728	0	0.166667	32026	0	0.166667	9653009	0.000000
318720536	27	0	1666.958995	31982	0	0.166667	31773	0	0.166667	9638392	0.000000
318713814	19	0	1666.881924	31919	0	0.166667	31928	0	0.166667	9624111	0.000000
318730063	15	0	1666.960750	31931	0	0.166667	31767	0	0.166667	9609737	0.000000
318735140	23	0	1667.015153	31864	0	0.166667	31632	0	0.166667	9595226	0.000000
318724585	26	0	1667.257136	31771	0	0.166667	31840	0	0.166667	9580887	0.000000
318731053	26	0	1667.091233	31833	0	0.166667	31666	0	0.166667	9566559	0.000000
318727355	18	0	1666.954911	31765	0	0.166667	31666	0	0.166667	9552333	0.000000
318732932	25	0	1667.094311	31988	0	0.166667	31719	0	0.166667	9538050	0.000000
318701728	19	0	1666.938670	31855	0	0.166667	31881	0	0.166667	9523963	0.000000
318715529	20	0	1666.757542	31895	0	0.166667	31713	0	0.166667	9509766	0.000000
318734744	28	0	1666.944706	31870	0	0.166667	31638	0	0.166667	9495475	0.000000
318741687	44	0	1667.070597	32003	0	0.166667	31645	0	0.166667	9481153	0.000000
318732067	21	0	1667.033170	32061	0	0.166667	31907	0	0.166667	9467210	0.000000
318733176	23	0	1667.029004	32024	0	0.166667	31899	0	0.166667	9453094	0.000000
318748449	20	0	1667.151311	31972	0	0.166667	32040	0	0.166667	9438995	-1.#IND00
318725133	20	0	1667.053333	31629	0	0.166667	31876	0	0.166667	9424748	-1.#IND00
318710485	15	1	1666.886098	31720	0	0.166667	31990	0	0.166667	9410682	-1.#IND00
318718481	27	0	1667.050670	31645	0	0.166667	31910	0	0.166667	9396570	-1.#IND00
318716310	28	1	1667.025775	31960	0	0.166667	31805	0	0.166667	9382424	-1.#IND00
318706783	20	1	1667.126092	31925	0	0.166667	31774	0	0.166667	9368488	-1.#IND00
318720635	16	0	1666.873013	31938	0	0.166667	31976	0	0.166667	9354412	-1.#IND00
318721805	18	0	1666.955868	32027	0	0.166667	31689	0	0.166667	9340442	-1.#IND00
318711689	23	0	1667.004241	31619	0	0.166667	31977	0	0.166667	9326433	-1.#IND00
318709137	17	0	1667.051695	31802	0	0.166667	32025	0	0.166667	9312558	-1.#IND00
318706464	21	0	1666.856251	31948	0	0.166667	31948	0	0.166667	9298528	-1.#IND00
318741037	39	0	1667.178567	31928	0	0.166667	31745	0	0.166667	9284697	-1.#IND00
318744504	21	0	1667.168016	31641	0	0.166667	32016	0	0.166667	9270935	-1.#IND00
318733099	26	0	1666.944748	32031	0	0.166667	32104	0	0.166667	9257111	-1.#IND00
318735492	25	0	1667.101043	31876	0	0.166667	31907	0	0.166667	9243289	-1.#IND00
318726443	17	0	1666.906791	31753	0	0.166667	32037	0	0.166667	9229717	-1.#IND00
318718443	19	0	1666.861248	31989	0	0.166667	31977	0	0.166667	9215758	-1.#IND00
318717230	22	0	1666.851055	31678	0	0.166667	31674	0	0.166667	9201810	-1.#IND00
318721989	20	0	1666.927045	32148	0	0.166667	31655	0	0.166667	9187851	-1.#IND00
318732357	32	0	1667.086057	31945	0	0.166667	31492	0	0.166667	9173900	-1.#IND00
318728330	25	0	1667.009688	31963	0	0.166667	31898	0	0.166667	9159854	-1.#IND00
318734609	25	0	1667.188265	31560	0	0.166667	31818	0	0.166667	9146045	-1.#IND00
318734250	24	0	1667.011282	31872	1	0.179334	31800	0	0.166667	9132304	-1.#IND00
318741824	12	0	1666.946584	31834	0	0.167294	31938	0	0.166667	9118618	-1.#IND00
318712829	21	0	1667.041675	31813	0	0.166698	32028	0	0.166667	9104880	-1.#IND00
318696486	27	0	1666.983947	32030	0	0.166668	31951	0	0.166667	9091311	-1.#IND00
318744666	18	1	1666.792886	31784	0	0.166667	31923	0	0.166667	9077716	-1.#IND00
318752425	25	0	1667.086978	31790	0	0.166667	31536	0	0.166667	9064030	-1.#IND00
318723290	18	0	1667.040763	31936	0	0.166667	31965	0	0.166667	9050430	-1.#IND00
318728485	18	1	1666.929014	32052	0	0.166667	31929	0	0.166667	9037027	-1.#IND00
318711808	19	0	1666.838766	31808	0	0.166667	31795	0	0.166667	9023318	-1.#IND00
318722946	27	0	1666.822759	31894	0	0.166667	32047	0	0.166667	9009754	-1.#IND00
318728131	31	0	1667.060896	31827	0	0.166667	31887	0	0.166667	8996367	-1.#IND00
318749488	32	0	1667.096812	31854	0	0.168557	31787	0	0.166667	8982857	-1.#IND00
318724459	34	0	1667.374560	32038	0	0.166760	31696	0	0.166667	8969321	-1.#IND00
318729377	20	1	1666.986420	31907	0	0.166671	31904	0	0.166667	8955737	-1.#IND00
318722978	21	0	1666.978011	31756	0	0.166667	31973	0	0.166667	8942531	-1.#IND00
318730260	28	0	1666.989999	32047	0	0.166667	32131	0	0.166667	8929102	-1.#IND00
318713060	14	0	1666.937134	31860	0	0.166667	32028	0	0.166667	8915863	-1.#IND00
318723377	25	0	1666.891020	31999	0	0.166667	31772	0	0.166667	8902559	-1.#IND00
318726054	25	0	1666.851519	31655	0	0.166667	31793	0	0.166667	8889302	-1.#IND00
318723631	21	0	1667.004931	31833	0	0.166667	31853	0	0.166667	8875894	-1.#IND00
318746410	27	1	1667.031126	31732	0	0.166667	31815	0	0.166667	8862652	-1.#IND00
318724151	21	0	1667.109037	31919	0	0.166667	31735	0	0.166667	8849453	-1.#IND00
318721491	27	0	1667.220649	31793	0	0.166667	32044	0	0.166667	8835981	-1.#IND00
318729883	24	0	1667.037854	31752	0	0.166667	31937	0	0.166667	8822720	-1.#IND00
318718640	19	0	1666.855539	31923	0	0.166667	31809	0	0.166667	8809391	-1.#IND00
318727086	25	1	1667.245352	31698	0	0.166667	31762	0	0.166667	8796138	-1.#IND00
318724802	17	0	1667.011926	31752	0	0.166667	31825	0	0.166667	8782845	-1.#IND00
318723746	27	0	1666.838838	32046	0	0.166667	31789	0	0.166667	8769669	-1.#IND00
318709673	28	0	1667.389362	31882	0	0.166667	32016	0	0.166667	8756237	-1.#IND00
318729904	24	0	1666.940910	31841	0	0.166667	31936	0	0.166667	8743197	-1.#IND00
318737442	25	0	1666.961734	31661	0	0.166667	31878	0	0.166667	8730124	-1.#IND00
318748985	18	1	1666.914001	32151	0	0.166667	31727	0	0.166667	8717118	-1.#IND00
318746724	27	0	1667.288224	31979	0	0.166667	31715	0	0.166667	8704230	-1.#IND00
318727156	20	0	1666.962268	32006	0	0.166667	31699	0	0.166667	8691205	-1.#IND00
318709707	14	0	1666.825386	31957	0	0.166667	32105	0	0.166667	8678122	-1.#IND00
318720879	24	0	1666.892497	31749	0	0.166667	31724	0	0.166667	8665259	-1.#IND00
318746166	28	0	1666.925364	31906	0	0.166667	31852	0	0.166667	8652286	-1.#IND00
318735382	16	0	1666.912538	31942	0	0.166667	31909	0	0.166667	8639637	-1.#IND00
npatches	nstrain	runtime	dt	init_x	init_y	init_y_blood	init_z	init_S	beta0	beta1	beta2	beta3	mean_beta	B	d	delta	delta_blood	b[0]	mut	m	CTL	c	g	epsilon	k	het	lambda	rho	omega	x_max	patch.dyna	DELTA	A	VA
10000	1	100.000000	0.001000	21900	9499	5000000	0.001000	10000000	0.647822	1.282736	0.803118	1.091557	1	800000000	0.010000	1.000000	432.000000	80000	0.000050	0.004800	0	0.500000	0.000000	2.500000	10.000000	0.500000	0.001000	0.001000	0.010000	31872	0	10.000000	7.000000	1.000000
sus	inf	inf_blood	z	x[0]	y[0][0]	z[0]	x[1]	y[1][0]	z[1]	S[0]	synchrony
219000000	94990000	5000000	10.000000	21900	9499	0.001000	21900	9499	0.001000	10000000	0.000000
306815270	1055723	5662	3941.516320	30840	75	0.394152	30325	132	0.394152	10006699	0.000000
317723847	1064	2	2926.595504	31507	0	0.266409	31801	0	0.347517	9991795	0.000000
318650049	28	0	1731.482030	31828	0	0.171610	31928	0	0.175630	9976767	0.000000
318711851	26	0	1670.065804	32128	0	0.166912	31761	0	0.167111	9961985	0.000000
318723060	18	0	1667.156994	31875	0	0.166679	31914	0	0.166689	9947088	0.000000
318748527	32	0	1667.258014	31684	0	0.166667	31824	0	0.166668	9932479	0.000000
318728497	28	0	1667.031191	31735	0	0.166667	31867	0	0.166667	9917495	0.000000
318737916	28	0	1666.992859	31884	0	0.166667	31749	0	0.166667	9902526	0.000000
318735417	27	1	1667.239651	31863	0	0.166667	31963	0	0.166667	9887545	0.000000
318708963	23	0	1666.895676	31980	0	0.166667	31888	0	0.166667	9872610	0.000000
318702954	20	1	1667.006929	31772	0	0.166667	31991	0	0.166667	9857891	0.000000
318743355	30	0	1667.048529	31932	0	0.166667	31726	0	0.166667	9843386	0.000000
318717752	12	0	1666.809549	31781	0	0.166667	31545	0	0.166667	9828730	0.000000
318720678	24	0	1667.156495	31964	0	0.166667	31814	0	0.166667	9814055	0.000000
318729548	25	0	1666.880424	32131	0	0.166667	31920	0	0.166667	9799608	0.000000
318725237	32	0	1666.978359	31851	0	0.166667	31952	0	0.166667	9784940	0.000000
318714469	22	1	1667.019388	31951	0	0.166667	31757	0	0.166667	9770208	0.000000
318717407	20	0	1666.909594	31975	0	0.166667	32035	0	0.166667	9755456	0.000000
318710027	27	0	1667.152927	31697	0	0.166667	31892	0	0.166667	9740725	0.000000
318729670	34	0	1666.876915	31876	0	0.166667	31931	0	0.166667	9726050	0.000000
318723619	29	0	1667.301331	31767	0	0.166667	31872	0	0.166667	9711534	0.000000
318723454	29	1	1667.115146	32023	0	0.166667	32011	0	0.166667	9697163	0.000000
318710637	19	0	1666.958803	31916	0	0.166667	31975	0	0.166667	9682573	0.000000
318731739	26	0	1666.939510	31897	0	0.166667	32072	0	0.166667	9668192	0.000000
318704718	29	0	1667.072708	31692	0	0.166667	31987	0	0.166667	9653802	0.000000
318734980	16	0	1666.980136	31609	0	0.166667	31949	0	0.166667	9639240	0.000000
318727670	25	0	1666.952028	31911	0	0.166667	31545	0	0.166667	9624603	0.000000
318712201	28	0	1667.242993	31714	0	0.166667	31833	0	0.166667	9610327	0.000000
318734008	22	0	1667.062000	31909	0	0.166667	31780	0	0.166667	9595853	0.000000
318741621	27	1	1667.070606	31793	0	0.166667	31606	0	0.166667	9581475	0.000000
318755910	24	0	1667.128347	31872	0	0.166667	31994	0	0.166667	9566979	0.000000
318738505	18	0	1667.010172	32084	0	0.166667	31997	0	0.166667	9552850	0.000000
318721566	22	0	1667.017507	31849	0	0.166667	31839	0	0.166667	9538701	0.000000
318722223	32	0	1667.075383	31837	0	0.166667	31687	0	0.166667	9524448	0.000000
318718172	25	0	1666.997474	31776	0	0.166667	31749	0	0.166667	9510298	0.000000
318717753	23	0	1666.900218	31734	0	0.166667	31738	0	0.166667	9495964	0.000000
318726868	30	0	1667.087199	31753	0	0.166667	31915	0	0.166667	9481961	0.000000
318721311	18	0	1666.878924	31948	0	0.166667	31592	0	0.166667	9467700	0.000000
318746508	33	0	1666.960016	31891	0	0.166667	31768	0	0.166667	9453413	0.000000
318725640	33	1	1667.152453	31929	0	0.166667	31912	0	0.166667	9439127	-1.#IND00
318735842	22	0	1667.125103	31906	0	0.166667	31765	0	0.166667	9425021	-1.#IND00
318743016	27	0	1667.180703	31911	0	0.166667	31906	0	0.166667	9410713	-1.#IND00
318723038	15	0	1666.911723	31950	0	0.166667	32038	0	0.166667	9396648	-1.#IND00
318706497	26	0	1667.006828	31812	0	0.166667	31674	0	0.166667	9382373	-1.#IND00
318717150	27	0	1667.036356	31895	0	0.166667	31945	0	0.166667	9368381	-1.#IND00
318702643	14	0	1666.857721	31764	0	0.166667	31744	0	0.166667	9354378	-1.#IND00
318707847	34	0	1667.135367	31897	0	0.166667	31840	0	0.166667	9340396	-1.#IND00
318733190	21	0	1666.989866	31680	0	0.166667	31788	0	0.166667	9326422	-1.#IND00
318729719	18	0	1666.879999	32002	0	0.166667	31831	0	0.166667	9312518	-1.#IND00
318717149	23	1	1666.961583	31822	0	0.166667	31730	0	0.166667	9298401	-1.#IND00
318745629	19	0	1666.895951	32002	0	0.166667	31969	0	0.166667	9284559	-1.#IND00
318719986	21	0	1666.977270	31779	0	0.166667	31780	0	0.166667	9270602	-1.#IND00
318719930	28	0	1666.918458	32006	0	0.166667	31898	0	0.166667	9256712	-1.#IND00
318725445	25	0	1666.980355	31926	0	0.166667	31793	0	0.166667	9242914	-1.#IND00
318736671	26	0	1667.130852	31760	0	0.166667	31665	0	0.166667	9229215	-1.#IND00
318731354	27	0	1667.013226	31647	0	0.166667	31828	0	0.166667	9215521	-1.#IND00
318713975	16	0	1666.993980	31723	0	0.166667	32012	0	0.166667	9201595	-1.#IND00
318709746	25	0	1666.970801	31839	0	0.166667	31774	0	0.166667	9187908	-1.#IND00
318719125	28	0	1667.054112	31858	0	0.166667	32003	0	0.166667	9174098	-1.#IND00
318722551	28	0	1667.088530	31894	0	0.166667	32028	0	0.166667	9160325	-1.#IND00
318720424	24	0	1666.961810	31910	0	0.166667	31803	0	0.166667	9146606	-1.#IND00
318708331	28	0	1667.229529	31676	0	0.166667	31977	0	0.166667	9132983	-1.#IND00
318711046	22	0	1666.968869	31960	0	0.166667	31883	0	0.166667	9119428	-1.#IND00
318730252	17	0	1667.007039	32018	0	0.166667	32000	0	0.166667	9105789	-1.#IND00
318717464	21	1	1666.840843	31924	0	0.166667	32076	0	0.166667	9092274	-1.#IND00
318728849	18	0	1666.812928	31911	0	0.166667	31965	0	0.166667	9078905	-1.#IND00
318715679	11	0	1667.143066	31831	0	0.166667	31931	0	0.166667	9065255	-1.#IND00
318745051	20	0	1666.903541	32001	0	0.166667	31976	0	0.166667	9051658	-1.#IND00
318731009	23	0	1666.988351	31930	0	0.166667	31678	0	0.166667	9037941	-1.#IND00
318740322	24	0	1666.831674	31994	0	0.166667	31773	0	0.166667	9024630	-1.#IND00
318721734	16	0	1667.013003	31834	0	0.166667	31833	0	0.166667	9011124	-1.#IND00
318716455	26	0	1666.831258	31909	0	0.166667	32002	0	0.166667	8997549	-1.#IND00
318733409	20	0	1667.017901	31991	0	0.166667	31938	0	0.166667	8984173	-1.#IND00
318717268	20	1	1666.995636	31759	0	0.166667	32091	0	0.166667	8970620	-1.#IND00
318723185	15	0	1666.779637	31743	0	0.166667	32088	0	0.166667	8957212	-1.#IND00
318729804	29	0	1667.150381	31889	0	0.166667	31957	0	0.166667	8943673	-1.#IND00
318716260	29	0	1667.131973	31988	0	0.166667	31918	0	0.166667	8930417	-1.#IND00
318715907	17	0	1666.980693	31922	0	0.166667	32137	0	0.166667	8916984	-1.#IND00
318726212	32	0	1667.096819	31884	0	0.166667	31755	0	0.166667	8903675	-1.#IND00
318711702	22	0	1667.341228	31873	0	0.166667	31975	0	0.166667	8890407	-1.#IND00
318714374	13	0	1666.890490	31977	0	0.166667	31641	0	0.166667	8876966	-1.#IND00
318739366	27	0	1666.931986	31886	0	0.166667	32014	0	0.166667	8863967	-1.#IND00
318723699	18	0	1666.975812	31866	0	0.166667	31682	0	0.166667	8850755	-1.#IND00
318720866	20	0	1666.936453	31907	0	0.166667	31938	0	0.166667	8837597	-1.#IND00
318720703	17	0	1666.910422	31913	0	0.166667	31878	0	0.166667	8824358	-1.#IND00
318729486	20	0	1666.913590	32048	0	0.166667	31773	0	0.166667	8811218	-1.#IND00
318725466	31	1	1667.084577	31852	0	0.166667	31704	0	0.166667	8797941	-1.#IND00
318733109	18	0	1666.885342	31933	0	0.166667	31863	0	0.166667	8784715	-1.#IND00
318735293	28	0	1666.986822	32106	0	0.166667	31841	0	0.166667	8771553	-1.#IND00
318739372	20	0	1667.122409	31923	0	0.166667	32047	0	0.166667	8758445	-1.#IND00
318736853	23	1	1667.171032	31580	0	0.166667	31950	0	0.166667	8745332	-1.#IND00
318726058	25	0	1667.213560	31980	0	0.166667	31873	0	0.166667	8731846	-1.#IND00
318730376	25	0	1666.989691	31813	0	0.166667	31795	0	0.166667	8718760	-1.#IND00
318737340	25	0	1667.288601	31905	0	0.166667	31716	0	0.166667	8705790	-1.#IND00
318726717	19	0	1666.934354	31757	0	0.166667	31858	0	0.166667	8693027	-1.#IND00
318709864	19	0	1666.860828	31888	0	0.166667	31801	0	0.166667	8679893	-1.#IND00
318740484	25	0	1666.906236	31850	0	0.166667	31839	0	0.166667	8666915	-1.#IND00
318714583	23	0	1667.314150	31751	0	0.166667	31987	0	0.166667	8653998	-1.#IND00
318728196	16	0	1667.002884	31872	0	0.166667	31598	0	0.166667	8640884	-1.#IND00
npatches	nstrain	runtime	dt	init_x	init_y	init_y_blood	init_z	init_S	beta0	beta1	beta2	beta3	mean_beta	B	d	delta	delta_blood	b[0]	mut	m	CTL	c	g	epsilon	k	het	lambda	rho	omega	x_max	patch.dyna	DELTA	A	VA
10000	1	100.000000	0.001000	21900	9499	5000000	0.001000	10000000	1.109093	1.358397	0.869708	1.304001	1	800000000	0.010000	1.000000	432.000000	80000	0.000050	0.004800	0	0.500000	0.000000	2.500000	11.000000	0.500000	0.001000	0.001000	0.010000	31872	0	10.000000	7.000000	1.000000
sus	inf	inf_blood	z	x[0]	y[0][0]	z[0]	x[1]	y[1][0]	z[1]	S[0]	synchrony
219000000	94990000	5000000	10.000000	21900	9499	0.001000	21900	9499	0.001000	10000000	0.000000
306990785	850996	4526	3941.516320	30730	80	0.394152	30497	122	0.394152	10006189	0.000000
317776539	593	2	2668.949050	31934	0	0.277802	31855	0	0.243693	9991470	0.000000
318649265	26	0	1718.138371	31817	0	0.172175	32010	0	0.170484	9976437	0.000000
318726124	26	0	1669.469806	31859	0	0.166940	31680	0	0.166856	9961538	0.000000
318739965	25	0	1667.125415	31997	0	0.166680	31704	0	0.166676	9946575	0.000000
318727201	21	0	1666.910680	31814	0	0.166667	31674	0	0.166667	9931697	0.000000
318720399	28	0	1667.060083	31868	0	0.166667	31703	0	0.166667	9916882	0.000000
318732018	21	0	1667.124727	31834	0	0.166667	32025	0	0.166667	9902173	0.000000
318727092	21	0	1666.907928	31999	0	0.166667	31887	0	0.166667	9887283	0.000000
318695097	19	0	1666.857044	31776	0	0.166667	31822	0	0.166667	9872689	0.000000
318725238	22	0	1666.914667	31894	0	0.166667	31853	0	0.166667	9857953	0.000000
318743715	31	0	1667.088420	31906	0	0.166667	31899	0	0.166667	9842986	0.000000
318728128	27	0	1667.189577	31833	0	0.166667	31736	0	0.166667	9828422	0.000000
318697781	26	0	1667.287485	32028	0	0.166667	31756	0	0.166667	9813497	0.000000
318723571	26	0	1666.966626	31799	0	0.166667	31633	0	0.166667	9798691	0.000000
318725580	19	0	1666.835416	31886	0	0.166667	31861	0	0.166667	9784068	0.000000
318745690	27	0	1667.061318	31876	0	0.166667	32056	0	0.166667	9769477	0.000000
318745108	35	0	1667.190320	31916	0	0.166667	32098	0	0.166667	9754798	0.000000
318717936	16	0	1667.196300	31748	0	0.166667	31782	0	0.166667	9740190	0.000000
318698712	21	0	1667.007075	31948	0	0.166667	31883	0	0.166667	9725477	0.000000
318721748	23	0	1666.932075	31776	0	0.166667	31921	0	0.166667	9711024	0.000000
318740262	23	0	1667.204886	31896	0	0.166667	31827	0	0.166667	9696634	0.000000
318732383	17	0	1666.930600	31989	0	0.166667	31923	0	0.166667	9682057	0.000000
318720330	23	0	1667.054263	31930	0	0.166667	31833	0	0.166667	9667654	0.000000
318722445	19	0	1666.918657	31740	0	0.166667	31845	0	0.166667	9653253	0.000000
318725539	26	0	1666.891758	31961	0	0.166667	31802	0	0.166667	9638959	0.000000
318717068	21	0	1667.137602	31716	0	0.166667	31826	0	0.166667	9624466	0.000000
318724729	18	0	1666.895874	31984	0	0.166667	31764	0	0.166667	9610122	0.000000
318712928	18	0	1666.872141	31840	0	0.166667	31783	0	0.166667	9595714	0.000000
318740574	21	0	1666.931384	31947	0	0.166667	32081	0	0.166667	9581277	0.000000
318713823	29	0	1666.957775	31865	0	0.166667	31868	0	0.166667	9566832	0.000000
318732253	23	0	1667.031392	31937	0	0.166667	31838	0	0.166667	9552519	0.000000
318728545	22	0	1666.962935	31747	0	0.166667	31963	0	0.166667	9538258	0.000000
318723601	13	0	1666.833849	31789	0	0.166667	31841	0	0.166667	9523992	0.000000
318704092	31	0	1666.850538	31860	0	0.166667	31880	0	0.166667	9509823	0.000000
318720442	30	0	1667.175790	31914	0	0.166667	31766	0	0.166667	9495475	0.000000
318707345	26	0	1667.068173	31777	0	0.166667	31786	0	0.166667	9481267	0.000000
318727897	17	1	1666.909064	31979	0	0.166667	31841	0	0.166667	9467265	0.000000
318738645	15	0	1666.916778	31800	0	0.166667	31716	0	0.166667	9452997	0.000000
318736959	28	0	1666.849686	31909	0	0.166667	31963	0	0.166667	9438825	-1.#IND00
318711645	21	0	1667.039071	31959	0	0.166667	31872	0	0.166667	9424634	-1.#IND00
318711488	16	0	1666.995123	32083	0	0.166667	31927	0	0.166667	9410650	-1.#IND00
318731393	31	0	1667.125440	32002	0	0.166667	31872	0	0.166667	9396418	-1.#IND00
318717616	17	0	1666.922295	31908	0	0.166667	31843	0	0.166667	9382436	-1.#IND00
318735852	19	0	1666.942417	32042	0	0.166667	32072	0	0.166667	9368041	-1.#IND00
318725108	35	0	1666.990421	32094	0	0.166667	31734	0	0.166667	9353968	-1.#IND00
318708510	24	0	1667.162527	31849	0	0.166667	31872	0	0.166667	9339940	-1.#IND00
318728844	13	0	1667.048694	31959	0	0.166667	31959	0	0.166667	9325874	-1.#IND00
318715150	29	0	1667.119945	31931	0	0.166667	31611	0	0.166667	9311855	-1.#IND00
318715112	27	0	1667.086030	31812	0	0.166667	31926	0	0.166667	9298009	-1.#IND00
318739402	19	0	1666.994120	31722	0	0.166667	31704	0	0.166667	9284001	-1.#IND00
318734088	21	0	1666.996916	31884	0	0.166667	31592	0	0.166667	9270149	-1.#IND00
318726396	27	0	1667.098424	31855	0	0.166667	32026	0	0.166667	9255936	-1.#IND00
318725490	17	0	1666.873666	31817	0	0.166667	31696	0	0.166667	9242053	-1.#IND00
318751668	22	0	1666.823395	31710	0	0.166667	31695	0	0.166667	9228100	-1.#IND00
318715881	26	1	1666.906700	31745	0	0.166667	31786	0	0.166667	9214488	-1.#IND00
318698491	18	0	1666.784126	31704	0	0.166667	31873	0	0.166667	9200598	-1.#IND00
318713615	22	0	1666.780014	31783	0	0.166667	31603	0	0.166667	9187097	-1.#IND00
318719499	25	0	1667.148851	31920	0	0.166667	31917	0	0.166667	9173138	-1.#IND00
318720022	17	0	1666.984451	31875	0	0.166667	31925	0	0.166667	9159374	-1.#IND00
318724680	21	0	1667.015764	31965	0	0.166667	31671	0	0.166667	9145569	-1.#IND00
318727557	24	0	1667.157834	31847	0	0.166667	31755	0	0.166667	9131924	-1.#IND00
318735308	23	0	1666.881130	32116	0	0.166667	31738	0	0.166667	9118275	-1.#IND00
318712240	19	0	1666.876342	31972	0	0.166667	31786	0	0.166667	9104685	-1.#IND00
318713216	31	0	1666.908443	31913	0	0.166667	31591	0	0.166667	9091117	-1.#IND00
318726346	20	1	1667.100169	32124	0	0.166667	31788	0	0.166667	9077548	-1.#IND00
318744419	29	0	1666.997005	31780	0	0.166667	31756	0	0.166667	9063889	-1.#IND00
318751432	20	0	1666.810390	31695	0	0.166667	31789	0	0.166667	9050397	-1.#IND00
318728740	21	0	1666.936334	31900	0	0.166667	31937	0	0.166667	9036774	-1.#IND00
318728258	20	0	1666.887889	32062	0	0.166667	31831	0	0.166667	9023232	-1.#IND00
318750022	16	0	1666.892785	31797	0	0.166667	31804	0	0.166667	9009859	-1.#IND00
318724156	16	1	1667.017462	31623	0	0.166667	31898	0	0.166667	8996351	-1.#IND00
318713788	11	0	1666.963254	31947	0	0.166667	31791	0	0.166667	8982927	-1.#IND00
318721543	32	1	1667.119774	31830	0	0.166667	31735	0	0.166667	8969602	-1.#IND00
318722747	16	0	1666.877639	31707	0	0.166667	32113	0	0.166667	8955982	-1.#IND00
318730810	19	0	1666.942700	31834	0	0.166667	31869	0	0.166667	8942639	-1.#IND00
318722424	22	0	1666.904692	31990	0	0.166667	31982	0	0.166667	8929160	-1.#IND00
318731612	21	0	1666.971496	31887	0	0.166667	32102	0	0.166667	8915599	-1.#IND00
318723042	26	0	1667.142256	32043	0	0.166667	31677	0	0.166667	8902058	-1.#IND00
318730717	26	0	1667.006101	31913	0	0.166667	31716	0	0.166667	8888718	-1.#IND00
318736489	27	0	1667.131116	31914	0	0.166667	31750	0	0.166667	8875482	-1.#IND00
318721630	24	0	1666.927520	31794	0	0.166667	31805	0	0.166667	8862398	-1.#IND00
318730261	26	0	1666.896242	31740	0	0.166667	31784	0	0.166667	8848943	-1.#IND00
318741628	23	0	1667.335493	31722	0	0.166667	31833	0	0.166667	8835666	-1.#IND00
318714959	15	0	1666.903595	31742	0	0.166667	31743	0	0.166667	8822146	-1.#IND00
318739086	26	0	1667.242618	31744	0	0.166667	32090	0	0.166667	8808772	-1.#IND00
318712150	25	0	1667.063709	32014	0	0.166667	31891	0	0.166667	8795555	-1.#IND00
318727348	23	0	1667.046061	31815	0	0.166667	31769	0	0.166667	8782221	-1.#IND00
318745799	10	0	1666.866859	31852	0	0.166667	31488	0	0.166667	8769189	-1.#IND00
318732081	27	0	1667.229562	31934	0	0.166667	31839	0	0.166667	8755904	-1.#IND00
318718907	26	0	1666.963247	32004	0	0.166667	31941	0	0.166667	8742827	-1.#IND00
318725384	26	0	1667.209298	31876	0	0.166667	31992	0	0.166667	8729602	-1.#IND00
318712736	21	0	1666.951318	31909	0	0.166667	32061	0	0.166667	8716801	-1.#IND00
318705694	31	0	1667.049663	31993	0	0.166667	31775	0	0.166667	8703803	-1.#IND00
318703331	16	0	1666.883206	31945	0	0.166667	31846	0	0.166667	8690714	-1.#IND00
318718753	22	0	1667.079267	32034	0	0.166667	31838	0	0.166667	8677825	-1.#IND00
318730134	22	0	1666.953685	32011	0	0.166667	31883	0	0.166667	8664809	-1.#IND00
318731231	27	0	1666.870862	31871	0	0.166667	32032	0	0.166667	8651887	-1.#IND00
318715555	25	0	1667.006081	31665	0	0.166667	31889	0	0.166667	8638838	-1.#IND00
npatches	nstrain	runtime	dt	init_x	init_y	init_y_blood	init_z	init_S	beta0	beta1	beta2	beta3	mean_beta	B	d	delta	delta_blood	b[0]	mut	m	CTL	c	g	epsilon	k	het	lambda	rho	omega	x_max	patch.dyna	DELTA	A	VA
10000	1	100.000000	0.001000	21900	9499	5000000	0.001000	10000000	0.981265	0.936693	1.379109	1.318744	1	800000000	0.010000	1.000000	432.000000	80000	0.000050	0.004800	0	0.500000	0.000000	2.500000	12.000000	0.500000	0.001000	0.001000	0.010000	31872	0	10.000000	7.000000	1.000000
sus	inf	inf_blood	z	x[0]	y[0][0]	z[0]	x[1]	y[1][0]	z[1]	S[0]	synchrony
219000000	94990000	5000000	10.000000	21900	9499	0.001000	21900	9499	0.001000	10000000	0.000000
307171054	685949	3585	3941.516320	30706	72	0.394152	30838	84	0.394152	10005343	0.000000
317785954	419	1	2494.880620	31623	0	0.217681	32022	0	0.337612	9990628	0.000000
318669864	23	0	1708.693784	31875	0	0.169195	31821	0	0.175139	9975667	0.000000
318722699	21	0	1668.903736	32137	0	0.166792	31759	0	0.167087	9960583	0.000000
318717950	16	0	1667.048290	31910	0	0.166673	31797	0	0.166687	9945788	0.000000
318752236	15	0	1666.875609	31702	0	0.166667	32033	0	0.166668	9931040	0.000000
318707721	22	0	1666.949748	31849	0	0.166667	31822	0	0.166667	9916212	0.000000
318717599	20	0	1666.865477	31719	0	0.166667	31703	0	0.166667	9901245	0.000000
318753853	21	0	1667.104491	31877	0	0.166667	31779	0	0.166667	9886442	0.000000
318705079	25	0	1667.104385	31893	0	0.166667	32060	0	0.166667	9871617	0.000000
318725721	28	0	1666.947389	31963	0	0.166667	31849	0	0.166667	9856899	0.000000
318727348	13	0	1666.855745	31889	0	0.166667	31947	0	0.166667	9842316	0.000000
318725411	32	0	1667.245131	31851	0	0.166667	31626	0	0.166667	9827558	0.000000
318708842	13	0	1667.076713	32068	0	0.166667	31878	0	0.166667	9812860	0.000000
318732848	19	0	1667.034341	31966	0	0.166667	31923	0	0.166667	9798481	0.000000
318728006	21	0	1666.909500	32180	0	0.166667	31892	0	0.166667	9783804	0.000000
318724209	15	0	1667.078896	32026	0	0.166667	31903	0	0.166667	9769101	0.000000
318721493	19	0	1666.783738	31805	0	0.166667	31574	0	0.166667	9754409	0.000000
318717699	18	0	1666.870410	31842	0	0.166667	31848	0	0.166667	9739783	0.000000
318735034	23	0	1667.078221	32189	0	0.166667	31729	0	0.166667	9725174	0.000000
318736442	21	0	1666.898417	31946	0	0.166667	31904	0	0.166667	9710631	0.000000
318727309	17	0	1666.925488	31833	0	0.166667	31578	0	0.166667	9696370	0.000000
318721607	27	1	1667.095537	31758	0	0.166667	31752	0	0.166667	9681798	0.000000
318735675	18	0	1667.066230	31922	0	0.166667	31827	0	0.166667	9667222	0.000000
318735331	24	0	1666.908239	32111	0	0.166667	32079	0	0.166667	9652693	0.000000
318732183	20	0	1666.938671	31867	0	0.166667	31810	0	0.166667	9638148	0.000000
318711524	22	0	1666.833486	31809	0	0.166667	31935	0	0.166667	9623778	0.000000
318718131	14	0	1666.848164	31961	0	0.166667	31961	0	0.166667	9609334	0.000000
318726250	18	0	1666.999974	31902	0	0.166667	31980	0	0.166667	9594999	0.000000
318727036	30	0	1667.097615	31813	0	0.166667	32049	0	0.166667	9580646	0.000000
318736262	21	0	1666.920243	31730	0	0.166667	31721	0	0.166667	9566072	0.000000
318731595	24	0	1667.073831	31821	0	0.166667	31775	0	0.166667	9551547	0.000000
318738426	33	0	1667.033769	31948	0	0.166667	32095	0	0.166667	9537141	0.000000
318730008	17	0	1667.045625	31607	0	0.166667	31799	0	0.166667	9522768	0.000000
318708872	27	0	1667.003484	31863	0	0.166667	31667	0	0.166667	9508511	0.000000
318743026	17	1	1667.045677	31687	0	0.166667	31800	0	0.166667	9494110	0.000000
318725347	23	0	1666.850963	31921	0	0.166667	31779	0	0.166667	9479872	0.000000
318736701	25	0	1666.981169	32009	0	0.166667	32053	0	0.166667	9465697	0.000000
318726112	31	0	1666.846960	31795	0	0.166667	31863	0	0.166667	9451527	0.000000
318751916	20	0	1666.995407	31757	0	0.166667	31855	0	0.166667	9437289	-1.#IND00
318729530	25	0	1666.961415	32003	0	0.166667	31773	0	0.166667	9423259	-1.#IND00
318723032	24	0	1667.020175	32001	0	0.166667	31969	0	0.166667	9409150	-1.#IND00
318719682	19	0	1666.928805	31831	0	0.166667	31932	0	0.166667	9395182	-1.#IND00
318723937	21	0	1667.176098	31804	0	0.166667	32080	0	0.166667	9381150	-1.#IND00
318708550	14	0	1667.000991	31796	0	0.166667	31706	0	0.166667	9367060	-1.#IND00
318753266	27	0	1667.133476	31963	0	0.166667	31927	0	0.166667	9353108	-1.#IND00
318716646	17	0	1667.066910	31842	0	0.166667	31934	0	0.166667	9339041	-1.#IND00
318749066	16	0	1666.793695	32171	0	0.166667	31920	0	0.166667	9325085	-1.#IND00
318705218	17	0	1667.088318	31952	0	0.166667	32144	0	0.166667	9311111	-1.#IND00
318739158	22	0	1667.037342	31987	0	0.166667	32002	0	0.166667	9296968	-1.#IND00
318710643	24	0	1666.945158	31755	0	0.166667	31939	0	0.166667	9283066	-1.#IND00
318735130	19	0	1666.997082	31983	0	0.166667	31782	0	0.166667	9268981	-1.#IND00
318726603	27	0	1667.408212	31835	0	0.166667	32010	0	0.166667	9255183	-1.#IND00
318726626	21	0	1666.917368	32038	0	0.166667	31796	0	0.166667	9241456	-1.#IND00
318731026	21	0	1666.908240	31929	0	0.166667	31909	0	0.166667	9227742	-1.#IND00
318708993	16	0	1666.977221	31751	0	0.166667	31750	0	0.166667	9213826	-1.#IND00
318733406	27	0	1666.924850	31811	0	0.166667	31800	0	0.166667	9200037	-1.#IND00
318739580	32	0	1667.073546	32052	0	0.166667	32073	0	0.166667	9186240	-1.#IND00
318746702	20	0	1667.146143	31904	0	0.166667	31768	0	0.166667	9172387	-1.#IND00
318736207	16	0	1666.872448	31827	0	0.166667	31819	0	0.166667	9158648	-1.#IND00
318735274	20	0	1666.995200	31827	0	0.166667	31875	0	0.166667	9144772	-1.#IND00
318724466	15	0	1667.053420	31738	0	0.166667	31821	0	0.166667	9131113	-1.#IND00
318754591	16	1	1666.843470	31944	0	0.166667	31824	0	0.166667	9117414	-1.#IND00
318698378	19	0	1667.067972	31881	0	0.166667	31838	0	0.166667	9103587	-1.#IND00
318705186	26	1	1666.952216	31804	0	0.166667	31867	0	0.166667	9089842	-1.#IND00
318694428	13	0	1666.863798	31854	0	0.166667	31916	0	0.166667	9076103	-1.#IND00
318721362	17	0	1666.861344	31860	0	0.166667	31904	0	0.166667	9062642	-1.#IND00
318710848	15	0	1666.965961	31810	0	0.166667	31984	0	0.166667	9049194	-1.#IND00
318728850	23	0	1666.875654	31918	0	0.166667	32096	0	0.166667	9035638	-1.#IND00
318718327	24	0	1666.840385	31906	0	0.166667	31715	0	0.166667	9022117	-1.#IND00
318709981	27	0	1666.977995	31917	0	0.166667	32020	0	0.166667	9008528	-1.#IND00
318734511	25	0	1666.975132	31806	0	0.166667	31713	0	0.166667	8994985	-1.#IND00
318723413	20	0	1666.800656	31631	0	0.166667	31852	0	0.166667	8981504	-1.#IND00
318729430	26	1	1667.114304	31677	0	0.166667	31854	0	0.166667	8968173	-1.#IND00
318726915	22	1	1666.900065	32199	0	0.166667	31737	0	0.166667	8954635	-1.#IND00
318717219	14	0	1667.056760	31969	0	0.166667	31709	0	0.166667	8941188	-1.#IND00
318731921	12	0	1666.904100	31869	0	0.166667	31786	0	0.166667	8927691	-1.#IND00
318712524	22	0	1667.024392	31880	0	0.166667	31920	0	0.166667	8914417	-1.#IND00
318707617	22	0	1666.817758	31761	0	0.166667	31899	0	0.166667	8901090	-1.#IND00
318716587	31	0	1666.865645	32113	0	0.166667	31765	0	0.166667	8887813	-1.#IND00
318733290	23	0	1666.827335	32028	0	0.166667	31721	0	0.166667	8874542	-1.#IND00
318723447	14	1	1666.918058	31832	0	0.166667	31936	0	0.166667	8861230	-1.#IND00
318716685	27	0	1667.097979	31795	0	0.166667	31938	0	0.166667	8848215	-1.#IND00
318725860	13	0	1666.899687	31856	0	0.166667	32104	0	0.166667	8834933	-1.#IND00
318732691	18	0	1666.878371	31790	0	0.166667	31833	0	0.166667	8821750	-1.#IND00
318737847	11	0	1666.804740	31950	0	0.166667	31942	0	0.166667	8808485	-1.#IND00
318729609	27	0	1666.903980	31987	0	0.166667	31875	0	0.166667	8795256	-1.#IND00
318738558	23	0	1666.971444	32158	0	0.166667	31860	0	0.166667	8782038	-1.#IND00
318737956	11	0	1667.017147	31876	0	0.166667	31844	0	0.166667	8769093	-1.#IND00
318725734	22	0	1666.887109	31773	0	0.166667	31856	0	0.166667	8756189	-1.#IND00
318729492	20	0	1666.811173	31881	0	0.166667	31795	0	0.166667	8742972	-1.#IND00
318724054	18	1	1666.772094	31906	0	0.166667	31654	0	0.166667	8729869	-1.#IND00
318744908	16	1	1666.879894	31889	0	0.166667	31914	0	0.166667	8716794	-1.#IND00
318737834	18	1	1666.948814	32056	0	0.166667	31796	0	0.166667	8703801	-1.#IND00
318719099	16	0	1666.940895	31725	0	0.166667	32185	0	0.166667	8690594	-1.#IND00
318697385	20	0	1667.013898	31858	0	0.166667	31981	0	0.166667	8677478	-1.#IND00
318721115	23	0	1666.869175	31682	0	0.166667	32022	0	0.166667	8664500	-1.#IND00
318708449	28	0	1666.917749	31833	0	0.166667	31885	0	0.166667	8651631	-1.#IND00
318724445	14	0	1666.913488	32093	0	0.166667	31962	0	0.166667	8638793	-1.#IND00
npatches	nstrain	runtime	dt	init_x	init_y	init_y_blood	init_z	init_S	beta0	beta1	beta2	beta3	mean_beta	B	d	delta	delta_blood	b[0]	mut	m	CTL	c	g	epsilon	k	het	lambda	rho	omega	x_max	patch.dyna	DELTA	A	VA
10000	1	100.000000	0.001000	21900	9499	5000000	0.001000	10000000	1.411281	0.935025	1.335774	0.656147	1	800000000	0.010000	1.000000	432.000000	80000	0.000050	0.004800	0	0.500000	0.000000	2.500000	13.000000	0.500000	0.001000	0.001000	0.010000	31872	0	10.000000	7.000000	1.000000
sus	inf	inf_blood	z	x[0]	y[0][0]	z[0]	x[1]	y[1][0]	z[1]	S[0]	synchrony
219000000	94990000	5000000	10.000000	21900	9499	0.001000	21900	9499	0.001000	10000000	0.000000
307331310	551228	2946	3941.516320	30676	62	0.394152	30625	40	0.394152	10004665	0.000000
317815590	299	3	2354.939342	31806	0	0.256145	31934	0	0.277403	9989763	0.000000
318649526	27	0	1701.554432	31818	0	0.171102	31946	0	0.172155	9974707	0.000000
318715653	25	0	1668.664907	31901	0	0.166886	31716	0	0.166939	9959889	0.000000
318710328	25	0	1667.093872	31790	0	0.166678	31808	0	0.166680	9944947	0.000000
318710820	18	0	1666.987359	31988	2	0.233824	31928	0	0.166667	9930053	0.000000
318719687	21	0	1666.922096	31900	0	0.170083	32005	0	0.166667	9915114	0.000000
318734112	18	0	1667.121917	31903	0	0.166836	31922	0	0.166667	9900084	0.000000
318712990	23	0	1667.017069	32043	0	0.166675	31809	0	0.166667	9885198	0.000000
318743667	17	0	1666.859921	31803	0	0.166667	31949	0	0.166667	9870345	0.000000
318717920	12	0	1666.795665	31892	0	0.166667	32082	0	0.166667	9855568	0.000000
318725318	20	0	1666.989578	31895	0	0.166667	32025	0	0.166667	9840689	0.000000
318716554	21	0	1666.894788	31765	0	0.166667	31803	0	0.166667	9825964	0.000000
318712534	17	0	1666.921316	31879	0	0.166667	32012	0	0.166667	9811273	0.000000
318709335	21	1	1667.042102	31962	0	0.166667	31851	0	0.166667	9796494	0.000000
318712366	15	0	1666.899625	31822	0	0.166667	31797	0	0.166667	9781570	0.000000
318725256	20	0	1666.846690	31679	0	0.166667	31831	0	0.166667	9766937	0.000000
318743491	23	0	1666.910583	32128	0	0.166667	31843	0	0.166667	9752381	0.000000
318708260	23	0	1666.866325	31888	0	0.166667	31815	0	0.166667	9737561	0.000000
318730992	22	0	1666.982117	31862	0	0.166667	31915	0	0.166667	9722880	0.000000
318685079	24	0	1666.930980	32042	0	0.166667	31958	0	0.166667	9708371	0.000000
318717676	30	0	1667.005000	31994	0	0.166667	32008	0	0.166667	9693633	0.000000
318738161	22	0	1666.917963	31946	0	0.166667	31694	0	0.166667	9679227	0.000000
318730336	20	0	1666.998224	31915	0	0.166667	31715	0	0.166667	9664641	0.000000
318706930	17	0	1666.816840	31572	0	0.166667	31815	0	0.166667	9650186	0.000000
318745578	26	0	1666.927736	31884	0	0.166667	31864	0	0.166667	9635666	0.000000
318737591	30	0	1667.207096	32087	0	0.166667	31848	0	0.166667	9621136	0.000000
318752742	27	0	1667.191609	31806	0	0.166667	32010	0	0.166667	9606583	0.000000
318743575	23	0	1666.865857	32008	0	0.166667	32056	0	0.166667	9592038	0.000000
318736304	16	0	1666.868724	31993	0	0.166667	31866	0	0.166667	9577506	0.000000
318710302	29	0	1667.225240	32060	0	0.166667	31870	0	0.166667	9563157	0.000000
318711293	21	1	1667.091897	31871	0	0.166667	31778	0	0.166667	9548720	0.000000
318742805	25	0	1667.154745	31996	0	0.166667	31771	0	0.166667	9534235	0.000000
318735230	19	0	1666.993659	32002	0	0.166667	31650	0	0.166667	9519954	0.000000
318730185	25	0	1666.839340	31711	0	0.166667	31731	0	0.166667	9505674	0.000000
318714262	19	0	1667.116264	31977	0	0.166667	31674	0	0.166667	9491561	0.000000
318741780	23	0	1667.068770	32025	0	0.166667	31774	0	0.166667	9477297	0.000000
318730756	21	0	1666.840992	31757	0	0.166667	32125	0	0.166667	9462850	0.000000
318734136	24	0	1667.259721	31912	0	0.166667	31801	0	0.166667	9448415	0.000000
318703824	30	0	1666.925712	32031	0	0.166667	31787	0	0.166667	9434120	-1.#IND00
318709091	20	0	1666.728820	31949	0	0.166667	31932	0	0.166667	9419896	-1.#IND00
318731039	18	0	1666.882701	31770	0	0.166667	31991	0	0.166667	9405805	-1.#IND00
318730812	24	0	1666.920502	32079	0	0.166667	32119	0	0.166667	9391782	-1.#IND00
318751758	28	0	1667.274789	31932	0	0.166667	32003	0	0.166667	9377632	-1.#IND00
318738067	19	0	1666.937249	31767	0	0.166667	31962	0	0.166667	9363690	-1.#IND00
318730401	19	1	1666.932098	31939	0	0.166667	31792	0	0.166667	9349486	-1.#IND00
318722525	18	0	1666.988614	32021	0	0.166667	31644	0	0.166667	9335514	-1.#IND00
318730040	10	0	1666.876513	31935	0	0.166667	31710	0	0.166667	9321658	-1.#IND00
318722766	19	0	1666.924813	31740	0	0.166667	31799	0	0.166667	9307559	-1.#IND00
318726714	22	0	1666.861544	31954	0	0.166667	31901	0	0.166667	9293626	-1.#IND00
318727271	30	0	1666.885901	31996	0	0.166667	32028	0	0.166667	9279761	-1.#IND00
318714338	27	0	1667.018832	31879	0	0.166667	31875	0	0.166667	9265659	-1.#IND00
318739135	15	0	1667.113768	31868	0	0.166667	31758	0	0.166667	9251807	-1.#IND00
318729004	19	0	1666.785790	31669	0	0.166667	31894	0	0.166667	9238051	-1.#IND00
318735131	15	1	1666.871719	32047	0	0.166667	32124	0	0.166667	9224226	-1.#IND00
318730608	23	0	1666.904672	31850	0	0.166667	31892	0	0.166667	9210327	-1.#IND00
318720699	26	1	1667.020240	31692	0	0.166667	31704	0	0.166667	9196592	-1.#IND00
318716171	29	0	1667.222401	31731	0	0.166667	31750	0	0.166667	9182737	-1.#IND00
318717756	20	0	1667.003760	31705	0	0.166667	32168	0	0.166667	9169072	-1.#IND00
318727616	19	0	1666.909467	31947	0	0.166667	31980	0	0.166667	9155302	-1.#IND00
318719719	20	0	1666.938446	31964	0	0.166667	31742	0	0.166667	9141660	-1.#IND00
318725886	11	1	1666.972822	31890	0	0.166667	31863	0	0.166667	9127864	-1.#IND00
318737225	32	0	1666.863672	31906	0	0.166667	31677	0	0.166667	9114113	-1.#IND00
318731993	14	0	1666.974786	31886	0	0.166667	31671	0	0.166667	9100334	-1.#IND00
318713483	26	1	1667.068807	31904	0	0.166667	31815	0	0.166667	9086723	-1.#IND00
318718402	18	0	1666.999841	31920	0	0.166667	31924	0	0.166667	9073108	-1.#IND00
318719391	20	0	1666.976596	31838	0	0.166667	32034	0	0.166667	9059298	-1.#IND00
318721211	27	0	1667.126618	32015	0	0.166667	31822	0	0.166667	9045909	-1.#IND00
318740964	22	0	1666.969028	32043	0	0.166667	31852	0	0.166667	9032410	-1.#IND00
318712860	15	0	1666.740270	31798	0	0.166667	32066	0	0.166667	9019033	-1.#IND00
318704547	25	0	1667.054053	31890	0	0.166667	31783	0	0.166667	9005696	-1.#IND00
318734246	17	0	1666.894450	31964	0	0.166667	31917	0	0.166667	8992179	-1.#IND00
318713468	20	0	1666.866366	31809	0	0.166667	31954	0	0.166667	8978733	-1.#IND00
318728653	18	0	1666.918163	31736	0	0.166667	31814	0	0.166667	8965106	-1.#IND00
318729193	18	0	1666.789272	31785	0	0.166667	31839	0	0.166667	8951657	-1.#IND00
318707930	25	0	1666.860190	31571	0	0.166667	31942	0	0.166667	8938334	-1.#IND00
318713805	20	1	1667.067027	31779	0	0.166667	31943	0	0.166667	8924904	-1.#IND00
318740650	31	0	1666.992128	31606	0	0.166667	32065	0	0.166667	8911227	-1.#IND00
318706407	16	0	1666.850331	31626	0	0.166667	31885	0	0.166667	8898049	-1.#IND00
318740762	13	0	1666.734363	31905	0	0.166667	31781	0	0.166667	8884804	-1.#IND00
318719450	23	0	1667.078349	31921	0	0.166667	31849	0	0.166667	8871574	-1.#IND00
318706679	18	0	1666.843758	31915	0	0.166667	31735	0	0.166667	8858137	-1.#IND00
318745390	21	0	1666.958411	31843	0	0.166667	31870	0	0.166667	8844547	-1.#IND00
318755449	25	0	1666.793758	31902	0	0.166667	31775	0	0.166667	8831223	-1.#IND00
318716295	21	0	1666.784827	31840	0	0.166667	31737	0	0.166667	8817773	-1.#IND00
318716195	17	0	1666.888355	32151	0	0.166667	31716	0	0.166667	8804517	-1.#IND00
318708754	23	0	1666.929914	31948	0	0.166667	31952	0	0.166667	8791207	-1.#IND00
318744229	28	1	1666.880134	31837	0	0.166667	31877	0	0.166667	8777846	-1.#IND00
318742421	18	0	1667.043180	32018	0	0.166667	32027	0	0.166667	8764803	-1.#IND00
318714580	14	0	1666.858408	31924	0	0.166667	31981	0	0.166667	8751724	-1.#IND00
318729893	19	0	1666.989577	31868	0	0.166667	31640	0	0.166667	8738551	-1.#IND00
318718202	22	0	1666.937934	31889	0	0.166667	31803	0	0.166667	8725525	-1.#IND00
318705983	12	0	1666.914166	31636	0	0.166667	31845	0	0.166667	8712387	-1.#IND00
318718406	22	0	1666.980554	31880	0	0.166667	31774	0	0.166667	8699116	-1.#IND00
318712937	21	2	1666.944928	31811	0	0.166667	31896	0	0.166667	8686083	-1.#IND00
318729813	20	0	1666.875664	31628	0	0.166667	31847	0	0.166667	8673151	-1.#IND00
318714872	20	0	1666.832567	31872	1	0.166667	31756	0	0.166667	8660029	-1.#IND00
318717377	21	0	1667.046146	31570	0	0.167999	31922	0	0.166667	8646948	-1.#IND00
318740081	15	0	1666.971859	31834	0	0.166733	31998	0	0.166667	8634016	-1.#IND00
npatches	nstrain	runtime	dt	init_x	init_y	init_y_blood	init_z	init_S	beta0	beta1	beta2	beta3	mean_beta	B	d	delta	delta_blood	b[0]	mut	m	CTL	c	g	epsilon	k	het	lambda	rho	omega	x_max	patch.dyna	DELTA	A	VA
10000	1	100.000000	0.001000	21900	9499	5000000	0.001000	10000000	0.841072	1.438819	1.163691	1.416638	1	800000000	0.010000	1.000000	432.000000	80000	0.000050	0.004800	0	0.500000	0.000000	2.500000	14.000000	0.500000	0.001000	0.001000	0.010000	31872	0	10.000000	7.000000	1.000000
sus	inf	inf_blood	z	x[0]	y[0][0]	z[0]	x[1]	y[1][0]	z[1]	S[0]	synchrony
219000000	94990000	5000000	10.000000	21900	9499	0.001000	21900	9499	0.001000	10000000	0.000000
307428164	447300	2330	3941.516320	30763	49	0.394152	30495	57	0.394152	10004893	0.000000
317804896	199	1	2248.120098	31824	0	0.211023	31850	0	0.216541	9989975	0.000000
318676012	19	1	1695.959349	31747	0	0.168865	31783	0	0.169139	9974962	0.000000
318682694	19	0	1668.403523	31926	0	0.166776	31636	0	0.166789	9959946	0.000000
318701947	29	0	1666.971149	32060	0	0.166672	31648	0	0.166673	9945149	0.000000
318710771	26	0	1666.932637	31733	0	0.166667	31915	0	0.166667	9930015	0.000000
318729964	30	0	1667.134382	32091	0	0.166667	32092	0	0.166667	9915098	0.000000
318708022	20	0	1666.833216	32077	0	0.166667	31778	0	0.166667	9900262	0.000000
318738357	26	0	1666.845772	31952	0	0.166667	31553	0	0.166667	9885330	0.000000
318717376	16	0	1667.042558	31895	0	0.166667	31818	0	0.166667	9870594	0.000000
318699599	17	0	1666.900391	31767	0	0.166667	31956	0	0.166667	9855800	0.000000
318726920	17	0	1666.862835	31866	0	0.166667	32093	0	0.166667	9841006	0.000000
318731740	15	0	1666.955784	31854	0	0.166667	31968	0	0.166667	9826215	0.000000
318717954	18	1	1666.906494	31886	0	0.166667	31966	0	0.166667	9811576	0.000000
318716825	23	1	1667.196517	31963	0	0.166667	31952	0	0.166667	9796918	0.000000
318723051	20	0	1667.100770	31773	0	0.166667	31585	0	0.166667	9782230	0.000000
318715771	18	0	1666.855345	31805	0	0.166667	31839	0	0.166667	9767610	0.000000
318735665	18	1	1666.817914	31799	0	0.166667	31801	0	0.166667	9752746	0.000000
318721567	27	0	1666.835238	31701	0	0.166667	31688	0	0.166667	9738051	0.000000
318739160	14	0	1666.971244	31928	0	0.166667	31930	0	0.166667	9723540	0.000000
318732049	20	0	1666.910010	32136	0	0.166667	31881	0	0.166667	9708987	0.000000
318728648	20	0	1667.030765	31930	0	0.166667	31872	0	0.166667	9694539	0.000000
318732354	15	0	1666.913985	31747	0	0.166667	31858	0	0.166667	9679948	0.000000
318733236	17	1	1666.978623	31841	0	0.166667	31842	0	0.166667	9665439	0.000000
318720784	21	0	1666.927845	32081	0	0.166667	32009	0	0.166667	9650856	0.000000
318740753	19	0	1666.871037	31785	0	0.166667	31899	0	0.166667	9636335	0.000000
318718830	23	0	1666.847433	31757	0	0.166667	31984	0	0.166667	9621972	0.000000
318725935	19	0	1667.012418	31748	0	0.166667	32127	0	0.166667	9607438	0.000000
318729430	17	0	1666.869873	32027	0	0.166667	31909	0	0.166667	9592882	0.000000
318723329	14	0	1666.898414	31821	0	0.166667	32026	0	0.166667	9578433	0.000000
318717575	20	0	1667.082641	31945	0	0.166667	31829	0	0.166667	9564120	0.000000
318724860	15	1	1666.862689	31903	0	0.166667	31859	0	0.166667	9549707	0.000000
318760334	14	0	1666.909736	31853	0	0.166667	31848	0	0.166667	9535362	0.000000
318707234	29	0	1666.948952	31705	0	0.166667	31972	0	0.166667	9521142	0.000000
318687164	28	0	1667.039329	31846	0	0.166667	31922	0	0.166667	9506894	0.000000
318719411	26	0	1666.896167	31674	0	0.166667	31824	0	0.166667	9492689	0.000000
318733606	19	1	1666.932773	31629	0	0.166667	31684	0	0.166667	9478574	0.000000
318740913	24	0	1667.240341	31867	0	0.166667	31912	0	0.166667	9464529	0.000000
318732611	18	1	1666.969156	31827	0	0.166667	32076	0	0.166667	9450352	0.000000
318731688	24	0	1666.841240	31847	0	0.166667	32044	0	0.166667	9436387	-1.#IND00
318716193	27	0	1666.874701	31991	0	0.166667	31914	0	0.166667	9422153	-1.#IND00
318729971	12	0	1666.805671	31729	0	0.166667	31714	0	0.166667	9407995	-1.#IND00
318728399	27	0	1666.829615	31799	0	0.166667	31795	0	0.166667	9393841	-1.#IND00
318707031	22	0	1666.797333	32127	0	0.166667	31766	0	0.166667	9379810	-1.#IND00
318737238	22	0	1666.849433	31917	0	0.166667	31516	0	0.166667	9365768	-1.#IND00
318734457	24	0	1666.830175	31966	0	0.166667	31732	0	0.166667	9351868	-1.#IND00
318733349	16	1	1666.989128	31768	0	0.166667	31730	0	0.166667	9337863	-1.#IND00
318723544	16	0	1667.001133	31757	0	0.166667	31909	0	0.166667	9323977	-1.#IND00
318722429	20	0	1666.899890	31781	0	0.166667	31798	0	0.166667	9309898	-1.#IND00
318718715	28	0	1667.040701	32023	0	0.166667	31728	0	0.166667	9295891	-1.#IND00
318707362	18	0	1666.962227	31758	0	0.166667	32031	0	0.166667	9281867	-1.#IND00
318712384	11	0	1666.962207	31806	0	0.166667	31907	0	0.166667	9268052	-1.#IND00
318732474	21	0	1666.793103	31944	0	0.166667	31544	0	0.166667	9254106	-1.#IND00
318719369	15	0	1667.027335	31863	0	0.166667	31884	0	0.166667	9240189	-1.#IND00
318717277	20	1	1667.026222	31689	0	0.166667	31965	0	0.166667	9226287	-1.#IND00
318710035	18	0	1667.000453	31722	0	0.166667	31764	0	0.166667	9212526	-1.#IND00
318716216	20	0	1666.891202	31961	0	0.166667	31855	0	0.166667	9198728	-1.#IND00
318727421	23	0	1667.075804	31887	0	0.166667	32104	0	0.166667	9184973	-1.#IND00
318719768	23	1	1666.979302	31876	0	0.166667	31957	0	0.166667	9171137	-1.#IND00
318712399	17	1	1666.842946	31804	0	0.166667	32080	0	0.166667	9157477	-1.#IND00
318729736	20	0	1666.937735	31972	0	0.166667	31739	0	0.166667	9143856	-1.#IND00
318713845	26	0	1666.957879	31723	0	0.166667	31782	0	0.166667	9130272	-1.#IND00
318727437	18	0	1667.054212	31837	0	0.166667	31900	0	0.166667	9116826	-1.#IND00
318714506	21	0	1666.855657	31904	0	0.166667	32005	0	0.166667	9103222	-1.#IND00
318716358	15	0	1666.799006	31930	0	0.166667	31931	0	0.166667	9089678	-1.#IND00
318721945	17	0	1666.987183	31771	0	0.166667	31720	0	0.166667	9076073	-1.#IND00
318744998	23	0	1666.871927	31705	0	0.166667	31767	0	0.166667	9062480	-1.#IND00
318737286	13	0	1666.802210	31825	0	0.166667	31798	0	0.166667	9049087	-1.#IND00
318696899	15	0	1666.744745	31933	0	0.166667	31825	0	0.166667	9035828	-1.#IND00
318707345	22	0	1666.908030	31645	0	0.166667	31675	0	0.166667	9022238	-1.#IND00
318709757	7	0	1666.841488	31991	0	0.166667	31809	0	0.166667	9008788	-1.#IND00
318730242	18	0	1666.811207	31805	0	0.166667	32153	0	0.166667	8995419	-1.#IND00
318735211	18	0	1666.982100	31953	0	0.166667	31894	0	0.166667	8982035	-1.#IND00
318709716	22	0	1666.956583	31889	0	0.166667	32010	0	0.166667	8968394	-1.#IND00
318727181	22	0	1666.848319	31827	0	0.166667	31851	0	0.166667	8955027	-1.#IND00
318715187	15	0	1666.890185	31869	0	0.166667	31793	0	0.166667	8941410	-1.#IND00
318744837	13	0	1666.963657	31731	0	0.166667	31894	0	0.166667	8928053	-1.#IND00
318740731	18	0	1666.921530	31688	0	0.166667	31797	0	0.166667	8914654	-1.#IND00
318726913	17	1	1666.771287	31860	0	0.166667	32070	0	0.166667	8901110	-1.#IND00
318695180	20	0	1666.892711	32045	0	0.166667	31990	0	0.166667	8887747	-1.#IND00
318734728	15	0	1666.948170	31883	0	0.166667	31980	0	0.166667	8874301	-1.#IND00
318734856	22	0	1666.909040	31751	0	0.166667	31887	0	0.166667	8861124	-1.#IND00
318727062	21	0	1667.209581	31924	0	0.166667	31797	0	0.166667	8847783	-1.#IND00
318711210	28	0	1667.173643	31736	0	0.166667	31820	0	0.166667	8834557	-1.#IND00
318706112	17	0	1666.972327	31913	0	0.166667	31818	0	0.166667	8821454	-1.#IND00
318704367	25	0	1666.979905	31725	0	0.166667	31925	0	0.166667	8808284	-1.#IND00
318739090	15	0	1666.920851	31915	0	0.166667	31767	0	0.166667	8795191	-1.#IND00
318735398	14	0	1666.856194	31559	0	0.166667	31957	0	0.166667	8781679	-1.#IND00
318742930	26	0	1666.971384	31853	0	0.166667	32064	0	0.166667	8768608	-1.#IND00
318716466	18	0	1666.852580	31620	0	0.166667	31978	0	0.166667	8755447	-1.#IND00
318725134	23	0	1666.916448	31935	0	0.166667	31896	0	0.166667	8742333	-1.#IND00
318722044	15	0	1666.921916	32109	0	0.166667	31981	0	0.166667	8729237	-1.#IND00
318698849	25	0	1666.898836	31906	0	0.166667	32059	0	0.166667	8716094	-1.#IND00
318733098	15	0	1666.849224	31736	0	0.166667	31857	0	0.166667	8703031	-1.#IND00
318721769	18	0	1666.868047	31804	0	0.166667	31715	0	0.166667	8690057	-1.#IND00
318716011	15	0	1666.808043	31683	0	0.166667	31741	0	0.166667	8677118	-1.#IND00
318750481	18	0	1667.013561	32044	0	0.166667	31858	0	0.166667	8664221	-1.#IND00
318704024	16	0	1666.750364	31916	0	0.166667	31890	0	0.166667	8651262	-1.#IND00
318737634	22	1	1666.801630	31962	0	0.166667	31886	0	0.166667	8638326	-1.#IND00
npatches	nstrain	runtime	dt	init_x	init_y	init_y_blood	init_z	init_S	beta0	beta1	beta2	beta3	mean_beta	B	d	delta	delta_blood	b[0]	mut	m	CTL	c	g	epsilon	k	het	lambda	rho	omega	x_max	patch.dyna	DELTA	A	VA
10000	1	100.000000	0.001000	21900	9499	5000000	0.001000	10000000	1.044772	0.814130	0.959181	0.911342	1	800000000	0.010000	1.000000	432.000000	80000	0.000050	0.004800	0	0.500000	0.000000	2.500000	15.000000	0.500000	0.001000	0.001000	0.010000	31872	0	10.000000	7.000000	1.000000
sus	inf	inf_blood	z	x[0]	y[0][0]	z[0]	x[1]	y[1][0]	z[1]	S[0]	synchrony
219000000	94990000	5000000	10.000000	21900	9499	0.001000	21900	9499	0.001000	10000000	0.000000
307590020	360898	1896	3941.516320	30778	34	0.394152	30907	33	0.394152	10004106	0.000000
317810209	109	1	2163.898451	31755	0	0.208562	31842	0	0.256255	9989069	0.000000
318640422	20	1	1691.457485	31783	0	0.168743	31932	0	0.171107	9973997	0.000000
318721179	18	0	1668.314638	31856	0	0.166770	31844	0	0.166887	9959041	0.000000
318742742	28	0	1666.988440	31885	0	0.166672	31762	0	0.166678	9944057	0.000000
318723407	26	0	1666.920900	31873	0	0.166667	31440	0	0.166667	9929039	0.000000
318708942	18	1	1666.984340	31679	0	0.166667	31529	0	0.166667	9913968	0.000000
318745434	22	0	1666.831254	31890	0	0.166667	31901	0	0.166667	9899359	0.000000
318714992	21	0	1666.864907	31946	0	0.166667	31930	0	0.166667	9884538	0.000000
318694340	20	0	1667.042929	31762	0	0.166667	32016	0	0.166667	9869555	0.000000
318708929	29	0	1666.997581	31663	0	0.166667	32231	0	0.166667	9854700	0.000000
318723750	29	0	1667.006155	32108	0	0.166667	31967	0	0.166667	9840011	0.000000
318739253	17	0	1666.999991	31631	0	0.166667	32022	0	0.166667	9825422	0.000000
318712929	30	0	1666.936400	31893	0	0.166667	31908	0	0.166667	9810611	0.000000
318718278	18	0	1667.022229	31917	0	0.166667	31870	0	0.166667	9795773	0.000000
318740624	29	0	1667.014950	31851	0	0.166667	31879	0	0.166667	9781137	0.000000
318756085	24	0	1666.957987	31869	0	0.166667	31817	0	0.166667	9766735	0.000000
318747669	23	0	1666.983159	31673	0	0.166667	31770	0	0.166667	9752051	0.000000
318714398	26	1	1666.881898	31797	0	0.166667	31740	0	0.166667	9737269	0.000000
318725350	17	1	1666.829978	31922	0	0.166667	31906	0	0.166667	9722711	0.000000
318717947	19	0	1666.772670	31791	0	0.166667	31859	0	0.166667	9708261	0.000000
318740753	17	0	1667.112869	31928	0	0.166667	31680	0	0.166667	9693692	0.000000
318719025	21	0	1666.861196	32015	0	0.166667	31911	0	0.166667	9679088	0.000000
318717337	17	1	1666.896576	32096	0	0.166667	31812	0	0.166667	9664687	0.000000
318728252	19	0	1667.099053	31798	0	0.166667	31977	0	0.166667	9650172	0.000000
318740238	21	0	1666.924161	31647	0	0.166667	31912	0	0.166667	9635794	0.000000
318753059	16	0	1666.795049	31936	0	0.166667	32084	0	0.166667	9621333	0.000000
318712479	19	0	1666.989611	31961	0	0.166667	31891	0	0.166667	9606810	0.000000
318717353	19	0	1667.026349	31917	0	0.166667	31934	0	0.166667	9592459	0.000000
318716284	20	0	1666.882614	32081	0	0.166667	31975	0	0.166667	9577871	0.000000
318732442	19	1	1666.823258	32018	0	0.166667	31756	0	0.166667	9563741	0.000000
318715168	17	0	1667.093445	31910	0	0.166667	32047	0	0.166667	9549302	0.000000
318726299	14	0	1666.925350	32120	0	0.166667	31742	0	0.166667	9534858	0.000000
318732152	18	1	1666.886715	31848	0	0.166667	32043	0	0.166667	9520729	0.000000
318719378	15	0	1666.731934	31840	0	0.166667	31973	0	0.166667	9506418	0.000000
318726375	15	0	1666.789793	31957	0	0.166667	31698	0	0.166667	9492210	0.000000
318741408	17	0	1666.797891	31982	0	0.166667	31768	0	0.166667	9478002	0.000000
318710468	24	0	1666.878880	31854	0	0.166667	31595	0	0.166667	9463884	0.000000
318736457	13	0	1666.804251	31857	0	0.166667	31783	0	0.166667	9449744	0.000000
318734383	29	0	1667.151879	31859	0	0.166667	31875	0	0.166667	9435434	-1.#IND00
318717902	16	0	1666.921361	31810	0	0.166667	31928	0	0.166667	9421387	-1.#IND00
318711541	18	0	1666.728013	31742	0	0.166667	31813	0	0.166667	9407163	-1.#IND00
318717639	19	0	1666.871355	32053	0	0.166667	31641	0	0.166667	9393178	-1.#IND00
318708071	20	0	1667.083246	32046	0	0.166667	31836	0	0.166667	9379088	-1.#IND00
318709178	15	0	1666.913687	31962	0	0.166667	31713	0	0.166667	9365206	-1.#IND00
318725107	17	0	1666.970554	31905	0	0.166667	31729	0	0.166667	9351068	-1.#IND00
318700635	16	1	1667.053318	31830	0	0.166667	31771	0	0.166667	9336953	-1.#IND00
318738377	17	0	1666.877153	31770	0	0.166667	31780	0	0.166667	9323021	-1.#IND00
318701758	18	0	1666.971475	31893	0	0.166667	31889	0	0.166667	9308990	-1.#IND00
318711780	12	0	1666.930046	32031	0	0.166667	31971	0	0.166667	9295014	-1.#IND00
318728539	20	0	1666.774171	31827	0	0.166667	31977	0	0.166667	9281107	-1.#IND00
318717000	18	0	1666.827037	31871	0	0.166667	31949	0	0.166667	9266870	-1.#IND00
318725874	28	0	1667.082623	32106	0	0.166667	31849	0	0.166667	9253017	-1.#IND00
318722925	26	1	1666.914986	31927	0	0.166667	31905	0	0.166667	9239256	-1.#IND00
318721200	19	0	1666.905443	31793	0	0.166667	31826	0	0.166667	9225540	-1.#IND00
318708672	30	0	1666.816292	32041	0	0.166667	31828	0	0.166667	9211768	-1.#IND00
318715414	26	0	1667.240485	31858	0	0.166667	31930	0	0.166667	9197675	-1.#IND00
318736166	18	0	1666.960525	31629	0	0.166667	31974	0	0.166667	9183934	-1.#IND00
318714778	10	0	1666.896655	31927	0	0.166667	31500	0	0.166667	9170161	-1.#IND00
318717175	18	0	1666.866487	32016	0	0.166667	31768	0	0.166667	9156554	-1.#IND00
318745074	20	1	1666.940190	32040	0	0.166667	31846	0	0.166667	9142844	-1.#IND00
318736810	19	0	1667.055911	31644	0	0.166667	31724	0	0.166667	9129194	-1.#IND00
318720462	21	0	1666.963361	31795	0	0.166667	31977	0	0.166667	9115344	-1.#IND00
318730146	15	0	1666.848134	31899	0	0.166667	31814	0	0.166667	9101759	-1.#IND00
318706093	14	0	1666.944261	31916	0	0.166667	31891	0	0.166667	9088068	-1.#IND00
318740438	22	0	1666.937493	32029	0	0.166667	31833	0	0.166667	9074642	-1.#IND00
318711785	19	0	1666.870723	32078	0	0.166667	32136	0	0.166667	9061001	-1.#IND00
318727114	17	0	1666.772341	31920	0	0.166667	31782	0	0.166667	9047474	-1.#IND00
318717287	20	0	1666.931218	31879	0	0.166667	31881	0	0.166667	9033842	-1.#IND00
318738914	22	1	1666.933185	31717	0	0.166667	31827	0	0.166667	9020212	-1.#IND00
318715968	14	0	1667.061896	31809	0	0.166667	31661	0	0.166667	9006946	-1.#IND00
318722615	20	0	1666.878930	31979	0	0.166667	31843	0	0.166667	8993457	-1.#IND00
318734250	17	0	1666.844829	31788	0	0.166667	31766	0	0.166667	8980032	-1.#IND00
318710933	12	0	1666.839849	31835	0	0.166667	31966	0	0.166667	8966467	-1.#IND00
318735488	20	0	1666.856012	31745	0	0.166667	31803	0	0.166667	8953245	-1.#IND00
318696659	14	0	1666.818590	32125	0	0.166667	31825	0	0.166667	8939907	-1.#IND00
318718054	11	0	1666.859073	31782	0	0.166667	31741	0	0.166667	8926627	-1.#IND00
318747411	15	0	1666.938893	31754	0	0.166667	31759	0	0.166667	8913320	-1.#IND00
318727023	19	0	1666.869106	31986	0	0.166667	31939	0	0.166667	8900028	-1.#IND00
318733177	19	0	1666.845363	31883	0	0.166667	31840	0	0.166667	8886768	-1.#IND00
318740362	25	0	1666.882463	31910	0	0.166667	31828	0	0.166667	8873370	-1.#IND00
318732156	14	0	1666.914020	32164	0	0.166667	32078	0	0.166667	8859920	-1.#IND00
318733600	22	0	1666.953933	31957	0	0.166667	32056	0	0.166667	8846402	-1.#IND00
318727510	16	0	1666.841561	31926	0	0.166667	31848	0	0.166667	8833229	-1.#IND00
318739442	14	0	1666.875893	31965	0	0.166667	31808	0	0.166667	8820050	-1.#IND00
318696541	20	0	1666.812456	31988	0	0.166667	32154	0	0.166667	8806946	-1.#IND00
318709436	15	0	1666.936031	31893	0	0.166667	32099	0	0.166667	8793780	-1.#IND00
318715008	17	0	1666.885623	31609	0	0.166667	31922	0	0.166667	8780644	-1.#IND00
318712681	19	0	1666.913472	31786	0	0.166667	31936	0	0.166667	8767655	-1.#IND00
318720353	19	0	1666.977931	31925	0	0.166667	31729	0	0.166667	8754728	-1.#IND00
318705740	15	0	1666.776320	31818	0	0.166667	31940	0	0.166667	8741691	-1.#IND00
318720669	15	0	1666.839779	32049	0	0.166667	31876	0	0.166667	8728640	-1.#IND00
318720996	20	0	1666.950035	31745	0	0.166667	32002	0	0.166667	8715542	-1.#IND00
318699978	14	0	1666.910103	31907	0	0.166667	31761	0	0.166667	8702324	-1.#IND00
318729132	25	0	1666.933094	31873	0	0.166667	31577	0	0.166667	8689260	-1.#IND00
318719897	8	0	1666.802206	31973	0	0.166667	31895	0	0.166667	8676090	-1.#IND00
318712383	12	0	1666.828480	31856	0	0.166667	31813	0	0.166667	8663067	-1.#IND00
318733555	10	0	1666.895261	31910	0	0.166667	32031	0	0.166667	8650105	-1.#IND00
318709535	9	0	1666.800852	31831	0	0.166667	31898	0	0.166667	8637162	-1.#IND00
npatches	nstrain	runtime	dt	init_x	init_y	init_y_blood	init_z	init_S	beta0	beta1	beta2	beta3	mean_beta	B	d	delta	delta_blood	b[0]	mut	m	CTL	c	g	epsilon	k	het	lambda	rho	omega	x_max	patch.dyna	DELTA	A	VA
10000	1	100.000000	0.001000	21900	9499	5000000	0.001000	10000000	0.798157	1.251068	1.475774	0.805260	1	800000000	0.010000	1.000000	432.000000	80000	0.000050	0.004800	0	0.500000	0.000000	2.500000	16.000000	0.500000	0.001000	0.001000	0.010000	31872	0	10.000000	7.000000	1.000000
sus	inf	inf_blood	z	x[0]	y[0][0]	z[0]	x[1]	y[1][0]	z[1]	S[0]	synchrony
219000000	94990000	5000000	10.000000	21900	9499	0.001000	21900	9499	0.001000	10000000	0.000000
307658815	291492	1505	3941.516320	30759	20	0.394152	30864	45	0.394152	10003774	0.000000
317838769	79	0	2097.318187	31800	0	0.194783	31856	0	0.204790	9988656	0.000000
318657975	18	0	1688.334387	31988	0	0.168060	31948	0	0.168556	9973779	0.000000
318727804	26	1	1667.881587	31797	0	0.166736	31767	0	0.166760	9958793	0.000000
318736897	18	0	1666.942078	31895	0	0.166670	31851	0	0.166671	9943794	0.000000
318740209	14	0	1666.879115	31788	0	0.166667	31858	0	0.166667	9928890	0.000000
318711927	18	0	1666.866452	31659	0	0.166667	31940	0	0.166667	9914051	0.000000
318713277	25	0	1666.897283	31932	0	0.166667	31965	0	0.166667	9899119	0.000000
318707221	24	0	1667.047520	31929	0	0.166667	31891	0	0.166667	9884243	0.000000
318719223	21	0	1666.970618	31987	0	0.166667	31877	0	0.166667	9869552	0.000000
318733939	17	0	1666.959102	31970	0	0.166667	31749	0	0.166667	9854752	0.000000
318714425	17	1	1667.000381	31944	0	0.166667	31773	0	0.166667	9840090	0.000000
318702526	12	0	1666.747325	31662	0	0.166667	31823	0	0.166667	9825184	0.000000
318712808	19	0	1666.712763	31930	0	0.166667	31703	0	0.166667	9810553	0.000000
318685815	12	0	1667.006393	31714	0	0.166667	31872	0	0.166667	9795853	0.000000
318737098	21	1	1666.806156	32007	0	0.166667	31609	0	0.166667	9781220	0.000000
318728099	21	0	1667.012709	31747	0	0.166667	32013	0	0.166667	9766634	0.000000
318735812	22	1	1666.858624	31661	0	0.166667	31956	0	0.166667	9751853	0.000000
318722080	26	1	1666.793952	31902	0	0.166667	31932	0	0.166667	9737200	0.000000
318729166	16	0	1666.840356	31700	0	0.166667	31577	0	0.166667	9722618	0.000000
318704334	31	0	1667.150817	31909	0	0.166667	31667	0	0.166667	9708331	0.000000
318743256	12	0	1667.019221	31647	0	0.166667	31801	0	0.166667	9693850	0.000000
318713501	13	0	1666.765318	31747	0	0.166667	31916	0	0.166667	9679310	0.000000
318732779	14	1	1666.983605	31922	0	0.166667	31861	0	0.166667	9664922	0.000000
318696572	21	0	1667.085910	31820	0	0.166667	31843	0	0.166667	9650388	0.000000
318711568	18	0	1666.859564	32116	0	0.166667	32096	0	0.166667	9636091	0.000000
318712042	20	0	1666.756967	31712	0	0.166667	31880	0	0.166667	9621664	0.000000
318729416	13	0	1666.851189	31914	0	0.166667	31767	0	0.166667	9607500	0.000000
318723889	20	0	1666.868264	31894	0	0.166667	32045	0	0.166667	9593059	0.000000
318748131	15	0	1666.881954	31925	0	0.166667	31989	0	0.166667	9578566	0.000000
318726106	27	0	1666.968309	31701	0	0.166667	31778	0	0.166667	9564071	0.000000
318699723	17	0	1666.982807	32001	0	0.166667	31828	0	0.166667	9549820	0.000000
318735219	17	0	1666.976323	31816	0	0.166667	31852	0	0.166667	9535327	0.000000
318742564	16	0	1667.089870	31671	0	0.166667	32066	0	0.166667	9521019	0.000000
318730230	27	0	1666.925948	32005	0	0.166667	31910	0	0.166667	9506730	0.000000
318753854	17	0	1666.892764	31998	0	0.166667	31863	0	0.166667	9492355	0.000000
318759017	14	0	1666.815129	31771	0	0.166667	31687	0	0.166667	9477994	0.000000
318729361	19	0	1667.140007	31866	0	0.166667	31809	0	0.166667	9463663	0.000000
318707221	18	0	1666.922653	31748	0	0.166667	31856	0	0.166667	9449446	0.000000
318702062	23	0	1666.859668	32080	0	0.166667	31873	0	0.166667	9435130	-1.#IND00
318715152	17	0	1667.208973	31784	0	0.166667	32020	0	0.166667	9420923	-1.#IND00
318740640	22	0	1666.791357	31997	0	0.166667	31716	0	0.166667	9406805	-1.#IND00
318734967	23	0	1666.883469	32099	0	0.166667	31844	0	0.166667	9392676	-1.#IND00
318716975	20	0	1666.852535	31953	0	0.166667	31901	0	0.166667	9378323	-1.#IND00
318742835	12	1	1666.947358	31898	0	0.166667	32055	0	0.166667	9364213	-1.#IND00
318747454	19	0	1666.928535	31972	0	0.166667	31876	0	0.166667	9349988	-1.#IND00
318713027	15	0	1666.807433	31921	0	0.166667	31792	0	0.166667	9335915	-1.#IND00
318729405	26	0	1666.828004	31991	0	0.166667	31687	0	0.166667	9321894	-1.#IND00
318734879	19	0	1667.096114	31771	0	0.166667	31862	0	0.166667	9307980	-1.#IND00
318713217	22	0	1666.766846	31982	0	0.166667	32009	0	0.166667	9293945	-1.#IND00
318733764	17	0	1666.804960	31655	0	0.166667	31922	0	0.166667	9280044	-1.#IND00
318745470	15	0	1666.905343	32023	0	0.166667	32015	0	0.166667	9265971	-1.#IND00
318714631	30	0	1666.868093	31741	0	0.166667	32269	0	0.166667	9252069	-1.#IND00
318736256	22	0	1666.931677	32049	0	0.166667	31958	0	0.166667	9238325	-1.#IND00
318736410	12	0	1666.824644	32042	0	0.166667	32109	0	0.166667	9224380	-1.#IND00
318742864	16	0	1666.769081	31691	0	0.166667	31952	0	0.166667	9210290	-1.#IND00
318724681	14	0	1666.963429	31806	0	0.166667	31909	0	0.166667	9196662	-1.#IND00
318740257	17	0	1666.985236	31774	0	0.166667	31697	0	0.166667	9183112	-1.#IND00
318704085	20	0	1666.885308	31816	0	0.166667	31859	0	0.166667	9169285	-1.#IND00
318727339	13	0	1666.881198	31955	0	0.166667	31996	0	0.166667	9155885	-1.#IND00
318731551	29	0	1667.100700	31884	0	0.166667	31579	0	0.166667	9142169	-1.#IND00
318750283	16	0	1666.878487	32109	0	0.166667	31634	0	0.166667	9128398	-1.#IND00
318747247	26	0	1666.996930	31830	0	0.166667	31719	0	0.166667	9114842	-1.#IND00
318718306	12	0	1666.715134	31776	0	0.166667	31936	0	0.166667	9101018	-1.#IND00
318755391	15	0	1666.825594	31793	0	0.166667	31870	0	0.166667	9087367	-1.#IND00
318740536	18	0	1666.993235	31976	0	0.166667	31678	0	0.166667	9073455	-1.#IND00
318706643	12	0	1666.730064	32126	0	0.166667	32028	0	0.166667	9059883	-1.#IND00
318738462	16	0	1666.960875	31859	0	0.166667	31680	0	0.166667	9046094	-1.#IND00
318728555	29	0	1666.891852	31794	0	0.166667	31877	0	0.166667	9032354	-1.#IND00
318729265	16	0	1666.869420	31848	0	0.166667	31768	0	0.166667	9018828	-1.#IND00
318744745	18	0	1666.781728	31724	0	0.166667	31834	0	0.166667	9005274	-1.#IND00
318725863	20	0	1666.789755	31712	0	0.166667	31883	0	0.166667	8991920	-1.#IND00
318747817	19	0	1666.939519	31795	0	0.166667	31824	0	0.166667	8978324	-1.#IND00
318713511	24	0	1666.843255	31950	0	0.166667	32091	0	0.166667	8964896	-1.#IND00
318726418	15	0	1667.080242	32137	0	0.166667	31972	0	0.166667	8951411	-1.#IND00
318726693	21	0	1666.961374	31741	0	0.166667	32019	0	0.166667	8937959	-1.#IND00
318707045	18	0	1666.881566	31887	0	0.166667	31966	0	0.166667	8924481	-1.#IND00
318734670	29	0	1666.916376	32145	1	0.166667	32038	0	0.166667	8911341	-1.#IND00
318710840	21	0	1666.946164	32072	0	0.166667	31963	0	0.166667	8897767	-1.#IND00
318735701	15	0	1666.821937	31808	0	0.166667	31996	0	0.166667	8884356	-1.#IND00
318737698	19	0	1666.968399	32050	0	0.166667	31872	0	0.166667	8871132	-1.#IND00
318733220	13	0	1666.729264	31762	0	0.166667	31760	0	0.166667	8857787	-1.#IND00
318756286	18	0	1666.819249	32059	0	0.166667	31749	0	0.166667	8844332	-1.#IND00
318721323	17	0	1666.952834	31836	0	0.166667	32068	0	0.166667	8830967	-1.#IND00
318721060	17	0	1666.770031	31739	0	0.166667	31718	0	0.166667	8817760	-1.#IND00
318731531	15	0	1666.849493	31729	0	0.166667	31698	0	0.166667	8804884	-1.#IND00
318741257	15	0	1666.774878	31911	0	0.166667	31905	0	0.166667	8791670	-1.#IND00
318710269	15	0	1666.838001	32119	0	0.166667	31736	0	0.166667	8778576	-1.#IND00
318717734	19	0	1666.896650	31751	0	0.166667	31790	0	0.166667	8765540	-1.#IND00
318727087	19	0	1667.096708	31895	0	0.166667	31836	0	0.166667	8752278	-1.#IND00
318728553	11	0	1666.825764	31961	0	0.166667	32071	0	0.166667	8739088	-1.#IND00
318746648	15	1	1666.934085	31779	0	0.166667	31980	0	0.166667	8725973	-1.#IND00
318728319	19	0	1666.880506	31765	0	0.166667	31772	0	0.166667	8712947	-1.#IND00
318701141	14	0	1666.859833	31759	0	0.166667	31761	0	0.166667	8700037	-1.#IND00
318736322	25	0	1666.860289	31744	0	0.166667	31800	0	0.166667	8687067	-1.#IND00
318721306	22	0	1666.853584	32020	0	0.166667	31926	0	0.166667	8674058	-1.#IND00
318719176	14	0	1666.801439	31642	0	0.166667	31727	0	0.166667	8661080	-1.#IND00
318714905	26	1	1666.887675	32229	0	0.166667	31895	0	0.166667	8648035	-1.#IND00
318751071	13	0	1666.859392	31802	0	0.166667	31905	0	0.166667	8634823	-1.#IND00
npatches	nstrain	runtime	dt	init_x	init_y	init_y_blood	init_z	init_S	beta0	beta1	beta2	beta3	mean_beta	B	d	delta	delta_blood	b[0]	mut	m	CTL	c	g	epsilon	k	het	lambda	rho	omega	x_max	patch.dyna	DELTA	A	VA
10000	1	100.000000	0.001000	21900	9499	5000000	0.001000	10000000	1.267206	1.431777	0.559991	0.642215	1	800000000	0.010000	1.000000	432.000000	80000	0.000050	0.004800	0	0.500000	0.000000	2.500000	17.000000	0.500000	0.001000	0.001000	0.010000	31872	0	10.000000	7.000000	1.000000
sus	inf	inf_blood	z	x[0]	y[0][0]	z[0]	x[1]	y[1][0]	z[1]	S[0]	synchrony
219000000	94990000	5000000	10.000000	21900	9499	0.001000	21900	9499	0.001000	10000000	0.000000
307762304	233885	1156	3941.516320	30641	15	0.394152	30624	38	0.394152	10003359	0.000000
317840104	65	0	2042.908836	31857	0	0.189353	31929	0	0.221615	9988289	0.000000
318654510	19	0	1685.597331	31992	0	0.167791	31880	0	0.169390	9973376	0.000000
318712837	18	0	1668.099221	32017	0	0.166722	31741	0	0.166802	9958433	0.000000
318723308	25	0	1666.953332	31888	0	0.166669	31952	0	0.166673	9943727	0.000000
318736067	17	0	1666.818959	31820	0	0.166667	31933	0	0.166667	9928739	0.000000
318714817	17	0	1666.815938	31773	0	0.166667	31849	0	0.166667	9913827	0.000000
318718218	24	0	1666.931790	31604	0	0.166667	31831	0	0.166667	9898997	0.000000
318713060	11	0	1666.930890	31784	0	0.166667	31782	0	0.166667	9884165	0.000000
318708723	21	0	1666.860589	32002	0	0.166667	31919	0	0.166667	9869247	0.000000
318710326	23	0	1667.079344	32022	0	0.166667	31779	0	0.166667	9854455	0.000000
318745857	13	1	1666.904933	31870	0	0.166667	31764	0	0.166667	9839676	0.000000
318719824	22	0	1666.872286	31945	0	0.166667	31887	0	0.166667	9824807	0.000000
318727010	19	0	1666.883254	32133	0	0.166667	31817	0	0.166667	9810105	0.000000
318715157	17	0	1666.945335	31966	0	0.166667	31521	0	0.166667	9795464	0.000000
318728251	15	0	1666.913137	31938	0	0.166667	31623	0	0.166667	9780932	0.000000
318732995	18	0	1666.880923	31906	0	0.166667	31730	0	0.166667	9766240	0.000000
318738062	11	0	1666.960623	32046	0	0.166667	31930	0	0.166667	9751531	0.000000
318730044	23	0	1666.772610	31872	0	0.166667	31896	0	0.166667	9737121	0.000000
318730350	16	0	1666.834933	31729	0	0.166667	31825	0	0.166667	9722689	0.000000
318723742	19	0	1666.965711	31894	0	0.166667	32023	0	0.166667	9707851	0.000000
318719724	16	0	1666.961645	31938	0	0.166667	31804	0	0.166667	9693381	0.000000
318755950	18	0	1666.816019	31931	0	0.166667	31917	0	0.166667	9678786	0.000000
318748690	18	0	1666.844765	31872	0	0.166667	31683	0	0.166667	9664544	0.000000
318718102	22	0	1666.848602	31831	0	0.166667	31922	0	0.166667	9650227	0.000000
318711866	12	0	1666.829476	31780	0	0.166667	32127	0	0.166667	9635933	0.000000
318710680	16	0	1666.864391	31871	0	0.166667	31874	0	0.166667	9621336	0.000000
318728861	21	1	1667.111342	31896	0	0.166667	31871	0	0.166667	9606583	0.000000
318732962	12	0	1666.813475	31714	0	0.166667	31831	0	0.166667	9592082	0.000000
318739118	21	0	1666.876351	31544	0	0.166667	31733	0	0.166667	9577629	0.000000
318721477	18	0	1666.918833	31798	0	0.166667	31871	0	0.166667	9563309	0.000000
318742768	18	0	1666.904397	32143	0	0.166667	31806	0	0.166667	9549121	0.000000
318726303	18	0	1666.867419	32050	0	0.166667	31929	0	0.166667	9534725	0.000000
318718853	19	0	1666.967016	31934	0	0.166667	31989	0	0.166667	9520432	0.000000
318711934	23	0	1666.907940	31534	0	0.166667	31857	0	0.166667	9506198	0.000000
318698615	17	0	1667.059518	31762	0	0.166667	31800	0	0.166667	9491857	0.000000
318717827	22	0	1666.888433	31940	0	0.166667	31809	0	0.166667	9477722	0.000000
318715204	31	0	1667.121337	31727	0	0.166667	31758	0	0.166667	9463511	0.000000
318723154	17	0	1667.003456	31904	0	0.166667	31722	0	0.166667	9449361	0.000000
318729032	15	0	1666.792795	31905	0	0.166667	31883	0	0.166667	9435058	-1.#IND00
318720814	14	0	1666.836206	31949	0	0.166667	31539	0	0.166667	9421090	-1.#IND00
318735187	21	0	1666.922656	32178	0	0.166667	31723	0	0.166667	9406836	-1.#IND00
318739224	12	0	1666.879980	32232	0	0.166667	31873	0	0.166667	9392894	-1.#IND00
318739238	10	0	1666.897085	31823	0	0.166667	31890	0	0.166667	9378804	-1.#IND00
318723567	23	0	1666.932628	31789	0	0.166667	31778	0	0.166667	9364899	-1.#IND00
318731621	10	0	1666.774802	31976	0	0.166667	32266	0	0.166667	9350851	-1.#IND00
318705393	20	0	1666.944441	31919	0	0.166667	31916	0	0.166667	9336822	-1.#IND00
318734732	20	0	1666.922836	31711	0	0.166667	31798	0	0.166667	9322724	-1.#IND00
318713718	20	0	1666.877836	31856	0	0.166667	31666	0	0.166667	9308871	-1.#IND00
318743890	16	0	1666.774505	31775	0	0.166667	31806	0	0.166667	9294793	-1.#IND00
318731737	21	0	1666.924914	31614	0	0.166667	31858	0	0.166667	9280839	-1.#IND00
318720914	22	0	1666.895081	31748	0	0.166667	32033	0	0.166667	9267006	-1.#IND00
318723028	18	0	1666.831497	31720	0	0.166667	31886	0	0.166667	9253014	-1.#IND00
318739463	13	0	1666.801204	31977	0	0.166667	31827	0	0.166667	9238917	-1.#IND00
318720144	15	0	1666.756492	31945	0	0.166667	31864	0	0.166667	9224919	-1.#IND00
318733767	21	0	1666.780125	32103	0	0.166667	31990	0	0.166667	9211000	-1.#IND00
318742561	21	0	1667.069879	31850	0	0.166667	32166	0	0.166667	9197208	-1.#IND00
318727495	24	2	1666.957636	31750	0	0.166667	32006	0	0.166667	9183333	-1.#IND00
318723403	20	0	1666.824718	31892	0	0.166667	31796	0	0.166667	9169708	-1.#IND00
318725127	16	0	1666.972539	31747	0	0.166667	31971	0	0.166667	9155870	-1.#IND00
318742639	23	0	1666.939935	31916	0	0.166667	32129	0	0.166667	9142213	-1.#IND00
318733151	18	0	1666.883389	31762	0	0.166667	31882	0	0.166667	9128512	-1.#IND00
318734110	17	0	1666.885472	32074	0	0.166667	31888	0	0.166667	9114761	-1.#IND00
318738029	28	0	1666.933911	31883	0	0.166667	31821	0	0.166667	9101026	-1.#IND00
318734738	24	0	1666.883143	31928	0	0.166667	31826	0	0.166667	9087458	-1.#IND00
318734150	16	0	1666.731264	31759	0	0.166667	31727	0	0.166667	9073927	-1.#IND00
318724561	15	0	1666.807187	31875	0	0.166667	31821	0	0.166667	9060309	-1.#IND00
318699769	15	0	1666.863187	31873	0	0.166667	31862	0	0.166667	9046744	-1.#IND00
318728154	18	0	1666.886611	31849	0	0.166667	31986	0	0.166667	9033340	-1.#IND00
318737839	19	0	1667.058930	31742	0	0.166667	31919	0	0.166667	9019832	-1.#IND00
318752814	9	0	1666.782125	31452	0	0.166667	31698	0	0.166667	9006348	-1.#IND00
318729886	17	0	1666.786596	31947	0	0.166667	31531	0	0.166667	8992834	-1.#IND00
318704868	16	0	1666.832139	32019	0	0.166667	31777	0	0.166667	8979340	-1.#IND00
318722224	14	0	1666.836213	31846	0	0.166667	31991	0	0.166667	8965737	-1.#IND00
318723633	19	0	1666.874438	31669	0	0.166667	31756	0	0.166667	8952278	-1.#IND00
318752073	17	0	1666.841942	31987	0	0.166667	31711	0	0.166667	8939230	-1.#IND00
318717151	18	0	1666.858121	31741	0	0.166667	31834	0	0.166667	8925834	-1.#IND00
318732819	28	1	1666.963568	31899	0	0.166667	31953	0	0.166667	8912403	-1.#IND00
318728546	19	0	1666.895731	31746	0	0.166667	31786	0	0.166667	8899117	-1.#IND00
318721245	17	0	1666.718770	32103	0	0.166667	32154	0	0.166667	8885794	-1.#IND00
318728778	12	0	1666.831984	31987	0	0.166667	31816	0	0.166667	8872243	-1.#IND00
318715937	15	0	1666.943811	31897	0	0.166667	31958	0	0.166667	8858996	-1.#IND00
318734243	19	0	1666.934706	31884	0	0.166667	31853	0	0.166667	8845874	-1.#IND00
318726182	13	0	1666.824678	31844	0	0.166667	31819	0	0.166667	8832800	-1.#IND00
318713816	19	0	1666.992561	31714	0	0.166667	31945	0	0.166667	8819470	-1.#IND00
318738700	18	0	1666.791096	31785	0	0.166667	31807	0	0.166667	8806228	-1.#IND00
318751256	16	0	1666.949499	31798	0	0.166667	31776	0	0.166667	8793037	-1.#IND00
318712424	17	0	1666.785990	32109	0	0.166667	31929	0	0.166667	8779915	-1.#IND00
318727046	16	0	1666.808120	31875	0	0.166667	32001	0	0.166667	8766861	-1.#IND00
318736669	16	0	1666.895142	31955	0	0.166667	31917	0	0.166667	8753793	-1.#IND00
318730272	23	0	1666.798012	31990	0	0.166667	31884	0	0.166667	8740921	-1.#IND00
318716827	17	0	1666.810423	31868	0	0.166667	31839	0	0.166667	8727787	-1.#IND00
318695391	15	0	1666.716908	31896	0	0.166667	31716	0	0.166667	8714868	-1.#IND00
318736257	15	0	1666.770608	31910	0	0.166667	31870	0	0.166667	8701661	-1.#IND00
318701282	17	0	1666.729499	31940	0	0.166667	31843	0	0.166667	8688718	-1.#IND00
318737896	14	0	1666.725052	31904	0	0.166667	31756	0	0.166667	8675725	-1.#IND00
318727954	17	0	1666.817804	31680	0	0.166667	32003	0	0.166667	8662669	-1.#IND00
318721272	30	0	1666.945648	31846	0	0.166667	32109	0	0.166667	8649636	-1.#IND00
318733705	13	0	1666.779804	31813	0	0.166667	31871	0	0.166667	8636663	-1.#IND00
npatches	nstrain	runtime	dt	init_x	init_y	init_y_blood	init_z	init_S	beta0	beta1	beta2	beta3	mean_beta	B	d	delta	delta_blood	b[0]	mut	m	CTL	c	g	epsilon	k	het	lambda	rho	omega	x_max	patch.dyna	DELTA	A	VA
10000	1	100.000000	0.001000	21900	9499	5000000	0.001000	10000000	0.780891	1.060921	0.769317	0.814327	1	800000000	0.010000	1.000000	432.000000	80000	0.000050	0.004800	0	0.500000	0.000000	2.500000	18.000000	0.500000	0.001000	0.001000	0.010000	31872	0	10.000000	7.000000	1.000000
sus	inf	inf_blood	z	x[0]	y[0][0]	z[0]	x[1]	y[1][0]	z[1]	S[0]	synchrony
219000000	94990000	5000000	10.000000	21900	9499	0.001000	21900	9499	0.001000	10000000	0.000000
307890469	187919	1023	3941.512404	31075	14	0.394152	30768	20	0.394152	10002880	0.000000
317867387	46	0	1997.137014	31965	0	0.187513	31783	0	0.189905	9987912	0.000000
318656303	17	0	1683.278296	31819	0	0.167700	31728	0	0.167818	9973030	0.000000
318727078	15	0	1667.724455	31790	0	0.166718	31806	0	0.166724	9957995	0.000000
318716604	27	0	1666.791653	31794	0	0.166669	31319	0	0.166669	9942955	0.000000
318718388	18	0	1666.841545	31767	0	0.166667	31864	0	0.166667	9928069	0.000000
318746826	22	0	1666.960810	31935	0	0.166667	31991	0	0.166667	9913161	0.000000
318726416	20	0	1666.794431	31943	0	0.166667	31864	0	0.166667	9898154	0.000000
318728025	20	0	1666.833362	31953	0	0.166667	31847	0	0.166667	9883192	0.000000
318759209	23	0	1666.921943	32017	0	0.166667	31832	0	0.166667	9868277	0.000000
318741191	10	0	1666.777520	31901	0	0.166667	32077	0	0.166667	9853444	0.000000
318729702	22	0	1666.909037	32004	0	0.166667	31999	0	0.166667	9838650	0.000000
318735807	21	0	1666.882896	32004	0	0.166667	31864	0	0.166667	9824129	0.000000
318702412	23	0	1666.938217	31771	0	0.166667	31934	0	0.166667	9809585	0.000000
318706122	15	0	1666.807332	31945	0	0.166667	31763	0	0.166667	9794896	0.000000
318748644	19	0	1666.816205	31978	0	0.166667	31747	0	0.166667	9780057	0.000000
318732084	27	0	1666.813854	31756	0	0.166667	31818	0	0.166667	9765496	0.000000
318723439	12	0	1666.807632	32039	0	0.166667	31884	0	0.166667	9751027	0.000000
318731915	25	0	1666.898202	31754	0	0.166667	31792	0	0.166667	9736287	0.000000
318755308	24	0	1666.882789	31785	0	0.166667	31868	0	0.166667	9721519	0.000000
318715217	17	0	1666.757385	31989	0	0.166667	31986	0	0.166667	9706967	0.000000
318704915	14	1	1666.850894	32033	0	0.166667	32204	0	0.166667	9692399	0.000000
318704204	17	0	1666.766923	31836	0	0.166667	31976	0	0.166667	9677863	0.000000
318728460	14	0	1666.907952	31992	0	0.166667	31954	0	0.166667	9663381	0.000000
318741360	21	0	1666.905732	32210	0	0.166667	31739	0	0.166667	9648824	0.000000
318724603	18	0	1666.847937	31707	0	0.166667	31946	0	0.166667	9634166	0.000000
318723667	15	0	1666.804562	31815	0	0.166667	31811	0	0.166667	9619940	0.000000
318717852	16	0	1666.822596	31795	0	0.166667	31925	0	0.166667	9605611	0.000000
318731855	23	0	1666.972298	31832	0	0.166667	31928	0	0.166667	9591127	0.000000
318716191	19	0	1666.823867	31855	0	0.166667	31856	0	0.166667	9576846	0.000000
318721546	18	0	1666.787993	31860	0	0.166667	31760	0	0.166667	9562862	0.000000
318710908	15	0	1666.744621	32022	0	0.166667	31978	0	0.166667	9548709	0.000000
318730821	17	0	1666.791974	31969	0	0.166667	31895	0	0.166667	9534269	0.000000
318745668	15	1	1666.739724	31990	0	0.166667	31871	0	0.166667	9520058	0.000000
318714772	18	0	1666.858998	31882	0	0.166667	32034	0	0.166667	9505799	0.000000
318729343	18	1	1666.844644	31770	0	0.166667	31883	0	0.166667	9491559	0.000000
318719542	14	0	1666.864791	31653	0	0.166667	31784	0	0.166667	9477209	0.000000
318743220	29	0	1666.785350	31671	0	0.166667	31829	0	0.166667	9463279	0.000000
318717679	18	0	1666.867398	31996	0	0.166667	32041	0	0.166667	9449108	0.000000
318729511	21	0	1666.986938	31949	0	0.166667	31826	0	0.166667	9434937	-1.#IND00
318739371	19	0	1666.942449	31889	0	0.166667	31848	0	0.166667	9420853	-1.#IND00
318725629	19	0	1666.841102	31897	0	0.166667	31742	0	0.166667	9406767	-1.#IND00
318730206	12	0	1666.808403	31950	0	0.166667	32082	0	0.166667	9392625	-1.#IND00
318726071	25	0	1666.831636	31937	0	0.166667	32035	0	0.166667	9378449	-1.#IND00
318719270	6	0	1666.776252	31815	0	0.166667	31692	0	0.166667	9364504	-1.#IND00
318720960	21	0	1666.901904	31814	0	0.166667	32035	0	0.166667	9350522	-1.#IND00
318742558	25	0	1666.881857	31857	0	0.166667	31883	0	0.166667	9336500	-1.#IND00
318739055	23	0	1666.881181	32045	0	0.166667	31928	0	0.166667	9322443	-1.#IND00
318737297	16	0	1666.951526	31841	0	0.166667	31822	0	0.166667	9308298	-1.#IND00
318730534	19	0	1666.833096	31833	0	0.166667	31912	0	0.166667	9294301	-1.#IND00
318727531	20	0	1667.002716	32050	0	0.166667	31671	0	0.166667	9280480	-1.#IND00
318744142	15	0	1666.769953	31928	0	0.166667	32060	0	0.166667	9266938	-1.#IND00
318728989	15	0	1666.850746	31930	0	0.166667	31996	0	0.166667	9253002	-1.#IND00
318709100	19	0	1666.900078	31979	0	0.166667	31735	0	0.166667	9238913	-1.#IND00
318728276	10	0	1666.757304	31806	0	0.166667	31807	0	0.166667	9224977	-1.#IND00
318755032	15	0	1666.852048	31768	0	0.166667	31718	0	0.166667	9211233	-1.#IND00
318730269	23	1	1666.927652	32047	0	0.166667	31891	0	0.166667	9197186	-1.#IND00
318733056	19	0	1666.852775	31500	0	0.166667	31933	0	0.166667	9183494	-1.#IND00
318730806	8	0	1666.843811	31945	0	0.166667	31831	0	0.166667	9169695	-1.#IND00
318713857	18	0	1666.781900	31734	0	0.166667	31819	0	0.166667	9155943	-1.#IND00
318750532	21	0	1666.982327	31758	0	0.166667	31710	0	0.166667	9142287	-1.#IND00
318737908	14	0	1666.933121	31719	0	0.166667	31992	0	0.166667	9128618	-1.#IND00
318721257	24	0	1666.892838	31958	0	0.166667	31941	0	0.166667	9114799	-1.#IND00
318725737	19	0	1666.793979	31391	0	0.166667	31983	0	0.166667	9100957	-1.#IND00
318724342	18	0	1666.841407	32042	0	0.166667	31864	0	0.166667	9087211	-1.#IND00
318711740	19	0	1666.688323	31804	0	0.166667	31744	0	0.166667	9073593	-1.#IND00
318744550	22	0	1666.770783	31806	0	0.166667	31801	0	0.166667	9060101	-1.#IND00
318717510	26	0	1666.873591	32152	0	0.166667	31832	0	0.166667	9046647	-1.#IND00
318721556	16	0	1666.930719	31768	0	0.166667	31823	0	0.166667	9032969	-1.#IND00
318719989	16	0	1666.905419	31738	0	0.166667	32159	0	0.166667	9019375	-1.#IND00
318738384	21	0	1666.780311	31952	0	0.166667	31999	0	0.166667	9005810	-1.#IND00
318732252	20	0	1666.980660	31971	0	0.166667	31852	0	0.166667	8992357	-1.#IND00
318744831	11	0	1666.822727	31848	0	0.166667	31880	0	0.166667	8978995	-1.#IND00
318703807	19	0	1666.881241	31937	0	0.166667	31984	0	0.166667	8965611	-1.#IND00
318681704	18	0	1666.909914	31763	0	0.166667	32130	0	0.166667	8952260	-1.#IND00
318738133	15	0	1667.011632	31881	0	0.166667	31864	0	0.166667	8938716	-1.#IND00
318719730	18	0	1666.911935	31905	0	0.166667	32151	0	0.166667	8925311	-1.#IND00
318709774	10	0	1666.813496	31833	0	0.166667	32122	0	0.166667	8912061	-1.#IND00
318707281	15	0	1666.727238	31939	0	0.166667	31982	0	0.166667	8898605	-1.#IND00
318734740	9	0	1666.799574	32182	0	0.166667	31639	0	0.166667	8885263	-1.#IND00
318719928	10	1	1666.753193	31842	0	0.166667	31616	0	0.166667	8871928	-1.#IND00
318705187	19	0	1666.909095	31852	0	0.166667	31911	0	0.166667	8858571	-1.#IND00
318723973	14	0	1666.780736	31752	0	0.166667	31864	0	0.166667	8845350	-1.#IND00
318730265	15	0	1666.821715	32005	0	0.166667	32118	0	0.166667	8832167	-1.#IND00
318719346	11	0	1666.737859	31842	0	0.166667	31858	0	0.166667	8818897	-1.#IND00
318705777	18	0	1666.882957	31825	0	0.166667	31842	0	0.166667	8805542	-1.#IND00
318730503	22	0	1667.029577	31741	0	0.166667	31635	0	0.166667	8792333	-1.#IND00
318720754	25	0	1666.873500	31970	0	0.166667	31956	0	0.166667	8779139	-1.#IND00
318709615	20	0	1666.948336	31969	0	0.166667	31771	0	0.166667	8765894	-1.#IND00
318706121	17	0	1667.014918	31829	0	0.166667	31999	0	0.166667	8753038	-1.#IND00
318734464	11	0	1666.790705	31705	0	0.166667	31856	0	0.166667	8739889	-1.#IND00
318734331	16	0	1666.856860	31815	0	0.166667	31893	0	0.166667	8726680	-1.#IND00
318727537	12	0	1666.962907	31675	0	0.166667	31962	0	0.166667	8713473	-1.#IND00
318718593	8	0	1666.724602	31802	0	0.166667	31933	0	0.166667	8700374	-1.#IND00
318730394	18	0	1666.959141	31775	0	0.166667	31874	0	0.166667	8687217	-1.#IND00
318730239	18	0	1666.890222	31785	0	0.166667	31793	0	0.166667	8674062	-1.#IND00
318735050	19	0	1666.804623	32050	0	0.166667	31955	0	0.166667	8660947	-1.#IND00
318733836	23	0	1666.941553	31969	0	0.166667	32130	0	0.166667	8648067	-1.#IND00
318725679	8	0	1666.745613	32064	0	0.166667	31855	0	0.166667	8635124	-1.#IND00
npatches	nstrain	runtime	dt	init_x	init_y	init_y_blood	init_z	init_S	beta0	beta1	beta2	beta3	mean_beta	B	d	delta	delta_blood	b[0]	mut	m	CTL	c	g	epsilon	k	het	lambda	rho	omega	x_max	patch.dyna	DELTA	A	VA
10000	1	100.000000	0.001000	21900	9499	5000000	0.001000	10000000	0.696586	0.969807	0.527834	1.247577	1	800000000	0.010000	1.000000	432.000000	80000	0.000050	0.004800	0	0.500000	0.000000	2.500000	19.000000	0.500000	0.001000	0.001000	0.010000	31872	0	10.000000	7.000000	1.000000
sus	inf	inf_blood	z	x[0]	y[0][0]	z[0]	x[1]	y[1][0]	z[1]	S[0]	synchrony
219000000	94990000	5000000	10.000000	21900	9499	0.001000	21900	9499	0.001000	10000000	0.000000
307947335	152604	846	3941.512404	30849	12	0.394152	30923	14	0.394152	10002818	0.000000
317864226	29	0	1961.842967	31719	0	0.190661	31658	0	0.199580	9987715	0.000000
318658661	17	0	1681.347668	31713	0	0.167856	31866	0	0.168298	9972809	0.000000
318700738	14	0	1667.547290	32019	0	0.166726	31663	0	0.166748	9957922	0.000000
318727200	20	0	1667.021316	31890	0	0.166670	31659	0	0.166671	9942888	0.000000
318718037	17	0	1666.851649	31851	0	0.166667	31673	0	0.166667	9928207	0.000000
318711514	23	0	1666.883919	31840	0	0.166667	31854	0	0.166667	9913098	0.000000
318710231	13	0	1666.789854	31955	0	0.166667	31804	0	0.166667	9898276	0.000000
318724269	23	0	1666.977399	32008	0	0.166667	31841	0	0.166667	9883405	0.000000
318746999	16	0	1666.884619	31875	0	0.166667	31683	0	0.166667	9868550	0.000000
318737776	25	0	1666.917929	31852	0	0.166667	31667	0	0.166667	9853775	0.000000
318727999	21	0	1666.851416	31885	0	0.166667	31896	0	0.166667	9839074	0.000000
318737861	12	0	1666.760844	31760	0	0.166667	32088	0	0.166667	9824251	0.000000
318729976	11	1	1666.680810	31813	0	0.166667	31908	0	0.166667	9809437	0.000000
318717304	24	0	1666.769964	31877	0	0.166667	31942	0	0.166667	9794890	0.000000
318729345	18	0	1666.757812	31837	0	0.166667	31871	0	0.166667	9780196	0.000000
318712403	18	0	1666.817759	31847	0	0.166667	31760	0	0.166667	9765518	0.000000
318705943	21	0	1667.115988	32157	0	0.166667	31773	0	0.166667	9750866	0.000000
318755825	19	1	1666.872539	32055	0	0.166667	31985	0	0.166667	9736207	0.000000
318723580	15	0	1666.861620	31884	0	0.166667	31862	0	0.166667	9721471	0.000000
318748959	18	0	1666.873860	32069	0	0.166667	31934	0	0.166667	9706937	0.000000
318708871	12	0	1666.990247	31850	0	0.166667	31757	0	0.166667	9692322	0.000000
318731160	16	0	1666.876728	31915	0	0.166667	31921	0	0.166667	9677675	0.000000
318731488	16	1	1666.797929	32002	0	0.166667	31941	0	0.166667	9663019	0.000000
318711348	14	0	1666.811494	31907	0	0.166667	31821	0	0.166667	9648474	0.000000
318736336	14	0	1666.868749	31986	0	0.166667	31832	0	0.166667	9634341	0.000000
318732748	18	0	1666.739165	31730	0	0.166667	32015	0	0.166667	9619869	0.000000
318713204	24	0	1666.960064	31856	0	0.166667	31858	0	0.166667	9605579	0.000000
318709072	19	0	1667.005456	31812	0	0.166667	31776	0	0.166667	9591242	0.000000
318726118	15	0	1666.786440	31875	0	0.166667	31996	0	0.166667	9576838	0.000000
318722274	21	0	1666.863146	32067	0	0.166667	31972	0	0.166667	9562697	0.000000
318709651	16	0	1666.847130	31767	0	0.166667	31850	0	0.166667	9548378	0.000000
318723169	23	0	1666.897128	32052	0	0.166667	31880	0	0.166667	9533853	0.000000
318730061	16	0	1666.941846	31679	0	0.166667	31710	0	0.166667	9519644	0.000000
318714169	15	0	1666.986832	31760	0	0.166667	31844	0	0.166667	9505327	0.000000
318740851	19	0	1666.750597	31788	0	0.166667	31988	0	0.166667	9490940	0.000000
318726786	19	0	1666.761264	31833	0	0.166667	31905	0	0.166667	9476687	0.000000
318735809	19	0	1666.913745	31680	0	0.166667	31855	0	0.166667	9462439	0.000000
318733011	11	0	1666.829203	31966	0	0.166667	31962	0	0.166667	9448439	0.000000
[truncated: 163 more rows]
