# Supplementary material for: Large Variations in HIV-1 Viral Load Explained by Shifting-Mosaic Metapopulation Dynamics
Source: PLoS Biol. 2016 Oct 5;14(10):e1002567. doi: 10.1371/journal.pbio.1002567 (PMC5051940; doi:10.1371/journal.pbio.1002567)
Supplement: S1 Data — Each file gives the output from the simulations indicated by the filename: low migration (ms1, db432); high migration (ms1, db1); very high migration (ms10, db1); number of patches (np); reservoir (storage); no reservoir (nostorage); CTL immigration model (CTLimmig); CTL proliferation model (CTLprolif); β¯ (beta1, beta2, …). Within each file, there are 21 simulations for (k = 0,1,..,20), and data is output each day. For measures of synchrony, the final entry should be used. See Methods and S1 Simulation Code for further details. (ZIP) [file pbio.1002567.s002.zip › S1_Data/ms1_np10000_storage_noPD_CTLimmig_db432_beta10.tsv]

npatches	nstrain	runtime	dt	init_x	init_y	init_y_blood	init_z	init_S	beta0	beta1	beta2	beta3	mean_beta	B	d	delta	delta_blood	b[0]	mut	m	CTL	c	g	epsilon	k	het	lambda	rho	omega	x_max	patch.dyna	DELTA	A	VA
10000	1	100.000000	0.001000	21900	9499	5000000	0.001000	10000000	8.949499	11.410111	6.787510	12.672513	10	800000000	0.010000	1.000000	432.000000	80000	0.000050	0.004800	0	0.500000	0.000000	2.500000	0.000000	0.500000	0.001000	0.001000	0.010000	31872	0	10.000000	7.000000	1.000000
sus	inf	inf_blood	z	x[0]	y[0][0]	z[0]	x[1]	y[1][0]	z[1]	S[0]	synchrony
219000000	94990000	5000000	10.000000	21900	9499	0.001000	21900	9499	0.001000	10000000	0.000000
111151373	162680187	847242	3941.516320	11357	16106	0.394152	8925	17825	0.394152	10568460	0.000000
113217023	158557788	826963	6325.803353	11588	15489	0.632580	9171	17564	0.632580	11067454	0.000000
113418779	158411114	825662	7771.765723	11453	15838	0.777177	9343	17239	0.777177	11564801	0.000000
113402499	158414798	825246	8648.676577	11390	15743	0.864868	9099	17356	0.864868	12061562	0.000000
113404947	158430986	825729	9180.483393	11474	15501	0.918048	9074	17547	0.918048	12557973	0.000000
113412678	158388477	823826	9503.000201	11856	15304	0.950300	9113	17327	0.950300	13055010	0.000000
113411822	158404917	824724	9698.592075	11521	15732	0.969859	9103	17662	0.969859	13550713	0.000000
113392835	158428019	825914	9817.209710	11544	15606	0.981721	9255	17272	0.981721	14046082	0.000000
113399150	158411454	825326	9889.145947	11477	15607	0.988915	9111	17457	0.988915	14539791	0.000000
113407341	158398121	825000	9932.772025	11690	15615	0.993277	9138	17296	0.993277	15032814	0.000000
113432257	158392038	824315	9959.229270	11416	15806	0.995923	9180	17547	0.995923	15525254	0.000000
113408316	158406970	825457	9975.274394	11578	15686	0.997527	9269	17372	0.997527	16016852	0.000000
113382496	158443918	824064	9985.005037	11611	15693	0.998501	9207	17362	0.998501	16507303	0.000000
113397508	158432372	823291	9990.906233	11623	15558	0.999091	9168	17403	0.999091	16998574	0.000000
113417847	158397247	826509	9994.485041	11521	15796	0.999449	9137	17143	0.999449	17488306	0.000000
113415622	158421023	825183	9996.655426	11586	15605	0.999666	9041	17457	0.999666	17977017	0.000000
113401283	158414604	824968	9997.971667	11497	15911	0.999797	9187	17383	0.999797	18465955	0.000000
113413739	158409888	824236	9998.769908	11530	15917	0.999877	9101	17408	0.999877	18953145	0.000000
113415551	158405215	824158	9999.254005	11583	15592	0.999925	9243	17337	0.999925	19439449	0.000000
113390774	158418033	824740	9999.547588	11716	15422	0.999955	9196	17581	0.999955	19924492	0.000000
113402574	158416474	825662	9999.725632	11437	15752	0.999973	9076	17556	0.999973	20408855	0.000000
113396273	158429166	827136	9999.833608	11720	15595	0.999983	9096	17538	0.999983	20894000	0.000000
113385005	158437711	824828	9999.899091	11694	15602	0.999990	9063	17581	0.999990	21376942	0.000000
113388389	158421468	824937	9999.938803	11470	15854	0.999994	9237	17202	0.999994	21860626	0.000000
113395318	158408370	826452	9999.962887	11584	15633	0.999996	9066	17533	0.999996	22343881	0.000000
113429512	158394948	824463	9999.977493	11505	15794	0.999998	9176	17271	0.999998	22824733	0.000000
113402608	158416947	825464	9999.986350	11607	15791	0.999999	9254	17288	0.999999	23306333	0.000000
113404165	158400770	825136	9999.991722	11617	15545	0.999999	9192	17437	0.999999	23786010	0.000000
113410401	158395847	825007	9999.994980	11565	15795	0.999999	9352	17170	0.999999	24266393	0.000000
113413132	158410491	824506	9999.996955	11628	15546	1.000000	9080	17539	1.000000	24743683	0.000000
113403829	158397058	825409	9999.998154	11678	15523	1.000000	9127	17426	1.000000	25221410	0.000000
113424652	158372393	824801	9999.998880	11548	15681	1.000000	9132	17459	1.000000	25699747	0.000000
113392211	158435956	824441	9999.999321	11687	15581	1.000000	9100	17458	1.000000	26175960	0.000000
113399427	158430478	824466	9999.999588	11398	15667	1.000000	9111	17465	1.000000	26651663	0.000000
113425747	158381951	823704	9999.999750	11559	15646	1.000000	9085	17391	1.000000	27126973	0.000000
113401496	158415578	826054	9999.999849	11537	15780	1.000000	9081	17405	1.000000	27602677	0.000000
113412038	158396003	825121	9999.999908	11746	15446	1.000000	9157	17314	1.000000	28076398	0.000000
113413350	158403804	825434	9999.999944	11499	15806	1.000000	9183	17556	1.000000	28548701	0.000000
113400676	158407564	823648	9999.999966	11564	15802	1.000000	9116	17555	1.000000	29020985	0.000000
113390885	158414629	824182	9999.999980	11640	15539	1.000000	9272	17208	1.000000	29491896	-1.#IND00
113402018	158418362	823116	9999.999988	11404	15750	1.000000	9195	17265	1.000000	29962694	-0.019200
113387773	158413280	825813	9999.999992	11628	15613	1.000000	9123	17429	1.000000	30431874	0.005018
113408360	158432240	825684	9999.999995	11577	15741	1.000000	9185	17417	1.000000	30900998	-0.014121
113398552	158434588	825484	9999.999997	11443	16027	1.000000	9205	17391	1.000000	31369840	-0.007431
113401690	158429337	825462	9999.999998	11584	15651	1.000000	9324	17251	1.000000	31838258	-0.002427
113413603	158411793	826333	9999.999999	11567	15876	1.000000	9064	17405	1.000000	32305867	0.001509
113409704	158422901	827123	9999.999999	11726	15472	1.000000	9134	17569	1.000000	32772823	0.000590
113417037	158398437	825652	10000.000000	11635	15507	1.000000	9089	17381	1.000000	33238128	0.000682
113401429	158429991	824624	10000.000000	11548	15725	1.000000	9113	17465	1.000000	33703076	0.004729
113403521	158434863	823689	10000.000000	11662	15734	1.000000	8926	17706	1.000000	34167826	0.006604
113404378	158405341	824178	10000.000000	11649	15661	1.000000	9164	17596	1.000000	34630718	0.008296
113420771	158409213	823969	10000.000000	11528	15879	1.000000	9101	17449	1.000000	35093308	0.007701
113421349	158400071	825276	10000.000000	11526	15582	1.000000	9179	17336	1.000000	35555055	0.010287
113421239	158390665	825417	10000.000000	11668	15670	1.000000	9229	17340	1.000000	36017822	0.009465
113395239	158437142	824190	10000.000000	11713	15665	1.000000	9203	17132	1.000000	36478710	0.008206
113397763	158413004	825750	10000.000000	11721	15535	1.000000	9134	17440	1.000000	36940086	0.005660
113405015	158412358	825103	10000.000000	11587	15493	1.000000	9281	17087	1.000000	37400077	0.005848
113403270	158413375	825139	10000.000000	11881	15272	1.000000	8987	17593	1.000000	37857696	0.006515
113394244	158409776	825569	10000.000000	11505	15851	1.000000	8972	17582	1.000000	38315684	0.006450
113397298	158424930	825462	10000.000000	11818	15486	1.000000	9238	17442	1.000000	38774203	0.007253
113418966	158394532	822795	10000.000000	11314	16072	1.000000	9140	17500	1.000000	39230726	0.006302
113408384	158419292	826450	10000.000000	11666	15578	1.000000	9168	17421	1.000000	39686400	0.006034
113411268	158411517	825605	10000.000000	11696	15496	1.000000	8979	17677	1.000000	40141232	0.006698
113407865	158414173	825554	10000.000000	11727	15604	1.000000	9077	17590	1.000000	40596319	0.005994
113401806	158409412	825567	10000.000000	11670	15587	1.000000	9335	17066	1.000000	41050502	0.006242
113412604	158408420	825714	10000.000000	11402	15836	1.000000	9138	17223	1.000000	41504581	0.007414
113406704	158410473	825016	10000.000000	11555	15599	1.000000	9146	17258	1.000000	41957525	0.006666
113411967	158409019	824366	10000.000000	11646	15791	1.000000	9130	17497	1.000000	42409732	0.006245
113386116	158444161	827075	10000.000000	11637	15756	1.000000	9119	17535	1.000000	42861806	0.006656
113387748	158436426	825656	10000.000000	11352	15798	1.000000	9128	17364	1.000000	43312137	0.006660
113407349	158411451	824601	10000.000000	11478	15792	1.000000	9029	17692	1.000000	43762385	0.005464
113410213	158417531	825457	10000.000000	11665	15465	1.000000	9170	17315	1.000000	44211582	0.006348
113412303	158398246	825176	10000.000000	11801	15421	1.000000	9211	17542	1.000000	44660090	0.007958
113412952	158397453	824928	10000.000000	11580	15425	1.000000	9092	17514	1.000000	45108448	0.007811
113414058	158390872	825721	10000.000000	11508	15796	1.000000	9022	17585	1.000000	45556084	0.007703
113418885	158417667	824666	10000.000000	11495	15906	1.000000	9145	17372	1.000000	46002592	0.008198
113394095	158429706	824215	10000.000000	11444	15934	1.000000	9239	17304	1.000000	46447823	0.008042
113414710	158397468	826201	10000.000000	11596	15492	1.000000	9207	17343	1.000000	46891646	0.007816
113406576	158401954	825717	10000.000000	11480	15798	1.000000	9153	17551	1.000000	47336191	0.007700
113399858	158419189	825960	10000.000000	11621	15694	1.000000	9089	17519	1.000000	47779665	0.007475
113401913	158408482	825456	10000.000000	11675	15643	1.000000	9152	17487	1.000000	48223780	0.006766
113397655	158412883	825339	10000.000000	11470	15913	1.000000	9041	17834	1.000000	48665051	0.007038
113411322	158403782	824329	10000.000000	11618	15772	1.000000	9113	17371	1.000000	49107738	0.006980
113406395	158423976	825479	10000.000000	11533	15709	1.000000	9196	17325	1.000000	49548226	0.007359
113405429	158420676	824028	10000.000000	11595	15750	1.000000	9008	17659	1.000000	49988634	0.006902
113390053	158420520	824762	10000.000000	11469	15640	1.000000	9241	17193	1.000000	50429580	0.006810
113415918	158418632	825731	10000.000000	11561	15738	1.000000	9265	17026	1.000000	50869767	0.006874
113408580	158409644	825980	10000.000000	11461	16024	1.000000	9117	17416	1.000000	51308086	0.006853
113394987	158411705	824934	10000.000000	11700	15782	1.000000	9301	17318	1.000000	51746256	0.007319
113410400	158399442	825288	10000.000000	11601	15688	1.000000	9230	17345	1.000000	52183449	0.007216
113398845	158409957	826013	10000.000000	11704	15706	1.000000	9095	17462	1.000000	52621256	0.007040
113397389	158417434	824294	10000.000000	11613	15378	1.000000	9136	17500	1.000000	53057497	0.006639
113401729	158413528	824049	10000.000000	11694	15542	1.000000	9250	17220	1.000000	53491592	0.006221
113400389	158394368	826199	10000.000000	11669	15621	1.000000	9056	17593	1.000000	53926120	0.005868
113435702	158374609	825090	10000.000000	11545	15706	1.000000	9100	17515	1.000000	54361321	0.006045
113397047	158412760	823981	10000.000000	11472	15785	1.000000	9055	17614	1.000000	54795036	0.006003
113412652	158398874	827130	10000.000000	11587	15706	1.000000	9183	17204	1.000000	55228496	0.006032
113400686	158420927	823693	10000.000000	11501	15760	1.000000	9294	17179	1.000000	55660766	0.005883
113391014	158432381	826464	10000.000000	11684	15721	1.000000	9131	17494	1.000000	56090976	0.005805
npatches	nstrain	runtime	dt	init_x	init_y	init_y_blood	init_z	init_S	beta0	beta1	beta2	beta3	mean_beta	B	d	delta	delta_blood	b[0]	mut	m	CTL	c	g	epsilon	k	het	lambda	rho	omega	x_max	patch.dyna	DELTA	A	VA
10000	1	100.000000	0.001000	21900	9499	5000000	0.001000	10000000	8.027342	10.189709	5.704210	6.928783	10	800000000	0.010000	1.000000	432.000000	80000	0.000050	0.004800	0	0.500000	0.000000	2.500000	1.000000	0.500000	0.001000	0.001000	0.010000	31872	0	10.000000	7.000000	1.000000
sus	inf	inf_blood	z	x[0]	y[0][0]	z[0]	x[1]	y[1][0]	z[1]	S[0]	synchrony
219000000	94990000	5000000	10.000000	21900	9499	0.001000	21900	9499	0.001000	10000000	0.000000
118250396	143065313	745510	3941.516320	13413	13244	0.394152	10812	14827	0.394152	10554127	0.000000
130748730	122329506	636764	6325.803353	14568	11470	0.632580	11847	12930	0.632580	11010463	0.000000
137425478	113279207	590235	7771.765723	15529	10294	0.777177	12490	11911	0.777177	11450596	0.000000
141297698	108328612	564048	8648.676577	16021	9582	0.864868	12665	11948	0.864868	11878961	0.000000
143615828	105430675	549282	9180.483393	16490	9258	0.918048	12945	11337	0.918048	12301203	0.000000
145041951	103730127	540599	9503.000201	16554	9123	0.950300	13185	11136	0.950300	12718696	0.000000
145915353	102716816	535526	9698.592075	16789	8988	0.969859	13403	10682	0.969859	13133550	0.000000
146417690	102122857	531654	9817.209710	16743	8991	0.981721	13222	10892	0.981721	13545855	0.000000
146734891	101738749	528958	9889.145947	16819	9044	0.988915	13232	10778	0.988915	13956631	0.000000
146921593	101527358	529112	9932.772025	16730	8996	0.993277	13085	11093	0.993277	14367018	0.000000
147043597	101385357	527996	9959.229270	16567	9154	0.995923	13363	10816	0.995923	14775495	0.000000
147131215	101293565	527434	9975.274394	16674	9118	0.997527	13423	10738	0.997527	15183949	0.000000
147172878	101245303	527407	9985.005037	16894	8732	0.998501	13452	10822	0.998501	15590260	0.000000
147199399	101209225	527505	9990.906233	17023	8861	0.999091	13519	10741	0.999091	15997158	0.000000
147193244	101217647	527295	9994.485041	16547	9132	0.999449	13409	10793	0.999449	16403499	0.000000
147196293	101220975	526216	9996.655426	16579	8926	0.999666	13152	11094	0.999666	16809748	0.000000
147217000	101195643	528193	9997.971667	16845	8866	0.999797	13627	10528	0.999797	17215337	0.000000
147241590	101194846	527558	9998.769908	16700	8965	0.999877	13470	10849	0.999877	17619947	0.000000
147217922	101180524	527144	9999.254005	16769	8980	0.999925	13176	11048	0.999925	18023118	0.000000
147214062	101187150	528333	9999.547588	16664	9012	0.999955	13451	10814	0.999955	18425358	0.000000
147207728	101209672	525998	9999.725632	16804	8845	0.999973	13250	10779	0.999973	18826764	0.000000
147199657	101210040	527545	9999.833608	16934	8916	0.999983	13247	10830	0.999983	19226523	0.000000
147214197	101197339	527176	9999.899091	16790	9101	0.999990	13413	10811	0.999990	19628034	0.000000
147236343	101175060	527411	9999.938803	16709	8949	0.999994	13152	11140	0.999994	20028256	0.000000
147204755	101210294	526781	9999.962887	16888	8894	0.999996	13465	10812	0.999996	20427964	0.000000
147203978	101205807	526842	9999.977493	16610	8973	0.999998	13336	10847	0.999998	20828065	0.000000
147211172	101193755	525918	9999.986350	16868	8961	0.999999	13241	10890	0.999999	21228121	0.000000
147235366	101181542	526406	9999.991722	16763	8839	0.999999	13223	11164	0.999999	21626219	0.000000
147242819	101171908	525756	9999.994980	16931	8799	0.999999	13438	10747	0.999999	22023322	0.000000
147239650	101190655	525943	9999.996955	16932	8795	1.000000	13155	11095	1.000000	22419837	0.000000
147214431	101190386	528542	9999.998154	16686	9242	1.000000	13537	10586	1.000000	22816183	0.000000
147206634	101195520	525017	9999.998880	16889	8866	1.000000	13210	10896	1.000000	23211441	0.000000
147234952	101180417	525937	9999.999321	16849	8935	1.000000	13336	10936	1.000000	23606765	0.000000
147222111	101183280	527408	9999.999588	16702	8961	1.000000	13449	10838	1.000000	24001725	0.000000
147223564	101202084	526845	9999.999750	16874	8873	1.000000	13275	10816	1.000000	24396038	0.000000
147225814	101196473	526521	9999.999849	16834	8931	1.000000	13393	10931	1.000000	24789221	0.000000
147243041	101180338	525904	9999.999908	16613	9234	1.000000	13229	10840	1.000000	25181688	0.000000
147225555	101176254	527054	9999.999944	16704	9049	1.000000	13345	10870	1.000000	25573630	0.000000
147247091	101189830	526449	9999.999966	17058	8918	1.000000	13540	10828	1.000000	25964467	0.000000
147220537	101190441	525733	9999.999980	16908	8858	1.000000	13361	10825	1.000000	26355759	-1.#IND00
147216959	101178016	526331	9999.999988	16453	9292	1.000000	13331	10752	1.000000	26747245	-0.009600
147208152	101181402	527134	9999.999992	16738	9205	1.000000	13238	10959	1.000000	27137623	-0.024564
147234582	101174984	527147	9999.999995	16627	9150	1.000000	13480	10688	1.000000	27527485	-0.009028
147224981	101177680	526738	9999.999997	16662	8840	1.000000	13291	10787	1.000000	27916700	-0.009898
147244419	101155819	527805	9999.999998	16592	9108	1.000000	13205	11089	1.000000	28305443	-0.006260
147227600	101166743	526477	9999.999999	16990	8793	1.000000	13224	10722	1.000000	28693807	-0.008796
147224704	101182300	527354	9999.999999	16895	8863	1.000000	13539	10775	1.000000	29080715	-0.006757
147222076	101198641	528960	10000.000000	16728	9089	1.000000	13158	10971	1.000000	29467088	-0.003392
147230016	101172396	526934	10000.000000	16653	9062	1.000000	13184	10976	1.000000	29851728	-0.005289
147209768	101210494	527624	10000.000000	16876	8725	1.000000	13597	10735	1.000000	30236558	-0.005626
147226322	101165287	525357	10000.000000	16917	8856	1.000000	13522	10742	1.000000	30621542	-0.004942
147233889	101170508	526488	10000.000000	16809	8951	1.000000	13218	10903	1.000000	31006631	-0.004698
147222379	101174012	527719	10000.000000	16942	8804	1.000000	13358	11014	1.000000	31390852	-0.003516
147194109	101202554	526611	10000.000000	16375	9407	1.000000	13349	10740	1.000000	31773221	-0.007997
147230351	101187128	527129	10000.000000	16861	8897	1.000000	13206	10970	1.000000	32155596	-0.007379
147243431	101174894	526620	10000.000000	16819	9113	1.000000	13547	10871	1.000000	32536943	-0.006431
147232174	101189894	527452	10000.000000	16594	9156	1.000000	13290	11158	1.000000	32917979	-0.007159
147249067	101169303	527688	10000.000000	16735	9097	1.000000	13199	10778	1.000000	33298231	-0.006064
147227051	101169537	528255	10000.000000	16946	9021	1.000000	13463	10491	1.000000	33678329	-0.006680
147215081	101203143	526397	10000.000000	16751	8865	1.000000	13428	10913	1.000000	34058096	-0.006041
147233766	101178774	526059	10000.000000	16572	8925	1.000000	13481	11001	1.000000	34437558	-0.005322
147227171	101160203	526792	10000.000000	16813	8835	1.000000	13345	10814	1.000000	34816291	-0.005061
147215480	101186070	527646	10000.000000	16892	8904	1.000000	13327	11005	1.000000	35193508	-0.003335
147220851	101198473	527022	10000.000000	16514	8966	1.000000	13294	10870	1.000000	35570394	-0.002940
147233245	101182281	526198	10000.000000	16721	8997	1.000000	13309	10920	1.000000	35947100	-0.003068
147221868	101184881	525883	10000.000000	16854	8759	1.000000	13403	10827	1.000000	36323689	-0.003169
147239590	101170591	528239	10000.000000	16630	8875	1.000000	13341	10869	1.000000	36699548	-0.002295
147230454	101188139	526967	10000.000000	16686	9116	1.000000	13431	10757	1.000000	37074661	-0.002340
147236261	101171588	526894	10000.000000	16765	8889	1.000000	13303	11058	1.000000	37450612	-0.001457
147240861	101165431	526576	10000.000000	16654	8999	1.000000	13549	10769	1.000000	37823355	-0.000634
147237208	101177379	527419	10000.000000	16511	9143	1.000000	13560	10771	1.000000	38196647	-0.001041
147216253	101190788	526841	10000.000000	16887	8718	1.000000	13246	11017	1.000000	38569954	-0.001208
147213827	101202233	527311	10000.000000	16913	8918	1.000000	13219	10894	1.000000	38943143	-0.001302
147231914	101182806	525852	10000.000000	16586	9143	1.000000	13227	11090	1.000000	39313811	-0.001323
147229800	101177793	526582	10000.000000	17004	8995	1.000000	13184	11108	1.000000	39683786	-0.001978
147230474	101170262	526947	10000.000000	16797	8843	1.000000	13307	10983	1.000000	40053158	-0.001848
147226444	101190748	527599	10000.000000	17073	8823	1.000000	13503	10776	1.000000	40423464	-0.001837
147218229	101204198	526998	10000.000000	16758	8878	1.000000	13346	10863	1.000000	40793452	-0.002167
147221370	101177678	528226	10000.000000	17022	8671	1.000000	13276	11014	1.000000	41162344	-0.002023
147253358	101150489	526553	10000.000000	16914	9113	1.000000	13294	10969	1.000000	41531782	-0.001917
147248679	101172640	526260	10000.000000	16674	9070	1.000000	13470	10829	1.000000	41898732	-0.002089
147233196	101173390	526456	10000.000000	16643	8939	1.000000	13040	11166	1.000000	42266094	-0.003028
147216293	101188586	526293	10000.000000	16731	8991	1.000000	13485	10815	1.000000	42633307	-0.002955
147229784	101190597	526425	10000.000000	16948	8852	1.000000	13378	10767	1.000000	42999670	-0.003437
147240914	101168952	526032	10000.000000	16923	8967	1.000000	13385	10918	1.000000	43365968	-0.003258
147222335	101196664	527393	10000.000000	16832	8908	1.000000	13469	10773	1.000000	43730747	-0.003333
147215983	101202331	527115	10000.000000	16720	9042	1.000000	13307	11075	1.000000	44095013	-0.003472
147208338	101172837	527339	10000.000000	17028	8677	1.000000	13474	10696	1.000000	44458243	-0.003848
147242982	101155157	526887	10000.000000	16877	8889	1.000000	13376	10838	1.000000	44820383	-0.003925
147228379	101187786	527230	10000.000000	16645	9039	1.000000	13392	10827	1.000000	45183909	-0.004752
147232334	101160143	527757	10000.000000	16917	8755	1.000000	13349	10960	1.000000	45545203	-0.004619
147243065	101162994	527448	10000.000000	16873	9014	1.000000	13517	10569	1.000000	45906268	-0.004869
147191577	101201489	528217	10000.000000	16445	9309	1.000000	13180	11201	1.000000	46267383	-0.003692
147207885	101209031	526203	10000.000000	16624	9083	1.000000	13447	10716	1.000000	46628743	-0.003457
147224802	101199660	527510	10000.000000	16783	8895	1.000000	13178	10919	1.000000	46988709	-0.003365
147206511	101195974	527745	10000.000000	17001	9061	1.000000	13283	11063	1.000000	47348759	-0.002570
147251532	101147707	526738	10000.000000	16863	8929	1.000000	13486	10751	1.000000	47708669	-0.002053
147221112	101194004	525516	10000.000000	16771	8882	1.000000	13521	10841	1.000000	48067656	-0.001461
147213363	101187570	526718	10000.000000	16767	9125	1.000000	13402	10917	1.000000	48426152	-0.001443
npatches	nstrain	runtime	dt	init_x	init_y	init_y_blood	init_z	init_S	beta0	beta1	beta2	beta3	mean_beta	B	d	delta	delta_blood	b[0]	mut	m	CTL	c	g	epsilon	k	het	lambda	rho	omega	x_max	patch.dyna	DELTA	A	VA
10000	1	100.000000	0.001000	21900	9499	5000000	0.001000	10000000	6.490544	13.457295	10.329167	6.261236	10	800000000	0.010000	1.000000	432.000000	80000	0.000050	0.004800	0	0.500000	0.000000	2.500000	2.000000	0.500000	0.001000	0.001000	0.010000	31872	0	10.000000	7.000000	1.000000
sus	inf	inf_blood	z	x[0]	y[0][0]	z[0]	x[1]	y[1][0]	z[1]	S[0]	synchrony
219000000	94990000	5000000	10.000000	21900	9499	0.001000	21900	9499	0.001000	10000000	0.000000
125279655	125931951	656669	3941.516320	17279	9735	0.394152	8647	15056	0.394152	10542815	0.000000
148033871	95086370	495093	6325.803353	20150	6444	0.632580	10478	11888	0.632580	10959893	0.000000
160824868	82291784	427519	7771.765723	22267	5104	0.777177	11404	10373	0.777177	11341711	0.000000
168254604	75599841	394137	8648.676577	23076	4430	0.864868	11693	10119	0.864868	11703441	0.000000
172756456	71833273	374615	9180.483393	23948	4077	0.918048	12111	9539	0.918048	12053816	0.000000
175459205	69683892	363042	9503.000201	24458	3728	0.950300	12329	9351	0.950300	12394929	0.000000
177077658	68383699	355508	9698.592075	24331	3872	0.969859	12439	9473	0.969859	12732253	0.000000
178110390	67589577	351609	9817.209710	24636	3565	0.981721	12378	9298	0.981721	13065462	0.000000
178688457	67151177	349127	9889.145947	24923	3387	0.988915	12593	8965	0.988915	13397196	0.000000
179058683	66858841	347841	9932.772025	25100	3453	0.993277	12572	9254	0.993277	13727344	0.000000
179287399	66682886	348087	9959.229270	24679	3658	0.995923	12380	9221	0.995923	14056128	0.000000
179387567	66616291	347203	9975.274394	24521	3646	0.997527	12633	9130	0.997527	14384339	0.000000
179502080	66527912	347373	9985.005037	24637	3572	0.998501	12618	9217	0.998501	14711351	0.000000
179513561	66506544	346619	9990.906233	24674	3549	0.999091	12720	8887	0.999091	15037598	0.000000
179583199	66452513	345794	9994.485041	24631	3622	0.999449	12635	9087	0.999449	15364477	0.000000
179610208	66453227	345962	9996.655426	24666	3439	0.999666	12701	8989	0.999666	15690191	0.000000
179596213	66458258	346833	9997.971667	24812	3460	0.999797	12489	9115	0.999797	16016309	0.000000
179600923	66435945	345575	9998.769908	24909	3398	0.999877	12424	9256	0.999877	16340933	0.000000
179587887	66448530	346486	9999.254005	25008	3532	0.999925	12423	9189	0.999925	16665936	0.000000
179629370	66440564	345896	9999.547588	24802	3324	0.999955	12491	9211	0.999955	16989254	0.000000
179617254	66445828	345319	9999.725632	25277	3252	0.999973	12698	8978	0.999973	17312887	0.000000
179624918	66455879	347048	9999.833608	25054	3417	0.999983	12512	9143	0.999983	17636307	0.000000
179616304	66457196	345566	9999.899091	24457	3550	0.999990	12650	8955	0.999990	17958654	0.000000
179621390	66437357	347238	9999.938803	24584	3480	0.999994	12660	8879	0.999994	18279741	0.000000
179609250	66429236	345720	9999.962887	24779	3495	0.999996	12654	9017	0.999996	18600274	0.000000
179633133	66425444	346078	9999.977493	25033	3324	0.999998	12589	9048	0.999998	18922840	0.000000
179635152	66413521	345824	9999.986350	24886	3354	0.999999	12396	9191	0.999999	19243319	0.000000
179595169	66454458	345670	9999.991722	25006	3439	0.999999	12571	9203	0.999999	19563619	0.000000
179610672	66443446	346034	9999.994980	24815	3507	0.999999	12395	9355	0.999999	19882954	0.000000
179617045	66445710	345423	9999.996955	24960	3319	1.000000	12552	9024	1.000000	20201573	0.000000
179632636	66433746	346023	9999.998154	24713	3639	1.000000	12674	9067	1.000000	20520596	0.000000
179598129	66465128	345703	9999.998880	24799	3428	1.000000	12652	9149	1.000000	20838825	0.000000
179596252	66456370	346324	9999.999321	24706	3479	1.000000	12499	9031	1.000000	21156434	0.000000
179594715	66455965	346096	9999.999588	24905	3509	1.000000	12516	9092	1.000000	21473695	0.000000
179634811	66427556	345752	9999.999750	24790	3532	1.000000	12510	9284	1.000000	21790236	0.000000
179605428	66439767	345970	9999.999849	24942	3481	1.000000	12601	9063	1.000000	22105859	0.000000
179613393	66438113	347432	9999.999908	24894	3582	1.000000	12595	9001	1.000000	22421399	0.000000
179617255	66437338	346021	9999.999944	24685	3524	1.000000	12517	9258	1.000000	22737019	0.000000
179591786	66467504	346482	9999.999966	24749	3617	1.000000	12756	8969	1.000000	23052328	0.000000
179625946	66435365	346376	9999.999980	24687	3606	1.000000	12586	9141	1.000000	23366388	-1.#IND00
179604358	66425776	346102	9999.999988	25068	3462	1.000000	12578	9032	1.000000	23681030	0.051200
179615658	66431721	345916	9999.999992	24408	3699	1.000000	12679	8971	1.000000	23994435	0.021716
179651180	66435508	345841	9999.999995	24553	3682	1.000000	12802	8822	1.000000	24307037	0.006357
179628291	66439470	346884	9999.999997	24639	3662	1.000000	12670	9096	1.000000	24620384	0.006107
179608144	66454716	347107	9999.999998	24684	3698	1.000000	12598	9125	1.000000	24932290	-0.000783
179599603	66447007	345923	9999.999999	24487	3630	1.000000	12596	9065	1.000000	25242417	-0.002544
179599701	66441332	346069	9999.999999	24655	3594	1.000000	12776	8983	1.000000	25553065	-0.003585
179627374	66436748	346011	10000.000000	24459	3663	1.000000	12651	9063	1.000000	25863203	-0.003187
179630404	66424959	344934	10000.000000	24811	3311	1.000000	12304	9333	1.000000	26173580	-0.001574
179646244	66431201	345971	10000.000000	24758	3679	1.000000	12718	9000	1.000000	26482158	0.000226
179597820	66467634	346902	10000.000000	24771	3550	1.000000	12633	9016	1.000000	26791640	0.001329
179610056	66440236	344592	10000.000000	24927	3394	1.000000	12764	9069	1.000000	27100535	0.001667
179621626	66430335	345443	10000.000000	24679	3516	1.000000	12757	8913	1.000000	27408850	0.001014
179610320	66435788	347031	10000.000000	24895	3462	1.000000	12507	9127	1.000000	27717554	0.000300
179618178	66443272	346200	10000.000000	24725	3620	1.000000	12445	9367	1.000000	28026102	0.003579
179599737	66439136	346136	10000.000000	24177	3823	1.000000	12558	9129	1.000000	28333179	0.004798
179610354	66447949	345121	10000.000000	24772	3428	1.000000	12946	8915	1.000000	28639656	0.004581
179622976	66427490	347325	10000.000000	24592	3441	1.000000	12729	8998	1.000000	28945244	0.003472
179613727	66441108	346375	10000.000000	24834	3563	1.000000	12831	8909	1.000000	29251207	0.003040
179593918	66461417	345668	10000.000000	25051	3448	1.000000	12570	8945	1.000000	29555293	0.002726
179606320	66449397	345467	10000.000000	24596	3689	1.000000	12751	9032	1.000000	29860315	0.002542
179621710	66439597	345544	10000.000000	24530	3766	1.000000	12786	8918	1.000000	30165124	0.002874
179592587	66457863	346364	10000.000000	24475	3760	1.000000	12634	9002	1.000000	30469268	0.002573
179652241	66412937	345593	10000.000000	24433	3684	1.000000	12608	8967	1.000000	30771513	0.002701
179621931	66439580	345601	10000.000000	24800	3536	1.000000	12751	8943	1.000000	31074516	0.002566
179592167	66462121	346414	10000.000000	24506	3505	1.000000	12679	8963	1.000000	31377404	0.001957
179597979	66455508	345746	10000.000000	24709	3533	1.000000	12235	9241	1.000000	31679304	0.002047
179633055	66428082	346908	10000.000000	24413	3749	1.000000	12639	9156	1.000000	31980574	0.002368
179618051	66444597	345962	10000.000000	24776	3634	1.000000	12667	9013	1.000000	32281704	0.002079
179632933	66448699	346082	10000.000000	24473	3756	1.000000	12670	9212	1.000000	32583573	0.001628
179605301	66454248	346311	10000.000000	24610	3755	1.000000	12526	8995	1.000000	32882995	0.003308
179637276	66414725	344590	10000.000000	24797	3441	1.000000	12649	9181	1.000000	33182847	0.003600
179640370	66435311	345194	10000.000000	24831	3514	1.000000	12580	9047	1.000000	33482322	0.003296
179613391	66432545	346597	10000.000000	24565	3642	1.000000	12591	9096	1.000000	33781173	0.001383
179615057	66452874	346000	10000.000000	24852	3501	1.000000	12610	9022	1.000000	34078991	0.001712
179591865	66463803	346377	10000.000000	24688	3486	1.000000	12558	9024	1.000000	34376486	0.002653
179646472	66420812	345903	10000.000000	24387	3698	1.000000	12676	9171	1.000000	34674418	0.002647
179615488	66452863	346268	10000.000000	25042	3316	1.000000	13021	8776	1.000000	34971759	0.002691
179604051	66444754	345513	10000.000000	24517	3576	1.000000	12497	9251	1.000000	35268190	0.002801
179616126	66430784	346044	10000.000000	24790	3444	1.000000	12597	9021	1.000000	35565100	0.002649
179648549	66431832	345566	10000.000000	24804	3607	1.000000	12640	9179	1.000000	35860440	0.002215
179587174	66464343	346377	10000.000000	24440	3668	1.000000	12846	8694	1.000000	36155434	0.001747
179613995	66439915	347103	10000.000000	24792	3588	1.000000	12686	9170	1.000000	36450081	0.002566
179619706	66450624	345680	10000.000000	24321	3808	1.000000	12740	8919	1.000000	36744315	0.002580
179612768	66440811	346564	10000.000000	24645	3611	1.000000	13114	8696	1.000000	37037871	0.002416
179612811	66434835	345191	10000.000000	25082	3405	1.000000	12518	9231	1.000000	37330864	0.001826
179593537	66462982	346414	10000.000000	24780	3634	1.000000	12684	8967	1.000000	37624212	0.000621
179602982	66439497	346844	10000.000000	24735	3434	1.000000	12640	8950	1.000000	37916211	0.000692
179646459	66427336	345897	10000.000000	24967	3446	1.000000	12780	8770	1.000000	38208884	0.000509
179605398	66447422	346545	10000.000000	24747	3609	1.000000	12310	9183	1.000000	38500699	0.001780
179614148	66440334	345754	10000.000000	24798	3437	1.000000	12601	8941	1.000000	38791775	0.001676
179622446	66433771	347314	10000.000000	25066	3340	1.000000	12575	9167	1.000000	39084353	0.001269
179611767	66431445	346448	10000.000000	24410	3627	1.000000	12675	8936	1.000000	39373940	0.001237
179626470	66435577	345994	10000.000000	24633	3622	1.000000	12448	9323	1.000000	39663700	0.001528
179616210	66442753	346096	10000.000000	24782	3435	1.000000	12385	9271	1.000000	39953338	0.001447
179618203	66418797	345944	10000.000000	25078	3352	1.000000	12547	9097	1.000000	40241480	0.001406
179629189	66417783	346146	10000.000000	24787	3535	1.000000	12561	9010	1.000000	40529648	0.000924
179599224	66446131	345598	10000.000000	24761	3518	1.000000	12631	9074	1.000000	40817784	0.001051
179589224	66467089	345373	10000.000000	24818	3474	1.000000	12528	9082	1.000000	41104530	0.000486
npatches	nstrain	runtime	dt	init_x	init_y	init_y_blood	init_z	init_S	beta0	beta1	beta2	beta3	mean_beta	B	d	delta	delta_blood	b[0]	mut	m	CTL	c	g	epsilon	k	het	lambda	rho	omega	x_max	patch.dyna	DELTA	A	VA
10000	1	100.000000	0.001000	21900	9499	5000000	0.001000	10000000	8.129767	5.718812	10.289696	9.161782	10	800000000	0.010000	1.000000	432.000000	80000	0.000050	0.004800	0	0.500000	0.000000	2.500000	3.000000	0.500000	0.001000	0.001000	0.010000	31872	0	10.000000	7.000000	1.000000
sus	inf	inf_blood	z	x[0]	y[0][0]	z[0]	x[1]	y[1][0]	z[1]	S[0]	synchrony
219000000	94990000	5000000	10.000000	21900	9499	0.001000	21900	9499	0.001000	10000000	0.000000
132878789	110466386	576594	3941.516320	14937	10110	0.394152	19956	7078	0.394152	10526625	0.000000
165534960	73866715	385434	6325.803353	18783	6208	0.632580	24468	3587	0.632580	10899905	0.000000
183921513	59824400	311805	7771.765723	20916	4833	0.777177	27102	2244	0.777177	11224175	0.000000
194497776	52785864	274918	8648.676577	22016	4310	0.864868	28248	1668	0.864868	11521947	0.000000
200734432	48941557	254884	9180.483393	23007	3791	0.918048	28707	1384	0.918048	11801366	0.000000
204503925	46743679	243115	9503.000201	23603	3453	0.950300	29582	1132	0.950300	12071410	0.000000
206738164	45456757	237284	9698.592075	23627	3429	0.969859	29484	1150	0.969859	12334721	0.000000
208110760	44703475	233585	9817.209710	23466	3405	0.981721	29502	998	0.981721	12593656	0.000000
208920485	44228488	230058	9889.145947	23996	3316	0.988915	29903	947	0.988915	12849962	0.000000
209420490	43985840	229204	9932.772025	24317	3048	0.993277	29806	968	0.993277	13104415	0.000000
209752850	43789911	228885	9959.229270	24461	3090	0.995923	29735	1025	0.995923	13359038	0.000000
209905288	43703086	227115	9975.274394	24017	3272	0.997527	29820	890	0.997527	13612353	0.000000
210011608	43644672	227148	9985.005037	24513	2951	0.998501	30192	846	0.998501	13864868	0.000000
210093674	43606766	226681	9990.906233	24251	3078	0.999091	29727	995	0.999091	14116211	0.000000
210131122	43580412	228035	9994.485041	24480	3066	0.999449	30006	935	0.999449	14368358	0.000000
210136731	43569431	227069	9996.655426	23733	3437	0.999666	29734	1042	0.999666	14618752	0.000000
210164607	43557973	225660	9997.971667	24023	3236	0.999797	29682	1038	0.999797	14868279	0.000000
210188419	43549059	227684	9998.769908	23968	3332	0.999877	29872	1008	0.999877	15118093	0.000000
210182051	43545802	226894	9999.254005	23911	3046	0.999925	29873	957	0.999925	15367492	0.000000
210169274	43567593	227080	9999.547588	24525	2989	0.999955	29654	1045	0.999955	15616270	0.000000
210193646	43541648	227289	9999.725632	24324	3302	0.999973	29800	988	0.999973	15864929	0.000000
210197744	43544840	227163	9999.833608	23864	3162	0.999983	29635	939	0.999983	16113196	0.000000
210185569	43555973	227057	9999.899091	24239	3174	0.999990	29821	885	0.999990	16361969	0.000000
210176965	43545428	226615	9999.938803	24291	3099	0.999994	29905	873	0.999994	16610320	0.000000
210153897	43563086	226358	9999.962887	24302	3206	0.999996	29974	818	0.999996	16858152	0.000000
210165577	43560928	227225	9999.977493	24239	3009	0.999998	29687	941	0.999998	17104981	0.000000
210207256	43542865	227369	9999.986350	24002	3158	0.999999	29490	992	0.999999	17352481	0.000000
210166027	43558535	226668	9999.991722	24125	3043	0.999999	29802	901	0.999999	17598022	0.000000
210148863	43558221	226932	9999.994980	24161	3064	0.999999	29930	814	0.999999	17843756	0.000000
210175321	43549760	226761	9999.996955	24132	3128	1.000000	29848	852	1.000000	18089398	0.000000
210200601	43524759	226983	9999.998154	23976	3105	1.000000	30105	840	1.000000	18333944	0.000000
210177850	43540490	226213	9999.998880	24255	3114	1.000000	29967	932	1.000000	18578153	0.000000
210240790	43523001	226034	9999.999321	23942	3279	1.000000	29887	917	1.000000	18822425	0.000000
210212404	43538367	226581	9999.999588	24067	3211	1.000000	29706	926	1.000000	19067233	0.000000
210161075	43561317	226957	9999.999750	24287	3014	1.000000	29804	963	1.000000	19311529	0.000000
210168691	43559785	226706	9999.999849	23966	3347	1.000000	29725	1061	1.000000	19554485	0.000000
210171057	43556356	226108	9999.999908	23999	3218	1.000000	30131	874	1.000000	19797848	0.000000
210168920	43553010	226223	9999.999944	24347	3018	1.000000	30043	929	1.000000	20040985	0.000000
210152323	43559284	226944	9999.999966	23604	3452	1.000000	29848	934	1.000000	20282852	0.000000
210177612	43538015	225972	9999.999980	23541	3384	1.000000	30032	867	1.000000	20525477	-1.#IND00
210147612	43568400	226602	9999.999988	24249	3135	1.000000	30077	861	1.000000	20766910	-0.019200
210151680	43575534	227051	9999.999992	23934	3375	1.000000	30182	787	1.000000	21007929	-0.006129
210178949	43543959	226650	9999.999995	24274	2983	1.000000	30024	884	1.000000	21248728	-0.016728
210217189	43537094	226349	9999.999997	24031	3246	1.000000	29911	954	1.000000	21489775	-0.008991
210156304	43570397	227020	9999.999998	23944	3181	1.000000	29827	950	1.000000	21730109	-0.002221
210188264	43544104	226489	9999.999999	24429	3009	1.000000	30050	853	1.000000	21970567	-0.004533
210182942	43551221	225648	9999.999999	24172	3140	1.000000	29719	936	1.000000	22210164	-0.003042
210158587	43559809	226877	10000.000000	24254	3117	1.000000	30083	895	1.000000	22449336	0.002285
210192512	43528900	226861	10000.000000	24435	2998	1.000000	29915	905	1.000000	22688679	0.003483
210216599	43517956	226284	10000.000000	24144	2965	1.000000	29842	803	1.000000	22926335	0.003804
210189804	43550871	227074	10000.000000	24631	2904	1.000000	29765	986	1.000000	23164783	0.002454
210185835	43537072	226895	10000.000000	24053	3207	1.000000	30122	903	1.000000	23402020	0.002008
210195435	43530174	227078	10000.000000	23864	3208	1.000000	29744	972	1.000000	23639608	0.001471
210197021	43558932	227057	10000.000000	24322	3024	1.000000	29748	1042	1.000000	23876777	0.000592
210165304	43555635	225993	10000.000000	24114	3245	1.000000	29865	1041	1.000000	24112730	-0.001235
210170559	43547408	226847	10000.000000	23891	3375	1.000000	29897	837	1.000000	24348848	-0.002094
210207670	43526553	226356	10000.000000	24319	3094	1.000000	29851	970	1.000000	24584472	-0.002638
210186122	43535396	227077	10000.000000	24357	2992	1.000000	29730	991	1.000000	24819603	-0.002793
210210765	43542195	226534	10000.000000	24019	3216	1.000000	29885	994	1.000000	25054340	-0.003365
210173920	43544629	226490	10000.000000	24071	3277	1.000000	29609	1068	1.000000	25288873	-0.003787
210199855	43535559	226531	10000.000000	24284	2993	1.000000	29832	922	1.000000	25523449	-0.003390
210173989	43559799	226656	10000.000000	24176	3360	1.000000	29770	1043	1.000000	25757177	-0.003557
210158448	43577411	227559	10000.000000	24071	3004	1.000000	29647	1033	1.000000	25990936	-0.003194
210176815	43558275	226796	10000.000000	24155	3061	1.000000	29470	978	1.000000	26223340	-0.004854
210231436	43526999	226770	10000.000000	24086	3292	1.000000	29777	955	1.000000	26455869	-0.004441
210161165	43550471	225889	10000.000000	23846	3303	1.000000	29703	1012	1.000000	26688506	-0.004919
210147379	43559447	225811	10000.000000	24049	3036	1.000000	30104	884	1.000000	26920068	-0.004720
210170533	43529124	226490	10000.000000	24267	3159	1.000000	29823	961	1.000000	27151762	-0.004593
210193954	43550245	226253	10000.000000	24661	2839	1.000000	29854	924	1.000000	27382249	-0.004474
210168561	43559917	227535	10000.000000	23758	3443	1.000000	29883	1005	1.000000	27613714	-0.004044
210152912	43561065	227711	10000.000000	24021	3208	1.000000	29868	913	1.000000	27844668	-0.004586
210187204	43557164	226380	10000.000000	24353	3138	1.000000	29960	1003	1.000000	28075356	-0.005544
210150375	43565034	226664	10000.000000	23913	3206	1.000000	30063	773	1.000000	28306284	-0.005393
210182241	43537810	227032	10000.000000	24133	3164	1.000000	29797	1017	1.000000	28536071	-0.005397
210184357	43546205	226845	10000.000000	24348	3069	1.000000	29783	950	1.000000	28766351	-0.006352
210207585	43533171	226540	10000.000000	24138	3119	1.000000	29881	915	1.000000	28995377	-0.006140
210207857	43539280	227433	10000.000000	24085	3179	1.000000	29883	998	1.000000	29223352	-0.005739
210156371	43558287	227198	10000.000000	24129	3092	1.000000	29659	810	1.000000	29450947	-0.005838
210178405	43545736	226538	10000.000000	24230	3167	1.000000	29886	892	1.000000	29677922	-0.004835
210169206	43541854	226487	10000.000000	24257	3085	1.000000	29944	1093	1.000000	29905247	-0.005123
210215145	43542868	225685	10000.000000	24287	3144	1.000000	29478	1091	1.000000	30132763	-0.005781
210188722	43535951	227149	10000.000000	24193	3171	1.000000	29655	962	1.000000	30359684	-0.005597
210199176	43540944	227229	10000.000000	23767	3312	1.000000	29880	863	1.000000	30586668	-0.006076
210181625	43554785	227653	10000.000000	24141	3189	1.000000	29986	940	1.000000	30813389	-0.005915
210160635	43568503	227349	10000.000000	24100	3001	1.000000	29699	1038	1.000000	31039889	-0.005749
210179585	43554475	227870	10000.000000	24622	3034	1.000000	29763	1047	1.000000	31265302	-0.006610
210165413	43546975	227792	10000.000000	24355	3107	1.000000	29795	921	1.000000	31490873	-0.006275
210187242	43533750	226573	10000.000000	24112	3266	1.000000	30334	837	1.000000	31715998	-0.006912
210158691	43549358	227320	10000.000000	24066	3171	1.000000	30272	776	1.000000	31940605	-0.006833
210200921	43532039	227618	10000.000000	24063	3132	1.000000	29950	882	1.000000	32164510	-0.006316
210185243	43543578	227264	10000.000000	24303	3170	1.000000	29876	939	1.000000	32388249	-0.006271
210186657	43555870	227570	10000.000000	24216	3288	1.000000	29987	928	1.000000	32612265	-0.006130
210164055	43560066	227136	10000.000000	23905	3246	1.000000	29795	962	1.000000	32836346	-0.006045
210170430	43554664	226122	10000.000000	24028	3155	1.000000	29779	936	1.000000	33058778	-0.006236
210177752	43562424	227006	10000.000000	24545	2920	1.000000	29877	984	1.000000	33281595	-0.006708
210206517	43525650	226046	10000.000000	24353	3037	1.000000	30035	960	1.000000	33503613	-0.006827
210195803	43548517	226767	10000.000000	24182	3031	1.000000	30027	883	1.000000	33725456	-0.007039
210223128	43531719	226318	10000.000000	24155	3066	1.000000	29869	855	1.000000	33947688	-0.006640
210166450	43548421	226760	10000.000000	24285	3195	1.000000	30014	990	1.000000	34169024	-0.006572
npatches	nstrain	runtime	dt	init_x	init_y	init_y_blood	init_z	init_S	beta0	beta1	beta2	beta3	mean_beta	B	d	delta	delta_blood	b[0]	mut	m	CTL	c	g	epsilon	k	het	lambda	rho	omega	x_max	patch.dyna	DELTA	A	VA
10000	1	100.000000	0.001000	21900	9499	5000000	0.001000	10000000	12.121865	14.205358	10.673557	13.347673	10	800000000	0.010000	1.000000	432.000000	80000	0.000050	0.004800	0	0.500000	0.000000	2.500000	4.000000	0.500000	0.001000	0.001000	0.010000	31872	0	10.000000	7.000000	1.000000
sus	inf	inf_blood	z	x[0]	y[0][0]	z[0]	x[1]	y[1][0]	z[1]	S[0]	synchrony
219000000	94990000	5000000	10.000000	21900	9499	0.001000	21900	9499	0.001000	10000000	0.000000
139871194	97186309	507934	3941.516320	11222	11108	0.394152	9754	11902	0.394152	10512116	0.000000
181644101	57723409	300858	6325.803353	14660	7331	0.632580	12397	8458	0.632580	10846740	0.000000
204666807	43776359	227330	7771.765723	16438	5822	0.777177	14275	6740	0.777177	11120271	0.000000
217503129	37106898	193606	8648.676577	17536	5222	0.864868	14962	6270	0.864868	11358164	0.000000
224929700	33539786	174093	9180.483393	18119	4878	0.918048	15407	5969	0.918048	11577768	0.000000
229325237	31525922	163988	9503.000201	18470	4641	0.950300	15903	5628	0.950300	11785611	0.000000
231970104	30364354	157822	9698.592075	18642	4529	0.969859	16242	5408	0.969859	11985937	0.000000
233542381	29657965	154363	9817.209710	19110	4380	0.981721	16307	5334	0.981721	12180800	0.000000
234500560	29243443	152774	9889.145947	19201	4351	0.988915	16609	5144	0.988915	12374075	0.000000
235035253	29019029	151117	9932.772025	19182	4390	0.993277	16422	5448	0.993277	12565882	0.000000
235429882	28850579	150239	9959.229270	19183	4441	0.995923	16720	5173	0.995923	12755876	0.000000
235661062	28763835	149587	9975.274394	19220	4245	0.997527	16314	5352	0.997527	12944882	0.000000
235750971	28714023	150305	9985.005037	19422	4343	0.998501	16474	5193	0.998501	13133418	0.000000
235821890	28678745	149692	9990.906233	19455	4344	0.999091	16738	5058	0.999091	13321648	0.000000
235897414	28659324	149308	9994.485041	19257	4358	0.999449	16456	5351	0.999449	13510279	0.000000
235906785	28655736	149663	9996.655426	19268	4392	0.999666	16384	5388	0.999666	13697015	0.000000
235922681	28638368	148906	9997.971667	19513	4320	0.999797	16500	5245	0.999797	13884254	0.000000
235923006	28640326	149965	9998.769908	18983	4600	0.999877	16184	5285	0.999877	14071209	0.000000
235877009	28654209	149437	9999.254005	19484	4158	0.999925	16790	5124	0.999925	14257479	0.000000
235925322	28643305	148605	9999.547588	19343	4277	0.999955	16677	5205	0.999955	14444310	0.000000
235904385	28653126	148565	9999.725632	19296	4310	0.999973	16137	5441	0.999973	14629477	0.000000
235948599	28619112	148613	9999.833608	19088	4365	0.999983	16388	5276	0.999983	14814850	0.000000
235973590	28629870	149861	9999.899091	19301	4404	0.999990	16471	5367	0.999990	15000115	0.000000
235959632	28628341	148994	9999.938803	19193	4495	0.999994	16492	5137	0.999994	15185123	0.000000
235937653	28632561	149276	9999.962887	19328	4229	0.999996	16955	4971	0.999996	15370301	0.000000
235905019	28650853	148987	9999.977493	19265	4237	0.999998	16512	5275	0.999998	15553921	0.000000
235939851	28630960	149606	9999.986350	19137	4439	0.999999	16603	4980	0.999999	15738071	0.000000
235941954	28626298	148308	9999.991722	19329	4334	0.999999	16585	5240	0.999999	15922075	0.000000
235963321	28622594	149372	9999.994980	19256	4411	0.999999	16360	5374	0.999999	16106498	0.000000
235905400	28638916	149471	9999.996955	19260	4302	1.000000	16387	5328	1.000000	16288955	0.000000
235924966	28633062	148786	9999.998154	19301	4163	1.000000	16454	5228	1.000000	16471065	0.000000
235952394	28609194	149646	9999.998880	19746	4095	1.000000	16660	5160	1.000000	16653545	0.000000
235935224	28636954	149271	9999.999321	19007	4522	1.000000	16150	5370	1.000000	16836616	0.000000
235939407	28625507	149208	9999.999588	19339	4185	1.000000	16232	5310	1.000000	17019660	0.000000
235914228	28637828	149543	9999.999750	19146	4344	1.000000	16399	5229	1.000000	17201691	0.000000
235945917	28630932	149298	9999.999849	19192	4466	1.000000	16550	5196	1.000000	17383980	0.000000
235949691	28635061	149221	9999.999908	19469	4235	1.000000	16820	5123	1.000000	17565732	0.000000
235933678	28624448	149202	9999.999944	19222	4455	1.000000	16672	5078	1.000000	17746464	0.000000
235934135	28637387	148544	9999.999966	19541	4133	1.000000	16273	5333	1.000000	17926824	0.000000
235904169	28647018	148239	9999.999980	19011	4434	1.000000	16495	5225	1.000000	18107865	-1.#IND00
235934290	28646306	149574	9999.999988	19133	4350	1.000000	16610	5326	1.000000	18287919	0.024000
235902919	28637242	149473	9999.999992	19011	4423	1.000000	16719	5157	1.000000	18468792	0.009233
235897196	28661673	149301	9999.999995	18935	4553	1.000000	16629	5302	1.000000	18648632	0.008355
235901350	28640709	149792	9999.999997	19541	4094	1.000000	16884	5067	1.000000	18828920	0.007486
235940586	28631978	149515	9999.999998	19129	4574	1.000000	16599	5231	1.000000	19007509	0.005123
235912730	28646061	149180	9999.999999	19272	4293	1.000000	16435	5117	1.000000	19186047	0.005243
235960075	28629541	149504	9999.999999	19473	4373	1.000000	16571	5317	1.000000	19364987	0.005584
235919194	28637522	149360	10000.000000	19287	4352	1.000000	16621	5245	1.000000	19543947	0.003622
235962635	28614919	149020	10000.000000	19105	4289	1.000000	17063	4924	1.000000	19722323	-0.000329
235920833	28636659	149440	10000.000000	19394	4238	1.000000	16677	5140	1.000000	19900290	-0.000959
235940992	28649527	149595	10000.000000	18893	4498	1.000000	16745	5140	1.000000	20077718	-0.001760
235923299	28639387	149231	10000.000000	19626	4091	1.000000	16565	4983	1.000000	20255412	0.001683
235916706	28653561	150038	10000.000000	19171	4423	1.000000	16642	5318	1.000000	20433498	0.001853
235908738	28643420	149001	10000.000000	19291	4328	1.000000	16192	5364	1.000000	20610400	0.000186
235941306	28620782	149470	10000.000000	19555	4072	1.000000	16685	5078	1.000000	20787367	-0.003352
235968635	28615948	148567	10000.000000	19649	4008	1.000000	16299	5234	1.000000	20964397	-0.002990
235955268	28628820	149260	10000.000000	19201	4473	1.000000	16488	5308	1.000000	21140476	-0.004157
235939128	28631203	149652	10000.000000	19349	4224	1.000000	16140	5537	1.000000	21316963	-0.004131
235962199	28638510	149204	10000.000000	19532	4086	1.000000	16589	5198	1.000000	21491808	-0.004259
235950944	28615933	148596	10000.000000	19375	4192	1.000000	16494	5289	1.000000	21667354	-0.003864
235928844	28638451	149603	10000.000000	19478	4284	1.000000	16434	5170	1.000000	21842414	-0.002963
235934561	28636666	148952	10000.000000	18829	4535	1.000000	16558	5250	1.000000	22017565	-0.003158
235935431	28635477	149183	10000.000000	19280	4399	1.000000	16378	5182	1.000000	22192003	-0.003076
235947389	28630627	149164	10000.000000	18985	4396	1.000000	16570	5249	1.000000	22366229	-0.002891
235913371	28643392	149826	10000.000000	19201	4586	1.000000	16352	5355	1.000000	22540763	-0.003235
235930382	28642892	150025	10000.000000	19008	4480	1.000000	16536	5297	1.000000	22714088	-0.003172
235937940	28629988	149477	10000.000000	19029	4563	1.000000	16743	5238	1.000000	22888088	-0.002911
235961974	28637255	149262	10000.000000	19394	4152	1.000000	16335	5320	1.000000	23061874	-0.002808
235940823	28612500	148487	10000.000000	19096	4403	1.000000	16543	5135	1.000000	23235194	-0.002748
235927007	28633112	149429	10000.000000	19219	4338	1.000000	16482	5324	1.000000	23407390	-0.002495
235955837	28621466	149501	10000.000000	19248	4356	1.000000	16533	5254	1.000000	23579904	-0.002214
235963883	28633127	149037	10000.000000	19427	4104	1.000000	16766	4962	1.000000	23753092	-0.001367
235983504	28626712	148709	10000.000000	19396	4298	1.000000	16619	5121	1.000000	23925208	-0.001150
235953214	28629514	148493	10000.000000	19478	4133	1.000000	16386	5287	1.000000	24098097	-0.001086
235940371	28624194	149306	10000.000000	19492	4123	1.000000	16467	5263	1.000000	24269724	-0.000344
235952104	28628174	149356	10000.000000	19098	4466	1.000000	16499	5158	1.000000	24440540	-0.000537
235932220	28639256	149691	10000.000000	19775	3996	1.000000	16577	5157	1.000000	24611807	0.000685
235928510	28629395	149565	10000.000000	19574	4327	1.000000	16938	5051	1.000000	24782342	-0.000356
235954862	28631111	149122	10000.000000	19626	4246	1.000000	16609	5236	1.000000	24952107	-0.000484
235961362	28622885	149027	10000.000000	19182	4326	1.000000	16138	5421	1.000000	25123162	0.000194
235949262	28631424	149066	10000.000000	19314	4261	1.000000	16511	5266	1.000000	25292176	-0.001296
235969249	28621820	148930	10000.000000	19328	4261	1.000000	16397	5332	1.000000	25462187	-0.001906
235923422	28632218	148674	10000.000000	19670	4073	1.000000	16565	5234	1.000000	25632149	-0.001626
235913508	28651086	149334	10000.000000	18844	4597	1.000000	16728	5011	1.000000	25802148	-0.001491
235961654	28616445	149022	10000.000000	19512	4163	1.000000	16573	5197	1.000000	25970991	-0.001411
235922845	28644420	149587	10000.000000	19406	4157	1.000000	16750	5163	1.000000	26139688	-0.000827
235940841	28635968	149106	10000.000000	19241	4273	1.000000	16710	5042	1.000000	26307905	-0.000747
235913096	28647575	149308	10000.000000	19421	4249	1.000000	16347	5155	1.000000	26475856	-0.000812
235952286	28608435	149317	10000.000000	19337	4403	1.000000	16648	5139	1.000000	26644218	-0.001193
235940669	28631930	149057	10000.000000	19280	4208	1.000000	16678	5164	1.000000	26811881	-0.001117
235912359	28643586	148627	10000.000000	19240	4288	1.000000	16698	5182	1.000000	26978391	-0.000869
235917071	28640782	148618	10000.000000	19398	4199	1.000000	16582	5205	1.000000	27146190	-0.000894
235941401	28644104	149428	10000.000000	19513	4214	1.000000	16499	5254	1.000000	27312787	-0.000889
235882809	28650563	149849	10000.000000	19224	4419	1.000000	16652	5167	1.000000	27480172	-0.000942
235924127	28630693	149074	10000.000000	19324	4398	1.000000	16848	4933	1.000000	27647298	-0.000900
235936246	28639678	149332	10000.000000	19481	4176	1.000000	16902	4998	1.000000	27813621	-0.000951
235919450	28643845	148388	10000.000000	19193	4365	1.000000	16248	5491	1.000000	27979769	-0.002058
235942660	28635057	148482	10000.000000	19450	4291	1.000000	16585	5277	1.000000	28144916	-0.001969
235921340	28645788	148715	10000.000000	19346	4207	1.000000	16209	5218	1.000000	28310881	-0.001738
npatches	nstrain	runtime	dt	init_x	init_y	init_y_blood	init_z	init_S	beta0	beta1	beta2	beta3	mean_beta	B	d	delta	delta_blood	b[0]	mut	m	CTL	c	g	epsilon	k	het	lambda	rho	omega	x_max	patch.dyna	DELTA	A	VA
10000	1	100.000000	0.001000	21900	9499	5000000	0.001000	10000000	7.867913	8.939026	12.675451	5.055663	10	800000000	0.010000	1.000000	432.000000	80000	0.000050	0.004800	0	0.500000	0.000000	2.500000	5.000000	0.500000	0.001000	0.001000	0.010000	31872	0	10.000000	7.000000	1.000000
sus	inf	inf_blood	z	x[0]	y[0][0]	z[0]	x[1]	y[1][0]	z[1]	S[0]	synchrony
219000000	94990000	5000000	10.000000	21900	9499	0.001000	21900	9499	0.001000	10000000	0.000000
147249854	85201697	443742	3941.516320	17049	7332	0.394152	14955	8504	0.394152	10497926	0.000000
197612614	44799359	232950	6325.803353	22689	3292	0.632580	20889	3973	0.632580	10793190	0.000000
224295485	31682056	165437	7771.765723	26095	1794	0.777177	23998	2632	0.777177	11016545	0.000000
238732935	25632129	133737	8648.676577	28263	1102	0.864868	25632	2019	0.864868	11202254	0.000000
246925467	22484665	117560	9180.483393	29206	816	0.918048	26898	1459	0.918048	11366780	0.000000
251648151	20747421	108039	9503.000201	29942	694	0.950300	27716	1280	0.950300	11518606	0.000000
254439049	19733670	102807	9698.592075	30376	512	0.969859	28227	1204	0.969859	11663366	0.000000
256139542	19128540	99175	9817.209710	30190	535	0.981721	28124	1196	0.981721	11802601	0.000000
257152931	18785341	97972	9889.145947	30145	589	0.988915	28363	980	0.988915	11939405	0.000000
257776520	18550163	96461	9932.772025	30279	507	0.993277	28621	945	0.993277	12074311	0.000000
258087718	18459438	96628	9959.229270	30598	456	0.995923	28648	978	0.995923	12207640	0.000000
258325696	18368199	95625	9975.274394	30268	501	0.997527	28637	993	0.997527	12340545	0.000000
258490171	18307877	94773	9985.005037	30494	470	0.998501	28162	1063	0.998501	12474007	0.000000
258599494	18272094	95311	9990.906233	30225	513	0.999091	28742	968	0.999091	12606129	0.000000
258601346	18289571	95201	9994.485041	30592	448	0.999449	28561	1141	0.999449	12737983	0.000000
258606727	18272472	94944	9996.655426	30075	527	0.999666	28093	1230	0.999666	12868854	0.000000
258704875	18250679	95584	9997.971667	30632	440	0.999797	28296	1085	0.999797	13000634	0.000000
258645934	18268478	95430	9998.769908	30517	465	0.999877	28503	996	0.999877	13131853	0.000000
258661330	18257276	94537	9999.254005	30293	468	0.999925	28960	886	0.999925	13261834	0.000000
258704027	18244640	95305	9999.547588	30314	393	0.999955	28568	1082	0.999955	13392770	0.000000
258679720	18242662	95288	9999.725632	30476	484	0.999973	28904	904	0.999973	13523547	0.000000
258680878	18251391	94920	9999.833608	30446	469	0.999983	28620	1083	0.999983	13653247	0.000000
258704327	18243673	94863	9999.899091	30357	431	0.999990	28576	1118	0.999990	13783285	0.000000
258687880	18261505	95692	9999.938803	30505	475	0.999994	28485	980	0.999994	13912997	0.000000
258679271	18237686	94995	9999.962887	30742	438	0.999996	28786	978	0.999996	14042691	0.000000
258704287	18232430	95324	9999.977493	30705	307	0.999998	28845	978	0.999998	14172093	0.000000
258662951	18248530	94902	9999.986350	30710	367	0.999999	28597	918	0.999999	14301644	0.000000
258698210	18252590	95206	9999.991722	30935	400	0.999999	28473	1134	0.999999	14431070	0.000000
258691715	18243737	95073	9999.994980	30475	510	0.999999	28665	875	0.999999	14559550	0.000000
258679883	18248362	95103	9999.996955	30558	457	1.000000	29157	916	1.000000	14687981	0.000000
258712956	18229691	95225	9999.998154	30656	479	1.000000	28669	1106	1.000000	14817060	0.000000
258676099	18235330	95184	9999.998880	30285	478	1.000000	28206	1171	1.000000	14944994	0.000000
258696752	18256248	95039	9999.999321	30502	444	1.000000	28270	1099	1.000000	15073187	0.000000
258709481	18245079	94724	9999.999588	30344	438	1.000000	28878	907	1.000000	15201208	0.000000
258692650	18250200	94593	9999.999750	30498	379	1.000000	28859	867	1.000000	15329085	0.000000
258684256	18240944	95299	9999.999849	30572	398	1.000000	29019	865	1.000000	15456679	0.000000
258681752	18246819	94892	9999.999908	30541	413	1.000000	28577	1068	1.000000	15583687	0.000000
258680505	18251007	94476	9999.999944	30752	366	1.000000	28383	1108	1.000000	15711438	0.000000
258709024	18245706	95114	9999.999966	30585	431	1.000000	28708	1009	1.000000	15838025	0.000000
258702811	18238058	94981	9999.999980	30543	499	1.000000	28904	910	1.000000	15964884	-1.#IND00
258689293	18246308	95052	9999.999988	30332	498	1.000000	27956	1115	1.000000	16091325	0.056000
258709978	18244049	94935	9999.999992	30557	449	1.000000	28860	822	1.000000	16217251	0.018139
258678842	18256567	95389	9999.999995	30184	478	1.000000	28565	1089	1.000000	16343554	0.013495
258625029	18271555	95094	9999.999997	30117	455	1.000000	28492	1002	1.000000	16469747	0.003128
258701841	18231745	94872	9999.999998	30577	368	1.000000	28567	961	1.000000	16595644	0.000308
258720907	18231243	94981	9999.999999	30555	434	1.000000	28700	941	1.000000	16721590	-0.002272
258707514	18256911	95061	9999.999999	30208	468	1.000000	28731	1007	1.000000	16847111	-0.001944
258733354	18226378	95049	10000.000000	30195	479	1.000000	28910	891	1.000000	16972586	-0.000893
258705708	18251386	94840	10000.000000	30367	577	1.000000	28688	1079	1.000000	17097443	-0.000430
258657383	18257435	94978	10000.000000	30312	443	1.000000	28851	912	1.000000	17222764	-0.000442
258702785	18249233	95177	10000.000000	30643	457	1.000000	28597	1062	1.000000	17347472	-0.001412
258698135	18241467	95352	10000.000000	30317	482	1.000000	28877	877	1.000000	17472079	-0.001677
258706531	18239892	94824	10000.000000	30561	443	1.000000	28821	995	1.000000	17596124	-0.001730
258713226	18228552	94901	10000.000000	30416	450	1.000000	28768	979	1.000000	17720902	-0.001136
258686679	18258759	94870	10000.000000	30544	403	1.000000	28902	950	1.000000	17845289	0.000990
258664805	18242417	94927	10000.000000	30526	468	1.000000	29124	797	1.000000	17968670	0.001786
258664281	18262482	95455	10000.000000	30423	494	1.000000	28457	1065	1.000000	18092297	0.001858
258731365	18214395	94740	10000.000000	30311	591	1.000000	28776	976	1.000000	18215827	0.001556
258694075	18241325	95017	10000.000000	30434	440	1.000000	28776	966	1.000000	18338520	0.001575
258708960	18232944	95104	10000.000000	30636	524	1.000000	28664	953	1.000000	18461316	0.001215
258744804	18228131	94745	10000.000000	30659	420	1.000000	29157	850	1.000000	18585001	0.000503
258708055	18250625	95553	10000.000000	30479	541	1.000000	28734	1015	1.000000	18707343	0.000380
258690549	18239650	94919	10000.000000	30315	546	1.000000	27897	1279	1.000000	18829693	0.001415
258675297	18249439	94985	10000.000000	30294	435	1.000000	28439	1077	1.000000	18951864	0.002554
258707393	18236482	94962	10000.000000	30460	433	1.000000	28550	1035	1.000000	19073844	0.004753
258686662	18245346	95446	10000.000000	30329	492	1.000000	29018	903	1.000000	19195985	0.004172
258742156	18236637	95072	10000.000000	30479	402	1.000000	28671	872	1.000000	19318094	0.004556
258688060	18241265	95091	10000.000000	30569	479	1.000000	29067	859	1.000000	19440331	0.004240
258718762	18237812	94829	10000.000000	30584	478	1.000000	28612	993	1.000000	19561029	0.004596
258689526	18256528	94802	10000.000000	30555	433	1.000000	28805	906	1.000000	19681935	0.004317
258697977	18243888	94751	10000.000000	30476	497	1.000000	28647	960	1.000000	19802901	0.004141
258725944	18227575	95101	10000.000000	30560	522	1.000000	28504	1047	1.000000	19923836	0.003475
258741626	18236477	95168	10000.000000	30193	515	1.000000	28839	880	1.000000	20044850	0.003381
258681508	18240655	95117	10000.000000	30231	491	1.000000	28905	995	1.000000	20165295	0.002097
258719977	18229955	95088	10000.000000	30575	440	1.000000	28643	960	1.000000	20285588	0.001211
258691873	18244391	95301	10000.000000	30553	432	1.000000	28400	996	1.000000	20405147	0.001343
258704735	18241485	94489	10000.000000	30574	419	1.000000	28467	1108	1.000000	20524729	0.001064
258731785	18238686	94770	10000.000000	30535	397	1.000000	28667	1001	1.000000	20644221	0.000275
258698084	18242483	95438	10000.000000	30209	565	1.000000	28825	1009	1.000000	20763243	-0.000139
258731340	18231395	95166	10000.000000	30238	481	1.000000	28221	1192	1.000000	20883119	0.000752
258686903	18234529	94694	10000.000000	30572	567	1.000000	28886	869	1.000000	21002586	0.000765
258701331	18245039	94647	10000.000000	29967	555	1.000000	28666	1075	1.000000	21121128	0.001061
258666872	18244579	94819	10000.000000	30782	417	1.000000	28515	1069	1.000000	21240475	0.001003
258714571	18249283	95462	10000.000000	30764	352	1.000000	28338	1075	1.000000	21358926	0.000987
258708527	18244701	95323	10000.000000	30637	381	1.000000	28402	1099	1.000000	21477292	0.000230
258656455	18261126	95442	10000.000000	30522	467	1.000000	28809	956	1.000000	21594630	-0.000007
258666222	18252740	95047	10000.000000	30711	407	1.000000	28536	1099	1.000000	21712696	0.000301
258699787	18234779	94496	10000.000000	30630	439	1.000000	28668	977	1.000000	21830338	0.000160
258730290	18221301	94544	10000.000000	30542	430	1.000000	28527	1000	1.000000	21947899	-0.000591
258701433	18249715	95169	10000.000000	30726	397	1.000000	28683	1026	1.000000	22065909	0.000093
258704476	18224760	94837	10000.000000	30592	454	1.000000	29373	694	1.000000	22183653	0.000203
258708797	18249529	94803	10000.000000	30325	503	1.000000	29226	853	1.000000	22300567	0.000436
258678726	18244529	95236	10000.000000	30672	410	1.000000	28860	984	1.000000	22417555	0.000339
258701582	18233757	94811	10000.000000	30352	463	1.000000	29016	905	1.000000	22534482	0.000524
258716755	18235457	95704	10000.000000	30615	403	1.000000	29124	911	1.000000	22651553	-0.000109
258703877	18247923	95596	10000.000000	30277	447	1.000000	28581	973	1.000000	22768247	-0.000064
258690249	18250988	94923	10000.000000	30537	373	1.000000	28805	1042	1.000000	22885521	0.000335
258735473	18239486	95510	10000.000000	30461	436	1.000000	28416	1111	1.000000	23001963	0.000339
258672984	18254519	94846	10000.000000	30529	474	1.000000	28718	1052	1.000000	23118051	0.000226
npatches	nstrain	runtime	dt	init_x	init_y	init_y_blood	init_z	init_S	beta0	beta1	beta2	beta3	mean_beta	B	d	delta	delta_blood	b[0]	mut	m	CTL	c	g	epsilon	k	het	lambda	rho	omega	x_max	patch.dyna	DELTA	A	VA
10000	1	100.000000	0.001000	21900	9499	5000000	0.001000	10000000	6.620314	9.172757	6.148369	11.690912	10	800000000	0.010000	1.000000	432.000000	80000	0.000050	0.004800	0	0.500000	0.000000	2.500000	6.000000	0.500000	0.001000	0.001000	0.010000	31872	0	10.000000	7.000000	1.000000
sus	inf	inf_blood	z	x[0]	y[0][0]	z[0]	x[1]	y[1][0]	z[1]	S[0]	synchrony
219000000	94990000	5000000	10.000000	21900	9499	0.001000	21900	9499	0.001000	10000000	0.000000
153969497	74925920	388974	3941.516320	20152	5308	0.394152	15762	7191	0.394152	10486631	0.000000
211871367	34899931	181630	6325.803353	26648	1506	0.632580	21973	3034	0.632580	10747167	0.000000
241115264	22969438	119672	7771.765723	30128	431	0.777177	25226	1880	0.777177	10928582	0.000000
256352042	17665038	91883	8648.676577	31203	292	0.864868	27813	1144	0.864868	11070386	0.000000
264795005	14938650	77233	9180.483393	31296	204	0.918048	28724	804	0.918048	11190121	0.000000
269618240	13476627	70291	9503.000201	31335	131	0.950300	29387	730	0.950300	11297435	0.000000
272409815	12634312	66095	9698.592075	31492	109	0.969859	29992	490	0.969859	11397555	0.000000
274125998	12141403	63530	9817.209710	31404	129	0.981721	30067	443	0.981721	11492645	0.000000
275149933	11834887	61609	9889.145947	31382	135	0.988915	30144	505	0.988915	11585331	0.000000
275766832	11658855	60753	9932.772025	31748	95	0.993277	30104	545	0.993277	11675554	0.000000
276141869	11542160	60138	9959.229270	31584	103	0.995923	30081	476	0.995923	11764264	0.000000
276385921	11472802	59863	9975.274394	31583	90	0.997527	30213	537	0.997527	11852548	0.000000
276512887	11441038	60267	9985.005037	31540	93	0.998501	30400	392	0.998501	11940912	0.000000
276610287	11424227	59220	9990.906233	31630	87	0.999091	30377	436	0.999091	12028547	0.000000
276648021	11412259	59787	9994.485041	31639	105	0.999449	30655	332	0.999449	12116248	0.000000
276690097	11392231	59232	9996.655426	31524	103	0.999666	30880	277	0.999666	12203453	0.000000
276691305	11398949	59913	9997.971667	31551	89	0.999797	30651	362	0.999797	12289850	0.000000
276697206	11389130	59250	9998.769908	31649	80	0.999877	30629	419	0.999877	12377114	0.000000
276703031	11390765	59643	9999.254005	31692	106	0.999925	30171	538	0.999925	12463444	0.000000
276738855	11371440	59089	9999.547588	31634	73	0.999955	30079	505	0.999955	12549845	0.000000
276745648	11385873	58809	9999.725632	31564	113	0.999973	30346	402	0.999973	12636062	0.000000
276720619	11390211	59267	9999.833608	31542	120	0.999983	30765	298	0.999983	12722479	0.000000
276715542	11385931	59193	9999.899091	31421	96	0.999990	30645	346	0.999990	12808668	0.000000
276723625	11399008	59191	9999.938803	31544	61	0.999994	30540	410	0.999994	12895155	0.000000
276699485	11391680	59602	9999.962887	31480	95	0.999996	30404	365	0.999996	12981465	0.000000
276695683	11399010	59475	9999.977493	31625	99	0.999998	30817	300	0.999998	13067605	0.000000
276713863	11388805	59535	9999.986350	31652	71	0.999999	30510	421	0.999999	13152935	0.000000
276737277	11387349	59577	9999.991722	31761	89	0.999999	30573	362	0.999999	13238329	0.000000
276705555	11381007	59482	9999.994980	31556	119	0.999999	30509	460	0.999999	13324194	0.000000
276725221	11392176	59841	9999.996955	31548	139	1.000000	30571	391	1.000000	13409627	0.000000
276707504	11384662	59056	9999.998154	31607	79	1.000000	30633	443	1.000000	13495488	0.000000
276706002	11398100	59281	9999.998880	31913	70	1.000000	30479	407	1.000000	13580236	0.000000
276733167	11383612	59081	9999.999321	31744	70	1.000000	30539	343	1.000000	13665018	0.000000
276735645	11378686	59060	9999.999588	31672	79	1.000000	30468	475	1.000000	13749471	0.000000
276714978	11386910	58845	9999.999750	31566	106	1.000000	30284	421	1.000000	13833780	0.000000
276666190	11396190	59190	9999.999849	31730	77	1.000000	30273	486	1.000000	13918245	0.000000
276707627	11388890	59035	9999.999908	31456	121	1.000000	30332	523	1.000000	14003040	0.000000
276754618	11378564	59181	9999.999944	31570	94	1.000000	30328	443	1.000000	14087363	0.000000
276744827	11380496	59393	9999.999966	31623	72	1.000000	30133	499	1.000000	14171666	0.000000
276761893	11374364	59162	9999.999980	31809	69	1.000000	30253	468	1.000000	14255977	-1.#IND00
276739272	11381448	59707	9999.999988	31575	106	1.000000	30732	348	1.000000	14339906	0.022000
276728857	11384026	59312	9999.999992	31752	65	1.000000	30662	334	1.000000	14423085	0.008675
276733649	11380117	59240	9999.999995	31725	78	1.000000	30627	379	1.000000	14506655	0.009583
276748248	11383234	59438	9999.999997	31708	105	1.000000	30375	395	1.000000	14590324	0.008010
276747609	11369101	59132	9999.999998	31570	99	1.000000	30637	434	1.000000	14673233	0.010229
276726547	11388578	59222	9999.999999	31669	101	1.000000	30842	371	1.000000	14756471	0.009576
276729250	11384036	58463	9999.999999	31533	106	1.000000	30666	348	1.000000	14839690	0.008182
276686690	11394881	59433	10000.000000	31527	89	1.000000	30764	399	1.000000	14922701	0.007579
276710217	11388496	59392	10000.000000	31766	80	1.000000	30652	351	1.000000	15005919	0.008131
276730147	11382341	59598	10000.000000	31647	81	1.000000	30310	439	1.000000	15088299	0.007466
276742403	11380544	59464	10000.000000	31597	112	1.000000	30393	386	1.000000	15171116	0.007443
276707051	11384374	59404	10000.000000	31538	126	1.000000	30884	306	1.000000	15253760	0.010300
276755618	11374054	59280	10000.000000	31686	70	1.000000	30579	419	1.000000	15336020	0.009885
276721144	11390749	59642	10000.000000	31629	57	1.000000	30416	353	1.000000	15418279	0.009083
276737008	11380873	59328	10000.000000	31617	104	1.000000	30395	434	1.000000	15500404	0.009022
276712452	11384825	59191	10000.000000	31778	102	1.000000	30632	258	1.000000	15583110	0.008073
276734544	11373110	59079	10000.000000	31416	72	1.000000	30620	379	1.000000	15664876	0.006742
276789557	11360600	59172	10000.000000	31660	102	1.000000	30743	322	1.000000	15746494	0.004643
276715826	11396931	59682	10000.000000	31652	107	1.000000	30511	360	1.000000	15828215	0.004809
276707503	11391131	59326	10000.000000	31570	83	1.000000	30441	496	1.000000	15909572	0.004720
276703531	11385239	59588	10000.000000	31688	98	1.000000	30228	522	1.000000	15991113	0.003580
276742512	11372706	59013	10000.000000	31486	105	1.000000	30222	475	1.000000	16072224	0.003228
276722585	11386096	59248	10000.000000	31452	125	1.000000	30526	356	1.000000	16154227	0.003803
276696930	11380074	59001	10000.000000	31635	94	1.000000	30666	357	1.000000	16234935	0.002249
276753193	11382007	59830	10000.000000	31483	91	1.000000	30720	403	1.000000	16315436	0.001487
276751903	11375554	59187	10000.000000	31755	82	1.000000	30473	427	1.000000	16396034	0.001380
276726085	11395585	59391	10000.000000	31610	110	1.000000	30731	359	1.000000	16476112	0.001122
276703233	11399935	58975	10000.000000	31711	83	1.000000	30522	374	1.000000	16556861	0.001287
276691128	11403241	58898	10000.000000	31482	97	1.000000	30631	313	1.000000	16637677	0.000835
276696690	11378010	58828	10000.000000	31776	119	1.000000	30543	351	1.000000	16717813	-0.001093
276733296	11387864	59179	10000.000000	31576	113	1.000000	30602	325	1.000000	16798294	-0.000976
276690401	11400008	59403	10000.000000	31528	103	1.000000	30525	327	1.000000	16878574	-0.001388
276702005	11385904	59284	10000.000000	31463	77	1.000000	30768	346	1.000000	16959117	-0.001231
276743949	11381429	59159	10000.000000	31663	93	1.000000	30641	340	1.000000	17039120	-0.001257
276742952	11381739	59202	10000.000000	31346	107	1.000000	30612	356	1.000000	17118780	-0.001198
276754109	11381377	59223	10000.000000	31389	93	1.000000	30609	397	1.000000	17198385	-0.001245
276741213	11391869	59241	10000.000000	31791	92	1.000000	30805	326	1.000000	17278172	-0.001339
276724026	11382044	59603	10000.000000	31772	71	1.000000	30692	337	1.000000	17356988	-0.000777
276694823	11394014	59127	10000.000000	31592	54	1.000000	30450	452	1.000000	17436166	-0.000818
276746704	11382083	59419	10000.000000	31626	95	1.000000	30301	440	1.000000	17515364	-0.000486
276734575	11391301	59292	10000.000000	31464	125	1.000000	30517	399	1.000000	17594710	-0.000189
276706110	11397984	59009	10000.000000	31724	88	1.000000	30210	421	1.000000	17673924	-0.000129
276658830	11398575	59113	10000.000000	31602	97	1.000000	30580	422	1.000000	17752951	0.000251
276759378	11367244	59409	10000.000000	31529	100	1.000000	30647	276	1.000000	17831363	0.000272
276733731	11385775	59103	10000.000000	31596	78	1.000000	30771	373	1.000000	17910137	0.000867
276757355	11369058	59022	10000.000000	31618	86	1.000000	30116	480	1.000000	17988818	0.000905
276747056	11379430	59118	10000.000000	31470	93	1.000000	30305	400	1.000000	18066265	0.002132
276765870	11383049	59402	10000.000000	31597	101	1.000000	30437	418	1.000000	18143716	0.002261
276705524	11397326	59223	10000.000000	31671	96	1.000000	30201	468	1.000000	18222047	0.002345
276713210	11389133	59128	10000.000000	31506	120	1.000000	30538	352	1.000000	18300102	0.002447
276753122	11383754	59572	10000.000000	31651	70	1.000000	30631	372	1.000000	18378418	0.002264
276724577	11390237	59517	10000.000000	31824	66	1.000000	30324	459	1.000000	18455408	0.001831
276753301	11375808	59125	10000.000000	31518	90	1.000000	30389	448	1.000000	18533030	0.001915
276735781	11394925	59262	10000.000000	31542	118	1.000000	30457	425	1.000000	18610723	0.002668
276730490	11380671	59649	10000.000000	31568	74	1.000000	30527	415	1.000000	18687954	0.003053
276733934	11388900	58766	10000.000000	31601	95	1.000000	30414	368	1.000000	18764996	0.003117
276712032	11376375	58834	10000.000000	31534	86	1.000000	30520	351	1.000000	18842234	0.003077
276742207	11385189	59361	10000.000000	31635	141	1.000000	30502	386	1.000000	18919348	0.002767
276722994	11384088	59310	10000.000000	31531	109	1.000000	30387	434	1.000000	18996248	0.002735
npatches	nstrain	runtime	dt	init_x	init_y	init_y_blood	init_z	init_S	beta0	beta1	beta2	beta3	mean_beta	B	d	delta	delta_blood	b[0]	mut	m	CTL	c	g	epsilon	k	het	lambda	rho	omega	x_max	patch.dyna	DELTA	A	VA
10000	1	100.000000	0.001000	21900	9499	5000000	0.001000	10000000	10.967774	11.378584	11.521396	7.077361	10	800000000	0.010000	1.000000	432.000000	80000	0.000050	0.004800	0	0.500000	0.000000	2.500000	7.000000	0.500000	0.001000	0.001000	0.010000	31872	0	10.000000	7.000000	1.000000
sus	inf	inf_blood	z	x[0]	y[0][0]	z[0]	x[1]	y[1][0]	z[1]	S[0]	synchrony
219000000	94990000	5000000	10.000000	21900	9499	0.001000	21900	9499	0.001000	10000000	0.000000
160956989	65639454	343577	3941.516320	14222	7369	0.394152	13878	7665	0.394152	10471300	0.000000
225465102	26922882	140176	6325.803353	20551	3191	0.632580	20379	3438	0.632580	10697537	0.000000
256279106	16357952	85758	7771.765723	24344	2036	0.777177	23062	2328	0.777177	10841252	0.000000
271611666	11846360	61907	8648.676577	26272	1440	0.864868	25954	1479	0.864868	10945605	0.000000
279803769	9626702	49693	9180.483393	27931	925	0.918048	26620	1378	0.918048	11028171	0.000000
284460470	8410153	43925	9503.000201	28625	728	0.950300	27279	1035	0.950300	11097814	0.000000
287191678	7721958	39939	9698.592075	28843	697	0.969859	28278	887	0.969859	11160544	0.000000
288783664	7323284	38038	9817.209710	29139	656	0.981721	28412	925	0.981721	11218783	0.000000
289798921	7069479	36565	9889.145947	29565	591	0.988915	28594	858	0.988915	11274537	0.000000
290408459	6919184	36434	9932.772025	29101	756	0.993277	28386	836	0.993277	11328446	0.000000
290782075	6842383	35702	9959.229270	29237	678	0.995923	28745	758	0.995923	11381621	0.000000
290965198	6797385	35071	9975.274394	28963	650	0.997527	28631	764	0.997527	11434902	0.000000
291080459	6774154	35248	9985.005037	29759	570	0.998501	28967	738	0.998501	11486921	0.000000
291173305	6740812	35309	9990.906233	29354	611	0.999091	29047	698	0.999091	11537866	0.000000
291228030	6735217	34986	9994.485041	29414	583	0.999449	28892	779	0.999449	11590131	0.000000
291238943	6722122	35300	9996.655426	29305	703	0.999666	28794	811	0.999666	11642055	0.000000
291260951	6718579	35080	9997.971667	29429	728	0.999797	28839	715	0.999797	11693706	0.000000
291233809	6717124	34773	9998.769908	29076	644	0.999877	28344	812	0.999877	11745302	0.000000
291274066	6714558	34607	9999.254005	29563	485	0.999925	28642	860	0.999925	11796044	0.000000
291320409	6696015	35185	9999.547588	29838	559	0.999955	28814	798	0.999955	11846834	0.000000
291307400	6704149	35135	9999.725632	29622	533	0.999973	28682	740	0.999973	11897663	0.000000
291339629	6701377	34884	9999.833608	29620	551	0.999983	28476	905	0.999983	11948488	0.000000
291295023	6701161	34993	9999.899091	29634	585	0.999990	28471	730	0.999990	11999833	0.000000
291304573	6703121	34823	9999.938803	29474	588	0.999994	29469	530	0.999994	12050778	0.000000
291319463	6705400	34626	9999.962887	29928	514	0.999996	29064	625	0.999996	12101518	0.000000
291325536	6705805	35117	9999.977493	30158	471	0.999998	29106	682	0.999998	12152354	0.000000
291298588	6712807	34779	9999.986350	30171	398	0.999999	28606	722	0.999999	12203453	0.000000
291311228	6711090	34805	9999.991722	29845	522	0.999999	28777	793	0.999999	12254004	0.000000
291310767	6714970	34887	9999.994980	29332	602	0.999999	28694	813	0.999999	12304163	0.000000
291277149	6720429	34978	9999.996955	29778	533	1.000000	28744	662	1.000000	12354857	0.000000
291306864	6712471	34964	9999.998154	29144	609	1.000000	29941	477	1.000000	12404931	0.000000
291312394	6703224	35047	9999.998880	29398	627	1.000000	28981	750	1.000000	12455460	0.000000
291324121	6690234	34844	9999.999321	29398	570	1.000000	28932	716	1.000000	12505317	0.000000
291353723	6695844	35246	9999.999588	29630	623	1.000000	28791	707	1.000000	12554829	0.000000
291306760	6706198	35028	9999.999750	29448	693	1.000000	28948	712	1.000000	12604962	0.000000
291266709	6715164	34887	9999.999849	29748	515	1.000000	28942	637	1.000000	12654580	0.000000
291293783	6705741	34848	9999.999908	29730	514	1.000000	28954	723	1.000000	12704574	0.000000
291326650	6701676	34472	9999.999944	29680	543	1.000000	28828	720	1.000000	12754885	0.000000
291253169	6731464	34926	9999.999966	29509	556	1.000000	28989	764	1.000000	12804961	0.000000
291280046	6702045	34865	9999.999980	29730	525	1.000000	29082	715	1.000000	12854618	-1.#IND00
291316231	6718419	35007	9999.999988	29319	686	1.000000	29021	692	1.000000	12903784	0.014400
291282980	6708099	35166	9999.999992	29323	601	1.000000	28897	756	1.000000	12953610	-0.000812
291278263	6712325	34810	9999.999995	29676	488	1.000000	28812	680	1.000000	13002675	-0.001385
291314267	6708245	34763	9999.999997	29794	493	1.000000	28384	788	1.000000	13052197	-0.006220
291273681	6711477	35033	9999.999998	29688	660	1.000000	28598	885	1.000000	13101513	-0.003743
291253537	6714891	35079	9999.999999	29331	605	1.000000	28648	751	1.000000	13150822	-0.005147
291307566	6712968	35196	9999.999999	29912	506	1.000000	28746	775	1.000000	13199567	-0.003625
291268131	6707698	34664	10000.000000	29653	522	1.000000	29080	673	1.000000	13248382	-0.004658
291309387	6697646	34751	10000.000000	29609	550	1.000000	28924	696	1.000000	13297432	-0.004632
291271150	6719367	35220	10000.000000	29383	563	1.000000	28826	712	1.000000	13346395	-0.005972
291303328	6704867	34559	10000.000000	29609	525	1.000000	28775	698	1.000000	13395350	-0.004532
291344067	6692357	34895	10000.000000	29349	601	1.000000	28810	796	1.000000	13443933	-0.003593
291319758	6703064	35048	10000.000000	29800	580	1.000000	28344	846	1.000000	13492808	-0.002102
291334467	6695055	34489	10000.000000	29446	616	1.000000	29009	682	1.000000	13541174	-0.000920
291331081	6705525	35005	10000.000000	29595	468	1.000000	28826	642	1.000000	13589629	-0.001426
291278914	6713688	34524	10000.000000	29537	503	1.000000	28911	696	1.000000	13637523	-0.001150
291249509	6722637	34912	10000.000000	29250	517	1.000000	29016	744	1.000000	13686039	0.000135
291276282	6717603	35095	10000.000000	29647	485	1.000000	28568	809	1.000000	13734070	0.000676
291273259	6723258	35225	10000.000000	29968	463	1.000000	29018	728	1.000000	13781699	0.001895
291297738	6712952	35142	10000.000000	29088	711	1.000000	28807	787	1.000000	13829956	0.002144
291294861	6715750	35272	10000.000000	29518	591	1.000000	28224	913	1.000000	13878405	0.001939
291302672	6718224	35051	10000.000000	29857	494	1.000000	28805	760	1.000000	13926762	0.001788
291277054	6715194	35168	10000.000000	29674	598	1.000000	29519	592	1.000000	13974346	0.002508
291261523	6712244	35182	10000.000000	29696	522	1.000000	29225	656	1.000000	14022174	0.002031
291314167	6697221	35041	10000.000000	29515	559	1.000000	28707	756	1.000000	14070108	0.002605
291291492	6709811	34929	10000.000000	29357	609	1.000000	28653	735	1.000000	14117978	0.001497
291299944	6714015	35138	10000.000000	29730	517	1.000000	28925	768	1.000000	14165408	0.001623
291250948	6721336	35223	10000.000000	29710	514	1.000000	29082	691	1.000000	14213021	0.001223
291295003	6713948	35468	10000.000000	29409	623	1.000000	29018	687	1.000000	14260073	0.001641
291288220	6715920	34945	10000.000000	29585	467	1.000000	29059	682	1.000000	14307021	0.001605
291311621	6712840	34677	10000.000000	29779	465	1.000000	28826	771	1.000000	14354514	0.000845
291278035	6711513	34993	10000.000000	29724	473	1.000000	28760	689	1.000000	14401780	0.000368
291301374	6711236	34673	10000.000000	29962	518	1.000000	29073	746	1.000000	14449270	0.000433
291289114	6704801	34914	10000.000000	29548	576	1.000000	28651	811	1.000000	14496379	0.000491
291306630	6712500	35242	10000.000000	29300	586	1.000000	28656	731	1.000000	14543577	0.000483
291314568	6710248	35130	10000.000000	29576	503	1.000000	29243	741	1.000000	14590620	0.000010
291272053	6715539	35131	10000.000000	29961	400	1.000000	29128	657	1.000000	14637007	-0.000032
291313520	6708229	34625	10000.000000	29951	485	1.000000	28747	851	1.000000	14683885	-0.000224
291274736	6708406	35255	10000.000000	30117	431	1.000000	28887	713	1.000000	14730916	0.000258
291288875	6716268	34704	10000.000000	29920	414	1.000000	28878	741	1.000000	14777247	-0.000210
291287093	6709774	34793	10000.000000	29727	540	1.000000	29079	637	1.000000	14824365	-0.000192
291292284	6709414	34991	10000.000000	29691	582	1.000000	29407	518	1.000000	14871183	-0.000330
291283161	6716272	34817	10000.000000	29048	819	1.000000	29689	588	1.000000	14917320	0.000223
291258162	6714793	35002	10000.000000	29184	607	1.000000	29306	644	1.000000	14963416	0.000216
291271820	6708502	34524	10000.000000	29883	367	1.000000	28924	788	1.000000	15009692	0.000290
291265065	6721312	34987	10000.000000	30196	494	1.000000	28689	769	1.000000	15056630	0.000254
291292957	6714100	34807	10000.000000	29533	692	1.000000	28503	792	1.000000	15102588	0.000262
291269625	6719279	35041	10000.000000	29495	541	1.000000	28881	784	1.000000	15148587	-0.002463
291269563	6716867	35015	10000.000000	30048	492	1.000000	28859	687	1.000000	15194995	-0.002131
291270198	6715700	35235	10000.000000	29307	607	1.000000	28489	898	1.000000	15241319	-0.002284
291270460	6712812	34774	10000.000000	29619	479	1.000000	28432	939	1.000000	15287675	-0.002141
291290423	6702114	34686	10000.000000	30098	418	1.000000	28162	896	1.000000	15333037	-0.002042
291291008	6708907	34662	10000.000000	29849	575	1.000000	28629	691	1.000000	15378877	-0.002233
291336852	6703963	34947	10000.000000	29351	584	1.000000	29049	762	1.000000	15424303	-0.002415
291266033	6723141	35292	10000.000000	30192	399	1.000000	28648	787	1.000000	15470066	-0.002352
291299896	6704392	34736	10000.000000	30150	419	1.000000	28759	718	1.000000	15516297	-0.002318
291270023	6707462	35137	10000.000000	30054	511	1.000000	28792	800	1.000000	15561946	-0.002621
291247706	6721032	34990	10000.000000	29716	586	1.000000	28676	773	1.000000	15607140	-0.002721
291307410	6695238	34765	10000.000000	29669	538	1.000000	28955	770	1.000000	15652279	-0.002571
npatches	nstrain	runtime	dt	init_x	init_y	init_y_blood	init_z	init_S	beta0	beta1	beta2	beta3	mean_beta	B	d	delta	delta_blood	b[0]	mut	m	CTL	c	g	epsilon	k	het	lambda	rho	omega	x_max	patch.dyna	DELTA	A	VA
10000	1	100.000000	0.001000	21900	9499	5000000	0.001000	10000000	9.289610	9.918229	14.406579	6.604413	10	800000000	0.010000	1.000000	432.000000	80000	0.000050	0.004800	0	0.500000	0.000000	2.500000	8.000000	0.500000	0.001000	0.001000	0.010000	31872	0	10.000000	7.000000	1.000000
sus	inf	inf_blood	z	x[0]	y[0][0]	z[0]	x[1]	y[1][0]	z[1]	S[0]	synchrony
219000000	94990000	5000000	10.000000	21900	9499	0.001000	21900	9499	0.001000	10000000	0.000000
167243129	57708583	301653	3941.516320	16750	5631	0.394152	16106	5877	0.394152	10461036	0.000000
237303282	20805926	108081	6325.803353	25197	1551	0.632580	24050	1928	0.632580	10656778	0.000000
268918879	11575970	60318	7771.765723	28826	589	0.777177	27292	996	0.777177	10768445	0.000000
283905228	7797154	40814	8648.676577	30497	274	0.864868	29701	358	0.864868	10841008	0.000000
291754132	5966900	31370	9180.483393	30976	152	0.918048	30587	240	0.918048	10893790	0.000000
296119344	4984857	25805	9503.000201	31433	66	0.950300	31358	111	0.950300	10934633	0.000000
298627111	4440980	23320	9698.568644	31618	71	0.969859	31471	71	0.969859	10969067	0.000000
300139444	4116717	21485	9817.166675	31714	55	0.981721	31854	39	0.981721	10999427	0.000000
301083730	3913364	20350	9889.096643	31539	55	0.988915	31635	38	0.988915	11027080	0.000000
301640960	3794776	19802	9932.539824	31514	47	0.993277	31258	82	0.993277	11053708	0.000000
301942565	3735397	19775	9958.717722	31545	48	0.995923	31693	32	0.995923	11078844	0.000000
302195370	3675438	19268	9974.603813	31760	33	0.997527	31818	44	0.997527	11103773	0.000000
302319428	3656612	19076	9983.978895	31526	56	0.998501	31700	49	0.998501	11128287	0.000000
302386709	3637096	18728	9989.860689	31716	46	0.999091	31631	75	0.999091	11152338	0.000000
302437713	3633427	18909	9993.512336	31526	32	0.999449	31767	53	0.999449	11176716	0.000000
302488208	3626203	18871	9995.572918	31495	35	0.999666	31696	46	0.999666	11200475	0.000000
302508473	3615606	18906	9996.659297	31734	27	0.999797	31367	59	0.999797	11224861	0.000000
302504145	3616294	18664	9997.310171	31867	58	0.999877	31681	41	0.999877	11248958	0.000000
302539313	3601672	18619	9998.008730	31769	39	0.999925	31346	63	0.999925	11272429	0.000000
302543037	3601281	18621	9998.253500	31750	46	0.999955	31787	46	0.999955	11296155	0.000000
302517974	3619600	18754	9998.304756	31555	44	0.999973	31564	66	0.999973	11320248	0.000000
302523490	3616528	18942	9998.662130	31733	42	0.999983	31734	78	0.999983	11343938	0.000000
302521942	3603309	18744	9998.410780	31570	36	0.999990	31698	37	0.999990	11368047	0.000000
302491432	3623134	18766	9998.549821	31854	17	0.999994	31806	59	0.999994	11391832	0.000000
302500386	3616197	18943	9998.159035	31835	25	0.999996	31844	45	0.999996	11415182	0.000000
302517752	3616452	18908	9998.261271	31701	27	0.999998	31484	58	0.999998	11439134	0.000000
302498078	3623837	18945	9998.216419	31767	32	0.999999	31522	57	0.999999	11462537	0.000000
302480505	3612486	18918	9998.409370	31632	53	0.999999	31896	25	0.999999	11485675	0.000000
302526360	3613060	18647	9998.416508	31736	49	0.999999	31715	42	0.999999	11509458	0.000000
302497397	3614114	18943	9998.398071	31768	22	1.000000	31536	85	1.000000	11533344	0.000000
302504336	3618466	18955	9998.398299	31534	59	1.000000	31728	65	1.000000	11556358	0.000000
302534044	3611545	19018	9998.482445	31668	28	1.000000	31689	27	1.000000	11579666	0.000000
302482250	3623067	18851	9998.598684	31987	33	1.000000	31712	44	1.000000	11603012	0.000000
302497140	3621660	18833	9998.712260	31855	40	1.000000	31621	60	1.000000	11625893	0.000000
302483444	3613106	19033	9998.184414	31562	34	1.000000	31876	17	1.000000	11648790	0.000000
302530811	3606549	18850	9998.241843	31697	57	1.000000	31654	69	1.000000	11671884	0.000000
302502766	3624010	18857	9998.631200	31566	63	1.000000	31843	72	1.000000	11695134	0.000000
302431865	3630663	18644	9998.714654	31689	42	1.000000	31438	66	1.000000	11718477	0.000000
302487047	3620574	18720	9998.472522	31670	46	1.000000	31437	91	1.000000	11741987	0.000000
302454197	3624016	18832	9998.382396	31850	40	1.000000	31565	48	1.000000	11764890	-1.#IND00
302500469	3612280	18825	9998.139003	31832	51	1.000000	31630	42	1.000000	11788311	-1.#IND00
302477696	3622354	18787	9998.453151	31665	70	1.000000	31588	69	1.000000	11811102	-0.022008
302511242	3610847	18615	9998.646569	31861	32	1.000000	31779	59	1.000000	11833945	-0.001293
302519739	3610735	18652	9998.649582	31693	32	1.000000	31661	56	1.000000	11856906	0.000785
302509817	3610130	18857	9998.550753	31957	32	1.000000	31671	64	1.000000	11880166	-0.003829
302515086	3612556	18915	9998.000056	31773	40	1.000000	31920	33	1.000000	11903002	-0.007737
302501596	3610728	18899	9998.246901	31753	43	1.000000	31709	38	1.000000	11925839	-0.009243
302478936	3613794	18871	9998.420304	31770	32	1.000000	31727	66	1.000000	11948392	-0.009443
302515944	3610738	18940	9998.445053	31815	44	1.000000	31592	72	1.000000	11971008	-0.008088
302516228	3609810	18725	9998.376800	31730	83	1.000000	31834	54	1.000000	11993679	-0.007979
302510380	3613689	18846	9998.447122	31824	38	1.000000	31746	30	1.000000	12016729	-0.005527
302522864	3605683	18525	9998.374094	31403	65	1.000000	31828	60	1.000000	12039372	-0.004939
302545853	3607668	18697	9998.149992	31969	38	1.000000	31634	63	1.000000	12062018	-0.004739
302529355	3614289	18892	9998.200947	31629	40	1.000000	31643	50	1.000000	12084771	-0.004703
302487614	3618014	18755	9998.285336	31629	37	1.000000	31756	36	1.000000	12107070	-0.004788
302492929	3613428	19059	9997.979013	31776	43	1.000000	31569	46	1.000000	12129701	-0.004560
302524352	3622912	18940	9998.136813	31820	41	1.000000	31776	50	1.000000	12152197	-0.004428
302466597	3620678	18779	9998.513446	31634	55	1.000000	31644	48	1.000000	12174648	-0.004812
302525908	3603185	18790	9998.703723	31893	23	1.000000	31659	33	1.000000	12197066	-0.004920
302494637	3622034	18686	9998.485080	31696	30	1.000000	31582	101	1.000000	12219513	-0.006409
302524586	3609487	18822	9998.311715	31742	38	1.000000	31439	72	1.000000	12242139	-0.004850
302506892	3616470	18648	9998.180611	31835	42	1.000000	31457	76	1.000000	12264739	-0.006023
302524674	3610002	18718	9997.884445	31763	26	1.000000	31702	39	1.000000	12287064	-0.005174
302455638	3631481	19074	9998.351108	31692	53	1.000000	31677	67	1.000000	12309229	-0.004237
302496928	3607596	18655	9998.406468	31752	34	1.000000	31555	63	1.000000	12331458	-0.003756
302504133	3617329	18762	9998.575923	31671	50	1.000000	31800	35	1.000000	12353789	-0.003524
302465392	3617430	18994	9998.554083	31765	28	1.000000	31918	49	1.000000	12375919	-0.003686
302473892	3624770	19095	9998.491124	31830	55	1.000000	31654	45	1.000000	12398062	-0.003718
302485038	3608772	18848	9998.629743	31736	28	1.000000	31905	46	1.000000	12420248	-0.003267
302490346	3611933	18779	9998.591710	31686	50	1.000000	31811	35	1.000000	12441826	-0.002470
302444244	3623424	18750	9998.333476	31751	42	1.000000	31669	70	1.000000	12464263	-0.002479
302447734	3626527	18899	9998.193857	31691	55	1.000000	31596	85	1.000000	12486438	-0.003039
302474688	3621803	18865	9998.013160	31935	39	1.000000	31575	47	1.000000	12508041	-0.003098
302491891	3620033	18756	9998.524781	31852	31	1.000000	31704	53	1.000000	12529804	-0.002695
302498770	3618682	18867	9998.377905	31967	32	1.000000	31465	71	1.000000	12551671	-0.002886
302525506	3610320	18954	9998.456904	31786	40	1.000000	31598	64	1.000000	12573375	-0.003120
302491476	3616307	18898	9998.269858	31976	59	1.000000	31891	29	1.000000	12595322	-0.003024
302509399	3609228	18953	9998.223795	31510	45	1.000000	31543	87	1.000000	12616570	-0.003027
302500147	3624155	18795	9998.355992	31623	41	1.000000	31666	32	1.000000	12638317	-0.002931
302473595	3620427	18784	9998.627641	31727	34	1.000000	31779	91	1.000000	12660481	-0.002869
302485197	3618780	19177	9998.509528	32077	49	1.000000	31584	80	1.000000	12682156	-0.002459
302524520	3614298	18837	9998.729247	31881	36	1.000000	31643	58	1.000000	12704438	-0.002104
302536695	3613715	18785	9998.278946	31838	17	1.000000	31585	65	1.000000	12726538	-0.001273
302537860	3608868	19026	9998.256391	31817	45	1.000000	31647	34	1.000000	12747860	-0.001641
302526085	3606526	18531	9998.537722	31722	46	1.000000	31829	42	1.000000	12769612	-0.001489
302524738	3617916	18794	9998.632055	31942	38	1.000000	32087	28	1.000000	12791447	-0.001499
302512576	3617037	18987	9998.520290	31700	21	1.000000	31868	29	1.000000	12813216	-0.002177
302490424	3619964	18684	9998.615171	31604	19	1.000000	31725	60	1.000000	12834673	-0.001966
302480614	3620655	18870	9998.934356	31834	30	1.000000	31638	41	1.000000	12856284	-0.001980
302447010	3629283	18462	9998.971649	31898	39	1.000000	31797	60	1.000000	12877681	-0.001705
302519680	3609631	18882	9998.668715	31590	31	1.000000	31763	63	1.000000	12898819	-0.002009
302458979	3624757	18942	9998.599297	31851	50	1.000000	31684	91	1.000000	12919879	-0.001992
302513068	3606956	18698	9998.674184	31645	38	1.000000	31720	36	1.000000	12941420	-0.002402
302462672	3629506	18916	9998.460572	31712	57	1.000000	31577	20	1.000000	12962922	-0.002305
302478462	3622326	18874	9998.608741	31553	50	1.000000	31713	33	1.000000	12984327	-0.002163
302515647	3607168	18714	9998.423694	31472	36	1.000000	31726	41	1.000000	13005359	-0.002170
302469022	3627846	18937	9998.357222	31739	39	1.000000	31798	49	1.000000	13026608	-0.001844
302510887	3614475	18802	9998.459992	31824	26	1.000000	31825	30	1.000000	13047673	-0.001766
302478858	3630698	18713	9998.507246	31795	29	1.000000	31587	85	1.000000	13068710	-0.001709
npatches	nstrain	runtime	dt	init_x	init_y	init_y_blood	init_z	init_S	beta0	beta1	beta2	beta3	mean_beta	B	d	delta	delta_blood	b[0]	mut	m	CTL	c	g	epsilon	k	het	lambda	rho	omega	x_max	patch.dyna	DELTA	A	VA
10000	1	100.000000	0.001000	21900	9499	5000000	0.001000	10000000	12.398198	6.861290	7.822556	5.268307	10	800000000	0.010000	1.000000	432.000000	80000	0.000050	0.004800	0	0.500000	0.000000	2.500000	9.000000	0.500000	0.001000	0.001000	0.010000	31872	0	10.000000	7.000000	1.000000
sus	inf	inf_blood	z	x[0]	y[0][0]	z[0]	x[1]	y[1][0]	z[1]	S[0]	synchrony
219000000	94990000	5000000	10.000000	21900	9499	0.001000	21900	9499	0.001000	10000000	0.000000
173833270	50516359	263449	3941.516320	14388	6199	0.394152	21637	3461	0.394152	10448123	0.000000
248327231	15916833	82564	6325.803353	21420	2552	0.632580	28805	460	0.632580	10616995	0.000000
279820342	8005640	41981	7771.765723	25349	1382	0.777177	31221	100	0.777177	10700983	0.000000
293978397	4922557	25494	8648.676577	27676	825	0.864868	31775	29	0.864868	10748665	0.000000
301100174	3483894	17996	9180.327920	28648	555	0.918048	31844	19	0.918048	10777900	0.000000
304983436	2729591	14399	9499.100223	29748	354	0.950300	32072	12	0.950300	10797223	0.000000
307166195	2314752	12033	9674.186016	30590	209	0.969859	31930	4	0.874374	10810118	0.000000
308426313	2068159	10779	9748.792009	30896	145	0.981721	31719	14	0.898439	10820051	0.000000
309257712	1920742	10231	9768.475331	31139	169	0.988915	31862	11	0.938408	10827855	0.000000
309712604	1827406	9360	9751.962940	30860	208	0.993277	31946	4	0.962647	10834510	0.000000
310057403	1765455	9162	9716.351783	31028	190	0.995923	31800	7	0.977347	10839800	0.000000
310278905	1729746	8922	9687.710168	30952	181	0.997527	31740	3	0.986262	10845004	0.000000
310355591	1713729	8972	9666.570426	31127	124	0.998501	31745	14	0.991669	10850013	0.000000
310457169	1694173	8863	9643.792578	31139	156	0.999091	31812	5	0.994947	10854590	0.000000
310490919	1691012	8708	9635.055463	31260	115	0.999449	31841	6	0.996936	10859022	0.000000
310468495	1687261	8755	9635.395498	31578	124	0.999666	32038	11	0.992167	10863245	0.000000
310496455	1692712	8914	9628.036128	31391	52	0.999797	31942	12	0.995250	10867754	0.000000
310513517	1681391	8906	9626.156177	31570	85	0.999877	31802	7	0.978987	10871975	0.000000
310532174	1684738	8800	9623.264986	31841	74	0.999925	31698	1	0.772341	10876364	0.000000
310516712	1679594	8840	9635.508014	31454	55	0.999955	31798	16	0.802469	10880552	0.000000
310557425	1680685	8713	9623.345779	31445	109	0.999973	31679	13	0.830673	10884561	0.000000
310527326	1681542	8704	9620.750067	31417	135	0.999983	31803	20	0.851903	10888823	0.000000
310491566	1687924	8792	9610.176602	31025	130	0.999990	31775	8	0.746638	10893257	0.000000
310526809	1678430	8690	9617.251412	31294	106	0.999994	31672	10	0.846348	10897577	0.000000
310523581	1680341	8727	9622.120531	31531	118	0.999996	31851	6	0.906817	10901789	0.000000
310488124	1684906	8892	9619.190387	31461	96	0.999998	31865	10	0.943489	10906133	0.000000
310538437	1680745	8847	9618.882179	31311	92	0.999999	31874	2	0.965728	10910471	0.000000
310523299	1677104	8719	9618.144489	31420	91	0.999999	31939	7	0.979216	10914770	0.000000
310490089	1692565	8898	9619.258234	31368	80	0.999999	31623	5	0.890222	10919080	0.000000
310517750	1680796	8824	9630.014321	31636	68	1.000000	31822	8	0.840475	10923387	0.000000
310554769	1667658	8741	9618.023297	31442	138	1.000000	31953	13	0.846620	10927033	0.000000
310530455	1683139	8635	9616.393767	31515	102	1.000000	31865	16	0.754515	10931026	0.000000
310487253	1687114	8786	9620.919402	31321	123	1.000000	32005	10	0.851125	10935121	0.000000
310490616	1687998	8867	9616.852753	31193	136	1.000000	31974	6	0.909714	10939225	0.000000
310503259	1685324	8778	9621.235095	31246	58	1.000000	31884	7	0.901641	10943505	0.000000
310522743	1682616	8753	9624.978347	31609	73	1.000000	31858	17	0.940349	10948067	0.000000
310508702	1685184	8826	9628.707364	31508	84	1.000000	31688	4	0.804048	10952391	0.000000
310485112	1685277	8744	9627.343189	30994	194	1.000000	31836	7	0.881164	10957035	0.000000
310526035	1684378	8902	9622.389919	30815	174	1.000000	31934	10	0.927931	10961587	0.000000
310513893	1686513	8765	9627.209879	30847	192	1.000000	31760	3	0.852310	10965733	-1.#IND00
310497364	1684623	8686	9626.589079	31296	93	1.000000	31802	7	0.904860	10970013	-1.#IND00
310528696	1680209	8725	9614.866965	31543	105	1.000000	32012	5	0.942302	10974101	-0.004159
310499434	1682112	8797	9606.769485	31332	95	1.000000	31706	13	0.930313	10978243	0.000876
310546247	1679931	8723	9613.291423	31714	42	1.000000	31826	5	0.957738	10982093	0.003944
310499171	1690901	8723	9616.989738	31738	44	1.000000	31764	9	0.845196	10986174	0.001930
310457131	1693039	8767	9628.565164	31648	116	1.000000	32034	9	0.906119	10990532	0.003088
310500105	1673451	8801	9622.709683	31179	154	1.000000	31806	8	0.926416	10994627	0.006080
310548016	1676112	8806	9629.622209	30995	187	1.000000	31957	3	0.955374	10998643	0.010900
310550425	1683889	8754	9615.966600	31015	141	1.000000	31935	6	0.972937	11002757	0.009703
310531062	1675346	8773	9620.797113	31372	122	1.000000	31690	11	0.983587	11006821	0.010536
310572353	1673050	8719	9621.269510	31207	89	1.000000	31782	6	0.969940	11010683	0.010438
310562179	1672542	8606	9622.412647	31017	132	1.000000	31948	9	0.912049	11014521	0.009334
310522845	1680413	8802	9622.109023	31280	96	1.000000	31716	9	0.946662	11018424	0.011021
310507232	1687246	8773	9626.043744	31499	114	1.000000	31653	4	0.967653	11022584	0.012467
310509547	1682688	8762	9616.563165	31356	92	1.000000	32074	16	0.980383	11026721	0.012043
310533290	1676995	8780	9619.628633	31441	56	1.000000	31857	5	0.988103	11030964	0.011639
310543343	1676037	8686	9624.849103	31689	35	1.000000	31862	16	0.893790	11035033	0.011642
310523392	1683421	8816	9621.462463	31483	60	1.000000	31775	5	0.922270	11039062	0.015220
310514539	1678526	8775	9615.567657	31928	15	1.000000	32115	8	0.929522	11042900	0.014753
310540393	1684726	8796	9614.683521	31403	92	1.000000	31937	9	0.957258	11047139	0.013754
310500603	1688278	8789	9620.934691	31395	107	1.000000	31807	9	0.916629	11051111	0.013125
310500236	1686224	8781	9624.669190	31298	75	1.000000	31677	18	0.949439	11054938	0.012071
310507866	1678346	8771	9620.947318	31502	94	1.000000	32028	9	0.969337	11059245	0.011309
310524802	1684033	8794	9617.342508	31327	96	1.000000	31723	9	0.981404	11063308	0.010854
310541738	1675123	8821	9618.264902	31286	122	1.000000	31787	2	0.988723	11066997	0.011199
310538605	1680010	8655	9622.316135	31061	157	1.000000	31797	8	0.993161	11070713	0.011743
310506609	1685415	8785	9618.269026	31026	169	1.000000	31896	12	0.995852	11074788	0.012135
310511601	1686483	8986	9624.967050	31333	117	1.000000	31778	19	0.892007	11078742	0.011215
310519514	1685289	8801	9626.825810	30599	205	1.000000	32035	15	0.934507	11083196	0.011193
310496845	1685395	8936	9629.260361	31313	163	1.000000	31983	7	0.960282	11087464	0.010899
310542311	1675962	8771	9629.438261	31094	216	1.000000	31976	4	0.975913	11091586	0.011254
310521870	1681779	8773	9620.264261	31135	149	1.000000	31913	17	0.985392	11095288	0.010270
310533803	1685845	8730	9621.846352	31378	141	1.000000	31848	13	0.991141	11099145	0.009781
310540625	1681072	8891	9621.322791	31266	115	1.000000	31615	11	0.994627	11103244	0.010789
310473172	1690933	8757	9616.890534	31386	104	1.000000	31917	14	0.996742	11107058	0.012590
310524883	1676555	8751	9620.606184	31263	149	1.000000	31908	3	0.976211	11111056	0.012345
310504259	1686282	8813	9621.972221	30776	238	1.000000	32013	6	0.985573	11114910	0.012052
310535619	1684158	8818	9621.740060	31230	123	1.000000	31992	4	0.991251	11118944	0.011813
310514866	1686181	8948	9621.357071	31219	109	1.000000	31995	11	0.994694	11123039	0.011754
310540340	1678426	8675	9622.333753	31271	98	1.000000	31858	7	0.996782	11126896	0.011222
310533732	1682911	8790	9625.120093	31199	130	1.000000	31679	1	0.933803	11130970	0.010943
310548245	1678047	8591	9624.223881	31531	106	1.000000	31718	9	0.902104	11134658	0.010563
310530623	1683967	8733	9623.924310	30976	235	1.000000	31995	22	0.724545	11138565	0.010293
310518335	1683487	8709	9627.545243	31104	149	1.000000	31768	9	0.832949	11142496	0.010821
310517843	1681316	8711	9632.632567	31074	185	1.000000	31875	15	0.863277	11146721	0.010801
310516050	1680848	8794	9626.963323	30961	178	1.000000	32102	10	0.917084	11150339	0.010297
310514567	1680160	8695	9617.139942	31259	124	1.000000	31916	7	0.949715	11154006	0.010087
310528413	1681030	8733	9619.069565	31567	84	1.000000	31712	12	0.969504	11157999	0.009923
310519396	1683278	8674	9621.404838	31436	101	1.000000	31683	14	0.973077	11161897	0.009832
310538107	1679109	8790	9623.594818	31449	67	1.000000	32017	10	0.983672	11166182	0.009659
310500394	1687578	8885	9623.613867	31509	45	1.000000	31899	12	0.748037	11170202	0.009945
310491088	1687178	8870	9627.820238	31324	86	1.000000	31733	11	0.847196	11174238	0.009876
310501411	1685781	8704	9629.699364	31256	100	1.000000	31869	10	0.907331	11177930	0.009647
310499945	1682384	8772	9628.927964	31394	96	1.000000	31885	11	0.943801	11181889	0.009275
310536112	1682432	8708	9618.501658	31323	103	1.000000	31815	4	0.783361	11185572	0.009000
310509085	1685625	8984	9615.980246	31371	105	1.000000	31871	2	0.868618	11189635	0.008839
310504337	1681684	8885	9616.913732	31454	150	1.000000	31983	3	0.920323	11193332	0.008626
310541873	1678629	8796	9620.507950	31227	164	1.000000	31920	18	0.951680	11197167	0.008547
310484014	1686923	8752	9625.561045	31007	148	1.000000	31748	8	0.970696	11201075	0.008760
npatches	nstrain	runtime	dt	init_x	init_y	init_y_blood	init_z	init_S	beta0	beta1	beta2	beta3	mean_beta	B	d	delta	delta_blood	b[0]	mut	m	CTL	c	g	epsilon	k	het	lambda	rho	omega	x_max	patch.dyna	DELTA	A	VA
10000	1	100.000000	0.001000	21900	9499	5000000	0.001000	10000000	9.106367	10.067828	10.701764	14.421625	10	800000000	0.010000	1.000000	432.000000	80000	0.000050	0.004800	0	0.500000	0.000000	2.500000	10.000000	0.500000	0.001000	0.001000	0.010000	31872	0	10.000000	7.000000	1.000000
sus	inf	inf_blood	z	x[0]	y[0][0]	z[0]	x[1]	y[1][0]	z[1]	S[0]	synchrony
219000000	94990000	5000000	10.000000	21900	9499	0.001000	21900	9499	0.001000	10000000	0.000000
180959515	43878357	229020	3941.516320	18606	4167	0.394152	17046	4731	0.394152	10431778	0.000000
259146262	11787130	61658	6325.803353	27646	585	0.632580	26432	1059	0.632580	10573244	0.000000
289827884	5208597	27226	7771.765723	30651	129	0.777177	29690	271	0.777177	10631056	0.000000
302647435	2804812	14691	8647.663404	31670	24	0.864868	31357	48	0.864868	10656936	0.000000
308674372	1748200	9120	9120.566582	31645	7	0.918048	31863	19	0.918048	10666731	0.000000
311799858	1221175	6188	9126.995748	31816	5	0.950300	32032	10	0.950300	10668521	0.000000
313460783	946431	4885	8750.371524	31863	16	0.969859	31786	9	0.849034	10665939	0.000000
314424832	786504	4157	8334.004217	31769	1	0.516242	31832	9	0.769635	10660864	0.000000
314939255	709146	3699	8009.883867	31927	12	0.663806	32155	5	0.860294	10654655	0.000000
315249946	668741	3337	7812.813822	31793	19	0.796114	31954	11	0.671835	10647565	0.000000
315338478	658662	3350	7774.439728	31828	1	0.689472	32030	13	0.579031	10640112	0.000000
315358092	661623	3453	7764.279004	31678	5	0.693269	31728	45	0.744701	10632638	0.000000
315348631	670148	3577	7777.944954	31868	7	0.813981	31839	26	0.845173	10625309	0.000000
315334192	662854	3491	7800.262699	31942	2	0.387895	31623	2	0.740293	10617858	0.000000
315378142	661237	3377	7779.606072	32038	48	0.628786	31892	23	0.842499	10610599	0.000000
315347823	664413	3497	7781.521385	31680	35	0.774876	31800	2	0.329148	10603154	0.000000
315351636	663132	3558	7773.519336	31728	8	0.863472	31733	23	0.593159	10595663	0.000000
315317001	680684	3490	7759.421531	31740	1	0.584026	31606	32	0.753269	10588338	0.000000
315239978	690463	3513	7820.692074	31958	21	0.593931	31889	18	0.850369	10581032	0.000000
315250153	682789	3619	7837.182197	31632	35	0.753738	31817	17	0.824661	10573667	0.000000
315323045	668054	3516	7811.943960	31997	10	0.850653	31621	7	0.833223	10566114	0.000000
315376908	659286	3430	7780.142766	31872	9	0.836330	31560	10	0.898857	10558457	0.000000
315388571	658660	3434	7773.743410	31846	5	0.789667	31885	14	0.938662	10551432	0.000000
315386384	659377	3410	7752.949485	31845	6	0.872442	31638	4	0.934600	10543995	0.000000
315368782	663200	3421	7751.668057	31656	3	0.710313	32020	17	0.825553	10536663	0.000000
315363783	658302	3327	7777.210851	31831	8	0.824318	31838	12	0.894206	10529273	0.000000
315348242	664364	3406	7783.104865	31713	0	0.700797	31879	15	0.804580	10522050	0.000000
315354665	660707	3423	7771.356217	31744	15	0.625557	31977	6	0.881486	10514862	0.000000
315382722	660616	3495	7748.607363	31710	22	0.772917	31837	16	0.585947	10507427	0.000000
315385927	657217	3458	7756.118626	31926	3	0.862285	31787	21	0.748895	10500004	0.000000
315397644	655816	3472	7768.745301	31958	2	0.653807	31746	15	0.847716	10492548	0.000000
315376380	661212	3390	7769.717255	31842	6	0.771847	32045	6	0.888705	10485246	0.000000
315387997	656755	3351	7786.500330	31724	8	0.861636	31850	2	0.932505	10477808	0.000000
315426399	652263	3330	7755.804496	31816	4	0.916088	31827	2	0.895238	10470308	0.000000
315409100	661947	3477	7744.950376	31843	14	0.895715	31810	46	0.537502	10462851	0.000000
315330977	669071	3551	7762.691289	31788	0	0.595189	31977	36	0.719516	10455537	0.000000
315306855	679283	3411	7785.678549	32046	6	0.660305	31711	17	0.829899	10448409	0.000000
315322544	674398	3474	7814.626222	31994	12	0.793991	31987	3	0.594621	10440952	0.000000
315325540	672328	3571	7786.025305	32009	4	0.566934	32090	12	0.754156	10433956	0.000000
315334674	663940	3366	7809.217918	32092	10	0.737365	31815	3	0.850907	10426746	-1.#IND00
315381725	658562	3335	7770.160289	31821	7	0.621596	31781	8	0.728593	10419440	-1.#IND00
315380824	656720	3435	7769.124029	31897	7	0.770515	31680	7	0.835404	10412185	-0.013499
315384305	665217	3443	7769.077493	31789	6	0.860828	31876	11	0.900180	10405195	-0.006495
315316522	672944	3509	7766.571769	31741	2	0.852301	32028	1	0.878489	10398236	-0.009374
315366948	666543	3564	7775.108246	31942	11	0.589199	31934	7	0.834623	10391195	-0.009797
315322361	668464	3387	7791.462538	31888	26	0.750868	31865	4	0.899706	10384305	-0.009281
315345972	662487	3594	7774.034070	31851	2	0.848912	31927	7	0.805970	10377208	-0.007002
315321828	674466	3658	7765.048036	31807	9	0.783825	31927	22	0.630737	10370090	-0.003188
315282861	680332	3565	7783.176916	32001	6	0.672237	31817	17	0.776059	10363226	-0.003481
315273281	677404	3569	7817.152042	31864	4	0.794449	31873	2	0.521784	10356210	-0.005825
315316494	671195	3390	7793.076580	31946	12	0.875343	31995	6	0.556278	10349296	-0.003423
315341087	668701	3393	7781.682368	32139	12	0.924401	31919	30	0.730903	10342262	-0.001262
315293658	675333	3488	7794.730094	31730	9	0.730058	31658	4	0.836805	10335191	-0.003397
315311034	670791	3524	7818.973552	31704	10	0.821337	31792	5	0.901029	10328075	-0.002771
315336567	666530	3441	7806.379005	31979	13	0.664683	31888	14	0.531237	10320914	-0.003840
315363277	662285	3453	7771.292827	31952	23	0.796645	31925	8	0.663602	10314108	-0.004094
315339541	671228	3447	7793.350908	31733	0	0.597120	31979	6	0.795990	10307034	-0.002981
315340208	664491	3313	7787.436598	31611	23	0.703605	31710	39	0.876277	10299737	-0.005153
315379957	655586	3389	7760.673750	31778	6	0.580485	31846	11	0.924968	10292541	-0.003554
315391758	657098	3410	7748.641201	31735	14	0.745583	31699	0	0.788474	10285476	-0.003729
315389086	660408	3280	7755.876827	31704	13	0.845707	31828	6	0.747435	10278333	-0.002879
315349095	665240	3430	7765.067254	31926	5	0.906429	31957	5	0.390902	10271259	-0.003286
315329665	668989	3459	7777.932351	31542	16	0.549861	31613	69	0.630610	10264355	-0.003628
315343451	665882	3490	7784.820009	31600	29	0.727011	31278	90	0.775981	10257567	-0.003235
315378475	662172	3392	7762.968937	31736	1	0.744724	31844	26	0.864143	10250692	-0.001785
315369630	666705	3488	7780.738754	31872	3	0.704229	31847	0	0.803226	10243927	-0.002999
315351506	663971	3453	7780.746472	31838	4	0.820628	31767	6	0.865003	10237172	-0.002247
315350107	665740	3384	7784.151408	31811	22	0.733225	31759	45	0.649821	10230565	-0.002183
315342836	667629	3587	7774.270012	31890	10	0.838213	31676	40	0.787632	10223490	-0.002371
315343165	667899	3377	7777.605898	31913	38	0.539379	31722	38	0.871208	10216560	-0.002915
315322777	674528	3510	7802.217664	31817	14	0.720654	31738	6	0.921894	10209594	-0.004043
315281808	675683	3547	7818.881971	31895	17	0.672726	31814	11	0.941271	10203022	-0.003775
315346680	661363	3443	7806.148514	31832	5	0.722963	31787	2	0.905921	10196432	-0.003577
315453265	641870	3261	7752.433375	31730	15	0.709259	31901	3	0.691102	10189579	-0.003720
315451225	648143	3335	7729.149997	31909	2	0.630127	31756	4	0.768038	10182661	-0.003705
315415957	659695	3455	7732.631842	31939	28	0.763134	31975	3	0.859325	10175736	-0.003668
315392233	663545	3512	7758.251344	31870	7	0.856351	31712	6	0.800313	10168881	-0.003316
315346719	665552	3526	7765.862884	31749	17	0.619927	31849	7	0.767923	10161975	-0.003175
315390462	662926	3448	7774.743101	31784	3	0.769503	32042	7	0.826722	10154868	-0.003091
315404055	657537	3438	7786.195435	31591	7	0.793325	31993	19	0.894915	10147845	-0.002725
315372211	663594	3556	7771.679636	31799	15	0.597125	31829	13	0.936270	10141170	-0.002882
315355200	661279	3461	7772.318079	32040	4	0.533841	31877	6	0.961351	10134344	-0.002937
315362816	660732	3477	7781.500650	31856	7	0.519426	31792	4	0.976561	10127525	-0.003029
315428864	647558	3398	7768.235662	31660	17	0.708554	31876	18	0.669805	10120747	-0.003048
315404835	660587	3476	7755.088952	31814	0	0.516978	31895	55	0.799752	10114333	-0.003294
315336805	671514	3561	7757.030470	31805	13	0.585585	31708	7	0.878559	10107504	-0.003038
315325469	667865	3482	7780.755750	31601	9	0.748676	32070	9	0.926351	10100718	-0.002278
315349313	668147	3421	7795.456041	31665	4	0.847583	31929	7	0.878953	10094098	-0.001988
315315364	678452	3607	7791.858024	31677	9	0.907566	31730	5	0.822437	10087612	-0.001865
315300557	677086	3586	7796.514152	31810	4	0.867347	31693	4	0.892316	10080995	-0.001882
315337726	669114	3421	7799.107827	31811	2	0.722626	32039	35	0.621823	10074347	-0.001867
315348021	665029	3447	7808.335725	31924	2	0.245308	31976	25	0.770653	10067636	-0.001843
315349343	661261	3496	7775.848614	31890	73	0.542313	31824	7	0.860911	10061070	-0.001555
315389464	660488	3393	7763.532607	31672	18	0.722434	31881	2	0.243634	10054424	-0.001548
315348512	675343	3594	7789.599495	31900	1	0.769701	31557	123	0.541298	10047707	-0.001194
315321638	673520	3561	7797.440534	31779	2	0.742625	31531	68	0.721818	10041288	-0.001352
315353806	661190	3380	7796.240053	31769	16	0.525907	31933	9	0.831295	10034913	-0.001385
315379492	655522	3470	7764.031531	31779	17	0.712484	31770	1	0.748699	10028369	-0.001564
315376906	664695	3430	7762.102607	31864	2	0.825635	31837	21	0.623224	10021431	-0.001395
npatches	nstrain	runtime	dt	init_x	init_y	init_y_blood	init_z	init_S	beta0	beta1	beta2	beta3	mean_beta	B	d	delta	delta_blood	b[0]	mut	m	CTL	c	g	epsilon	k	het	lambda	rho	omega	x_max	patch.dyna	DELTA	A	VA
10000	1	100.000000	0.001000	21900	9499	5000000	0.001000	10000000	9.489297	13.313154	11.257818	12.289825	10	800000000	0.010000	1.000000	432.000000	80000	0.000050	0.004800	0	0.500000	0.000000	2.500000	11.000000	0.500000	0.001000	0.001000	0.010000	31872	0	10.000000	7.000000	1.000000
sus	inf	inf_blood	z	x[0]	y[0][0]	z[0]	x[1]	y[1][0]	z[1]	S[0]	synchrony
219000000	94990000	5000000	10.000000	21900	9499	0.001000	21900	9499	0.001000	10000000	0.000000
186736309	38416211	200826	3941.516320	18339	3893	0.394152	14907	4994	0.394152	10421438	0.000000
267643991	8852894	46542	6325.803353	27767	557	0.632580	22739	1831	0.632580	10539517	0.000000
297112346	3385460	18044	7771.761977	30908	110	0.777177	27015	835	0.777177	10579309	0.000000
308432415	1555011	8257	8589.274324	31727	11	0.864868	28912	427	0.864868	10590342	0.000000
313314292	817374	4348	8429.226021	31558	15	0.677510	30581	121	0.918048	10588560	0.000000
315574933	487581	2477	7412.450083	32051	6	0.804424	31499	70	0.950300	10580975	0.000000
316664732	343237	1819	6611.147156	31887	7	0.689114	31915	15	0.969859	10570269	0.000000
317087067	307966	1606	6211.368419	31748	1	0.414364	31696	10	0.981721	10558496	0.000000
316965210	400102	2051	6260.278167	31767	8	0.488493	31773	9	0.988915	10546984	0.000000
316279887	588623	3121	6737.504238	31716	21	0.689794	31860	5	0.993277	10537005	0.000000
315792415	617257	3191	7200.951660	31956	7	0.811874	31857	5	0.995923	10528520	0.000000
316243713	452119	2346	7107.250259	32092	0	0.349754	31768	34	0.997527	10519217	0.000000
316800620	358298	1908	6609.257121	31711	17	0.499840	31800	24	0.998501	10508221	0.000000
316961200	369713	1894	6389.445453	31756	8	0.696676	31900	11	0.643238	10496827	0.000000
316587942	488732	2551	6549.767143	31635	12	0.816048	30934	255	0.783640	10486252	0.000000
316241565	548273	2873	6887.623115	31774	5	0.587083	30703	210	0.868788	10476810	0.000000
316228598	504734	2742	7021.918071	31913	5	0.749585	30967	125	0.920426	10467438	0.000000
316540692	414759	2082	6811.340954	31724	1	0.633969	31232	64	0.951742	10457635	0.000000
316786010	391928	2014	6548.024359	32057	10	0.521292	31672	50	0.970734	10446798	0.000000
316648865	453434	2363	6600.428267	32034	11	0.709685	31871	42	0.982251	10436211	0.000000
316315399	519468	2702	6838.210253	31829	2	0.543976	31462	47	0.989236	10426414	0.000000
316309496	494031	2574	6953.320591	31880	24	0.566216	31709	19	0.993472	10416971	0.000000
316523259	439357	2176	6850.199119	31794	4	0.736930	31873	11	0.858928	10406882	0.000000
316696212	399905	2147	6667.619680	31917	7	0.466641	31697	36	0.914446	10396531	0.000000
316723645	426741	2226	6570.686382	31768	15	0.676542	31526	81	0.948116	10385770	0.000000
316529725	467437	2437	6671.271776	32052	0	0.635853	31595	21	0.968534	10375800	0.000000
316432240	485136	2496	6796.738978	32040	2	0.200919	31737	21	0.980918	10365871	0.000000
316452771	461588	2337	6833.997382	31950	13	0.502039	31571	6	0.914906	10356170	0.000000
316618828	414319	2089	6722.342009	31806	10	0.698009	31657	14	0.538438	10346033	0.000000
316696877	424367	2256	6611.338694	32037	8	0.707205	30757	396	0.720084	10335606	0.000000
316609399	447916	2357	6683.272970	32044	5	0.822433	29573	446	0.830243	10325543	0.000000
316533866	454914	2390	6721.274198	32008	4	0.860216	30404	160	0.897050	10315517	0.000000
316566827	439767	2334	6718.936050	31658	9	0.668365	31400	55	0.937566	10305463	0.000000
316504581	469351	2387	6765.014067	31891	1	0.732603	31734	15	0.962136	10295888	0.000000
316468288	461626	2429	6808.100057	31866	22	0.462116	31736	20	0.977037	10285968	0.000000
316548832	442269	2290	6764.162478	31624	21	0.673798	31954	3	0.444412	10276119	0.000000
316630117	417864	2217	6712.557502	31796	19	0.802173	31537	120	0.663061	10265981	0.000000
316698387	419920	2210	6647.768974	31998	4	0.838842	30049	378	0.795662	10255517	0.000000
316591062	451968	2258	6692.409101	31696	10	0.480841	29890	387	0.876078	10245303	0.000000
316445056	485474	2535	6784.712838	31669	7	0.685153	30700	193	0.924847	10235707	-1.#IND00
316375386	482326	2534	6866.127004	31957	12	0.505702	31080	150	0.954423	10226283	-1.#IND00
316529108	434938	2259	6797.982373	31624	4	0.700231	31458	32	0.972360	10216579	-1.#IND00
316694671	402801	2060	6670.205173	31884	0	0.500560	31657	9	0.983237	10206320	0.018142
316724262	420874	2177	6590.877605	31729	30	0.656962	31755	21	0.989834	10196003	0.009278
316559076	466572	2441	6695.652137	31936	16	0.791963	31783	3	0.438287	10186210	0.008876
316378668	497029	2581	6860.603395	31955	9	0.873835	31213	262	0.659346	10176945	0.005802
316447526	444480	2360	6824.327908	31929	4	0.693938	29042	607	0.793409	10167566	0.004046
316690169	404921	2104	6680.032352	31722	3	0.608736	29722	359	0.874712	10157509	0.005278
316696237	430245	2250	6596.824849	31789	1	0.680968	30338	231	0.924018	10147170	0.007491
316501266	472423	2472	6713.107627	31672	27	0.434663	31093	49	0.953921	10137038	0.006937
316458069	474446	2428	6826.892710	31869	27	0.657149	31486	32	0.972055	10127375	0.007925
316449703	459461	2393	6829.014799	31841	9	0.772459	31756	11	0.925995	10117805	0.008438
316532201	442798	2372	6796.601744	31583	2	0.810852	31749	13	0.955119	10108318	0.006588
316615223	424401	2210	6689.988706	31711	10	0.528075	31706	16	0.972782	10098447	0.005532
316667209	433385	2296	6655.079664	31769	13	0.713799	31773	4	0.979351	10088462	0.006123
316538996	461739	2446	6707.757822	31714	22	0.826432	31759	15	0.987478	10078751	0.005386
316419039	487898	2538	6805.347807	31835	2	0.759458	31810	1	0.890041	10069432	0.003735
316451452	464040	2422	6846.982433	31796	8	0.696747	31767	18	0.673131	10060374	0.004471
316540578	435436	2299	6775.965432	31885	8	0.717248	31760	62	0.801769	10050726	0.004192
316638943	424190	2074	6677.198373	31734	0	0.565826	31460	90	0.879782	10040914	0.004121
316628847	438679	2251	6671.966715	31874	4	0.429252	31594	52	0.927093	10030986	0.004100
316573672	453893	2339	6732.792329	31882	11	0.653867	31782	24	0.955785	10021301	0.004538
316485619	469718	2504	6771.623003	31884	8	0.790086	31701	27	0.831906	10011913	0.004464
316494048	459447	2349	6802.904631	31703	2	0.765055	31477	59	0.898059	10002572	0.003302
316555577	433008	2214	6766.545503	31899	2	0.582196	31503	56	0.938177	9993067	0.003409
316714378	408367	2203	6637.591671	31778	0	0.328641	31253	123	0.962507	9983250	0.003927
316674956	437155	2279	6610.640924	31903	35	0.466138	31426	47	0.977262	9973483	0.003371
316454008	490110	2657	6753.508606	32027	18	0.676237	31709	31	0.986211	9963995	0.002820
316392475	483872	2599	6879.424514	31720	6	0.803652	31783	2	0.991637	9955057	0.002698
316486759	451841	2256	6836.452790	31718	13	0.880924	31622	44	0.878212	9945904	0.002919
316659106	414741	2235	6688.051378	31798	5	0.467809	31813	58	0.926141	9936030	0.002693
316712465	422063	2219	6606.194358	31649	5	0.615433	31710	46	0.955208	9926030	0.003465
316586870	462133	2351	6691.190143	31894	6	0.766777	31697	41	0.972836	9916429	0.003464
316398856	494713	2617	6815.540379	31733	8	0.858561	31566	41	0.983526	9907238	0.001043
316357377	476032	2493	6924.501364	31806	1	0.885050	31580	61	0.990009	9898227	0.001160
316573423	421965	2168	6751.961934	31843	1	0.580069	31927	0	0.680974	9888770	0.002130
316726261	414227	2202	6597.237386	31960	14	0.594621	31778	48	0.594495	9879166	0.002392
316601500	456113	2361	6661.020464	31884	15	0.754156	31200	251	0.754080	9869509	0.002480
316455262	479500	2453	6794.666872	31705	8	0.697548	29812	446	0.850860	9860395	0.002896
316543212	438396	2330	6801.052990	31935	11	0.761359	30571	195	0.909554	9851303	0.002851
316688621	408667	2074	6663.858356	31802	0	0.375122	31361	53	0.945148	9841370	0.000417
316705789	428098	2100	6587.056388	31867	13	0.544042	31769	15	0.966735	9831630	0.000685
316464581	493570	2469	6723.407205	31910	15	0.723482	31713	16	0.979826	9822455	0.000847
316325864	497513	2570	6908.901732	31981	0	0.648559	31716	26	0.987766	9813949	0.000914
316386329	468446	2382	6881.447175	31772	10	0.370884	31725	1	0.883749	9805198	0.000916
316642839	410761	2176	6706.416921	31914	37	0.618469	31620	23	0.751551	9795693	0.001147
316759576	405089	2099	6548.804049	31757	10	0.768619	31665	107	0.849327	9785801	0.001198
316546174	462503	2328	6640.783816	31610	5	0.859678	31051	181	0.908623	9776540	0.001335
316385511	496169	2608	6816.565995	31891	0	0.477529	30986	99	0.944584	9767674	0.002400
316418255	462413	2378	6866.953008	31987	10	0.364128	31510	65	0.966393	9758496	0.002522
316645683	400730	2062	6741.687800	31633	28	0.614372	31609	37	0.979619	9749213	0.001959
316775748	404992	2162	6545.204341	31749	6	0.766134	31706	8	0.987640	9739326	0.001789
316599328	457714	2460	6604.132956	31960	3	0.850257	31800	0	0.346412	9729957	0.001790
316337152	517346	2693	6857.319541	31879	4	0.633182	31149	288	0.568534	9721203	0.001936
316330677	481233	2564	6951.183556	31750	7	0.777541	26716	1402	0.738335	9712557	0.000337
316652004	401642	2106	6755.490127	31725	8	0.733355	28181	606	0.841312	9703448	-0.000034
316819052	381841	2046	6511.053052	31783	0	0.360585	30345	226	0.903763	9693700	-0.000181
316651076	456151	2331	6528.920049	31973	34	0.382913	31033	128	0.941637	9684025	-0.000043
316360711	511982	2585	6791.154387	31629	57	0.625765	31255	98	0.964605	9675541	-0.000037
npatches	nstrain	runtime	dt	init_x	init_y	init_y_blood	init_z	init_S	beta0	beta1	beta2	beta3	mean_beta	B	d	delta	delta_blood	b[0]	mut	m	CTL	c	g	epsilon	k	het	lambda	rho	omega	x_max	patch.dyna	DELTA	A	VA
10000	1	100.000000	0.001000	21900	9499	5000000	0.001000	10000000	8.482829	12.127569	14.847140	8.457162	10	800000000	0.010000	1.000000	432.000000	80000	0.000050	0.004800	0	0.500000	0.000000	2.500000	12.000000	0.500000	0.001000	0.001000	0.010000	31872	0	10.000000	7.000000	1.000000
sus	inf	inf_blood	z	x[0]	y[0][0]	z[0]	x[1]	y[1][0]	z[1]	S[0]	synchrony
219000000	94990000	5000000	10.000000	21900	9499	0.001000	21900	9499	0.001000	10000000	0.000000
191598011	33859809	176622	3941.516320	20513	2954	0.394152	16433	4066	0.394152	10412010	0.000000
274411456	6719445	34817	6325.803353	29198	214	0.632580	25462	1125	0.632580	10513250	0.000000
302471661	2184570	11478	7769.482213	31528	20	0.777177	29443	340	0.777177	10539241	0.000000
312343531	804727	4185	8138.301583	31929	12	0.864868	31256	61	0.864868	10539757	0.000000
316112363	326989	1682	6815.654669	32042	2	0.800638	31505	22	0.918048	10530700	0.000000
317562959	163315	780	5519.880216	31816	0	0.509788	31895	2	0.505138	10517975	0.000000
317912123	180909	900	4937.548264	31929	0	0.193000	31831	6	0.699889	10504143	0.000000
317137738	458525	2491	5416.224588	31876	2	0.219967	31700	1	0.257258	10491914	0.000000
315042498	966606	5062	6651.732036	31939	29	0.526945	31268	162	0.547611	10484674	0.000000
314764047	715415	3790	7425.784873	31713	13	0.713114	30885	257	0.725647	10479470	0.000000
316566312	306560	1675	6634.312478	31830	5	0.572549	30840	109	0.833617	10469766	0.000000
317610360	184726	983	5404.693855	31762	4	0.740770	31580	25	0.899096	10456973	0.000000
317350286	365136	1935	5253.493790	31815	2	0.320127	31514	2	0.376231	10444419	0.000000
315667892	817988	4365	6314.241833	32044	3	0.587687	31847	62	0.431983	10436082	0.000000
314808762	772160	4023	7235.152168	32095	7	0.721313	30607	358	0.655524	10430685	0.000000
316240074	369943	1968	6820.182660	31834	1	0.510135	30636	192	0.791091	10421744	0.000000
317380242	224189	1150	5680.645481	31945	7	0.626839	31582	11	0.873306	10409818	0.000000
317342423	330774	1748	5413.845713	32020	4	0.687725	31759	11	0.811304	10397579	0.000000
316131846	677726	3527	6168.108320	31749	7	0.587320	31730	6	0.885564	10388260	0.000000
315331709	701464	3687	7004.354034	31992	7	0.749728	31970	7	0.917754	10381354	0.000000
316280945	390287	2051	6784.978305	31882	8	0.504915	31884	3	0.950121	10372572	0.000000
317294648	233219	1237	5820.517014	32166	18	0.699753	31958	0	0.244015	10360826	0.000000
317378466	316491	1651	5452.847412	31766	5	0.817914	31726	16	0.445092	10348475	0.000000
316256094	643482	3319	6110.809876	31797	2	0.377488	31522	112	0.663473	10338872	0.000000
315327026	715668	3708	6958.236364	32009	13	0.562505	31258	117	0.795912	10331719	0.000000
316181454	416343	2264	6852.195189	31802	1	0.720151	31430	37	0.876230	10323076	0.000000
317286197	236403	1239	5891.510359	31899	19	0.496120	31683	12	0.924939	10311589	0.000000
317398489	294044	1562	5421.598899	31926	0	0.641564	31858	0	0.371220	10299329	0.000000
316517575	571096	2996	5961.925835	31901	10	0.464815	31551	195	0.470745	10288942	0.000000
315449074	721663	3798	6836.079559	31853	8	0.675434	29487	546	0.679031	10281565	0.000000
316001599	467718	2417	6915.209201	31614	7	0.406623	30550	167	0.805347	10273298	0.000000
317068076	262888	1398	6067.939201	31724	6	0.640144	31190	53	0.881952	10262152	0.000000
317452675	262743	1381	5471.213796	31929	1	0.695281	31950	2	0.333581	10249693	0.000000
316765915	510553	2588	5818.124564	32028	6	0.494375	31920	41	0.595847	10238624	0.000000
315525550	732449	3786	6704.378509	31974	2	0.689958	31692	25	0.754899	10230939	0.000000
315854434	515287	2775	6989.084575	31949	3	0.404333	31796	36	0.851358	10223246	0.000000
316911397	288870	1553	6250.834083	31772	4	0.598699	31907	13	0.909855	10212628	0.000000
317398678	261159	1369	5542.947981	31964	2	0.618226	31842	0	0.485172	10200385	0.000000
316892361	461277	2382	5756.478170	31920	1	0.375525	31916	20	0.343197	10189539	0.000000
315802451	688861	3480	6573.165229	31777	4	0.509664	30964	323	0.601679	10181420	-1.#IND00
315865734	525109	2774	6953.143599	31703	11	0.616032	30024	356	0.758436	10173817	-1.#IND00
316867684	298947	1591	6277.769937	31921	0	0.409690	31108	87	0.853502	10163507	0.146821
317389499	273904	1444	5585.518815	31793	7	0.286995	31762	11	0.911156	10151766	0.117941
316859153	463112	2467	5831.677331	31865	16	0.567595	31819	20	0.415608	10141067	0.063040
315901392	649892	3386	6566.338665	31719	3	0.737766	30977	289	0.645593	10132828	0.075647
316000330	498073	2666	6860.110384	31690	3	0.718227	30940	153	0.785068	10124849	0.065871
316908748	300200	1590	6230.509092	31951	2	0.306946	31603	46	0.869653	10114295	0.087669
317328378	288745	1542	5637.628152	31807	4	0.477208	31734	1	0.911784	10102612	0.089004
316759349	490631	2506	5882.544281	32055	2	0.280219	31759	1	0.387562	10092261	0.083666
315843488	647286	3349	6601.191314	31755	19	0.460963	31612	107	0.585787	10084187	0.089040
316111123	472223	2483	6812.998461	31625	2	0.673098	31317	79	0.748799	10076442	0.086643
316973051	296045	1573	6148.840927	31904	1	0.405569	31376	66	0.847658	10065993	0.093317
317296365	301333	1506	5646.026561	31743	4	0.359695	31704	9	0.907611	10054528	0.088735
316687779	498494	2641	5963.852119	31785	5	0.473126	31983	4	0.426498	10044393	0.085868
315899736	622964	3057	6599.523950	31888	4	0.680474	31829	37	0.652197	10036209	0.081997
316158688	467678	2547	6755.357923	31801	11	0.505728	31656	29	0.789073	10027918	0.076265
316942918	303210	1610	6142.189533	31731	2	0.587867	31639	9	0.872082	10017490	0.078091
317223531	315725	1627	5725.696194	31707	9	0.303780	31925	2	0.646700	10006126	0.073449
316769664	468563	2389	5971.142624	31703	6	0.577774	31740	1	0.458376	9995783	0.071215
316024088	605235	3081	6574.234591	31860	11	0.707250	31894	55	0.547021	9987704	0.068411
316254252	454279	2435	6690.979459	31954	6	0.443111	31352	96	0.725289	9979025	0.066842
316919531	324812	1628	6148.946784	31902	0	0.211807	31569	52	0.833400	9968672	0.067934
317165245	321477	1692	5768.328322	31910	13	0.500866	31781	23	0.898965	9957622	0.066881
316719871	482037	2545	6005.072824	31746	1	0.472960	31875	10	0.938727	9947455	0.064645
315993424	599026	3154	6594.965364	31831	14	0.603710	31915	18	0.622853	9939153	0.061586
316241590	456811	2325	6721.775697	31797	4	0.759668	31642	20	0.771278	9931071	0.059215
316967712	303041	1560	6154.688983	31656	1	0.820862	31806	2	0.789388	9920698	0.060004
317279677	295229	1595	5661.876890	32036	5	0.271657	31833	13	0.614499	9909125	0.059910
316777455	475448	2444	5941.174971	31913	37	0.558293	31758	8	0.766211	9898931	0.056614
315927094	627217	3229	6592.925201	31914	6	0.694402	31930	3	0.746033	9890818	0.057127
316125334	469419	2510	6789.349734	32235	0	0.318316	31799	11	0.845980	9882676	0.055266
316989317	302060	1577	6175.579915	31842	21	0.482928	31705	2	0.708760	9872611	0.056907
317265754	314324	1584	5683.423321	31911	12	0.686419	31624	12	0.805907	9861337	0.055144
316677491	489318	2578	6011.553043	31831	4	0.809828	31703	13	0.882292	9851553	0.053255
315950992	596836	3089	6618.353071	31803	2	0.597860	31948	15	0.928615	9843716	0.051342
316245252	448485	2297	6687.057738	31804	19	0.522294	31972	22	0.956708	9835292	0.051206
317010561	293663	1571	6086.526310	31888	0	0.367676	31497	4	0.973746	9824939	0.050969
317259401	315339	1676	5648.474546	31831	0	0.276294	31720	3	0.473319	9813799	0.050288
316587987	528617	2721	6020.868140	31889	22	0.428463	31538	31	0.680592	9804132	0.049921
315833690	628544	3249	6693.236733	31820	10	0.653389	31472	82	0.806293	9796646	0.049303
316192920	451983	2464	6769.190857	31798	6	0.789796	31779	47	0.882526	9788620	0.049224
317042351	287772	1497	6112.278040	32059	0	0.518430	31833	13	0.928757	9778399	0.049194
317315453	297725	1563	5638.283852	31991	7	0.522750	31761	11	0.532604	9767147	0.049348
316707772	493627	2561	5960.582743	31960	4	0.708846	31854	28	0.611410	9757299	0.048257
316011162	592651	3023	6609.148701	31659	1	0.336051	31845	44	0.764338	9749336	0.047732
316224970	451862	2499	6715.616162	31525	9	0.570487	31791	2	0.646140	9741339	0.047836
316959376	313193	1701	6149.696966	31814	7	0.739520	31854	18	0.758529	9730999	0.049992
317223431	310448	1613	5734.853376	31914	5	0.522408	31562	18	0.853559	9720216	0.049340
316798094	459464	2357	5949.494420	31708	7	0.462036	31702	3	0.866655	9710336	0.047465
316081402	598161	3085	6529.566667	31607	9	0.673749	31693	9	0.751317	9702201	0.048372
316135437	490707	2605	6735.473175	31702	4	0.802144	31876	10	0.723242	9694579	0.047826
316850042	323897	1653	6274.147646	31955	0	0.651165	31812	24	0.832159	9685148	0.048533
317215966	303277	1525	5760.585733	32002	11	0.544509	32008	4	0.898212	9674316	0.048646
316844549	453836	2341	5893.265490	31944	6	0.626274	31913	18	0.769978	9664184	0.046779
316094512	586153	3090	6493.909465	32107	10	0.381345	31962	5	0.860502	9656013	0.046811
316193799	470969	2468	6724.189647	31939	5	0.624814	31930	1	0.600265	9648291	0.046457
316905916	314462	1594	6222.922099	31915	3	0.768927	31793	6	0.751835	9638593	0.047320
317243474	300398	1614	5733.805346	31993	6	0.400708	31786	23	0.357582	9627688	0.046758
316806150	446366	2378	5916.406565	32026	5	0.554452	31617	211	0.610403	9617874	0.046100
npatches	nstrain	runtime	dt	init_x	init_y	init_y_blood	init_z	init_S	beta0	beta1	beta2	beta3	mean_beta	B	d	delta	delta_blood	b[0]	mut	m	CTL	c	g	epsilon	k	het	lambda	rho	omega	x_max	patch.dyna	DELTA	A	VA
10000	1	100.000000	0.001000	21900	9499	5000000	0.001000	10000000	14.669315	11.457302	9.370429	10.364987	10	800000000	0.010000	1.000000	432.000000	80000	0.000050	0.004800	0	0.500000	0.000000	2.500000	13.000000	0.500000	0.001000	0.001000	0.010000	31872	0	10.000000	7.000000	1.000000
sus	inf	inf_blood	z	x[0]	y[0][0]	z[0]	x[1]	y[1][0]	z[1]	S[0]	synchrony
219000000	94990000	5000000	10.000000	21900	9499	0.001000	21900	9499	0.001000	10000000	0.000000
197261650	29499879	154361	3941.516320	14835	4503	0.394152	17306	3548	0.394152	10400647	0.000000
281201167	4879119	25193	6325.803353	23088	1515	0.632580	27438	621	0.632580	10482875	0.000000
307211890	1281296	6588	7711.839698	27650	557	0.777177	31008	118	0.777177	10496129	0.000000
315151270	361959	1876	6983.568284	29835	237	0.864868	31645	5	0.864868	10489429	0.000000
317623148	111748	631	5123.047187	31228	61	0.918048	31809	0	0.234085	10476572	0.000000
318272500	85032	447	4051.341168	31997	0	0.835834	31821	0	0.170008	10461471	0.000000
317770034	308691	1586	4195.189658	31884	5	0.304931	31397	143	0.462954	10447762	0.000000
314784392	1175634	6144	5834.182499	29808	955	0.578472	31126	135	0.674306	10440711	0.000000
312960916	1060869	5531	7260.671882	25875	989	0.744362	31593	29	0.802481	10440554	0.000000
315958109	323130	1676	6677.748355	29426	275	0.844967	31925	0	0.482536	10432667	0.000000
317770624	118858	628	4910.940210	31086	79	0.905980	31772	72	0.523595	10419296	0.000000
317941823	197490	1082	4297.153246	31771	16	0.942981	31581	22	0.711082	10405352	0.000000
316572000	644714	3347	5272.322295	31962	0	0.665343	31839	1	0.755279	10394387	0.000000
314495275	938579	4878	6674.440460	31338	147	0.732207	31813	9	0.662726	10389333	0.000000
315749325	430359	2170	6803.645936	31453	116	0.837596	31669	2	0.795459	10382010	0.000000
317477835	156173	815	5294.115730	31754	19	0.901509	31938	1	0.575858	10369738	0.000000
317927871	184181	949	4458.847905	31776	12	0.940270	31754	7	0.323331	10356167	0.000000
316887939	527217	2801	5091.780255	31671	25	0.478033	31860	9	0.589631	10344798	0.000000
314945191	882695	4559	6430.353192	28692	997	0.683451	31901	6	0.751129	10338196	0.000000
315616049	479188	2529	6839.469002	28019	586	0.808027	31660	19	0.700002	10331213	0.000000
317358468	175870	908	5489.216610	30515	119	0.883577	31859	2	0.818064	10319530	0.000000
317922094	166597	923	4460.699290	31477	37	0.929395	31797	1	0.238621	10306170	0.000000
317027612	501265	2559	5020.237584	31727	40	0.957181	31445	219	0.522817	10294586	0.000000
315006846	882362	4451	6380.634761	31704	1	0.882115	31128	121	0.710610	10288145	0.000000
315623922	485409	2580	6784.189071	31625	61	0.689743	31731	19	0.824498	10280889	0.000000
317292631	187996	985	5553.515804	30596	303	0.811843	32012	4	0.893566	10269137	0.000000
317853160	174967	880	4583.366916	30414	191	0.885891	32027	4	0.701528	10255992	0.000000
317139920	448041	2388	5007.469887	30820	129	0.930798	31999	21	0.818990	10244139	0.000000
315252071	847704	4298	6275.816186	31621	18	0.958032	31769	1	0.844425	10236900	0.000000
315536116	524207	2823	6814.320980	31873	11	0.974548	31824	6	0.551511	10230373	0.000000
317225034	197142	1016	5679.384948	32005	0	0.412281	31809	7	0.728012	10219400	0.000000
317865323	159846	819	4619.994578	31507	167	0.427637	31748	0	0.202028	10206129	0.000000
317280740	405806	2105	4875.597227	24000	2060	0.652888	31821	9	0.388601	10193909	0.000000
315389986	849793	4471	6163.249543	27612	597	0.789492	31624	32	0.629214	10186583	0.000000
315367832	559932	2869	6848.963047	30205	123	0.872336	31851	12	0.775135	10180684	0.000000
317075194	213035	1087	5794.823776	31165	58	0.922578	31977	11	0.863629	10169955	0.000000
317850608	163816	851	4674.535195	31812	14	0.953047	31778	0	0.235086	10156748	0.000000
317305680	396635	2100	4874.550746	31903	1	0.668916	31808	25	0.369265	10144628	0.000000
315582449	786803	4102	6091.198695	31635	74	0.742022	31564	71	0.617488	10136925	0.000000
315515119	557284	2960	6756.335639	31451	115	0.843548	31703	22	0.768024	10130594	-1.#IND00
317051559	225008	1200	5791.876081	31276	116	0.905119	31920	7	0.499489	10120096	-1.#IND00
317809602	168864	880	4741.215338	31599	53	0.942459	31898	6	0.627600	10107023	-1.#IND00
317306347	390939	1984	4895.599420	31952	2	0.887320	31881	1	0.688095	10094802	0.034361
315629695	769669	3932	6061.641248	31793	4	0.931665	31800	8	0.700361	10086913	0.185826
315550311	548506	2886	6737.487718	31813	0	0.747940	31702	20	0.818282	10080137	0.136646
317057491	223554	1163	5810.380519	31995	8	0.492073	31611	3	0.889796	10069522	0.128320
317845688	155118	783	4700.694221	31571	117	0.691965	31941	9	0.354263	10056615	0.131355
317418660	364862	1906	4773.188845	30536	260	0.813191	31357	62	0.608390	10044424	0.120407
315629882	809531	4313	5985.577860	30699	155	0.886709	31660	13	0.762506	10036456	0.134126
315164923	633163	3405	6848.658258	31447	118	0.931294	31817	2	0.822284	10030641	0.123919
316910710	240980	1290	5967.563262	31683	38	0.958333	31742	13	0.892223	10020768	0.127785
317803470	161465	835	4786.850691	31947	11	0.757927	31855	0	0.330071	10008013	0.136404
317483290	334991	1701	4792.525760	31759	5	0.853194	31794	47	0.475699	9995898	0.125193
315913042	720467	3816	5888.722670	31827	24	0.910969	31278	151	0.682035	9987534	0.139665
315454080	601526	3033	6703.917912	31985	8	0.946006	31601	28	0.807168	9981286	0.129171
316874574	261654	1401	6028.709077	31895	10	0.620543	31568	2	0.759164	9971128	0.128881
317750107	168000	897	4868.407036	31701	38	0.769877	31805	10	0.328198	9958851	0.131854
317479898	322673	1699	4796.784037	31578	22	0.860441	31518	135	0.592582	9946517	0.124050
316002828	702965	3605	5840.803615	31657	8	0.915364	31309	47	0.752920	9937642	0.124184
315321284	649067	3375	6717.106970	31625	15	0.948672	31566	17	0.850157	9931970	0.116733
316746760	273241	1410	6098.560870	31714	17	0.746759	31946	7	0.909127	9922504	0.118014
317752662	159132	773	4901.842105	31824	0	0.333025	31861	0	0.243116	9910189	0.120628
317561603	298490	1620	4720.794256	31829	18	0.238822	31744	21	0.466083	9897822	0.117952
316124005	694288	3649	5705.795979	26181	2375	0.538380	31678	44	0.676204	9888968	0.125066
315215212	685754	3575	6695.594662	25141	959	0.720048	31778	9	0.803632	9883197	0.127981
316617847	290819	1461	6221.529320	29273	369	0.830222	31952	4	0.270344	9874056	0.126488
317695595	158471	821	4961.007339	30417	144	0.897037	31624	64	0.557496	9861818	0.127003
317637906	286285	1449	4683.240009	31261	44	0.937558	31769	7	0.731641	9849323	0.124464
316190593	678398	3396	5719.722180	31622	7	0.962132	31574	2	0.753525	9840367	0.128411
315278319	677444	3517	6679.252896	32075	7	0.818866	31920	24	0.822156	9834695	0.123321
316594674	306756	1597	6255.333195	31455	21	0.890150	31562	2	0.517816	9826050	0.123343
317725229	149786	807	4995.573465	31667	6	0.933381	31720	0	0.339419	9813918	0.126549
317678380	269578	1422	4610.854574	31827	6	0.460763	31843	10	0.251566	9801680	0.123914
316315485	659085	3461	5578.984199	31291	173	0.672977	31388	192	0.546109	9792287	0.123000
315086115	744319	3877	6657.431253	30053	475	0.801675	31238	95	0.724735	9787048	0.119221
316410689	327472	1720	6410.732233	30160	251	0.879725	31512	11	0.833064	9779148	0.119764
317666178	151056	765	5076.381833	31028	81	0.927059	31704	0	0.374818	9767202	0.121724
317781017	235342	1189	4584.535030	31669	14	0.955764	31637	40	0.390391	9754820	0.118945
316539454	609864	3192	5433.311745	31880	4	0.422630	31365	150	0.630300	9745038	0.116313
315094724	772975	4116	6603.146301	31159	285	0.649851	31461	42	0.775794	9739445	0.113474
316224005	366977	1949	6524.324891	29435	455	0.787650	31645	5	0.829900	9731979	0.113552
317555714	164816	844	5185.902977	30138	154	0.871220	31844	2	0.329972	9720431	0.116874
317746341	237881	1238	4627.883905	31514	15	0.921901	31862	39	0.489273	9708389	0.112780
316620940	572249	2991	5410.142377	31782	31	0.646471	31479	36	0.690267	9698650	0.112029
315253419	748816	3835	6526.176183	31061	226	0.785601	31889	4	0.603407	9692698	0.110520
316215538	371539	2006	6509.956517	30817	142	0.869977	31821	1	0.548385	9685232	0.109464
317581521	162213	885	5221.467497	31273	76	0.921147	31686	16	0.634070	9673678	0.112554
317774274	224221	1154	4577.634173	31562	29	0.952179	31798	1	0.328726	9661437	0.111215
316621806	591225	3032	5369.092104	31933	32	0.800692	31798	33	0.374967	9651682	0.109268
315177313	764263	3989	6536.386282	31447	51	0.879129	30998	233	0.620946	9646432	0.109077
316224667	372663	2020	6497.219226	31484	14	0.926697	31130	105	0.770121	9638906	0.108242
317563656	162811	795	5233.687794	31483	0	0.245124	31637	1	0.854155	9627666	0.110543
317842298	205040	1079	4546.342509	31261	361	0.427208	31873	16	0.378037	9615254	0.111102
316724281	566233	2969	5255.270110	23396	1935	0.652627	31507	95	0.622808	9605324	0.109042
315048116	824185	4267	6508.132712	27093	680	0.789334	31684	5	0.771250	9599872	0.109898
315983059	408307	2145	6631.887644	29771	252	0.872241	31799	3	0.861273	9593228	0.109513
317480960	167112	851	5293.059614	31263	23	0.922520	31750	0	0.287164	9582034	0.109444
317855371	189542	1018	4538.481108	31958	14	0.953012	31992	8	0.295173	9569715	0.108702
316887641	513707	2713	5161.138353	31698	10	0.960343	31709	43	0.572554	9559258	0.107622
npatches	nstrain	runtime	dt	init_x	init_y	init_y_blood	init_z	init_S	beta0	beta1	beta2	beta3	mean_beta	B	d	delta	delta_blood	b[0]	mut	m	CTL	c	g	epsilon	k	het	lambda	rho	omega	x_max	patch.dyna	DELTA	A	VA
10000	1	100.000000	0.001000	21900	9499	5000000	0.001000	10000000	8.746013	10.224547	13.371408	6.501777	10	800000000	0.010000	1.000000	432.000000	80000	0.000050	0.004800	0	0.500000	0.000000	2.500000	14.000000	0.500000	0.001000	0.001000	0.010000	31872	0	10.000000	7.000000	1.000000
sus	inf	inf_blood	z	x[0]	y[0][0]	z[0]	x[1]	y[1][0]	z[1]	S[0]	synchrony
219000000	94990000	5000000	10.000000	21900	9499	0.001000	21900	9499	0.001000	10000000	0.000000
202586991	25690690	134523	3941.516320	21123	2184	0.394152	19352	2666	0.394152	10387992	0.000000
286860569	3519672	18429	6325.803353	30195	103	0.632580	29028	279	0.632580	10454886	0.000000
310582326	727790	3784	7445.732958	31556	5	0.777177	31529	7	0.777177	10459325	0.000000
316795143	146123	724	5647.976601	31658	4	0.626830	32072	1	0.462685	10448289	0.000000
318272349	43773	236	3842.982614	31799	0	0.396762	31935	0	0.263384	10433814	0.000000
318415567	86743	464	3101.779167	31691	1	0.178356	31927	0	0.179658	10418901	0.000000
317224873	529785	2784	4051.796658	31761	3	0.190027	32147	27	0.381277	10406366	0.000000
312597585	1594985	8421	6124.627689	31851	20	0.508788	31770	2	0.624772	10404329	0.000000
313830281	655169	3354	7141.150432	32041	8	0.702102	31831	4	0.772441	10403238	0.000000
317191329	137328	722	5343.443310	31804	0	0.295229	31984	0	0.292687	10391787	0.000000
318264866	63776	326	3786.445656	31707	0	0.173039	31928	0	0.172913	10377415	0.000000
318073570	199048	1034	3531.750039	32003	0	0.194731	31792	0	0.166976	10363379	0.000000
315807664	910322	4722	5062.299588	31853	9	0.490005	31894	48	0.468583	10354049	0.000000
313383938	1043208	5529	6730.310672	31990	6	0.651025	31899	17	0.677720	10352380	0.000000
316130905	286961	1466	6293.850532	31801	1	0.664482	31691	2	0.804551	10344286	0.000000
317956341	80265	448	4380.168500	31919	0	0.217381	31753	0	0.354959	10330809	0.000000
318217660	128550	653	3615.149810	31975	7	0.434589	31648	10	0.359766	10316460	0.000000
317125436	495218	2545	4440.587320	31882	5	0.542046	31856	2	0.348658	10304568	0.000000
314450146	1029605	5390	6121.117633	32060	7	0.722272	31607	19	0.597992	10299213	0.000000
315426887	446330	2305	6640.220562	31710	0	0.387742	31696	3	0.756201	10293280	0.000000
317630181	113330	619	4938.091011	31876	0	0.259601	31894	6	0.678342	10281112	0.000000
318229504	104550	534	3723.378317	31832	0	0.171273	31808	0	0.204855	10266691	0.000000
317479701	392089	2092	4168.062529	32019	0	0.173703	31758	39	0.408112	10254153	0.000000
314898651	984466	5143	5836.225269	31569	12	0.481548	31712	23	0.641047	10247161	0.000000
315066867	554612	2910	6693.123615	31762	7	0.685582	31811	15	0.782311	10242387	0.000000
317360100	140300	766	5223.896451	31922	2	0.462142	31956	1	0.378266	10230922	0.000000
318191237	92016	490	3869.040183	31716	0	0.283404	31777	0	0.183948	10216743	0.000000
317712777	311385	1636	3984.956327	31550	4	0.315346	31612	72	0.428397	10203478	0.000000
315484601	869266	4417	5538.871560	31800	44	0.424343	31772	45	0.653349	10195349	0.000000
314837083	661503	3464	6645.532396	31872	2	0.650890	31913	5	0.789772	10190747	0.000000
317032463	182784	984	5561.096448	31958	1	0.421559	31647	0	0.625590	10179984	0.000000
318145510	84540	400	4045.261413	31764	1	0.183821	31749	0	0.189412	10166438	0.000000
317960246	221395	1206	3820.476616	31980	0	0.223696	31860	0	0.214989	10152785	0.000000
316051630	776132	4017	5181.745531	31916	21	0.357345	31581	16	0.430217	10143450	0.000000
314518280	798449	4160	6572.157651	31889	5	0.610259	31798	23	0.654452	10139238	0.000000
316615355	243501	1247	5940.711372	31872	2	0.696484	31693	0	0.429829	10130030	0.000000
318014245	88356	471	4306.632607	31977	15	0.487859	31759	0	0.179710	10116487	0.000000
318076086	173797	864	3783.635902	31679	0	0.316854	31860	7	0.276498	10102571	0.000000
316666040	611311	3094	4860.729898	31777	6	0.549436	31936	1	0.231634	10091822	0.000000
314584637	886199	4604	6358.144148	32049	3	0.561113	31967	14	0.521790	10087206	-1.#IND00
316210282	314104	1713	6239.921695	31853	3	0.586364	31778	3	0.709987	10079303	-1.#IND00
317891575	94749	498	4528.720567	31920	5	0.297664	31722	5	0.754606	10066515	0.358247
318148262	142785	742	3749.387160	31601	2	0.251225	31853	0	0.531278	10052687	0.371488
317070889	499608	2562	4548.322741	31697	9	0.356552	31701	13	0.599383	10040976	0.292610
314755547	923731	4753	6136.446035	31865	9	0.609778	32188	10	0.662398	10035518	0.271276
315764106	401848	2079	6475.583040	31960	5	0.544657	31820	9	0.642429	10028864	0.248761
317676412	110340	585	4851.135832	31965	2	0.452022	31831	0	0.494280	10016595	0.264070
318191809	113644	618	3775.420578	31826	1	0.187615	31973	5	0.471858	10002733	0.267434
317330502	432672	2215	4319.891001	31761	8	0.457777	32146	8	0.679706	9990668	0.238941
314953967	918500	4688	5949.046300	31966	8	0.658131	31899	11	0.696869	9984635	0.245825
315493301	469843	2450	6576.195638	31741	1	0.428264	31988	22	0.643135	9978658	0.225869
317523065	123371	651	5011.805163	31900	3	0.517323	31907	4	0.492465	9967053	0.232065
318188892	101104	543	3806.346969	31835	0	0.382082	31867	0	0.391476	9953330	0.227557
317538668	358411	1836	4126.898831	31836	12	0.505278	31831	0	0.317633	9940839	0.212566
315151901	928149	4779	5755.165634	31967	4	0.699973	31746	54	0.558007	9934376	0.223987
315119457	567756	2979	6655.093868	31928	7	0.453090	31719	13	0.731951	9929464	0.214848
317320984	150799	779	5310.363545	31960	3	0.668324	32013	1	0.268190	9918666	0.224368
318194675	86877	484	3928.580945	31868	0	0.197634	31767	0	0.246359	9905151	0.224324
317887306	255253	1309	3897.840363	31484	1	0.180167	31751	6	0.307355	9891990	0.212164
315781334	833164	4395	5359.174248	31819	4	0.498426	31975	17	0.579942	9883446	0.209939
314556642	747581	3922	6640.245639	31997	3	0.695030	31826	4	0.745254	9879553	0.201669
316799526	214625	1140	5786.180709	31630	0	0.265236	31725	2	0.656571	9870164	0.203861
318108659	80507	416	4169.369398	32086	3	0.192865	31852	0	0.273431	9856990	0.207945
318038190	191001	1027	3722.555412	31952	17	0.475016	31791	34	0.349240	9843496	0.200023
316336273	718275	3913	4975.295160	31856	5	0.466008	31705	55	0.605344	9834049	0.194463
314297342	900334	4671	6512.799399	31940	4	0.645367	31808	8	0.760659	9830537	0.193469
316300419	290904	1549	6180.416391	31889	4	0.759065	31771	4	0.500031	9822992	0.193092
317947673	84695	440	4409.766671	31900	3	0.540034	31965	2	0.373289	9810327	0.199757
318169129	148982	770	3672.744246	31963	3	0.471669	32011	2	0.210596	9796823	0.200220
316871912	567613	2902	4640.601386	31716	17	0.338286	31617	22	0.490955	9786087	0.195761
314431931	973988	5172	6273.499724	31710	13	0.598700	31727	7	0.691287	9781704	0.201435
315764858	383872	1982	6473.191474	31904	2	0.718777	31929	1	0.484219	9775661	0.200306
317769964	99553	524	4729.840356	31815	0	0.441157	31595	11	0.473142	9763436	0.204024
318237016	112460	550	3723.193385	31889	0	0.180846	32118	8	0.680484	9749962	0.204182
317354408	426732	2243	4302.315335	31827	17	0.457125	31866	5	0.806228	9738212	0.198783
314856725	968446	5085	5943.375877	31951	13	0.670771	31728	12	0.710069	9732752	0.203888
315297774	498864	2635	6628.013853	31705	3	0.520791	31871	4	0.676594	9728019	0.199778
317462704	128751	692	5084.956855	31892	0	0.362861	31850	3	0.256316	9716680	0.203689
318214303	93436	474	3812.209144	31758	0	0.226710	32018	7	0.547304	9703411	0.200557
317667990	327115	1676	4040.121597	31786	7	0.505145	31685	12	0.725460	9691202	0.197636
315315694	915527	4671	5620.154265	31742	19	0.545771	31775	5	0.477463	9684107	0.201037
314881866	625170	3215	6669.094124	31970	0	0.467907	31830	17	0.683105	9680032	0.197792
317130792	170576	923	5481.861165	31854	1	0.188406	31937	4	0.319878	9670069	0.199984
318146837	92360	516	4008.938853	31700	1	0.167744	31788	10	0.587537	9656989	0.199651
317851057	255383	1330	3927.234005	31797	8	0.481096	31822	1	0.562198	9644213	0.196716
315956789	771408	4063	5333.343685	31681	9	0.506578	31805	40	0.622891	9635629	0.191324
314841211	700356	3700	6560.017148	31953	12	0.700762	31993	7	0.771300	9631459	0.188284
316914442	205408	1076	5712.367059	31990	2	0.628642	31645	3	0.557834	9622009	0.188557
318080217	85837	448	4128.597659	31858	6	0.489663	32026	0	0.221452	9609057	0.192947
318007944	201966	1045	3798.711213	32084	4	0.690503	31991	5	0.216671	9596335	0.189165
316295093	717750	3695	5043.661388	32066	1	0.418038	31254	80	0.524946	9587128	0.187588
314532533	840047	4556	6490.732899	31999	35	0.419988	31488	32	0.711901	9583708	0.186621
316423808	277769	1500	6095.626274	31641	6	0.648249	31968	0	0.419864	9575877	0.185027
317965844	88019	471	4390.883274	31895	0	0.240871	32021	3	0.517365	9563331	0.186620
318109932	162069	835	3717.733076	31975	5	0.248004	31889	1	0.276860	9550212	0.183687
316780174	585442	2997	4749.243427	31731	13	0.498904	31642	13	0.437266	9540021	0.180750
314598799	900283	4655	6277.104758	31644	9	0.696108	31719	8	0.658727	9535666	0.179651
315985915	358792	1885	6363.455210	31541	10	0.640632	31851	3	0.388028	9529122	0.177545
317796086	102960	540	4682.039003	31812	1	0.539758	31524	0	0.516996	9517238	0.180913
npatches	nstrain	runtime	dt	init_x	init_y	init_y_blood	init_z	init_S	beta0	beta1	beta2	beta3	mean_beta	B	d	delta	delta_blood	b[0]	mut	m	CTL	c	g	epsilon	k	het	lambda	rho	omega	x_max	patch.dyna	DELTA	A	VA
10000	1	100.000000	0.001000	21900	9499	5000000	0.001000	10000000	14.993169	14.130179	9.684754	6.669063	10	800000000	0.010000	1.000000	432.000000	80000	0.000050	0.004800	0	0.500000	0.000000	2.500000	15.000000	0.500000	0.001000	0.001000	0.010000	31872	0	10.000000	7.000000	1.000000
sus	inf	inf_blood	z	x[0]	y[0][0]	z[0]	x[1]	y[1][0]	z[1]	S[0]	synchrony
219000000	94990000	5000000	10.000000	21900	9499	0.001000	21900	9499	0.001000	10000000	0.000000
207191456	22476875	117858	3941.516320	15561	3775	0.394152	16522	3340	0.394152	10380817	0.000000
291499960	2503396	13158	6325.761409	25219	910	0.632580	26223	783	0.632580	10434189	0.000000
313072417	383011	1942	6823.030910	29182	319	0.777177	30193	154	0.777177	10431595	0.000000
317746556	52743	282	4491.214203	30888	67	0.864868	31667	1	0.711299	10418115	0.000000
318550070	23871	122	2865.694128	31954	0	0.307363	31899	0	0.193660	10402851	0.000000
318398559	102677	511	2612.173078	31831	0	0.173640	32024	2	0.168425	10387769	0.000000
316595670	723218	3765	4158.332104	31749	15	0.251762	30697	521	0.495687	10376222	0.000000
312687222	1288697	6776	6235.600774	26952	1776	0.546228	28155	746	0.694157	10375230	0.000000
315598767	315600	1719	6317.452156	26949	483	0.724808	30283	113	0.814520	10369269	0.000000
318007016	52241	281	4132.319922	30430	123	0.833108	31618	12	0.887515	10355544	0.000000
318463476	59822	319	2958.518661	31429	14	0.898788	31700	14	0.522268	10340507	0.000000
317867337	274292	1436	3394.274855	31987	1	0.409027	31789	37	0.710277	10326603	0.000000
315162420	969803	5046	5262.543150	31706	42	0.616789	31713	4	0.824296	10318914	0.000000
314707678	611251	3165	6486.442241	30995	163	0.767600	31659	62	0.729330	10314677	0.000000
317341637	116486	657	4994.570327	31540	30	0.859060	31667	6	0.835851	10303231	0.000000
318349082	55571	298	3412.147914	31802	0	0.279669	31679	0	0.247567	10288626	0.000000
318089862	193559	1024	3281.641812	31002	504	0.463198	31825	21	0.358218	10274401	0.000000
316288358	697500	3558	4800.278479	26213	923	0.674454	30122	641	0.610788	10264228	0.000000
314794969	707606	3627	6258.720169	29774	209	0.802571	29034	388	0.763961	10259286	0.000000
317011107	166553	846	5361.748158	31529	3	0.880268	31154	32	0.856853	10248952	0.000000
318265002	54778	283	3629.108363	31755	0	0.202808	31748	0	0.477138	10234857	0.000000
318200937	153487	775	3180.582817	30715	515	0.451609	31923	1	0.314892	10220741	0.000000
316667533	615153	3231	4518.170316	25564	1142	0.667426	31336	260	0.482773	10209392	0.000000
314621118	821229	4364	6137.477109	29512	218	0.798309	27956	733	0.686325	10204393	0.000000
316664649	216736	1126	5708.575526	31295	43	0.877683	30355	122	0.809770	10195185	0.000000
318164822	56703	309	3855.162066	31659	21	0.925820	31746	0	0.624049	10181265	0.000000
318293301	110066	589	3175.936742	31634	0	0.321186	31654	46	0.498238	10166901	0.000000
317219045	470108	2436	4111.157319	31928	3	0.216314	30737	260	0.695704	10154782	0.000000
314899265	860246	4466	5821.125505	27715	1620	0.524730	31012	110	0.815458	10149016	0.000000
316133090	315018	1682	6022.947159	26328	706	0.711770	31741	2	0.888084	10141476	0.000000
317983016	67048	356	4206.518967	30015	127	0.825202	31588	131	0.452431	10128128	0.000000
318365191	85853	423	3177.609811	31421	8	0.893993	29394	502	0.667924	10113859	0.000000
317629835	351775	1828	3763.212345	31851	6	0.432445	30605	134	0.798611	10100742	0.000000
315198024	880166	4555	5537.565517	31429	165	0.655803	31487	12	0.877867	10093647	0.000000
315583101	435982	2315	6255.469600	30743	183	0.791260	31847	8	0.615573	10087669	0.000000
317742117	86043	467	4531.514459	31408	46	0.873409	31658	34	0.766862	10075247	0.000000
318338253	69149	355	3292.644254	31907	16	0.923228	31805	5	0.858612	10060935	0.000000
317918008	247598	1257	3523.361825	31669	4	0.361774	31778	20	0.482715	10047611	0.000000
315734378	822635	4363	5152.477649	31136	275	0.612945	31247	120	0.686290	10038985	0.000000
315140978	572435	2967	6295.844895	29847	359	0.765268	31579	44	0.809749	10033963	-1.#IND00
317380500	123840	656	4990.304186	30653	151	0.857646	31891	0	0.765101	10022927	-1.#IND00
318312150	62383	297	3472.866218	31525	27	0.913669	31760	0	0.203140	10008793	-1.#IND00
318040749	204643	1145	3370.396266	31735	11	0.614463	30851	461	0.465158	9995071	0.174855
316242799	715523	3693	4875.771354	31806	65	0.766189	27347	741	0.675642	9985420	0.218467
315021890	658690	3367	6231.575343	31555	16	0.858204	30703	83	0.803292	9980281	0.183863
317156383	155464	764	5268.464359	31651	17	0.914007	31944	2	0.880705	9970070	0.202455
318269180	57737	306	3632.916033	31850	1	0.515099	31771	0	0.223089	9956124	0.223460
318161785	163126	817	3264.120412	31803	0	0.183936	31907	0	0.169463	9942468	0.202779
316567875	627711	3337	4621.087508	31782	81	0.381754	31940	32	0.357363	9931896	0.217148
314865180	737232	3851	6139.602822	26913	1328	0.625062	30169	503	0.610270	9927174	0.216926
316869424	190954	1002	5509.129935	28796	335	0.772617	30075	171	0.763646	9917714	0.219357
318206146	56354	286	3778.929025	31157	42	0.862102	31428	17	0.856662	9904157	0.239805
318269694	131047	698	3204.511130	31550	37	0.916371	31720	6	0.913072	9890405	0.223110
316948268	541150	2872	4336.112458	31886	12	0.755811	32129	16	0.492679	9879074	0.217047
314817983	821376	4274	5991.486500	31800	7	0.772221	31790	44	0.692333	9873964	0.222643
316475000	257144	1369	5811.612502	31823	4	0.861862	31309	52	0.813414	9865818	0.216917
318087087	62034	332	4010.684038	31739	0	0.313714	31780	0	0.384935	9852491	0.230710
318344495	96485	521	3185.152249	31913	0	0.173955	31785	85	0.400028	9838580	0.234219
317469799	392421	2006	3917.693834	31778	15	0.232703	28717	722	0.636144	9826513	0.223496
314977339	908318	4807	5669.707844	25943	2178	0.534669	29662	261	0.779338	9820307	0.233083
315770222	383682	2073	6178.642998	27356	504	0.717798	31171	36	0.866178	9814307	0.224523
317851248	79620	436	4405.773050	30352	85	0.828857	31634	0	0.464896	9802331	0.232790
318368907	72695	399	3234.025029	31796	0	0.432892	31904	0	0.181448	9788306	0.238028
317770783	293965	1598	3644.133526	31864	0	0.270919	31870	49	0.346045	9775689	0.229748
315556411	837854	4353	5329.030510	30444	613	0.515406	28468	962	0.603406	9768260	0.251835
315410898	493806	2536	6254.686956	26526	788	0.706116	28920	370	0.759484	9762887	0.248331
317586882	101580	513	4762.431590	30095	143	0.821773	30920	87	0.854138	9751663	0.252824
318361490	63254	326	3340.531752	31648	25	0.891913	31664	6	0.911541	9737770	0.258256
318009557	223180	1091	3393.988287	31719	13	0.934450	32010	1	0.419628	9724749	0.248663
315928222	788385	4042	5021.046624	31744	0	0.859099	31080	364	0.513779	9716546	0.247416
314910936	640743	3404	6305.346717	31552	54	0.730881	29581	345	0.705129	9712043	0.242449
317209009	141193	750	5151.994364	31777	6	0.836791	30750	106	0.821174	9701931	0.246367
318318551	56202	307	3551.536804	31605	19	0.772519	31871	0	0.533305	9688488	0.251713
318180622	161187	871	3255.582456	31828	6	0.620794	31804	0	0.184838	9675176	0.249540
316483635	659399	3480	4652.546995	31877	2	0.756979	31874	48	0.381947	9665303	0.247841
314746202	750753	3870	6186.589569	31966	6	0.637757	29869	612	0.625179	9661051	0.245271
316851701	185906	1014	5511.889636	31675	15	0.780316	29586	214	0.772688	9652114	0.246220
318221715	54684	322	3724.812731	31785	0	0.493096	31307	16	0.862146	9638933	0.249933
318271577	131172	742	3174.884754	31847	0	0.182846	31796	0	0.318637	9625402	0.248283
316983260	528271	2782	4348.098224	30346	715	0.476911	32026	32	0.394819	9614678	0.240060
314877223	811892	4149	5974.820442	25634	938	0.682770	31254	209	0.632985	9609521	0.237587
316528460	247571	1395	5794.196220	29579	206	0.807614	30803	180	0.777422	9601753	0.236891
318114127	59835	309	3984.782697	31059	51	0.883327	31518	20	0.865017	9589069	0.241710
318319494	108717	525	3180.637682	31783	8	0.783348	31686	0	0.368347	9575451	0.241810
317305354	446689	2284	4084.127954	31779	43	0.598173	31461	58	0.339794	9564183	0.237589
314936800	860420	4394	5804.521957	30785	259	0.756310	28024	994	0.599615	9558737	0.237588
316148219	311190	1628	6007.942678	31029	100	0.852213	29293	286	0.757185	9552180	0.235748
317966756	69845	385	4236.766012	31569	16	0.910374	31259	20	0.852743	9539853	0.238230
318336188	90003	482	3262.378524	31807	1	0.344838	31752	0	0.279893	9526312	0.240858
317599519	353164	1776	3836.058894	31692	16	0.391989	31713	111	0.520162	9514346	0.236532
315269058	840150	4390	5532.556736	30720	394	0.631269	30333	255	0.709000	9508061	0.241069
315807382	399702	2078	6152.975364	29420	332	0.776381	31319	26	0.823522	9502216	0.237490
317806703	86583	477	4504.104000	30862	129	0.864385	32029	2	0.463577	9490817	0.238737
318330988	73652	389	3299.791874	31758	6	0.917756	32009	0	0.181731	9477643	0.240894
317772330	294643	1544	3629.394166	31929	1	0.290328	31078	386	0.432496	9465400	0.236274
315608029	817698	4182	5308.971927	31666	43	0.565664	27436	890	0.655834	9458240	0.235440
315405209	493686	2587	6252.754359	30904	233	0.736595	30024	91	0.791279	9453252	0.230713
317551445	105228	560	4787.335705	30874	80	0.840257	31573	2	0.873420	9442466	0.232342
318340982	65712	322	3387.784300	31663	0	0.464879	31750	0	0.333617	9429171	0.235219
npatches	nstrain	runtime	dt	init_x	init_y	init_y_blood	init_z	init_S	beta0	beta1	beta2	beta3	mean_beta	B	d	delta	delta_blood	b[0]	mut	m	CTL	c	g	epsilon	k	het	lambda	rho	omega	x_max	patch.dyna	DELTA	A	VA
10000	1	100.000000	0.001000	21900	9499	5000000	0.001000	10000000	7.711742	11.919339	9.751905	7.087630	10	800000000	0.010000	1.000000	432.000000	80000	0.000050	0.004800	0	0.500000	0.000000	2.500000	16.000000	0.500000	0.001000	0.001000	0.010000	31872	0	10.000000	7.000000	1.000000
sus	inf	inf_blood	z	x[0]	y[0][0]	z[0]	x[1]	y[1][0]	z[1]	S[0]	synchrony
219000000	94990000	5000000	10.000000	21900	9499	0.001000	21900	9499	0.001000	10000000	0.000000
211891609	19562145	102667	3941.516320	23496	1271	0.394152	18987	2438	0.394152	10369924	0.000000
295665359	1724566	9054	6324.669790	31147	17	0.632580	28874	217	0.632580	10412253	0.000000
314819668	182702	926	5994.341698	31720	0	0.492588	31435	13	0.777177	10404929	0.000000
318201455	19117	91	3486.829437	31994	0	0.182820	31809	0	0.209192	10390254	0.000000
318611655	17225	96	2249.846947	31754	1	0.167467	31766	3	0.206795	10374891	0.000000
318428490	108579	550	2368.660864	31951	0	0.167799	31596	23	0.518957	10359966	0.000000
316633356	660637	3464	4051.736097	31771	2	0.199165	31830	3	0.451127	10348658	0.000000
314245210	840589	4523	5962.513580	31852	3	0.449144	31690	10	0.667133	10344609	0.000000
316843234	156889	793	5322.230723	31588	0	0.354249	31835	7	0.685223	10334675	0.000000
318357277	29835	175	3334.957262	31916	0	0.336071	31668	29	0.603985	10319977	0.000000
318493282	68168	338	2590.211315	31816	0	0.175063	31560	8	0.759835	10304875	0.000000
317703319	327952	1685	3436.275176	31720	5	0.298515	31817	11	0.526763	10291464	0.000000
315500232	771659	3993	5255.041093	31879	5	0.559761	31820	3	0.502183	10283402	0.000000
316223889	305494	1594	5709.314369	31708	2	0.520780	31904	0	0.526591	10275339	0.000000
318087044	50275	272	3921.363107	31777	0	0.255249	31831	24	0.690225	10261672	0.000000
318471330	51977	276	2787.691031	32011	0	0.171057	31928	0	0.245263	10246848	0.000000
318024284	212084	1073	3108.127453	31772	2	0.178488	31865	28	0.397027	10233161	0.000000
316200153	672495	3612	4778.527462	31819	0	0.339476	31783	15	0.634324	10223401	0.000000
315866634	428503	2225	5787.262078	31825	5	0.456689	31940	8	0.778234	10216000	0.000000
317776227	77610	390	4383.894555	31936	4	0.569958	31856	7	0.300672	10203578	0.000000
318419960	44276	231	2965.253083	31769	0	0.202556	31592	15	0.575889	10188947	0.000000
318207908	143610	744	2936.952929	31895	2	0.170969	31620	0	0.280164	10174612	0.000000
316800986	554162	2906	4324.597051	31919	15	0.307557	31858	12	0.331818	10163299	0.000000
315567607	565088	2859	5728.604586	31846	8	0.580064	31815	6	0.594778	10156448	0.000000
317400335	121087	641	4837.628738	31921	0	0.270033	32091	18	0.587973	10145184	0.000000
318356746	47520	230	3258.274228	31936	0	0.171790	31705	0	0.417926	10130882	0.000000
318330477	112807	593	2915.666077	31979	0	0.166921	31869	1	0.179120	10116879	0.000000
317274788	417366	2224	4015.441766	32000	9	0.414759	31864	62	0.389877	10104684	0.000000
315834998	576107	3061	5470.301300	32073	12	0.645078	31801	42	0.629988	10096676	0.000000
317174080	169236	920	5062.547415	31738	2	0.248302	31785	2	0.775605	10086105	0.000000
318298673	50124	268	3476.904232	31704	0	0.171060	32053	0	0.199560	10072147	0.000000
318350916	98820	524	2930.478650	31929	1	0.166884	32076	3	0.213820	10057863	0.000000
317473958	367935	1875	3821.486265	31784	1	0.323744	31358	140	0.523218	10045416	0.000000
315844975	619912	3202	5348.920446	32124	13	0.393263	31225	45	0.710853	10037280	0.000000
316889426	209924	1049	5302.199411	31991	5	0.577708	31920	4	0.723393	10027462	0.000000
318225020	50369	286	3616.076120	31948	0	0.360632	31558	0	0.205456	10013982	0.000000
318407631	82290	465	2875.162996	32011	0	0.223819	31853	12	0.249160	9999554	0.000000
317604991	337904	1792	3642.828720	31801	5	0.239006	31558	97	0.544650	9987025	0.000000
315876137	639738	3252	5263.179190	31873	6	0.530973	31656	4	0.723851	9978866	0.000000
316744518	238861	1266	5409.625193	31808	2	0.500864	32002	13	0.566454	9969659	-1.#IND00
318180198	52063	284	3763.356007	32010	0	0.204008	31672	0	0.261517	9956108	-1.#IND00
318412738	72632	389	2904.499733	31822	0	0.168517	31729	7	0.488830	9941838	-1.#IND00
317844842	271226	1398	3488.456959	31549	15	0.371229	31658	2	0.567885	9928553	0.145577
316138457	622423	3185	5040.807172	31767	0	0.401072	31935	22	0.572555	9919721	0.276578
316485046	301821	1588	5519.594987	31910	1	0.391433	31957	12	0.740774	9911124	0.218071
318037076	62931	330	4020.030514	32114	0	0.246172	31843	0	0.354694	9898141	0.239773
318445804	61498	297	2962.648779	31838	0	0.170607	31600	0	0.175986	9883928	0.237026
318002274	218173	1120	3251.306385	31943	4	0.236179	31713	17	0.450879	9870548	0.198732
316432539	593512	3042	4774.150025	31870	5	0.442065	31966	18	0.666983	9860956	0.243405
316262525	368089	1952	5610.470262	32101	4	0.453906	32040	9	0.798040	9853240	0.217364
317873693	76420	390	4255.318261	31909	0	0.207048	31740	0	0.367173	9841037	0.217586
318407724	56973	327	3033.251425	31695	2	0.291801	31953	21	0.502641	9826826	0.224694
318072497	195042	1034	3197.860573	31833	0	0.234478	31685	22	0.698374	9813515	0.207069
316586171	567964	2898	4644.944840	31661	2	0.305398	31753	5	0.565046	9803594	0.210794
316073665	427932	2218	5647.019069	31747	12	0.578755	31649	9	0.721027	9796148	0.195499
317750281	87482	467	4430.649007	31900	0	0.271906	31579	0	0.560305	9784499	0.198076
318419573	52232	269	3103.930732	31623	4	0.234895	31861	0	0.188302	9770570	0.213267
318146342	171617	866	3096.501163	32020	0	0.215622	31749	0	0.167739	9757123	0.202212
316808855	512606	2590	4464.225839	31908	18	0.319308	31342	91	0.494253	9746706	0.201398
316058216	457367	2351	5568.930784	31897	3	0.587191	31518	29	0.693287	9739236	0.192100
317614008	106466	575	4590.285451	31941	0	0.251760	31891	12	0.654045	9728030	0.192243
318362213	55261	316	3213.473619	31985	3	0.183201	31600	0	0.261410	9714469	0.194486
318175636	151140	803	3114.527245	31792	0	0.455311	31902	0	0.184681	9701112	0.186311
316960226	490804	2473	4350.128931	31885	0	0.202490	31642	58	0.430138	9690584	0.186053
316039746	488432	2584	5563.852184	31895	7	0.496630	31634	26	0.654404	9683241	0.183342
317539882	115353	636	4702.104778	31736	3	0.348318	32015	0	0.334262	9672376	0.185917
318390623	46220	238	3211.962945	31869	0	0.184770	32074	0	0.248655	9658395	0.190579
318277637	131100	674	2943.445292	31895	1	0.167564	32021	0	0.170730	9644817	0.190538
317058671	472753	2380	4190.901125	31774	5	0.387902	31882	20	0.476276	9634107	0.188679
315772773	564373	2923	5587.107616	31964	7	0.408066	31773	15	0.682385	9627180	0.188575
317269434	149812	806	4972.797861	31950	0	0.280837	31611	0	0.301552	9616985	0.188993
318341585	44601	226	3383.662523	31839	5	0.433885	31963	8	0.507909	9603428	0.193474
318360540	98435	531	2867.373285	31816	0	0.219224	31709	0	0.258411	9589793	0.190796
317456590	372812	1972	3820.441442	31903	2	0.309600	31863	8	0.275172	9578068	0.187052
315768911	637140	3282	5395.600953	32074	3	0.440720	31777	60	0.560425	9570935	0.187889
316880112	209404	1087	5305.802795	31833	0	0.312029	31769	11	0.733418	9562008	0.184418
318217722	51427	248	3643.473867	31764	0	0.193608	31695	0	0.606851	9548987	0.183732
318342777	94340	444	2960.898499	31869	1	0.168002	31951	0	0.310041	9535455	0.182722
317625453	315701	1727	3720.063027	31813	1	0.361292	31922	49	0.354212	9523614	0.177038
316155543	586934	3052	5147.971241	31694	3	0.309881	31504	50	0.608359	9515597	0.175815
316764514	256750	1249	5379.621862	31910	0	0.284415	31777	1	0.740042	9507229	0.172868
318135099	57980	285	3847.600372	32003	3	0.183234	32067	1	0.357926	9494705	0.176297
318394332	75784	385	2951.604784	31892	0	0.190560	31917	0	0.186944	9481203	0.177817
317834009	260305	1360	3483.705542	31755	20	0.348118	31812	1	0.288703	9468817	0.173022
316256260	605157	3164	4975.655235	31777	7	0.604663	31471	29	0.540814	9460320	0.180242
316466013	308566	1624	5533.914583	31695	2	0.315398	31975	5	0.721524	9452160	0.176178
318004661	65174	325	4039.379094	31795	0	0.233745	31692	19	0.467811	9439814	0.177068
318410959	63083	319	2981.276612	31814	0	0.169991	31886	0	0.320817	9426383	0.177637
317988929	218344	1166	3278.137217	31870	5	0.284362	31693	84	0.501484	9413663	0.172107
316447311	589985	3060	4783.258483	31825	4	0.515295	31567	15	0.697673	9404446	0.173279
316217345	379832	1973	5615.508190	32028	1	0.434411	31906	2	0.602134	9397189	0.170630
317873628	77896	402	4272.401527	31869	7	0.237676	31611	15	0.488883	9385346	0.172472
318441265	49535	241	3020.710549	31919	0	0.276105	31767	0	0.270157	9371922	0.174352
318141661	179027	957	3072.157511	31868	2	0.199692	31675	55	0.383726	9359141	0.173991
316636346	562452	2946	4542.285185	31763	1	0.222166	31309	70	0.626258	9349448	0.175056
315998672	449638	2345	5670.432924	31810	3	0.511528	31586	3	0.773342	9342813	0.173181
317696973	91161	461	4511.215513	31661	0	0.236578	31852	0	0.507316	9331699	0.175497
318423802	48312	256	3085.712072	31788	0	0.170132	31982	0	0.183550	9318451	0.178843
318200553	149042	792	3010.928118	31801	7	0.206347	31750	0	0.167503	9305430	0.177534
npatches	nstrain	runtime	dt	init_x	init_y	init_y_blood	init_z	init_S	beta0	beta1	beta2	beta3	mean_beta	B	d	delta	delta_blood	b[0]	mut	m	CTL	c	g	epsilon	k	het	lambda	rho	omega	x_max	patch.dyna	DELTA	A	VA
10000	1	100.000000	0.001000	21900	9499	5000000	0.001000	10000000	5.517167	7.069005	12.555791	8.339324	10	800000000	0.010000	1.000000	432.000000	80000	0.000050	0.004800	0	0.500000	0.000000	2.500000	17.000000	0.500000	0.001000	0.001000	0.010000	31872	0	10.000000	7.000000	1.000000
sus	inf	inf_blood	z	x[0]	y[0][0]	z[0]	x[1]	y[1][0]	z[1]	S[0]	synchrony
219000000	94990000	5000000	10.000000	21900	9499	0.001000	21900	9499	0.001000	10000000	0.000000
216373304	16996152	88975	3941.516320	27061	545	0.394152	24765	1045	0.394152	10361119	0.000000
299000670	1177666	6114	6316.035431	31569	11	0.632580	30844	1	0.630999	10393406	0.000000
315940668	85592	470	5177.085987	31818	1	0.262361	31840	0	0.190194	10382951	0.000000
318429880	9506	68	2736.767000	32126	0	0.171410	31788	0	0.167833	10367717	0.000000
318636987	18157	108	2009.298690	31992	0	0.166902	31965	0	0.166724	10352390	0.000000
318372975	112634	616	2350.854176	31524	1	0.166678	31990	0	0.251109	10337679	0.000000
316949162	515306	2696	3942.543548	31673	2	0.468658	31846	1	0.170852	10325906	0.000000
315773786	507987	2680	5440.432945	32081	1	0.307094	31798	10	0.492738	10318100	0.000000
317590749	90492	427	4459.342694	31825	1	0.235494	32102	0	0.417245	10306186	0.000000
318478887	27683	156	2857.413071	31626	0	0.170078	31810	0	0.324180	10291474	0.000000
318456556	80388	394	2516.063886	31723	0	0.166836	31659	4	0.331515	10276680	0.000000
317643480	318110	1655	3508.993754	31889	0	0.231087	31721	2	0.318318	10263544	0.000000
316285906	505011	2596	4992.559524	32030	3	0.474353	31923	3	0.408154	10254000	0.000000
317321856	149859	764	4753.843109	31841	0	0.209268	31987	0	0.256650	10242858	0.000000
318369349	38169	178	3263.876635	31941	0	0.168778	31938	0	0.171127	10228255	0.000000
318463564	66595	394	2641.394917	31830	0	0.166771	32059	0	0.166888	10213607	0.000000
317954988	227127	1128	3256.627884	31838	0	0.189220	31838	0	0.166678	10200138	0.000000
316689387	466936	2399	4640.297176	31498	1	0.254937	31963	13	0.351795	10189634	0.000000
317072039	212579	1142	4926.334011	31922	0	0.263558	31803	2	0.414680	10179426	0.000000
318217238	46214	247	3511.430769	32050	2	0.189798	32030	0	0.188524	10165523	0.000000
318467677	55955	260	2689.909901	31877	0	0.249129	31810	0	0.167750	10150985	0.000000
318029337	200290	1017	3080.917092	31699	0	0.170754	31808	7	0.306154	10137186	0.000000
316769947	471610	2333	4498.206935	31937	2	0.291106	31763	3	0.524859	10126500	0.000000
316918425	243162	1227	5018.853397	31836	5	0.343262	32028	2	0.366229	10116658	0.000000
318152826	52281	247	3680.796748	32123	0	0.212608	31745	3	0.429700	10102872	0.000000
318470369	53107	256	2748.495018	31903	0	0.168944	31838	2	0.241336	10088240	0.000000
318198087	160893	832	2991.081577	31786	1	0.241657	31883	5	0.206876	10074349	0.000000
317051029	423583	2165	4240.268790	31816	2	0.249474	31912	0	0.360298	10063152	0.000000
316778682	297417	1564	5036.267625	31867	0	0.234736	31881	6	0.465617	10053454	0.000000
317998643	68300	350	3917.075358	32199	0	0.212048	32018	1	0.250088	10040446	0.000000
318444096	53586	286	2868.314237	31856	0	0.168916	31878	0	0.335688	10025907	0.000000
318188696	146907	795	2979.565022	31897	4	0.427465	31999	0	0.175044	10012114	0.000000
317258950	378274	1954	4099.099744	32044	0	0.183960	31676	4	0.304190	10000320	0.000000
316799505	318419	1711	4968.715507	31913	1	0.388546	31765	6	0.465512	9990398	0.000000
317913623	83702	465	4088.113829	31905	0	0.197995	31679	0	0.313294	9977885	0.000000
318412540	52841	263	2961.355401	31844	0	0.168219	32103	0	0.181928	9963722	0.000000
318251220	127918	721	2935.813925	31694	0	0.166744	31974	1	0.195350	9949904	0.000000
317418973	342009	1749	3960.009117	32020	6	0.259139	31837	9	0.494746	9937808	0.000000
316843216	336945	1756	4879.871013	31795	4	0.517195	31745	3	0.389261	9927870	0.000000
317824953	103302	552	4200.151762	31627	2	0.218992	31777	0	0.206808	9915842	-1.#IND00
318369432	60299	325	3132.406123	31587	0	0.174150	31835	0	0.168656	9901888	-1.#IND00
318254465	126339	659	3021.358124	31837	1	0.215686	31680	0	0.297416	9888067	-1.#IND00
317515137	310777	1725	3902.616228	31880	2	0.235673	31944	0	0.178348	9875884	-1.#IND00
316985837	311547	1587	4757.381148	31866	5	0.373243	31827	9	0.485873	9865228	0.106834
317818965	103502	545	4214.044490	31904	1	0.239852	32017	0	0.243051	9852942	0.088892
318366686	59863	349	3122.581126	32025	0	0.192326	31958	0	0.170453	9839112	0.110524
318259721	125917	718	3007.048929	31971	1	0.184530	31877	1	0.254922	9825428	0.104611
317504625	310153	1595	3933.352353	31941	3	0.184972	31860	13	0.402062	9813350	0.095448
317019421	301302	1550	4777.787752	31775	4	0.442204	31897	10	0.508908	9803061	0.121338
317868288	97114	501	4120.884390	31628	0	0.286377	31832	0	0.268009	9790785	0.123381
318355484	61057	319	3104.152866	31805	1	0.172600	32028	4	0.407094	9776756	0.125352
318219935	135947	701	3048.420714	32043	1	0.170726	31804	1	0.194568	9763125	0.114420
317429448	332798	1777	4010.680620	31954	1	0.305677	31716	1	0.291761	9751499	0.116218
316979982	308761	1636	4811.202676	31880	1	0.445429	31904	2	0.405613	9741601	0.109852
317880151	97279	499	4108.164344	31652	0	0.239020	32073	0	0.212699	9729513	0.111086
318358043	63348	325	3090.167898	31851	0	0.191361	31535	2	0.321086	9715638	0.117567
318168514	139480	696	3082.240511	32008	0	0.168370	31719	0	0.206068	9702215	0.108097
317404362	331066	1720	4037.321869	31845	0	0.166751	31827	4	0.228853	9690670	0.103909
317047529	289255	1535	4797.306765	32197	1	0.202383	31711	0	0.351811	9680800	0.101914
317921850	92771	493	4066.277353	31879	0	0.294827	31873	7	0.509498	9668826	0.104584
318378234	61684	346	3070.241518	31914	0	0.199454	31901	0	0.192685	9655198	0.104539
318170907	142188	724	3057.895597	31966	3	0.192781	31942	0	0.483208	9641743	0.097452
317322252	347123	1894	4097.653218	31825	1	0.447294	31929	4	0.351088	9630494	0.100664
317044899	285433	1474	4821.405521	31766	4	0.388828	31773	3	0.388917	9620826	0.099617
317957586	87088	442	4030.265302	31740	3	0.470219	31918	0	0.201712	9608563	0.100982
318336699	65567	334	3070.437998	31973	0	0.196673	31793	1	0.258377	9595078	0.105372
318170452	145798	774	3112.680840	31808	0	0.196518	31958	4	0.299106	9581774	0.103454
317367920	343516	1854	4070.934284	31969	1	0.249441	31909	5	0.346614	9570601	0.101605
317044291	280836	1482	4803.133143	31898	2	0.401104	31784	0	0.463013	9560765	0.103166
317987076	87141	456	4007.770300	31899	0	0.185062	31720	0	0.268385	9548605	0.102533
318383299	62246	330	3048.040753	31811	0	0.167578	31594	5	0.233566	9535153	0.103466
318214763	138474	671	3091.523282	31971	2	0.213728	31835	13	0.277109	9521956	0.099772
317407866	328347	1700	4050.619703	31639	2	0.480502	31912	0	0.288211	9510628	0.098414
317040952	292599	1483	4775.426019	31776	4	0.443467	31789	2	0.245331	9500790	0.096549
317878382	96653	520	4075.788301	31939	0	0.191055	32017	3	0.492463	9488821	0.096110
318366932	61154	316	3109.323543	31705	0	0.167875	31738	4	0.281674	9475691	0.099130
318207774	138795	744	3069.503319	31710	2	0.306526	31777	2	0.552121	9462641	0.099927
317373937	330963	1673	4042.836235	31925	1	0.269333	31981	2	0.338131	9451730	0.104330
317054890	288014	1509	4782.161698	31920	0	0.239225	31792	2	0.318306	9442237	0.102054
317914865	91811	488	4031.134539	31788	0	0.196777	31746	0	0.220806	9430515	0.104502
318364678	64520	359	3077.444701	31686	1	0.168159	31765	0	0.239501	9416905	0.105216
318192493	146917	721	3114.462582	31860	3	0.211371	31954	2	0.287325	9403805	0.102431
317361214	331197	1676	4076.309378	32088	2	0.342827	31890	5	0.293825	9392991	0.104035
317095301	279890	1516	4778.456722	32059	1	0.236966	31747	0	0.246246	9383416	0.101982
317951539	87476	452	4005.888977	31895	0	0.219136	31813	1	0.246711	9371519	0.101698
318399746	62527	344	3045.904167	31989	1	0.170985	31731	6	0.265720	9358495	0.103218
318160795	149928	829	3099.420287	31891	6	0.245963	32024	0	0.201563	9345668	0.100817
317329201	343796	1809	4121.379814	31772	4	0.475100	31884	2	0.393670	9334902	0.106622
317044272	282960	1455	4820.622300	31700	2	0.300740	31772	0	0.216324	9325260	0.104321
317947832	84133	436	3995.561601	31855	0	0.238833	31485	6	0.406639	9313407	0.103430
318385648	60468	328	3032.674217	32045	0	0.170243	31669	0	0.229043	9300167	0.102894
318185910	151395	801	3064.821458	31841	0	0.204312	31905	4	0.274206	9287413	0.100710
317282856	366424	1905	4138.748726	31728	4	0.226458	31866	4	0.559839	9276883	0.102257
316922138	297976	1491	4889.390773	31724	1	0.232431	31840	1	0.316514	9268034	0.100341
317956164	82005	423	4003.056142	31887	1	0.186550	31875	0	0.272507	9256134	0.101107
318390938	59358	313	2991.267438	31719	2	0.168071	31722	0	0.171912	9242958	0.102296
318156959	158081	821	3070.168038	31683	0	0.218087	31841	5	0.384544	9230467	0.099876
317224744	368447	1870	4168.346752	31923	0	0.207891	31976	3	0.530686	9220017	0.099452
316943003	296275	1524	4898.362260	31988	1	0.194329	31779	6	0.548498	9210995	0.098241
npatches	nstrain	runtime	dt	init_x	init_y	init_y_blood	init_z	init_S	beta0	beta1	beta2	beta3	mean_beta	B	d	delta	delta_blood	b[0]	mut	m	CTL	c	g	epsilon	k	het	lambda	rho	omega	x_max	patch.dyna	DELTA	A	VA
10000	1	100.000000	0.001000	21900	9499	5000000	0.001000	10000000	6.142664	9.721299	7.972730	7.983397	10	800000000	0.010000	1.000000	432.000000	80000	0.000050	0.004800	0	0.500000	0.000000	2.500000	18.000000	0.500000	0.001000	0.001000	0.010000	31872	0	10.000000	7.000000	1.000000
sus	inf	inf_blood	z	x[0]	y[0][0]	z[0]	x[1]	y[1][0]	z[1]	S[0]	synchrony
219000000	94990000	5000000	10.000000	21900	9499	0.001000	21900	9499	0.001000	10000000	0.000000
220247153	14847184	77672	3941.516320	26273	641	0.394152	22416	1328	0.394152	10353294	0.000000
301610420	800854	4175	6276.486457	31305	1	0.626288	30908	17	0.632580	10378200	0.000000
316630142	39177	204	4494.039065	31880	1	0.229880	31930	0	0.465615	10365832	0.000000
318514787	5051	27	2284.240274	31848	0	0.169800	31765	0	0.181483	10350242	0.000000
318653794	11508	70	1864.996123	31950	0	0.166822	31889	0	0.167401	10334795	0.000000
318520977	64668	330	2088.710015	31932	0	0.166674	31899	0	0.166703	10319667	0.000000
317728191	287574	1497	3225.499630	31937	3	0.225605	31730	3	0.281870	10306173	0.000000
316716718	395916	2108	4693.451385	31814	3	0.245119	31847	8	0.562537	10295692	0.000000
317656898	100213	547	4291.011736	31807	0	0.274572	31789	1	0.382318	10283159	0.000000
318452133	25750	115	2838.701516	31958	0	0.182556	31756	0	0.188239	10268205	0.000000
318524885	51782	301	2376.854770	32015	1	0.246483	31918	0	0.167736	10253157	0.000000
318074935	185026	974	2982.620338	31883	0	0.170623	31817	2	0.172633	10239311	0.000000
317164888	342640	1806	4248.668175	31949	0	0.234132	31906	6	0.292811	10228003	0.000000
317504275	157892	841	4414.419996	31830	0	0.170010	32026	2	0.546426	10216090	0.000000
318318558	40491	214	3233.966046	31826	8	0.454154	31956	0	0.205516	10201855	0.000000
318497524	49159	261	2548.372750	31788	0	0.240029	31776	0	0.168592	10187065	0.000000
318196552	142839	779	2869.461323	32043	0	0.170303	31798	0	0.167404	10173111	0.000000
317446337	294822	1531	3946.864449	31897	1	0.254532	31799	1	0.180726	10161054	0.000000
317437422	196422	1043	4393.040699	31840	5	0.385038	31819	12	0.500952	10149716	0.000000
318215763	56711	296	3511.161131	31805	2	0.381501	31917	0	0.425761	10135911	0.000000
318467619	53342	268	2712.767193	32096	0	0.177846	31893	0	0.180936	10121194	0.000000
318198743	136547	714	2925.006600	31951	3	0.305725	31748	0	0.167374	10106942	0.000000
317583186	263298	1361	3855.662678	32196	2	0.207830	31687	11	0.304755	10094531	0.000000
317509568	197393	1044	4301.594499	32052	3	0.519585	31918	0	0.487536	10082583	0.000000
318128097	70697	349	3597.106282	31991	0	0.200944	31786	9	0.375509	10069063	0.000000
318412469	58888	324	2862.448664	31993	0	0.171903	31797	0	0.291116	10054772	0.000000
318231331	127151	650	2940.163939	31932	0	0.170993	31736	2	0.270102	10040880	0.000000
317662554	245622	1256	3766.334838	31920	2	0.192740	31843	0	0.334848	10028359	0.000000
317555024	195539	992	4227.472000	31841	1	0.201399	31759	3	0.295667	10016473	0.000000
318123386	80770	467	3633.822707	31825	2	0.284563	31902	4	0.446146	10003298	0.000000
318381434	62891	309	2958.856604	31707	0	0.231498	31895	1	0.333147	9989304	0.000000
318208783	121309	640	3030.163927	31708	1	0.193210	31897	5	0.402826	9975488	0.000000
317765237	214907	1117	3668.414977	32021	3	0.266737	31916	6	0.407472	9962851	0.000000
317620054	198793	1068	4116.690654	31953	2	0.361064	31668	6	0.640659	9951064	0.000000
318060645	93544	462	3670.988919	31931	3	0.247720	31948	0	0.204028	9937869	0.000000
318347198	71265	379	3079.566046	31862	0	0.225663	31906	1	0.340651	9923837	0.000000
318222700	113863	545	3086.265473	31791	0	0.171888	31754	0	0.252717	9910039	0.000000
317869687	195390	1030	3600.561886	31848	0	0.166925	31780	10	0.297138	9897253	0.000000
317674846	194237	966	4049.323207	31936	0	0.336041	31356	27	0.573746	9884929	0.000000
318027923	101331	525	3723.284887	31835	3	0.320652	31935	5	0.425033	9871884	-1.#IND00
318298885	77090	405	3153.264504	31821	0	0.183207	31862	0	0.351099	9857812	-1.#IND00
318195449	121574	635	3120.170019	31783	1	0.167486	31725	0	0.191663	9844302	-1.#IND00
317842973	194250	1084	3618.099426	31987	9	0.347784	31830	0	0.167906	9831630	-1.#IND00
317745413	170772	912	3989.578839	31898	4	0.347824	31883	24	0.341099	9819641	-1.#IND00
318097131	95719	542	3623.718674	31868	1	0.253025	31563	13	0.600406	9806704	0.017451
318279835	84598	454	3161.132144	31764	4	0.348243	31631	6	0.326343	9793261	0.032290
318202774	116283	596	3182.620889	31830	3	0.225554	31826	2	0.284496	9779839	0.030287
317925708	185169	936	3585.521252	32109	1	0.243609	31790	33	0.490442	9767243	0.026863
317758410	179998	939	3948.055418	31966	1	0.332137	31896	0	0.318457	9755032	0.023208
318058009	107906	568	3677.214161	31712	0	0.193223	31984	0	0.207552	9742273	0.026018
318224247	95995	518	3248.095176	32130	1	0.260787	31948	0	0.168693	9728886	0.033045
318151564	124191	644	3274.395477	31943	0	0.171332	31944	3	0.213987	9715642	0.030275
317953475	165659	840	3606.967203	31934	1	0.181740	31652	10	0.505451	9702903	0.028718
317864952	162994	869	3819.232496	31897	1	0.173894	31895	0	0.225933	9690604	0.025546
318048781	112180	614	3650.271498	31903	0	0.218203	31896	0	0.202585	9677950	0.023492
318216410	93424	483	3265.670297	32051	0	0.337890	31893	0	0.210061	9664602	0.029575
318193505	118208	602	3234.437963	31757	1	0.175153	31883	2	0.349255	9651401	0.027242
317937523	173282	934	3571.492228	31815	4	0.335541	31754	0	0.295395	9638517	0.026259
317851898	158124	794	3863.030846	31749	2	0.324331	31829	0	0.343956	9626431	0.025208
318055420	105553	563	3597.659771	31825	0	0.201305	32076	2	0.184635	9613497	0.023725
318254133	92655	485	3211.119134	31877	2	0.170906	31900	5	0.505518	9600303	0.025322
318129082	134309	719	3296.665297	31758	2	0.388638	31851	0	0.186371	9587238	0.024389
317893629	177344	961	3700.456059	31847	0	0.181530	31794	2	0.250698	9574830	0.024257
317875039	153273	801	3867.476500	31756	2	0.451639	31688	3	0.479579	9562725	0.023288
318112901	103890	523	3548.745196	31819	1	0.238583	31810	3	0.312007	9549896	0.025503
318195991	101994	556	3257.975593	32243	0	0.187846	31765	0	0.236898	9536938	0.028633
318065731	139368	732	3395.722318	31810	1	0.246739	31790	13	0.411176	9524458	0.027575
317919960	164827	862	3681.624527	31788	0	0.232796	31986	1	0.335279	9512179	0.025118
317914458	140809	755	3754.725286	31868	2	0.304404	31784	6	0.472764	9500190	0.024312
318076595	110548	567	3501.898371	31976	0	0.174742	31648	0	0.227837	9487629	0.024201
318174019	109371	602	3326.979694	32101	1	0.167506	31724	0	0.244316	9474850	0.023886
318060712	139175	739	3449.134133	31916	0	0.254314	31780	0	0.201677	9462204	0.022920
317921477	156780	784	3658.345595	31965	0	0.171011	31905	17	0.339616	9449918	0.022194
317972806	141713	714	3713.436768	32029	4	0.192361	31747	0	0.560765	9437921	0.021618
318084939	110862	582	3542.064991	31795	0	0.239406	31809	0	0.217693	9425410	0.019607
318199650	103049	531	3320.124628	31885	2	0.240504	31750	4	0.377832	9412705	0.020558
318056664	144195	777	3432.995726	32021	1	0.270549	31701	3	0.414328	9400083	0.019247
317936362	160571	802	3718.838418	31729	1	0.193210	31977	3	0.476811	9387953	0.019443
317971225	135617	756	3703.626604	31764	2	0.385623	32048	0	0.276385	9375731	0.017629
318106564	108836	551	3453.623216	31986	2	0.195561	31723	5	0.321950	9363220	0.017274
318165580	110819	580	3316.977405	31845	0	0.273621	31657	0	0.222964	9350742	0.017158
318050425	142498	771	3467.004042	31937	1	0.225084	31826	0	0.354839	9338632	0.016623
317937347	154037	783	3703.522234	31818	1	0.183657	31728	0	0.176665	9326738	0.015431
318010751	129235	726	3668.864493	31895	3	0.315666	31836	37	0.357690	9314732	0.016033
318146524	110618	585	3449.607885	31645	0	0.211673	32154	2	0.460061	9302291	0.016028
318144702	120260	596	3363.482313	31887	2	0.176468	31895	2	0.219821	9289981	0.015657
318010105	152102	821	3538.650647	31776	1	0.234564	32046	4	0.485940	9277790	0.015968
317952100	150532	741	3689.741928	31859	0	0.171080	32080	0	0.553358	9265935	0.015810
318008309	129229	648	3629.922840	31868	0	0.408546	32031	0	0.186495	9253841	0.014541
318136562	104605	526	3445.506371	31996	3	0.309120	31873	6	0.314629	9241552	0.014265
318159014	119248	678	3353.656119	31615	1	0.253184	31940	0	0.250784	9229067	0.013256
318044434	140303	654	3495.145808	32020	1	0.170955	31866	4	0.213027	9216699	0.013410
317968746	145450	740	3667.043146	31739	1	0.166879	31946	3	0.296324	9204909	0.012998
318033655	124212	652	3606.752781	31732	5	0.183592	31678	1	0.529452	9192808	0.012967
318159686	109001	573	3435.860379	31761	1	0.214867	31733	0	0.194128	9180594	0.012674
318142347	116821	600	3364.175384	31883	0	0.202294	31899	0	0.169282	9167992	0.013246
318036950	146739	701	3508.192751	31764	0	0.168432	31488	2	0.376210	9155884	0.013159
317941284	156214	817	3688.241036	31767	5	0.338535	31940	8	0.256756	9144454	0.012923
318039385	118430	628	3641.212859	31922	0	0.246197	31860	4	0.549256	9132591	0.012663
npatches	nstrain	runtime	dt	init_x	init_y	init_y_blood	init_z	init_S	beta0	beta1	beta2	beta3	mean_beta	B	d	delta	delta_blood	b[0]	mut	m	CTL	c	g	epsilon	k	het	lambda	rho	omega	x_max	patch.dyna	DELTA	A	VA
10000	1	100.000000	0.001000	21900	9499	5000000	0.001000	10000000	13.526372	12.757121	8.595801	5.322351	10	800000000	0.010000	1.000000	432.000000	80000	0.000050	0.004800	0	0.500000	0.000000	2.500000	19.000000	0.500000	0.001000	0.001000	0.010000	31872	0	10.000000	7.000000	1.000000
sus	inf	inf_blood	z	x[0]	y[0][0]	z[0]	x[1]	y[1][0]	z[1]	S[0]	synchrony
219000000	94990000	5000000	10.000000	21900	9499	0.001000	21900	9499	0.001000	10000000	0.000000
224869678	12764251	67052	3941.516320	19002	1995	0.394152	19776	1808	0.394152	10341400	0.000000
304053479	518854	2697	6166.979797	28984	193	0.632580	29398	95	0.632580	10358277	0.000000
317183981	17000	94	3810.517612	31588	0	0.373055	31505	9	0.777177	10344668	0.000000
318584251	3203	17	2004.894162	31911	0	0.176896	31762	0	0.202946	10329081	0.000000
318681501	9626	43	1788.619996	31707	0	0.170291	32035	0	0.168465	10313638	0.000000
318564525	49798	258	2009.348401	31916	0	0.166846	31989	29	0.330533	10298713	0.000000
318084516	181526	936	2841.598584	31857	0	0.211768	31567	19	0.593999	10284665	0.000000
317413548	264413	1324	4017.938833	31789	7	0.423182	31904	1	0.420414	10272558	0.000000
317906442	96016	519	3882.599845	31626	30	0.650186	31820	1	0.543879	10259619	0.000000
318463179	28143	176	2776.124075	31885	0	0.224160	31888	0	0.185362	10244764	0.000000
318534365	42583	208	2344.361348	31890	0	0.169516	31907	0	0.167593	10229790	0.000000
318285911	106814	567	2670.077158	31551	93	0.373955	31745	1	0.312865	10215322	0.000000
317897484	187783	985	3441.305470	30829	115	0.620332	31849	4	0.473731	10202024	0.000000
317892468	137558	696	3768.175210	31720	0	0.540721	31948	0	0.319594	10189143	0.000000
318282930	62256	314	3224.862800	31992	0	0.185206	31968	0	0.177165	10175142	0.000000
318430701	54849	319	2708.777269	31609	36	0.396972	31964	0	0.180432	10160775	0.000000
318307435	94432	488	2795.629932	31534	52	0.634291	32079	5	0.364719	10146348	0.000000
318055739	145905	757	3278.750175	31810	4	0.778214	31806	1	0.521994	10132757	0.000000
317968959	131663	680	3582.800658	31924	0	0.224282	31845	5	0.254848	10119282	0.000000
318226330	78081	406	3276.595410	31794	126	0.484238	31942	10	0.548099	10105388	0.000000
318403713	65207	333	2877.963140	31368	8	0.687214	31760	0	0.279068	10091144	0.000000
318309380	94302	502	2891.729577	31825	0	0.297951	31695	17	0.267523	10077222	0.000000
318106881	131345	639	3233.093783	32025	1	0.208177	31941	11	0.555786	10063444	0.000000
318008293	133484	696	3478.678503	31853	18	0.512224	31962	3	0.690674	10050307	0.000000
318182275	89135	459	3337.572030	31832	14	0.704186	31734	7	0.296599	10036820	0.000000
318332933	69417	351	2991.883709	31719	0	0.486644	31961	15	0.573419	10022781	0.000000
318346087	79881	400	2859.003569	31638	0	0.185720	31671	3	0.361645	10008594	0.000000
318220694	112397	554	3075.179105	31874	53	0.484735	32031	0	0.223951	9994641	0.000000
318063841	127305	673	3359.703834	31938	12	0.687515	31790	0	0.169506	9980975	0.000000
318116827	105633	550	3372.896779	32033	0	0.241252	31672	40	0.484394	9967511	0.000000
318254947	87024	444	3173.006559	31474	89	0.472612	31685	0	0.597743	9953878	0.000000
318281335	86417	478	3054.054239	31765	7	0.680163	31944	14	0.279848	9940136	0.000000
318233363	98466	506	3084.425208	31630	0	0.366594	31901	10	0.563260	9926469	0.000000
318180335	108234	588	3208.825865	31996	10	0.263746	31851	1	0.280988	9913080	0.000000
318159788	108331	593	3275.253502	31121	165	0.553495	31708	0	0.172333	9899634	0.000000
318221103	92333	484	3222.313362	31479	20	0.729215	31920	0	0.166947	9886198	0.000000
318289431	86238	500	3077.982857	31817	0	0.313241	31908	10	0.212080	9872657	0.000000
318274135	93774	487	3074.574684	31946	13	0.389264	31461	105	0.522162	9859238	0.000000
318172963	110631	580	3169.666831	31823	0	0.433846	31824	9	0.710213	9845894	0.000000
[truncated: 163 more rows]
