# Supplementary material for: Large Variations in HIV-1 Viral Load Explained by Shifting-Mosaic Metapopulation Dynamics
Source: PLoS Biol. 2016 Oct 5;14(10):e1002567. doi: 10.1371/journal.pbio.1002567 (PMC5051940; doi:10.1371/journal.pbio.1002567)
Supplement: S1 Data — Each file gives the output from the simulations indicated by the filename: low migration (ms1, db432); high migration (ms1, db1); very high migration (ms10, db1); number of patches (np); reservoir (storage); no reservoir (nostorage); CTL immigration model (CTLimmig); CTL proliferation model (CTLprolif); β¯ (beta1, beta2, …). Within each file, there are 21 simulations for (k = 0,1,..,20), and data is output each day. For measures of synchrony, the final entry should be used. See Methods and S1 Simulation Code for further details. (ZIP) [file pbio.1002567.s002.zip › S1_Data/ms1_np10000_storage_noPD_CTLimmig_db432_beta11.tsv]

npatches	nstrain	runtime	dt	init_x	init_y	init_y_blood	init_z	init_S	beta0	beta1	beta2	beta3	mean_beta	B	d	delta	delta_blood	b[0]	mut	m	CTL	c	g	epsilon	k	het	lambda	rho	omega	x_max	patch.dyna	DELTA	A	VA
10000	1	100.000000	0.001000	21900	9499	5000000	0.001000	10000000	9.844449	12.551122	7.466261	13.939765	11	800000000	0.010000	1.000000	432.000000	80000	0.000050	0.004800	0	0.500000	0.000000	2.500000	0.000000	0.500000	0.001000	0.001000	0.010000	31872	0	10.000000	7.000000	1.000000
sus	inf	inf_blood	z	x[0]	y[0][0]	z[0]	x[1]	y[1][0]	z[1]	S[0]	synchrony
219000000	94990000	5000000	10.000000	21900	9499	0.001000	21900	9499	0.001000	10000000	0.000000
101108520	170469670	889136	3941.516320	10204	17134	0.394152	8115	18269	0.394152	10599810	0.000000
103085997	166417440	866867	6325.803353	10467	16539	0.632580	8326	18231	0.632580	11124953	0.000000
103231810	166270389	867636	7771.765723	10502	16592	0.777177	8257	18255	0.777177	11648044	0.000000
103235633	166246317	862235	8648.676577	10602	16541	0.864868	8342	17895	0.864868	12171416	0.000000
103230322	166271020	865090	9180.483393	10393	16629	0.918048	8345	18250	0.918048	12692883	0.000000
103225288	166278732	864076	9503.000201	10621	16476	0.950300	8248	18196	0.950300	13214553	0.000000
103230106	166262818	866256	9698.592075	10283	16882	0.969859	8286	18149	0.969859	13735817	0.000000
103231396	166272523	865767	9817.209710	10622	16346	0.981721	8280	18166	0.981721	14256063	0.000000
103250351	166238431	866220	9889.145947	10428	16632	0.988915	8468	18037	0.988915	14775162	0.000000
103238746	166250865	865007	9932.772025	10317	16792	0.993277	8356	18006	0.993277	15293261	0.000000
103239084	166248462	866276	9959.229270	10485	16601	0.995923	8374	17962	0.995923	15810429	0.000000
103212040	166280380	866241	9975.274394	10762	16367	0.997527	8307	18231	0.997527	16328144	0.000000
103220066	166283191	865857	9985.005037	10399	16737	0.998501	8201	18194	0.998501	16842725	0.000000
103227060	166247021	865173	9990.906233	10514	16415	0.999091	8384	17809	0.999091	17357996	0.000000
103226580	166262929	866397	9994.485041	10543	16323	0.999449	8259	17960	0.999449	17872948	0.000000
103222129	166270076	865872	9996.655426	10448	16711	0.999666	8249	18126	0.999666	18386066	0.000000
103228776	166270703	866910	9997.971667	10471	16428	0.999797	8292	18118	0.999797	18900208	0.000000
103203607	166284273	866494	9998.769908	10621	16473	0.999877	8303	17947	0.999877	19412783	0.000000
103216664	166271836	867804	9999.254005	10501	16444	0.999925	8260	18082	0.999925	19923923	0.000000
103234921	166269170	865386	9999.547588	10615	16439	0.999955	8258	18005	0.999955	20434238	0.000000
103227412	166266800	865976	9999.725632	10407	16626	0.999973	8141	18302	0.999973	20943744	0.000000
103239531	166264915	865873	9999.833608	10419	16649	0.999983	8270	18005	0.999983	21452246	0.000000
103210565	166281124	866018	9999.899091	10615	16442	0.999990	8413	17975	0.999990	21959350	0.000000
103232556	166260715	865577	9999.938803	10408	16679	0.999994	8255	18158	0.999994	22466191	0.000000
103223747	166255960	865440	9999.962887	10501	16366	0.999996	8230	18163	0.999996	22973095	0.000000
103231850	166257932	865225	9999.977493	10524	16479	0.999998	8354	18114	0.999998	23479365	0.000000
103243122	166261157	867556	9999.986350	10649	16417	0.999999	8327	18067	0.999999	23984043	0.000000
103220860	166265627	865414	9999.991722	10386	16668	0.999999	8352	18073	0.999999	24489889	0.000000
103218718	166256308	866993	9999.994980	10490	16271	0.999999	8289	18006	0.999999	24994295	0.000000
103236982	166256917	866839	9999.996955	10512	16529	1.000000	8390	17967	1.000000	25497623	0.000000
103232517	166235045	866239	9999.998154	10656	16307	1.000000	8177	18139	1.000000	26000418	0.000000
103221932	166266757	866562	9999.998880	10496	16689	1.000000	8339	18114	1.000000	26501563	0.000000
103217046	166292267	865728	9999.999321	10481	16545	1.000000	8297	18110	1.000000	27000582	0.000000
103219729	166257795	865942	9999.999588	10645	16308	1.000000	8247	18068	1.000000	27500808	0.000000
103244120	166247554	865165	9999.999750	10444	16679	1.000000	8243	18114	1.000000	28000932	0.000000
103234062	166255266	866815	9999.999849	10593	16552	1.000000	8288	18154	1.000000	28499939	0.000000
103247991	166233530	864875	9999.999908	10343	16656	1.000000	8275	17932	1.000000	28998500	0.000000
103217728	166286020	866056	9999.999944	10665	16418	1.000000	8372	17972	1.000000	29497132	0.000000
103225217	166276082	864873	9999.999966	10556	16689	1.000000	8211	18183	1.000000	29992200	0.000000
103223463	166258734	866382	9999.999980	10522	16385	1.000000	8353	18021	1.000000	30488428	-1.#IND00
103240322	166248422	866030	9999.999988	10624	16105	1.000000	8436	18034	1.000000	30984610	-0.021600
103222777	166270769	866506	9999.999992	10448	16350	1.000000	8327	18061	1.000000	31478105	-0.003931
103219608	166271777	864930	9999.999995	10620	16240	1.000000	8380	18103	1.000000	31971942	-0.004136
103211204	166273322	865830	9999.999997	10620	16654	1.000000	8409	17936	1.000000	32463977	-0.001389
103233563	166254941	867302	9999.999998	10617	16382	1.000000	8372	17887	1.000000	32956397	-0.000161
103218664	166256771	866803	9999.999999	10299	16767	1.000000	8312	17999	1.000000	33445487	-0.000389
103245252	166229712	866215	9999.999999	10480	16472	1.000000	8272	18132	1.000000	33934929	-0.002787
103234355	166236218	865903	10000.000000	10484	16540	1.000000	8352	18203	1.000000	34424012	-0.001790
103223129	166272985	865393	10000.000000	10681	16378	1.000000	8324	18243	1.000000	34912712	-0.000943
103230423	166262895	866293	10000.000000	10406	16781	1.000000	8355	17916	1.000000	35401093	0.001202
103226719	166252993	865813	10000.000000	10513	16491	1.000000	8238	18283	1.000000	35889046	0.003024
103215781	166252192	867362	10000.000000	10467	16488	1.000000	8323	18033	1.000000	36374742	0.002578
103224241	166254433	865472	10000.000000	10424	16804	1.000000	8310	18210	1.000000	36859946	0.001242
103229976	166250799	868562	10000.000000	10427	16532	1.000000	8209	18180	1.000000	37345362	-0.001722
103214229	166285206	865449	10000.000000	10367	16658	1.000000	8504	17696	1.000000	37830199	-0.001286
103232539	166255220	866346	10000.000000	10539	16451	1.000000	8290	18209	1.000000	38314760	-0.000760
103221527	166256765	866222	10000.000000	10414	16397	1.000000	8176	18230	1.000000	38797109	0.003404
103229839	166251225	865249	10000.000000	10585	16464	1.000000	8285	18017	1.000000	39279297	0.003160
103233960	166255942	865421	10000.000000	10533	16290	1.000000	8292	18012	1.000000	39760394	0.002885
103227081	166253079	865266	10000.000000	10456	16806	1.000000	8330	18180	1.000000	40241011	0.002734
103212707	166285748	867263	10000.000000	10615	16527	1.000000	8223	18268	1.000000	40720151	0.002585
103239075	166255073	866236	10000.000000	10502	16548	1.000000	8415	17879	1.000000	41199436	0.002402
103225067	166259673	865362	10000.000000	10539	16428	1.000000	8332	18067	1.000000	41677514	0.002445
103235643	166249738	865847	10000.000000	10441	16410	1.000000	8409	17866	1.000000	42155047	0.002311
103240906	166249975	865764	10000.000000	10427	16810	1.000000	8333	17940	1.000000	42631871	0.002288
103221794	166268518	865897	10000.000000	10439	16571	1.000000	8243	18189	1.000000	43108606	0.002619
103220241	166287533	865642	10000.000000	10470	16472	1.000000	8361	18008	1.000000	43585552	0.002694
103229426	166257971	866457	10000.000000	10318	16848	1.000000	8430	17887	1.000000	44061821	0.001823
103227580	166263830	866233	10000.000000	10391	16754	1.000000	8327	17933	1.000000	44535764	0.001648
103230781	166280166	864945	10000.000000	10508	16258	1.000000	8269	17952	1.000000	45010562	0.001701
103230516	166260183	868280	10000.000000	10544	16451	1.000000	8283	18197	1.000000	45483935	0.000852
103225441	166265607	866057	10000.000000	10569	16437	1.000000	8449	17795	1.000000	45957112	0.000747
103213602	166289221	868217	10000.000000	10571	16394	1.000000	8160	18197	1.000000	46428920	0.000621
103243309	166258326	865618	10000.000000	10783	16153	1.000000	8362	17936	1.000000	46898744	0.000668
103221515	166278242	864842	10000.000000	10664	16216	1.000000	8408	17992	1.000000	47369664	0.000554
103213199	166289557	866073	10000.000000	10440	16520	1.000000	8384	17941	1.000000	47838911	0.000075
103227724	166248681	865825	10000.000000	10699	16133	1.000000	8361	17916	1.000000	48306537	0.002583
103227665	166256674	867104	10000.000000	10415	16694	1.000000	8241	18103	1.000000	48774547	0.001868
103207976	166279518	867894	10000.000000	10518	16452	1.000000	8272	18053	1.000000	49242658	0.001696
103220804	166261721	865785	10000.000000	10674	16319	1.000000	8331	17911	1.000000	49709157	0.000995
103222153	166265745	864085	10000.000000	10480	16421	1.000000	8278	18135	1.000000	50175721	0.001068
103223608	166275762	866941	10000.000000	10437	16868	1.000000	8402	18209	1.000000	50640095	0.000991
103216234	166267788	865905	10000.000000	10600	16417	1.000000	8316	18149	1.000000	51104659	0.001031
103216651	166264330	867230	10000.000000	10446	16588	1.000000	8384	17992	1.000000	51568747	0.001418
103230226	166250226	867388	10000.000000	10526	16667	1.000000	8334	17959	1.000000	52033401	0.001016
103231337	166253775	866535	10000.000000	10555	16526	1.000000	8251	18182	1.000000	52496442	0.001024
103233702	166258191	867724	10000.000000	10610	16375	1.000000	8184	18380	1.000000	52958379	-0.000347
103222306	166272583	865619	10000.000000	10671	16361	1.000000	8213	18002	1.000000	53418149	-0.000607
103231659	166246129	865599	10000.000000	10742	16224	1.000000	8409	17918	1.000000	53878395	-0.000462
103226536	166264550	865770	10000.000000	10597	16318	1.000000	8404	17820	1.000000	54337255	-0.000083
103235735	166242222	865241	10000.000000	10549	16333	1.000000	8296	18050	1.000000	54795628	-0.000098
103200197	166295842	864883	10000.000000	10519	16678	1.000000	8359	18043	1.000000	55252805	-0.001023
103228792	166250397	865707	10000.000000	10663	16181	1.000000	8207	18124	1.000000	55710631	-0.001064
103225882	166262004	866084	10000.000000	10467	16699	1.000000	8368	17874	1.000000	56168134	-0.001092
103235069	166258419	865759	10000.000000	10557	16527	1.000000	8396	18047	1.000000	56624858	-0.001252
103216686	166267802	866005	10000.000000	10559	16396	1.000000	8264	18115	1.000000	57079932	-0.001089
103225170	166261225	865840	10000.000000	10600	16416	1.000000	8385	17940	1.000000	57533576	-0.000851
103219469	166274914	866178	10000.000000	10457	16572	1.000000	8522	17670	1.000000	57988114	-0.000825
103244661	166247897	865678	10000.000000	10503	16594	1.000000	8266	18267	1.000000	58442405	-0.000701
npatches	nstrain	runtime	dt	init_x	init_y	init_y_blood	init_z	init_S	beta0	beta1	beta2	beta3	mean_beta	B	d	delta	delta_blood	b[0]	mut	m	CTL	c	g	epsilon	k	het	lambda	rho	omega	x_max	patch.dyna	DELTA	A	VA
10000	1	100.000000	0.001000	21900	9499	5000000	0.001000	10000000	13.578040	15.211674	7.997153	14.094809	11	800000000	0.010000	1.000000	432.000000	80000	0.000050	0.004800	0	0.500000	0.000000	2.500000	1.000000	0.500000	0.001000	0.001000	0.010000	31872	0	10.000000	7.000000	1.000000
sus	inf	inf_blood	z	x[0]	y[0][0]	z[0]	x[1]	y[1][0]	z[1]	S[0]	synchrony
219000000	94990000	5000000	10.000000	21900	9499	0.001000	21900	9499	0.001000	10000000	0.000000
107608997	150672512	784760	3941.516320	8102	16747	0.394152	7437	17292	0.394152	10589201	0.000000
119128572	130046222	677400	6325.803353	9090	14697	0.632580	8068	15525	0.632580	11075385	0.000000
125074617	121078697	629309	7771.765723	9465	14150	0.777177	8504	14392	0.777177	11546090	0.000000
128548654	116142677	605427	8648.676577	9697	13280	0.864868	8598	14148	0.864868	12006272	0.000000
130687390	113249754	590087	9180.483393	9905	13011	0.918048	8892	13832	0.918048	12459619	0.000000
131939087	111590067	581736	9503.000201	9882	13075	0.950300	8948	13457	0.950300	12911155	0.000000
132678297	110620967	575916	9698.592075	10094	12819	0.969859	8913	13531	0.969859	13359195	0.000000
133148683	109975645	572359	9817.209710	10112	12803	0.981721	8987	13574	0.981721	13805083	0.000000
133458187	109610234	570162	9889.145947	10041	12891	0.988915	9028	13281	0.988915	14250435	0.000000
133617641	109371203	568926	9932.772025	9996	12792	0.993277	8845	13483	0.993277	14693516	0.000000
133745949	109248374	568890	9959.229270	10186	12574	0.995923	9105	13201	0.995923	15133957	0.000000
133787278	109194966	569061	9975.274394	10166	12578	0.997527	9032	13186	0.997527	15574953	0.000000
133809227	109150663	568778	9985.005037	10077	12857	0.998501	8871	13419	0.998501	16014834	0.000000
133851602	109087758	569202	9990.906233	10317	12651	0.999091	9194	13280	0.999091	16453906	0.000000
133845399	109093223	569208	9994.485041	10104	12788	0.999449	9064	13295	0.999449	16894829	0.000000
133836381	109098331	567704	9996.655426	10220	12680	0.999666	9067	13271	0.999666	17331943	0.000000
133866950	109060343	567747	9997.971667	9996	12849	0.999797	9154	13100	0.999797	17770825	0.000000
133849138	109079556	568036	9998.769908	10029	12842	0.999877	8999	13348	0.999877	18207872	0.000000
133877010	109046719	567777	9999.254005	10115	12544	0.999925	8858	13518	0.999925	18643997	0.000000
133862810	109079247	567937	9999.547588	10168	12602	0.999955	9095	13399	0.999955	19079597	0.000000
133878782	109067014	568248	9999.725632	10037	12881	0.999973	9071	13231	0.999973	19515348	0.000000
133877464	109068419	567707	9999.833608	9957	12736	0.999983	8912	13486	0.999983	19949394	0.000000
133870641	109066786	567798	9999.899091	9987	12763	0.999990	9093	13238	0.999990	20383023	0.000000
133864215	109071551	568162	9999.938803	9845	12956	0.999994	9177	12977	0.999994	20817183	0.000000
133833100	109087805	568635	9999.962887	10048	12721	0.999996	8877	13640	0.999996	21249655	0.000000
133872410	109050226	568784	9999.977493	10062	12733	0.999998	9151	13406	0.999998	21682223	0.000000
133882254	109053642	568127	9999.986350	10031	12866	0.999999	9057	13308	0.999999	22113064	0.000000
133872412	109065412	567871	9999.991722	10209	12561	0.999999	9084	13157	0.999999	22544881	0.000000
133869448	109053101	568537	9999.994980	10062	12579	0.999999	9014	13245	0.999999	22975109	0.000000
133868668	109060674	567750	9999.996955	10215	12515	1.000000	9052	13135	1.000000	23405208	0.000000
133867268	109058028	567885	9999.998154	9952	12903	1.000000	9032	13259	1.000000	23832251	0.000000
133861846	109075833	568550	9999.998880	9891	13058	1.000000	8893	13481	1.000000	24260829	0.000000
133854953	109072309	569023	9999.999321	10195	12846	1.000000	8834	13546	1.000000	24687969	0.000000
133880562	109072820	568421	9999.999588	10110	12636	1.000000	9201	13171	1.000000	25114330	0.000000
133893422	109053891	567185	9999.999750	10060	12595	1.000000	9004	13288	1.000000	25540177	0.000000
133863778	109068373	568025	9999.999849	10070	12845	1.000000	8913	13445	1.000000	25965171	0.000000
133871516	109068095	567990	9999.999908	10202	12588	1.000000	9033	13363	1.000000	26389153	0.000000
133866372	109053263	566300	9999.999944	10132	12715	1.000000	9242	13119	1.000000	26813030	0.000000
133884618	109056503	567371	9999.999966	10306	12484	1.000000	9065	13360	1.000000	27236664	0.000000
133880734	109039764	568778	9999.999980	10086	12738	1.000000	8930	13443	1.000000	27660849	-1.#IND00
133879024	109049707	567617	9999.999988	10026	12843	1.000000	9058	13313	1.000000	28083581	-0.016000
133884705	109034986	567416	9999.999992	9939	12922	1.000000	9010	13335	1.000000	28504032	-0.000635
133894481	109050777	566451	9999.999995	10074	12610	1.000000	9019	13424	1.000000	28925752	-0.003583
133880633	109042975	566854	9999.999997	10092	12875	1.000000	8963	13417	1.000000	29346206	-0.009234
133877762	109056300	568270	9999.999998	10129	12706	1.000000	9057	13419	1.000000	29766226	-0.004251
133854682	109068957	568540	9999.999999	10181	12645	1.000000	9125	13279	1.000000	30184679	-0.003958
133867516	109055439	566705	9999.999999	9982	13038	1.000000	8878	13563	1.000000	30603869	-0.005718
133874479	109066102	567721	10000.000000	10028	12823	1.000000	8976	13307	1.000000	31020805	-0.003838
133874721	109066557	568549	10000.000000	10059	12795	1.000000	8979	13420	1.000000	31437780	-0.001844
133871246	109052151	568821	10000.000000	10086	12715	1.000000	8869	13514	1.000000	31852876	-0.001687
133878921	109048478	568344	10000.000000	10082	12809	1.000000	8942	13464	1.000000	32268920	-0.001504
133889225	109053510	566429	10000.000000	10077	12810	1.000000	8929	13387	1.000000	32684469	-0.003538
133882884	109049339	567024	10000.000000	10211	12672	1.000000	9035	13318	1.000000	33098400	-0.002084
133880149	109064840	567659	10000.000000	10213	12586	1.000000	8942	13467	1.000000	33512826	-0.003842
133880516	109060454	569524	10000.000000	10076	12975	1.000000	9117	13174	1.000000	33925762	-0.002493
133878180	109063342	566947	10000.000000	10125	12803	1.000000	8882	13467	1.000000	34338323	-0.003652
133879887	109068542	568242	10000.000000	9935	12860	1.000000	9146	13271	1.000000	34751139	-0.003281
133871100	109063309	569014	10000.000000	9944	12732	1.000000	8970	13337	1.000000	35162450	-0.004684
133866765	109065480	567522	10000.000000	10099	12821	1.000000	8915	13328	1.000000	35573382	-0.005205
133869812	109062904	567715	10000.000000	9933	12907	1.000000	8950	13507	1.000000	35983167	-0.005245
133902861	109034386	566929	10000.000000	10188	12729	1.000000	9114	13301	1.000000	36393093	-0.004223
133888469	109047638	568411	10000.000000	10038	13005	1.000000	9085	13245	1.000000	36802421	-0.004207
133863193	109057700	568249	10000.000000	10029	12851	1.000000	8952	13349	1.000000	37210847	-0.003838
133875386	109055035	567757	10000.000000	10153	12766	1.000000	9006	13373	1.000000	37619992	-0.002603
133893416	109043598	568577	10000.000000	10096	12887	1.000000	9042	13443	1.000000	38027341	-0.004462
133903513	109050054	567239	10000.000000	9917	13023	1.000000	9069	13286	1.000000	38433140	-0.004971
133899484	109031978	566699	10000.000000	10246	12533	1.000000	8886	13393	1.000000	38840446	-0.004438
133877857	109059783	567406	10000.000000	10019	12855	1.000000	8826	13576	1.000000	39245942	-0.003469
133887288	109060829	568909	10000.000000	10053	12778	1.000000	9009	13155	1.000000	39650567	-0.003358
133876229	109064999	568282	10000.000000	9874	13063	1.000000	9059	13251	1.000000	40053717	-0.002884
133869866	109070711	568696	10000.000000	9672	13169	1.000000	9251	13090	1.000000	40458841	-0.002352
133886190	109073908	568127	10000.000000	9919	12936	1.000000	9125	13284	1.000000	40861330	-0.001650
133877959	109063576	565556	10000.000000	10006	12963	1.000000	8980	13375	1.000000	41262647	-0.001166
133885994	109042886	567766	10000.000000	10096	12690	1.000000	9195	12946	1.000000	41665262	-0.001104
133887148	109064286	568176	10000.000000	10262	12467	1.000000	8832	13726	1.000000	42067718	-0.001616
133857890	109063451	568084	10000.000000	9901	12783	1.000000	8933	13381	1.000000	42467073	-0.001601
133886446	109058364	568035	10000.000000	10043	12854	1.000000	9065	13365	1.000000	42866939	-0.001902
133856514	109082011	567991	10000.000000	10237	12549	1.000000	9083	13242	1.000000	43267247	-0.002021
133884354	109070666	568120	10000.000000	10054	12937	1.000000	8997	13253	1.000000	43666789	-0.001885
133880079	109066432	567767	10000.000000	10133	12733	1.000000	8992	13244	1.000000	44064351	-0.000793
133879953	109066485	568529	10000.000000	10202	12668	1.000000	8904	13308	1.000000	44462366	-0.000963
133882344	109061011	567838	10000.000000	9895	12880	1.000000	9073	13385	1.000000	44859562	-0.001592
133877628	109054187	568153	10000.000000	10080	12724	1.000000	8955	13482	1.000000	45255475	-0.001461
133874034	109054977	568401	10000.000000	10201	12836	1.000000	8979	13485	1.000000	45651488	-0.001304
133871794	109068957	568802	10000.000000	9917	12811	1.000000	9032	13298	1.000000	46046089	-0.000882
133851023	109072589	568275	10000.000000	10037	12882	1.000000	8925	13459	1.000000	46439445	-0.000769
133885282	109036946	566775	10000.000000	10158	12594	1.000000	8995	13326	1.000000	46833799	-0.000057
133878569	109068869	568631	10000.000000	10139	12610	1.000000	9052	13412	1.000000	47227120	-0.000045
133883145	109064806	567830	10000.000000	10107	12872	1.000000	9091	13231	1.000000	47619532	0.000279
133879938	109057977	567772	10000.000000	9995	12731	1.000000	8990	13465	1.000000	48011044	0.000013
133879236	109043673	566775	10000.000000	10154	12685	1.000000	9046	13483	1.000000	48402310	0.000094
133849445	109085002	568239	10000.000000	10065	12789	1.000000	8890	13414	1.000000	48792563	0.000145
133861903	109090460	568032	10000.000000	10022	12790	1.000000	8932	13531	1.000000	49184097	0.000205
133867177	109049105	567757	10000.000000	10019	12719	1.000000	9000	13318	1.000000	49574013	-0.000089
133872169	109065109	568278	10000.000000	10064	12758	1.000000	8867	13471	1.000000	49962897	0.000193
133850260	109084902	567865	10000.000000	10145	12528	1.000000	8956	13363	1.000000	50353529	0.000294
133856986	109067954	568119	10000.000000	9831	12944	1.000000	9135	13047	1.000000	50741234	0.000277
133884924	109053379	568552	10000.000000	10110	12733	1.000000	9088	13155	1.000000	51128656	0.000242
133851362	109088831	567755	10000.000000	10143	12767	1.000000	9021	13337	1.000000	51517950	0.001043
npatches	nstrain	runtime	dt	init_x	init_y	init_y_blood	init_z	init_S	beta0	beta1	beta2	beta3	mean_beta	B	d	delta	delta_blood	b[0]	mut	m	CTL	c	g	epsilon	k	het	lambda	rho	omega	x_max	patch.dyna	DELTA	A	VA
10000	1	100.000000	0.001000	21900	9499	5000000	0.001000	10000000	11.387858	11.844837	7.656199	7.475227	11	800000000	0.010000	1.000000	432.000000	80000	0.000050	0.004800	0	0.500000	0.000000	2.500000	2.000000	0.500000	0.001000	0.001000	0.010000	31872	0	10.000000	7.000000	1.000000
sus	inf	inf_blood	z	x[0]	y[0][0]	z[0]	x[1]	y[1][0]	z[1]	S[0]	synchrony
219000000	94990000	5000000	10.000000	21900	9499	0.001000	21900	9499	0.001000	10000000	0.000000
114676027	132892492	693885	3941.516320	10322	14067	0.394152	10058	13964	0.394152	10577126	0.000000
135708530	102243103	532781	6325.803353	12302	10839	0.632580	11733	11207	0.632580	11023100	0.000000
147302644	89523382	467098	7771.765723	13478	9545	0.777177	12801	9865	0.777177	11437957	0.000000
154050384	82856987	431833	8648.676577	13838	9014	0.864868	13525	9192	0.864868	11834464	0.000000
158126016	79126808	411227	9180.483393	14351	8756	0.918048	13829	8798	0.918048	12221178	0.000000
160592816	76944289	401244	9503.000201	14332	8369	0.950300	14005	8613	0.950300	12599527	0.000000
162080027	75655832	394158	9698.592075	14695	8390	0.969859	14006	8646	0.969859	12974642	0.000000
163037522	74851119	389545	9817.209710	14638	8136	0.981721	14260	8413	0.981721	13344724	0.000000
163545324	74409257	388259	9889.145947	14957	7984	0.988915	14211	8434	0.988915	13715004	0.000000
163864004	74126965	385957	9932.772025	14745	8105	0.993277	14208	8489	0.993277	14082346	0.000000
164064226	73966027	384248	9959.229270	14737	8152	0.995923	13998	8610	0.995923	14449913	0.000000
164187092	73896425	383990	9975.274394	14834	8041	0.997527	14030	8372	0.997527	14816073	0.000000
164262154	73803057	383433	9985.005037	14849	8164	0.998501	14220	8485	0.998501	15181862	0.000000
164311183	73771864	384760	9990.906233	14928	7986	0.999091	14115	8381	0.999091	15546791	0.000000
164356588	73736742	383949	9994.485041	14948	8039	0.999449	14297	8463	0.999449	15909611	0.000000
164354126	73753574	383901	9996.655426	14451	8097	0.999666	14318	8180	0.999666	16273268	0.000000
164385913	73720656	384148	9997.971667	14586	8274	0.999797	14081	8648	0.999797	16634625	0.000000
164381969	73726446	383456	9998.769908	14761	8290	0.999877	14088	8486	0.999877	16998048	0.000000
164366224	73751182	383550	9999.254005	14728	8114	0.999925	14314	8343	0.999925	17359994	0.000000
164358190	73726764	383198	9999.547588	14803	8049	0.999955	14227	8553	0.999955	17720777	0.000000
164381024	73725089	383878	9999.725632	14908	8065	0.999973	14230	8454	0.999973	18081640	0.000000
164391171	73709694	384021	9999.833608	14687	8321	0.999983	14317	8384	0.999983	18441572	0.000000
164373440	73734515	383427	9999.899091	14679	8239	0.999990	14064	8482	0.999990	18802356	0.000000
164393818	73700265	383968	9999.938803	14667	8232	0.999994	14013	8428	0.999994	19161290	0.000000
164401531	73710237	382595	9999.962887	14785	8230	0.999996	14335	8285	0.999996	19519467	0.000000
164392329	73703877	384336	9999.977493	14852	8236	0.999998	14151	8317	0.999998	19877152	0.000000
164364418	73738271	384661	9999.986350	14836	8002	0.999999	14345	8131	0.999999	20234242	0.000000
164394807	73713402	384887	9999.991722	14857	8078	0.999999	14106	8474	0.999999	20591384	0.000000
164381431	73711755	382935	9999.994980	14874	7901	0.999999	13886	8397	0.999999	20947889	0.000000
164347116	73748446	384060	9999.996955	14932	8032	1.000000	14530	8086	1.000000	21303743	0.000000
164376852	73709175	384786	9999.998154	14710	8195	1.000000	14284	8284	1.000000	21659074	0.000000
164362149	73739836	384108	9999.998880	14688	8137	1.000000	14085	8460	1.000000	22014834	0.000000
164373456	73721359	383765	9999.999321	14624	8083	1.000000	14328	8377	1.000000	22367574	0.000000
164381082	73701497	385042	9999.999588	14778	8214	1.000000	14365	8082	1.000000	22720079	0.000000
164366351	73739641	384827	9999.999750	14823	7924	1.000000	14153	8616	1.000000	23074783	0.000000
164395134	73701324	384313	9999.999849	14652	8187	1.000000	14337	8299	1.000000	23427077	0.000000
164384969	73722461	383256	9999.999908	15006	7992	1.000000	14110	8689	1.000000	23779918	0.000000
164376539	73729989	384143	9999.999944	14835	8144	1.000000	14302	8035	1.000000	24131725	0.000000
164396354	73701043	383238	9999.999966	14711	8217	1.000000	14482	8133	1.000000	24482309	0.000000
164387051	73707463	383499	9999.999980	15040	7938	1.000000	14271	8302	1.000000	24832339	-1.#IND00
164380102	73725791	384577	9999.999988	14804	8179	1.000000	14354	8076	1.000000	25182434	0.003200
164370785	73722434	383458	9999.999992	14773	8099	1.000000	14446	8329	1.000000	25532732	0.004755
164413692	73683704	383789	9999.999995	14528	8240	1.000000	14176	8369	1.000000	25881742	0.004137
164371436	73723739	382941	9999.999997	14686	8186	1.000000	14330	8355	1.000000	26229801	0.003436
164394250	73705671	384224	9999.999998	14547	8446	1.000000	13994	8523	1.000000	26576562	0.002962
164367108	73737021	384896	9999.999999	14857	8169	1.000000	14138	8550	1.000000	26924031	-0.002068
164381526	73725933	384251	9999.999999	14860	8172	1.000000	14335	8378	1.000000	27270967	0.003815
164390048	73698618	383913	10000.000000	15135	7871	1.000000	14055	8459	1.000000	27617218	0.003754
164373989	73710182	384465	10000.000000	14790	8066	1.000000	14413	8403	1.000000	27962628	0.001597
164383263	73710056	384630	10000.000000	14604	8375	1.000000	14138	8437	1.000000	28308791	-0.002039
164388562	73718725	385194	10000.000000	14956	8071	1.000000	14091	8435	1.000000	28652534	-0.002808
164398775	73703720	383931	10000.000000	14800	8235	1.000000	14061	8555	1.000000	28997404	-0.002932
164382085	73719049	384612	10000.000000	15149	7978	1.000000	14209	8439	1.000000	29340509	-0.005637
164397168	73701927	383943	10000.000000	14942	7916	1.000000	14209	8381	1.000000	29683438	-0.005498
164391272	73712895	384231	10000.000000	14893	8100	1.000000	14269	8316	1.000000	30027629	-0.005752
164375939	73718273	383720	10000.000000	14658	8250	1.000000	14227	8478	1.000000	30369717	-0.005395
164380854	73724063	383666	10000.000000	14640	8084	1.000000	13883	8408	1.000000	30710248	-0.003870
164379379	73717251	383693	10000.000000	14669	8325	1.000000	14344	8406	1.000000	31050614	-0.004370
164402643	73698674	383012	10000.000000	14825	8270	1.000000	14270	8445	1.000000	31389842	-0.003876
164395582	73706294	383268	10000.000000	14595	8082	1.000000	14341	8358	1.000000	31729692	-0.003828
164418955	73687168	384826	10000.000000	14878	8226	1.000000	14249	8350	1.000000	32069271	-0.003366
164393050	73710099	384156	10000.000000	14532	8336	1.000000	14289	8485	1.000000	32408476	-0.004429
164412763	73711540	384452	10000.000000	14707	8231	1.000000	14133	8483	1.000000	32746811	-0.003657
164385452	73726036	383936	10000.000000	14502	8364	1.000000	14347	8256	1.000000	33086118	-0.004281
164346298	73722972	384589	10000.000000	14838	7984	1.000000	14273	8488	1.000000	33423476	-0.003452
164387480	73709185	384567	10000.000000	14676	8180	1.000000	13973	8417	1.000000	33760854	-0.003061
164387447	73717192	383796	10000.000000	14685	8121	1.000000	14668	7978	1.000000	34097521	-0.003251
164404641	73701529	383656	10000.000000	14688	7995	1.000000	14035	8484	1.000000	34434346	-0.003020
164387282	73736364	383558	10000.000000	14793	7909	1.000000	14308	8442	1.000000	34769295	-0.002898
164399380	73713871	384171	10000.000000	14595	8154	1.000000	14300	8246	1.000000	35105498	-0.001128
164360321	73730545	383251	10000.000000	14876	8165	1.000000	14331	8441	1.000000	35439459	-0.002623
164386685	73716574	384144	10000.000000	14863	8076	1.000000	14174	8411	1.000000	35773379	-0.000985
164404296	73712645	384015	10000.000000	14619	8292	1.000000	14225	8318	1.000000	36106132	-0.000958
164401846	73697213	384213	10000.000000	14674	8163	1.000000	14438	8317	1.000000	36439055	-0.000892
164371206	73736026	384037	10000.000000	14716	8157	1.000000	14061	8453	1.000000	36771519	-0.001008
164385134	73701939	383386	10000.000000	14855	8040	1.000000	14223	8408	1.000000	37103634	-0.000995
164397350	73708525	384148	10000.000000	14556	8313	1.000000	14175	8476	1.000000	37434726	-0.000944
164402083	73691682	382482	10000.000000	14620	8182	1.000000	14220	8496	1.000000	37765020	-0.001001
164400587	73694597	383701	10000.000000	14831	8052	1.000000	14240	8461	1.000000	38095633	-0.001602
164389965	73690242	382920	10000.000000	14949	8018	1.000000	14507	8290	1.000000	38426442	-0.001427
164369358	73724618	383874	10000.000000	15062	7924	1.000000	14315	8319	1.000000	38755538	-0.001455
164410148	73695152	383147	10000.000000	14998	8030	1.000000	14103	8504	1.000000	39084996	-0.001352
164361499	73740774	385231	10000.000000	14923	7890	1.000000	14132	8553	1.000000	39413310	-0.002372
164377345	73723205	384105	10000.000000	14737	8083	1.000000	14152	8534	1.000000	39741639	-0.001965
164361624	73719546	384050	10000.000000	14686	8215	1.000000	14364	8432	1.000000	40068333	-0.002062
164364331	73739634	384083	10000.000000	14881	8063	1.000000	14485	8160	1.000000	40396048	-0.002140
164395123	73722655	384365	10000.000000	15071	8054	1.000000	14270	8360	1.000000	40722332	-0.002086
164352456	73712272	385015	10000.000000	14744	8353	1.000000	13958	8647	1.000000	41048469	-0.002337
164403158	73707712	382951	10000.000000	14695	8283	1.000000	14033	8468	1.000000	41373933	-0.002323
164369577	73725013	384616	10000.000000	14731	8198	1.000000	14279	8361	1.000000	41698299	-0.002190
164384574	73718088	383863	10000.000000	14898	8020	1.000000	14163	8440	1.000000	42022642	-0.002022
164384937	73720197	383698	10000.000000	14516	8248	1.000000	14496	8164	1.000000	42347290	-0.001938
164386161	73710475	383410	10000.000000	14687	8287	1.000000	14154	8443	1.000000	42670492	-0.001837
164399225	73698126	383196	10000.000000	14658	8229	1.000000	14272	8466	1.000000	42992857	-0.001879
164376703	73720420	385263	10000.000000	14701	8195	1.000000	13965	8617	1.000000	43315515	-0.001895
164361154	73738431	383900	10000.000000	14836	8147	1.000000	14171	8419	1.000000	43637619	-0.001878
164401797	73674938	383478	10000.000000	14825	7925	1.000000	14138	8378	1.000000	43958840	-0.001832
164382838	73720366	384317	10000.000000	14670	8326	1.000000	14422	8185	1.000000	44279323	-0.002051
164392719	73709995	382345	10000.000000	14508	8277	1.000000	14001	8349	1.000000	44599608	-0.002018
npatches	nstrain	runtime	dt	init_x	init_y	init_y_blood	init_z	init_S	beta0	beta1	beta2	beta3	mean_beta	B	d	delta	delta_blood	b[0]	mut	m	CTL	c	g	epsilon	k	het	lambda	rho	omega	x_max	patch.dyna	DELTA	A	VA
10000	1	100.000000	0.001000	21900	9499	5000000	0.001000	10000000	9.181466	5.576795	12.382254	6.569499	11	800000000	0.010000	1.000000	432.000000	80000	0.000050	0.004800	0	0.500000	0.000000	2.500000	3.000000	0.500000	0.001000	0.001000	0.010000	31872	0	10.000000	7.000000	1.000000
sus	inf	inf_blood	z	x[0]	y[0][0]	z[0]	x[1]	y[1][0]	z[1]	S[0]	synchrony
219000000	94990000	5000000	10.000000	21900	9499	0.001000	21900	9499	0.001000	10000000	0.000000
122363837	116890131	610333	3941.516320	13423	11090	0.394152	20208	7302	0.394152	10559929	0.000000
152754586	80466974	418516	6325.803353	16760	7316	0.632580	24250	3731	0.632580	10965237	0.000000
169647532	66438399	345682	7771.765723	18627	5988	0.777177	27048	2191	0.777177	11324593	0.000000
179388093	59385814	309984	8648.676577	20016	5071	0.864868	27942	1771	0.864868	11658927	0.000000
185271814	55446770	289310	9180.483393	20530	4841	0.918048	28758	1311	0.918048	11977191	0.000000
188783108	53239006	277746	9503.000201	21153	4460	0.950300	29303	1201	0.950300	12285420	0.000000
190915045	51912930	270435	9698.592075	20924	4492	0.969859	29554	1079	0.969859	12588486	0.000000
192187989	51145997	266256	9817.209710	21395	4240	0.981721	29761	968	0.981721	12887767	0.000000
192963859	50689131	263732	9889.145947	21407	4240	0.988915	29450	1026	0.988915	13184164	0.000000
193398021	50411393	263067	9932.772025	21844	4030	0.993277	29912	918	0.993277	13478328	0.000000
193715405	50243449	261752	9959.229270	21488	4278	0.995923	29756	1020	0.995923	13772452	0.000000
193907654	50129002	261347	9975.274394	21215	4241	0.997527	29916	974	0.997527	14064822	0.000000
193988593	50073224	261067	9985.005037	21682	4135	0.998501	29713	974	0.998501	14356807	0.000000
194042845	50051219	260155	9990.906233	21441	4290	0.999091	29772	941	0.999091	14648336	0.000000
194095177	50024321	261214	9994.485041	21416	4157	0.999449	30031	930	0.999449	14937648	0.000000
194116704	49986145	260343	9996.655426	21454	4122	0.999666	29945	926	0.999666	15228509	0.000000
194115391	49998019	260448	9997.971667	21333	4157	0.999797	29776	968	0.999797	15518197	0.000000
194121814	49973668	260327	9998.769908	21458	4356	0.999877	30023	935	0.999877	15808322	0.000000
194164445	49976625	260434	9999.254005	21339	4230	0.999925	29779	976	0.999925	16097782	0.000000
194125196	49991792	259986	9999.547588	21415	4335	0.999955	29891	972	0.999955	16387341	0.000000
194104420	49989787	259889	9999.725632	21491	4243	0.999973	29823	917	0.999973	16675132	0.000000
194121637	49993195	260220	9999.833608	21647	4108	0.999983	29919	1004	0.999983	16962837	0.000000
194134874	49986409	259847	9999.899091	21486	4183	0.999990	30033	903	0.999990	17249440	0.000000
194170573	49975318	260402	9999.938803	21533	4134	0.999994	29949	963	0.999994	17536138	0.000000
194134551	49992433	259974	9999.962887	21525	4236	0.999996	29822	988	0.999996	17823350	0.000000
194152643	49982841	260734	9999.977493	21613	4188	0.999998	29536	1142	0.999998	18109470	0.000000
194189988	49964551	260343	9999.986350	21828	4050	0.999999	29734	984	0.999999	18394384	0.000000
194169079	49960516	260097	9999.991722	21654	4141	0.999999	29756	845	0.999999	18680159	0.000000
194156810	49978434	260400	9999.994980	21926	3904	0.999999	30015	983	0.999999	18965732	0.000000
194144337	49982193	259076	9999.996955	21908	4070	1.000000	29740	1030	1.000000	19249792	0.000000
194157681	49975374	259405	9999.998154	21565	4132	1.000000	29687	1066	1.000000	19534063	0.000000
194172607	49969564	259981	9999.998880	21565	4231	1.000000	29848	982	1.000000	19816931	0.000000
194163117	49988343	259947	9999.999321	21242	4477	1.000000	29522	1053	1.000000	20100327	0.000000
194133065	49985135	260133	9999.999588	21990	3835	1.000000	29645	982	1.000000	20381804	0.000000
194135302	49983343	259665	9999.999750	21571	4137	1.000000	29808	994	1.000000	20663094	0.000000
194142941	49994024	259724	9999.999849	21209	4448	1.000000	29811	946	1.000000	20944269	0.000000
194181331	49968709	260064	9999.999908	21630	4151	1.000000	29999	868	1.000000	21225384	0.000000
194132091	49984634	260466	9999.999944	21712	4108	1.000000	29654	956	1.000000	21505901	0.000000
194154855	50001094	261036	9999.999966	21225	4371	1.000000	29795	959	1.000000	21786603	0.000000
194142669	49975567	260532	9999.999980	21792	4122	1.000000	29712	1076	1.000000	22066857	-1.#IND00
194150221	49980459	259255	9999.999988	21497	4172	1.000000	29867	1074	1.000000	22345796	-1.#IND00
194156304	49975116	259625	9999.999992	21141	4359	1.000000	29776	1065	1.000000	22624612	-0.000504
194143385	49992825	260661	9999.999995	21373	4265	1.000000	29824	1030	1.000000	22903372	0.002058
194134728	49996000	260662	9999.999997	21538	3990	1.000000	29741	1013	1.000000	23181183	0.000954
194141522	49978023	260018	9999.999998	21722	4038	1.000000	30103	907	1.000000	23458984	-0.003624
194140701	49982287	260242	9999.999999	21748	4240	1.000000	29863	924	1.000000	23737213	-0.003000
194168192	49974295	260362	9999.999999	21638	4218	1.000000	29781	868	1.000000	24014800	-0.003771
194161185	49972116	260365	10000.000000	21606	4260	1.000000	30061	948	1.000000	24292352	-0.003301
194143420	49987467	260306	10000.000000	21329	4291	1.000000	29830	1033	1.000000	24568855	-0.007422
194116097	49983443	260412	10000.000000	21791	4099	1.000000	29686	1084	1.000000	24844680	-0.008471
194148771	49987729	260744	10000.000000	21835	4270	1.000000	29883	1055	1.000000	25119814	-0.009338
194146704	49970795	260336	10000.000000	21321	4173	1.000000	30088	957	1.000000	25393614	-0.009968
194157488	49982613	260970	10000.000000	21939	3968	1.000000	29836	1005	1.000000	25667865	-0.009985
194111576	49988068	260172	10000.000000	21340	4437	1.000000	29882	934	1.000000	25942071	-0.010256
194137588	50002033	260548	10000.000000	21538	4112	1.000000	29933	982	1.000000	26215760	-0.009954
194141872	49984365	260518	10000.000000	21663	4058	1.000000	29836	983	1.000000	26488386	-0.009230
194150187	49971798	260480	10000.000000	21453	4224	1.000000	29866	990	1.000000	26761402	-0.009049
194137070	49987006	260414	10000.000000	21287	4235	1.000000	29885	933	1.000000	27033646	-0.008957
194171480	49954376	260990	10000.000000	21708	4283	1.000000	29718	994	1.000000	27305170	-0.008567
194144842	49964664	260205	10000.000000	21387	4108	1.000000	29827	1041	1.000000	27576566	-0.007533
194151721	49972316	259618	10000.000000	21635	4138	1.000000	29870	950	1.000000	27847269	-0.008573
194157387	49981801	259897	10000.000000	21582	4175	1.000000	30408	932	1.000000	28118099	-0.007493
194105334	49999140	260488	10000.000000	21504	4196	1.000000	29864	1060	1.000000	28388295	-0.007273
194151844	49976232	260813	10000.000000	21711	4122	1.000000	29858	1084	1.000000	28659527	-0.005953
194129681	49987749	260116	10000.000000	21641	4178	1.000000	29599	1020	1.000000	28928765	-0.005518
194097457	50000654	260572	10000.000000	21581	4259	1.000000	29792	979	1.000000	29197285	-0.005568
194126212	49993760	260530	10000.000000	21842	4003	1.000000	29893	878	1.000000	29465909	-0.004790
194140844	49978501	260715	10000.000000	21822	4029	1.000000	29806	936	1.000000	29735359	-0.004058
194183787	49966874	259873	10000.000000	21711	4167	1.000000	30247	896	1.000000	30003395	-0.004206
194154090	49982161	259939	10000.000000	21606	4156	1.000000	29940	974	1.000000	30268441	-0.004930
194136096	49978999	260436	10000.000000	21385	4243	1.000000	29800	951	1.000000	30535788	-0.003473
194142975	49983618	259148	10000.000000	21981	3787	1.000000	29991	920	1.000000	30801840	-0.003398
194179125	49970598	260053	10000.000000	21566	4222	1.000000	30091	1048	1.000000	31068079	-0.003683
194166765	49961586	260630	10000.000000	21607	4107	1.000000	29879	950	1.000000	31334818	-0.001569
194181965	49965200	260554	10000.000000	21809	3982	1.000000	29794	850	1.000000	31600158	-0.001580
194140444	49989696	260546	10000.000000	21408	4400	1.000000	30224	898	1.000000	31865062	-0.001423
194136550	49979699	261563	10000.000000	21821	3942	1.000000	29788	1000	1.000000	32129438	-0.002934
194159496	49969539	259681	10000.000000	21482	4237	1.000000	29838	1028	1.000000	32393936	-0.002750
194124879	49985956	259875	10000.000000	21508	4232	1.000000	29775	950	1.000000	32658447	-0.003103
194155774	49977337	260332	10000.000000	21562	4162	1.000000	30111	819	1.000000	32920850	-0.002908
194141081	49980673	259895	10000.000000	21778	3981	1.000000	30152	879	1.000000	33183908	-0.003143
194156812	49966345	259948	10000.000000	21321	4258	1.000000	29912	954	1.000000	33445957	-0.002994
194128366	49998332	260475	10000.000000	21512	4329	1.000000	29999	968	1.000000	33709041	-0.002876
194104774	50010279	260353	10000.000000	21219	4311	1.000000	29693	878	1.000000	33971524	-0.003450
194137639	49977337	259972	10000.000000	21534	4320	1.000000	30125	955	1.000000	34232528	-0.003120
194143953	49975216	260144	10000.000000	21761	3935	1.000000	29756	909	1.000000	34494074	-0.003010
194147115	49978361	260992	10000.000000	21305	4352	1.000000	30033	979	1.000000	34754484	-0.003005
194136434	49995198	259196	10000.000000	21630	4159	1.000000	29865	1018	1.000000	35014611	-0.002821
194126432	49995931	260976	10000.000000	21226	4338	1.000000	29933	906	1.000000	35274532	-0.002864
194161171	49962404	261059	10000.000000	21368	4196	1.000000	29817	973	1.000000	35533377	-0.002382
194119907	49996464	260723	10000.000000	21550	4000	1.000000	30002	928	1.000000	35792239	-0.002308
194151465	49991206	260139	10000.000000	21570	4194	1.000000	29993	899	1.000000	36051623	-0.002476
194138574	49981982	260912	10000.000000	21518	4132	1.000000	29660	1100	1.000000	36311148	-0.001551
194156507	49979221	261007	10000.000000	21695	3981	1.000000	29409	1009	1.000000	36568883	-0.001953
194152225	49975737	260386	10000.000000	21544	4207	1.000000	29522	1064	1.000000	36827591	-0.002140
194139959	49980696	260487	10000.000000	21392	4325	1.000000	29852	905	1.000000	37083732	-0.002144
194149947	49968084	260736	10000.000000	21605	4024	1.000000	29838	926	1.000000	37339682	-0.002520
194181202	49963652	260342	10000.000000	21600	4099	1.000000	29670	1010	1.000000	37596752	-0.002934
194144350	49978501	260456	10000.000000	21740	4001	1.000000	29988	944	1.000000	37852905	-0.002844
npatches	nstrain	runtime	dt	init_x	init_y	init_y_blood	init_z	init_S	beta0	beta1	beta2	beta3	mean_beta	B	d	delta	delta_blood	b[0]	mut	m	CTL	c	g	epsilon	k	het	lambda	rho	omega	x_max	patch.dyna	DELTA	A	VA
10000	1	100.000000	0.001000	21900	9499	5000000	0.001000	10000000	5.581748	12.678392	8.756321	13.768610	11	800000000	0.010000	1.000000	432.000000	80000	0.000050	0.004800	0	0.500000	0.000000	2.500000	4.000000	0.500000	0.001000	0.001000	0.010000	31872	0	10.000000	7.000000	1.000000
sus	inf	inf_blood	z	x[0]	y[0][0]	z[0]	x[1]	y[1][0]	z[1]	S[0]	synchrony
219000000	94990000	5000000	10.000000	21900	9499	0.001000	21900	9499	0.001000	10000000	0.000000
129325625	103193247	538286	3941.516320	20881	6239	0.394152	10692	11513	0.394152	10546727	0.000000
168625298	63754629	332016	6325.803353	26180	2217	0.632580	14380	7380	0.632580	10913663	0.000000
190087250	49718746	259871	7771.765723	28713	1241	0.777177	15974	6258	0.777177	11223822	0.000000
202295588	42870703	223547	8648.676577	30207	686	0.864868	16759	5601	0.864868	11501270	0.000000
209467580	39189990	203548	9180.483393	30493	562	0.918048	17222	5193	0.918048	11759617	0.000000
213732809	37109793	191916	9503.000201	30742	578	0.950300	17977	4951	0.950300	12006703	0.000000
216302515	35872999	187095	9698.592075	30850	460	0.969859	18182	4751	0.969859	12246178	0.000000
217818570	35180966	182728	9817.209710	30933	386	0.981721	18208	4590	0.981721	12481207	0.000000
218807293	34711197	180682	9889.145947	31072	454	0.988915	17858	4859	0.988915	12712675	0.000000
219333982	34481191	179294	9932.772025	31066	403	0.993277	18271	4892	0.993277	12942720	0.000000
219701569	34314157	178684	9959.229270	31028	360	0.995923	18286	4686	0.995923	13172126	0.000000
219899516	34228539	178520	9975.274394	31186	386	0.997527	18384	4628	0.997527	13400060	0.000000
220029913	34147098	178483	9985.005037	30884	456	0.998501	18266	4536	0.998501	13628323	0.000000
220095943	34140526	178702	9990.906233	31251	320	0.999091	18513	4633	0.999091	13855125	0.000000
220123900	34107527	178421	9994.485041	31257	445	0.999449	18585	4520	0.999449	14081021	0.000000
220164248	34086025	177899	9996.655426	31180	419	0.999666	18025	4613	0.999666	14306739	0.000000
220233222	34066772	177147	9997.971667	30752	356	0.999797	18540	4584	0.999797	14531602	0.000000
220180955	34086791	177271	9998.769908	31128	412	0.999877	18289	4589	0.999877	14757043	0.000000
220168057	34088763	177828	9999.254005	30676	423	0.999925	18433	4661	0.999925	14982228	0.000000
220169069	34098036	177529	9999.547588	30996	391	0.999955	18619	4453	0.999955	15207037	0.000000
220185348	34083834	176990	9999.725632	30926	440	0.999973	18650	4398	0.999973	15430959	0.000000
220198456	34088949	177356	9999.833608	30935	402	0.999983	18258	4700	0.999983	15654093	0.000000
220151662	34098081	176705	9999.899091	30945	479	0.999990	18214	4776	0.999990	15877783	0.000000
220208609	34074085	176763	9999.938803	30777	441	0.999994	18132	4859	0.999994	16101020	0.000000
220167882	34102025	177497	9999.962887	31149	436	0.999996	18557	4537	0.999996	16324929	0.000000
220186833	34092969	178028	9999.977493	30982	424	0.999998	18070	4819	0.999998	16546700	0.000000
220196912	34071143	178194	9999.986350	31039	389	0.999999	18367	4594	0.999999	16769209	0.000000
220163941	34082742	177723	9999.991722	31124	466	0.999999	18499	4594	0.999999	16991269	0.000000
220187182	34088654	177012	9999.994980	31182	427	0.999999	18554	4471	0.999999	17212353	0.000000
220182395	34073041	176985	9999.996955	30923	464	1.000000	18147	4645	1.000000	17433093	0.000000
220170259	34069283	177881	9999.998154	30759	477	1.000000	18385	4491	1.000000	17653287	0.000000
220193868	34083256	177480	9999.998880	31006	415	1.000000	18440	4588	1.000000	17873738	0.000000
220222305	34069741	177938	9999.999321	30887	401	1.000000	18317	4751	1.000000	18094203	0.000000
220205329	34086225	178389	9999.999588	31099	473	1.000000	18646	4616	1.000000	18313896	0.000000
220185040	34089091	177810	9999.999750	30926	350	1.000000	18326	4587	1.000000	18533770	0.000000
220198241	34103042	177895	9999.999849	30729	458	1.000000	18589	4529	1.000000	18752375	0.000000
220171231	34095000	177204	9999.999908	30948	478	1.000000	18125	4624	1.000000	18971938	0.000000
220196970	34077549	177436	9999.999944	30942	388	1.000000	18353	4624	1.000000	19190367	0.000000
220175349	34070536	177979	9999.999966	30882	434	1.000000	18825	4462	1.000000	19409199	0.000000
220183106	34071677	177706	9999.999980	30655	410	1.000000	18323	4763	1.000000	19626868	-1.#IND00
220214878	34071813	177046	9999.999988	30888	384	1.000000	18510	4596	1.000000	19845419	-0.033600
220176302	34080106	178317	9999.999992	31162	423	1.000000	18442	4705	1.000000	20062928	-0.000238
220180382	34080465	177146	9999.999995	30912	473	1.000000	18202	4807	1.000000	20279401	-0.006464
220167760	34088580	178293	9999.999997	30999	401	1.000000	18506	4586	1.000000	20496795	0.003009
220212408	34061574	177484	9999.999998	31157	418	1.000000	18205	4584	1.000000	20713554	0.000472
220180937	34082792	178007	9999.999999	31130	377	1.000000	18304	4685	1.000000	20930060	-0.003105
220162089	34089752	176790	9999.999999	31250	344	1.000000	18190	4668	1.000000	21145186	-0.001702
220171844	34091333	177729	10000.000000	30963	437	1.000000	18298	4675	1.000000	21360864	0.000916
220182827	34073014	177652	10000.000000	30897	470	1.000000	18629	4533	1.000000	21576390	0.004747
220179801	34090470	176863	10000.000000	30782	412	1.000000	18528	4528	1.000000	21791729	0.003995
220212192	34078306	178098	10000.000000	30866	424	1.000000	18343	4704	1.000000	22006730	0.004327
220219189	34073006	177398	10000.000000	30897	393	1.000000	18492	4406	1.000000	22220179	0.003073
220223964	34075731	176526	10000.000000	31114	383	1.000000	18257	4516	1.000000	22433536	0.003225
220220271	34061320	177252	10000.000000	30966	348	1.000000	18601	4590	1.000000	22646306	0.004393
220206991	34078927	177841	10000.000000	31054	396	1.000000	18413	4738	1.000000	22859023	0.006900
220168168	34078958	177704	10000.000000	31062	417	1.000000	18668	4514	1.000000	23072529	0.007109
220189007	34083256	176981	10000.000000	31150	404	1.000000	18582	4606	1.000000	23285222	0.008819
220211532	34076472	176707	10000.000000	30873	422	1.000000	18258	4507	1.000000	23496814	0.007899
220205815	34077854	178121	10000.000000	30969	453	1.000000	18442	4709	1.000000	23709839	0.007990
220217978	34073127	177106	10000.000000	31073	421	1.000000	18345	4624	1.000000	23921181	0.006458
220165498	34087482	178312	10000.000000	30968	435	1.000000	18176	4838	1.000000	24131739	0.006659
220208221	34086246	177649	10000.000000	31069	440	1.000000	18278	4598	1.000000	24342607	0.006577
220168571	34101497	177655	10000.000000	31195	402	1.000000	18299	4709	1.000000	24553201	0.005661
220200628	34072295	177706	10000.000000	31114	375	1.000000	18276	4667	1.000000	24764166	0.005202
220181843	34085575	176212	10000.000000	31237	421	1.000000	18237	4746	1.000000	24974601	0.005603
220199933	34074521	177844	10000.000000	31083	377	1.000000	18157	4564	1.000000	25184869	0.004417
220193932	34069023	176590	10000.000000	30959	429	1.000000	18421	4646	1.000000	25394781	0.004426
220205586	34085735	177129	10000.000000	30886	472	1.000000	18489	4519	1.000000	25604023	0.004509
220180829	34074393	177786	10000.000000	31029	378	1.000000	18310	4747	1.000000	25813618	0.003303
220189481	34089032	177341	10000.000000	30930	392	1.000000	18500	4552	1.000000	26022703	0.003053
220193668	34095228	177733	10000.000000	31015	388	1.000000	18483	4567	1.000000	26230456	0.002870
220195293	34068137	177314	10000.000000	30860	388	1.000000	18707	4497	1.000000	26438088	0.002550
220160104	34096680	177262	10000.000000	30918	395	1.000000	17762	4935	1.000000	26645972	0.002727
220206851	34085674	177624	10000.000000	30693	432	1.000000	18405	4543	1.000000	26853802	0.002951
220224313	34053719	177689	10000.000000	30987	388	1.000000	18631	4432	1.000000	27059059	0.002879
220148306	34097487	177239	10000.000000	30900	412	1.000000	18704	4443	1.000000	27265626	0.002835
220199446	34074940	176765	10000.000000	30982	438	1.000000	18543	4631	1.000000	27472555	0.002726
220209041	34063971	177502	10000.000000	30866	474	1.000000	18531	4524	1.000000	27677708	0.003890
220190052	34081010	177357	10000.000000	30901	433	1.000000	18372	4639	1.000000	27883757	0.004354
220191025	34078177	178069	10000.000000	30742	457	1.000000	18428	4498	1.000000	28089198	0.004261
220244765	34062669	176353	10000.000000	30891	479	1.000000	18261	4684	1.000000	28294081	0.003202
220215045	34068907	178035	10000.000000	30940	398	1.000000	18488	4615	1.000000	28498584	0.003016
220220898	34083314	177867	10000.000000	30973	370	1.000000	18389	4615	1.000000	28702347	0.002980
220146622	34089878	177598	10000.000000	31029	444	1.000000	18193	4633	1.000000	28905331	0.002763
220174761	34074166	177643	10000.000000	30867	434	1.000000	18272	4686	1.000000	29108706	0.003126
220199509	34078257	177549	10000.000000	30933	391	1.000000	18548	4638	1.000000	29312647	0.002966
220207845	34066202	177400	10000.000000	30845	398	1.000000	18580	4496	1.000000	29514770	0.002704
220254103	34052897	177169	10000.000000	30931	418	1.000000	18699	4528	1.000000	29718553	0.002633
220210600	34086518	177634	10000.000000	30936	422	1.000000	17939	4866	1.000000	29921309	0.001649
220213669	34065613	177932	10000.000000	31038	352	1.000000	18111	4588	1.000000	30124110	0.002100
220171514	34092782	178010	10000.000000	30810	375	1.000000	18503	4541	1.000000	30326048	0.002165
220154943	34076459	177850	10000.000000	30958	429	1.000000	18394	4572	1.000000	30527721	0.002076
220204207	34073428	177764	10000.000000	30717	440	1.000000	18380	4624	1.000000	30727964	0.002618
220199907	34086844	177139	10000.000000	30733	479	1.000000	18203	4645	1.000000	30928849	0.002536
220197257	34081503	178113	10000.000000	30801	440	1.000000	18278	4625	1.000000	31128642	0.002562
220214967	34070226	177640	10000.000000	30605	426	1.000000	18376	4664	1.000000	31329318	0.002152
220226443	34063501	176878	10000.000000	30700	463	1.000000	18730	4568	1.000000	31529166	0.002391
220225318	34056512	177559	10000.000000	31098	335	1.000000	18419	4667	1.000000	31729252	0.002540
220210373	34065576	177769	10000.000000	30857	392	1.000000	18394	4727	1.000000	31928812	0.002322
npatches	nstrain	runtime	dt	init_x	init_y	init_y_blood	init_z	init_S	beta0	beta1	beta2	beta3	mean_beta	B	d	delta	delta_blood	b[0]	mut	m	CTL	c	g	epsilon	k	het	lambda	rho	omega	x_max	patch.dyna	DELTA	A	VA
10000	1	100.000000	0.001000	21900	9499	5000000	0.001000	10000000	11.141774	12.167821	5.791318	7.378124	11	800000000	0.010000	1.000000	432.000000	80000	0.000050	0.004800	0	0.500000	0.000000	2.500000	5.000000	0.500000	0.001000	0.001000	0.010000	31872	0	10.000000	7.000000	1.000000
sus	inf	inf_blood	z	x[0]	y[0][0]	z[0]	x[1]	y[1][0]	z[1]	S[0]	synchrony
219000000	94990000	5000000	10.000000	21900	9499	0.001000	21900	9499	0.001000	10000000	0.000000
135692353	91328744	476668	3941.516320	12762	9440	0.394152	11621	10216	0.394152	10536841	0.000000
183040275	50918205	265809	6325.803353	17207	5682	0.632580	15804	6103	0.632580	10868750	0.000000
208175528	37512307	195946	7771.765723	19379	4298	0.777177	18068	4813	0.777177	11133100	0.000000
222064554	31216374	162904	8648.676577	21367	3299	0.864868	19759	3954	0.864868	11360573	0.000000
230072888	27897164	145174	9180.483393	22070	3197	0.918048	20392	3685	0.918048	11566937	0.000000
234794769	26015890	135521	9503.000201	22754	2804	0.950300	20960	3386	0.950300	11760553	0.000000
237567094	24968817	130075	9698.592075	23298	2612	0.969859	21386	3088	0.969859	11946731	0.000000
239261515	24328862	126186	9817.209710	22886	2753	0.981721	21818	3043	0.981721	12128133	0.000000
240227954	23963030	124592	9889.145947	23131	2697	0.988915	21733	3087	0.988915	12306646	0.000000
240861416	23723370	124173	9932.772025	23292	2538	0.993277	21260	3253	0.993277	12483718	0.000000
241274005	23576281	122775	9959.229270	23784	2379	0.995923	22060	2973	0.995923	12659128	0.000000
241444754	23513697	122497	9975.274394	24032	2368	0.997527	21793	3011	0.997527	12833930	0.000000
241566040	23472464	122171	9985.005037	24079	2315	0.998501	21534	3160	0.998501	13007946	0.000000
241624980	23448586	122293	9990.906233	23725	2429	0.999091	21821	2894	0.999091	13181164	0.000000
241675231	23413586	122377	9994.485041	23790	2449	0.999449	21370	3279	0.999449	13354658	0.000000
241730292	23418856	122124	9996.655426	23616	2448	0.999666	22086	2848	0.999666	13527437	0.000000
241711137	23408966	122385	9997.971667	23827	2424	0.999797	22114	2923	0.999797	13700311	0.000000
241787357	23377061	122084	9998.769908	24116	2367	0.999877	21816	3069	0.999877	13871990	0.000000
241745475	23395179	121579	9999.254005	23281	2584	0.999925	21407	3226	0.999925	14044449	0.000000
241810116	23384210	121931	9999.547588	23721	2475	0.999955	21576	3281	0.999955	14215812	0.000000
241760099	23402857	122112	9999.725632	23373	2557	0.999973	21971	2953	0.999973	14386642	0.000000
241760943	23380715	121354	9999.833608	23408	2538	0.999983	21740	3026	0.999983	14558409	0.000000
241764023	23387684	121730	9999.899091	23448	2389	0.999990	21983	3052	0.999990	14730089	0.000000
241746464	23401189	121676	9999.938803	24106	2330	0.999994	21918	2884	0.999994	14900722	0.000000
241753549	23386752	121937	9999.962887	23181	2622	0.999996	21455	3121	0.999996	15071091	0.000000
241780841	23385030	122175	9999.977493	23985	2355	0.999998	21960	2980	0.999998	15240616	0.000000
241764525	23378193	121859	9999.986350	23682	2607	0.999999	21503	3077	0.999999	15411302	0.000000
241784649	23383499	121390	9999.991722	23657	2464	0.999999	21605	3063	0.999999	15581452	0.000000
241764817	23397015	121545	9999.994980	23596	2513	0.999999	21440	3234	0.999999	15750738	0.000000
241719571	23407756	121785	9999.996955	23576	2476	1.000000	21353	3188	1.000000	15920950	0.000000
241768476	23396563	121544	9999.998154	24029	2278	1.000000	21871	3174	1.000000	16090156	0.000000
241817795	23371079	121940	9999.998880	24135	2353	1.000000	21562	3141	1.000000	16257858	0.000000
241774908	23383732	121990	9999.999321	23476	2616	1.000000	21853	2953	1.000000	16426213	0.000000
241784166	23388183	121980	9999.999588	23759	2346	1.000000	21856	3054	1.000000	16594873	0.000000
241731197	23402009	122074	9999.999750	23296	2731	1.000000	21520	3061	1.000000	16763299	0.000000
241766416	23401269	121628	9999.999849	23569	2414	1.000000	21598	3156	1.000000	16930349	0.000000
241790076	23375517	122443	9999.999908	23768	2439	1.000000	21583	3046	1.000000	17098492	0.000000
241781276	23374168	122334	9999.999944	23451	2373	1.000000	21926	3009	1.000000	17265669	0.000000
241743830	23399832	121790	9999.999966	23533	2631	1.000000	21548	3040	1.000000	17432259	0.000000
241772942	23388116	122069	9999.999980	23646	2469	1.000000	21856	2940	1.000000	17600037	-1.#IND00
241780328	23386561	122439	9999.999988	23720	2536	1.000000	21991	2906	1.000000	17766110	-0.000000
241764838	23391416	121372	9999.999992	23446	2468	1.000000	21806	3106	1.000000	17932372	-0.007227
241755426	23400822	122148	9999.999995	24212	2206	1.000000	21831	2998	1.000000	18098335	-0.008555
241775175	23398083	121838	9999.999997	23581	2714	1.000000	21782	3060	1.000000	18264448	-0.015293
241771732	23393281	121189	9999.999998	23848	2496	1.000000	21894	3076	1.000000	18429709	-0.012119
241789953	23387034	121769	9999.999999	23556	2449	1.000000	21728	3051	1.000000	18594073	-0.015030
241775032	23398955	122216	9999.999999	23668	2550	1.000000	22050	2905	1.000000	18759053	-0.008423
241787275	23384096	121865	10000.000000	23925	2366	1.000000	21808	2960	1.000000	18924153	-0.006789
241741146	23392167	121402	10000.000000	23691	2541	1.000000	21458	3015	1.000000	19088683	-0.006584
241793841	23388253	121913	10000.000000	23575	2700	1.000000	21732	3025	1.000000	19253870	-0.006114
241735123	23398800	121661	10000.000000	23548	2543	1.000000	21703	3161	1.000000	19418876	-0.005680
241758224	23397127	122145	10000.000000	23590	2634	1.000000	21611	3181	1.000000	19582454	-0.005117
241772142	23400493	122176	10000.000000	23738	2366	1.000000	21535	3112	1.000000	19746476	-0.004974
241808564	23372245	122459	10000.000000	23877	2464	1.000000	22092	2944	1.000000	19908975	-0.004416
241750387	23398052	122288	10000.000000	23511	2503	1.000000	21739	3018	1.000000	20071900	-0.004113
241826751	23361710	121923	10000.000000	23882	2607	1.000000	21855	3059	1.000000	20234761	-0.004168
241775393	23396132	121577	10000.000000	23247	2661	1.000000	21377	3256	1.000000	20398242	-0.004988
241755173	23401398	122704	10000.000000	23810	2420	1.000000	21715	2953	1.000000	20560586	-0.004861
241773227	23384321	122310	10000.000000	24179	2339	1.000000	21673	3143	1.000000	20722173	-0.004595
241787300	23385393	122086	10000.000000	23291	2627	1.000000	21853	2981	1.000000	20884283	-0.004056
241777534	23377709	121693	10000.000000	23220	2644	1.000000	22233	3055	1.000000	21046008	-0.001928
241745916	23406021	122001	10000.000000	23640	2479	1.000000	22167	2998	1.000000	21206868	-0.001450
241753896	23399656	121840	10000.000000	23755	2393	1.000000	21272	3248	1.000000	21368527	-0.002339
241750577	23397174	122089	10000.000000	23855	2565	1.000000	21964	2826	1.000000	21529603	-0.002678
241800035	23386686	122196	10000.000000	23255	2605	1.000000	21986	2975	1.000000	21690202	-0.002456
241740598	23388076	121626	10000.000000	23989	2394	1.000000	21543	3149	1.000000	21850475	-0.002599
241780430	23392241	121524	10000.000000	23501	2534	1.000000	21465	3188	1.000000	22010927	-0.002967
241766169	23392069	122349	10000.000000	23700	2370	1.000000	21554	3113	1.000000	22170797	-0.002082
241758252	23386917	122142	10000.000000	23838	2539	1.000000	21346	3245	1.000000	22329274	-0.002020
241779634	23380296	121904	10000.000000	23279	2743	1.000000	21569	3147	1.000000	22489382	-0.002099
241786476	23383534	121660	10000.000000	23591	2416	1.000000	21803	2952	1.000000	22648974	-0.002449
241764955	23394768	122162	10000.000000	23616	2540	1.000000	21794	3044	1.000000	22807828	-0.002501
241747519	23397912	122121	10000.000000	23545	2369	1.000000	21478	3272	1.000000	22966960	-0.002766
241744284	23396152	121535	10000.000000	24182	2292	1.000000	21551	2890	1.000000	23125358	-0.002005
241761119	23395022	121494	10000.000000	23636	2486	1.000000	21802	3141	1.000000	23284580	-0.001220
241813433	23362482	121626	10000.000000	24039	2300	1.000000	22103	2917	1.000000	23442231	-0.001230
241784612	23389528	121880	10000.000000	23816	2519	1.000000	21413	3285	1.000000	23599923	-0.001323
241779895	23394548	121063	10000.000000	23934	2369	1.000000	21620	3025	1.000000	23757055	-0.001488
241782184	23391946	121392	10000.000000	23722	2578	1.000000	21479	3123	1.000000	23913915	-0.001556
241780214	23391134	122339	10000.000000	23805	2407	1.000000	21389	3155	1.000000	24071243	-0.001660
241791328	23376770	121608	10000.000000	23608	2455	1.000000	21487	3198	1.000000	24228685	-0.000605
241774622	23391030	121712	10000.000000	23749	2472	1.000000	22092	2851	1.000000	24386179	-0.000805
241781393	23378171	121872	10000.000000	23474	2339	1.000000	22188	3141	1.000000	24542870	-0.000363
241771560	23391813	121620	10000.000000	23568	2723	1.000000	21696	3102	1.000000	24699068	-0.000142
241750852	23389648	122013	10000.000000	23606	2481	1.000000	21743	3056	1.000000	24855303	-0.000042
241770092	23398389	122151	10000.000000	24252	2428	1.000000	21728	3097	1.000000	25010740	-0.000168
241748056	23394857	121534	10000.000000	23564	2512	1.000000	21841	2878	1.000000	25166078	-0.000344
241800724	23383818	122103	10000.000000	23328	2548	1.000000	21910	3030	1.000000	25320757	-0.000542
241730847	23413720	121490	10000.000000	23937	2353	1.000000	22199	2988	1.000000	25476516	-0.000468
241773469	23381245	122121	10000.000000	23560	2606	1.000000	22130	3040	1.000000	25631962	-0.000676
241755765	23403050	122158	10000.000000	23330	2430	1.000000	21509	3136	1.000000	25786586	-0.000802
241789870	23375243	122558	10000.000000	23878	2449	1.000000	22023	2821	1.000000	25941037	-0.000917
241751450	23405047	121501	10000.000000	23511	2504	1.000000	22124	3097	1.000000	26094573	-0.000889
241770336	23391106	122329	10000.000000	23699	2379	1.000000	21800	3068	1.000000	26248688	-0.001426
241788487	23382851	122123	10000.000000	23344	2675	1.000000	21703	2922	1.000000	26402144	-0.001476
241734668	23409764	122395	10000.000000	23366	2456	1.000000	22193	2854	1.000000	26555656	-0.000890
241782035	23383116	121706	10000.000000	23466	2495	1.000000	21759	3117	1.000000	26709243	-0.000776
241768255	23388145	121292	10000.000000	23974	2339	1.000000	21501	3147	1.000000	26862619	-0.000789
241759431	23395621	122082	10000.000000	23793	2603	1.000000	21617	3145	1.000000	27015439	-0.000969
npatches	nstrain	runtime	dt	init_x	init_y	init_y_blood	init_z	init_S	beta0	beta1	beta2	beta3	mean_beta	B	d	delta	delta_blood	b[0]	mut	m	CTL	c	g	epsilon	k	het	lambda	rho	omega	x_max	patch.dyna	DELTA	A	VA
10000	1	100.000000	0.001000	21900	9499	5000000	0.001000	10000000	8.391445	16.400850	6.490036	9.729288	11	800000000	0.010000	1.000000	432.000000	80000	0.000050	0.004800	0	0.500000	0.000000	2.500000	6.000000	0.500000	0.001000	0.001000	0.010000	31872	0	10.000000	7.000000	1.000000
sus	inf	inf_blood	z	x[0]	y[0][0]	z[0]	x[1]	y[1][0]	z[1]	S[0]	synchrony
219000000	94990000	5000000	10.000000	21900	9499	0.001000	21900	9499	0.001000	10000000	0.000000
142882261	80421518	420516	3941.516320	16687	6971	0.394152	9602	10346	0.394152	10522856	0.000000
197907759	40206901	209843	6325.803353	23518	2566	0.632580	13366	6406	0.632580	10816295	0.000000
226097896	27822684	144656	7771.765723	26929	1380	0.777177	15366	5070	0.777177	11036688	0.000000
241119028	22218836	116298	8648.676577	29188	705	0.864868	16625	4306	0.864868	11216006	0.000000
249579158	19313106	100582	9180.483393	29975	527	0.918048	17238	4139	0.918048	11374060	0.000000
254514991	17714797	92461	9503.000201	30349	418	0.950300	17707	3728	0.950300	11519661	0.000000
257383315	16796428	88170	9698.592075	30561	304	0.969859	17934	3780	0.969859	11656510	0.000000
259153724	16240142	84508	9817.209710	30915	290	0.981721	17608	3879	0.981721	11789280	0.000000
260157644	15927014	83235	9889.145947	30637	370	0.988915	18291	3560	0.988915	11918943	0.000000
260801894	15735004	81654	9932.772025	30737	303	0.993277	18062	3682	0.993277	12047044	0.000000
261195747	15618558	81535	9959.229270	30900	292	0.995923	18236	3648	0.995923	12173339	0.000000
261374387	15550345	81159	9975.274394	30884	279	0.997527	18094	3775	0.997527	12299318	0.000000
261531849	15509512	80676	9985.005037	30871	337	0.998501	18222	3733	0.998501	12424100	0.000000
261592989	15495021	80965	9990.906233	30913	314	0.999091	18524	3643	0.999091	12548448	0.000000
261648262	15471270	80974	9994.485041	31060	243	0.999449	17903	3879	0.999449	12673128	0.000000
261690349	15459457	80709	9996.655426	31355	237	0.999666	18535	3455	0.999666	12797658	0.000000
261695528	15469950	80908	9997.971667	31073	296	0.999797	17664	3868	0.999797	12921486	0.000000
261716245	15444403	80339	9998.769908	30626	376	0.999877	18410	3704	0.999877	13045513	0.000000
261750671	15445740	80831	9999.254005	30795	275	0.999925	18618	3419	0.999925	13168896	0.000000
261734688	15445083	80675	9999.547588	30762	273	0.999955	18420	3533	0.999955	13292153	0.000000
261757764	15444803	80377	9999.725632	30984	278	0.999973	18633	3386	0.999973	13414811	0.000000
261786901	15433640	80479	9999.833608	30912	320	0.999983	18230	3855	0.999983	13537403	0.000000
261747569	15445013	79946	9999.899091	30596	342	0.999990	18542	3423	0.999990	13660239	0.000000
261793196	15432282	80863	9999.938803	30696	358	0.999994	18710	3428	0.999994	13782694	0.000000
261757296	15443322	80547	9999.962887	30704	350	0.999996	18052	3698	0.999996	13904761	0.000000
261762426	15445949	80945	9999.977493	30879	276	0.999998	18196	3632	0.999998	14026944	0.000000
261724168	15449616	80764	9999.986350	31012	245	0.999999	18032	3712	0.999999	14148745	0.000000
261768130	15441995	80284	9999.991722	31215	240	0.999999	17971	3715	0.999999	14270626	0.000000
261773603	15435975	80711	9999.994980	31222	217	0.999999	18391	3355	0.999999	14391841	0.000000
261748095	15435551	80477	9999.996955	31083	289	1.000000	18452	3455	1.000000	14513351	0.000000
261750069	15443133	80196	9999.998154	30876	288	1.000000	18420	3619	1.000000	14634280	0.000000
261751154	15447116	80873	9999.998880	30878	238	1.000000	18594	3532	1.000000	14755560	0.000000
261742083	15444245	80409	9999.999321	30800	351	1.000000	18393	3614	1.000000	14876390	0.000000
261781635	15433100	79940	9999.999588	30959	253	1.000000	18388	3573	1.000000	14996308	0.000000
261761415	15433008	80227	9999.999750	30791	304	1.000000	18156	3648	1.000000	15116743	0.000000
261736171	15455088	80329	9999.999849	31204	290	1.000000	18350	3585	1.000000	15236718	0.000000
261731216	15451820	80396	9999.999908	31168	250	1.000000	18326	3564	1.000000	15356636	0.000000
261757460	15450542	80117	9999.999944	31164	250	1.000000	18356	3746	1.000000	15475523	0.000000
261761352	15431375	80058	9999.999966	31012	257	1.000000	18137	3653	1.000000	15594845	0.000000
261753750	15445073	80739	9999.999980	31036	211	1.000000	18342	3693	1.000000	15714051	-1.#IND00
261759504	15428019	80137	9999.999988	31085	270	1.000000	18540	3564	1.000000	15833343	0.012800
261710230	15462223	80895	9999.999992	31061	304	1.000000	18180	3641	1.000000	15952869	0.005200
261757778	15449053	80679	9999.999995	30881	236	1.000000	18062	3674	1.000000	16072140	-0.000286
261748638	15451953	80108	9999.999997	31307	277	1.000000	18259	3754	1.000000	16191108	0.000068
261753106	15439340	79951	9999.999998	31014	256	1.000000	18367	3493	1.000000	16310543	-0.005237
261766672	15434323	80402	9999.999999	31185	225	1.000000	18703	3580	1.000000	16429577	-0.000141
261786472	15440637	80339	9999.999999	30872	295	1.000000	17840	3796	1.000000	16547390	-0.000738
261771009	15444594	80416	10000.000000	31035	256	1.000000	18355	3624	1.000000	16665429	-0.000603
261755267	15442232	80643	10000.000000	30830	272	1.000000	18224	3577	1.000000	16783576	-0.002109
261736119	15446548	80525	10000.000000	30735	294	1.000000	18421	3659	1.000000	16901421	-0.002175
261744311	15454032	80660	10000.000000	30764	362	1.000000	18679	3521	1.000000	17018863	0.000946
261746262	15456911	80908	10000.000000	30948	242	1.000000	18255	3811	1.000000	17137142	0.001466
261772391	15431899	80376	10000.000000	31273	218	1.000000	18386	3579	1.000000	17254573	0.003664
261808855	15425939	80142	10000.000000	31087	234	1.000000	18743	3283	1.000000	17371949	0.007825
261764564	15445612	80212	10000.000000	31125	220	1.000000	18511	3527	1.000000	17488954	0.007751
261775997	15434080	80598	10000.000000	30926	322	1.000000	18419	3491	1.000000	17606184	0.005610
261783508	15449732	80652	10000.000000	31092	249	1.000000	18259	3564	1.000000	17722625	0.006922
261736723	15446196	80520	10000.000000	31177	232	1.000000	18371	3649	1.000000	17839122	0.006505
261737512	15441277	80720	10000.000000	30976	321	1.000000	18360	3785	1.000000	17955842	0.006439
261736854	15439355	80430	10000.000000	30777	248	1.000000	18279	3624	1.000000	18071739	0.006622
261746386	15440675	80866	10000.000000	31234	223	1.000000	18503	3517	1.000000	18187867	0.006419
261717974	15433754	80194	10000.000000	31010	318	1.000000	18338	3645	1.000000	18303222	0.005026
261767662	15433147	80802	10000.000000	31136	257	1.000000	18178	3661	1.000000	18418294	0.004596
261781933	15434134	80235	10000.000000	31005	207	1.000000	18561	3495	1.000000	18533468	0.004978
261730619	15447010	80586	10000.000000	31012	235	1.000000	17997	3638	1.000000	18648460	0.004757
261751474	15443692	80759	10000.000000	30587	372	1.000000	17866	3901	1.000000	18763459	0.004746
261757395	15439892	80575	10000.000000	30801	274	1.000000	17873	3660	1.000000	18877686	0.004698
261757602	15447994	80384	10000.000000	30962	311	1.000000	18227	3574	1.000000	18992149	0.005928
261765211	15436702	80178	10000.000000	30982	330	1.000000	18232	3527	1.000000	19105679	0.005390
261728579	15442841	80454	10000.000000	30777	239	1.000000	17913	3619	1.000000	19220010	0.007724
261737587	15451624	80976	10000.000000	31009	242	1.000000	18123	3680	1.000000	19334561	0.007234
261709057	15466486	80532	10000.000000	31064	182	1.000000	18148	3654	1.000000	19448738	0.007110
261745159	15444788	81156	10000.000000	30958	244	1.000000	18356	3598	1.000000	19562389	0.006802
261786257	15438138	80930	10000.000000	31236	296	1.000000	18353	3574	1.000000	19675960	0.006641
261781609	15423285	80284	10000.000000	30893	339	1.000000	17905	3794	1.000000	19788024	0.006281
261719372	15458018	80701	10000.000000	30936	231	1.000000	18356	3586	1.000000	19901805	0.006466
261727882	15448993	80074	10000.000000	31194	284	1.000000	18441	3527	1.000000	20014164	0.006548
261738107	15438354	80004	10000.000000	30964	288	1.000000	18153	3658	1.000000	20127211	0.006051
261767613	15425198	80626	10000.000000	31133	265	1.000000	18232	3816	1.000000	20239782	0.005910
261723747	15439186	80694	10000.000000	30796	270	1.000000	17967	3693	1.000000	20352761	0.004954
261759964	15448783	80458	10000.000000	30759	383	1.000000	18577	3408	1.000000	20465557	0.005113
261758110	15443425	80634	10000.000000	30778	275	1.000000	18384	3637	1.000000	20577680	0.005443
261791879	15439393	80415	10000.000000	30874	294	1.000000	18306	3613	1.000000	20689311	0.005412
261757975	15445529	80190	10000.000000	31216	222	1.000000	17930	3783	1.000000	20801081	0.005389
261770469	15434599	80813	10000.000000	31165	334	1.000000	18348	3580	1.000000	20911428	0.005106
261720096	15457004	80951	10000.000000	30906	258	1.000000	18217	3677	1.000000	21023824	0.005023
261749734	15445409	80526	10000.000000	30614	345	1.000000	17984	3777	1.000000	21135535	0.004406
261762693	15450343	80799	10000.000000	31099	208	1.000000	17892	3897	1.000000	21246645	0.004381
261766631	15437077	80843	10000.000000	31338	191	1.000000	18462	3482	1.000000	21357562	0.003960
261763862	15439524	80322	10000.000000	31227	231	1.000000	18480	3496	1.000000	21468565	0.003836
261789124	15430165	80387	10000.000000	30972	239	1.000000	18255	3454	1.000000	21578481	0.003848
261722021	15464090	80537	10000.000000	30882	251	1.000000	18135	3855	1.000000	21689204	0.003826
261772243	15442769	80688	10000.000000	30802	342	1.000000	18125	3660	1.000000	21798715	0.003609
261772584	15437731	80274	10000.000000	30988	218	1.000000	17827	3870	1.000000	21909230	0.005278
261762275	15446011	80401	10000.000000	31142	217	1.000000	18440	3465	1.000000	22019113	0.005177
261753431	15450430	80635	10000.000000	31172	229	1.000000	18142	3608	1.000000	22128418	0.005087
261754533	15448083	80536	10000.000000	31239	208	1.000000	18243	3546	1.000000	22238658	0.005324
261761723	15451971	80794	10000.000000	31199	251	1.000000	17989	3679	1.000000	22348441	0.004673
261744662	15443226	81164	10000.000000	30664	326	1.000000	18528	3461	1.000000	22458178	0.004456
npatches	nstrain	runtime	dt	init_x	init_y	init_y_blood	init_z	init_S	beta0	beta1	beta2	beta3	mean_beta	B	d	delta	delta_blood	b[0]	mut	m	CTL	c	g	epsilon	k	het	lambda	rho	omega	x_max	patch.dyna	DELTA	A	VA
10000	1	100.000000	0.001000	21900	9499	5000000	0.001000	10000000	11.511563	9.293090	8.721181	6.507271	11	800000000	0.010000	1.000000	432.000000	80000	0.000050	0.004800	0	0.500000	0.000000	2.500000	7.000000	0.500000	0.001000	0.001000	0.010000	31872	0	10.000000	7.000000	1.000000
sus	inf	inf_blood	z	x[0]	y[0][0]	z[0]	x[1]	y[1][0]	z[1]	S[0]	synchrony
219000000	94990000	5000000	10.000000	21900	9499	0.001000	21900	9499	0.001000	10000000	0.000000
149789454	70868324	369187	3941.516320	13572	7648	0.394152	16049	6696	0.394152	10508675	0.000000
211702675	31690924	164173	6325.803353	19787	3740	0.632580	23863	2190	0.632580	10769948	0.000000
241965351	20534607	107242	7771.765723	23460	2257	0.777177	26896	1209	0.777177	10949151	0.000000
257585426	15626512	81570	8648.676577	25142	1773	0.864868	28779	710	0.864868	11088362	0.000000
266152187	13149217	68249	9180.483393	26085	1462	0.918048	29885	470	0.918048	11204514	0.000000
271077783	11795334	61575	9503.000201	26704	1346	0.950300	30900	198	0.950300	11307575	0.000000
273910471	11040649	57469	9698.592075	27305	1049	0.969859	31080	162	0.969859	11402870	0.000000
275633389	10580658	54741	9817.209710	27529	1111	0.981721	31152	247	0.981721	11494071	0.000000
276636438	10315086	53730	9889.145947	27633	1018	0.988915	30937	213	0.988915	11582576	0.000000
277305783	10139034	52554	9932.772025	28109	905	0.993277	31074	280	0.993277	11669249	0.000000
277718075	10033115	52237	9959.229270	27606	1194	0.995923	31097	184	0.995923	11754419	0.000000
277923010	9992143	51761	9975.274394	28147	976	0.997527	30991	230	0.997527	11839301	0.000000
278053875	9958841	51849	9985.005037	28340	866	0.998501	31435	151	0.998501	11924009	0.000000
278131146	9922378	51469	9990.906233	28625	804	0.999091	31288	162	0.999091	12008094	0.000000
278156793	9931629	51741	9994.485041	28846	774	0.999449	31196	165	0.999449	12091197	0.000000
278168598	9933650	51835	9996.655426	28676	764	0.999666	31113	217	0.999666	12175097	0.000000
278198114	9911346	51668	9997.971667	28304	971	0.999797	31047	159	0.999797	12258064	0.000000
278222883	9902388	51898	9998.769908	28503	800	0.999877	31135	145	0.999877	12341306	0.000000
278232632	9918511	51702	9999.254005	28455	832	0.999925	31122	196	0.999925	12423908	0.000000
278181159	9916665	51450	9999.547588	28468	909	0.999955	31182	202	0.999955	12506912	0.000000
278236343	9903570	51578	9999.725632	27977	1030	0.999973	31065	224	0.999973	12589495	0.000000
278250269	9899026	51468	9999.833608	28042	895	0.999983	31358	184	0.999983	12671996	0.000000
278241775	9906826	51573	9999.899091	28556	867	0.999990	30851	228	0.999990	12754515	0.000000
278256496	9899080	51253	9999.938803	28503	906	0.999994	31175	172	0.999994	12836884	0.000000
278229152	9914792	51694	9999.962887	28335	865	0.999996	30989	209	0.999996	12919153	0.000000
278197543	9921737	51953	9999.977493	28343	809	0.999998	31311	208	0.999998	13001678	0.000000
278255653	9894431	51528	9999.986350	28299	845	0.999999	31041	238	0.999999	13083770	0.000000
278227736	9904794	51470	9999.991722	28483	907	0.999999	31209	208	0.999999	13166650	0.000000
278215534	9906785	51830	9999.994980	28541	758	0.999999	31120	161	0.999999	13248006	0.000000
278237238	9905331	51699	9999.996955	28320	784	1.000000	31188	227	1.000000	13329905	0.000000
278266958	9906251	51235	9999.998154	27784	1123	1.000000	31337	156	1.000000	13410816	0.000000
278238232	9917093	51352	9999.998880	28314	850	1.000000	31310	187	1.000000	13492558	0.000000
278259858	9900506	51579	9999.999321	28917	736	1.000000	31164	151	1.000000	13574151	0.000000
278238958	9911667	51293	9999.999588	28573	911	1.000000	31199	183	1.000000	13655396	0.000000
278245936	9896941	51537	9999.999750	27940	890	1.000000	31317	174	1.000000	13736328	0.000000
278225631	9903911	51653	9999.999849	28268	894	1.000000	31308	165	1.000000	13817846	0.000000
278204731	9915231	51674	9999.999908	28088	918	1.000000	31104	163	1.000000	13898551	0.000000
278251825	9900939	51800	9999.999944	27893	999	1.000000	31050	158	1.000000	13979172	0.000000
278219301	9913837	51673	9999.999966	28500	826	1.000000	31102	220	1.000000	14059948	0.000000
278214636	9914406	51506	9999.999980	28615	740	1.000000	31136	204	1.000000	14140617	-1.#IND00
278222536	9901405	51821	9999.999988	28681	778	1.000000	31105	188	1.000000	14221502	0.009600
278289481	9888839	51739	9999.999992	28339	824	1.000000	31277	177	1.000000	14301879	0.007116
278235542	9909604	51495	9999.999995	27839	988	1.000000	31266	176	1.000000	14382288	0.006933
278235900	9895958	51334	9999.999997	28604	747	1.000000	31280	158	1.000000	14462552	0.007128
278264682	9900021	51086	9999.999998	28245	948	1.000000	31241	180	1.000000	14541831	0.004792
278278682	9883825	51700	9999.999999	28031	992	1.000000	31466	149	1.000000	14621148	0.006208
278282655	9895802	51324	9999.999999	28423	822	1.000000	31356	208	1.000000	14700813	0.005093
278251255	9900141	51789	10000.000000	28553	810	1.000000	30970	205	1.000000	14780691	0.006537
278258325	9897686	51600	10000.000000	28762	758	1.000000	31315	192	1.000000	14860071	0.004695
278231118	9913274	51466	10000.000000	28118	925	1.000000	31342	160	1.000000	14939205	0.000705
278292163	9886904	51594	10000.000000	28587	701	1.000000	31267	164	1.000000	15018516	0.001283
278227160	9906194	51592	10000.000000	28682	843	1.000000	31261	190	1.000000	15097487	0.003098
278289721	9890785	51042	10000.000000	28658	664	1.000000	31240	175	1.000000	15176510	0.002421
278236999	9898092	51621	10000.000000	28592	890	1.000000	31143	203	1.000000	15255417	0.002665
278260367	9897592	51502	10000.000000	28564	865	1.000000	31454	138	1.000000	15334230	0.001804
278248365	9896346	51551	10000.000000	27862	1001	1.000000	31257	147	1.000000	15413070	0.001824
278237877	9916332	51135	10000.000000	27705	1001	1.000000	31398	146	1.000000	15491185	0.001830
278206765	9913547	51784	10000.000000	28993	702	1.000000	31105	188	1.000000	15569304	0.001140
278279526	9893123	51377	10000.000000	28613	815	1.000000	31147	195	1.000000	15647824	0.000549
278237100	9899931	51548	10000.000000	28234	868	1.000000	30996	182	1.000000	15726531	0.000972
278227445	9901706	51990	10000.000000	28487	792	1.000000	31210	170	1.000000	15804502	0.001050
278258898	9901346	51195	10000.000000	29045	701	1.000000	31193	145	1.000000	15882282	-0.000188
278229935	9905185	51526	10000.000000	27948	1026	1.000000	31166	201	1.000000	15960011	-0.000432
278211363	9903234	52029	10000.000000	27690	949	1.000000	31348	123	1.000000	16037549	-0.001065
278285922	9887850	51629	10000.000000	28179	837	1.000000	31456	160	1.000000	16115063	-0.001589
278242245	9904417	51408	10000.000000	27878	949	1.000000	31133	144	1.000000	16192417	-0.000479
278237376	9908026	51276	10000.000000	27899	1033	1.000000	31326	173	1.000000	16269508	-0.000634
278184784	9913637	51683	10000.000000	28029	922	1.000000	31079	123	1.000000	16346232	-0.001036
278233667	9904392	51571	10000.000000	28086	963	1.000000	31504	199	1.000000	16423758	-0.000563
278218751	9902452	51211	10000.000000	28428	865	1.000000	31038	169	1.000000	16500936	-0.002365
278266024	9903217	51360	10000.000000	28353	875	1.000000	31243	203	1.000000	16577667	-0.002719
278242102	9893283	51624	10000.000000	28065	841	1.000000	31213	178	1.000000	16654091	-0.002481
278266974	9904011	51494	10000.000000	28412	752	1.000000	31359	177	1.000000	16730282	-0.003384
278265792	9890695	51589	10000.000000	28673	880	1.000000	31108	178	1.000000	16806785	-0.003481
278267593	9899183	51428	10000.000000	28483	868	1.000000	31103	188	1.000000	16884049	-0.003208
278294279	9893598	51379	10000.000000	28569	778	1.000000	30965	204	1.000000	16960619	-0.003059
278261248	9899507	51471	10000.000000	29417	566	1.000000	31365	187	1.000000	17036384	-0.002740
278234025	9899693	51421	10000.000000	28677	875	1.000000	31497	119	1.000000	17112728	-0.003179
278264786	9900414	51301	10000.000000	28228	972	1.000000	31190	193	1.000000	17188398	-0.003658
278246282	9906085	51452	10000.000000	28288	811	1.000000	31182	160	1.000000	17263903	-0.003445
278259780	9897326	51025	10000.000000	28313	869	1.000000	31436	166	1.000000	17339780	-0.003774
278239678	9900940	51766	10000.000000	28164	910	1.000000	31257	170	1.000000	17415341	-0.004567
278257618	9911562	51334	10000.000000	28169	1001	1.000000	31280	186	1.000000	17490681	-0.004084
278272777	9894276	51685	10000.000000	28220	928	1.000000	31340	190	1.000000	17566153	-0.004822
278267712	9899184	51484	10000.000000	27899	946	1.000000	31373	143	1.000000	17641536	-0.005349
278229645	9908071	51428	10000.000000	27993	855	1.000000	30930	183	1.000000	17716272	-0.005615
278228465	9903620	52102	10000.000000	28497	852	1.000000	31017	180	1.000000	17791528	-0.005802
278244023	9902881	51458	10000.000000	28323	939	1.000000	31357	193	1.000000	17866905	-0.005916
278249219	9902869	51468	10000.000000	28493	760	1.000000	31122	142	1.000000	17942175	-0.005900
278239334	9903860	52058	10000.000000	28958	723	1.000000	31323	131	1.000000	18016264	-0.006024
278246102	9904797	51369	10000.000000	28525	745	1.000000	31345	152	1.000000	18090670	-0.005787
278207981	9917976	51288	10000.000000	28177	996	1.000000	31220	171	1.000000	18165164	-0.005422
278226624	9902669	52010	10000.000000	28112	910	1.000000	31409	185	1.000000	18239208	-0.005327
278195355	9918558	51582	10000.000000	28593	833	1.000000	31410	151	1.000000	18313704	-0.005091
278226213	9903700	51753	10000.000000	28489	917	1.000000	31592	142	1.000000	18387914	-0.005216
278196222	9912856	51320	10000.000000	28194	973	1.000000	30975	197	1.000000	18461863	-0.006510
278266500	9896979	51056	10000.000000	28393	982	1.000000	31322	129	1.000000	18536462	-0.006535
278268310	9897247	51881	10000.000000	28035	886	1.000000	31098	274	1.000000	18610039	-0.006833
278222264	9905950	51568	10000.000000	28691	745	1.000000	31128	211	1.000000	18684329	-0.005988
npatches	nstrain	runtime	dt	init_x	init_y	init_y_blood	init_z	init_S	beta0	beta1	beta2	beta3	mean_beta	B	d	delta	delta_blood	b[0]	mut	m	CTL	c	g	epsilon	k	het	lambda	rho	omega	x_max	patch.dyna	DELTA	A	VA
10000	1	100.000000	0.001000	21900	9499	5000000	0.001000	10000000	8.330086	11.888052	11.489750	5.770971	11	800000000	0.010000	1.000000	432.000000	80000	0.000050	0.004800	0	0.500000	0.000000	2.500000	8.000000	0.500000	0.001000	0.001000	0.010000	31872	0	10.000000	7.000000	1.000000
sus	inf	inf_blood	z	x[0]	y[0][0]	z[0]	x[1]	y[1][0]	z[1]	S[0]	synchrony
219000000	94990000	5000000	10.000000	21900	9499	0.001000	21900	9499	0.001000	10000000	0.000000
156465237	62430932	325193	3941.516320	18470	4977	0.394152	13959	7020	0.394152	10494106	0.000000
224229268	24982434	130159	6325.803353	26324	1330	0.632580	20771	2998	0.632580	10722218	0.000000
255658547	15092028	78780	7771.765723	29924	452	0.777177	24337	1816	0.777177	10867284	0.000000
271235392	10901493	56894	8648.676577	31167	151	0.864868	26439	1196	0.864868	10972123	0.000000
279602542	8821912	46011	9180.483393	31486	76	0.918048	27886	748	0.918048	11055250	0.000000
284327210	7700717	39966	9503.000201	31528	58	0.950300	28878	705	0.950300	11125380	0.000000
287051195	7069532	36764	9698.592075	31697	63	0.969859	28978	676	0.969859	11188294	0.000000
288703274	6690810	34904	9817.209710	31979	52	0.981721	29495	537	0.981721	11246982	0.000000
289643580	6489251	34058	9889.145947	31621	78	0.988915	29668	587	0.988915	11302408	0.000000
290205733	6340895	33158	9932.772025	31626	41	0.993277	29318	529	0.993277	11357200	0.000000
290607854	6266579	32471	9959.229270	31791	47	0.995923	29779	447	0.995923	11410549	0.000000
290825651	6218441	32540	9975.274394	31698	43	0.997527	30032	384	0.997527	11463644	0.000000
290950364	6193679	32288	9985.005037	31766	49	0.998501	30142	398	0.998501	11516182	0.000000
291046450	6169161	32337	9990.906233	31718	75	0.999091	30310	408	0.999091	11568296	0.000000
291065369	6160831	31905	9994.485041	31889	45	0.999449	29992	453	0.999449	11619998	0.000000
291094997	6146579	32019	9996.655426	31737	36	0.999666	30198	397	0.999666	11672084	0.000000
291091392	6157334	32130	9997.971667	31638	26	0.999797	30317	392	0.999797	11723832	0.000000
291135062	6149933	32422	9998.769908	31647	26	0.999877	30420	298	0.999877	11775178	0.000000
291139345	6151582	32103	9999.254005	31557	30	0.999925	30711	231	0.999925	11826438	0.000000
291136869	6144604	32191	9999.547588	31849	38	0.999955	30361	339	0.999955	11877473	0.000000
291161239	6145202	31850	9999.725632	31644	41	0.999973	30096	486	0.999973	11928566	0.000000
291167378	6152654	31854	9999.833608	31504	59	0.999983	30102	490	0.999983	11979698	0.000000
291156043	6148572	31964	9999.899091	31492	61	0.999990	29272	514	0.999990	12030999	0.000000
291170633	6140610	31781	9999.938803	31666	41	0.999994	29801	457	0.999994	12082229	0.000000
291153363	6142287	31532	9999.962887	31666	60	0.999996	30327	345	0.999996	12133316	0.000000
291154916	6147435	32028	9999.964516	31873	50	0.999998	29952	456	0.999998	12184554	0.000000
291148743	6151891	31933	9999.978481	31810	36	0.999999	29698	422	0.999999	12235303	0.000000
291154449	6147600	32115	9999.986950	32080	40	0.999999	29736	534	0.999999	12286242	0.000000
291190143	6137343	32183	9999.992085	31837	54	0.999999	29400	471	0.999999	12336619	0.000000
291209952	6140119	31883	9999.995200	31599	46	1.000000	30007	376	1.000000	12387164	0.000000
291123726	6157487	31649	9999.997089	31760	51	1.000000	30155	389	1.000000	12437909	0.000000
291208316	6135486	31975	9999.998235	31646	48	1.000000	29929	434	1.000000	12488472	0.000000
291175815	6143276	31942	9999.998929	31818	53	1.000000	29986	449	1.000000	12538850	0.000000
291150421	6145088	32166	9999.999351	31651	48	1.000000	30120	407	1.000000	12589246	0.000000
291186101	6142534	31824	9999.999606	31865	51	1.000000	30315	384	1.000000	12639166	0.000000
291128861	6147407	32018	9999.999761	31716	73	1.000000	29698	456	1.000000	12689719	0.000000
291155384	6144438	32085	9999.999855	31567	32	1.000000	30036	393	1.000000	12739995	0.000000
291149462	6155819	32096	9999.999912	31896	55	1.000000	30229	325	1.000000	12789953	0.000000
291207220	6141932	32066	9999.999947	31564	36	1.000000	30261	302	1.000000	12839913	0.000000
291170168	6134962	32433	9999.999968	31684	53	1.000000	30220	319	1.000000	12889999	-1.#IND00
291183956	6133914	31979	9999.999980	31707	45	1.000000	30421	363	1.000000	12939637	-0.019200
291142029	6159880	32241	9999.999988	31870	28	1.000000	29865	394	1.000000	12989393	-0.017391
291157928	6141325	32019	9999.999993	31680	39	1.000000	30477	337	1.000000	13039526	-0.012868
291162824	6139184	32095	9999.999996	31761	61	1.000000	30059	476	1.000000	13088807	-0.005424
291189786	6139925	31853	9999.999997	31539	72	1.000000	29611	508	1.000000	13138049	-0.007593
291212467	6126256	31985	9999.999998	31947	40	1.000000	30283	393	1.000000	13187551	-0.005647
291204049	6141142	32164	9999.999999	31669	42	1.000000	29767	508	1.000000	13237004	-0.004711
291154009	6147305	31712	9999.999999	31616	69	1.000000	29655	484	1.000000	13286373	0.001353
291171530	6148020	32028	10000.000000	31754	46	1.000000	29956	514	1.000000	13335384	0.003387
291191667	6143846	32038	10000.000000	31791	38	1.000000	29716	440	1.000000	13385062	0.003458
291173932	6139885	32214	10000.000000	31589	32	1.000000	29570	557	1.000000	13434094	0.003424
291099562	6158628	31991	10000.000000	31620	60	1.000000	29996	497	1.000000	13483227	0.001511
291199147	6137066	32067	10000.000000	31553	65	1.000000	30070	437	1.000000	13532160	0.005805
291197660	6141253	32384	10000.000000	31646	40	1.000000	30209	378	1.000000	13580948	0.006092
291151538	6153657	32062	10000.000000	31649	45	1.000000	29651	506	1.000000	13630379	0.006159
291149104	6145401	32297	10000.000000	31670	70	1.000000	29409	593	1.000000	13678925	0.005573
291169328	6142732	31918	10000.000000	31435	31	1.000000	29991	415	1.000000	13727261	0.005766
291178591	6129261	31775	10000.000000	31719	51	1.000000	29867	448	1.000000	13775436	0.004543
291186460	6134501	31946	10000.000000	31843	46	1.000000	30031	406	1.000000	13823870	0.004756
291188770	6140182	31710	10000.000000	31793	55	1.000000	30094	400	1.000000	13872251	0.005995
291177732	6147057	32258	10000.000000	31611	73	1.000000	30115	381	1.000000	13920887	0.004409
291161425	6141220	31912	10000.000000	31652	41	1.000000	29979	391	1.000000	13969477	0.003701
291172287	6140969	32003	10000.000000	31754	39	1.000000	30373	308	1.000000	14017447	0.004474
291199189	6128324	32048	10000.000000	31647	38	1.000000	30060	388	1.000000	14065024	0.004492
291169798	6147855	32128	10000.000000	31795	34	1.000000	29650	566	1.000000	14113347	0.004217
291135512	6154684	32124	10000.000000	31680	51	1.000000	30085	527	1.000000	14160966	0.004348
291210144	6140520	31871	10000.000000	31552	86	1.000000	29587	498	1.000000	14208674	0.005538
291149937	6147262	31900	10000.000000	31759	55	1.000000	29412	602	1.000000	14256694	0.006251
291170353	6143748	31926	10000.000000	31808	41	1.000000	29982	435	1.000000	14303612	0.005954
291177158	6138094	31993	10000.000000	31810	37	1.000000	30216	392	1.000000	14350672	0.005779
291164078	6146405	31925	10000.000000	31923	35	1.000000	30248	392	1.000000	14398054	0.005793
291202331	6125742	31975	10000.000000	31896	56	1.000000	30021	384	1.000000	14445830	0.005761
291217804	6133826	31674	10000.000000	31629	38	1.000000	30449	391	1.000000	14493309	0.005118
291179120	6146824	31908	9999.998448	31672	59	1.000000	30228	314	1.000000	14540394	0.004751
291200358	6145562	31800	9999.999059	31497	50	1.000000	30010	450	1.000000	14587916	0.004493
291153382	6146514	31966	9999.999429	31868	26	1.000000	29908	453	1.000000	14635089	0.004358
291168724	6140835	31900	9999.999654	31688	95	1.000000	29533	510	1.000000	14682329	0.004295
291148478	6151407	31759	9999.999790	31580	48	1.000000	29557	519	1.000000	14729572	0.004198
291156102	6146215	32122	9999.999873	31743	48	1.000000	29684	427	1.000000	14776959	0.004115
291153826	6149884	32213	9999.999923	31833	65	1.000000	29823	425	1.000000	14824049	0.003482
291172510	6145717	32275	9999.999953	31762	42	1.000000	29907	406	1.000000	14871391	0.003508
291211113	6136552	31660	9999.999972	31804	43	1.000000	29837	516	1.000000	14917887	0.003919
291172742	6150196	32044	9999.999983	31563	30	1.000000	29433	562	1.000000	14964842	0.003805
291162418	6145260	31814	9999.999990	31684	63	1.000000	30087	429	1.000000	15011531	0.003927
291175070	6141968	31718	9999.999994	31597	60	1.000000	29966	387	1.000000	15058102	0.003718
291177147	6137254	32028	9999.999996	31934	39	1.000000	30546	277	1.000000	15104185	0.003350
291172607	6138091	32288	9999.999998	32061	30	1.000000	30620	328	1.000000	15150873	0.003053
291150176	6154922	32101	9999.999999	31545	42	1.000000	30378	396	1.000000	15197419	0.003182
291103491	6153126	31790	9999.999999	31774	34	1.000000	30243	494	1.000000	15243771	0.003872
291146784	6142589	32143	9999.999999	31543	51	1.000000	29425	535	1.000000	15290329	0.003647
291173413	6141098	31902	10000.000000	31672	46	1.000000	29480	474	1.000000	15336927	0.003386
291149580	6148152	32049	10000.000000	31579	53	1.000000	30074	416	1.000000	15382986	0.003196
291142272	6139690	32271	10000.000000	31735	57	1.000000	30095	417	1.000000	15429190	0.002450
291198850	6137552	32206	10000.000000	31787	62	1.000000	29581	466	1.000000	15475168	0.001625
291162487	6143805	32237	10000.000000	31634	58	1.000000	29661	500	1.000000	15520995	0.001260
291178754	6134004	32208	10000.000000	31794	44	1.000000	29243	583	1.000000	15567584	0.000615
291138716	6139991	32063	10000.000000	31837	31	1.000000	29571	462	1.000000	15613285	0.000602
291170136	6133071	32004	10000.000000	31772	72	1.000000	29781	464	1.000000	15659308	0.000843
291176540	6145004	31907	10000.000000	31616	72	1.000000	30202	394	1.000000	15704913	0.000940
npatches	nstrain	runtime	dt	init_x	init_y	init_y_blood	init_z	init_S	beta0	beta1	beta2	beta3	mean_beta	B	d	delta	delta_blood	b[0]	mut	m	CTL	c	g	epsilon	k	het	lambda	rho	omega	x_max	patch.dyna	DELTA	A	VA
10000	1	100.000000	0.001000	21900	9499	5000000	0.001000	10000000	12.419541	11.442911	6.666197	6.207253	11	800000000	0.010000	1.000000	432.000000	80000	0.000050	0.004800	0	0.500000	0.000000	2.500000	9.000000	0.500000	0.001000	0.001000	0.010000	31872	0	10.000000	7.000000	1.000000
sus	inf	inf_blood	z	x[0]	y[0][0]	z[0]	x[1]	y[1][0]	z[1]	S[0]	synchrony
219000000	94990000	5000000	10.000000	21900	9499	0.001000	21900	9499	0.001000	10000000	0.000000
162418182	55193741	288310	3941.516320	13877	6594	0.394152	14926	5932	0.394152	10483097	0.000000
235111976	19792076	102664	6325.803353	21485	2400	0.632580	22683	2265	0.632580	10684102	0.000000
267052749	11087233	58028	7771.765723	25267	1457	0.777177	26811	1061	0.777177	10800748	0.000000
282315503	7511970	39465	8648.676577	27206	917	0.864868	29326	433	0.864868	10877188	0.000000
290195769	5820954	30358	9180.483393	28929	593	0.918048	30343	263	0.918048	10933381	0.000000
294654558	4890916	25291	9503.000201	29883	285	0.950300	30841	256	0.950300	10977755	0.000000
297195210	4375530	22644	9698.577063	30546	231	0.969859	31198	186	0.969859	11014971	0.000000
298698574	4073524	21111	9816.881403	31006	203	0.981721	31230	124	0.981721	11049042	0.000000
299611476	3904329	20294	9888.670812	31113	164	0.988915	31345	93	0.988915	11080404	0.000000
300195777	3779524	19468	9931.728260	30876	181	0.993277	31746	78	0.993277	11110508	0.000000
300548990	3706406	19261	9958.249069	31153	238	0.995923	31455	75	0.995923	11139434	0.000000
300725540	3679003	19203	9973.591312	30814	129	0.997527	31592	103	0.997527	11168181	0.000000
300876526	3650109	18998	9983.050673	31433	119	0.998501	31536	64	0.998501	11196256	0.000000
300926595	3645020	19006	9988.836362	31013	193	0.999091	31531	41	0.999091	11223802	0.000000
300966774	3637804	18993	9991.796796	30299	313	0.999449	31388	97	0.999449	11250994	0.000000
301015708	3622419	19063	9993.874328	31061	125	0.999666	31490	119	0.999666	11278080	0.000000
301007817	3619864	18918	9995.214696	30866	199	0.999797	31719	92	0.999797	11305441	0.000000
301055975	3611774	18694	9995.519078	30646	247	0.999877	31807	50	0.999877	11332533	0.000000
301068615	3613947	18708	9996.362505	30643	226	0.999925	31557	59	0.999925	11359804	0.000000
301030052	3631110	18837	9996.626694	31012	128	0.999955	31435	109	0.999955	11387017	0.000000
301039951	3625811	18918	9996.478546	31182	158	0.999973	31261	108	0.999973	11414300	0.000000
301054613	3613262	18622	9996.770420	30893	155	0.999983	31663	65	0.999983	11441606	0.000000
301052613	3615445	18796	9996.760482	30858	185	0.999990	31572	48	0.999990	11468151	0.000000
301091011	3614077	18905	9996.630816	31570	112	0.999994	31708	35	0.999994	11495506	0.000000
301086747	3611753	18978	9996.176960	31306	134	0.999996	31737	40	0.999996	11522333	0.000000
301076988	3618028	18824	9996.864157	31241	191	0.999998	31650	47	0.999998	11549321	0.000000
301052857	3620472	18735	9996.479600	30727	270	0.999999	31484	88	0.999999	11576378	0.000000
301048227	3617541	18807	9996.902824	30638	176	0.999999	31579	70	0.999999	11603571	0.000000
301057006	3616025	19087	9996.656625	31156	134	0.999999	31631	41	0.999999	11630455	0.000000
301018244	3617894	18994	9996.513320	31181	129	1.000000	31696	64	1.000000	11657632	0.000000
301043298	3620840	19120	9997.091404	30882	220	1.000000	31369	122	1.000000	11684327	0.000000
301060106	3609623	18913	9996.642231	30308	408	1.000000	31717	49	1.000000	11710942	0.000000
301035999	3622539	18766	9996.886321	30675	176	1.000000	31761	86	1.000000	11737587	0.000000
301059286	3616375	19039	9996.862096	31204	153	1.000000	31629	53	1.000000	11764461	0.000000
301050882	3615109	18773	9997.028828	30790	237	1.000000	31468	121	1.000000	11791355	0.000000
301046722	3619582	19047	9997.231353	30932	263	1.000000	31521	63	1.000000	11817672	0.000000
301053636	3617058	18840	9996.695636	30975	216	1.000000	31553	57	1.000000	11844000	0.000000
301054163	3619841	19004	9997.203942	31069	139	1.000000	31550	47	1.000000	11870312	0.000000
301089173	3604412	18763	9997.098089	31092	230	1.000000	31644	99	1.000000	11897087	0.000000
301134432	3607688	19046	9997.078343	30730	203	1.000000	31470	64	1.000000	11923349	-1.#IND00
301047707	3618606	19057	9997.073467	30951	171	1.000000	31414	138	1.000000	11949663	-1.#IND00
301056402	3619009	18798	9997.032711	31185	142	1.000000	31126	118	1.000000	11976571	0.027985
301058000	3616842	18966	9996.725604	30888	184	1.000000	31348	88	1.000000	12002747	0.006427
301034394	3625750	18907	9997.013233	31162	115	1.000000	31681	66	1.000000	12029187	0.005696
301134926	3598923	18857	9996.784333	30910	184	1.000000	31530	99	1.000000	12055861	0.002391
301078483	3619421	18757	9996.671067	30857	246	1.000000	31191	98	1.000000	12082092	0.010986
301048521	3611430	18817	9996.618233	30866	163	1.000000	31579	59	1.000000	12108746	0.009857
301062107	3609706	19109	9996.913872	31274	156	1.000000	31509	98	1.000000	12134799	0.012200
301087108	3617830	18854	9996.770069	30685	217	1.000000	31274	109	1.000000	12161086	0.009526
301051874	3616736	18608	9996.759453	31050	187	1.000000	31646	46	1.000000	12187205	0.004402
301074013	3612068	18596	9996.726796	30862	260	1.000000	31353	28	1.000000	12212993	0.004320
301078544	3606740	18729	9996.464721	30642	257	1.000000	31626	36	1.000000	12238993	0.006547
301097359	3611939	18946	9996.752551	31211	145	1.000000	31788	44	1.000000	12264659	0.005321
301048096	3618150	19050	9996.729344	31439	70	1.000000	31331	81	1.000000	12290682	0.004163
301047947	3609522	18938	9996.973692	31236	134	1.000000	31671	57	1.000000	12316512	0.005336
301088863	3596372	18911	9996.956499	31186	189	1.000000	31810	42	1.000000	12342691	0.004363
301025477	3622502	18939	9996.329526	30847	161	1.000000	31663	70	1.000000	12368208	0.003662
301044869	3617628	18716	9996.834001	31106	90	1.000000	31596	61	1.000000	12394120	0.003562
301012558	3625883	18972	9996.689035	31387	134	1.000000	31499	112	1.000000	12419621	0.003549
301044372	3613209	19081	9996.821503	31177	110	1.000000	31346	144	1.000000	12445312	0.004641
301067821	3612581	18723	9996.469098	31253	105	1.000000	31534	116	1.000000	12470696	0.004699
301069874	3620432	18802	9996.583821	31423	138	1.000000	31714	57	1.000000	12496869	0.006261
301047864	3609525	18704	9996.603723	31506	131	1.000000	31798	37	1.000000	12522372	0.005132
301061240	3606856	18814	9996.887546	30882	198	1.000000	31713	62	1.000000	12547566	0.004815
301053403	3620690	18922	9996.426377	30936	168	1.000000	31742	44	1.000000	12573363	0.005648
301053467	3620214	18854	9996.841679	31070	159	1.000000	31520	66	1.000000	12598900	0.006080
301037631	3625244	18928	9996.528816	31068	174	1.000000	31773	59	1.000000	12624460	0.006641
301061295	3612684	18924	9996.902242	30759	168	1.000000	31751	102	1.000000	12650111	0.005995
301078891	3616686	18929	9996.528293	31123	108	1.000000	31396	85	1.000000	12675436	0.006314
301056170	3612268	18760	9996.562297	31216	201	1.000000	31536	61	1.000000	12700830	0.005257
301105073	3622088	18666	9996.535325	31023	190	1.000000	31702	29	1.000000	12726226	0.007078
301052885	3617951	18848	9996.554963	31077	224	1.000000	31750	115	1.000000	12751223	0.006345
301041163	3622311	18764	9997.011295	31021	211	1.000000	31367	106	1.000000	12776366	0.006364
301062734	3610580	19006	9997.249406	30868	206	1.000000	31706	72	1.000000	12801713	0.005863
301090082	3613252	18697	9996.992895	30876	152	1.000000	31411	117	1.000000	12826388	0.004566
301115168	3603495	18796	9996.672218	31076	208	1.000000	31459	111	1.000000	12850991	0.003990
301072556	3619198	19055	9996.374457	31073	194	1.000000	31728	29	1.000000	12875834	0.003081
301039114	3624440	18801	9995.949136	30930	187	1.000000	31818	45	1.000000	12900964	0.002835
301048907	3627504	18869	9996.173673	31301	100	1.000000	31741	76	1.000000	12925759	0.002052
301032072	3624110	18724	9996.731996	31117	200	1.000000	31427	45	1.000000	12950537	0.002284
301055386	3616728	18780	9996.683483	30658	206	1.000000	31394	60	1.000000	12975538	0.002142
301001294	3618167	18819	9997.042228	31000	250	1.000000	31655	78	1.000000	13000206	0.001818
301062710	3620222	18907	9997.087773	30709	276	1.000000	31659	87	1.000000	13024827	0.001728
301086836	3614762	18908	9997.029769	30843	233	1.000000	31319	65	1.000000	13049788	0.001727
301067104	3616226	18732	9996.904995	30917	156	1.000000	31392	46	1.000000	13074851	0.001474
301010801	3623571	18831	9997.011541	31218	163	1.000000	31710	63	1.000000	13099369	0.001956
301046033	3616432	18890	9996.763290	30691	222	1.000000	31442	86	1.000000	13124044	0.001614
301057018	3612745	18750	9996.686762	30693	215	1.000000	31736	79	1.000000	13148895	0.001207
301022457	3622827	19134	9996.802841	30707	226	1.000000	31586	53	1.000000	13173922	0.000885
301020157	3624678	18810	9996.511592	30682	249	1.000000	31598	52	1.000000	13198447	0.001829
301041259	3620618	18736	9996.419256	30412	309	1.000000	31625	74	1.000000	13222994	0.001856
301034692	3620826	18765	9996.582468	30545	247	1.000000	31564	95	1.000000	13247367	0.001392
301086533	3607377	18696	9996.556772	30742	238	1.000000	31333	124	1.000000	13271939	0.001380
301082184	3606787	18710	9996.274185	31028	168	1.000000	31513	95	1.000000	13296579	0.002268
301052739	3616530	18598	9996.879769	31008	216	1.000000	31460	83	1.000000	13320774	0.002399
301046910	3625971	18845	9996.834077	30844	221	1.000000	31561	68	1.000000	13344833	0.002182
301028834	3614008	18597	9996.573910	30844	284	1.000000	31659	46	1.000000	13369398	0.001627
301052485	3620719	18579	9996.340694	30756	248	1.000000	31535	45	1.000000	13393410	0.001733
301035017	3615658	18753	9996.677081	30909	129	1.000000	31618	73	1.000000	13417655	0.001377
npatches	nstrain	runtime	dt	init_x	init_y	init_y_blood	init_z	init_S	beta0	beta1	beta2	beta3	mean_beta	B	d	delta	delta_blood	b[0]	mut	m	CTL	c	g	epsilon	k	het	lambda	rho	omega	x_max	patch.dyna	DELTA	A	VA
10000	1	100.000000	0.001000	21900	9499	5000000	0.001000	10000000	7.161566	6.388550	11.100091	14.868801	11	800000000	0.010000	1.000000	432.000000	80000	0.000050	0.004800	0	0.500000	0.000000	2.500000	10.000000	0.500000	0.001000	0.001000	0.010000	31872	0	10.000000	7.000000	1.000000
sus	inf	inf_blood	z	x[0]	y[0][0]	z[0]	x[1]	y[1][0]	z[1]	S[0]	synchrony
219000000	94990000	5000000	10.000000	21900	9499	0.001000	21900	9499	0.001000	10000000	0.000000
168339429	48745344	254153	3941.516320	21527	3058	0.394152	22957	2814	0.394152	10471918	0.000000
245287202	15515701	81617	6325.803353	29344	346	0.632580	29971	275	0.632580	10648069	0.000000
277351535	7950122	41881	7771.765723	31261	56	0.777177	31314	35	0.777177	10738686	0.000000
291961757	4963346	25939	8648.676577	31822	28	0.864868	31756	25	0.864868	10791634	0.000000
299371611	3556869	18507	9180.280822	31830	14	0.918048	31649	14	0.918048	10825173	0.000000
303348514	2826919	14778	9497.978970	31671	14	0.950300	31903	4	0.926463	10847820	0.000000
305704760	2408548	12467	9672.069381	31768	6	0.969859	31898	13	0.880881	10864535	0.000000
307006558	2187783	11553	9748.288561	31824	16	0.938741	31758	13	0.927760	10877718	0.000000
307805991	2047589	10487	9756.968243	31976	10	0.962849	32023	13	0.956189	10888771	0.000000
308294493	1965235	10285	9743.184206	31880	5	0.977470	31989	3	0.763125	10898865	0.000000
308631628	1906987	9953	9726.796857	31865	10	0.986336	31803	9	0.856346	10907779	0.000000
308768392	1881505	9581	9706.706390	31859	8	0.991714	31778	1	0.648805	10916290	0.000000
308948136	1836285	9677	9686.486541	32011	13	0.994975	31772	14	0.779190	10924497	0.000000
309056665	1825036	9424	9674.815892	31734	7	0.996952	31926	4	0.801766	10932241	0.000000
309142810	1818004	9508	9660.690670	31770	5	0.998152	31668	12	0.879780	10939626	0.000000
309077176	1828963	9471	9657.101462	31977	3	0.998879	31704	9	0.927092	10947661	0.000000
309101010	1823706	9450	9654.945542	31734	11	0.868453	31876	12	0.937657	10954992	0.000000
309086472	1825876	9426	9648.973174	31720	11	0.920223	31839	0	0.843156	10962748	0.000000
309099219	1824291	9530	9647.065616	31648	3	0.951619	31710	5	0.854072	10970050	0.000000
309143503	1817418	9475	9648.035069	31704	6	0.970659	31883	7	0.888393	10977573	0.000000
309142616	1816291	9366	9639.140467	31577	5	0.982206	31901	6	0.932315	10984987	0.000000
309168721	1815172	9452	9639.268433	31815	7	0.989209	31942	11	0.902663	10992753	0.000000
309140119	1819954	9442	9636.971400	31711	7	0.993456	31963	10	0.940969	11000207	0.000000
309099538	1827265	9532	9641.429301	32058	8	0.996031	31778	9	0.964201	11007807	0.000000
309088671	1822977	9383	9646.563201	31804	18	0.997593	31707	6	0.978289	11015807	0.000000
309110225	1816934	9468	9643.375080	31801	10	0.998540	31933	17	0.832166	11023147	0.000000
309134648	1817209	9516	9650.489356	31952	3	0.927047	31672	5	0.898216	11030565	0.000000
309142467	1818459	9371	9650.534257	31933	8	0.890589	31895	2	0.938273	11038220	0.000000
309111794	1820071	9522	9651.998468	31648	4	0.933647	31935	5	0.846785	11045957	0.000000
309120797	1817985	9497	9644.153701	31959	13	0.959760	31843	9	0.907082	11053469	0.000000
309169305	1804645	9533	9642.390114	31757	6	0.975596	31814	9	0.943649	11060688	0.000000
309149131	1819768	9408	9648.062393	31793	5	0.985200	31876	8	0.965826	11068578	0.000000
309143835	1816394	9240	9646.162570	31678	8	0.991025	31974	5	0.974327	11076258	0.000000
309142409	1820447	9480	9640.985588	31830	15	0.994557	31780	9	0.849321	11083611	0.000000
309077638	1829066	9380	9645.956602	32111	2	0.996699	31735	16	0.908620	11091386	0.000000
309103511	1820929	9546	9651.469206	32052	7	0.901451	31887	8	0.944582	11098589	0.000000
309131060	1818543	9433	9651.286654	31689	10	0.897602	32041	6	0.951507	11105583	0.000000
309133076	1812245	9561	9648.979270	31860	5	0.937900	31727	4	0.970591	11113197	0.000000
309167659	1812766	9400	9645.098687	31770	5	0.957748	31766	10	0.982165	11120488	0.000000
309115925	1822192	9474	9647.479177	31708	9	0.974376	32040	6	0.980559	11128102	-1.#IND00
309126655	1820389	9600	9645.640218	31911	8	0.910795	31795	4	0.847971	11135495	-1.#IND00
309114425	1818593	9543	9647.221232	31886	7	0.945901	31781	4	0.907802	11142687	0.024771
309144443	1812129	9450	9647.136021	31826	23	0.806765	31934	3	0.932681	11149600	0.018613
309143120	1816262	9461	9647.330503	32050	5	0.756863	31725	6	0.904094	11156731	0.011908
309134194	1816310	9478	9647.462236	32169	12	0.852548	31927	4	0.941837	11163919	0.004918
309128673	1824939	9331	9641.347443	31803	6	0.910577	31983	3	0.818215	11171384	0.004229
309083589	1832612	9634	9650.355026	31945	6	0.945769	32012	8	0.889756	11178657	0.003623
309091850	1816667	9391	9652.460153	31934	5	0.929232	31916	13	0.874339	11185972	0.002833
309115734	1823656	9464	9650.828470	31682	2	0.957083	31609	10	0.923793	11193229	0.003295
309126040	1813151	9411	9653.636197	31830	5	0.967139	32047	5	0.926356	11200857	0.003090
309145047	1817557	9592	9653.509527	31773	4	0.864310	31764	3	0.645422	11208274	0.001529
309076408	1833263	9346	9652.668269	31796	14	0.917710	31906	11	0.784964	11216042	0.002532
309098908	1823315	9556	9655.219677	31853	6	0.820550	31999	12	0.869590	11223482	0.002068
309096003	1824931	9590	9652.590943	31774	12	0.891172	31931	10	0.920913	11230935	0.001746
309112646	1825936	9450	9654.313869	31874	6	0.754570	31880	6	0.780482	11237938	0.001917
309117908	1816615	9522	9647.234121	31750	10	0.851158	32187	6	0.858682	11244938	0.000683
309160936	1810193	9512	9647.126764	31743	6	0.783516	31998	7	0.867335	11252157	0.000246
309141704	1813225	9488	9645.830788	31976	12	0.868712	31804	7	0.919544	11259530	0.001276
309151535	1810034	9476	9639.851132	31514	8	0.920380	32002	8	0.951207	11266631	0.000729
309132839	1820312	9518	9635.823417	31761	8	0.951714	32075	5	0.925232	11273873	0.001164
309100976	1822713	9429	9638.470617	31825	9	0.970717	31956	3	0.609914	11280844	-0.001516
309091556	1825183	9505	9642.342731	31894	11	0.982241	31752	9	0.726512	11288215	-0.001643
309088241	1821466	9536	9645.569711	31863	12	0.814352	32030	8	0.834142	11295717	-0.001744
309143367	1817149	9516	9643.255264	31985	11	0.887413	31836	4	0.899415	11302822	-0.001895
309140566	1818118	9438	9648.238325	31969	3	0.920176	31847	7	0.921692	11310365	-0.002011
309180777	1810780	9415	9647.638727	31888	10	0.825608	31851	7	0.952510	11317378	-0.001330
309169810	1812094	9366	9649.175330	31923	10	0.894239	31929	8	0.971199	11324284	-0.002016
309141255	1822707	9627	9649.649918	31835	8	0.935861	31934	18	0.982534	11331291	-0.001995
309126103	1816350	9579	9645.084076	31998	12	0.830256	31902	8	0.989407	11338456	-0.002165
309118102	1818668	9353	9649.315759	31712	8	0.897058	31890	11	0.993576	11345600	-0.001903
309133617	1814224	9541	9651.876022	31902	13	0.707431	31870	4	0.996104	11352924	-0.001633
309126543	1824345	9703	9650.493116	31808	14	0.822570	32030	5	0.997637	11360000	-0.001935
309092995	1826723	9450	9648.780283	31726	16	0.892397	31830	14	0.536737	11367137	-0.002088
309124203	1818793	9454	9651.400638	31889	9	0.934744	31693	6	0.719052	11374438	-0.001736
309114408	1822164	9650	9648.998540	31847	10	0.960425	31871	13	0.829618	11381147	-0.001031
309126731	1820321	9316	9650.257753	31731	5	0.975999	31901	18	0.896671	11388340	-0.000901
309170606	1817991	9301	9647.327016	31632	7	0.964590	31931	5	0.937336	11395367	-0.000665
309118208	1820293	9379	9638.935648	31939	11	0.978526	31949	4	0.849825	11402728	-0.000485
309129379	1811778	9363	9643.975449	31862	9	0.979017	32120	16	0.853865	11409760	0.000128
309094950	1827904	9427	9652.130669	32100	10	0.909707	31675	7	0.911375	11416457	-0.000336
309143290	1815997	9500	9652.451181	31902	7	0.945241	32007	9	0.946253	11423581	-0.000404
309107740	1826801	9578	9650.148051	31821	7	0.966791	31744	3	0.897541	11430682	-0.000687
309053708	1836093	9535	9650.835216	31998	5	0.979860	31715	15	0.826077	11437566	-0.000637
309090498	1822791	9316	9654.125870	31959	8	0.987786	31803	3	0.894524	11444370	-0.000587
309135434	1817423	9362	9644.875069	31791	9	0.992593	31923	11	0.747966	11451598	-0.001144
309145443	1811552	9701	9638.397271	31929	9	0.982873	31832	6	0.847153	11458571	-0.000933
309151990	1815221	9540	9650.108120	31789	4	0.837058	31828	10	0.907305	11465677	-0.001076
309159624	1811339	9594	9645.575491	31870	9	0.901183	31916	3	0.902456	11472461	-0.000853
309147724	1818189	9550	9642.740923	31698	19	0.940072	31926	3	0.940844	11479201	-0.000613
309163900	1809150	9514	9641.632729	31719	6	0.963656	31922	3	0.858971	11485892	0.000032
309147369	1815104	9623	9637.098920	31792	6	0.977959	31770	12	0.914472	11492715	-0.000070
309109714	1817627	9674	9642.570020	31648	6	0.834817	31764	5	0.948131	11499918	-0.000005
309138963	1820163	9495	9638.550957	31679	24	0.858177	31679	11	0.935815	11506480	-0.000046
309146672	1813550	9527	9645.484366	31913	14	0.913991	31776	12	0.961075	11512566	-0.000023
309152126	1819940	9355	9641.098434	31933	4	0.947839	31777	7	0.976394	11519361	-0.000053
309138659	1818310	9453	9645.167513	31794	5	0.919693	31946	7	0.844617	11526649	-0.000255
309129642	1816842	9548	9643.580501	31929	6	0.951298	31722	3	0.838163	11533044	-0.000213
309107281	1821548	9733	9643.678332	31734	6	0.970464	31980	6	0.901853	11540019	-0.000183
309079865	1825168	9468	9646.744919	31843	1	0.880771	32025	3	0.885633	11546878	-0.000335
npatches	nstrain	runtime	dt	init_x	init_y	init_y_blood	init_z	init_S	beta0	beta1	beta2	beta3	mean_beta	B	d	delta	delta_blood	b[0]	mut	m	CTL	c	g	epsilon	k	het	lambda	rho	omega	x_max	patch.dyna	DELTA	A	VA
10000	1	100.000000	0.001000	21900	9499	5000000	0.001000	10000000	6.628872	10.018986	8.131536	14.914349	11	800000000	0.010000	1.000000	432.000000	80000	0.000050	0.004800	0	0.500000	0.000000	2.500000	11.000000	0.500000	0.001000	0.001000	0.010000	31872	0	10.000000	7.000000	1.000000
sus	inf	inf_blood	z	x[0]	y[0][0]	z[0]	x[1]	y[1][0]	z[1]	S[0]	synchrony
219000000	94990000	5000000	10.000000	21900	9499	0.001000	21900	9499	0.001000	10000000	0.000000
174710442	42775412	223538	3941.516320	22804	2451	0.394152	17887	4181	0.394152	10459362	0.000000
255151298	11935807	62253	6325.803353	30061	135	0.632580	27185	627	0.632580	10609607	0.000000
286595063	5484025	28473	7771.765723	31710	30	0.777177	30393	157	0.777177	10675889	0.000000
300096743	3071349	15864	8648.148821	31784	15	0.864868	31611	33	0.864868	10708315	0.000000
306630051	1989717	10355	9136.439466	32083	9	0.918048	31640	18	0.918048	10723222	0.000000
309999918	1443672	7528	9218.669597	31876	3	0.948582	31934	8	0.950300	10729458	0.000000
311825567	1163329	6069	9005.330955	31606	3	0.821550	32031	8	0.923217	10730854	0.000000
312899425	996465	5161	8680.265809	31808	5	0.862485	31761	20	0.953435	10729448	0.000000
313531451	901053	4637	8453.966057	31752	7	0.721903	31562	6	0.881765	10726782	0.000000
313872028	860376	4560	8288.106649	32189	16	0.810628	31858	8	0.890589	10722920	0.000000
314060222	836868	4326	8206.203533	32037	8	0.432874	31879	10	0.897377	10718505	0.000000
314125821	831522	4421	8183.737580	31936	12	0.656064	31849	2	0.597365	10714037	0.000000
314052835	841503	4144	8190.172125	31757	2	0.776406	31922	16	0.741954	10709834	0.000000
314108138	831034	4278	8223.925080	31714	0	0.414959	31959	0	0.556463	10705515	0.000000
314173181	819750	4284	8165.685784	31720	7	0.495537	31695	12	0.709498	10701016	0.000000
314181518	819827	4331	8133.389498	31906	9	0.674381	31658	23	0.823824	10696262	0.000000
314184938	823629	4228	8133.541662	32028	3	0.706615	31674	1	0.743218	10691520	0.000000
314103027	841446	4379	8153.516465	31922	0	0.577574	31771	7	0.779321	10687007	0.000000
314044376	848632	4365	8183.492275	31866	7	0.441708	32010	17	0.866168	10682703	0.000000
314061957	848222	4423	8200.305978	31883	10	0.661421	32006	5	0.915012	10678218	0.000000
314102587	834815	4282	8192.222094	31637	10	0.517670	31867	24	0.709733	10673839	0.000000
314104135	835512	4457	8185.821015	31625	3	0.516491	31985	1	0.773005	10669540	0.000000
314134888	830877	4413	8148.415752	31787	6	0.706774	31646	11	0.810564	10664859	0.000000
314137505	827948	4322	8167.176161	31824	7	0.494304	31817	4	0.885115	10660508	0.000000
314176960	818650	4213	8164.422079	31840	7	0.687973	32057	9	0.548026	10656028	0.000000
314177445	824966	4285	8147.761146	31986	1	0.583921	31855	20	0.725898	10651417	0.000000
314127360	835478	4385	8162.923071	31776	17	0.382064	31756	5	0.833770	10647135	0.000000
314155680	832585	4326	8186.827741	31574	16	0.625250	31961	17	0.522972	10642547	0.000000
314143159	825787	4274	8203.521894	31958	4	0.711314	31676	26	0.710704	10638073	0.000000
314145125	835373	4472	8166.139911	31965	4	0.590389	31750	13	0.824555	10633410	0.000000
314100557	833871	4216	8174.287548	31914	6	0.741681	31504	3	0.893601	10629355	0.000000
314132056	828749	4421	8182.657851	32019	5	0.691352	31680	16	0.905938	10624749	0.000000
314118430	834004	4261	8177.115756	31750	2	0.658164	31834	5	0.936889	10620248	0.000000
314130152	832415	4362	8170.669157	31726	3	0.783633	31489	7	0.808784	10616134	0.000000
314117122	835627	4335	8184.079014	32073	4	0.707421	31724	7	0.826285	10612019	0.000000
314128874	824294	4266	8174.832528	32132	9	0.619136	31708	14	0.894650	10607368	0.000000
314117772	839131	4397	8171.981258	31694	7	0.509432	31796	1	0.667598	10603008	0.000000
314139994	830768	4261	8193.450645	31800	5	0.590963	31925	4	0.439287	10598466	0.000000
314151647	823713	4185	8179.735743	31728	4	0.661280	31826	17	0.659953	10594079	0.000000
314141907	828470	4394	8156.647338	31866	1	0.693408	31758	11	0.793777	10589589	-1.#IND00
314116976	837718	4405	8167.587379	31927	7	0.591689	31909	6	0.461835	10585474	-1.#IND00
314085467	838392	4259	8177.765887	31870	7	0.745475	31676	10	0.673627	10581357	-0.077075
314103379	835960	4377	8186.551876	31797	1	0.641701	31902	0	0.637414	10577309	-0.055242
314100440	834521	4380	8193.278508	31757	6	0.658016	31735	31	0.670121	10573044	-0.040204
314147952	829981	4345	8193.820200	31949	6	0.700859	31799	24	0.799944	10569041	-0.036326
314125228	825172	4358	8173.457578	32175	6	0.523768	31868	18	0.752772	10564636	-0.032571
314165052	825272	4307	8179.792373	31917	3	0.657195	31732	4	0.694382	10560190	-0.028254
314157801	826931	4309	8190.981318	31920	2	0.588662	31839	10	0.811704	10556118	-0.027644
314145004	820780	4318	8177.753294	31928	2	0.427153	31795	2	0.885807	10551908	-0.024814
314205822	814755	4135	8150.011845	32035	4	0.652594	31650	2	0.789795	10547643	-0.015638
314168008	830326	4326	8142.399271	31871	10	0.649370	31727	7	0.615870	10543313	-0.018662
314089253	842167	4406	8165.205656	31884	6	0.787359	31751	19	0.767042	10539016	-0.016670
314113771	833121	4311	8199.009498	31945	3	0.871043	31651	11	0.858722	10534753	-0.015705
314136840	830279	4327	8166.771483	31857	6	0.827416	31957	28	0.914321	10530432	-0.014584
314095282	837160	4344	8162.343038	31992	1	0.774457	31856	7	0.500873	10526028	-0.013458
314081394	836030	4289	8200.899307	31797	13	0.666780	31620	15	0.697302	10521893	-0.011126
314133905	828320	4404	8186.614893	31853	2	0.381343	31740	10	0.816427	10517622	-0.011132
314172186	823738	4369	8169.093115	31745	6	0.430346	31792	10	0.888672	10513418	-0.011153
314197654	817864	4275	8174.289649	32029	10	0.654531	32235	24	0.844786	10509214	-0.010107
314187761	819259	4200	8161.926844	32024	7	0.749057	31884	8	0.905870	10505178	-0.010777
314188095	828454	4262	8160.247353	31967	1	0.469276	31958	4	0.619365	10500708	-0.010888
314079757	839582	4449	8154.714087	32063	5	0.563661	31997	3	0.658270	10496497	-0.010052
314128098	830399	4374	8167.037149	31896	1	0.571053	31855	3	0.527565	10492056	-0.009110
314124629	829306	4411	8173.863570	32176	6	0.636073	31662	28	0.659233	10487741	-0.009433
314153877	824039	4260	8163.397381	31966	1	0.733748	31879	18	0.793340	10483391	-0.008523
314151563	821336	4230	8165.095855	31894	1	0.687076	31972	14	0.874670	10478778	-0.007713
314131118	832287	4339	8158.537395	32012	3	0.510855	31893	8	0.923993	10474534	-0.007624
314116910	831719	4325	8167.705703	31936	3	0.676381	32159	3	0.731011	10470378	-0.007801
314143769	830388	4364	8181.386974	31953	2	0.803740	31896	11	0.602293	10466132	-0.007023
314155252	828446	4123	8182.473136	31589	2	0.655303	31618	14	0.758808	10461725	-0.005800
314128872	824897	4254	8168.402999	31802	3	0.684672	31832	9	0.814258	10457280	-0.007117
314152106	826542	4342	8168.735240	31937	0	0.419693	31836	12	0.887356	10453135	-0.006814
314150023	826323	4398	8176.338196	31713	11	0.472971	31961	2	0.625868	10448864	-0.005452
314147119	823119	4172	8174.073491	31863	5	0.646280	31816	12	0.773106	10444355	-0.005460
314189677	820200	4314	8158.330802	31944	12	0.707549	31750	1	0.462303	10439930	-0.005360
314139025	830905	4275	8156.053155	31863	2	0.538208	31956	20	0.662929	10435551	-0.005259
314104331	843869	4334	8183.189724	31859	3	0.681576	31746	11	0.795582	10431663	-0.005606
314124969	827045	4264	8181.965521	31941	6	0.769709	31969	2	0.755607	10427655	-0.005416
314174534	820851	4296	8165.986069	32277	3	0.554728	32021	16	0.756814	10423333	-0.006105
314154960	823245	4291	8150.614278	32126	3	0.726016	31811	1	0.783633	10419059	-0.007067
314135347	833243	4356	8175.584293	31953	4	0.457323	31865	9	0.619302	10414810	-0.006084
314120418	838718	4310	8199.338213	32119	4	0.610298	31960	14	0.769124	10410882	-0.005936
314117409	834952	4346	8186.726149	31759	4	0.519423	31793	2	0.572819	10407128	-0.005821
314122635	829134	4192	8193.786608	31930	5	0.615239	31846	14	0.622351	10402957	-0.005438
314186876	818019	4221	8171.597405	32006	9	0.599014	31648	12	0.770973	10398665	-0.005205
314152632	828600	4434	8162.317010	31687	3	0.520331	31937	12	0.735065	10394222	-0.004984
314127897	837960	4400	8174.655692	31968	4	0.705696	32060	3	0.557775	10389841	-0.004923
314143150	826269	4299	8172.071840	31754	2	0.752155	31701	14	0.731810	10385732	-0.004686
314169530	824512	4319	8172.217729	31911	7	0.754530	31810	5	0.837355	10381656	-0.004683
314193873	818777	4252	8169.103242	31864	6	0.724575	31945	16	0.603547	10377743	-0.005094
314168890	830072	4308	8142.544273	31602	5	0.829556	31809	36	0.759569	10373441	-0.004994
314094958	839057	4383	8178.830906	31812	1	0.861581	31948	6	0.712244	10369364	-0.004734
314081318	839245	4369	8208.039432	31987	9	0.583280	31666	38	0.514321	10365630	-0.003802
314134567	830672	4307	8193.976635	31776	9	0.614957	31671	36	0.705457	10361715	-0.003738
314163141	822499	4256	8179.414255	31898	4	0.564857	31928	18	0.821373	10357428	-0.003855
314134987	825211	4322	8173.281186	31737	5	0.736105	32025	7	0.891671	10353196	-0.004323
314138095	827783	4360	8174.555040	31977	3	0.839960	31908	8	0.934303	10349139	-0.004107
314123753	825910	4356	8167.945628	31846	4	0.649120	31708	9	0.960158	10345092	-0.004099
314156872	831392	4301	8165.496702	31742	3	0.568851	31741	8	0.656570	10340941	-0.004004
npatches	nstrain	runtime	dt	init_x	init_y	init_y_blood	init_z	init_S	beta0	beta1	beta2	beta3	mean_beta	B	d	delta	delta_blood	b[0]	mut	m	CTL	c	g	epsilon	k	het	lambda	rho	omega	x_max	patch.dyna	DELTA	A	VA
10000	1	100.000000	0.001000	21900	9499	5000000	0.001000	10000000	8.766788	6.374683	11.222519	7.767511	11	800000000	0.010000	1.000000	432.000000	80000	0.000050	0.004800	0	0.500000	0.000000	2.500000	12.000000	0.500000	0.001000	0.001000	0.010000	31872	0	10.000000	7.000000	1.000000
sus	inf	inf_blood	z	x[0]	y[0][0]	z[0]	x[1]	y[1][0]	z[1]	S[0]	synchrony
219000000	94990000	5000000	10.000000	21900	9499	0.001000	21900	9499	0.001000	10000000	0.000000
180292739	37730075	196937	3941.516320	19851	3066	0.394152	23913	2003	0.394152	10449242	0.000000
263112367	9304704	48762	6325.803353	29016	256	0.632580	30698	98	0.632580	10578671	0.000000
293516585	3808445	19823	7771.765723	31457	36	0.777177	31758	13	0.777177	10628116	0.000000
305846856	1873748	9795	8614.461741	31959	17	0.864868	31911	7	0.864868	10645854	0.000000
311425037	1067016	5605	8658.639215	31799	2	0.813603	31767	2	0.706597	10648932	0.000000
314126640	685218	3536	7983.442075	31723	2	0.474493	31764	1	0.537222	10645023	0.000000
315487162	501292	2582	7285.765580	31751	4	0.643792	31938	0	0.359564	10637312	0.000000
316112519	444280	2318	6894.365360	31702	12	0.783976	31913	2	0.446154	10627890	0.000000
316149107	490603	2537	6866.666477	31846	0	0.690099	31721	5	0.501754	10618545	0.000000
315750563	595953	3084	7104.071225	31987	8	0.366340	31826	0	0.516678	10610242	0.000000
315443438	619529	3230	7340.640810	31881	39	0.516297	31945	4	0.609127	10602634	0.000000
315680997	532592	2844	7320.239867	31895	0	0.481867	31743	1	0.467687	10594476	0.000000
316031199	486782	2452	7067.034249	31873	19	0.546016	31976	2	0.476112	10585274	0.000000
315987965	524625	2751	7010.745219	31729	4	0.724679	31762	4	0.408094	10576026	0.000000
315780736	566418	2908	7130.013977	31841	9	0.833030	31652	11	0.452796	10567432	0.000000
315662497	576931	3041	7244.919088	31901	1	0.548970	31804	1	0.475847	10559552	0.000000
315741693	540246	2888	7223.685112	31980	4	0.498381	31823	5	0.358211	10550997	0.000000
315903876	511068	2566	7091.655837	31881	5	0.695791	31772	2	0.360897	10542570	0.000000
315909896	531394	2773	7087.329306	31855	2	0.519624	31952	0	0.227594	10533794	0.000000
315791902	554122	2887	7153.540656	31864	18	0.708673	31827	3	0.222608	10525454	0.000000
315773313	547064	2795	7177.963074	31749	3	0.823324	31824	2	0.441544	10517060	0.000000
315813540	537450	2780	7174.740547	31735	6	0.866570	31865	4	0.453669	10508485	0.000000
315901391	519791	2707	7124.295392	32007	1	0.397205	31803	7	0.576845	10499900	0.000000
315909393	523905	2761	7069.714444	32143	3	0.557923	31755	3	0.403664	10491087	0.000000
315825752	556851	2942	7142.197743	31783	5	0.659770	31938	2	0.638349	10482297	0.000000
315688381	570655	2922	7222.240261	31821	14	0.467954	31739	2	0.369170	10474309	0.000000
315785512	535784	2820	7215.550597	31626	19	0.677338	31731	0	0.566355	10465973	0.000000
315932643	504800	2654	7120.748501	31603	0	0.470899	31579	0	0.267308	10457403	0.000000
315966356	518131	2683	7083.386098	31805	7	0.401504	32087	5	0.434243	10448781	0.000000
315883542	536014	2701	7102.295129	31705	12	0.637039	31774	2	0.332513	10440224	0.000000
315755325	565961	2859	7158.765725	31908	6	0.751758	31816	2	0.413782	10432069	0.000000
315710329	557161	2930	7206.342334	31801	15	0.731986	31898	7	0.395970	10423952	0.000000
315838764	519244	2681	7166.404322	31811	3	0.495614	32117	4	0.466545	10415931	0.000000
315926736	514009	2585	7065.091292	31783	13	0.543674	31855	0	0.245142	10407123	0.000000
315859906	544037	2850	7087.416951	31757	6	0.723259	31872	5	0.315042	10398742	0.000000
315681789	588014	3001	7195.096296	31870	4	0.605597	31934	1	0.399761	10390469	0.000000
315659419	561326	2831	7282.756727	31798	9	0.664099	31596	2	0.394109	10382910	0.000000
315927684	497384	2582	7164.326398	31677	0	0.402840	31771	1	0.603390	10374576	0.000000
316014963	502807	2650	7040.908377	31635	9	0.525774	31816	3	0.338307	10365620	0.000000
315882150	539220	2885	7052.160661	31855	1	0.698909	31951	8	0.598713	10357117	-1.#IND00
315733468	575970	2997	7181.008822	31755	27	0.417032	32032	9	0.410547	10349303	-1.#IND00
315685203	554685	2873	7257.803980	31880	22	0.646456	31670	0	0.307655	10341198	0.022827
315915106	500971	2479	7125.575271	31941	4	0.635107	31760	4	0.492719	10332906	-0.002431
315997942	510894	2567	7040.063157	31754	21	0.538201	31559	5	0.489791	10324017	-0.003262
315787323	557098	2972	7126.439713	31765	11	0.719940	31754	2	0.521724	10315462	-0.006450
315708429	572267	2899	7197.263974	31740	7	0.830156	31916	3	0.564596	10307562	-0.003829
315749932	544776	2849	7208.148271	31932	7	0.666680	31901	13	0.521546	10299386	-0.002879
315882713	516993	2601	7133.556757	31787	3	0.646012	31906	5	0.516721	10291035	-0.001058
315942066	518012	2608	7082.284617	31914	6	0.785323	32047	7	0.522307	10282463	-0.004019
315860009	531074	2810	7105.982647	31767	0	0.430277	31974	1	0.572653	10274080	-0.000390
315878920	532253	2738	7141.458758	31929	19	0.422160	31921	3	0.364564	10265794	-0.000181
315829819	545148	2808	7137.961091	31871	9	0.640519	31881	8	0.593827	10257607	0.000033
315766433	560211	2950	7155.647934	31892	1	0.698725	31675	4	0.562755	10249663	0.000170
315831357	525473	2745	7167.411034	31708	7	0.590401	31760	1	0.477649	10241555	0.002089
315931845	516067	2633	7071.371182	31721	8	0.751597	31859	9	0.578517	10233272	0.001272
315847657	550644	2823	7120.061678	32026	7	0.658189	31939	7	0.597555	10225118	0.002390
315785856	548626	2851	7166.557615	32027	4	0.771049	31935	1	0.422990	10217225	0.001270
315800152	554387	2964	7197.910143	31854	2	0.607965	31675	4	0.641793	10209323	0.002898
315811696	541330	2743	7160.951564	31780	4	0.762248	31925	7	0.452579	10201312	0.004701
315824573	546211	2824	7160.484701	31580	3	0.660180	31801	3	0.651780	10193357	0.005433
315816534	546368	2783	7164.857971	31871	3	0.629511	31989	12	0.620779	10185379	0.002893
315803058	543092	2779	7164.395943	31901	4	0.618287	31931	5	0.598741	10177345	0.002541
315825365	538951	2816	7138.763919	31643	56	0.543657	32064	1	0.397981	10169252	0.000453
315777029	553281	2858	7154.179158	31777	3	0.550244	31641	7	0.629496	10161073	0.000258
315780762	543634	2786	7179.525215	32031	8	0.647739	31834	7	0.302524	10153454	-0.000481
315884801	519305	2624	7107.470539	31937	3	0.427593	31771	1	0.441427	10145333	-0.000330
315885218	533240	2762	7103.334857	31756	9	0.536601	31870	1	0.328990	10137418	0.000194
315878308	530830	2730	7142.836272	31679	7	0.666755	31823	8	0.541798	10129765	0.001182
315877256	533716	2773	7127.960911	31926	4	0.504606	31747	8	0.618097	10121984	0.001336
315849806	536476	2828	7129.043313	31668	0	0.229705	31897	4	0.445815	10113819	0.000505
315845985	540717	2759	7146.492763	31842	8	0.335627	31804	8	0.643503	10105978	0.000091
315796157	553565	2893	7149.604881	32067	6	0.597088	31885	9	0.352576	10098243	0.000199
315756715	548842	2803	7184.784687	31766	2	0.703566	32144	2	0.440204	10090347	0.002873
315814590	533309	2860	7164.759655	31918	17	0.633123	31739	1	0.460882	10082790	0.002414
315932740	507504	2676	7089.062141	32108	9	0.777506	31722	5	0.394387	10074753	0.002484
315977129	517870	2586	7033.053468	31968	7	0.449796	31723	0	0.298065	10066632	0.002009
315807140	555506	2921	7123.489573	31499	4	0.666326	31768	26	0.487347	10058869	0.002018
315729656	561348	2876	7197.136295	31836	12	0.797642	31857	1	0.463944	10051287	0.002047
315845026	525704	2673	7171.497314	31613	27	0.877279	31673	6	0.578735	10043527	0.003122
315917585	519678	2666	7089.518784	31967	2	0.567144	31770	0	0.393735	10035547	0.003187
315855559	545866	2818	7102.133847	31894	4	0.544856	31925	3	0.421665	10027743	0.003142
315718169	573858	3049	7187.587861	31744	2	0.567229	31981	6	0.501799	10020302	0.002914
315722431	550319	2822	7222.201650	31677	6	0.664189	31816	1	0.310914	10012947	0.002985
315895933	511628	2689	7154.365558	31774	1	0.469055	32024	4	0.445188	10005178	0.002911
315963045	508298	2663	7079.824769	31809	0	0.220476	31683	2	0.447702	9997190	0.003575
315950466	531988	2673	7054.231218	31763	18	0.442664	31690	7	0.489345	9988973	0.003692
315799662	561288	2911	7156.712543	31668	14	0.662001	31648	2	0.495191	9981532	0.003814
315653648	578272	3014	7231.472979	31930	12	0.795019	31819	2	0.497027	9974087	0.006131
315756410	531410	2830	7210.311758	31900	20	0.370451	31962	2	0.524146	9966914	0.005498
315939688	508115	2569	7091.578198	31875	15	0.618207	31949	1	0.418854	9958711	0.005455
315925704	532219	2732	7062.948037	31794	4	0.768460	31767	2	0.244901	9950621	0.004725
315834586	537553	2762	7133.836660	31788	20	0.553451	32140	18	0.491745	9943061	0.004534
315844335	534685	2845	7156.072826	31499	1	0.718339	31948	2	0.616730	9935403	0.004543
315875581	526236	2812	7129.929588	31924	5	0.487412	31770	5	0.444815	9927766	0.004465
315919471	517897	2696	7124.155502	31919	0	0.649298	31938	4	0.620286	9919984	0.004836
315902825	530896	2797	7095.673493	31849	9	0.406650	32070	4	0.411130	9912129	0.004186
315811154	553096	2911	7135.624396	31823	3	0.640160	31522	1	0.514672	9904412	0.003674
315778716	550843	2814	7189.643145	31833	12	0.553965	31819	4	0.624841	9897387	0.003476
315773148	545694	2848	7173.708314	31867	2	0.632665	31946	1	0.472308	9889649	0.003309
npatches	nstrain	runtime	dt	init_x	init_y	init_y_blood	init_z	init_S	beta0	beta1	beta2	beta3	mean_beta	B	d	delta	delta_blood	b[0]	mut	m	CTL	c	g	epsilon	k	het	lambda	rho	omega	x_max	patch.dyna	DELTA	A	VA
10000	1	100.000000	0.001000	21900	9499	5000000	0.001000	10000000	7.336026	11.812531	9.086639	16.368180	11	800000000	0.010000	1.000000	432.000000	80000	0.000050	0.004800	0	0.500000	0.000000	2.500000	13.000000	0.500000	0.001000	0.001000	0.010000	31872	0	10.000000	7.000000	1.000000
sus	inf	inf_blood	z	x[0]	y[0][0]	z[0]	x[1]	y[1][0]	z[1]	S[0]	synchrony
219000000	94990000	5000000	10.000000	21900	9499	0.001000	21900	9499	0.001000	10000000	0.000000
185944323	33133176	172692	3941.516320	22734	2017	0.394152	16872	3872	0.394152	10437276	0.000000
270737203	7066371	36898	6325.803353	30478	78	0.632580	26728	611	0.632580	10546224	0.000000
299731680	2499298	13060	7769.911894	31836	14	0.777177	30426	128	0.777177	10579214	0.000000
310507238	1026174	5383	8302.070309	31800	5	0.658744	31632	2	0.835252	10584882	0.000000
314891663	479542	2419	7325.331379	31911	3	0.599759	31487	14	0.615025	10579100	0.000000
316746378	267531	1330	6228.430915	31893	2	0.457198	31769	39	0.766530	10568465	0.000000
317342266	252236	1317	5674.170962	31636	5	0.325128	32012	4	0.636961	10556036	0.000000
316649097	520767	2702	5992.280122	32334	3	0.478849	31853	3	0.779833	10544830	0.000000
314912681	860828	4435	6913.099033	31811	8	0.522325	31991	15	0.497125	10538136	0.000000
315088807	604365	3099	7336.775587	31815	8	0.671780	31756	24	0.695029	10532189	0.000000
316552761	313578	1677	6518.086256	31864	1	0.495508	31711	6	0.803891	10521962	0.000000
317131541	297288	1586	5838.376348	32038	4	0.287389	31809	4	0.881069	10509999	0.000000
316112837	656845	3395	6183.144150	31791	19	0.567834	31997	3	0.445913	10500200	0.000000
314407888	912762	4801	7126.989158	31932	8	0.737911	31536	80	0.663971	10495485	0.000000
315187672	549698	2892	7293.091163	31866	2	0.775597	31684	36	0.796214	10489389	0.000000
316601460	317176	1635	6400.660813	31714	5	0.700433	31488	6	0.876413	10479225	0.000000
316941312	348682	1780	5897.576033	31754	0	0.296489	31923	2	0.500232	10467710	0.000000
316038521	628980	3258	6334.903397	31905	7	0.526011	31943	10	0.345612	10458279	0.000000
314951146	753760	3917	7107.178509	31916	4	0.396743	31390	154	0.603143	10452067	0.000000
315717400	465580	2452	7055.307700	31878	9	0.424382	31373	73	0.759324	10444320	0.000000
316854340	291409	1586	6200.019426	31865	0	0.305155	31793	8	0.854041	10433695	0.000000
316869212	407939	2083	5883.666837	31831	5	0.477817	31910	8	0.911483	10422416	0.000000
315445101	783472	4153	6605.706673	32011	11	0.502065	31945	2	0.581247	10414468	0.000000
314722148	726271	3810	7319.856021	31990	9	0.698025	31745	63	0.687387	10409703	0.000000
316068383	387550	2044	6883.731743	32058	0	0.437171	31434	19	0.810414	10401183	0.000000
317008426	285717	1518	5990.841936	32227	1	0.315742	31987	0	0.401413	10390051	0.000000
316624313	495552	2580	5986.878422	31848	9	0.514978	31934	2	0.194468	10379161	0.000000
315034388	815786	4234	6823.734194	31701	1	0.551586	31151	302	0.511481	10372490	0.000000
315093970	618618	3275	7267.163794	32020	6	0.535719	30554	263	0.703735	10366593	0.000000
316383129	345955	1775	6610.185633	31961	0	0.494990	31254	45	0.820329	10357138	0.000000
317044644	309328	1707	5941.419427	31799	3	0.381762	31685	9	0.891038	10345841	0.000000
316338399	574721	3049	6177.966746	31948	8	0.481326	31975	4	0.736947	10335522	0.000000
315054521	767281	4058	6959.552890	31734	9	0.685448	32024	9	0.840470	10328863	0.000000
315481368	529962	2789	7147.638144	32102	0	0.586723	31893	2	0.867477	10321820	0.000000
316587402	329283	1749	6425.325344	31985	2	0.575438	31747	6	0.634977	10311905	0.000000
316810486	390959	2003	6014.610498	31932	1	0.259619	31860	19	0.548918	10300913	0.000000
315898555	646689	3366	6462.961361	31821	2	0.198326	31636	21	0.726439	10291941	0.000000
315240086	658864	3449	7035.702088	32014	5	0.513821	31823	17	0.834098	10285149	0.000000
315949996	449807	2318	6877.275687	31933	6	0.617317	32082	1	0.876607	10277102	0.000000
316706464	347563	1789	6288.491539	32104	6	0.462966	31792	15	0.705838	10266918	-1.#IND00
316640280	435531	2246	6150.441427	31854	5	0.514892	32039	0	0.488987	10256542	-1.#IND00
315692698	653492	3404	6633.246086	31996	1	0.527985	31625	36	0.502602	10248344	0.020353
315466475	605022	3105	7004.150714	31596	5	0.387248	31414	91	0.698350	10241125	0.004451
316162089	414063	2193	6735.964742	31789	4	0.531378	31649	25	0.817063	10232567	0.030440
316711339	361599	1880	6227.307062	31923	2	0.410023	31742	1	0.528367	10222074	0.020985
316442087	484403	2536	6261.098036	31850	4	0.497483	32023	15	0.673135	10212168	0.012141
315680181	636102	3300	6730.640061	31790	12	0.599292	31952	2	0.801771	10204453	0.012779
315733114	528325	2803	6912.507396	31755	6	0.325271	31839	8	0.833329	10196933	0.010838
316379730	394962	2034	6572.640350	32054	3	0.368620	31893	5	0.533973	10187717	0.013207
316718984	378476	1980	6199.973520	31896	5	0.237980	32116	3	0.717376	10177536	0.016122
316288206	518658	2770	6363.692626	31678	0	0.443424	31794	4	0.828601	10168132	0.012610
315667566	624102	3244	6784.947080	31761	2	0.508813	31953	0	0.400202	10160510	0.017761
315855659	495465	2609	6877.389189	31999	5	0.361982	31377	189	0.524245	10152805	0.015330
316509571	373847	1951	6435.177295	31621	8	0.367290	30474	262	0.711476	10143138	0.020791
316603226	418381	2211	6224.728042	31845	0	0.278527	31236	33	0.825023	10133165	0.017769
316037999	575698	3067	6474.826505	31929	6	0.466519	31814	1	0.433412	10124378	0.017295
315555989	622481	3161	6859.935179	32096	9	0.626700	31755	28	0.490619	10117503	0.022781
315928056	478837	2516	6837.491438	31736	4	0.772172	31705	43	0.691084	10109479	0.020863
316551158	375931	1940	6392.551421	31883	0	0.233259	31768	8	0.812656	10100128	0.018412
316540941	436255	2358	6246.268547	31814	8	0.460128	31674	21	0.706056	10090357	0.017407
315937381	590127	3082	6550.381122	31961	2	0.401583	31859	0	0.385396	10081973	0.016567
315658682	578064	3015	6908.255542	31726	9	0.567947	31862	46	0.573015	10074564	0.014155
316127838	440514	2366	6730.777534	31759	4	0.567123	31436	59	0.741053	10065925	0.013836
316612770	377726	1950	6302.704036	31783	3	0.637733	32022	6	0.842960	10056284	0.016967
316428746	480586	2572	6264.597634	31862	2	0.669216	31809	18	0.828977	10046844	0.016425
315698025	616212	3297	6714.340143	31841	7	0.377650	31988	17	0.896282	10039071	0.016647
315719234	534752	2769	6905.370397	31607	4	0.561157	31907	13	0.937100	10031653	0.015219
316351870	403021	2135	6566.000355	32020	0	0.487013	31796	0	0.693648	10022522	0.018040
316637997	397030	2075	6224.223320	31956	2	0.640321	31833	37	0.668974	10013050	0.017240
316183543	536322	2757	6405.245377	31741	11	0.425234	31850	1	0.548516	10004131	0.016528
315702246	596855	3072	6795.869488	31872	8	0.527219	31809	19	0.665450	9996764	0.014686
315986921	478669	2474	6773.788518	31911	5	0.505390	31729	25	0.797111	9989095	0.015210
316421194	401912	2110	6456.543053	31919	8	0.686368	31622	8	0.876957	9980131	0.014634
316450592	450733	2295	6324.341626	31878	7	0.436017	31867	5	0.483063	9970741	0.013957
315975704	557558	2877	6600.719158	31897	4	0.657970	31708	18	0.686501	9962511	0.013552
315910172	524221	2811	6777.319944	31864	1	0.549135	31643	16	0.809877	9955033	0.013549
316262271	427039	2216	6612.273798	31822	1	0.329079	31886	10	0.692400	9946310	0.014599
316567613	401307	2097	6333.407613	31850	1	0.321679	31795	6	0.550346	9936945	0.014096
316272985	513616	2735	6387.898482	31858	16	0.533376	31997	25	0.727305	9927878	0.012252
315789658	574113	3041	6747.195885	31677	1	0.553870	31760	6	0.834623	9920300	0.012141
315957410	486725	2540	6796.393573	31784	6	0.625305	31814	5	0.436739	9912657	0.011554
316434724	398436	2104	6445.319842	31756	2	0.392474	31958	23	0.613486	9903772	0.012427
316497959	432989	2247	6273.634617	31798	5	0.460848	31746	4	0.765597	9894355	0.012268
316004569	576061	2997	6511.978126	31789	5	0.457718	31648	2	0.676935	9885981	0.012095
315639666	587857	3056	6862.351334	31812	5	0.363773	31626	17	0.788635	9879053	0.011867
316082200	455454	2363	6751.962702	32038	5	0.614157	31857	4	0.782777	9871300	0.011174
316593206	377067	1961	6345.165741	31826	9	0.333391	31816	9	0.654644	9862147	0.010464
316409710	487697	2521	6295.749430	31671	1	0.468575	31763	18	0.533934	9852879	0.009519
315724681	626268	3336	6694.649348	31777	1	0.500202	31617	18	0.717352	9845485	0.009534
315749038	533392	2820	6911.322766	31860	6	0.665327	31725	11	0.828587	9838463	0.010037
316351508	393506	1946	6600.646655	32072	5	0.558647	31832	0	0.449062	9829888	0.011072
316762476	367345	1856	6164.051742	31903	3	0.285020	31958	43	0.393691	9820084	0.010891
316357671	514462	2624	6285.989229	31919	1	0.354804	30670	372	0.632301	9811139	0.010395
315482798	666065	3520	6794.684176	31688	13	0.453018	30760	147	0.777007	9804597	0.010345
315648048	533731	2787	6975.615287	31725	3	0.535290	31580	8	0.864765	9797980	0.010470
316444697	373814	1964	6526.541646	31792	3	0.318923	31917	0	0.513198	9789412	0.010443
316686836	400977	2111	6164.441276	31849	6	0.360266	31853	11	0.559793	9779707	0.010459
316103563	578879	3029	6424.471421	32192	2	0.473270	31810	1	0.685777	9771344	0.010839
315430073	652163	3446	6916.211694	32038	1	0.596345	31778	12	0.740809	9765088	0.010432
npatches	nstrain	runtime	dt	init_x	init_y	init_y_blood	init_z	init_S	beta0	beta1	beta2	beta3	mean_beta	B	d	delta	delta_blood	b[0]	mut	m	CTL	c	g	epsilon	k	het	lambda	rho	omega	x_max	patch.dyna	DELTA	A	VA
10000	1	100.000000	0.001000	21900	9499	5000000	0.001000	10000000	14.250677	7.949545	14.631515	7.379214	11	800000000	0.010000	1.000000	432.000000	80000	0.000050	0.004800	0	0.500000	0.000000	2.500000	14.000000	0.500000	0.001000	0.001000	0.010000	31872	0	10.000000	7.000000	1.000000
sus	inf	inf_blood	z	x[0]	y[0][0]	z[0]	x[1]	y[1][0]	z[1]	S[0]	synchrony
219000000	94990000	5000000	10.000000	21900	9499	0.001000	21900	9499	0.001000	10000000	0.000000
191380776	29096497	152210	3941.516320	15726	3903	0.394152	22291	2005	0.394152	10427667	0.000000
277449706	5320377	27914	6325.803353	24704	1075	0.632580	30250	89	0.632580	10519346	0.000000
304636127	1587970	8217	7740.194063	28668	389	0.777177	31784	0	0.756140	10539648	0.000000
313715582	519800	2703	7413.679593	30608	133	0.864868	31759	2	0.318154	10536924	0.000000
316879743	195476	1019	5785.371269	31805	3	0.918048	31643	5	0.586491	10525840	0.000000
317862744	134939	688	4789.591484	31764	1	0.258914	31856	2	0.394677	10512308	0.000000
317412163	377768	2000	4887.370089	31213	252	0.544307	31937	3	0.292441	10499236	0.000000
314024743	1283009	6505	6300.042363	28867	637	0.723643	31782	5	0.547560	10493789	0.000000
312890273	944985	4843	7472.612152	29939	323	0.832402	31799	4	0.708722	10494129	0.000000
316039588	299748	1614	6530.514703	31360	20	0.898359	31882	1	0.547063	10485744	0.000000
317546926	172349	904	5060.472357	31792	0	0.653854	31848	5	0.297601	10473048	0.000000
316841694	517170	2712	5180.536679	31687	34	0.591996	32007	1	0.526594	10461620	0.000000
313973396	1109414	5759	6572.585029	31668	43	0.752564	31544	8	0.545157	10456941	0.000000
314475915	625551	3164	7236.205609	31793	16	0.849941	31754	4	0.724158	10453253	0.000000
316745156	239816	1277	6006.377997	32089	0	0.462135	31832	1	0.595393	10443179	0.000000
317441062	249118	1279	5036.625711	31583	53	0.390992	31933	5	0.328233	10430514	0.000000
316162779	667867	3402	5675.560509	28190	1107	0.630664	31730	6	0.349744	10420354	0.000000
314212889	915930	4728	6846.719058	29149	330	0.776014	31871	4	0.605649	10415824	0.000000
315607909	424692	2239	6836.494645	30958	81	0.864163	31825	1	0.612309	10408906	0.000000
317238995	209075	1103	5507.279409	31881	13	0.917621	31735	3	0.488952	10397101	0.000000
317097457	397414	2049	5188.480490	31845	6	0.507483	31729	0	0.416802	10384880	0.000000
315028052	873931	4593	6299.134901	31364	104	0.701311	31890	1	0.271859	10377887	0.000000
314823517	639065	3361	7014.059983	31026	124	0.818858	31957	5	0.521491	10372740	0.000000
316622533	271083	1370	6140.125546	31357	38	0.890146	31945	7	0.415686	10363022	0.000000
317393974	248597	1252	5194.854054	31985	0	0.551434	31882	2	0.389740	10350801	0.000000
316374944	604049	3267	5603.145730	31586	56	0.430620	31732	10	0.489571	10340767	0.000000
314570866	856074	4496	6725.042812	29489	714	0.654697	31673	12	0.666077	10335313	0.000000
315637627	434428	2252	6800.052385	29051	382	0.790589	31745	1	0.374274	10328336	0.000000
317178703	218654	1126	5613.395953	30932	147	0.873002	31775	1	0.420991	10316973	0.000000
317155090	363171	1920	5192.018885	31577	18	0.922981	31958	8	0.511840	10305345	0.000000
315342239	832971	4281	6159.581482	31837	16	0.575658	31776	10	0.694181	10297588	0.000000
314706119	688817	3513	6979.334052	31511	120	0.742656	31654	2	0.666632	10292516	0.000000
316454408	292322	1521	6290.608300	31402	80	0.843932	31974	1	0.539084	10283312	0.000000
317410608	222108	1161	5185.423816	31748	27	0.905352	31737	2	0.208167	10270946	0.000000
316423230	595373	3013	5530.132437	31741	14	0.942600	31773	16	0.509052	10260630	0.000000
314429176	914828	4757	6707.308580	31776	1	0.762095	31885	2	0.625350	10255939	0.000000
315383359	478626	2523	6899.951086	31733	8	0.846533	31909	4	0.508105	10249853	0.000000
317032205	223571	1191	5687.398458	31970	3	0.906929	31671	4	0.252705	10239286	0.000000
317280932	313786	1607	5168.391225	31857	4	0.687830	31985	0	0.318700	10227130	0.000000
315776315	741032	3830	5941.773628	31813	7	0.810683	31970	6	0.571099	10218349	-1.#IND00
314553768	779878	4085	6915.826696	31866	14	0.885188	31923	0	0.380005	10213768	-1.#IND00
316065647	355747	1853	6557.404334	32097	5	0.648580	31855	8	0.452749	10205768	-1.#IND00
317342166	212091	1137	5372.113188	31796	12	0.786880	31892	0	0.268118	10194129	0.151151
316956616	444124	2338	5284.590595	31796	2	0.490539	31995	4	0.488140	10182801	0.117033
314778103	926538	4780	6408.039179	31640	132	0.411843	31869	4	0.545907	10176733	0.152246
314868129	605126	3135	7032.344717	27610	1150	0.643309	31849	0	0.439114	10171821	0.131137
316736901	252957	1348	6054.307653	29152	329	0.783683	31983	13	0.558806	10161804	0.154118
317413976	250658	1320	5123.957938	31224	68	0.868814	31943	10	0.499928	10149954	0.154750
316219991	649263	3448	5676.263468	31863	9	0.920441	31809	3	0.292374	10140422	0.149788
314434350	864156	4453	6806.953790	32046	16	0.941444	31839	15	0.570857	10135764	0.137459
315703136	414466	2215	6766.147047	31876	15	0.861272	32077	2	0.518465	10128746	0.137833
317207340	208369	1083	5520.247782	31942	8	0.885068	32076	1	0.247044	10117377	0.149502
317163601	376388	1990	5177.672200	31966	18	0.627640	31759	6	0.367848	10105713	0.137276
315195241	862767	4385	6216.567681	31482	48	0.774180	31962	9	0.616629	10098566	0.136968
314653942	671397	3471	7041.289523	31522	22	0.863051	31632	7	0.509820	10094207	0.131344
316563202	271083	1457	6216.419827	31809	24	0.916946	32061	2	0.667309	10084964	0.138113
317461455	228931	1193	5151.512882	31733	2	0.855867	31674	11	0.440175	10072836	0.142812
316519020	579097	2884	5499.182901	31885	10	0.589984	31880	3	0.335565	10062503	0.135802
314310654	957764	4937	6719.654265	31825	31	0.751344	31794	9	0.537358	10058028	0.131476
315332588	475482	2452	6941.407665	31855	35	0.849201	32028	7	0.700553	10052693	0.129506
317081640	217932	1134	5684.082244	32023	8	0.908547	31854	1	0.311359	10042036	0.134054
317264038	327870	1670	5144.350269	31659	1	0.224794	31783	4	0.485337	10030262	0.130282
315563885	799002	4133	6013.858661	29035	1314	0.527147	31786	4	0.687880	10022201	0.127864
314349224	798778	4153	7005.908832	26352	748	0.713236	31877	1	0.798648	10018652	0.122926
316122575	334024	1679	6522.044753	29346	292	0.826091	32034	3	0.357120	10011262	0.124040
317385002	208893	1054	5268.835191	31336	56	0.894532	32104	0	0.444585	9999422	0.127593
316833664	487155	2391	5317.831824	31758	2	0.323948	31688	2	0.274461	9988526	0.123197
314570742	954961	4915	6506.676669	31757	101	0.590005	31891	3	0.381895	9983214	0.122538
314896402	582796	3018	7049.537265	30063	408	0.751357	31959	4	0.625147	9978562	0.120077
316810348	245774	1308	5944.393640	30611	90	0.849209	31774	1	0.402185	9968696	0.122613
317389784	269977	1373	5136.387140	31425	12	0.908552	32024	13	0.362607	9956824	0.121196
315993825	727870	3784	5753.739527	31892	8	0.865877	32008	3	0.363547	9947945	0.115441
314141889	908046	4633	6913.420505	31857	5	0.901750	31846	17	0.603902	9944447	0.117473
315636738	410686	2067	6793.284761	31829	25	0.940416	31788	4	0.408961	9938178	0.117564
317279281	197005	1007	5458.580780	31901	1	0.963865	31902	6	0.612396	9926991	0.120463
317235119	358641	1907	5108.317426	31764	12	0.522078	31781	6	0.339757	9915564	0.118746
315186212	895344	4708	6145.736468	31587	64	0.710162	31743	4	0.599593	9908762	0.118507
314451442	726983	3734	7079.277873	31351	91	0.824226	31697	8	0.607382	9905220	0.116648
316401507	292626	1497	6284.896978	31756	7	0.893401	31852	1	0.465951	9897035	0.119670
317417814	222826	1194	5194.620352	31903	3	0.754319	31859	6	0.416687	9885164	0.122119
316556399	553196	2955	5501.601355	31517	0	0.629905	31919	8	0.364719	9875148	0.120168
314630393	882848	4568	6628.690571	31132	194	0.702244	31584	3	0.614731	9870309	0.116088
315390081	488678	2504	6888.672012	30967	107	0.819424	31765	1	0.497126	9864705	0.114898
317006873	228615	1108	5767.275596	31692	1	0.862076	31791	1	0.474273	9854143	0.116466
317235171	325439	1708	5198.792842	31629	58	0.513150	32043	5	0.306851	9842846	0.114328
315655765	773088	4073	6007.042301	31253	163	0.704748	31834	2	0.546789	9834848	0.111515
314562891	749037	3935	6961.785232	31039	179	0.820943	31782	2	0.605160	9831014	0.108952
316210371	328077	1808	6459.178135	31627	6	0.891410	31709	1	0.505780	9823234	0.108736
317404139	210889	1051	5265.772439	31847	0	0.243965	31897	1	0.271315	9811985	0.111153
316832771	479762	2482	5351.401045	31814	40	0.427936	31786	5	0.383379	9801609	0.109178
314562537	963358	4991	6516.965977	29820	611	0.653069	32033	1	0.446646	9796774	0.110580
314942176	574901	2939	7068.955314	29104	433	0.789602	31989	2	0.649722	9792689	0.109344
316893546	230822	1222	5923.435510	30930	98	0.872403	31578	0	0.570533	9783066	0.112288
317413038	264238	1393	5061.359009	31774	8	0.922618	31968	1	0.284909	9771268	0.112664
315864013	746641	3814	5803.006246	31828	10	0.628447	31755	14	0.516626	9762836	0.111869
314130502	889806	4545	6967.253276	31529	75	0.774670	32003	8	0.702989	9759707	0.113084
315836402	379643	2006	6734.463519	31184	47	0.863347	31846	2	0.284342	9753196	0.113769
317341363	188731	1035	5368.062705	31609	11	0.917126	31929	3	0.565986	9741891	0.115929
317175627	385877	1997	5088.069987	31751	3	0.357120	32027	7	0.280959	9730747	0.113573
npatches	nstrain	runtime	dt	init_x	init_y	init_y_blood	init_z	init_S	beta0	beta1	beta2	beta3	mean_beta	B	d	delta	delta_blood	b[0]	mut	m	CTL	c	g	epsilon	k	het	lambda	rho	omega	x_max	patch.dyna	DELTA	A	VA
10000	1	100.000000	0.001000	21900	9499	5000000	0.001000	10000000	11.068210	11.019043	9.737504	14.431315	11	800000000	0.010000	1.000000	432.000000	80000	0.000050	0.004800	0	0.500000	0.000000	2.500000	15.000000	0.500000	0.001000	0.001000	0.010000	31872	0	10.000000	7.000000	1.000000
sus	inf	inf_blood	z	x[0]	y[0][0]	z[0]	x[1]	y[1][0]	z[1]	S[0]	synchrony
219000000	94990000	5000000	10.000000	21900	9499	0.001000	21900	9499	0.001000	10000000	0.000000
196899179	25400359	132945	3941.516320	18796	2810	0.394152	18884	2640	0.394152	10415138	0.000000
283682544	3863715	20199	6325.803353	28865	199	0.632580	29162	165	0.632580	10490079	0.000000
308807245	907675	4673	7540.099418	31592	6	0.777177	31867	7	0.777177	10499144	0.000000
316032656	220990	1144	6098.686738	31843	4	0.470886	31782	2	0.844011	10490338	0.000000
317975169	75018	405	4393.059279	31902	20	0.678358	31967	0	0.208304	10476341	0.000000
318169133	147720	773	3708.151423	31739	8	0.621552	31749	20	0.282326	10461654	0.000000
315798473	957039	4927	4950.423651	31943	2	0.355602	31592	50	0.564763	10451731	0.000000
310600771	1652192	8562	6814.217219	31883	30	0.569428	31930	9	0.736049	10456348	0.000000
314426072	451923	2279	7008.746862	31971	13	0.738877	31898	0	0.365491	10453502	0.000000
317446578	116140	623	4995.811169	31969	2	0.453559	31854	12	0.570132	10441073	0.000000
318003936	161933	821	3988.826429	31599	7	0.668608	31905	0	0.257580	10426946	0.000000
316051357	806346	4059	5022.766657	31858	2	0.756455	31845	28	0.469429	10416897	0.000000
312641423	1241890	6407	6712.687377	31817	4	0.817676	31628	50	0.678233	10416055	0.000000
315177628	396016	2046	6745.608633	31807	2	0.828732	31898	1	0.696635	10411087	0.000000
317584348	116664	617	4907.747114	31992	0	0.243110	31710	0	0.192934	10398593	0.000000
317896221	200955	1040	4095.277517	31913	25	0.299970	31883	0	0.167969	10384836	0.000000
315763538	877662	4528	5236.844144	31493	101	0.575464	31692	94	0.348759	10375469	0.000000
312916705	1088610	5568	6802.472579	31546	34	0.742538	31065	135	0.605052	10374755	0.000000
315734706	326787	1661	6471.065737	31779	2	0.655605	31702	14	0.760482	10367707	0.000000
317711061	122483	676	4713.071287	31527	4	0.532493	31644	0	0.313873	10354810	0.000000
317704190	271094	1378	4274.391259	31697	4	0.344472	31752	0	0.193317	10341734	0.000000
315067103	999710	5157	5626.396048	31675	8	0.602452	32030	53	0.393152	10334242	0.000000
313632595	856915	4431	6897.454402	31814	13	0.758905	31598	67	0.631974	10332154	0.000000
316357221	246345	1257	6062.712604	31807	4	0.488907	31965	4	0.776809	10323582	0.000000
317847363	123289	634	4471.312391	31960	0	0.311164	31863	0	0.247007	10310446	0.000000
317327635	393973	2031	4465.091381	31992	15	0.384999	31750	14	0.258837	10297990	0.000000
314233428	1123745	5867	6039.822410	31894	14	0.627030	31670	51	0.550518	10292396	0.000000
314398067	611119	3121	6925.490814	31915	4	0.773810	31652	2	0.727409	10289206	0.000000
317041023	166655	897	5507.091363	31748	0	0.226447	31756	7	0.638379	10278509	0.000000
317923887	152986	804	4228.143860	31988	0	0.188130	31971	11	0.647926	10264866	0.000000
316616257	610848	3118	4872.882244	31803	5	0.212276	31918	1	0.687027	10253807	0.000000
313441109	1145886	6062	6473.222889	31475	127	0.522281	31886	7	0.668438	10251182	0.000000
315131273	434788	2163	6758.100293	31497	54	0.710285	31855	4	0.796986	10246437	0.000000
317431367	134454	730	5036.742961	31954	6	0.522827	31952	0	0.258746	10234803	0.000000
317788443	215241	1127	4256.735639	31923	6	0.499913	31688	0	0.171604	10221561	0.000000
315852594	808171	4253	5316.108778	32004	9	0.696720	31808	17	0.457029	10212288	0.000000
313667683	933894	4884	6741.932929	32000	10	0.811492	31594	55	0.670712	10210136	0.000000
316056653	295036	1544	6291.835263	32139	1	0.381270	31734	6	0.800302	10202308	0.000000
317728285	127890	665	4645.769382	31853	9	0.232548	31833	2	0.305356	10189429	0.000000
317473947	331511	1758	4430.018839	31727	23	0.534575	31737	1	0.503465	10176480	-1.#IND00
314834781	1006404	5153	5814.939986	31717	4	0.717741	31962	5	0.264679	10170049	-1.#IND00
314171958	713781	3779	6889.406366	32019	2	0.447843	31828	66	0.554061	10167082	0.085505
316764228	204644	1047	5761.715746	31890	5	0.367824	31738	1	0.580776	10157406	0.219398
317905673	132230	695	4358.995089	31900	4	0.616614	31837	0	0.196078	10144283	0.249637
317068644	481421	2485	4625.171667	31977	11	0.524274	31806	6	0.483189	10132308	0.209272
313782152	1170640	6058	6242.214649	31932	2	0.594994	31732	13	0.671527	10128473	0.204561
314637870	541702	2872	6890.997881	31988	3	0.754382	31720	4	0.728598	10124786	0.189821
317199606	150405	743	5301.417822	32021	6	0.543462	31977	1	0.690921	10113635	0.215083
317892070	175239	881	4217.451588	31963	1	0.232432	31954	0	0.193267	10100273	0.212489
316396046	661782	3454	5039.009210	31750	43	0.431074	31838	42	0.440754	10090072	0.185124
313714657	1029950	5412	6558.247047	31730	23	0.654972	31888	14	0.660843	10087292	0.182516
315557035	379429	1942	6574.320595	31977	8	0.661912	31799	5	0.790530	10081205	0.171830
317564591	132253	721	4890.993864	31848	1	0.383225	31902	10	0.592963	10068998	0.186161
317563358	292593	1581	4373.727125	31983	0	0.201316	31991	2	0.753151	10056322	0.183763
315266483	916040	4826	5648.450086	31609	85	0.446390	31609	24	0.326338	10048946	0.181557
314192950	744133	3934	6822.659528	31667	15	0.664260	31694	13	0.591454	10046110	0.166217
316684075	217587	1154	5854.571953	31685	1	0.369673	31854	10	0.691214	10037039	0.173479
317829659	145643	776	4446.306400	31835	0	0.264161	31875	0	0.217519	10024360	0.180496
317027886	479353	2544	4694.491906	31771	11	0.299531	31861	3	0.420548	10013110	0.170841
314185511	1067230	5541	6198.761935	31666	46	0.575197	32044	2	0.499643	10008741	0.181110
314895275	521175	2746	6809.058898	31949	1	0.736827	31857	6	0.653934	10004790	0.172448
317246832	157630	838	5291.050752	31567	1	0.366314	32017	0	0.265928	9993800	0.178825
317839917	188652	987	4258.631727	31950	0	0.231083	31951	1	0.186480	9980678	0.179467
316293478	693757	3621	5080.662886	31878	23	0.497405	32008	8	0.482927	9970883	0.170474
313592837	1030286	5293	6606.237603	31985	8	0.531545	31855	6	0.581075	9968831	0.170909
315663913	358154	1883	6507.584061	31884	6	0.640541	32049	4	0.543841	9962930	0.173909
317690476	118834	606	4815.377862	32037	1	0.585000	32141	0	0.483897	9950748	0.183651
317702720	262026	1354	4245.920943	31917	14	0.389401	31815	4	0.257339	9938119	0.178835
315284408	941537	4900	5538.942398	31598	48	0.629699	31996	22	0.549610	9930469	0.189320
313700864	851260	4459	6858.597752	32071	3	0.775429	31989	8	0.726859	9929097	0.183205
316392811	243085	1261	6049.827659	31918	6	0.435686	32023	3	0.606567	9921157	0.187091
317884172	115245	651	4430.056205	31715	12	0.657769	31816	0	0.487136	9908298	0.189821
317368788	395825	2168	4431.328255	31952	8	0.520715	31965	11	0.301285	9896325	0.185336
314304166	1101339	5710	5991.421457	31503	8	0.709335	31655	20	0.576261	9891528	0.188696
314183043	657153	3438	6954.810506	31782	3	0.823725	31736	9	0.743021	9889441	0.185896
316918973	179826	904	5581.405564	31808	8	0.644767	32040	12	0.844154	9879607	0.188291
317865596	150512	771	4333.994422	31685	5	0.609883	31890	2	0.566902	9866799	0.187752
316783352	553840	2930	4831.558136	32075	7	0.457498	31739	12	0.737345	9856215	0.183227
313920618	1063897	5582	6365.476425	31727	7	0.670997	31880	8	0.840712	9853159	0.186996
315186266	452721	2344	6729.375601	32049	5	0.574681	31910	2	0.733729	9848671	0.185806
317399508	138662	660	5104.713154	31615	16	0.604028	31899	9	0.635350	9837375	0.188636
317874232	189649	1055	4226.082696	31714	2	0.679819	31998	0	0.404318	9824501	0.188236
315948542	804919	4148	5172.308981	31875	0	0.229158	31983	31	0.309669	9815554	0.185567
313212581	1069601	5478	6733.379688	31772	9	0.493456	31274	206	0.581345	9814774	0.183169
315699078	336215	1730	6488.842192	31938	6	0.402374	31192	31	0.746105	9808874	0.182662
317696260	113887	602	4732.029986	32038	1	0.301010	31645	0	0.334469	9796927	0.184953
317700011	274383	1373	4246.780520	32030	0	0.228766	31858	22	0.446830	9784321	0.185184
315085538	991276	5264	5604.122442	31684	20	0.498359	31723	33	0.664527	9777372	0.186107
313619015	840108	4437	6907.737872	31760	4	0.695777	32140	1	0.677651	9776376	0.183972
316423201	239041	1259	6028.020839	31689	0	0.297072	32085	8	0.733003	9768391	0.184683
317853934	124651	627	4436.144745	31756	37	0.454854	31989	5	0.448354	9755957	0.186937
317145341	451474	2367	4545.623491	31829	13	0.669393	31901	4	0.324484	9744492	0.184730
314028064	1144352	5907	6137.085363	31717	19	0.799502	31855	55	0.590330	9740335	0.181820
314488841	577903	3095	6915.349780	31828	16	0.674765	31811	2	0.751554	9737933	0.180760
317164190	158499	862	5386.126770	31852	0	0.328239	31908	7	0.675936	9727459	0.184663
317871983	179270	972	4257.108830	32019	4	0.382740	31783	2	0.409662	9714681	0.185467
316424835	657582	3462	5042.916216	31975	48	0.435315	31693	19	0.575577	9705077	0.182732
313642524	1054242	5608	6548.239884	31822	41	0.657544	31841	7	0.742607	9703194	0.182692
315489188	383530	1996	6578.613411	31931	1	0.748299	32018	4	0.486797	9697821	0.183626
npatches	nstrain	runtime	dt	init_x	init_y	init_y_blood	init_z	init_S	beta0	beta1	beta2	beta3	mean_beta	B	d	delta	delta_blood	b[0]	mut	m	CTL	c	g	epsilon	k	het	lambda	rho	omega	x_max	patch.dyna	DELTA	A	VA
10000	1	100.000000	0.001000	21900	9499	5000000	0.001000	10000000	12.775478	9.839712	12.978324	7.535607	11	800000000	0.010000	1.000000	432.000000	80000	0.000050	0.004800	0	0.500000	0.000000	2.500000	16.000000	0.500000	0.001000	0.001000	0.010000	31872	0	10.000000	7.000000	1.000000
sus	inf	inf_blood	z	x[0]	y[0][0]	z[0]	x[1]	y[1][0]	z[1]	S[0]	synchrony
219000000	94990000	5000000	10.000000	21900	9499	0.001000	21900	9499	0.001000	10000000	0.000000
201390640	22391460	117280	3941.516320	17600	2980	0.394152	20730	1906	0.394152	10405004	0.000000
288268067	2881863	15043	6325.784897	28249	295	0.632580	30016	91	0.632580	10467166	0.000000
311418106	544826	2851	7090.409615	31161	30	0.777177	31694	3	0.777177	10469246	0.000000
317168976	96867	521	5016.782141	31672	0	0.422245	31846	0	0.204810	10457370	0.000000
318359808	44484	238	3429.562771	31625	78	0.373702	31709	17	0.481735	10442425	0.000000
318063434	215783	1069	3238.760327	30599	308	0.620179	31909	0	0.399995	10427895	0.000000
313580024	1599023	8342	5205.976071	31154	85	0.769656	31697	8	0.408660	10422246	0.000000
310519450	1234400	6395	6978.720998	31769	11	0.860306	31736	8	0.641379	10429850	0.000000
315930950	215250	1134	5981.022588	31947	1	0.393496	31930	0	0.351897	10422417	0.000000
318056829	59757	331	3986.449708	31795	13	0.411569	32008	0	0.179501	10408397	0.000000
318021007	207588	1090	3455.884772	32017	24	0.643143	32018	5	0.232862	10394079	0.000000
315017394	1104896	5756	5113.885146	31863	3	0.783582	32024	14	0.534765	10385955	0.000000
312365535	1033131	5496	6772.211740	31870	9	0.765649	31739	1	0.666450	10387517	0.000000
316280691	202933	1103	5845.085422	31609	4	0.857877	31840	1	0.305082	10379019	0.000000
318088127	70269	370	3944.958452	31998	1	0.442213	32105	0	0.207212	10365037	0.000000
317822879	266366	1444	3678.255599	31761	1	0.181828	31626	10	0.380563	10351287	0.000000
314413628	1200882	6284	5395.939206	31410	140	0.499228	31875	5	0.624339	10344830	0.000000
313141587	820725	4307	6812.792989	31503	76	0.696304	31865	1	0.610637	10344827	0.000000
316733015	161035	843	5511.679030	31724	9	0.815822	31885	6	0.578728	10334806	0.000000
318126788	79631	428	3794.870443	31817	9	0.545209	31809	0	0.201774	10320644	0.000000
317520313	368214	1953	3845.213757	31883	0	0.472395	31990	4	0.189630	10307408	0.000000
313588982	1324678	6930	5714.653091	31604	42	0.543263	32036	7	0.508547	10303512	0.000000
313711181	650646	3297	6834.584274	31470	32	0.723010	31907	12	0.701956	10302508	0.000000
317151153	124912	670	5160.691824	31765	6	0.832018	31823	4	0.562577	10291388	0.000000
318176998	93661	489	3673.285503	31719	6	0.359674	31820	2	0.337749	10277216	0.000000
317280715	452830	2285	4045.646391	31785	64	0.611671	31836	13	0.404227	10264580	0.000000
313089432	1353129	6935	5969.018675	31663	12	0.764496	31820	17	0.638690	10261915	0.000000
314215266	532497	2710	6766.953464	31790	4	0.791964	31963	2	0.654756	10259734	0.000000
317427465	103675	546	4881.649491	31861	0	0.234923	31891	1	0.383111	10247967	0.000000
318201658	108593	577	3603.189552	31687	75	0.404132	31633	0	0.178203	10233584	0.000000
316946624	549946	2845	4269.452860	30568	196	0.638633	31802	19	0.422125	10221588	0.000000
312896103	1302108	6680	6162.267246	31502	17	0.780847	31975	10	0.557563	10220083	0.000000
314816313	427517	2248	6610.038239	32003	2	0.758949	31874	1	0.651764	10216702	0.000000
317651356	86011	460	4592.252221	31767	5	0.521277	31710	3	0.225216	10204113	0.000000
318175075	128927	655	3498.339161	31712	0	0.314104	32249	0	0.184025	10190089	0.000000
316345449	732472	3785	4545.991237	31688	34	0.513685	32012	6	0.310428	10179375	0.000000
312370339	1281256	6715	6421.869959	31642	30	0.705072	31704	9	0.581805	10179761	0.000000
315351604	329480	1643	6384.512812	31881	3	0.556707	31825	3	0.741459	10174807	0.000000
317823219	80003	383	4363.497960	32013	0	0.192988	31818	0	0.201888	10162003	0.000000
318024013	183108	921	3618.391212	31824	1	0.199299	31837	1	0.190407	10148080	-1.#IND00
315666996	896332	4645	4946.714210	31528	52	0.452670	31690	12	0.390436	10139241	-1.#IND00
312915041	1033574	5431	6605.593578	31654	20	0.668069	31690	10	0.630327	10139385	0.211775
316149037	236822	1237	5974.297853	31802	0	0.394213	31845	6	0.417808	10131439	0.309110
318007596	75378	360	4079.392901	31763	0	0.177945	31799	0	0.215474	10118105	0.381278
317911365	232627	1210	3647.050580	31720	3	0.190732	31619	0	0.180806	10104744	0.352743
315006526	1050430	5674	5245.750542	32007	19	0.509215	31888	35	0.424714	10097619	0.339603
313070996	898240	4593	6753.879746	31464	36	0.702361	31772	20	0.651115	10098006	0.297871
316568855	181163	907	5650.742966	31936	2	0.819496	31860	4	0.617026	10089027	0.315084
318118687	78388	382	3858.791693	31760	3	0.543678	31763	3	0.260713	10074984	0.328353
317687074	309224	1649	3802.327348	31679	2	0.674147	31749	1	0.527547	10061793	0.314954
314131202	1217993	6365	5585.089588	32158	7	0.762763	31899	10	0.643789	10056682	0.306461
313664594	696736	3798	6812.298667	31596	8	0.856126	31817	2	0.699276	10055980	0.294145
317073371	134973	698	5233.631682	32065	0	0.546887	32016	12	0.490660	10045741	0.302124
318183612	85388	448	3690.428259	31828	3	0.326950	31910	0	0.359298	10031871	0.315572
317310197	437261	2188	3998.099492	31848	1	0.275943	31903	2	0.219463	10019564	0.296855
313053396	1387668	7323	5923.280954	31780	58	0.557552	31986	20	0.493421	10017312	0.310008
314116500	551356	2858	6795.990099	31843	27	0.731675	31770	3	0.692783	10015838	0.303836
317363622	106456	563	4906.736101	31972	0	0.321784	31896	0	0.228078	10004369	0.313525
318149212	116061	587	3626.244929	31319	152	0.520554	31837	10	0.464996	9990814	0.310548
316837792	571573	3072	4345.529952	31560	31	0.709238	31764	0	0.468334	9979811	0.296218
312920316	1284125	6636	6199.893193	31948	1	0.667729	31871	24	0.632087	9978524	0.301331
314951613	405784	2185	6560.785317	31790	9	0.749618	31888	2	0.776877	9974798	0.300809
317683600	87258	471	4550.114746	31885	4	0.455082	31694	0	0.222601	9962679	0.308088
318103876	154322	862	3570.709707	31727	30	0.463767	31967	0	0.184401	9949047	0.309719
316140705	791161	4136	4732.944364	31928	6	0.674799	31749	64	0.393438	9939339	0.300353
312738304	1131602	5934	6497.201707	32219	5	0.724854	31620	27	0.632147	9939455	0.292280
315812552	278780	1460	6167.575114	31791	0	0.767713	32137	3	0.513996	9933356	0.293550
317943472	75148	402	4211.790272	31683	0	0.199829	31977	0	0.348730	9920649	0.299521
318013164	195902	1045	3574.946460	31889	4	0.227716	31905	4	0.266304	9907118	0.298781
315253362	1023321	5284	5065.661236	31677	16	0.531645	31668	48	0.555047	9899461	0.296593
312771055	998583	5170	6714.184228	31921	3	0.715964	31716	2	0.730156	9900409	0.290781
316309389	211393	1131	5843.968238	31844	1	0.352099	32003	6	0.496029	9892789	0.294263
318043751	78209	423	3978.699890	31799	0	0.249915	31973	0	0.200898	9879638	0.298019
317780827	267479	1359	3730.776965	31515	91	0.392359	31691	16	0.400264	9866702	0.294633
314522300	1157090	6081	5422.128297	30783	195	0.631493	31899	4	0.574101	9860584	0.294870
313435504	774930	3972	6788.506439	31315	16	0.776517	31869	11	0.677879	9860753	0.287885
316854920	152978	868	5402.956284	31853	0	0.486957	32129	0	0.586810	9851396	0.289993
318145434	85993	482	3772.966291	31683	52	0.404913	31858	0	0.187490	9837752	0.294796
317488369	374046	1931	3912.831594	31545	96	0.639107	31966	14	0.311198	9825712	0.290911
313547353	1310738	6808	5768.867979	31759	11	0.781135	31928	5	0.582273	9822602	0.288583
313864829	621036	3292	6807.949783	31894	9	0.624046	31952	4	0.743269	9821859	0.281910
317207945	120930	685	5094.581515	32040	1	0.229392	32019	0	0.266040	9811321	0.285601
318188232	96582	500	3658.789659	31785	68	0.466136	31801	10	0.339768	9797964	0.286939
317137724	487656	2572	4130.285140	31260	94	0.676236	31999	4	0.599599	9786331	0.280193
313022721	1351358	7139	6028.912177	31640	25	0.803652	31989	4	0.692786	9784762	0.279484
314500622	482573	2541	6700.823774	31711	8	0.880924	31593	3	0.791676	9782615	0.277539
317522818	97578	508	4754.310509	31867	4	0.899273	31861	1	0.304120	9771246	0.281249
318140995	130758	681	3617.773346	31934	1	0.256541	31680	0	0.176908	9757626	0.278643
316613781	641276	3348	4508.700763	31757	27	0.473012	31708	10	0.341476	9747447	0.273607
313042699	1200169	6202	6305.733862	31676	44	0.680405	32273	13	0.600635	9746302	0.271690
315362568	349099	1851	6373.119332	31890	3	0.806180	31900	4	0.752363	9742144	0.273354
317814621	81433	432	4424.570935	32079	0	0.520876	31736	0	0.233393	9730034	0.277030
318041801	174627	958	3580.531877	32008	2	0.214436	31610	1	0.171926	9716719	0.275390
315733798	895106	4649	4907.385417	31708	40	0.514996	31931	4	0.482918	9708205	0.270816
312739923	1073283	5488	6601.031881	31592	22	0.705867	32317	6	0.686413	9709114	0.269365
316009523	248376	1322	6004.497954	31842	0	0.453084	31967	2	0.274848	9702550	0.271264
317980201	78417	385	4099.959772	31810	0	0.209311	31880	4	0.342678	9689880	0.273851
317820707	252731	1288	3705.060463	31927	74	0.413622	31741	3	0.538273	9677146	0.271547
314842307	1086615	5592	5321.106027	31107	135	0.644388	31752	2	0.637409	9671081	0.271895
npatches	nstrain	runtime	dt	init_x	init_y	init_y_blood	init_z	init_S	beta0	beta1	beta2	beta3	mean_beta	B	d	delta	delta_blood	b[0]	mut	m	CTL	c	g	epsilon	k	het	lambda	rho	omega	x_max	patch.dyna	DELTA	A	VA
10000	1	100.000000	0.001000	21900	9499	5000000	0.001000	10000000	10.412510	10.833926	7.107810	6.759301	11	800000000	0.010000	1.000000	432.000000	80000	0.000050	0.004800	0	0.500000	0.000000	2.500000	17.000000	0.500000	0.001000	0.001000	0.010000	31872	0	10.000000	7.000000	1.000000
sus	inf	inf_blood	z	x[0]	y[0][0]	z[0]	x[1]	y[1][0]	z[1]	S[0]	synchrony
219000000	94990000	5000000	10.000000	21900	9499	0.001000	21900	9499	0.001000	10000000	0.000000
206073983	19605380	102671	3941.516320	20993	1791	0.394152	20418	1876	0.394152	10395543	0.000000
292555104	2082802	10810	6325.284492	29903	77	0.632580	29838	79	0.632580	10445085	0.000000
313490797	293114	1578	6392.760603	31843	2	0.432387	31679	0	0.519994	10441400	0.000000
317871582	38563	215	4043.335016	31816	0	0.214405	31726	4	0.542455	10427592	0.000000
318522919	37276	186	2650.565529	31809	0	0.169033	32037	1	0.495040	10412338	0.000000
317793960	320943	1662	3074.541793	31919	13	0.275403	31997	4	0.249253	10398159	0.000000
312074245	1818353	9415	5382.844295	31841	21	0.560565	31822	57	0.537986	10396623	0.000000
312459635	718511	3845	6818.982113	31864	5	0.707296	31664	4	0.719810	10400275	0.000000
317181605	89276	443	4857.657952	31854	10	0.515353	31855	1	0.281571	10388778	0.000000
318393611	48395	242	3141.319495	31758	1	0.590703	31987	0	0.172362	10373961	0.000000
317907046	269826	1392	3213.207019	31735	3	0.241269	31808	7	0.301819	10359781	0.000000
313827553	1339178	6951	5255.839589	31699	9	0.498004	31909	9	0.576585	10354444	0.000000
313221267	697773	3674	6645.066452	31826	12	0.695562	31959	22	0.743218	10355142	0.000000
317206766	96988	459	4854.371403	31876	0	0.236672	31679	0	0.294276	10343830	0.000000
318323142	61718	317	3194.199840	31993	0	0.296465	31873	0	0.174027	10329101	0.000000
317663709	337169	1752	3471.920501	31783	34	0.512754	31689	8	0.428236	10315793	0.000000
313637644	1292973	6722	5500.778894	31825	3	0.704508	31774	1	0.582009	10311316	0.000000
314272562	505003	2561	6493.257433	31815	1	0.420791	31845	1	0.419225	10309411	0.000000
317597458	73797	388	4494.151813	31911	1	0.210638	31743	2	0.626008	10296934	0.000000
318336998	76337	442	3139.811011	31928	0	0.168846	31885	0	0.236780	10282314	0.000000
317319353	444929	2294	3738.907859	31729	13	0.342120	32114	5	0.203185	10269408	0.000000
313062291	1303609	6785	5786.394951	31772	34	0.601025	31784	11	0.516768	10266981	0.000000
314857059	394031	2137	6336.849223	31978	0	0.511942	31636	2	0.582013	10263488	0.000000
317804516	59577	275	4203.204023	31787	1	0.301072	31939	0	0.262400	10250254	0.000000
318333980	82303	436	3018.166049	31670	0	0.177758	31845	0	0.171411	10235586	0.000000
317038278	528778	2800	3884.404965	31961	5	0.371497	31900	29	0.428851	10223509	0.000000
312738273	1314187	6883	5937.466201	31907	30	0.618841	31727	21	0.653624	10222037	0.000000
315184033	337315	1750	6252.376862	31731	2	0.768844	31953	0	0.685244	10217493	0.000000
317909812	52605	286	4099.544176	31946	0	0.564370	31941	0	0.486086	10204164	0.000000
318306436	93373	468	3000.243546	31892	0	0.186378	31990	4	0.236556	10189768	0.000000
316850033	592101	3052	4020.999009	32054	8	0.261581	31725	13	0.537006	10178309	0.000000
312536801	1293298	6667	6043.011956	31981	23	0.552182	31617	10	0.719215	10177804	0.000000
315435911	293136	1479	6120.855109	31684	0	0.549300	31930	2	0.623932	10172789	0.000000
317985768	54096	331	3982.599188	32002	1	0.268837	31697	0	0.203126	10159649	0.000000
318251796	125074	601	3087.742103	31967	2	0.192425	31894	21	0.344336	10145335	0.000000
316283343	738982	3849	4379.182275	31835	24	0.510242	31938	5	0.512642	10135087	0.000000
312874798	1071493	5521	6248.146719	31993	8	0.702984	31877	3	0.612289	10134656	0.000000
316191039	209052	1092	5714.005510	31922	2	0.594632	31710	9	0.738424	10127126	0.000000
318159757	51160	267	3664.809896	31916	0	0.276922	31817	0	0.359275	10113388	0.000000
318145843	162650	841	3131.376863	32052	2	0.255783	31956	0	0.232499	10099176	-1.#IND00
315609282	918544	4709	4688.264161	31620	15	0.506816	31870	10	0.248975	10090342	-1.#IND00
312992691	950505	5031	6421.111266	31881	10	0.700906	31919	15	0.544537	10090519	0.229184
316548586	162093	868	5418.834068	31788	1	0.469980	32062	1	0.529997	10081994	0.358335
318240731	47590	260	3494.335787	31812	0	0.199005	31803	0	0.184674	10067783	0.407933
318090982	190926	1015	3126.258796	31781	0	0.168269	31800	8	0.449483	10053825	0.367176
315032770	1080135	5661	4891.703153	31638	53	0.429556	31732	4	0.569994	10046027	0.351741
312948337	848028	4473	6533.673544	31663	4	0.654052	31791	18	0.625394	10047033	0.305217
316885687	129016	640	5182.167978	31951	10	0.582387	31733	3	0.721608	10037610	0.340524
318303643	47532	239	3360.308389	31942	0	0.274640	32034	0	0.422246	10023615	0.366260
318017703	208067	1110	3147.944680	31679	0	0.172018	31885	23	0.466631	10009865	0.343454
314752357	1140379	6045	5001.481196	31692	11	0.384074	31727	12	0.467176	10002908	0.363188
313106190	804101	4166	6568.344124	31787	7	0.626469	31961	6	0.676867	10003652	0.344566
316987351	118561	647	5076.241601	31783	5	0.239174	31928	2	0.227808	9993875	0.353161
318283137	56412	320	3336.889973	31837	1	0.511278	31842	14	0.505779	9980150	0.357972
317801167	284023	1443	3394.830115	31954	2	0.463059	31720	17	0.600741	9967086	0.341798
314234967	1170776	6197	5312.079966	32039	6	0.407099	31716	3	0.757867	9961743	0.329363
313997481	602038	3183	6507.540615	31724	3	0.444897	31788	5	0.853158	9960818	0.319324
317396287	89468	472	4680.368135	31789	0	0.434182	31972	0	0.392036	9949699	0.322800
318332726	69980	363	3193.925056	31754	8	0.567231	31804	0	0.177837	9935562	0.327976
317532287	378396	2013	3639.099891	31810	4	0.479950	31870	16	0.474255	9923044	0.313987
313728757	1200022	6309	5618.617119	31791	13	0.547618	31974	6	0.681160	9919475	0.311212
314751266	443211	2281	6359.403072	31783	2	0.642353	31987	2	0.806638	9916407	0.305008
317723818	68208	341	4315.625428	31698	0	0.336187	31874	0	0.362351	9904463	0.310205
318301066	88989	443	3116.423420	31646	0	0.175069	31898	0	0.178403	9890460	0.313480
317056493	513881	2651	3935.752493	31956	20	0.330835	31827	5	0.287413	9879072	0.300291
313139602	1210358	6234	5919.564410	31679	2	0.565746	31765	33	0.567848	9877734	0.302919
315344657	325231	1704	6146.665580	31980	3	0.628898	31778	1	0.660855	9873399	0.298592
317943590	57804	298	4034.491622	31665	6	0.595725	31715	0	0.233524	9860594	0.304212
318278438	105774	547	3089.349247	31974	0	0.272252	31958	0	0.169980	9846627	0.305552
316679897	635080	3255	4158.225450	31859	5	0.457460	31925	8	0.289562	9836056	0.296219
312887305	1161036	6035	6104.132468	31806	9	0.662756	31807	11	0.569152	9835627	0.291818
315795615	256920	1351	5929.638151	31843	2	0.495250	31706	1	0.440624	9829950	0.291913
318048896	54142	272	3865.738764	31773	0	0.194041	31543	2	0.458174	9816990	0.298949
318203005	145621	764	3135.260466	32046	17	0.277482	31918	1	0.434401	9803274	0.300099
315986855	811667	4303	4533.250622	31729	1	0.499540	31681	11	0.632976	9794073	0.297834
312930373	1003877	5326	6329.081381	31746	13	0.664186	31979	1	0.765848	9794215	0.293855
316387242	183567	975	5573.281375	31735	3	0.352375	31701	0	0.353721	9786604	0.296743
318170261	53541	276	3634.413333	31958	0	0.179520	31845	0	0.373774	9773044	0.300814
318089317	187828	1002	3204.624542	31816	0	0.324623	31770	25	0.519924	9759718	0.300147
315215000	1000538	5253	4882.266561	32030	2	0.524112	31762	9	0.359990	9752485	0.296343
313395027	792839	4165	6457.205781	31725	5	0.563021	31782	11	0.611863	9752645	0.290900
316949791	125339	676	5129.269322	31851	0	0.255360	31728	2	0.509654	9743110	0.294649
318264947	57681	307	3353.921929	31902	0	0.319241	31722	7	0.359759	9729687	0.296801
317819687	277648	1489	3369.361013	31768	2	0.188521	31846	7	0.611723	9716920	0.290856
314348921	1168446	6094	5277.960815	31854	6	0.245355	31897	4	0.580925	9711901	0.295401
313927299	610498	3122	6519.360245	31753	18	0.542342	31836	8	0.689199	9711487	0.291447
317370593	88969	456	4698.740037	31823	0	0.222576	31974	0	0.359958	9700560	0.294072
318287844	70917	362	3181.567498	31736	7	0.490455	32005	0	0.252478	9686737	0.297445
317530003	377438	1923	3572.718306	31723	10	0.690984	31801	15	0.323552	9674644	0.292899
313582442	1252890	6411	5576.692629	31778	6	0.696217	31651	51	0.589765	9671868	0.295667
314436612	491215	2601	6457.209117	31690	1	0.718968	31963	12	0.751211	9670039	0.292593
317630609	71418	379	4444.858423	31905	8	0.296177	31792	1	0.263180	9658601	0.295582
318347871	82980	436	3099.284325	31834	0	0.182600	31798	13	0.416502	9645007	0.297462
317197677	487017	2571	3827.835710	31857	0	0.173742	31708	9	0.453253	9633410	0.290322
313060938	1249346	6431	5861.883902	31647	16	0.383329	32052	17	0.668423	9632245	0.292247
315174961	351174	1790	6224.185250	31878	3	0.626017	31813	10	0.706952	9628642	0.291058
317897784	55823	274	4095.077775	32019	0	0.208205	32090	2	0.267253	9616057	0.293509
318299151	98031	477	3011.295726	31620	6	0.210174	31984	0	0.207341	9602379	0.294284
316832729	589856	3088	4031.245503	31691	4	0.521006	31872	9	0.470302	9591937	0.289812
npatches	nstrain	runtime	dt	init_x	init_y	init_y_blood	init_z	init_S	beta0	beta1	beta2	beta3	mean_beta	B	d	delta	delta_blood	b[0]	mut	m	CTL	c	g	epsilon	k	het	lambda	rho	omega	x_max	patch.dyna	DELTA	A	VA
10000	1	100.000000	0.001000	21900	9499	5000000	0.001000	10000000	10.539422	7.668077	7.836535	8.639980	11	800000000	0.010000	1.000000	432.000000	80000	0.000050	0.004800	0	0.500000	0.000000	2.500000	18.000000	0.500000	0.001000	0.001000	0.010000	31872	0	10.000000	7.000000	1.000000
sus	inf	inf_blood	z	x[0]	y[0][0]	z[0]	x[1]	y[1][0]	z[1]	S[0]	synchrony
219000000	94990000	5000000	10.000000	21900	9499	0.001000	21900	9499	0.001000	10000000	0.000000
210632381	17130709	89697	3941.516320	21153	1584	0.394152	24305	935	0.394152	10386217	0.000000
296311363	1460876	7799	6319.340092	30317	41	0.632580	30932	19	0.632580	10425094	0.000000
315053784	147825	793	5585.318518	31769	0	0.599748	31566	1	0.316016	10417112	0.000000
318239393	17887	101	3231.900781	31848	0	0.188132	31959	0	0.207495	10402151	0.000000
318589654	34027	174	2274.898194	31861	0	0.167731	32113	0	0.168690	10386739	0.000000
317708107	358045	1871	2995.731729	32056	2	0.176253	31975	1	0.170118	10373044	0.000000
312612290	1504020	7791	5351.328666	31890	48	0.461575	31798	23	0.464094	10370701	0.000000
314276555	426049	2250	6287.757739	31894	0	0.455430	31918	0	0.399138	10368915	0.000000
317813632	44435	250	4014.825735	32098	2	0.405099	31937	0	0.205195	10355666	0.000000
318468768	49555	278	2640.790606	31944	0	0.328707	32047	1	0.168925	10340972	0.000000
317661764	342859	1821	3215.322705	31951	0	0.195882	31861	2	0.257123	10327767	0.000000
313738877	1180033	6164	5351.423139	31955	31	0.500140	31972	7	0.549479	10323152	0.000000
315092767	356515	1897	6021.728750	31814	9	0.696858	31703	3	0.534592	10318880	0.000000
317960570	41910	201	3873.262235	31909	2	0.322152	31699	0	0.215790	10305290	0.000000
318431302	66248	331	2677.765745	31717	0	0.179041	31715	0	0.169101	10290429	0.000000
317399420	420615	2159	3498.132186	31947	2	0.279544	31778	1	0.196004	10277743	0.000000
313619139	1112796	5690	5566.647949	31725	10	0.563076	31766	7	0.415525	10273964	0.000000
315718213	265286	1422	5773.430707	31678	4	0.735025	31976	3	0.645542	10267848	0.000000
318109367	38517	186	3622.310709	31653	0	0.320991	31696	0	0.268511	10253749	0.000000
318397712	85624	453	2708.428639	31719	6	0.336650	31909	0	0.171714	10239108	0.000000
317104958	503185	2490	3771.579143	31904	5	0.331142	31764	2	0.439699	10227053	0.000000
313650940	1024154	5375	5735.072122	31961	7	0.594368	31895	6	0.450722	10224188	0.000000
316186207	207964	1112	5510.887082	31655	6	0.754002	31633	1	0.254754	10216929	0.000000
318213630	36045	199	3420.039925	31771	1	0.234875	31451	0	0.174870	10202857	0.000000
318339757	101068	505	2721.493608	31837	0	0.170141	31911	0	0.183661	10188253	0.000000
316652465	629082	3273	4014.928456	31834	15	0.371874	31826	5	0.440951	10177136	0.000000
313612758	925018	4803	5911.622722	31618	13	0.619070	31926	8	0.464046	10174647	0.000000
316632490	152776	821	5246.759940	31835	2	0.666510	31883	0	0.251731	10165662	0.000000
318280226	36982	187	3249.656282	31939	0	0.238966	31950	0	0.183635	10151566	0.000000
318269795	125186	651	2760.609907	32066	0	0.170250	31794	1	0.172221	10137205	0.000000
316184021	754077	3962	4269.519869	31798	4	0.262403	31882	1	0.271176	10127336	0.000000
313632497	829506	4343	6054.504882	31730	14	0.552681	31842	8	0.551859	10125715	0.000000
316915128	120047	647	4978.746754	31697	2	0.727411	31975	1	0.300172	10115751	0.000000
318361562	39154	184	3100.157050	31577	0	0.220461	31971	2	0.265374	10101308	0.000000
318137031	173710	931	2882.106446	31925	7	0.200563	31775	0	0.196208	10087353	0.000000
315581406	868410	4526	4612.632672	31886	6	0.513733	31825	1	0.233611	10078773	0.000000
314234938	625337	3304	6088.004576	31904	10	0.705101	31524	7	0.516975	10076307	0.000000
317440437	79412	433	4526.952787	31661	0	0.508672	31894	3	0.215828	10065116	0.000000
318412679	44754	210	2923.371885	31858	0	0.183617	31824	0	0.227137	10050459	0.000000
317947607	241491	1311	3078.198434	31786	29	0.344361	31902	1	0.409869	10037060	-1.#IND00
314906708	973805	5060	4978.765764	31721	8	0.602385	31832	6	0.499432	10030116	-1.#IND00
314841223	463905	2353	6061.526477	31897	3	0.540433	31595	0	0.471192	10026884	0.170896
317747870	59023	342	4174.267356	31741	0	0.206869	31843	0	0.240787	10014577	0.318042
318383004	66704	344	2862.874276	31842	11	0.408674	31863	0	0.170340	10000168	0.336573
317525657	366000	1982	3450.948279	31833	1	0.296191	31890	6	0.358491	9987619	0.276443
314213123	1034429	5499	5410.440412	31620	11	0.560286	31842	2	0.337578	9983114	0.265672
315726641	287057	1459	5760.559850	31855	3	0.505033	31848	13	0.513340	9977637	0.261439
318075983	43809	229	3726.426117	31756	0	0.253183	31903	0	0.234495	9964459	0.295570
318353296	86848	451	2775.351295	31896	1	0.182709	31948	1	0.170028	9950277	0.305785
317069236	508815	2589	3806.313260	31995	8	0.495127	31654	10	0.355071	9938766	0.268327
313864516	957307	4990	5722.273967	31980	4	0.450036	31873	2	0.608880	9935621	0.288831
316314706	200155	1037	5426.338044	31971	1	0.521046	31938	1	0.233363	9928245	0.296487
318205352	40910	209	3431.554574	31832	0	0.286843	31908	0	0.256965	9914460	0.311887
318259726	123524	628	2830.760813	31801	0	0.172623	31872	1	0.171142	9900637	0.306722
316379665	682833	3588	4230.226291	31836	17	0.353706	31757	3	0.429135	9890436	0.297178
314107585	761937	3949	5953.271583	31709	3	0.608052	31953	1	0.360816	9887833	0.287967
317019154	120359	660	4927.312011	31768	0	0.527677	31953	2	0.343984	9878244	0.290550
318327364	45916	230	3132.910396	31859	0	0.184559	31822	0	0.195809	9864509	0.298869
318081113	190021	985	3017.651249	31819	0	0.167553	31670	1	0.215454	9850823	0.287580
315648122	828410	4154	4709.654032	31778	8	0.395930	31962	3	0.509171	9842558	0.282684
314686727	552772	3007	6007.429373	31999	3	0.532018	31693	4	0.613095	9838980	0.273862
317550562	78189	430	4423.549936	31840	3	0.443418	31864	0	0.270840	9827983	0.280932
318389261	58845	292	2957.072768	31660	0	0.219646	32071	0	0.171830	9814136	0.287839
317753022	287045	1511	3293.375999	31714	0	0.169292	31928	3	0.337052	9801094	0.275676
314820460	954644	4978	5143.468042	32137	49	0.388732	32070	15	0.588566	9794789	0.275041
315294705	380432	1995	5925.453543	31875	5	0.629293	31967	3	0.638251	9790382	0.269385
317882477	52064	275	3983.758539	31805	0	0.453904	31845	0	0.193094	9778039	0.273521
318392902	69399	351	2803.007956	31841	6	0.220695	31894	1	0.171242	9764328	0.278121
317463843	379519	2012	3513.682589	31788	17	0.527387	31891	10	0.440580	9752035	0.268933
314151287	1012087	5426	5458.883428	31648	10	0.713381	31846	5	0.457302	9747720	0.266879
315826623	276128	1433	5728.996578	31787	0	0.429465	31840	3	0.396311	9742036	0.266345
318072991	45705	232	3684.448339	31864	11	0.310578	31952	0	0.181729	9729263	0.270463
318333879	98658	549	2815.876324	31743	2	0.553820	32020	6	0.327924	9715769	0.270260
316861768	550801	2886	3948.207274	31771	19	0.320527	31946	8	0.327828	9705162	0.264873
314019495	888497	4677	5777.238034	31626	15	0.587930	31798	3	0.530810	9702250	0.267779
316586495	172532	914	5288.907230	31731	0	0.548852	32060	2	0.411721	9694403	0.267485
318241432	39450	201	3315.197985	31972	0	0.201220	32142	0	0.212546	9681087	0.269456
318248792	137271	702	2850.154965	31824	0	0.168379	32015	0	0.168941	9667370	0.270397
316127070	756940	3886	4352.533292	31743	37	0.372147	32076	1	0.315957	9658109	0.271123
313978414	754219	3954	6036.862080	31787	2	0.619235	31591	11	0.573305	9656365	0.267238
317066301	114781	592	4871.714265	31836	9	0.532276	31942	3	0.285311	9646980	0.270831
318358802	45085	243	3116.416097	31851	0	0.203815	31916	4	0.566574	9633591	0.272505
318137100	169614	891	2945.586848	31874	1	0.168508	32054	0	0.256941	9620323	0.269819
315696970	845738	4256	4611.340055	31915	2	0.195711	31773	8	0.309645	9612070	0.268157
314214396	642503	3317	6094.909818	31637	3	0.493747	31863	8	0.499413	9610030	0.262081
317358170	85962	433	4552.480514	31613	0	0.228994	31848	1	0.246982	9599671	0.265658
318405295	48150	254	2954.063963	31736	0	0.178964	32106	0	0.180471	9586108	0.268782
317903831	251593	1307	3110.854658	31713	34	0.426841	32070	1	0.173656	9573215	0.266177
314895076	970812	5142	5009.051923	31896	4	0.652405	31844	7	0.323246	9567160	0.266562
314933957	452674	2423	6033.991901	31902	11	0.628009	32007	1	0.335939	9563884	0.263815
317775617	58382	326	4149.540918	31826	0	0.233676	31821	1	0.228094	9552299	0.266728
318435337	56262	276	2800.008937	31844	0	0.224131	31742	1	0.172974	9538495	0.268749
317676675	330030	1666	3314.612987	31781	5	0.372484	31770	2	0.248859	9526137	0.261536
314178156	1060680	5526	5319.014337	31769	21	0.542762	31855	2	0.441517	9521699	0.263605
315451771	332565	1708	5894.365620	31751	0	0.394456	31901	1	0.410631	9517403	0.263128
317982293	43967	243	3832.714106	31878	10	0.451887	31703	5	0.339793	9505126	0.266707
318404014	76509	408	2741.730983	32045	0	0.254953	31870	0	0.181241	9491475	0.267798
317296591	438981	2310	3634.783034	31846	10	0.300749	31864	5	0.307072	9480061	0.263743
313989319	998850	5233	5600.507613	31837	2	0.575936	32004	9	0.579770	9477134	0.262330
npatches	nstrain	runtime	dt	init_x	init_y	init_y_blood	init_z	init_S	beta0	beta1	beta2	beta3	mean_beta	B	d	delta	delta_blood	b[0]	mut	m	CTL	c	g	epsilon	k	het	lambda	rho	omega	x_max	patch.dyna	DELTA	A	VA
10000	1	100.000000	0.001000	21900	9499	5000000	0.001000	10000000	13.742514	16.366130	14.481908	13.214281	11	800000000	0.010000	1.000000	432.000000	80000	0.000050	0.004800	0	0.500000	0.000000	2.500000	19.000000	0.500000	0.001000	0.001000	0.010000	31872	0	10.000000	7.000000	1.000000
sus	inf	inf_blood	z	x[0]	y[0][0]	z[0]	x[1]	y[1][0]	z[1]	S[0]	synchrony
219000000	94990000	5000000	10.000000	21900	9499	0.001000	21900	9499	0.001000	10000000	0.000000
215314873	14874875	77860	3941.516320	18687	1977	0.394152	16918	2709	0.394152	10376020	0.000000
299490309	1010693	5385	6289.634714	29265	167	0.632580	27029	350	0.632580	10406235	0.000000
316036791	70830	376	4878.115731	31527	2	0.731791	31141	18	0.777177	10395661	0.000000
318425191	9183	42	2606.176727	31744	0	0.290541	31801	0	0.363007	10380361	0.000000
318588379	31559	177	2027.928364	31678	0	0.172806	31756	0	0.176398	10365036	0.000000
317801882	306057	1591	2822.525799	31768	14	0.241175	28943	1147	0.473574	10351265	0.000000
314051752	1106241	5716	5057.654251	31184	187	0.539807	27328	444	0.680747	10345863	0.000000
315435544	295393	1517	5680.432720	31524	25	0.720914	31034	8	0.806387	10340852	0.000000
318124544	28765	166	3483.675839	32028	2	0.542459	31920	2	0.842123	10326808	0.000000
318529988	38929	205	2366.315077	31785	0	0.208757	31617	0	0.211546	10311904	0.000000
317968620	241321	1279	2858.689741	32005	5	0.189611	31020	346	0.435397	10298113	0.000000
315024010	897737	4742	4858.356232	31415	120	0.508536	27179	532	0.657594	10290804	0.000000
315579329	333934	1803	5616.976162	31834	19	0.701949	30395	42	0.792346	10284918	0.000000
318047628	36322	170	3629.959520	32027	0	0.235728	31690	0	0.406150	10271668	0.000000
318472783	46619	233	2468.600569	31896	0	0.170090	31874	0	0.178536	10256676	0.000000
317787547	280985	1468	3053.094742	31996	20	0.371863	31599	119	0.448306	10243081	0.000000
315131246	818713	4299	4978.196577	31448	35	0.619064	28562	544	0.665422	10235732	0.000000
316094335	259243	1378	5363.353727	31705	8	0.652570	30559	31	0.797094	10228900	0.000000
318181612	34687	165	3439.959759	32053	0	0.210138	31636	1	0.480054	10215058	0.000000
318425561	71315	412	2562.160829	31896	0	0.168821	31939	0	0.182199	10200397	0.000000
317470371	366819	1905	3428.043741	31749	53	0.362045	31852	64	0.370443	10187890	0.000000
314940990	762508	3959	5236.541814	31024	114	0.613109	28457	623	0.618202	10181631	0.000000
316744804	163480	852	5023.303066	31662	16	0.765368	30350	62	0.768457	10172546	0.000000
318285006	37840	158	3163.970458	31764	0	0.264358	31532	10	0.772103	10158236	0.000000
318325338	100153	534	2649.131876	31963	33	0.330569	31812	0	0.284846	10143885	0.000000
317030574	482659	2478	3812.100578	31277	95	0.594020	31346	342	0.404788	10132166	0.000000
315025075	649395	3276	5423.473683	31666	3	0.753792	26580	808	0.639031	10126398	0.000000
317214740	110274	585	4657.469411	32107	0	0.235871	30484	51	0.781089	10116108	0.000000
318400140	33793	152	2926.661698	31465	120	0.355215	31794	0	0.312856	10101751	0.000000
318241898	137209	719	2695.834384	30601	245	0.608967	31751	5	0.255907	10087516	0.000000
316446991	623638	3323	4190.148850	31948	12	0.762856	30922	344	0.548742	10077151	0.000000
315286594	498236	2604	5552.058978	31766	1	0.695067	28925	326	0.726332	10071843	0.000000
317678669	65455	341	4156.690295	31775	3	0.566706	31280	1	0.761045	10059993	0.000000
318435025	46998	267	2721.027364	31988	0	0.188482	31845	0	0.196126	10045784	0.000000
317968374	221950	1131	2975.811458	31660	101	0.454848	31606	41	0.488613	10032377	0.000000
315680280	732849	3823	4691.604502	31575	37	0.669390	31629	17	0.689867	10023858	0.000000
315867116	326347	1721	5443.267311	32001	1	0.594406	31908	7	0.554558	10017147	0.000000
318001637	46231	242	3678.247560	31961	0	0.262573	31678	13	0.729859	10004194	0.000000
318419835	62681	306	2633.053177	31878	0	0.183032	31651	0	0.391045	9989733	0.000000
[truncated: 163 more rows]
