# Supplementary material for: Large Variations in HIV-1 Viral Load Explained by Shifting-Mosaic Metapopulation Dynamics
Source: PLoS Biol. 2016 Oct 5;14(10):e1002567. doi: 10.1371/journal.pbio.1002567 (PMC5051940; doi:10.1371/journal.pbio.1002567)
Supplement: S1 Data — Each file gives the output from the simulations indicated by the filename: low migration (ms1, db432); high migration (ms1, db1); very high migration (ms10, db1); number of patches (np); reservoir (storage); no reservoir (nostorage); CTL immigration model (CTLimmig); CTL proliferation model (CTLprolif); β¯ (beta1, beta2, …). Within each file, there are 21 simulations for (k = 0,1,..,20), and data is output each day. For measures of synchrony, the final entry should be used. See Methods and S1 Simulation Code for further details. (ZIP) [file pbio.1002567.s002.zip › S1_Data/ms1_np10000_storage_noPD_CTLimmig_db432_beta12.tsv]

npatches	nstrain	runtime	dt	init_x	init_y	init_y_blood	init_z	init_S	beta0	beta1	beta2	beta3	mean_beta	B	d	delta	delta_blood	b[0]	mut	m	CTL	c	g	epsilon	k	het	lambda	rho	omega	x_max	patch.dyna	DELTA	A	VA
10000	1	100.000000	0.001000	21900	9499	5000000	0.001000	10000000	7.053252	7.465828	8.687901	16.806115	12	800000000	0.010000	1.000000	432.000000	80000	0.000050	0.004800	0	0.500000	0.000000	2.500000	0.000000	0.500000	0.001000	0.001000	0.010000	31872	0	10.000000	7.000000	1.000000
sus	inf	inf_blood	z	x[0]	y[0][0]	z[0]	x[1]	y[1][0]	z[1]	S[0]	synchrony
219000000	94990000	5000000	10.000000	21900	9499	0.001000	21900	9499	0.001000	10000000	0.000000
92432394	177193014	924378	3941.516320	14117	14269	0.394152	13462	14816	0.394152	10631567	0.000000
94339373	173149632	900784	6325.803353	14383	13684	0.632580	13641	14308	0.632580	11177065	0.000000
94434771	173060066	902493	7771.765723	14344	13848	0.777177	13680	13995	0.777177	11722293	0.000000
94448403	173020746	900264	8648.676577	14326	13973	0.864868	13801	14174	0.864868	12266630	0.000000
94446270	173040017	903229	9180.483393	14198	13924	0.918048	13521	14420	0.918048	12810914	0.000000
94440342	173037398	901194	9503.000201	14568	13657	0.950300	13646	14490	0.950300	13352906	0.000000
94432205	173054446	901655	9698.592075	14705	13487	0.969859	13678	14214	0.969859	13895448	0.000000
94435981	173056359	900133	9817.209710	14647	13407	0.981721	13600	14224	0.981721	14437676	0.000000
94444472	173026298	901444	9889.145947	14477	13689	0.988915	13843	14082	0.988915	14978150	0.000000
94445665	173015884	900770	9932.772025	14433	13611	0.993277	13905	14191	0.993277	15518679	0.000000
94431495	173042914	900317	9959.229270	14441	13831	0.995923	13999	13903	0.995923	16058284	0.000000
94440417	173045610	901777	9975.274394	14236	13855	0.997527	13644	14258	0.997527	16596500	0.000000
94445142	173052496	900538	9985.005037	14321	13992	0.998501	13549	14215	0.998501	17134526	0.000000
94439097	173056238	900598	9990.906233	14287	13864	0.999091	13737	14487	0.999091	17671078	0.000000
94453196	173040965	901085	9994.485041	14405	13800	0.999449	13596	14189	0.999449	18206350	0.000000
94428696	173062269	901380	9996.655426	14538	13560	0.999666	13593	14314	0.999666	18742607	0.000000
94444113	173035300	901499	9997.971667	14213	14116	0.999797	13691	14064	0.999797	19276671	0.000000
94452906	173052513	901828	9998.769908	14101	13977	0.999877	13646	14594	0.999877	19809375	0.000000
94428918	173066083	900957	9999.254005	14383	13935	0.999925	13659	14185	0.999925	20343967	0.000000
94430934	173026843	901408	9999.547588	14283	13936	0.999955	13694	14218	0.999955	20876744	0.000000
94428965	173057126	901588	9999.725632	14482	13729	0.999973	13821	13979	0.999973	21408125	0.000000
94442799	173038226	901427	9999.833608	14295	13959	0.999983	13617	14422	0.999983	21938026	0.000000
94454836	173023153	901296	9999.899091	14378	13630	0.999990	13620	14432	0.999990	22467096	0.000000
94446021	173019230	901461	9999.938803	14472	13748	0.999994	13725	14032	0.999994	22995760	0.000000
94437275	173042680	900444	9999.962887	14382	13745	0.999996	13766	14245	0.999996	23525071	0.000000
94454876	173026007	901773	9999.977493	14334	13881	0.999998	13534	14256	0.999998	24051451	0.000000
94439494	173041288	902111	9999.986350	14241	13727	0.999999	13533	14413	0.999999	24577764	0.000000
94442729	173036907	900136	9999.991722	14405	13958	0.999999	13796	14045	0.999999	25103570	0.000000
94431280	173032047	902065	9999.994980	14574	13890	0.999999	13619	14228	0.999999	25629507	0.000000
94448664	173040626	901106	9999.996955	14396	13694	1.000000	13680	14151	1.000000	26154442	0.000000
94447385	173037994	901022	9999.998154	14559	13541	1.000000	13599	14363	1.000000	26677052	0.000000
94452604	173032753	901172	9999.998880	14390	13834	1.000000	14007	13785	1.000000	27199776	0.000000
94438828	173045354	900148	9999.999321	14286	14066	1.000000	13564	14289	1.000000	27719974	0.000000
94457826	173017959	901831	9999.999588	14428	13777	1.000000	13711	14205	1.000000	28240285	0.000000
94446521	173022513	900783	9999.999750	14353	13668	1.000000	13544	14252	1.000000	28759101	0.000000
94439730	173028979	899534	9999.999849	14489	13836	1.000000	13530	14459	1.000000	29279071	0.000000
94461429	173029503	901006	9999.999908	14417	13681	1.000000	13611	14423	1.000000	29798251	0.000000
94439230	173055915	902559	9999.999944	14435	13543	1.000000	13445	14449	1.000000	30315828	0.000000
94445836	173041179	902055	9999.999966	14264	13831	1.000000	13518	14301	1.000000	30832713	0.000000
94429859	173065764	902705	9999.999980	14434	13849	1.000000	13733	14266	1.000000	31348661	-1.#IND00
94431822	173052418	901065	9999.999988	14514	13575	1.000000	13707	13967	1.000000	31863115	-0.000000
94450654	173022478	901752	9999.999992	14581	13555	1.000000	13617	14490	1.000000	32378802	0.024025
94439541	173042896	902220	9999.999995	14336	13757	1.000000	13402	14312	1.000000	32891951	0.018763
94452781	173028057	899368	9999.999997	14435	13658	1.000000	13552	14157	1.000000	33404038	0.010367
94451428	173041185	900498	9999.999998	14300	13812	1.000000	13617	14110	1.000000	33915785	0.000090
94446283	173035976	900838	9999.999999	14526	13590	1.000000	13648	14140	1.000000	34426989	-0.009109
94443827	173034859	901985	9999.999999	14449	13679	1.000000	13578	14482	1.000000	34938658	-0.009489
94450183	173040252	899713	10000.000000	14326	13779	1.000000	13581	14241	1.000000	35448201	-0.008794
94424168	173058412	902399	10000.000000	14460	13639	1.000000	13722	14144	1.000000	35957658	-0.008940
94438979	173048236	902033	10000.000000	14261	13844	1.000000	13657	14452	1.000000	36465252	-0.004667
94441049	173041141	901980	10000.000000	14562	13631	1.000000	13804	14009	1.000000	36973945	-0.005653
94433483	173060847	900122	10000.000000	14334	13844	1.000000	13521	14459	1.000000	37480431	-0.007350
94435562	173041617	901572	10000.000000	14174	13794	1.000000	13552	14430	1.000000	37988165	-0.006203
94431478	173047451	903078	10000.000000	14373	13734	1.000000	13635	14369	1.000000	38493853	-0.006791
94452355	173034036	902584	10000.000000	14507	13632	1.000000	13860	14024	1.000000	38998515	-0.007484
94446414	173044238	900168	10000.000000	14472	13570	1.000000	13829	14003	1.000000	39502148	-0.006731
94437822	173023229	900860	10000.000000	14435	13749	1.000000	13516	14230	1.000000	40004338	-0.004393
94440065	173048662	902945	10000.000000	14421	14019	1.000000	13624	14335	1.000000	40506011	-0.003684
94448231	173020589	900059	10000.000000	14410	13744	1.000000	13493	14376	1.000000	41007311	-0.003959
94450630	173027602	902595	10000.000000	14496	13861	1.000000	13796	14104	1.000000	41508359	-0.004014
94456807	173040577	900835	10000.000000	14355	13672	1.000000	13451	14556	1.000000	42009208	-0.004240
94445651	173040577	899937	10000.000000	14325	13688	1.000000	13489	14364	1.000000	42508020	-0.003036
94451156	173033274	901305	10000.000000	14638	13789	1.000000	13783	14313	1.000000	43006591	-0.002904
94436257	173049700	899278	10000.000000	14307	13895	1.000000	13678	14424	1.000000	43503551	-0.002544
94450584	173042653	902966	10000.000000	14494	13525	1.000000	13372	14500	1.000000	44002851	-0.003584
94443092	173058560	901275	10000.000000	14558	13591	1.000000	13744	14271	1.000000	44500195	-0.002901
94440104	173062026	899687	10000.000000	14364	13833	1.000000	13583	14374	1.000000	44994765	-0.002906
94427946	173073008	901351	10000.000000	14312	13995	1.000000	13643	14364	1.000000	45490104	-0.003811
94431962	173035314	901704	10000.000000	14287	13965	1.000000	13336	14567	1.000000	45983767	-0.003225
94439233	173043519	902267	10000.000000	14332	13721	1.000000	13670	14331	1.000000	46476526	-0.003248
94431835	173059879	902634	10000.000000	14370	13733	1.000000	13781	13962	1.000000	46969941	-0.003600
94443821	173042422	899880	10000.000000	14261	13860	1.000000	13650	14396	1.000000	47462237	-0.003222
94435921	173046098	902815	10000.000000	14276	14003	1.000000	13751	14231	1.000000	47952175	-0.003616
94428037	173047902	899631	10000.000000	14260	14056	1.000000	13648	14262	1.000000	48442633	-0.003561
94455540	173021173	902647	10000.000000	14478	13624	1.000000	13726	14167	1.000000	48933416	-0.002848
94439626	173038121	901810	10000.000000	14509	13784	1.000000	13672	14419	1.000000	49422323	-0.002842
94427560	173056375	902459	10000.000000	14229	13793	1.000000	13630	14405	1.000000	49910475	-0.002076
94441621	173039274	901001	10000.000000	14519	13461	1.000000	13793	14083	1.000000	50398298	-0.002958
94441011	173042238	901593	10000.000000	14206	14043	1.000000	13543	14281	1.000000	50885441	-0.002750
94426080	173068565	902403	10000.000000	14420	13991	1.000000	13630	14374	1.000000	51369899	-0.002293
94437134	173037433	900632	10000.000000	14564	13502	1.000000	13483	14455	1.000000	51855418	-0.002127
94450614	173019809	900361	10000.000000	14382	13793	1.000000	13653	14433	1.000000	52340109	-0.002199
94455985	173012924	901241	10000.000000	14408	13683	1.000000	13672	14186	1.000000	52824953	-0.002291
94431355	173061681	901926	10000.000000	14393	13628	1.000000	13641	14293	1.000000	53305057	-0.001426
94436918	173055671	900797	10000.000000	14301	13759	1.000000	13750	13996	1.000000	53787939	-0.001596
94434310	173072418	901691	10000.000000	14421	13906	1.000000	13635	14205	1.000000	54269722	-0.001638
94449077	173030970	899547	10000.000000	14395	13784	1.000000	13806	14191	1.000000	54751009	-0.001742
94417825	173066803	902909	10000.000000	14291	14081	1.000000	13607	14682	1.000000	55231190	-0.002204
94435908	173027998	901206	10000.000000	14293	13916	1.000000	13745	14302	1.000000	55710337	-0.002444
94451762	173044305	900631	10000.000000	14511	13549	1.000000	13651	14310	1.000000	56189373	-0.002762
94449188	173038639	901321	10000.000000	14423	13664	1.000000	13566	14371	1.000000	56669468	-0.002595
94431839	173042961	901865	10000.000000	14495	13552	1.000000	13626	14314	1.000000	57147592	-0.002999
94441558	173030044	900839	10000.000000	14261	13785	1.000000	13666	14157	1.000000	57625011	-0.003610
94450741	173024734	900517	10000.000000	14505	13463	1.000000	13477	14461	1.000000	58100762	-0.003518
94440585	173037106	900477	10000.000000	14551	13591	1.000000	13419	14418	1.000000	58575966	-0.003497
94444941	173043075	900446	10000.000000	14521	13706	1.000000	13820	14047	1.000000	59049268	-0.003504
94432354	173063038	901754	10000.000000	14452	13601	1.000000	13732	14325	1.000000	59522720	-0.003608
94453771	173034033	900291	10000.000000	14382	13925	1.000000	13457	14482	1.000000	59995717	-0.002988
94438852	173039747	901226	10000.000000	14481	13583	1.000000	13651	14233	1.000000	60468371	-0.002951
npatches	nstrain	runtime	dt	init_x	init_y	init_y_blood	init_z	init_S	beta0	beta1	beta2	beta3	mean_beta	B	d	delta	delta_blood	b[0]	mut	m	CTL	c	g	epsilon	k	het	lambda	rho	omega	x_max	patch.dyna	DELTA	A	VA
10000	1	100.000000	0.001000	21900	9499	5000000	0.001000	10000000	13.993983	12.169241	12.806273	13.341964	12	800000000	0.010000	1.000000	432.000000	80000	0.000050	0.004800	0	0.500000	0.000000	2.500000	1.000000	0.500000	0.001000	0.001000	0.010000	31872	0	10.000000	7.000000	1.000000
sus	inf	inf_blood	z	x[0]	y[0][0]	z[0]	x[1]	y[1][0]	z[1]	S[0]	synchrony
219000000	94990000	5000000	10.000000	21900	9499	0.001000	21900	9499	0.001000	10000000	0.000000
99176103	156645823	817486	3941.516320	7798	17040	0.394152	8937	16252	0.394152	10620532	0.000000
109832078	136188460	710899	6325.803353	8825	14912	0.632580	9757	14312	0.632580	11128342	0.000000
115252892	127290625	664796	7771.765723	9164	14121	0.777177	10323	13488	0.777177	11623399	0.000000
118392913	122393633	637380	8648.676577	9351	13712	0.864868	10598	13045	0.864868	12109162	0.000000
120311873	119536261	622519	9180.483393	9603	13257	0.918048	10717	12827	0.918048	12589606	0.000000
121487661	117831790	614652	9503.000201	9639	13057	0.950300	11051	12552	0.950300	13065282	0.000000
122170199	116853863	608624	9698.592075	9717	13097	0.969859	11031	12443	0.969859	13538146	0.000000
122605772	116230828	604628	9817.209710	9733	12887	0.981721	11076	12230	0.981721	14011194	0.000000
122881661	115869464	603518	9889.145947	9718	13062	0.988915	11204	12183	0.988915	14482156	0.000000
123023813	115656743	601621	9932.772025	9724	13083	0.993277	11022	12387	0.993277	14951987	0.000000
123103552	115535964	602156	9959.229270	9810	13132	0.995923	11235	11989	0.995923	15418667	0.000000
123154769	115475234	601327	9975.274394	9687	13035	0.997527	11070	12336	0.997527	15886710	0.000000
123224514	115372310	600744	9985.005037	9682	13011	0.998501	11272	11965	0.998501	16352784	0.000000
123246564	115338518	599899	9990.906233	9830	13074	0.999091	11232	12134	0.999091	16818869	0.000000
123257755	115339988	599680	9994.485041	9759	13017	0.999449	11218	12109	0.999449	17284131	0.000000
123250021	115347702	600157	9996.655426	9740	13005	0.999666	11258	11954	0.999666	17748428	0.000000
123259427	115323146	601222	9997.971667	9641	12977	0.999797	11107	12150	0.999797	18210088	0.000000
123249266	115326924	601241	9998.769908	9904	12900	0.999877	11094	12107	0.999877	18673240	0.000000
123266231	115325719	600314	9999.254005	9847	12827	0.999925	11014	12225	0.999925	19135730	0.000000
123255406	115337711	601640	9999.547588	9853	12788	0.999955	11134	12107	0.999955	19598259	0.000000
123252277	115326615	600326	9999.725632	9746	13070	0.999973	11106	12275	0.999973	20059255	0.000000
123267415	115308467	600824	9999.833608	9791	13154	0.999983	11244	11995	0.999983	20518917	0.000000
123257703	115353444	601644	9999.899091	9871	12904	0.999990	11241	12149	0.999990	20977837	0.000000
123255830	115344915	601124	9999.938803	9917	12740	0.999994	11275	12304	0.999994	21436529	0.000000
123255175	115345094	601181	9999.962887	9731	12807	0.999996	11014	12236	0.999996	21894030	0.000000
123270055	115321467	600253	9999.977493	9877	12781	0.999998	11252	12186	0.999998	22351178	0.000000
123267608	115319237	601911	9999.986350	9646	13001	0.999999	11285	12207	0.999999	22808460	0.000000
123277922	115301611	601244	9999.991722	9858	12859	0.999999	11231	11987	0.999999	23264074	0.000000
123247341	115321446	600259	9999.994980	9724	12942	0.999999	11273	12163	0.999999	23719369	0.000000
123283247	115307827	600860	9999.996955	9876	12771	1.000000	10959	12378	1.000000	24175022	0.000000
123273893	115310547	600257	9999.998154	9945	12774	1.000000	11148	12173	1.000000	24628790	0.000000
123243492	115341982	601478	9999.998880	9778	13022	1.000000	11126	12247	1.000000	25081382	0.000000
123276636	115312457	599384	9999.999321	9659	13024	1.000000	11048	12368	1.000000	25533982	0.000000
123254284	115326680	599882	9999.999588	9776	13048	1.000000	11102	12260	1.000000	25986406	0.000000
123252196	115340250	600710	9999.999750	9772	12884	1.000000	11247	12108	1.000000	26438134	0.000000
123257257	115334669	600866	9999.999849	9756	12927	1.000000	11448	11930	1.000000	26888797	0.000000
123244408	115336189	601624	9999.999908	9653	13174	1.000000	11195	12237	1.000000	27337510	0.000000
123255140	115339925	601077	9999.999944	9738	13020	1.000000	11139	12161	1.000000	27786070	0.000000
123253957	115338126	600250	9999.999966	9839	12882	1.000000	10901	12532	1.000000	28234510	0.000000
123259475	115336494	600255	9999.999980	9693	13031	1.000000	11171	12253	1.000000	28683795	-1.#IND00
123257235	115326904	602376	9999.999988	9719	13126	1.000000	11274	12182	1.000000	29132973	-0.004800
123250279	115359847	599792	9999.999992	9813	13040	1.000000	11181	12203	1.000000	29578462	-0.001723
123250762	115322099	600711	9999.999995	9580	13136	1.000000	11199	11972	1.000000	30023505	0.006120
123264710	115325692	599974	9999.999997	9762	12976	1.000000	11009	12383	1.000000	30468543	0.009768
123255281	115336650	600717	9999.999998	9859	12633	1.000000	11123	12290	1.000000	30912769	0.008150
123261958	115324275	600023	9999.999999	9667	13053	1.000000	11218	12230	1.000000	31356673	0.010106
123265193	115322627	599536	9999.999999	9704	13044	1.000000	11462	12088	1.000000	31800750	0.013869
123250809	115323578	599650	10000.000000	9871	12831	1.000000	11221	12212	1.000000	32243234	0.011275
123291200	115305933	599329	10000.000000	9824	12758	1.000000	11068	12434	1.000000	32683631	0.010404
123259722	115324051	599098	10000.000000	9830	12871	1.000000	11308	11997	1.000000	33123828	0.013636
123257945	115336381	601333	10000.000000	9787	12952	1.000000	11206	12106	1.000000	33564880	0.009014
123269131	115320424	600827	10000.000000	9557	13303	1.000000	11228	12180	1.000000	34004864	0.008036
123261449	115319650	598779	10000.000000	9763	12944	1.000000	11347	12098	1.000000	34444068	0.008640
123245654	115343729	599746	10000.000000	9642	13149	1.000000	11174	12201	1.000000	34883489	0.007732
123243997	115347958	600627	10000.000000	9696	13195	1.000000	11149	12209	1.000000	35321712	0.002848
123244953	115340063	599649	10000.000000	9739	13042	1.000000	11215	12048	1.000000	35758904	0.002306
123250536	115334889	601094	10000.000000	9725	12832	1.000000	11175	12268	1.000000	36194725	0.001880
123260783	115313564	598973	10000.000000	9768	12940	1.000000	11166	12202	1.000000	36630218	0.001231
123267626	115299357	601059	10000.000000	9805	13005	1.000000	11229	12213	1.000000	37064096	0.001397
123262343	115322815	601259	10000.000000	9803	12793	1.000000	11050	12307	1.000000	37498487	0.001340
123255257	115346710	601376	10000.000000	9863	12886	1.000000	11179	12027	1.000000	37933232	0.000906
123253024	115335317	599884	10000.000000	9714	13048	1.000000	11220	12024	1.000000	38365922	0.001147
123241521	115361358	599697	10000.000000	9734	12914	1.000000	11372	11867	1.000000	38797269	0.000579
123262102	115320613	602957	10000.000000	9656	13005	1.000000	11380	12131	1.000000	39228673	0.000279
123264576	115309770	601754	10000.000000	9989	12588	1.000000	11169	12204	1.000000	39660269	0.002498
123258614	115325907	599802	10000.000000	10061	12707	1.000000	11318	12060	1.000000	40090629	0.003713
123264162	115321866	600417	10000.000000	9527	13095	1.000000	11214	12026	1.000000	40521978	0.003132
123264935	115314277	600178	10000.000000	10056	12749	1.000000	11132	12209	1.000000	40952589	0.003926
123265204	115323818	598681	10000.000000	9733	12983	1.000000	11168	12147	1.000000	41381657	0.003714
123244642	115351321	601492	10000.000000	9732	12996	1.000000	11468	11963	1.000000	41808252	0.004490
123279950	115302246	602081	10000.000000	9660	13014	1.000000	11103	12264	1.000000	42236108	0.004052
123259307	115326760	600993	10000.000000	9921	12697	1.000000	11116	12273	1.000000	42664065	0.003858
123280564	115314130	600053	10000.000000	9534	13203	1.000000	11158	12294	1.000000	43089742	0.004263
123251565	115326952	600790	10000.000000	9680	13058	1.000000	11026	12215	1.000000	43514477	0.005359
123285187	115312852	599971	10000.000000	9845	12883	1.000000	11088	12309	1.000000	43939537	0.005223
123271704	115309636	598923	10000.000000	9743	12834	1.000000	11188	12097	1.000000	44364782	0.004655
123248080	115326454	602069	10000.000000	9868	12696	1.000000	11137	12141	1.000000	44789003	0.004371
123259446	115325051	600923	10000.000000	9588	13126	1.000000	11219	11982	1.000000	45212927	0.004246
123241831	115336312	601704	10000.000000	9733	12903	1.000000	11007	12472	1.000000	45638141	0.004068
123271726	115312030	601902	10000.000000	9881	12771	1.000000	11257	12013	1.000000	46060070	0.003867
123274056	115312259	601359	10000.000000	9840	12808	1.000000	11086	12194	1.000000	46481183	0.003820
123265852	115317028	600269	10000.000000	9864	12911	1.000000	11320	11862	1.000000	46902728	0.003822
123278704	115318547	600744	10000.000000	9441	13033	1.000000	11016	12360	1.000000	47321420	0.003661
123257143	115330498	600092	10000.000000	9753	13002	1.000000	11277	11887	1.000000	47740096	0.003665
123260336	115327266	600442	10000.000000	9768	12808	1.000000	11133	12067	1.000000	48158828	0.004005
123256399	115326178	601736	10000.000000	9875	12794	1.000000	11111	12310	1.000000	48576191	0.004041
123270340	115298358	601012	10000.000000	9809	12857	1.000000	11258	12090	1.000000	48993909	0.003914
123243448	115342141	602133	10000.000000	9732	13140	1.000000	11083	12256	1.000000	49411614	0.002679
123255110	115326672	599340	10000.000000	9726	12961	1.000000	11137	12225	1.000000	49828776	0.002748
123241480	115324888	601338	10000.000000	9834	12802	1.000000	11232	12140	1.000000	50243997	0.003185
123280520	115307008	599142	10000.000000	9840	12810	1.000000	11177	12114	1.000000	50658853	0.003551
123266808	115321035	600549	10000.000000	9750	13120	1.000000	11063	12383	1.000000	51074152	0.003489
123274612	115297294	600886	10000.000000	9646	12994	1.000000	10954	12407	1.000000	51487265	0.003369
123281676	115316159	600843	10000.000000	9589	13082	1.000000	11371	12118	1.000000	51900574	0.003284
123256564	115332042	601310	10000.000000	9565	13041	1.000000	10937	12418	1.000000	52313869	0.002686
123249236	115326803	600987	10000.000000	9666	13112	1.000000	11178	12224	1.000000	52726797	0.002659
123240903	115330932	599500	10000.000000	9863	12861	1.000000	11162	12199	1.000000	53137854	0.002677
123262954	115315705	600653	10000.000000	9720	12871	1.000000	11208	12059	1.000000	53547580	0.002785
123272421	115315086	600673	10000.000000	9954	12697	1.000000	11220	12092	1.000000	53956889	0.002705
npatches	nstrain	runtime	dt	init_x	init_y	init_y_blood	init_z	init_S	beta0	beta1	beta2	beta3	mean_beta	B	d	delta	delta_blood	b[0]	mut	m	CTL	c	g	epsilon	k	het	lambda	rho	omega	x_max	patch.dyna	DELTA	A	VA
10000	1	100.000000	0.001000	21900	9499	5000000	0.001000	10000000	7.294394	9.789499	7.006738	14.396696	12	800000000	0.010000	1.000000	432.000000	80000	0.000050	0.004800	0	0.500000	0.000000	2.500000	2.000000	0.500000	0.001000	0.001000	0.010000	31872	0	10.000000	7.000000	1.000000
sus	inf	inf_blood	z	x[0]	y[0][0]	z[0]	x[1]	y[1][0]	z[1]	S[0]	synchrony
219000000	94990000	5000000	10.000000	21900	9499	0.001000	21900	9499	0.001000	10000000	0.000000
105684331	138787347	725382	3941.516320	15369	10780	0.394152	11776	13077	0.394152	10607676	0.000000
125108246	108393270	563403	6325.803353	18172	7661	0.632580	13973	10062	0.632580	11079429	0.000000
135668593	95732295	499605	7771.765723	19908	6487	0.777177	15042	8924	0.777177	11524352	0.000000
141839040	89097202	463890	8648.676577	20789	5635	0.864868	15981	8087	0.864868	11952190	0.000000
145537130	85381302	445160	9180.483393	21418	5335	0.918048	16630	7451	0.918048	12369300	0.000000
147796841	83185905	434246	9503.000201	21899	4933	0.950300	16490	7628	0.950300	12780007	0.000000
149132854	81932593	427338	9698.592075	21855	5070	0.969859	16826	7269	0.969859	13186765	0.000000
149967471	81156853	423536	9817.209710	22005	4892	0.981721	17131	7102	0.981721	13589596	0.000000
150461192	80695688	420365	9889.145947	22323	4829	0.988915	16891	7093	0.988915	13990392	0.000000
150788700	80419148	419408	9932.772025	22105	4914	0.993277	16950	7105	0.993277	14391392	0.000000
150978037	80243230	417403	9959.229270	21760	4948	0.995923	16853	7138	0.995923	14790884	0.000000
151074543	80159649	417377	9975.274394	22253	4785	0.997527	16921	7038	0.997527	15189389	0.000000
151161413	80081734	416336	9985.005037	22074	4938	0.998501	16670	7518	0.998501	15587210	0.000000
151181239	80046756	417613	9990.906233	22006	4902	0.999091	17104	7169	0.999091	15984976	0.000000
151231031	79998077	416302	9994.485041	22214	4747	0.999449	17203	7189	0.999449	16379817	0.000000
151211986	80016086	417934	9996.655426	21959	4888	0.999666	17401	6879	0.999666	16775202	0.000000
151246878	79996427	414726	9997.971667	22409	4556	0.999797	17115	6885	0.999797	17171105	0.000000
151242145	79978865	417026	9998.769908	22007	4996	0.999877	17038	7078	0.999877	17563664	0.000000
151246469	79997168	417261	9999.254005	22326	4671	0.999925	16870	7271	0.999925	17957671	0.000000
151266333	79989153	416252	9999.547588	22214	4691	0.999955	17214	7033	0.999955	18350621	0.000000
151249915	79998052	417907	9999.725632	22449	4695	0.999973	16891	7240	0.999973	18742513	0.000000
151257863	79959249	416513	9999.833608	22319	4740	0.999983	17012	7044	0.999983	19136260	0.000000
151270941	79966438	416042	9999.899091	22129	4797	0.999990	16961	6985	0.999990	19528427	0.000000
151265138	79993107	416590	9999.938803	22100	4877	0.999994	16908	7194	0.999994	19918928	0.000000
151249171	79991209	415609	9999.962887	22280	4707	0.999996	17238	6897	0.999996	20309352	0.000000
151257587	79991889	415800	9999.977493	22248	4705	0.999998	16919	7303	0.999998	20698797	0.000000
151257809	79993840	416466	9999.986350	22357	4582	0.999999	16906	7188	0.999999	21088085	0.000000
151244276	79979708	416644	9999.991722	21927	4922	0.999999	17162	7080	0.999999	21477297	0.000000
151234162	79983129	416827	9999.994980	22251	4762	0.999999	16749	7378	0.999999	21866368	0.000000
151235889	80000279	416752	9999.996955	22169	4884	1.000000	16953	7102	1.000000	22254050	0.000000
151221773	80012491	417137	9999.998154	21824	5013	1.000000	17073	7035	1.000000	22640182	0.000000
151258491	79983655	417939	9999.998880	21803	4930	1.000000	17025	7049	1.000000	23025423	0.000000
151246746	79989179	416969	9999.999321	22140	4842	1.000000	17253	6886	1.000000	23410996	0.000000
151244244	79995152	415329	9999.999588	22396	4498	1.000000	16787	7298	1.000000	23795921	0.000000
151235507	79996616	417242	9999.999750	22031	4914	1.000000	17104	6918	1.000000	24180644	0.000000
151237883	79998014	417203	9999.999849	22068	4822	1.000000	17074	7143	1.000000	24563083	0.000000
151220210	79992268	416667	9999.999908	21961	4930	1.000000	16910	7087	1.000000	24946117	0.000000
151253220	79981952	415920	9999.999944	22286	4748	1.000000	17452	6966	1.000000	25328632	0.000000
151257346	79997676	417423	9999.999966	22146	4923	1.000000	16996	6974	1.000000	25710761	0.000000
151251455	79993675	416352	9999.999980	22175	4869	1.000000	17154	7231	1.000000	26092030	-1.#IND00
151242348	79988698	416379	9999.999988	22056	4906	1.000000	17127	6980	1.000000	26472272	-0.009600
151252672	80003895	415961	9999.999992	22113	4717	1.000000	17050	7215	1.000000	26852093	0.012062
151240882	79989449	415448	9999.999995	22213	4806	1.000000	16976	7215	1.000000	27231171	0.009493
151255074	79982649	416793	9999.999997	22286	4645	1.000000	17114	7235	1.000000	27611396	0.001165
151244597	80002590	417447	9999.999998	22079	5068	1.000000	16740	7259	1.000000	27990626	0.010683
151251420	79986137	417617	9999.999999	22170	4874	1.000000	17091	7037	1.000000	28369022	0.002274
151270684	79994782	415664	9999.999999	22056	4732	1.000000	17240	6942	1.000000	28746441	0.001578
151258411	79983131	416954	10000.000000	22361	4670	1.000000	16968	7280	1.000000	29123062	0.003016
151242609	79992876	416586	10000.000000	22405	4554	1.000000	17234	6959	1.000000	29499538	0.000979
151278861	79966899	415799	10000.000000	22232	5059	1.000000	16820	7277	1.000000	29874615	-0.000462
151235573	79990039	418169	10000.000000	22073	4862	1.000000	17019	7182	1.000000	30249829	0.000334
151272874	79986657	417381	10000.000000	22181	4657	1.000000	17168	6922	1.000000	30625979	0.003445
151244148	80011935	417725	10000.000000	22478	4641	1.000000	16855	7110	1.000000	30999614	0.002391
151267297	79963913	415745	10000.000000	21986	4964	1.000000	17370	6926	1.000000	31372582	0.002655
151258356	79973864	416302	10000.000000	21912	5046	1.000000	16855	7304	1.000000	31745908	0.000689
151233555	79990040	416814	10000.000000	22248	4718	1.000000	17036	7150	1.000000	32117197	0.000629
151251857	79980707	417224	10000.000000	22521	4575	1.000000	16753	7315	1.000000	32488135	0.000102
151237663	80006188	416602	10000.000000	22317	4669	1.000000	17119	6896	1.000000	32857567	0.001030
151249515	79981926	417522	10000.000000	22416	4544	1.000000	17123	7156	1.000000	33228218	-0.000265
151248996	79975747	416889	10000.000000	22195	4744	1.000000	16754	7372	1.000000	33597513	-0.000354
151259422	79987808	415945	10000.000000	22665	4649	1.000000	16964	7164	1.000000	33966862	0.000442
151290172	79954102	416781	10000.000000	22575	4781	1.000000	16936	7305	1.000000	34335791	0.000302
151232318	79985110	416977	10000.000000	22195	4817	1.000000	17184	6975	1.000000	34703394	-0.000101
151262311	79977898	416767	10000.000000	21967	4864	1.000000	17302	7096	1.000000	35071736	0.000057
151250196	80008326	415082	10000.000000	22463	4604	1.000000	17225	6961	1.000000	35438823	0.001227
151235616	79990561	415964	10000.000000	22291	4713	1.000000	16834	7351	1.000000	35806390	0.001221
151271101	79977940	415481	10000.000000	21864	4885	1.000000	17146	6985	1.000000	36172225	0.001810
151254297	79982087	416350	10000.000000	22388	4680	1.000000	16848	7348	1.000000	36537367	0.001869
151241936	79985103	417567	10000.000000	22430	4734	1.000000	16545	7318	1.000000	36902727	0.002096
151239601	79989441	417286	10000.000000	22217	4578	1.000000	17124	7133	1.000000	37266836	0.002407
151232279	79992355	417140	10000.000000	22212	4861	1.000000	17103	7166	1.000000	37631071	0.002835
151249568	79993184	416746	10000.000000	21990	5004	1.000000	16688	7604	1.000000	37993555	0.002206
151251109	79991049	416497	10000.000000	22140	4943	1.000000	16991	7104	1.000000	38356284	0.002214
151264505	79982528	416351	10000.000000	22368	4639	1.000000	16862	7289	1.000000	38717270	0.002206
151254727	80007278	416226	10000.000000	22183	4801	1.000000	17168	6848	1.000000	39079338	0.002549
151248268	79992333	416250	10000.000000	22167	4692	1.000000	16916	7304	1.000000	39440557	0.002178
151252381	80008027	417382	10000.000000	22701	4573	1.000000	17006	7201	1.000000	39802094	0.002618
151235848	80014076	416104	10000.000000	22064	4837	1.000000	16927	7375	1.000000	40162337	0.002607
151259520	79983919	416659	10000.000000	22068	4648	1.000000	16956	7076	1.000000	40522781	0.002441
151238066	79989967	418119	10000.000000	22069	4847	1.000000	16828	7194	1.000000	40883146	0.002436
151228310	79988842	415977	10000.000000	22445	4719	1.000000	17436	6676	1.000000	41242126	0.003667
151242319	79984774	415661	10000.000000	21937	4910	1.000000	16728	7328	1.000000	41600481	0.003683
151253718	79979519	416548	10000.000000	21949	4767	1.000000	17206	6949	1.000000	41958957	0.004282
151259689	79976666	416380	10000.000000	22267	4772	1.000000	16719	7336	1.000000	42316582	0.003569
151266800	79983086	415030	10000.000000	22117	4917	1.000000	16957	7165	1.000000	42674155	0.003650
151237194	79998412	416880	10000.000000	22383	4669	1.000000	16988	7077	1.000000	43030688	0.003550
151248720	80005456	416520	10000.000000	22383	4788	1.000000	16870	7229	1.000000	43385560	0.003315
151210830	80029378	417162	10000.000000	22136	4855	1.000000	17181	6954	1.000000	43741919	0.003552
151250655	79987471	417245	10000.000000	22189	4807	1.000000	17093	6968	1.000000	44095151	0.002868
151234221	79999942	417627	10000.000000	22108	4813	1.000000	16940	7134	1.000000	44449740	0.002745
151251662	79992052	416561	10000.000000	22406	4621	1.000000	17277	7000	1.000000	44802440	0.002776
151269768	79960117	416277	10000.000000	22224	4765	1.000000	17262	7134	1.000000	45156856	0.001572
151289859	79952125	416541	10000.000000	22150	4817	1.000000	17016	7102	1.000000	45507717	0.000498
151262985	79977386	416727	10000.000000	22503	4420	1.000000	17273	6891	1.000000	45858908	0.000486
151226909	80003340	417441	10000.000000	22364	4860	1.000000	16949	7210	1.000000	46209380	0.001464
151246024	79996720	416653	10000.000000	22048	5018	1.000000	16973	7172	1.000000	46561800	0.002029
151262940	79982829	417414	10000.000000	22412	4640	1.000000	16882	7310	1.000000	46912346	0.002010
151232725	80023515	416454	10000.000000	22061	4818	1.000000	16941	7453	1.000000	47262753	0.001915
151262648	79980130	416617	10000.000000	22251	4628	1.000000	16905	7135	1.000000	47612748	0.002126
npatches	nstrain	runtime	dt	init_x	init_y	init_y_blood	init_z	init_S	beta0	beta1	beta2	beta3	mean_beta	B	d	delta	delta_blood	b[0]	mut	m	CTL	c	g	epsilon	k	het	lambda	rho	omega	x_max	patch.dyna	DELTA	A	VA
10000	1	100.000000	0.001000	21900	9499	5000000	0.001000	10000000	8.816208	10.006983	9.181666	11.300884	12	800000000	0.010000	1.000000	432.000000	80000	0.000050	0.004800	0	0.500000	0.000000	2.500000	3.000000	0.500000	0.001000	0.001000	0.010000	31872	0	10.000000	7.000000	1.000000
sus	inf	inf_blood	z	x[0]	y[0][0]	z[0]	x[1]	y[1][0]	z[1]	S[0]	synchrony
219000000	94990000	5000000	10.000000	21900	9499	0.001000	21900	9499	0.001000	10000000	0.000000
112963615	122609120	638518	3941.516320	13635	11030	0.394152	12202	11660	0.394152	10592758	0.000000
141229094	86392458	449918	6325.803353	17291	7138	0.632580	15390	8148	0.632580	11027378	0.000000
156707175	72424434	378478	7771.765723	19122	5774	0.777177	17044	6655	0.777177	11420379	0.000000
165699816	65373198	340860	8648.676577	20588	4794	0.864868	18250	5595	0.864868	11786799	0.000000
171160128	61433798	319445	9180.483393	21231	4479	0.918048	18915	5278	0.918048	12140283	0.000000
174412418	59176284	308485	9503.000201	21684	4172	0.950300	19208	5228	0.950300	12484450	0.000000
176396179	57847358	300889	9698.592075	21816	4153	0.969859	19161	5195	0.969859	12822732	0.000000
177622003	57066626	296923	9817.209710	21876	4039	0.981721	19908	4732	0.981721	13158631	0.000000
178324144	56603512	294954	9889.145947	21979	4191	0.988915	19771	4810	0.988915	13490479	0.000000
178794721	56298086	293805	9932.772025	22514	3791	0.993277	19632	4966	0.993277	13823443	0.000000
179079946	56111698	292950	9959.229270	22129	4101	0.995923	19780	4957	0.995923	14154061	0.000000
179189992	56029936	291800	9975.274394	22054	3984	0.997527	19257	5089	0.997527	14482857	0.000000
179333975	55949969	291798	9985.005037	22324	3878	0.998501	19728	4844	0.998501	14811513	0.000000
179349268	55938527	291448	9990.906233	21774	4125	0.999091	19938	4797	0.999091	15139163	0.000000
179406232	55907378	290993	9994.485041	22137	3878	0.999449	19868	4990	0.999449	15465162	0.000000
179432111	55893396	291228	9996.655426	21762	4179	0.999666	19976	4784	0.999666	15790648	0.000000
179436322	55882359	290417	9997.971667	22115	3932	0.999797	20157	4665	0.999797	16116315	0.000000
179449903	55876858	290600	9998.769908	22389	3810	0.999877	19834	4950	0.999877	16440694	0.000000
179466609	55870544	290999	9999.254005	22506	3802	0.999925	19802	4703	0.999925	16765588	0.000000
179500093	55863774	291079	9999.547588	21949	4011	0.999955	19516	4919	0.999955	17089757	0.000000
179444830	55880683	291437	9999.725632	22342	3791	0.999973	19577	5081	0.999973	17412875	0.000000
179456916	55882787	291520	9999.833608	22447	3968	0.999983	19555	4950	0.999983	17736124	0.000000
179480834	55870385	290996	9999.899091	21942	4026	0.999990	19815	4913	0.999990	18058331	0.000000
179445237	55885243	291370	9999.938803	22312	3881	0.999994	20109	4709	0.999994	18380820	0.000000
179466670	55859749	290765	9999.962887	21926	4231	0.999996	19854	4934	0.999996	18701782	0.000000
179470252	55874924	290615	9999.977493	22197	3956	0.999998	19658	4977	0.999998	19023119	0.000000
179446098	55872523	291056	9999.986350	22065	3935	0.999999	19877	4809	0.999999	19343729	0.000000
179493219	55844985	291050	9999.991722	22420	3985	0.999999	19676	4879	0.999999	19662792	0.000000
179439528	55879097	291308	9999.994980	22335	3844	0.999999	19823	4942	0.999999	19982239	0.000000
179484965	55861479	291141	9999.996955	22041	3985	1.000000	19939	4705	1.000000	20301287	0.000000
179443992	55887272	290605	9999.998154	22150	3863	1.000000	19822	5024	1.000000	20621484	0.000000
179443159	55869015	291378	9999.998880	22129	3922	1.000000	19565	5043	1.000000	20939592	0.000000
179473715	55862560	290744	9999.999321	22227	3826	1.000000	19757	4798	1.000000	21258228	0.000000
179446193	55888362	290546	9999.999588	22197	4128	1.000000	19816	4926	1.000000	21575451	0.000000
179498524	55846074	289548	9999.999750	21822	4220	1.000000	19761	4855	1.000000	21892944	0.000000
179452292	55873178	290476	9999.999849	21859	4256	1.000000	19892	4687	1.000000	22209447	0.000000
179451197	55878535	291558	9999.999908	22092	3845	1.000000	19878	4828	1.000000	22526554	0.000000
179461839	55876554	290553	9999.999944	22225	3801	1.000000	19726	4858	1.000000	22842192	0.000000
179490434	55857017	291288	9999.999966	22408	3759	1.000000	19879	4776	1.000000	23157942	0.000000
179439149	55886086	290885	9999.999980	22216	3925	1.000000	19727	4902	1.000000	23472386	-1.#IND00
179471305	55862113	290678	9999.999988	22362	3929	1.000000	19732	4963	1.000000	23786661	-0.004800
179476903	55857254	291084	9999.999992	22295	3838	1.000000	19923	4851	1.000000	24100137	0.002516
179479641	55868418	290753	9999.999995	22276	3794	1.000000	19813	4786	1.000000	24413894	0.001469
179461454	55877023	290203	9999.999997	22324	3830	1.000000	19503	5016	1.000000	24725108	-0.001797
179461000	55889481	291073	9999.999998	22319	3894	1.000000	19969	4738	1.000000	25037380	-0.001127
179450969	55873157	291716	9999.999999	22405	3762	1.000000	19790	4899	1.000000	25348570	-0.004185
179489658	55871748	290967	9999.999999	22288	4109	1.000000	19777	4934	1.000000	25660455	-0.003316
179440056	55872371	290857	10000.000000	21896	4060	1.000000	19759	4766	1.000000	25971423	-0.000773
179452521	55885348	291074	10000.000000	22204	3867	1.000000	19730	4968	1.000000	26280872	-0.001323
179456895	55872602	290652	10000.000000	22229	3859	1.000000	19632	4878	1.000000	26591353	0.000294
179444354	55875627	290902	10000.000000	22566	3964	1.000000	19781	4836	1.000000	26899572	-0.001380
179477413	55858572	290921	10000.000000	21993	4075	1.000000	19686	4784	1.000000	27207735	-0.001603
179463224	55858643	291439	10000.000000	22180	3974	1.000000	20124	4867	1.000000	27516898	-0.001791
179451007	55885859	291073	10000.000000	22191	3883	1.000000	19869	4825	1.000000	27825755	-0.000914
179442425	55880248	291211	10000.000000	22318	3878	1.000000	19485	4898	1.000000	28133624	-0.000994
179449112	55867402	290244	10000.000000	22274	4060	1.000000	19811	4776	1.000000	28441715	-0.002067
179442668	55887495	290474	10000.000000	22261	3852	1.000000	19780	4851	1.000000	28748412	-0.003229
179463435	55866536	290366	10000.000000	22178	3889	1.000000	19633	4899	1.000000	29053910	-0.004923
179432545	55908671	291601	10000.000000	22028	3873	1.000000	19929	4876	1.000000	29359707	-0.005779
179452196	55876969	289513	10000.000000	22237	3889	1.000000	19703	5002	1.000000	29664388	-0.005656
179454941	55887672	289894	10000.000000	22843	3642	1.000000	19759	4826	1.000000	29968977	-0.005166
179478503	55842681	291395	10000.000000	22127	4015	1.000000	19771	4890	1.000000	30272795	-0.001515
179462023	55857870	291562	10000.000000	22197	3736	1.000000	19632	4811	1.000000	30576293	-0.001821
179459024	55884873	291385	10000.000000	22105	4035	1.000000	19981	4812	1.000000	30879080	-0.001809
179454591	55885710	291109	10000.000000	22192	3903	1.000000	19623	4839	1.000000	31182287	-0.002149
179493334	55866098	291350	10000.000000	22310	3775	1.000000	19830	4778	1.000000	31485009	-0.001510
179466714	55875147	291108	10000.000000	22312	3804	1.000000	19640	4726	1.000000	31786298	-0.001475
179461950	55863822	290793	10000.000000	22114	4054	1.000000	20092	4827	1.000000	32087966	-0.001528
179454221	55892605	290960	10000.000000	22443	3912	1.000000	19755	4806	1.000000	32388840	-0.001410
179449937	55873928	291141	10000.000000	22194	3967	1.000000	19826	4831	1.000000	32689480	-0.001208
179439339	55888412	290726	10000.000000	22092	3969	1.000000	19926	4708	1.000000	32989811	-0.001999
179477164	55848607	291131	10000.000000	22023	4002	1.000000	19810	5025	1.000000	33289384	-0.002800
179453016	55874662	290978	10000.000000	21892	4043	1.000000	19529	5016	1.000000	33588609	-0.003276
179474358	55860791	291037	10000.000000	22356	3819	1.000000	20165	4665	1.000000	33887005	-0.003013
179478209	55866723	292084	10000.000000	21953	4140	1.000000	19552	5054	1.000000	34186265	-0.003562
179475081	55872179	290951	10000.000000	22249	3837	1.000000	19842	4899	1.000000	34483063	-0.004165
179458884	55851763	291504	10000.000000	22431	3883	1.000000	19846	4786	1.000000	34780348	-0.004183
179486794	55848584	292366	10000.000000	22240	3978	1.000000	19838	4700	1.000000	35077994	-0.003864
179485579	55883746	291394	10000.000000	22365	3860	1.000000	20006	4694	1.000000	35374912	-0.003869
179445803	55883763	291342	10000.000000	22307	3747	1.000000	19615	4945	1.000000	35672412	-0.003679
179467025	55872312	291993	10000.000000	22192	3992	1.000000	19447	5099	1.000000	35968817	-0.003809
179485633	55847332	291650	10000.000000	22250	3968	1.000000	19644	4925	1.000000	36264694	-0.003845
179470864	55870956	291732	10000.000000	22049	3902	1.000000	19450	5087	1.000000	36560386	-0.003951
179472083	55874067	291289	10000.000000	21945	4140	1.000000	19744	4914	1.000000	36855640	-0.005096
179476929	55856297	291087	10000.000000	22337	3790	1.000000	20025	4882	1.000000	37149965	-0.005877
179447259	55878892	289679	10000.000000	22523	3946	1.000000	19707	5057	1.000000	37442592	-0.006324
179483242	55867548	291016	10000.000000	21930	4035	1.000000	19982	4893	1.000000	37735259	-0.006079
179448355	55881321	291504	10000.000000	22042	4174	1.000000	19807	4792	1.000000	38027132	-0.005490
179442415	55887408	291128	10000.000000	22055	4067	1.000000	20021	4862	1.000000	38319509	-0.005693
179447565	55884524	290684	10000.000000	22339	4042	1.000000	19592	4955	1.000000	38612190	-0.007446
179447078	55883458	290380	10000.000000	22098	3986	1.000000	20182	4630	1.000000	38904334	-0.007639
179466231	55883248	291362	10000.000000	22073	3987	1.000000	20180	4743	1.000000	39194756	-0.007406
179450092	55870527	291712	10000.000000	22085	3853	1.000000	20065	4794	1.000000	39484781	-0.007004
179453409	55879320	291550	10000.000000	22671	3614	1.000000	19891	4956	1.000000	39775415	-0.006929
179440403	55877722	290631	10000.000000	22324	4044	1.000000	19771	4739	1.000000	40064573	-0.006886
179445629	55893081	291051	10000.000000	22214	4015	1.000000	19844	4768	1.000000	40353628	-0.006634
179470591	55850567	290959	10000.000000	22221	4062	1.000000	19771	4982	1.000000	40642160	-0.006691
179469846	55877479	290904	10000.000000	22289	3837	1.000000	19652	4877	1.000000	40930123	-0.006476
179455208	55870806	291638	10000.000000	22407	3904	1.000000	19641	5138	1.000000	41217882	-0.006531
npatches	nstrain	runtime	dt	init_x	init_y	init_y_blood	init_z	init_S	beta0	beta1	beta2	beta3	mean_beta	B	d	delta	delta_blood	b[0]	mut	m	CTL	c	g	epsilon	k	het	lambda	rho	omega	x_max	patch.dyna	DELTA	A	VA
10000	1	100.000000	0.001000	21900	9499	5000000	0.001000	10000000	9.304220	15.171691	10.528392	16.863410	12	800000000	0.010000	1.000000	432.000000	80000	0.000050	0.004800	0	0.500000	0.000000	2.500000	4.000000	0.500000	0.001000	0.001000	0.010000	31872	0	10.000000	7.000000	1.000000
sus	inf	inf_blood	z	x[0]	y[0][0]	z[0]	x[1]	y[1][0]	z[1]	S[0]	synchrony
219000000	94990000	5000000	10.000000	21900	9499	0.001000	21900	9499	0.001000	10000000	0.000000
120042896	108433162	563866	3941.516320	13905	9820	0.394152	9051	12493	0.394152	10579288	0.000000
156833538	69210048	361085	6325.803353	18256	5660	0.632580	11573	8865	0.632580	10973994	0.000000
176817553	55131311	287588	7771.765723	20937	4307	0.777177	13238	7391	0.777177	11316635	0.000000
188392537	48129963	250274	8648.676577	22296	3497	0.864868	14087	6559	0.864868	11628294	0.000000
195193537	44389459	231228	9180.483393	23258	3104	0.918048	14804	5975	0.918048	11921022	0.000000
199318818	42239110	220464	9503.000201	23136	3301	0.950300	14873	6074	0.950300	12203631	0.000000
201802948	40985885	213272	9698.592075	23597	3013	0.969859	14930	5921	0.969859	12479214	0.000000
203330472	40245365	209514	9817.209710	23911	2701	0.981721	15560	5595	0.981721	12750958	0.000000
204197765	39803080	207691	9889.145947	24411	2719	0.988915	15253	5565	0.988915	13020260	0.000000
204738097	39548131	205988	9932.772025	24251	2772	0.993277	15324	5601	0.993277	13286263	0.000000
205056767	39379841	206214	9959.229270	24376	2626	0.995923	15168	5776	0.995923	13552112	0.000000
205260610	39285249	204975	9975.274394	24179	2795	0.997527	15346	5785	0.997527	13816324	0.000000
205382185	39220854	203343	9985.005037	23872	2710	0.998501	15467	5622	0.998501	14080034	0.000000
205489984	39183716	204209	9990.906233	24223	2648	0.999091	15625	5385	0.999091	14342414	0.000000
205519079	39173212	203839	9994.485041	24129	2722	0.999449	15203	5734	0.999449	14605858	0.000000
205524504	39173825	204450	9996.655426	24494	2783	0.999666	15392	5618	0.999666	14867829	0.000000
205527724	39153351	204022	9997.971667	24186	2700	0.999797	15393	5618	0.999797	15129459	0.000000
205562353	39130668	203714	9998.769908	24377	2584	0.999877	15276	5643	0.999877	15390165	0.000000
205586563	39119468	204595	9999.254005	24480	2637	0.999925	15634	5550	0.999925	15651166	0.000000
205593214	39119447	204479	9999.547588	24646	2574	0.999955	15382	5706	0.999955	15910184	0.000000
205557749	39139046	204211	9999.725632	24840	2418	0.999973	15503	5670	0.999973	16170238	0.000000
205551294	39144031	204891	9999.833608	24440	2657	0.999983	15280	5866	0.999983	16430712	0.000000
205603274	39132474	203471	9999.899091	24412	2731	0.999990	15372	5592	0.999990	16690613	0.000000
205562233	39121721	202902	9999.938803	24390	2585	0.999994	15388	5562	0.999994	16950027	0.000000
205608683	39134836	204154	9999.962887	24480	2645	0.999996	15157	5668	0.999996	17207994	0.000000
205578280	39135353	203846	9999.977493	24324	2730	0.999998	15318	5551	0.999998	17465574	0.000000
205555163	39164276	203818	9999.986350	24443	2570	0.999999	15392	5639	0.999999	17723301	0.000000
205592843	39114018	204056	9999.991722	24441	2661	0.999999	15526	5421	0.999999	17980279	0.000000
205590323	39133318	204244	9999.994980	24650	2574	0.999999	15384	5519	0.999999	18236731	0.000000
205576466	39116038	204151	9999.996955	24696	2634	1.000000	15595	5744	1.000000	18493606	0.000000
205577065	39142621	203943	9999.998154	24053	2644	1.000000	15161	5710	1.000000	18749643	0.000000
205574507	39133774	204267	9999.998880	24752	2411	1.000000	15242	5726	1.000000	19004767	0.000000
205544959	39162516	203969	9999.999321	24728	2528	1.000000	15247	5905	1.000000	19259999	0.000000
205597414	39120148	203171	9999.999588	24226	2650	1.000000	15443	5552	1.000000	19515512	0.000000
205594566	39123276	203657	9999.999750	24465	2480	1.000000	15587	5669	1.000000	19769557	0.000000
205586836	39154673	204337	9999.999849	24386	2672	1.000000	15515	5464	1.000000	20022789	0.000000
205547204	39150359	203617	9999.999908	24619	2416	1.000000	15439	5665	1.000000	20276288	0.000000
205570336	39138171	204451	9999.999944	24467	2546	1.000000	15608	5543	1.000000	20529429	0.000000
205582502	39138033	204339	9999.999966	24808	2329	1.000000	15498	5592	1.000000	20783038	0.000000
205617068	39105766	204287	9999.999980	23878	2875	1.000000	15050	5871	1.000000	21035873	-1.#IND00
205574295	39131217	204376	9999.999988	24523	2629	1.000000	15547	5689	1.000000	21287716	0.012800
205586827	39137051	204278	9999.999992	24601	2448	1.000000	15469	5557	1.000000	21539030	0.000636
205558964	39139021	204865	9999.999995	24559	2657	1.000000	15450	5744	1.000000	21790392	-0.003378
205586054	39139447	203924	9999.999997	24613	2502	1.000000	15403	5544	1.000000	22041718	-0.005957
205591269	39118975	203418	9999.999998	24700	2554	1.000000	15508	5698	1.000000	22294006	-0.002243
205625130	39095306	203089	9999.999999	24398	2644	1.000000	15448	5594	1.000000	22544811	-0.007682
205587946	39130846	203500	9999.999999	24137	2829	1.000000	15152	5602	1.000000	22795430	-0.005055
205559812	39136044	204548	10000.000000	24397	2625	1.000000	15586	5780	1.000000	23045123	-0.006233
205580567	39131380	204428	10000.000000	24480	2523	1.000000	15279	5752	1.000000	23295749	-0.005409
205560790	39125696	203795	10000.000000	24668	2609	1.000000	15209	5828	1.000000	23545306	-0.001233
205555214	39128288	204169	10000.000000	24258	2696	1.000000	15366	5728	1.000000	23793442	-0.001181
205588825	39139585	204782	10000.000000	24111	2714	1.000000	15510	5578	1.000000	24041521	-0.001735
205608175	39121852	203564	10000.000000	24597	2672	1.000000	15316	5720	1.000000	24289062	-0.001966
205566130	39137025	204040	10000.000000	24309	2704	1.000000	15313	5467	1.000000	24536660	-0.003759
205581358	39137697	203552	10000.000000	24310	2663	1.000000	15277	5747	1.000000	24783235	-0.005945
205591875	39137752	203879	10000.000000	24295	2688	1.000000	15383	5562	1.000000	25030179	-0.005614
205594277	39130877	203660	10000.000000	24355	2550	1.000000	15522	5721	1.000000	25276318	-0.004634
205566174	39146383	204376	10000.000000	24580	2621	1.000000	15613	5622	1.000000	25522546	-0.005316
205598895	39133218	202887	10000.000000	24449	2595	1.000000	15232	5866	1.000000	25767726	-0.003900
205561690	39141583	203160	10000.000000	24357	2580	1.000000	15557	5362	1.000000	26012504	-0.004423
205596217	39135703	203274	10000.000000	24444	2673	1.000000	15506	5585	1.000000	26257064	-0.003566
205616699	39105187	203347	10000.000000	24677	2589	1.000000	15480	5773	1.000000	26501045	-0.002976
205577491	39138522	204214	10000.000000	24280	2679	1.000000	15325	5675	1.000000	26745744	-0.002819
205585801	39120011	203355	10000.000000	24419	2653	1.000000	15382	5610	1.000000	26989415	-0.002915
205596287	39139174	204936	10000.000000	24496	2443	1.000000	15400	5633	1.000000	27233454	-0.003023
205572033	39132895	203544	10000.000000	24096	2705	1.000000	14974	5914	1.000000	27475910	-0.003767
205596810	39135080	203739	10000.000000	24393	2691	1.000000	15704	5502	1.000000	27718248	-0.003836
205594297	39138313	203544	10000.000000	24266	2594	1.000000	15626	5506	1.000000	27961173	-0.003898
205565883	39138290	204010	10000.000000	24435	2509	1.000000	15645	5594	1.000000	28202593	-0.003609
205578492	39142806	203840	10000.000000	24286	2783	1.000000	15361	5609	1.000000	28443899	-0.003551
205599332	39127648	203788	10000.000000	24583	2367	1.000000	15104	5745	1.000000	28685137	-0.005045
205568303	39138228	204161	10000.000000	24453	2526	1.000000	15511	5351	1.000000	28924719	-0.005041
205583272	39127791	203814	10000.000000	24305	2724	1.000000	15513	5611	1.000000	29165623	-0.004250
205564151	39123164	203936	10000.000000	24740	2556	1.000000	15469	5432	1.000000	29405467	-0.004175
205561364	39136508	203844	10000.000000	24276	2589	1.000000	15557	5670	1.000000	29645456	-0.004236
205574767	39143333	204164	10000.000000	24098	2814	1.000000	15644	5556	1.000000	29884764	-0.004167
205581322	39129725	204790	10000.000000	24383	2537	1.000000	15583	5541	1.000000	30123348	-0.004234
205551581	39138169	203310	10000.000000	24625	2706	1.000000	15348	5701	1.000000	30360957	-0.005319
205582831	39141300	203463	10000.000000	24322	2601	1.000000	15719	5484	1.000000	30599632	-0.005101
205545097	39147918	204047	10000.000000	24345	2623	1.000000	15387	5585	1.000000	30838101	-0.005118
205568216	39154688	203896	10000.000000	24670	2561	1.000000	15426	5670	1.000000	31075629	-0.004640
205608354	39111532	203743	10000.000000	24638	2529	1.000000	15455	5731	1.000000	31311802	-0.004510
205582107	39142546	204179	10000.000000	24460	2631	1.000000	15545	5619	1.000000	31549343	-0.004889
205575013	39141762	203436	10000.000000	24447	2660	1.000000	15322	5677	1.000000	31786298	-0.004273
205618620	39131067	203863	10000.000000	24473	2404	1.000000	15136	5768	1.000000	32022198	-0.004171
205571565	39142279	203926	10000.000000	24573	2571	1.000000	15273	5738	1.000000	32258647	-0.004273
205579446	39155848	204705	10000.000000	24773	2596	1.000000	15400	5645	1.000000	32494275	-0.004275
205586917	39135597	203968	10000.000000	24708	2349	1.000000	15152	5753	1.000000	32730033	-0.004311
205553764	39150614	203876	10000.000000	24724	2561	1.000000	15566	5592	1.000000	32964094	-0.005051
205604663	39113678	202897	10000.000000	24341	2632	1.000000	15281	5802	1.000000	33198678	-0.005170
205595709	39134934	203841	10000.000000	24298	2801	1.000000	15501	5492	1.000000	33432706	-0.004982
205590177	39133925	204265	10000.000000	24477	2637	1.000000	15437	5704	1.000000	33665563	-0.004449
205552256	39156647	203527	10000.000000	24645	2555	1.000000	15390	5633	1.000000	33898659	-0.004498
205558079	39124294	203818	10000.000000	23993	2930	1.000000	15563	5717	1.000000	34131633	-0.004802
205618145	39115985	203580	10000.000000	24386	2581	1.000000	15635	5462	1.000000	34364034	-0.005186
205581138	39125930	203642	10000.000000	24415	2551	1.000000	15430	5612	1.000000	34596052	-0.005113
205579518	39128454	203061	10000.000000	24495	2597	1.000000	15415	5592	1.000000	34828409	-0.004929
205605582	39116830	204252	10000.000000	24370	2622	1.000000	15535	5583	1.000000	35060515	-0.004839
205585411	39137240	203044	10000.000000	24307	2664	1.000000	15529	5507	1.000000	35291481	-0.004832
npatches	nstrain	runtime	dt	init_x	init_y	init_y_blood	init_z	init_S	beta0	beta1	beta2	beta3	mean_beta	B	d	delta	delta_blood	b[0]	mut	m	CTL	c	g	epsilon	k	het	lambda	rho	omega	x_max	patch.dyna	DELTA	A	VA
10000	1	100.000000	0.001000	21900	9499	5000000	0.001000	10000000	7.963140	15.268326	10.644004	13.341390	12	800000000	0.010000	1.000000	432.000000	80000	0.000050	0.004800	0	0.500000	0.000000	2.500000	5.000000	0.500000	0.001000	0.001000	0.010000	31872	0	10.000000	7.000000	1.000000
sus	inf	inf_blood	z	x[0]	y[0][0]	z[0]	x[1]	y[1][0]	z[1]	S[0]	synchrony
219000000	94990000	5000000	10.000000	21900	9499	0.001000	21900	9499	0.001000	10000000	0.000000
126176290	96391944	501943	3941.516320	16583	7605	0.394152	9640	10964	0.394152	10567493	0.000000
170723389	56084318	292254	6325.803353	22411	3501	0.632580	13017	7134	0.632580	10929205	0.000000
194412351	42507818	221035	7771.765723	25695	2106	0.777177	14594	6038	0.777177	11227098	0.000000
207834781	35977972	187674	8648.676577	27142	1566	0.864868	15768	5222	0.864868	11490237	0.000000
215662217	32533502	170081	9180.483393	28326	1105	0.918048	16395	4799	0.918048	11732888	0.000000
220250070	30598127	159370	9503.000201	29105	1006	0.950300	16734	4595	0.950300	11962194	0.000000
223015377	29467097	153405	9698.592075	29229	871	0.969859	16814	4723	0.969859	12184856	0.000000
224665622	28801786	150010	9817.209710	29636	787	0.981721	17396	4532	0.981721	12403134	0.000000
225685555	28412737	148091	9889.145947	29268	875	0.988915	17471	4363	0.988915	12618377	0.000000
226262862	28191906	146512	9932.772025	29848	663	0.993277	17389	4538	0.993277	12830466	0.000000
226632451	28051073	145683	9959.229270	29841	680	0.995923	17114	4256	0.995923	13042513	0.000000
226883655	27944500	145680	9975.274394	29954	643	0.997527	17845	4352	0.997527	13253306	0.000000
226978157	27910457	145186	9985.005037	30012	550	0.998501	17390	4368	0.998501	13464247	0.000000
227066163	27880130	145458	9990.906233	30184	620	0.999091	17463	4259	0.999091	13673489	0.000000
227118824	27852881	145688	9994.485041	30011	632	0.999449	17700	4148	0.999449	13883129	0.000000
227160601	27833871	145182	9996.655426	29934	668	0.999666	17234	4413	0.999666	14091946	0.000000
227166579	27827627	145429	9997.971667	30028	572	0.999797	17689	4141	0.999797	14299415	0.000000
227152736	27821135	144826	9998.769908	29901	703	0.999877	17329	4262	0.999877	14507186	0.000000
227203614	27831370	145136	9999.254005	30050	642	0.999925	16933	4489	0.999925	14715059	0.000000
227151918	27837211	145638	9999.547588	30063	574	0.999955	17498	4410	0.999955	14923540	0.000000
227156578	27814959	144436	9999.725632	29780	631	0.999973	17400	4347	0.999973	15130667	0.000000
227187083	27824302	144752	9999.833608	29494	773	0.999983	17457	4272	0.999983	15337388	0.000000
227190306	27817052	145050	9999.899091	29803	697	0.999990	17082	4500	0.999990	15543695	0.000000
227209414	27820665	145230	9999.938803	29919	673	0.999994	17206	4327	0.999994	15749704	0.000000
227199322	27827562	144686	9999.962887	30024	678	0.999996	17433	4339	0.999996	15955525	0.000000
227197881	27804763	144468	9999.977493	29713	595	0.999998	17596	4259	0.999998	16162343	0.000000
227213085	27811087	144146	9999.986350	29679	730	0.999999	17575	4335	0.999999	16368556	0.000000
227177910	27817240	144862	9999.991722	29955	621	0.999999	17700	4295	0.999999	16573781	0.000000
227183212	27819806	145345	9999.994980	29980	588	0.999999	17272	4421	0.999999	16778666	0.000000
227183722	27833712	145445	9999.996955	29963	559	1.000000	17306	4355	1.000000	16982611	0.000000
227162024	27834413	145131	9999.998154	29958	691	1.000000	17329	4393	1.000000	17186544	0.000000
227169192	27822435	144585	9999.998880	29817	686	1.000000	17626	4234	1.000000	17390977	0.000000
227154814	27824340	145162	9999.999321	29799	680	1.000000	17538	4280	1.000000	17594160	0.000000
227226695	27810676	144604	9999.999588	29996	621	1.000000	17248	4465	1.000000	17795632	0.000000
227205105	27823253	145274	9999.999750	29955	648	1.000000	17520	4499	1.000000	17999546	0.000000
227154921	27829428	144574	9999.999849	30091	574	1.000000	17278	4304	1.000000	18202523	0.000000
227185389	27817331	144747	9999.999908	30131	588	1.000000	17476	4327	1.000000	18403754	0.000000
227218707	27799870	144474	9999.999944	30068	654	1.000000	17194	4415	1.000000	18606709	0.000000
227169969	27836778	145263	9999.999966	29885	712	1.000000	17393	4349	1.000000	18808278	0.000000
227208611	27795428	145302	9999.999980	29921	635	1.000000	17555	4243	1.000000	19010318	-1.#IND00
227209593	27810352	144699	9999.999988	29924	621	1.000000	17398	4315	1.000000	19212409	0.000800
227185805	27834981	144973	9999.999992	29974	678	1.000000	17434	4504	1.000000	19413476	-0.001226
227190745	27811103	145184	9999.999995	29963	639	1.000000	17531	4309	1.000000	19613214	0.006970
227191130	27823810	145223	9999.999997	29692	726	1.000000	17266	4343	1.000000	19813084	0.003404
227175904	27838076	145308	9999.999998	29753	654	1.000000	17445	4317	1.000000	20012603	-0.000390
227183514	27824214	144539	9999.999999	30107	704	1.000000	17317	4401	1.000000	20211735	-0.001206
227196607	27815156	144168	9999.999999	29543	763	1.000000	17485	4226	1.000000	20411457	-0.000366
227187037	27823477	144705	10000.000000	29781	757	1.000000	17255	4486	1.000000	20610760	-0.004455
227177823	27832224	145172	10000.000000	29516	709	1.000000	17492	4274	1.000000	20809405	-0.003340
227182250	27830669	145157	10000.000000	29543	685	1.000000	17727	4200	1.000000	21007667	-0.003880
227213148	27814204	144948	10000.000000	29964	636	1.000000	17366	4441	1.000000	21206331	-0.002391
227185356	27826126	144646	10000.000000	29678	653	1.000000	17324	4488	1.000000	21404722	-0.001167
227181563	27826343	145062	10000.000000	30063	624	1.000000	17454	4301	1.000000	21601109	-0.000348
227190710	27808583	144501	10000.000000	29953	633	1.000000	17573	4180	1.000000	21797599	0.001350
227189866	27825257	145543	10000.000000	29841	643	1.000000	17356	4446	1.000000	21993451	0.000767
227211784	27805373	145149	10000.000000	29741	771	1.000000	17383	4209	1.000000	22191040	0.000992
227187764	27818385	144224	10000.000000	29925	722	1.000000	17526	4345	1.000000	22386867	0.000614
227166273	27826667	144862	10000.000000	29545	729	1.000000	17300	4218	1.000000	22582663	0.000455
227132800	27847567	145290	10000.000000	29664	780	1.000000	17613	4199	1.000000	22777547	0.000162
227159449	27817606	145012	10000.000000	30155	647	1.000000	17329	4456	1.000000	22973230	-0.000307
227179110	27821929	144549	10000.000000	30047	622	1.000000	17467	4391	1.000000	23169067	-0.000142
227189682	27817941	144942	10000.000000	30128	631	1.000000	17800	4150	1.000000	23364362	-0.000059
227147323	27834297	144854	10000.000000	29937	645	1.000000	17350	4243	1.000000	23558990	-0.000035
227176797	27828069	145119	10000.000000	29694	664	1.000000	17480	4380	1.000000	23752605	0.000882
227196874	27812294	143676	10000.000000	29882	630	1.000000	17201	4425	1.000000	23946613	0.000644
227206137	27818160	144065	10000.000000	29782	631	1.000000	17612	4314	1.000000	24140380	-0.000415
227222880	27817302	144820	10000.000000	29847	715	1.000000	17440	4342	1.000000	24333246	-0.000108
227131952	27850508	144906	10000.000000	29724	680	1.000000	17506	4324	1.000000	24525778	0.000229
227179608	27809137	145144	10000.000000	30018	643	1.000000	17165	4540	1.000000	24718767	0.000415
227146303	27851364	145061	10000.000000	29877	623	1.000000	17260	4526	1.000000	24911466	-0.000331
227182438	27823751	144825	10000.000000	30109	608	1.000000	17558	4331	1.000000	25103428	-0.000366
227196311	27808295	144757	10000.000000	29675	627	1.000000	17636	4150	1.000000	25295289	-0.000176
227183441	27835159	145432	10000.000000	30058	532	1.000000	17375	4349	1.000000	25487698	-0.000405
227178136	27824214	144322	10000.000000	30384	530	1.000000	17288	4401	1.000000	25678991	-0.000314
227180561	27833072	144688	10000.000000	30089	583	1.000000	17524	4382	1.000000	25870005	-0.000760
227191118	27815511	144679	10000.000000	29980	622	1.000000	17423	4319	1.000000	26061803	-0.000663
227212138	27828133	145128	10000.000000	29796	710	1.000000	17593	4118	1.000000	26251469	-0.000355
227182084	27806163	145083	10000.000000	29811	656	1.000000	17187	4342	1.000000	26441031	-0.000688
227180107	27829624	144667	10000.000000	29990	671	1.000000	17462	4430	1.000000	26630748	-0.000629
227201058	27818447	144499	10000.000000	29737	666	1.000000	17505	4295	1.000000	26820424	-0.001045
227189284	27815815	144475	10000.000000	29944	708	1.000000	17089	4414	1.000000	27008854	-0.001009
227207888	27828720	145558	10000.000000	30065	583	1.000000	17199	4504	1.000000	27198525	-0.000547
227154748	27828023	144930	10000.000000	30382	586	1.000000	17446	4271	1.000000	27387072	-0.000836
227205357	27808008	144381	10000.000000	30066	648	1.000000	17297	4607	1.000000	27575456	-0.000134
227175353	27839956	144951	10000.000000	29927	620	1.000000	17846	4155	1.000000	27764133	-0.000688
227164524	27818831	144495	10000.000000	29850	632	1.000000	17550	4211	1.000000	27952387	-0.000472
227197286	27817484	144672	10000.000000	30087	582	1.000000	17332	4361	1.000000	28140556	-0.000483
227192263	27812538	143848	10000.000000	29700	769	1.000000	17620	4296	1.000000	28327868	-0.000618
227161358	27836371	145115	10000.000000	29684	678	1.000000	17388	4384	1.000000	28515372	-0.000446
227195650	27826707	145388	10000.000000	29963	698	1.000000	17327	4388	1.000000	28701578	-0.000660
227235313	27824588	144589	10000.000000	29927	607	1.000000	17518	4387	1.000000	28888702	-0.000579
227201269	27817503	144901	10000.000000	29991	627	1.000000	17523	4178	1.000000	29075289	-0.000408
227216659	27814685	145419	10000.000000	29880	691	1.000000	17386	4268	1.000000	29260631	-0.000488
227197891	27825443	144843	10000.000000	30188	666	1.000000	17076	4453	1.000000	29446449	-0.000449
227197922	27816498	145356	10000.000000	29904	638	1.000000	17426	4331	1.000000	29631997	-0.000589
227187440	27827992	144699	10000.000000	29565	726	1.000000	17048	4580	1.000000	29816407	-0.000316
227179620	27814286	144582	10000.000000	29568	812	1.000000	17464	4433	1.000000	30001339	-0.000381
227170434	27813911	145013	10000.000000	29566	708	1.000000	17317	4381	1.000000	30186129	-0.000452
227171388	27828180	144341	10000.000000	29659	731	1.000000	17270	4371	1.000000	30370153	-0.000637
npatches	nstrain	runtime	dt	init_x	init_y	init_y_blood	init_z	init_S	beta0	beta1	beta2	beta3	mean_beta	B	d	delta	delta_blood	b[0]	mut	m	CTL	c	g	epsilon	k	het	lambda	rho	omega	x_max	patch.dyna	DELTA	A	VA
10000	1	100.000000	0.001000	21900	9499	5000000	0.001000	10000000	13.296242	7.281886	17.745624	12.741978	12	800000000	0.010000	1.000000	432.000000	80000	0.000050	0.004800	0	0.500000	0.000000	2.500000	6.000000	0.500000	0.001000	0.001000	0.010000	31872	0	10.000000	7.000000	1.000000
sus	inf	inf_blood	z	x[0]	y[0][0]	z[0]	x[1]	y[1][0]	z[1]	S[0]	synchrony
219000000	94990000	5000000	10.000000	21900	9499	0.001000	21900	9499	0.001000	10000000	0.000000
132639740	85504950	447010	3941.516320	11512	9334	0.394152	18573	6089	0.394152	10554866	0.000000
184635741	45302595	236320	6325.803353	16210	5242	0.632580	25130	1902	0.632580	10882473	0.000000
211505222	32571523	170189	7771.765723	18717	4088	0.777177	28717	852	0.777177	11138811	0.000000
226340383	26637248	138951	8648.676577	19626	3481	0.864868	30091	525	0.864868	11355893	0.000000
234845040	23530251	122918	9180.483393	20764	3097	0.918048	30714	324	0.918048	11549154	0.000000
239763476	21840216	113990	9503.000201	21528	2847	0.950300	31089	314	0.950300	11730506	0.000000
242715725	20851801	109082	9698.592075	21692	2770	0.969859	31368	211	0.969859	11903873	0.000000
244490667	20258877	106000	9817.209710	22059	2695	0.981721	31325	186	0.981721	12072760	0.000000
245564509	19919379	104321	9889.145947	22322	2753	0.988915	31121	225	0.988915	12238298	0.000000
246147918	19720660	102918	9932.772025	22360	2411	0.993277	31062	219	0.993277	12402003	0.000000
246531019	19596313	101377	9959.229270	22287	2578	0.995923	31408	208	0.995923	12563812	0.000000
246794596	19519528	101271	9975.274394	22353	2673	0.997527	31613	189	0.997527	12725507	0.000000
246901755	19474616	100911	9985.005037	23072	2198	0.998501	31211	201	0.998501	12886354	0.000000
247003539	19428739	101360	9990.906233	22261	2723	0.999091	31487	184	0.999091	13047203	0.000000
247003059	19441419	101385	9994.485041	21865	2730	0.999449	31224	209	0.999449	13207454	0.000000
247054201	19417702	101200	9996.655426	22426	2500	0.999666	31418	205	0.999666	13367050	0.000000
247113136	19415352	101273	9997.971667	22404	2637	0.999797	31177	276	0.999797	13526555	0.000000
247130119	19411938	101131	9998.769908	22119	2557	0.999877	31193	203	0.999877	13685581	0.000000
247113219	19432654	101112	9999.254005	22559	2466	0.999925	31408	203	0.999925	13843978	0.000000
247108674	19419257	101120	9999.547588	22827	2312	0.999955	31140	230	0.999955	14003073	0.000000
247108092	19414214	101132	9999.725632	22219	2643	0.999973	31253	207	0.999973	14161762	0.000000
247122085	19408079	100684	9999.833608	22545	2547	0.999983	31386	223	0.999983	14320405	0.000000
247109082	19401676	101006	9999.899091	22225	2596	0.999990	31297	237	0.999990	14478634	0.000000
247132860	19400817	100917	9999.938803	22195	2622	0.999994	31302	211	0.999994	14636754	0.000000
247114431	19416134	101760	9999.962887	22216	2554	0.999996	31236	161	0.999996	14794518	0.000000
247123974	19420935	101013	9999.977493	22456	2382	0.999998	31554	217	0.999998	14951011	0.000000
247081735	19416989	100646	9999.986350	22030	2637	0.999999	31320	195	0.999999	15107230	0.000000
247186044	19388112	100967	9999.991722	22479	2576	0.999999	31372	219	0.999999	15264292	0.000000
247149693	19400018	101384	9999.994980	22439	2547	0.999999	31271	208	0.999999	15419706	0.000000
247131125	19420098	100786	9999.996955	21585	2829	1.000000	31389	210	1.000000	15576889	0.000000
247133709	19396365	101240	9999.998154	22211	2592	1.000000	31455	179	1.000000	15732559	0.000000
247133678	19411406	101057	9999.998880	22446	2457	1.000000	31250	147	1.000000	15888815	0.000000
247134945	19405567	100940	9999.999321	22494	2506	1.000000	31307	216	1.000000	16044838	0.000000
247119371	19408093	101016	9999.999588	22067	2835	1.000000	31147	204	1.000000	16201744	0.000000
247114038	19416414	100779	9999.999750	22722	2447	1.000000	31119	184	1.000000	16357651	0.000000
247108649	19418592	101503	9999.999849	22058	2642	1.000000	31507	162	1.000000	16512577	0.000000
247117253	19413967	101089	9999.999908	22452	2502	1.000000	31148	220	1.000000	16667493	0.000000
247134982	19410287	101204	9999.999944	22335	2585	1.000000	31352	194	1.000000	16822126	0.000000
247129505	19407132	101268	9999.999966	22611	2552	1.000000	30921	236	1.000000	16977001	0.000000
247126674	19415467	100671	9999.999980	22789	2466	1.000000	31362	198	1.000000	17131121	-1.#IND00
247116457	19405653	101178	9999.999988	22180	2751	1.000000	31302	244	1.000000	17285342	0.001600
247088186	19417223	100629	9999.999992	22101	2449	1.000000	31371	219	1.000000	17439024	-0.017646
247108333	19412316	101217	9999.999995	22836	2407	1.000000	31324	191	1.000000	17591438	-0.000232
247109563	19413028	101111	9999.999997	22448	2341	1.000000	31050	249	1.000000	17745147	0.007128
247059737	19428420	101410	9999.999998	22484	2613	1.000000	31347	207	1.000000	17898140	0.014037
247087088	19420483	101235	9999.999999	22339	2532	1.000000	31289	196	1.000000	18051231	0.014069
247141239	19408068	100693	9999.999999	22224	2777	1.000000	31066	211	1.000000	18203414	0.010690
247122351	19416554	100851	10000.000000	22421	2711	1.000000	31299	190	1.000000	18355419	0.007492
247133249	19407538	100546	10000.000000	22141	2696	1.000000	31448	193	1.000000	18507282	0.007849
247124258	19406544	101012	10000.000000	22159	2470	1.000000	31506	244	1.000000	18659291	0.007720
247114340	19398402	101155	10000.000000	22066	2678	1.000000	31110	205	1.000000	18810362	0.006075
247125399	19419086	101806	10000.000000	22605	2453	1.000000	31205	179	1.000000	18961660	0.008347
247126417	19405867	101205	10000.000000	22620	2563	1.000000	31390	175	1.000000	19112925	0.007557
247126297	19419706	101326	10000.000000	22417	2608	1.000000	31310	236	1.000000	19263542	0.007452
247135122	19403225	101142	10000.000000	22554	2546	1.000000	31184	205	1.000000	19413670	0.007330
247112443	19422404	101077	10000.000000	22706	2480	1.000000	31082	174	1.000000	19564970	0.009242
247120596	19420303	101752	10000.000000	22194	2654	1.000000	31287	201	1.000000	19714398	0.008157
247095071	19425134	101705	10000.000000	22034	2634	1.000000	31094	200	1.000000	19863950	0.006364
247122820	19401600	101173	10000.000000	22491	2536	1.000000	31528	211	1.000000	20013834	0.006219
247123561	19410459	101000	10000.000000	22150	2606	1.000000	31383	213	1.000000	20163747	0.005986
247136029	19404545	101323	10000.000000	22237	2588	1.000000	31298	214	1.000000	20313418	0.006201
247116068	19412338	101403	10000.000000	22275	2777	1.000000	31604	192	1.000000	20462435	0.006164
247107737	19408130	101127	10000.000000	22687	2598	1.000000	31289	211	1.000000	20611016	0.006131
247147423	19416926	101402	10000.000000	22705	2368	1.000000	31496	173	1.000000	20759599	0.006590
247143088	19405021	101295	10000.000000	22494	2566	1.000000	31365	244	1.000000	20907574	0.006540
247097217	19415277	100929	10000.000000	22173	2500	1.000000	31205	172	1.000000	21056186	0.006864
247094215	19408219	101049	10000.000000	22210	2518	1.000000	31427	213	1.000000	21204078	0.006632
247135182	19408408	101198	10000.000000	22131	2666	1.000000	31353	259	1.000000	21350894	0.006256
247063144	19427411	101169	10000.000000	22507	2466	1.000000	31247	219	1.000000	21499154	0.005657
247119527	19405848	100829	10000.000000	22388	2705	1.000000	31156	196	1.000000	21646416	0.005160
247113465	19408005	101337	10000.000000	22231	2708	1.000000	31190	212	1.000000	21793861	0.006980
247124565	19405335	100792	10000.000000	22235	2530	1.000000	31059	244	1.000000	21940307	0.006756
247107042	19399894	100656	10000.000000	22483	2466	1.000000	30969	200	1.000000	22086032	0.006455
247119536	19422494	101372	10000.000000	22359	2683	1.000000	31182	203	1.000000	22232262	0.006138
247126583	19399426	101025	10000.000000	22435	2365	1.000000	31410	194	1.000000	22378834	0.006085
247099620	19433110	101504	10000.000000	22302	2556	1.000000	31365	166	1.000000	22524800	0.006209
247142038	19412298	100655	10000.000000	22624	2259	1.000000	31392	143	1.000000	22670632	0.005990
247134166	19399908	101234	10000.000000	22806	2405	1.000000	31407	188	1.000000	22816624	0.005856
247150857	19409311	101166	10000.000000	22294	2515	1.000000	31370	220	1.000000	22962038	0.006103
247161248	19397251	101181	10000.000000	21789	2845	1.000000	31191	194	1.000000	23107835	0.005742
247117266	19416398	100736	10000.000000	22618	2518	1.000000	31256	240	1.000000	23252755	0.005559
247163471	19390727	100704	10000.000000	22044	2767	1.000000	31284	211	1.000000	23398056	0.005857
247071229	19444364	100476	10000.000000	22538	2361	1.000000	31144	235	1.000000	23542667	0.005891
247115645	19403985	101200	10000.000000	22396	2582	1.000000	31227	190	1.000000	23686512	0.005851
247096611	19416640	101535	10000.000000	22363	2548	1.000000	31359	197	1.000000	23830781	0.005727
247090174	19437876	101235	10000.000000	22513	2457	1.000000	31511	192	1.000000	23974725	0.005698
247106096	19402870	101330	10000.000000	22797	2443	1.000000	31403	164	1.000000	24118730	0.005592
247132308	19407557	101139	10000.000000	22006	2630	1.000000	31371	191	1.000000	24261965	0.005562
247104647	19413051	100948	10000.000000	22275	2641	1.000000	31213	185	1.000000	24405623	0.005599
247106044	19407684	101415	10000.000000	22142	2775	1.000000	31272	238	1.000000	24549084	0.004997
247131985	19418405	100976	10000.000000	22520	2440	1.000000	31074	229	1.000000	24691393	0.004523
247106946	19416499	101458	10000.000000	22401	2416	1.000000	31540	188	1.000000	24834193	0.004396
247089598	19420223	101112	10000.000000	22499	2639	1.000000	31417	235	1.000000	24977633	0.004211
247146818	19390211	100797	10000.000000	22769	2417	1.000000	31115	203	1.000000	25119899	0.004565
247150495	19408038	100622	10000.000000	22540	2660	1.000000	31240	285	1.000000	25261741	0.004958
247103155	19416585	101133	10000.000000	22673	2444	1.000000	31555	134	1.000000	25403465	0.004907
247105551	19423620	100657	10000.000000	22709	2388	1.000000	31161	198	1.000000	25544252	0.004098
247086898	19430316	101195	10000.000000	22176	2562	1.000000	31376	226	1.000000	25685098	0.004047
247100121	19419413	101099	10000.000000	22369	2697	1.000000	31198	205	1.000000	25826688	0.003989
npatches	nstrain	runtime	dt	init_x	init_y	init_y_blood	init_z	init_S	beta0	beta1	beta2	beta3	mean_beta	B	d	delta	delta_blood	b[0]	mut	m	CTL	c	g	epsilon	k	het	lambda	rho	omega	x_max	patch.dyna	DELTA	A	VA
10000	1	100.000000	0.001000	21900	9499	5000000	0.001000	10000000	6.312954	13.972283	17.969028	17.439377	12	800000000	0.010000	1.000000	432.000000	80000	0.000050	0.004800	0	0.500000	0.000000	2.500000	7.000000	0.500000	0.001000	0.001000	0.010000	31872	0	10.000000	7.000000	1.000000
sus	inf	inf_blood	z	x[0]	y[0][0]	z[0]	x[1]	y[1][0]	z[1]	S[0]	synchrony
219000000	94990000	5000000	10.000000	21900	9499	0.001000	21900	9499	0.001000	10000000	0.000000
139238886	75808613	395921	3941.516320	21027	4511	0.394152	11523	8647	0.394152	10543337	0.000000
198036189	36478536	189684	6325.803353	28074	879	0.632580	16909	4695	0.632580	10838277	0.000000
227323340	24837715	129603	7771.765723	30645	276	0.777177	19600	3460	0.777177	11053741	0.000000
243018670	19558260	101350	8648.676577	31230	176	0.864868	20802	2824	0.864868	11229349	0.000000
251756959	16871531	87672	9180.483393	31491	138	0.918048	22086	2623	0.918048	11381653	0.000000
256862215	15394182	79887	9503.000201	31538	135	0.950300	22353	2281	0.950300	11520234	0.000000
259764946	14568230	75903	9698.592075	31518	123	0.969859	22869	2293	0.969859	11651370	0.000000
261598798	14055930	72871	9817.209710	31619	78	0.981721	23205	2049	0.981721	11777312	0.000000
262601294	13773009	72152	9889.145947	31797	69	0.988915	23484	2000	0.988915	11900655	0.000000
263241366	13603954	70410	9932.772025	31679	98	0.993277	23350	2173	0.993277	12022008	0.000000
263624694	13497603	70206	9959.229270	31488	89	0.995923	22688	2278	0.995923	12142314	0.000000
263852028	13422443	70040	9975.274394	31570	72	0.997527	23515	2160	0.997527	12262475	0.000000
264019843	13393327	69749	9985.005037	31647	89	0.998501	23451	2211	0.998501	12380889	0.000000
264091338	13362848	69582	9990.906233	31775	67	0.999091	23975	1926	0.999091	12499916	0.000000
264167946	13353245	69691	9994.485041	31825	79	0.999449	23562	2065	0.999449	12617399	0.000000
264206997	13346838	69287	9996.655426	31889	69	0.999666	23797	1938	0.999666	12735061	0.000000
264150650	13357670	69356	9997.971667	31545	107	0.999797	24125	1946	0.999797	12852793	0.000000
264213471	13338416	69159	9998.769908	31815	81	0.999877	23752	2029	0.999877	12969715	0.000000
264201481	13346195	69659	9999.254005	31675	79	0.999925	23489	2078	0.999925	13087234	0.000000
264238058	13335573	69826	9999.547588	31454	99	0.999955	23757	2082	0.999955	13203918	0.000000
264212670	13330535	69520	9999.725632	31510	76	0.999973	23892	1953	0.999973	13320295	0.000000
264248377	13313489	69559	9999.833608	31629	77	0.999983	23810	1915	0.999983	13436237	0.000000
264248656	13325456	69185	9999.899091	31594	78	0.999990	23653	2137	0.999990	13552605	0.000000
264218238	13348204	69419	9999.938803	31747	57	0.999994	23714	2016	0.999994	13668708	0.000000
264224145	13325590	69562	9999.962887	31701	55	0.999996	23795	2039	0.999996	13784530	0.000000
264215094	13339221	69656	9999.977493	31461	109	0.999998	23889	1828	0.999998	13900948	0.000000
264243898	13323993	69230	9999.986350	31570	61	0.999999	23844	1883	0.999999	14016471	0.000000
264230944	13334704	68919	9999.991722	31584	97	0.999999	24122	1933	0.999999	14131813	0.000000
264230846	13331469	69686	9999.994980	31692	61	0.999999	23631	1999	0.999999	14246671	0.000000
264215066	13335694	69313	9999.996955	31624	95	1.000000	23880	1933	1.000000	14361613	0.000000
264279107	13313064	69579	9999.998154	31657	61	1.000000	23535	2151	1.000000	14476878	0.000000
264198889	13354030	69906	9999.998880	31699	87	1.000000	23253	2157	1.000000	14591960	0.000000
264251405	13330973	69311	9999.999321	31493	66	1.000000	23282	2156	1.000000	14707121	0.000000
264240615	13325328	69497	9999.999588	31676	90	1.000000	23894	1786	1.000000	14821545	0.000000
264258375	13320976	69693	9999.999750	31837	90	1.000000	23967	1948	1.000000	14935870	0.000000
264243860	13335937	69436	9999.999849	31736	93	1.000000	23536	2223	1.000000	15049586	0.000000
264237095	13322496	69288	9999.999908	31642	85	1.000000	23550	1969	1.000000	15163734	0.000000
264226889	13332469	69237	9999.999944	31683	87	1.000000	23073	2145	1.000000	15277930	0.000000
264247542	13330246	69797	9999.999966	31480	97	1.000000	23701	2050	1.000000	15391955	0.000000
264227436	13344789	69494	9999.999980	31683	80	1.000000	23441	2083	1.000000	15506057	-1.#IND00
264228168	13335802	69753	9999.999988	31714	74	1.000000	23310	2192	1.000000	15619563	-0.000000
264248061	13341098	69731	9999.999992	31549	100	1.000000	23675	1975	1.000000	15732524	0.007523
264234924	13328083	69522	9999.999995	31542	68	1.000000	23539	2051	1.000000	15845551	-0.001952
264241652	13327856	69899	9999.999997	31677	79	1.000000	23640	1896	1.000000	15958907	-0.013803
264234358	13333536	69168	9999.999998	31708	60	1.000000	23816	2130	1.000000	16071827	-0.014400
264240436	13327207	69224	9999.999999	31786	108	1.000000	24191	1752	1.000000	16184873	-0.012029
264213445	13331851	69747	9999.999999	31533	70	1.000000	23513	2062	1.000000	16297239	-0.008618
264255699	13316714	69048	10000.000000	31747	63	1.000000	23663	1905	1.000000	16409547	-0.004168
264211214	13332940	69592	10000.000000	31794	74	1.000000	23800	2163	1.000000	16521659	-0.003109
264250652	13329728	69724	10000.000000	31665	70	1.000000	22970	2117	1.000000	16634102	-0.002291
264197472	13337129	69519	10000.000000	31768	80	1.000000	23851	1912	1.000000	16745607	-0.002343
264218234	13329786	69424	10000.000000	31829	85	1.000000	23985	1964	1.000000	16857499	-0.003021
264252624	13331821	69124	10000.000000	31765	67	1.000000	23443	1983	1.000000	16968509	-0.000529
264248053	13332574	69484	10000.000000	31713	84	1.000000	23320	2104	1.000000	17079699	-0.000113
264242781	13337238	69237	10000.000000	31490	74	1.000000	23732	1968	1.000000	17190335	0.014473
264275000	13319169	68915	10000.000000	31599	68	1.000000	23369	2097	1.000000	17301095	0.012972
264259115	13338891	69007	10000.000000	31895	84	1.000000	23573	1963	1.000000	17412091	0.013159
264158456	13360188	69850	10000.000000	31759	70	1.000000	23551	2022	1.000000	17523178	0.013531
264181756	13331859	69418	10000.000000	31627	76	1.000000	23583	1926	1.000000	17634065	0.012518
264230332	13320394	69468	10000.000000	31657	60	1.000000	23286	2028	1.000000	17743716	0.008360
264270955	13316617	69301	10000.000000	31464	91	1.000000	23792	1805	1.000000	17853747	0.007839
264248485	13325471	69942	10000.000000	31847	95	1.000000	24100	1919	1.000000	17963217	0.007682
264252654	13323691	69787	10000.000000	31467	71	1.000000	23415	2120	1.000000	18072848	0.007925
264223102	13339694	69773	10000.000000	31706	78	1.000000	23386	2042	1.000000	18182281	0.006660
264239046	13329092	69601	10000.000000	31995	72	1.000000	24064	1783	1.000000	18291693	0.005710
264244235	13332913	69161	10000.000000	31550	73	1.000000	23995	1912	1.000000	18400840	0.003624
264243590	13322509	70040	10000.000000	31480	89	1.000000	23615	1909	1.000000	18509900	0.003694
264241445	13324153	69481	10000.000000	31674	73	1.000000	23748	1996	1.000000	18618535	0.003635
264226617	13331269	69419	10000.000000	31633	89	1.000000	23908	1959	1.000000	18728044	0.003492
264231822	13336124	69723	10000.000000	31727	86	1.000000	23382	2009	1.000000	18836716	0.003719
264291205	13309178	69163	10000.000000	31597	76	1.000000	23277	2130	1.000000	18944663	0.004269
264233488	13324911	68938	10000.000000	31768	65	1.000000	23614	1875	1.000000	19052946	0.003861
264271624	13312360	69271	10000.000000	31713	54	1.000000	23721	1952	1.000000	19160740	0.004291
264249133	13340450	69023	10000.000000	31747	76	1.000000	23243	2128	1.000000	19267974	0.004175
264275535	13316870	69591	10000.000000	31635	83	1.000000	23774	2059	1.000000	19376148	0.004270
264260419	13326338	69350	10000.000000	31611	67	1.000000	23190	2126	1.000000	19483684	0.003708
264198476	13336321	69646	10000.000000	31702	60	1.000000	23268	1955	1.000000	19591196	0.004062
264240937	13325188	69546	10000.000000	31652	106	1.000000	24145	1947	1.000000	19699174	0.004157
264247796	13318875	68975	10000.000000	31584	92	1.000000	23437	1983	1.000000	19806558	0.004908
264232370	13334254	69130	10000.000000	31670	86	1.000000	23320	2092	1.000000	19913554	0.004592
264229449	13324268	69455	10000.000000	31645	51	1.000000	23419	2100	1.000000	20020063	0.004460
264240033	13330185	69361	10000.000000	31675	89	1.000000	23302	1964	1.000000	20126086	0.004718
264243221	13323926	69397	10000.000000	31853	78	1.000000	23867	1987	1.000000	20232449	0.004715
264211209	13334680	69279	10000.000000	31731	78	1.000000	23705	2044	1.000000	20339036	0.003071
264239773	13325348	69120	10000.000000	31699	65	1.000000	23441	2078	1.000000	20445311	0.003129
264255295	13329271	68829	10000.000000	31861	70	1.000000	23964	1753	1.000000	20551231	0.002858
264261204	13332228	69466	10000.000000	31670	71	1.000000	23720	1929	1.000000	20656973	0.004443
264229634	13340655	69705	10000.000000	31935	76	1.000000	23650	2057	1.000000	20762069	0.004328
264177502	13344257	69572	10000.000000	31658	109	1.000000	23782	1852	1.000000	20867796	0.004573
264266400	13331617	69237	10000.000000	31816	73	1.000000	23366	2058	1.000000	20972860	0.004265
264223557	13336811	69600	10000.000000	31761	85	1.000000	23795	1867	1.000000	21077850	0.004201
264256282	13322824	69023	10000.000000	31851	48	1.000000	23579	1989	1.000000	21182668	0.003937
264252014	13319317	69350	10000.000000	31753	96	1.000000	23758	1908	1.000000	21286797	0.003775
264240050	13325695	69444	10000.000000	31652	83	1.000000	23561	2116	1.000000	21391737	0.003342
264274157	13313401	69618	10000.000000	31791	88	1.000000	24176	1782	1.000000	21496630	0.003150
264248060	13321256	69347	10000.000000	31580	92	1.000000	23657	1976	1.000000	21601218	0.003568
264244781	13337408	69562	10000.000000	31718	59	1.000000	23515	2026	1.000000	21705669	0.003793
264210240	13330918	69154	10000.000000	31873	91	1.000000	23483	2046	1.000000	21809755	0.003789
264282843	13313349	69290	10000.000000	31374	89	1.000000	23907	1969	1.000000	21912836	0.003395
npatches	nstrain	runtime	dt	init_x	init_y	init_y_blood	init_z	init_S	beta0	beta1	beta2	beta3	mean_beta	B	d	delta	delta_blood	b[0]	mut	m	CTL	c	g	epsilon	k	het	lambda	rho	omega	x_max	patch.dyna	DELTA	A	VA
10000	1	100.000000	0.001000	21900	9499	5000000	0.001000	10000000	6.993412	17.125889	6.017194	16.776413	12	800000000	0.010000	1.000000	432.000000	80000	0.000050	0.004800	0	0.500000	0.000000	2.500000	8.000000	0.500000	0.001000	0.001000	0.010000	31872	0	10.000000	7.000000	1.000000
sus	inf	inf_blood	z	x[0]	y[0][0]	z[0]	x[1]	y[1][0]	z[1]	S[0]	synchrony
219000000	94990000	5000000	10.000000	21900	9499	0.001000	21900	9499	0.001000	10000000	0.000000
145736578	67187570	350000	3941.516320	20427	4314	0.394152	10409	8333	0.394152	10530796	0.000000
210521254	29386693	152944	6325.803353	27731	799	0.632580	14940	4972	0.632580	10793681	0.000000
241454905	18885104	98269	7771.765723	30691	211	0.777177	17236	3638	0.777177	10974689	0.000000
257473034	14267859	74482	8648.676577	31410	123	0.864868	19000	3084	0.864868	11114292	0.000000
266162912	11990155	62781	9180.483393	31604	48	0.918048	20065	2755	0.918048	11230668	0.000000
271164063	10738153	55987	9503.000201	31613	81	0.950300	20364	2711	0.950300	11334203	0.000000
274123649	9993155	51897	9698.592075	31635	50	0.969859	20739	2416	0.969859	11429108	0.000000
275823673	9593750	50373	9817.209710	31551	44	0.981721	20748	2564	0.981721	11520258	0.000000
276845016	9355080	48504	9889.145947	31578	44	0.988915	21123	2397	0.988915	11608695	0.000000
277464216	9208702	47887	9932.772025	31698	57	0.993277	21411	2323	0.993277	11694388	0.000000
277891225	9111472	47524	9959.229270	31642	56	0.995923	21043	2301	0.995923	11779758	0.000000
278133519	9047881	47355	9975.274394	31854	41	0.997527	21340	2337	0.997527	11863880	0.000000
278222378	9027099	47026	9985.005037	31974	55	0.998501	21216	2355	0.998501	11947854	0.000000
278313606	9006432	46583	9990.906233	31615	60	0.999091	21177	2330	0.999091	12031418	0.000000
278299590	9012465	46927	9994.485041	31708	42	0.999449	21305	2340	0.999449	12114877	0.000000
278405052	8980032	46751	9996.655426	31517	54	0.999666	20715	2532	0.999666	12198145	0.000000
278368228	9003990	47304	9997.971667	31724	50	0.999797	21424	2225	0.999797	12281088	0.000000
278430579	8975508	46667	9998.769908	31667	58	0.999877	21999	2125	0.999877	12363167	0.000000
278438413	8980265	46912	9999.254005	31715	50	0.999925	20879	2469	0.999925	12446047	0.000000
278447888	8968777	46882	9999.547588	31539	65	0.999955	21040	2419	0.999955	12528605	0.000000
278454863	8979883	46874	9999.725632	31854	34	0.999973	21494	2224	0.999973	12611048	0.000000
278434353	8981785	46784	9999.833608	31719	62	0.999983	21298	2196	0.999983	12692565	0.000000
278418029	8979977	46762	9999.899091	31743	43	0.999990	21318	2183	0.999990	12774630	0.000000
278447880	8971026	46363	9999.938803	31465	67	0.999994	21357	2361	0.999994	12856293	0.000000
278479892	8962585	46484	9999.962887	31584	64	0.999996	21980	2090	0.999996	12937874	0.000000
278471605	8974748	46617	9999.977493	31609	55	0.999998	21147	2330	0.999998	13019809	0.000000
278488016	8972859	46559	9999.986350	31599	29	0.999999	21264	2373	0.999999	13101147	0.000000
278464640	8980445	46863	9999.991722	31644	56	0.999999	21632	2421	0.999999	13182649	0.000000
278444956	8966076	46747	9999.994980	31812	36	0.999999	21443	2059	0.999999	13263987	0.000000
278454007	8975077	47062	9999.996955	31834	34	1.000000	20890	2681	1.000000	13345237	0.000000
278355150	9000224	47122	9999.998154	31784	62	1.000000	21272	2325	1.000000	13426612	0.000000
278468088	8964553	46781	9999.998880	31684	66	1.000000	21162	2353	1.000000	13507432	0.000000
278442661	8972335	46558	9999.999321	31748	55	1.000000	21457	2382	1.000000	13588895	0.000000
278437365	8979152	46702	9999.999588	31722	34	1.000000	20983	2541	1.000000	13669060	0.000000
278425803	8978020	46599	9999.999750	31705	50	1.000000	21279	2437	1.000000	13749733	0.000000
278409110	8985376	46333	9999.999849	31718	72	1.000000	21212	2368	1.000000	13830545	0.000000
278450510	8973954	46915	9999.999908	31547	48	1.000000	20807	2392	1.000000	13911017	0.000000
278479911	8975453	46538	9999.999944	31731	37	1.000000	21293	2444	1.000000	13990897	0.000000
278459308	8973498	46830	9999.999966	31660	52	1.000000	21208	2306	1.000000	14070978	0.000000
278422161	8984278	46878	9999.999980	31561	47	1.000000	21726	2371	1.000000	14150887	-1.#IND00
278433740	8977161	46918	9999.999988	31868	43	1.000000	21684	2193	1.000000	14231280	-1.#IND00
278461017	8969438	46789	9999.999992	31649	54	1.000000	21187	2349	1.000000	14310356	-0.002345
278450782	8982892	46440	9999.999995	31768	84	1.000000	21440	2140	1.000000	14390241	-0.011737
278417884	8974289	46555	9999.999997	31619	54	1.000000	21491	2138	1.000000	14469971	-0.015386
278455938	8974679	46779	9999.999998	31639	54	1.000000	21616	2268	1.000000	14549451	-0.008746
278459088	8974343	46907	9999.999999	31731	57	1.000000	21223	2435	1.000000	14628711	-0.001692
278431164	8982798	46650	9999.999999	31774	55	1.000000	21298	2333	1.000000	14707683	-0.005084
278407577	8989606	46753	10000.000000	31807	35	1.000000	21107	2404	1.000000	14786667	-0.001369
278442538	8976727	46927	10000.000000	31858	59	1.000000	21597	2141	1.000000	14865416	-0.005026
278433175	8965436	46513	10000.000000	31456	64	1.000000	21647	2258	1.000000	14943755	-0.003911
278467217	8970960	46785	10000.000000	31670	32	1.000000	21166	2231	1.000000	15022230	-0.002541
278414119	8976320	46762	10000.000000	31521	51	1.000000	21765	2270	1.000000	15099747	-0.004702
278425997	8983163	46375	10000.000000	31815	54	1.000000	20846	2440	1.000000	15178394	-0.006403
278429638	8985172	46890	10000.000000	31743	55	1.000000	20669	2438	1.000000	15256761	-0.003240
278450908	8974039	46935	10000.000000	31621	32	1.000000	21231	2342	1.000000	15334986	-0.003085
278446857	8973635	46717	10000.000000	31925	63	1.000000	21324	2352	1.000000	15412402	-0.003903
278433893	8982705	47177	10000.000000	31699	39	1.000000	21795	2216	1.000000	15490291	-0.003896
278443194	8982082	46727	10000.000000	31545	55	1.000000	21210	2409	1.000000	15568577	-0.004249
278461955	8973884	46690	10000.000000	31818	48	1.000000	21347	2524	1.000000	15646065	-0.004119
278448492	8980676	46678	10000.000000	31850	44	1.000000	21286	2310	1.000000	15722970	-0.003639
278491587	8971235	46831	10000.000000	31582	51	1.000000	21432	2440	1.000000	15800263	-0.003605
278443644	8979815	46716	10000.000000	31686	59	1.000000	21338	2238	1.000000	15877790	-0.003549
278431076	8978822	46657	10000.000000	31665	49	1.000000	21346	2349	1.000000	15955776	-0.003423
278444289	8971429	46766	10000.000000	31812	45	1.000000	20963	2546	1.000000	16032733	-0.003861
278414247	8992812	47279	10000.000000	31707	64	1.000000	20945	2439	1.000000	16109650	-0.004457
278457143	8970859	46865	10000.000000	31692	40	1.000000	21282	2399	1.000000	16186352	-0.003214
278411690	8976185	46730	10000.000000	31759	36	1.000000	21030	2349	1.000000	16263768	-0.003236
278430120	8988502	46703	10000.000000	31852	50	1.000000	21224	2524	1.000000	16340541	-0.003222
278434112	8983920	46972	10000.000000	31773	40	1.000000	21431	2202	1.000000	16416689	-0.002968
278422497	8982532	46869	10000.000000	31909	43	1.000000	21201	2445	1.000000	16493251	-0.002724
278408897	8985298	46575	10000.000000	31833	49	1.000000	21085	2393	1.000000	16569793	-0.001198
278471661	8964067	46480	10000.000000	31698	60	1.000000	21166	2353	1.000000	16645781	-0.001640
278463756	8964187	46627	10000.000000	31702	47	1.000000	22027	2072	1.000000	16721812	-0.002046
278494732	8969299	46481	10000.000000	31885	42	1.000000	21018	2363	1.000000	16797716	-0.001894
278457908	8975201	46661	10000.000000	31760	37	1.000000	21633	2266	1.000000	16873746	-0.001840
278452624	8978416	47095	10000.000000	31541	40	1.000000	21679	2286	1.000000	16949674	-0.001721
278410486	8996387	46995	10000.000000	31764	50	1.000000	21400	2236	1.000000	17025725	-0.001657
278435044	8969767	46587	10000.000000	31654	44	1.000000	21317	2224	1.000000	17101276	-0.003380
278447768	8977124	46606	10000.000000	31599	34	1.000000	20992	2392	1.000000	17175954	-0.003450
278485837	8967751	46896	10000.000000	31625	52	1.000000	21054	2524	1.000000	17250810	-0.003353
278438881	8989005	46600	10000.000000	31751	51	1.000000	21897	2221	1.000000	17326426	-0.003711
278432916	8984007	47003	10000.000000	32049	47	1.000000	21552	2233	1.000000	17401923	-0.003540
278482171	8962625	46571	10000.000000	31730	46	1.000000	21150	2366	1.000000	17477082	-0.003423
278459386	8981666	46565	10000.000000	31829	61	1.000000	21220	2383	1.000000	17552088	-0.003283
278440018	8987130	46917	10000.000000	31927	76	1.000000	21869	2018	1.000000	17627429	-0.003820
278424799	8973413	46909	10000.000000	31658	47	1.000000	20828	2471	1.000000	17702681	-0.003765
278446384	8970707	46841	10000.000000	31642	74	1.000000	20927	2373	1.000000	17777615	-0.003381
278440643	8987496	46840	10000.000000	31824	37	1.000000	21028	2427	1.000000	17851619	-0.003303
278441192	8977387	46793	10000.000000	31608	47	1.000000	21559	2236	1.000000	17926228	-0.002767
278419347	8990525	46479	10000.000000	31563	43	1.000000	21271	2261	1.000000	18000140	-0.002797
278441212	8976432	46651	10000.000000	31823	50	1.000000	20997	2478	1.000000	18073970	-0.003030
278466351	8984134	46735	10000.000000	31706	41	1.000000	21160	2374	1.000000	18147962	-0.002756
278400836	8997118	46778	10000.000000	31749	51	1.000000	20951	2450	1.000000	18222040	-0.002960
278416344	8973046	46585	10000.000000	31640	66	1.000000	20863	2445	1.000000	18295904	-0.001358
278365026	9003651	46404	10000.000000	31820	39	1.000000	21859	2202	1.000000	18369743	-0.001299
278431032	8974685	46631	10000.000000	31847	68	1.000000	21024	2386	1.000000	18443132	-0.000977
278454764	8971582	46717	10000.000000	31755	36	1.000000	21261	2366	1.000000	18516520	-0.002138
278465111	8962791	46656	10000.000000	31642	50	1.000000	21367	2470	1.000000	18589873	-0.002487
278459033	8969204	46535	10000.000000	31694	68	1.000000	21140	2384	1.000000	18663371	-0.002706
npatches	nstrain	runtime	dt	init_x	init_y	init_y_blood	init_z	init_S	beta0	beta1	beta2	beta3	mean_beta	B	d	delta	delta_blood	b[0]	mut	m	CTL	c	g	epsilon	k	het	lambda	rho	omega	x_max	patch.dyna	DELTA	A	VA
10000	1	100.000000	0.001000	21900	9499	5000000	0.001000	10000000	16.927134	9.240647	10.561001	17.759405	12	800000000	0.010000	1.000000	432.000000	80000	0.000050	0.004800	0	0.500000	0.000000	2.500000	9.000000	0.500000	0.001000	0.001000	0.010000	31872	0	10.000000	7.000000	1.000000
sus	inf	inf_blood	z	x[0]	y[0][0]	z[0]	x[1]	y[1][0]	z[1]	S[0]	synchrony
219000000	94990000	5000000	10.000000	21900	9499	0.001000	21900	9499	0.001000	10000000	0.000000
151844038	59599699	310954	3941.516320	10946	7841	0.394152	17461	4964	0.394152	10516931	0.000000
222042530	23654478	123097	6325.803353	16298	4028	0.632580	25861	1263	0.632580	10751174	0.000000
254148487	14245304	73708	7771.765723	18975	3061	0.777177	29602	396	0.777177	10900463	0.000000
270068712	10281518	53933	8648.676577	21016	2415	0.864868	30898	179	0.864868	11007808	0.000000
278740747	8289335	43282	9180.483393	22133	2034	0.918048	31254	97	0.918048	11092850	0.000000
283552465	7243200	37741	9503.000201	22469	2002	0.950300	31266	74	0.950300	11165242	0.000000
286314056	6636432	34737	9698.592075	23586	1750	0.969859	31718	43	0.969859	11230378	0.000000
288027398	6286078	32956	9817.209710	22776	1730	0.981721	31612	62	0.981721	11290912	0.000000
288986268	6085224	32002	9889.145947	23618	1576	0.988915	31544	60	0.988915	11348480	0.000000
289594388	5966392	31095	9932.772025	23133	1792	0.993277	31603	55	0.993277	11404638	0.000000
289914856	5889611	30384	9959.229270	23680	1648	0.995923	31583	50	0.995923	11459892	0.000000
290148187	5855291	30641	9975.274394	23595	1648	0.997527	31569	53	0.997527	11514509	0.000000
290294042	5825469	30230	9985.005037	23559	1652	0.998501	31694	34	0.998501	11568281	0.000000
290366097	5804173	30127	9990.906233	23423	1841	0.999091	31845	42	0.999091	11621909	0.000000
290394690	5803425	30476	9994.485041	23384	1488	0.999449	31713	32	0.999449	11675527	0.000000
290400440	5793119	30351	9996.655426	23721	1662	0.999666	31715	44	0.999666	11729082	0.000000
290446565	5797787	30099	9997.971667	22835	1868	0.999797	31498	48	0.999797	11782478	0.000000
290459577	5782029	30479	9998.769908	23518	1597	0.999877	31833	42	0.999877	11835279	0.000000
290462044	5786807	29977	9999.254005	23600	1718	0.999925	31755	46	0.999925	11888051	0.000000
290485176	5776242	30175	9999.547588	23344	1696	0.999955	31646	36	0.999955	11940587	0.000000
290480081	5785406	30144	9999.725632	23519	1681	0.999973	31691	40	0.999973	11993877	0.000000
290512658	5769935	30434	9999.833608	23470	1648	0.999983	31778	49	0.999983	12046067	0.000000
290510826	5762105	30126	9999.899091	23451	1628	0.999990	31695	27	0.999990	12098580	0.000000
290459332	5795030	30171	9999.938803	23466	1708	0.999994	31828	41	0.999994	12150796	0.000000
290466078	5778177	29779	9999.962887	23018	1848	0.999996	31823	38	0.999996	12203067	0.000000
290466718	5784385	29969	9999.977493	23519	1600	0.999998	31931	26	0.999998	12255510	0.000000
290506092	5781830	30417	9999.986350	23445	1619	0.999999	31600	65	0.999999	12307927	0.000000
290457941	5786231	30101	9999.988517	24091	1606	0.999999	31739	37	0.999999	12360570	0.000000
290504794	5770204	29962	9999.993036	23087	1770	0.999999	31706	39	0.999999	12413233	0.000000
290484978	5789762	30134	9999.995777	23405	1667	1.000000	31871	44	1.000000	12464960	0.000000
290491951	5767598	30129	9999.997439	24249	1592	1.000000	31645	27	1.000000	12516429	0.000000
290505937	5777168	30217	9999.998447	23100	1828	1.000000	31777	63	1.000000	12568683	0.000000
290491733	5778085	30537	9999.999058	23547	1591	1.000000	31819	38	1.000000	12620603	0.000000
290523593	5770973	30138	9999.999429	22570	1845	1.000000	31658	62	1.000000	12672122	0.000000
290499582	5780837	30232	9999.999654	23666	1541	1.000000	31568	49	1.000000	12724653	0.000000
290529170	5782144	30216	9999.999790	22977	1878	1.000000	31802	57	1.000000	12776066	0.000000
290465965	5787318	30181	9999.999873	23974	1646	1.000000	31697	61	1.000000	12827696	0.000000
290545324	5771042	30058	9999.980242	23563	1817	1.000000	31549	45	1.000000	12878987	0.000000
290459197	5783106	30191	9999.988018	23041	1751	1.000000	31529	30	1.000000	12930745	0.000000
290498618	5779160	30019	9999.992733	23965	1655	1.000000	31590	46	1.000000	12982312	-1.#IND00
290423618	5800562	30327	9999.995593	23763	1626	1.000000	31850	51	1.000000	13033140	-0.001600
290469383	5785618	30041	9999.997327	23298	1696	1.000000	31774	29	1.000000	13084883	0.007041
290493839	5773462	30109	9999.994553	22986	1732	1.000000	31640	49	1.000000	13136021	-0.002131
290472439	5787100	30426	9999.996697	23489	1717	1.000000	31627	41	1.000000	13187515	-0.016308
290442270	5783078	30083	9999.997997	23426	1697	1.000000	31767	39	1.000000	13238907	-0.010945
290500758	5774095	30234	9999.998785	23106	1807	1.000000	31621	46	1.000000	13289562	-0.012042
290528366	5771750	30092	9999.999263	23370	1733	1.000000	31848	35	1.000000	13339748	-0.009708
290518311	5778529	29930	9999.999553	23537	1613	1.000000	31880	16	1.000000	13390503	-0.008956
290470137	5782099	30207	9999.999729	23194	1707	1.000000	31714	18	1.000000	13441631	-0.008959
290482496	5778489	30413	9999.999836	23518	1631	1.000000	31893	60	1.000000	13491983	-0.010949
290457941	5795644	29976	9999.999900	23848	1550	1.000000	32062	32	1.000000	13542210	-0.011057
290478702	5784860	30262	9999.999940	23383	1730	1.000000	31629	62	1.000000	13593249	-0.010283
290477966	5773478	30106	9999.999963	23128	1833	1.000000	31729	31	1.000000	13643803	-0.005593
290493873	5785075	30214	9999.999978	23689	1615	1.000000	31958	49	1.000000	13693570	-0.011328
290515883	5770257	29695	9999.999987	23229	1907	1.000000	31642	43	1.000000	13743883	-0.011199
290488827	5790520	30439	9999.999992	23099	1686	1.000000	31924	56	1.000000	13794376	-0.010397
290492566	5781172	30019	9999.999995	23202	1737	1.000000	31675	68	1.000000	13844416	-0.010054
290494063	5778947	30353	9999.999997	22652	1788	1.000000	31716	23	1.000000	13894064	-0.008761
290470233	5785805	29954	9999.999998	23447	1589	1.000000	31492	36	1.000000	13943819	-0.008462
290478704	5783195	30118	9999.999999	23099	1720	1.000000	31399	62	1.000000	13993530	-0.009045
290494746	5778264	30605	9999.999999	22873	1893	1.000000	31805	53	1.000000	14042945	-0.010873
290466223	5791831	30061	10000.000000	23831	1628	1.000000	31673	52	1.000000	14092944	-0.009821
290497501	5776921	30294	10000.000000	23188	1862	1.000000	32056	26	1.000000	14142798	-0.009645
290467595	5786048	29959	10000.000000	23207	1753	1.000000	31668	45	1.000000	14192192	-0.008545
290459564	5775134	30045	10000.000000	23422	1725	1.000000	31741	33	1.000000	14241386	-0.008170
290493816	5773407	29938	10000.000000	23648	1725	1.000000	31660	40	1.000000	14290777	-0.008311
290468697	5784696	30111	10000.000000	23504	1708	1.000000	31716	44	1.000000	14339988	-0.008107
290440786	5788135	30146	10000.000000	23174	1768	1.000000	31608	57	1.000000	14389601	-0.010423
290506286	5773538	30001	10000.000000	23801	1546	1.000000	31869	35	1.000000	14438897	-0.009979
290482197	5784395	30231	10000.000000	23484	1601	1.000000	31760	57	1.000000	14487815	-0.009480
290500187	5782627	30551	10000.000000	23386	1575	1.000000	31727	45	1.000000	14537205	-0.008867
290456076	5784074	30341	10000.000000	23231	1700	1.000000	31721	49	1.000000	14585902	-0.008588
290521960	5768677	29809	10000.000000	23731	1651	1.000000	31525	32	1.000000	14634417	-0.008162
290480179	5786834	29962	10000.000000	23515	1751	1.000000	31883	55	1.000000	14684290	-0.009360
290481479	5776832	30324	10000.000000	23122	1715	1.000000	31560	49	1.000000	14733447	-0.009137
290508470	5776762	30188	10000.000000	23623	1577	1.000000	31586	37	1.000000	14782534	-0.009286
290488744	5779448	30290	10000.000000	23567	1640	1.000000	31476	48	1.000000	14830747	-0.008735
290512941	5771407	30198	10000.000000	23128	1792	1.000000	31670	27	1.000000	14879370	-0.008154
290505364	5788353	30539	10000.000000	23470	1728	1.000000	31674	47	1.000000	14927651	-0.007362
290504034	5776883	30189	10000.000000	23601	1696	1.000000	31672	30	1.000000	14976113	-0.007104
290479085	5784133	30139	10000.000000	23524	1672	1.000000	31691	25	1.000000	15024071	-0.006998
290495121	5778524	29962	10000.000000	22904	1813	1.000000	31737	34	1.000000	15072325	-0.006899
290464228	5778490	30050	10000.000000	23472	1660	1.000000	31725	27	1.000000	15120594	-0.007040
290508154	5778566	30178	9999.986327	23413	1654	1.000000	31823	36	1.000000	15168687	-0.006702
290484009	5791903	30051	9999.991708	23448	1615	1.000000	31485	30	1.000000	15216846	-0.006314
290493220	5778466	29972	9999.994971	23687	1707	1.000000	31648	53	1.000000	15264555	-0.005848
290441914	5788895	29651	9999.996950	23745	1536	1.000000	31715	29	1.000000	15312449	-0.005750
290478074	5784906	30039	9999.989930	23280	1768	1.000000	31685	33	1.000000	15360237	-0.005624
290506227	5780252	29804	9999.993893	23443	1628	1.000000	31793	39	1.000000	15408197	-0.005708
290541640	5768445	29964	9999.996296	23098	1714	1.000000	31721	43	1.000000	15455852	-0.005610
290476756	5783188	30254	9999.997754	23318	1827	1.000000	31660	48	1.000000	15503912	-0.005926
290450950	5788463	30334	9999.998638	23223	1882	1.000000	31685	40	1.000000	15551069	-0.005840
290491662	5781747	30321	9999.999174	23663	1683	1.000000	31717	54	1.000000	15598377	-0.005745
290493586	5780203	30268	9999.999499	23686	1606	1.000000	31625	42	1.000000	15646203	-0.005593
290513081	5783419	30317	9999.999696	22622	2019	1.000000	31866	28	1.000000	15693672	-0.005402
290492947	5772275	30040	9999.999816	23580	1584	1.000000	31807	23	1.000000	15741085	-0.005560
290475454	5780731	30273	9999.999888	23559	1633	1.000000	31559	52	1.000000	15787932	-0.004330
290513549	5773529	30002	9999.999932	23566	1627	1.000000	31737	34	1.000000	15834925	-0.004310
290451712	5788171	29851	9999.999959	23314	1766	1.000000	31687	56	1.000000	15882114	-0.003901
npatches	nstrain	runtime	dt	init_x	init_y	init_y_blood	init_z	init_S	beta0	beta1	beta2	beta3	mean_beta	B	d	delta	delta_blood	b[0]	mut	m	CTL	c	g	epsilon	k	het	lambda	rho	omega	x_max	patch.dyna	DELTA	A	VA
10000	1	100.000000	0.001000	21900	9499	5000000	0.001000	10000000	8.447140	10.638994	9.670572	14.172682	12	800000000	0.010000	1.000000	432.000000	80000	0.000050	0.004800	0	0.500000	0.000000	2.500000	10.000000	0.500000	0.001000	0.001000	0.010000	31872	0	10.000000	7.000000	1.000000
sus	inf	inf_blood	z	x[0]	y[0][0]	z[0]	x[1]	y[1][0]	z[1]	S[0]	synchrony
219000000	94990000	5000000	10.000000	21900	9499	0.001000	21900	9499	0.001000	10000000	0.000000
158645731	52562043	275224	3941.516320	19289	3880	0.394152	16614	4888	0.394152	10505185	0.000000
233503347	18746491	97842	6325.803353	27919	635	0.632580	25219	1299	0.632580	10711063	0.000000
265931577	10510461	54819	7771.765723	30856	154	0.777177	29205	510	0.777177	10830420	0.000000
281454115	7132409	37134	8648.676577	31730	52	0.864868	30758	167	0.864868	10909871	0.000000
289531143	5499654	28804	9180.483393	31709	27	0.918048	31468	56	0.918048	10967329	0.000000
293991715	4654924	24100	9502.987672	32059	31	0.950300	31626	72	0.950300	11013296	0.000000
296579265	4158947	21653	9698.516191	31742	23	0.969859	31607	49	0.969859	11052490	0.000000
298105312	3888181	20566	9816.509984	31731	11	0.981721	31520	20	0.981721	11087747	0.000000
299041440	3706927	19488	9887.517497	31851	29	0.988915	31767	18	0.988915	11120520	0.000000
299584888	3614869	18898	9929.854128	31720	19	0.993277	31930	30	0.993277	11151994	0.000000
299950797	3545325	18458	9954.723958	31913	27	0.995923	31582	39	0.995923	11182143	0.000000
300145186	3521694	18372	9969.655216	31882	16	0.997527	31817	32	0.997527	11212041	0.000000
300287144	3492004	18344	9978.647399	31969	9	0.998501	31838	25	0.998501	11241910	0.000000
300358133	3466037	18048	9983.768785	31842	21	0.999091	31897	27	0.999091	11271025	0.000000
300411961	3460702	17975	9987.121186	31623	6	0.999449	31698	10	0.999449	11300146	0.000000
300465610	3449614	18001	9988.879724	31735	16	0.999666	31652	44	0.999666	11329027	0.000000
300496220	3441393	18018	9989.179546	31715	24	0.999797	31754	14	0.999797	11357057	0.000000
300485470	3451618	17885	9989.762194	31712	16	0.999877	31956	24	0.999877	11385595	0.000000
300453103	3458915	18211	9990.712074	31684	9	0.999925	31810	25	0.999925	11414577	0.000000
300479584	3446637	17755	9990.097740	31964	17	0.999955	31973	21	0.999955	11443028	0.000000
300492914	3451721	18197	9990.626692	31803	11	0.999973	31774	17	0.999973	11471104	0.000000
300458321	3452640	18179	9989.870511	31594	17	0.999983	31699	42	0.999983	11499380	0.000000
300475816	3453661	18151	9989.641075	31869	16	0.999990	31753	29	0.999990	11527680	0.000000
300480469	3453378	17843	9991.098249	31845	17	0.999994	31518	48	0.999994	11556160	0.000000
300511008	3446074	17935	9991.035353	31835	19	0.999996	31689	18	0.999996	11584203	0.000000
300501619	3446346	17910	9990.946875	31775	13	0.999998	31648	50	0.999998	11612478	0.000000
300519164	3445471	17762	9991.157849	31750	8	0.999999	31498	40	0.999999	11640875	0.000000
300488268	3464726	17941	9991.464207	32008	17	0.999999	31637	35	0.999999	11669444	0.000000
300427463	3468378	17996	9991.512994	32049	15	0.999999	31792	43	0.999999	11697742	0.000000
300472056	3459028	17997	9991.325183	31831	16	1.000000	31515	23	1.000000	11726162	0.000000
300455205	3458415	18160	9991.482820	32000	14	1.000000	31692	38	1.000000	11754521	0.000000
300467419	3447643	18072	9992.019736	32159	5	1.000000	31764	38	1.000000	11782577	0.000000
300513224	3446687	17956	9991.317932	31710	15	1.000000	31684	19	1.000000	11810520	0.000000
300490345	3443132	18049	9990.884220	31569	29	1.000000	31861	36	1.000000	11838443	0.000000
300544731	3447278	17725	9990.556962	31650	17	1.000000	31539	13	1.000000	11866208	0.000000
300475767	3457731	18125	9990.956257	31775	10	1.000000	31638	33	1.000000	11894149	0.000000
300465496	3455257	17936	9990.259187	31651	18	1.000000	31622	28	1.000000	11922031	0.000000
300466326	3456682	18173	9990.780192	31735	29	1.000000	31764	41	1.000000	11949699	0.000000
300462185	3452654	17986	9990.626913	32145	26	1.000000	32015	24	1.000000	11977823	0.000000
300457871	3462297	18052	9990.589393	31531	20	1.000000	31613	21	1.000000	12005738	-1.#IND00
300515128	3448143	17880	9990.518883	31637	26	1.000000	31763	32	1.000000	12033223	-1.#IND00
300452953	3459119	18165	9990.387218	31682	21	1.000000	31857	33	1.000000	12060914	0.040315
300500309	3454271	18150	9990.428712	31931	21	1.000000	31939	24	1.000000	12088285	0.010484
300451335	3458530	18366	9990.661525	32072	19	1.000000	31701	44	1.000000	12115803	0.004957
300445379	3457936	18042	9990.518870	31924	17	1.000000	31757	35	1.000000	12143343	0.003907
300448017	3461438	17938	9991.448569	31643	21	1.000000	31780	25	1.000000	12170943	0.008217
300436804	3469081	18019	9991.182608	31771	15	1.000000	31931	25	1.000000	12198096	0.003831
300432976	3464892	18140	9991.637945	32126	17	1.000000	31873	31	1.000000	12225664	0.003613
300467424	3447241	17998	9991.058180	31755	18	1.000000	31781	42	1.000000	12253524	0.003794
300506112	3450580	17930	9991.751151	32010	25	1.000000	31719	16	1.000000	12280778	0.002648
300434861	3462913	18128	9991.323577	31886	24	1.000000	31805	32	1.000000	12308378	0.001991
300462154	3453134	18138	9991.261837	31777	21	1.000000	31743	27	1.000000	12335914	0.003296
300503845	3455949	17860	9991.023552	31951	5	1.000000	31636	41	1.000000	12363705	0.003417
300475936	3465737	18010	9991.358695	31954	10	1.000000	31864	20	1.000000	12391106	0.003725
300423131	3460812	18120	9992.216352	32019	6	1.000000	31671	9	1.000000	12418421	0.004033
300480448	3447687	17625	9991.522349	31915	17	1.000000	31746	43	1.000000	12445483	0.003917
300477601	3455027	18031	9991.143936	31892	22	1.000000	31819	20	1.000000	12472401	0.003428
300458211	3452554	17870	9991.526614	31811	19	1.000000	31677	10	1.000000	12499447	0.003468
300474890	3452162	17892	9991.614259	31720	19	1.000000	31543	22	1.000000	12526052	0.003931
300471414	3452473	17871	9991.897107	31721	10	1.000000	31934	47	1.000000	12552736	0.003201
300516123	3448293	17901	9991.969354	31785	15	1.000000	31516	49	1.000000	12580018	0.002429
300477420	3455023	18002	9991.771932	31896	14	1.000000	31848	16	1.000000	12606888	0.002831
300518501	3445883	17920	9991.309430	31724	4	1.000000	31723	40	1.000000	12634217	0.003142
300455009	3452207	17932	9991.175917	31597	21	1.000000	31582	53	1.000000	12661194	0.002430
300478057	3452971	18074	9991.317789	31858	13	1.000000	31699	35	1.000000	12688107	0.002137
300458918	3458553	17959	9990.998703	31963	17	1.000000	31789	32	1.000000	12715056	0.001907
300423735	3460097	17879	9991.920406	31880	15	1.000000	31811	23	1.000000	12742287	0.001092
300454077	3451842	17881	9990.382583	31791	18	1.000000	31777	54	1.000000	12768870	0.000899
300465843	3454131	17912	9990.313386	31826	12	1.000000	31754	51	1.000000	12795318	0.000390
300465866	3450158	17966	9990.816610	31652	18	1.000000	31461	30	1.000000	12821678	0.000520
300466273	3453602	17997	9990.391554	31741	11	1.000000	31647	22	1.000000	12848123	0.000164
300485845	3447786	17975	9989.635076	31864	13	1.000000	31900	25	1.000000	12874377	0.000426
300476400	3458937	17822	9990.231937	31753	18	1.000000	31759	35	1.000000	12901389	0.000041
300486119	3447194	18005	9990.853765	31855	12	1.000000	31708	35	1.000000	12927926	-0.000065
300509969	3452046	18080	9990.937917	31655	11	0.984718	31714	60	1.000000	12953862	-0.000628
300503364	3450568	17847	9991.003333	31919	15	0.990732	31689	29	1.000000	12980961	-0.000606
300457002	3459332	18185	9991.111226	31921	9	0.994379	31762	26	1.000000	13007450	-0.000444
300457877	3456747	18039	9991.135130	31677	17	0.996591	31665	37	1.000000	13033261	-0.000684
300501282	3451878	18045	9991.464219	31868	12	0.997933	31845	24	1.000000	13059633	-0.000600
300522883	3445440	17919	9990.649632	31648	16	0.998746	31655	16	1.000000	13085868	-0.000390
300531967	3444163	17868	9990.743566	31651	11	0.999240	31765	23	1.000000	13111535	0.000069
300478219	3452843	17964	9990.427854	31674	18	0.999539	31771	34	1.000000	13137807	0.000027
300499006	3443734	18023	9989.611401	31610	19	0.999720	31794	20	1.000000	13163513	0.000009
300522130	3445278	17973	9988.521246	31678	10	0.999830	31796	17	1.000000	13189444	0.000166
300504290	3443078	18081	9988.596367	31852	21	0.999897	31456	55	1.000000	13215349	0.000604
300491324	3451711	17968	9989.224345	31856	16	0.999938	31764	42	1.000000	13241428	0.000756
300541416	3437528	17945	9989.811869	31782	24	0.999962	31637	27	1.000000	13267354	0.000678
300502854	3444982	17810	9990.312527	31686	29	0.999977	31566	48	1.000000	13293340	0.001907
300458006	3449374	17999	9989.815843	31736	7	0.999986	31912	20	1.000000	13319381	0.001918
300519036	3442795	17853	9991.158986	31767	17	0.999992	31787	10	1.000000	13345243	0.001880
300521088	3449693	17882	9991.227631	31767	21	0.999995	31803	18	1.000000	13370663	0.002710
300469824	3455068	17931	9991.298377	32040	11	0.999997	31606	23	1.000000	13396640	0.002826
300466363	3449590	18047	9991.269023	31924	18	0.999998	31817	30	1.000000	13422603	0.002975
300511668	3444504	17932	9991.160673	31966	24	0.999999	31842	39	1.000000	13448223	0.003844
300516339	3444820	17848	9990.260627	31882	18	0.999999	31748	23	1.000000	13473655	0.004372
300445153	3459987	18216	9990.200882	31696	32	1.000000	31762	24	1.000000	13499149	0.004941
300475051	3452354	18029	9990.905549	31643	16	1.000000	31887	40	1.000000	13524960	0.004653
300484093	3451772	18171	9991.262358	31840	23	1.000000	31713	29	1.000000	13550409	0.004667
300478994	3459798	18021	9990.655670	31984	14	1.000000	31809	18	1.000000	13576278	0.004329
npatches	nstrain	runtime	dt	init_x	init_y	init_y_blood	init_z	init_S	beta0	beta1	beta2	beta3	mean_beta	B	d	delta	delta_blood	b[0]	mut	m	CTL	c	g	epsilon	k	het	lambda	rho	omega	x_max	patch.dyna	DELTA	A	VA
10000	1	100.000000	0.001000	21900	9499	5000000	0.001000	10000000	16.440442	12.088359	10.743125	10.427011	12	800000000	0.010000	1.000000	432.000000	80000	0.000050	0.004800	0	0.500000	0.000000	2.500000	11.000000	0.500000	0.001000	0.001000	0.010000	31872	0	10.000000	7.000000	1.000000
sus	inf	inf_blood	z	x[0]	y[0][0]	z[0]	x[1]	y[1][0]	z[1]	S[0]	synchrony
219000000	94990000	5000000	10.000000	21900	9499	0.001000	21900	9499	0.001000	10000000	0.000000
164744820	46532605	242975	3941.516320	12616	6028	0.394152	15572	5056	0.394152	10492590	0.000000
243329717	14942608	78282	6325.803353	18606	2949	0.632580	24311	1423	0.632580	10672674	0.000000
275605576	7746769	40266	7771.765723	22912	1772	0.777177	28182	596	0.777177	10767477	0.000000
290429025	4906282	25569	8648.676577	24505	1419	0.864868	29827	304	0.864868	10823120	0.000000
297930349	3569867	18683	9179.742996	25338	1178	0.918048	31029	107	0.918048	10860156	0.000000
302105642	2854424	14845	9494.134630	26672	931	0.950300	31729	38	0.950300	10886575	0.000000
304405100	2474635	12742	9662.426723	27599	788	0.969859	31755	30	0.969859	10906450	0.000000
305749731	2255266	11779	9733.036434	27029	787	0.981721	31795	27	0.981721	10922862	0.000000
306608827	2111625	11100	9739.302260	28429	686	0.988915	31733	42	0.988915	10936960	0.000000
307084470	2041365	10601	9720.523909	27657	743	0.993277	31818	7	0.993277	10949732	0.000000
307382202	1988473	10322	9698.148009	28075	668	0.995923	31833	4	0.995923	10961852	0.000000
307595012	1954235	10242	9671.569783	27748	784	0.997527	31764	20	0.997527	10973616	0.000000
307684051	1938446	10038	9664.037492	27922	602	0.998501	31856	27	0.998501	10984391	0.000000
307803988	1925932	9920	9656.086415	28066	683	0.999091	31683	8	0.999091	10995723	0.000000
307819167	1917105	10080	9651.421789	27682	744	0.999449	31654	22	0.999449	11006783	0.000000
307883538	1911004	9898	9642.152927	28231	582	0.999666	31756	41	0.999666	11017496	0.000000
307885750	1913242	10220	9640.079600	28188	628	0.999797	31831	31	0.999797	11028178	0.000000
307849720	1915615	9864	9642.054568	28152	620	0.999877	31493	46	0.999877	11038938	0.000000
307889672	1900255	9948	9644.027102	27744	770	0.999925	31804	23	0.999925	11049840	0.000000
307883170	1916296	10146	9634.819858	28311	592	0.999955	31713	25	0.999955	11060394	0.000000
307917950	1905195	9786	9632.174014	28243	667	0.999973	31781	16	0.999973	11071009	0.000000
307896359	1912638	10034	9627.913043	28025	695	0.999983	31736	41	0.999983	11081469	0.000000
307886994	1910827	10006	9633.174034	27524	825	0.999990	31618	15	0.999990	11092169	0.000000
307908908	1906188	10086	9634.524480	27904	603	0.999994	31544	12	0.999994	11102656	0.000000
307846136	1915168	9961	9631.921538	28201	650	0.999996	31655	31	0.999996	11113489	0.000000
307909854	1904529	9929	9625.910336	27909	627	0.999998	31737	27	0.999998	11123966	0.000000
307890942	1915277	10013	9630.442717	27469	747	0.999999	31676	14	0.999999	11134220	0.000000
307853149	1912454	10066	9631.402056	28121	574	0.999999	31967	33	0.999999	11144984	0.000000
307889790	1910220	9941	9628.942050	28631	548	0.999999	31827	21	0.999999	11155650	0.000000
307905888	1901113	9853	9623.889907	28120	674	1.000000	31736	43	1.000000	11165856	0.000000
307905027	1909588	9898	9629.815808	28110	588	1.000000	31692	35	1.000000	11176174	0.000000
307905641	1911713	9933	9632.784103	28230	551	1.000000	32078	12	1.000000	11186533	0.000000
307888719	1913794	9935	9633.327081	28109	697	1.000000	32030	38	1.000000	11196938	0.000000
307817515	1916903	10123	9641.513376	27758	644	1.000000	31914	15	1.000000	11207054	0.000000
307868737	1916154	10001	9642.086706	27878	708	1.000000	31961	20	1.000000	11217752	0.000000
307904528	1904051	9783	9638.436340	27780	705	1.000000	31723	33	1.000000	11228451	0.000000
307879943	1904759	9905	9630.194403	27520	717	1.000000	31811	28	1.000000	11238811	0.000000
307848937	1921115	10110	9642.163449	27818	752	1.000000	31598	32	1.000000	11249105	0.000000
307875044	1911072	9832	9641.295498	28394	590	1.000000	31932	11	1.000000	11259531	0.000000
307898183	1903431	9925	9637.468387	28411	702	1.000000	31840	24	1.000000	11269946	-1.#IND00
307847602	1920877	9945	9637.213815	27873	683	1.000000	31709	32	1.000000	11279882	-1.#IND00
307872585	1908528	10025	9630.528653	28084	671	1.000000	31821	23	1.000000	11289816	-0.003702
307888593	1915050	10023	9623.740812	27742	684	1.000000	31707	28	1.000000	11299945	0.006549
307884499	1910617	9706	9627.733945	28048	703	1.000000	31963	18	1.000000	11309947	-0.000387
307850209	1917765	10050	9634.522356	28367	650	1.000000	31645	34	1.000000	11320658	-0.011673
307884426	1904364	9908	9631.290852	27671	847	1.000000	31916	30	1.000000	11330883	-0.009720
307887772	1913672	10132	9627.383036	27438	858	1.000000	31696	42	1.000000	11341024	-0.003597
307904775	1908029	9945	9631.346992	28114	647	1.000000	31637	40	1.000000	11351304	-0.005202
307885280	1904817	9928	9630.283188	27411	828	1.000000	31854	19	1.000000	11361769	-0.002002
307884943	1909674	10069	9631.763163	27909	589	1.000000	31520	43	1.000000	11371579	-0.000352
307904304	1907091	9904	9630.906054	28487	611	1.000000	31604	42	1.000000	11381937	-0.000307
307852978	1913909	10056	9633.723238	28112	720	1.000000	31781	36	1.000000	11391767	-0.000595
307890042	1905453	9960	9631.496083	27863	697	1.000000	31824	17	1.000000	11402010	0.000165
307855128	1917047	10005	9629.652439	27898	753	1.000000	31585	25	1.000000	11412089	0.000109
307886881	1907428	9821	9629.531994	27302	838	1.000000	31864	12	1.000000	11422116	-0.000204
307873616	1914247	9922	9636.992014	27898	635	1.000000	31953	28	1.000000	11432157	-0.000010
307885091	1909416	9839	9637.308225	28024	724	1.000000	31603	12	1.000000	11441958	-0.000573
307885965	1907990	9957	9628.422998	28068	629	1.000000	31814	5	1.000000	11451807	-0.000824
307885741	1907921	10009	9626.899848	28136	735	1.000000	31406	43	1.000000	11461743	-0.001619
307854355	1913942	9811	9632.556527	27399	752	1.000000	31932	11	1.000000	11471746	-0.000281
307890444	1910497	9939	9639.324918	27947	684	1.000000	31948	12	1.000000	11481652	0.000143
307832227	1921623	9974	9641.360201	27931	645	1.000000	31779	34	1.000000	11491935	-0.000017
307855567	1911604	9790	9628.316169	27479	739	1.000000	31798	12	1.000000	11502068	-0.000117
307887382	1911246	10106	9630.999713	28201	623	1.000000	31949	5	1.000000	11512346	-0.000545
307854077	1912400	10053	9634.009070	28384	592	1.000000	31709	28	0.931367	11522145	-0.000677
307855896	1913547	10048	9634.353244	27561	777	1.000000	31600	37	0.958377	11531891	-0.001601
307867726	1917734	9975	9636.882003	27309	778	1.000000	31501	41	0.974757	11542058	-0.001744
307903805	1909902	9920	9633.450765	28074	647	1.000000	31694	13	0.984692	11552198	-0.002135
307863354	1914649	9894	9632.211723	28053	604	1.000000	31612	13	0.953830	11562133	-0.002093
307885040	1910022	9970	9637.796980	27777	749	1.000000	31959	10	0.972000	11572460	-0.001995
307864213	1911918	10157	9626.924941	28504	517	1.000000	31717	18	0.983019	11582715	-0.001640
307870257	1913086	9829	9629.828511	27751	691	1.000000	31505	27	0.989702	11592373	-0.001471
307887595	1912165	9998	9632.887942	28251	637	1.000000	31590	26	0.993755	11602126	0.000891
307851856	1912229	10083	9635.045958	28788	439	1.000000	31859	11	0.996212	11611960	0.001056
307866151	1916501	10012	9629.048367	28620	783	1.000000	31936	25	0.997703	11621464	0.001638
307870985	1916123	9940	9629.771545	27398	719	1.000000	31723	15	0.998607	11631550	0.001474
307907638	1908011	9934	9631.652986	28633	552	1.000000	32039	6	0.999155	11640979	0.001220
307891103	1909864	9924	9640.540243	28412	615	1.000000	31684	15	0.999488	11650588	0.001208
307915575	1904256	9889	9640.982583	28383	627	1.000000	31974	24	0.999689	11660110	0.000922
307910620	1907413	9917	9639.451308	27758	770	1.000000	31893	21	0.999812	11669797	0.000846
307908153	1911920	10053	9632.644655	27343	777	1.000000	31783	27	0.999886	11679559	0.000884
307854018	1913064	9923	9627.516220	27694	633	1.000000	31731	29	0.999931	11689554	0.000439
307847057	1915141	9976	9644.233295	27991	706	1.000000	31644	30	0.999958	11699299	0.000521
307898421	1908190	9926	9636.675582	27678	725	1.000000	31684	14	0.999975	11709096	0.000556
307902174	1903457	9963	9632.202282	28589	479	1.000000	31779	43	0.999985	11719054	0.000679
307863840	1909799	9810	9641.379016	27951	696	1.000000	31535	24	0.999991	11728592	0.000625
307874279	1912072	9907	9635.776089	27935	635	1.000000	31852	18	0.999994	11738417	0.001134
307877929	1904240	9747	9639.677616	28711	535	1.000000	31906	15	0.999997	11748349	0.001641
307895449	1914547	10083	9632.616573	28475	646	1.000000	31624	27	0.999998	11758085	0.002749
307877652	1912117	9815	9638.320133	27860	676	1.000000	31757	22	0.999999	11767830	0.002698
307860335	1909458	9973	9637.302241	27160	798	1.000000	31537	14	0.999999	11777382	0.002473
307903678	1907708	9898	9633.077583	28448	579	1.000000	31630	14	1.000000	11787345	0.002747
307917649	1904040	9882	9630.836601	28444	584	1.000000	31635	6	1.000000	11796659	0.003029
307872602	1912431	9949	9628.397345	27783	689	1.000000	31854	10	0.978454	11806020	0.003284
307878939	1907270	9833	9629.193322	28013	681	1.000000	31737	16	0.986933	11815574	0.003187
307905585	1905930	9826	9630.753547	27759	788	1.000000	31864	22	0.992076	11824946	0.002810
307889938	1911151	10068	9633.606735	27740	697	1.000000	31813	15	0.995194	11834478	0.002689
307851288	1912831	9892	9636.862831	28295	647	1.000000	31787	27	0.997085	11844008	0.002647
307878991	1909710	9864	9639.689502	28679	635	1.000000	31644	34	0.998232	11853665	0.002596
npatches	nstrain	runtime	dt	init_x	init_y	init_y_blood	init_z	init_S	beta0	beta1	beta2	beta3	mean_beta	B	d	delta	delta_blood	b[0]	mut	m	CTL	c	g	epsilon	k	het	lambda	rho	omega	x_max	patch.dyna	DELTA	A	VA
10000	1	100.000000	0.001000	21900	9499	5000000	0.001000	10000000	16.932683	15.390223	6.758413	9.384615	12	800000000	0.010000	1.000000	432.000000	80000	0.000050	0.004800	0	0.500000	0.000000	2.500000	12.000000	0.500000	0.001000	0.001000	0.010000	31872	0	10.000000	7.000000	1.000000
sus	inf	inf_blood	z	x[0]	y[0][0]	z[0]	x[1]	y[1][0]	z[1]	S[0]	synchrony
219000000	94990000	5000000	10.000000	21900	9499	0.001000	21900	9499	0.001000	10000000	0.000000
170387830	41195188	216210	3941.516320	12750	5663	0.394152	13796	5247	0.394152	10481419	0.000000
252273813	11830186	61655	6325.803353	19160	2656	0.632580	21329	2049	0.632580	10637634	0.000000
284082801	5608629	29203	7771.765723	23031	1534	0.777177	25179	1229	0.777177	10711110	0.000000
297966035	3242197	17016	8647.819819	25498	1112	0.864868	27456	655	0.864868	10748154	0.000000
304733893	2179713	11247	9141.204089	26714	849	0.918048	29411	331	0.918048	10767922	0.000000
308279576	1638948	8417	9269.405559	27766	645	0.950300	30302	200	0.950300	10778249	0.000000
310244774	1344255	7090	9119.476053	27736	722	0.969859	30604	192	0.969859	10783432	0.000000
311416678	1168837	6008	8868.123440	28722	458	0.981721	31012	109	0.981721	10786041	0.000000
312084945	1078592	5513	8687.216820	29258	472	0.988915	31262	104	0.988915	10786856	0.000000
312434818	1033683	5467	8548.220967	28773	532	0.993277	30931	138	0.993277	10786598	0.000000
312595212	1021573	5383	8481.812150	28705	474	0.995923	31117	93	0.995923	10785778	0.000000
312683548	1007396	5317	8469.041914	28909	514	0.997527	30648	192	0.997527	10784846	0.000000
312703203	999642	5228	8458.751726	29192	500	0.998501	30916	140	0.998501	10783846	0.000000
312768991	997189	5324	8459.776375	28241	509	0.999091	31068	98	0.999091	10782732	0.000000
312823372	984593	5046	8436.873574	29352	320	0.999449	31303	74	0.999449	10781095	0.000000
312827662	986223	5217	8440.915675	28637	558	0.999666	31566	72	0.999666	10779647	0.000000
312878206	978113	5086	8426.055419	28758	531	0.999797	31729	60	0.999797	10778268	0.000000
312853698	981791	5196	8445.929530	28677	419	0.999877	31351	98	0.999877	10776653	0.000000
312865227	976953	5050	8429.765517	29329	417	0.999925	31748	17	0.999925	10775430	0.000000
312884393	980486	5117	8412.166406	28842	478	0.999955	31869	43	0.999955	10773509	0.000000
312872403	982641	5184	8421.224026	29003	397	0.999973	31513	84	0.999973	10772302	0.000000
312881964	981525	5094	8421.185870	29532	378	0.999983	31599	28	0.999983	10770621	0.000000
312838008	995084	5254	8425.046876	29573	375	0.999990	31752	30	0.999990	10769325	0.000000
312788205	1001655	5312	8451.285886	28981	442	0.999994	31758	39	0.999994	10767998	0.000000
312834720	982245	5085	8446.843370	29248	406	0.999996	31229	97	0.999996	10766714	0.000000
312851886	985642	5155	8436.548627	29023	467	0.999998	31519	50	0.999998	10765610	0.000000
312825451	988445	5182	8431.556206	29340	438	0.999999	31526	47	0.999999	10764040	0.000000
312848567	984254	5043	8436.757725	29740	366	0.999999	31696	31	0.999999	10762643	0.000000
312906265	974474	5112	8418.385027	29005	560	0.999999	31699	24	0.999999	10761116	0.000000
312849682	987481	5107	8404.738153	28434	510	1.000000	31834	9	1.000000	10759690	0.000000
312829556	984241	5107	8437.067501	28623	528	1.000000	31843	14	1.000000	10758240	0.000000
312874474	984788	5105	8440.185826	28739	428	1.000000	31751	8	1.000000	10756750	0.000000
312829777	984326	5227	8435.270737	28750	486	1.000000	31543	77	1.000000	10755373	0.000000
312834873	978904	5068	8436.952621	29566	321	1.000000	31449	58	1.000000	10754303	0.000000
312875389	982097	5141	8432.375006	29670	333	1.000000	31634	33	1.000000	10752273	0.000000
312873523	980065	5050	8429.944231	29923	282	1.000000	31380	89	1.000000	10750937	0.000000
312826761	986234	5128	8429.398548	29709	332	1.000000	31559	76	1.000000	10749711	0.000000
312810810	992480	5243	8437.487267	30306	196	1.000000	31515	62	1.000000	10748333	0.000000
312832053	990702	5228	8433.359074	29171	545	1.000000	31600	47	1.000000	10747385	0.000000
312819179	992132	5189	8443.776987	28423	515	1.000000	31534	105	1.000000	10746123	-1.#IND00
312801181	987432	5189	8443.239113	29315	395	1.000000	31521	61	1.000000	10744858	-1.#IND00
312793788	988861	5000	8436.737958	29088	457	1.000000	31602	45	1.000000	10743812	-0.004884
312789452	992972	5220	8440.212146	29351	417	1.000000	31256	50	1.000000	10742500	-0.001743
312818867	991757	5257	8440.001269	29857	362	1.000000	31682	27	1.000000	10741262	-0.000039
312813412	988248	5131	8428.824769	29047	502	1.000000	31417	116	1.000000	10740163	-0.002037
312809152	989322	5108	8441.212416	29014	517	1.000000	31151	77	1.000000	10738925	0.000969
312844782	979758	5149	8434.036884	28980	412	1.000000	31113	160	1.000000	10737795	-0.004420
312838060	991698	5165	8450.821097	28962	362	1.000000	31612	40	1.000000	10736514	-0.006180
312855991	982261	5150	8433.479280	29466	426	1.000000	31792	43	1.000000	10735301	-0.005987
312854244	985016	5222	8422.041313	29581	421	1.000000	31345	48	1.000000	10734015	-0.005928
312836727	991209	5085	8426.625707	28917	470	1.000000	31680	42	1.000000	10732943	-0.005712
312817461	988751	5094	8435.422208	29657	373	1.000000	31175	71	1.000000	10731770	-0.005504
312834533	984522	5200	8435.979092	29152	500	1.000000	31398	55	1.000000	10730359	-0.004871
312833625	985827	5156	8413.197903	28607	551	1.000000	31451	48	1.000000	10729020	-0.006134
312811456	994003	5006	8418.966544	29093	438	1.000000	31496	84	1.000000	10727613	-0.005900
312752846	995749	5181	8457.444787	29069	451	1.000000	31524	79	1.000000	10726550	-0.005053
312847283	985175	5115	8454.830834	29259	477	1.000000	31431	40	1.000000	10725134	-0.004240
312874159	984779	5043	8442.815917	29104	360	1.000000	31784	53	1.000000	10723761	-0.003914
312822307	989417	5241	8432.316884	29020	467	1.000000	31116	109	1.000000	10722242	-0.003304
312806222	993972	5017	8433.419824	29881	318	1.000000	31639	57	1.000000	10720832	-0.003150
312804272	989565	5257	8448.856124	28694	591	1.000000	31640	27	1.000000	10719695	-0.004379
312838080	990581	5257	8442.063216	28395	570	1.000000	31764	5	1.000000	10718431	-0.004448
312825406	982919	5103	8459.185876	28812	511	1.000000	31684	53	0.991999	10716838	-0.003946
312817085	987802	5042	8424.057876	28943	475	1.000000	31037	73	0.995148	10715428	-0.003017
312832319	987168	5067	8451.843697	28667	574	1.000000	31340	70	0.997057	10714354	-0.005027
312840243	987910	5266	8426.801133	28506	481	1.000000	31091	137	0.998215	10713206	-0.005496
312860996	985685	5195	8428.295492	28832	475	1.000000	31333	85	0.998918	10711876	-0.004976
312804339	992176	5143	8422.124697	29446	358	1.000000	31135	137	0.999344	10710620	-0.003641
312851098	982095	5063	8443.347836	29473	329	1.000000	30832	175	0.999602	10709267	-0.003458
312875866	981331	5189	8437.519474	29563	373	1.000000	30629	166	0.999759	10708049	-0.003330
312853082	979485	5029	8421.210697	29164	554	1.000000	31037	104	0.999854	10706689	-0.003259
312892990	979603	5188	8430.651076	28661	465	1.000000	31085	117	0.999911	10704781	-0.003099
312848567	990591	5019	8433.223978	29459	446	1.000000	31072	77	0.999946	10703339	-0.003218
312851259	983081	5186	8429.221507	29791	344	1.000000	31130	109	0.999967	10701889	-0.001790
312831146	992913	5229	8425.856026	28876	500	1.000000	31291	93	0.999980	10700097	-0.001890
312831445	990842	5135	8423.739483	28687	455	1.000000	31140	91	0.999988	10698826	-0.002161
312834763	985162	5169	8424.643722	29441	381	1.000000	31558	103	0.999993	10697645	-0.001649
312857140	985859	5120	8419.306639	30151	296	1.000000	31037	80	0.999996	10696516	-0.000009
312849526	985149	5184	8428.341874	29382	396	1.000000	31581	54	0.999997	10695031	0.000551
312843104	982390	5056	8424.481071	29702	338	1.000000	31613	27	0.999998	10693581	0.001108
312840294	988778	5194	8415.416221	29403	378	1.000000	31754	13	0.999999	10692192	0.001095
312799354	991398	5034	8429.637299	29905	291	1.000000	31553	13	0.930592	10691364	0.000490
312803088	995541	5208	8433.157186	29056	465	1.000000	31723	30	0.957907	10690311	-0.000721
312788305	994300	5199	8442.181736	28872	514	1.000000	32063	22	0.974473	10689055	-0.002553
312822078	991449	5175	8437.930553	29765	323	1.000000	31546	48	0.984519	10687977	-0.002442
312814996	991995	5067	8439.828382	29233	424	1.000000	31011	180	0.990611	10687102	-0.001323
312794126	987691	5189	8447.964656	29127	476	1.000000	30879	187	0.994306	10685744	-0.001561
312810714	985031	5098	8421.091117	29069	470	1.000000	30911	86	0.996547	10684375	-0.002124
312824544	985530	5250	8435.882139	28625	537	1.000000	31390	53	0.997906	10683221	-0.002414
312826419	990789	5083	8412.550974	28950	492	1.000000	31385	24	0.998730	10682177	-0.002285
312831093	987139	5116	8435.242883	29290	291	1.000000	31516	72	0.999230	10681279	-0.001925
312838173	984971	5050	8449.591551	30313	364	1.000000	31730	62	0.999533	10679797	-0.002430
312864265	989377	5157	8442.625206	28992	512	1.000000	31724	38	0.999717	10678445	-0.002034
312800011	994160	5133	8435.730180	29660	293	1.000000	31623	5	0.999828	10677272	-0.002167
312865269	981236	5063	8431.734019	29362	410	1.000000	31749	5	0.999896	10675929	-0.002327
312824535	992220	5114	8422.754668	29401	400	1.000000	31889	33	0.841066	10674766	-0.002473
312785321	996697	5102	8442.848329	29122	399	1.000000	31382	76	0.903614	10673644	-0.002408
312814100	979753	5155	8437.303282	28749	554	1.000000	30954	183	0.941546	10672449	-0.002428
312814851	993402	5234	8430.826619	28964	395	1.000000	30770	204	0.964550	10671436	-0.002323
npatches	nstrain	runtime	dt	init_x	init_y	init_y_blood	init_z	init_S	beta0	beta1	beta2	beta3	mean_beta	B	d	delta	delta_blood	b[0]	mut	m	CTL	c	g	epsilon	k	het	lambda	rho	omega	x_max	patch.dyna	DELTA	A	VA
10000	1	100.000000	0.001000	21900	9499	5000000	0.001000	10000000	8.853923	8.075895	6.419986	15.403697	12	800000000	0.010000	1.000000	432.000000	80000	0.000050	0.004800	0	0.500000	0.000000	2.500000	13.000000	0.500000	0.001000	0.001000	0.010000	31872	0	10.000000	7.000000	1.000000
sus	inf	inf_blood	z	x[0]	y[0][0]	z[0]	x[1]	y[1][0]	z[1]	S[0]	synchrony
219000000	94990000	5000000	10.000000	21900	9499	0.001000	21900	9499	0.001000	10000000	0.000000
176307854	36348441	189217	3941.516320	20462	2650	0.394152	21451	2406	0.394152	10468494	0.000000
260616364	9284943	48325	6325.803353	29489	170	0.632580	30069	130	0.632580	10603610	0.000000
291586640	3902212	20370	7771.765723	31472	44	0.777177	31601	20	0.777177	10657685	0.000000
304358354	2002825	10291	8616.803520	32003	11	0.864868	31721	3	0.864868	10678528	0.000000
310164101	1184731	6235	8708.219352	31875	15	0.918048	32012	3	0.682926	10684529	0.000000
313051289	803433	4291	8161.805079	32006	0	0.844774	31877	5	0.665393	10682978	0.000000
314537293	614256	3224	7566.093158	32032	1	0.612084	32055	1	0.653269	10677561	0.000000
315233904	551450	2902	7236.481280	31793	7	0.494481	31966	5	0.572027	10670335	0.000000
315262838	610127	3153	7215.112916	32055	0	0.627997	31726	4	0.704635	10663070	0.000000
314856132	688876	3588	7415.601507	32049	0	0.348629	31763	6	0.728120	10656629	0.000000
314819359	651965	3395	7539.943557	31962	6	0.551115	32044	0	0.488934	10650843	0.000000
315254037	558439	2900	7374.934198	31942	2	0.680658	31943	8	0.592334	10643733	0.000000
315443890	552235	2810	7199.712620	31724	9	0.580672	31920	3	0.656393	10635841	0.000000
315260501	618764	3122	7233.497192	31695	12	0.745696	31967	4	0.328623	10628640	0.000000
314965185	660349	3474	7405.711857	32044	0	0.478959	31897	29	0.592840	10622433	0.000000
314990445	637798	3357	7460.710058	31936	4	0.553604	31919	1	0.563931	10615985	0.000000
315151673	594969	2985	7382.610263	31733	5	0.522706	31716	1	0.582207	10608782	0.000000
315234964	593151	3071	7296.427210	31971	15	0.710543	32041	6	0.305450	10601602	0.000000
315225377	601490	3173	7340.792364	32101	2	0.483940	31997	17	0.510710	10594640	0.000000
315135429	622932	3247	7377.950119	31546	2	0.687033	31903	7	0.703268	10587474	0.000000
315146960	607741	3194	7364.495867	31773	6	0.634545	31944	5	0.820045	10580899	0.000000
315103042	629632	3260	7395.748091	31943	5	0.778368	31881	5	0.312497	10574108	0.000000
315099566	613562	3284	7408.832876	31954	2	0.787878	31737	12	0.583061	10567351	0.000000
315146783	607120	3169	7378.228990	32084	14	0.474965	31826	8	0.610092	10560493	0.000000
315165777	608486	3082	7351.819020	31808	21	0.681590	31713	1	0.530363	10553436	0.000000
315155911	616685	3166	7367.949291	31759	2	0.695748	31964	4	0.631439	10546651	0.000000
315104279	614201	3187	7388.829978	31815	3	0.606966	31815	37	0.757574	10539845	0.000000
315217981	592780	3079	7348.945094	31812	3	0.761642	31631	1	0.489555	10532814	0.000000
315214801	604534	3085	7330.635228	31875	3	0.506576	31786	2	0.548902	10525671	0.000000
315134114	621838	3123	7354.176847	31804	5	0.664255	31551	7	0.399347	10519112	0.000000
315105752	620198	3206	7372.178882	31962	4	0.501664	31768	2	0.539219	10512360	0.000000
315151045	604533	3231	7392.969473	31801	3	0.597882	31835	4	0.600359	10505571	0.000000
315244968	594333	3154	7317.304536	31880	2	0.625678	31944	1	0.490780	10498538	0.000000
315133518	621771	3295	7335.463452	31631	1	0.488003	31924	19	0.534213	10491818	0.000000
315023175	638735	3319	7405.524704	31781	7	0.638145	31768	3	0.717521	10485279	0.000000
315052730	624892	3289	7417.694997	31667	6	0.780551	31723	3	0.549917	10479152	0.000000
315162558	595916	3117	7382.733772	32042	2	0.415173	32155	3	0.690883	10472389	0.000000
315258059	594236	3113	7328.509064	31890	21	0.596423	31682	6	0.558462	10465479	0.000000
315235410	607185	3126	7312.930196	31881	0	0.630761	32040	4	0.732227	10458559	0.000000
315110395	619825	3298	7378.422605	31821	10	0.408802	31977	2	0.357734	10451962	-1.#IND00
315145273	599271	3164	7383.421168	31973	7	0.641465	31931	6	0.463317	10445385	-1.#IND00
315214819	603345	3076	7323.242722	31959	4	0.680854	32074	2	0.417249	10438761	-0.011580
315100643	623144	3224	7381.277238	31974	4	0.664591	31672	3	0.430561	10432112	-0.007722
315171427	604131	3199	7383.916668	31887	6	0.533169	31777	0	0.271104	10425653	-0.008850
315242223	594230	3075	7321.096178	31857	7	0.716888	31831	3	0.317087	10418791	-0.007086
315218368	607531	3171	7341.503566	31766	9	0.549762	31960	10	0.543357	10411779	-0.003252
315159433	614125	3167	7362.921982	31897	7	0.726951	31818	8	0.556413	10405152	-0.003954
315126636	617069	3249	7401.167898	32021	7	0.590481	31728	11	0.730985	10398534	-0.002987
315190902	595604	3185	7360.552873	32139	9	0.599095	31696	1	0.336738	10391677	0.000765
315233528	598898	3130	7335.724579	31813	1	0.626543	31819	0	0.248444	10384748	0.004441
315210234	602993	3146	7319.590924	31853	1	0.463752	31946	6	0.424252	10377948	0.007313
315105186	623237	3274	7376.264920	31882	12	0.563624	31794	0	0.422529	10371274	0.009448
315171668	602657	3153	7360.061521	31779	5	0.735358	31750	6	0.589496	10364792	0.008291
315161091	614374	3152	7356.130662	31776	7	0.614720	31889	3	0.476811	10358314	0.006241
315103040	628549	3249	7366.751681	31776	9	0.702036	32019	4	0.614722	10351976	0.005873
315052541	631301	3312	7392.410274	31749	6	0.647135	31736	5	0.663966	10345932	0.005619
315198221	590736	3029	7366.916292	31815	5	0.759240	32187	3	0.421039	10339248	0.007064
315262823	589416	3042	7339.009982	31987	2	0.612847	31691	1	0.475028	10332589	0.007634
315233427	601767	3256	7341.782647	32027	2	0.411796	31838	5	0.544616	10325748	0.004610
315103158	624757	3318	7393.807715	31818	8	0.496395	31782	2	0.672108	10319397	0.004806
315161600	604775	3153	7380.466116	31905	1	0.556185	31918	1	0.690734	10312775	0.004145
315211510	601679	3160	7337.361094	31801	7	0.678208	31910	3	0.505030	10306405	0.003954
315154140	617020	3048	7331.884600	31908	7	0.804848	31801	12	0.498743	10299868	0.003209
315053064	634862	3342	7380.423988	31748	4	0.708008	31790	0	0.307956	10293557	0.002946
315081938	616624	3212	7398.395602	32059	6	0.590925	31796	14	0.556081	10286991	0.003016
315154803	604913	3222	7368.961457	31886	3	0.734257	31924	2	0.450816	10280402	0.002478
315185342	603170	3144	7337.520105	31783	13	0.521820	31804	6	0.351748	10273962	0.002371
315139501	615637	3208	7358.768725	31913	2	0.541402	31838	4	0.606864	10267613	0.002454
315150703	603767	3098	7354.055616	31799	8	0.541569	31891	2	0.457477	10260959	0.006293
315182773	603268	3180	7352.507444	31836	2	0.571913	32073	0	0.425652	10254597	0.005497
315213277	595640	3077	7338.840851	31849	11	0.658982	31704	8	0.495796	10248025	0.006360
315176525	613528	3149	7364.986310	31869	2	0.517594	31888	6	0.637067	10241354	0.005146
315154868	611249	3205	7351.597976	31793	3	0.638451	31924	2	0.643603	10235123	0.003118
315165908	613186	3194	7368.724510	31595	5	0.349679	31978	0	0.416586	10228796	0.003277
315134958	614012	3206	7356.734718	31620	14	0.605610	31649	7	0.419833	10222447	0.003323
315159162	604284	3151	7362.506561	31829	11	0.760820	31825	4	0.648155	10216467	0.002380
315208924	598773	3167	7328.233169	31786	3	0.601444	31677	3	0.681134	10210169	0.003146
315156497	610555	3133	7323.001594	31949	5	0.758294	31887	8	0.530701	10203708	0.003308
315119047	619279	3179	7364.661829	31898	4	0.611943	31612	3	0.700485	10197543	0.003314
315157404	606001	3158	7372.498061	32067	2	0.569083	31898	13	0.616724	10191167	0.003290
315128238	619643	3277	7361.541713	31900	10	0.544849	31790	1	0.509776	10184723	0.003696
315079359	628239	3224	7381.887604	31887	1	0.692268	31811	5	0.450575	10178452	0.003868
315157499	599743	3126	7372.457656	31532	5	0.606564	31758	5	0.666798	10172217	0.003632
315250610	590595	3115	7320.263426	31780	9	0.492628	31951	1	0.564148	10165648	0.003778
315177197	612703	3249	7322.939446	31746	14	0.692302	31929	12	0.372898	10159202	0.003647
315160628	612888	3010	7362.770574	31959	5	0.735841	31733	1	0.341648	10153049	0.002783
315192112	598971	3004	7376.937257	31828	4	0.539981	31856	7	0.596094	10146761	0.002505
315179605	601901	3151	7333.840707	31889	1	0.530803	31928	2	0.588146	10140096	0.002354
315113390	620235	3210	7354.297436	32091	10	0.546801	31806	0	0.560331	10133902	0.002397
315153377	605355	3203	7367.182018	32014	2	0.725156	31709	5	0.506468	10127364	0.002498
315230861	587352	3052	7302.664481	31636	12	0.483519	31881	1	0.461202	10121141	0.002958
315224541	616586	3171	7324.062493	32037	1	0.483138	31858	4	0.634494	10114971	0.003129
314983268	652376	3348	7407.544422	31857	2	0.556191	31656	3	0.599361	10108973	0.003590
315053410	616997	3152	7433.660443	31873	0	0.559847	31617	8	0.739630	10103335	0.003747
315181527	594276	3147	7387.205419	31645	6	0.620390	31984	0	0.581516	10097222	0.003758
315309466	576894	2937	7294.954708	31905	3	0.308322	31781	3	0.652547	10090661	0.003913
315246353	605595	3138	7293.765881	31991	9	0.580528	31816	4	0.600332	10084098	0.003878
315031958	640900	3299	7355.652409	31900	4	0.725224	31829	7	0.516378	10077970	0.003673
315075824	609250	3254	7404.824750	31938	3	0.589303	31811	2	0.477914	10072290	0.003381
npatches	nstrain	runtime	dt	init_x	init_y	init_y_blood	init_z	init_S	beta0	beta1	beta2	beta3	mean_beta	B	d	delta	delta_blood	b[0]	mut	m	CTL	c	g	epsilon	k	het	lambda	rho	omega	x_max	patch.dyna	DELTA	A	VA
10000	1	100.000000	0.001000	21900	9499	5000000	0.001000	10000000	16.475084	6.131463	13.176486	15.736652	12	800000000	0.010000	1.000000	432.000000	80000	0.000050	0.004800	0	0.500000	0.000000	2.500000	14.000000	0.500000	0.001000	0.001000	0.010000	31872	0	10.000000	7.000000	1.000000
sus	inf	inf_blood	z	x[0]	y[0][0]	z[0]	x[1]	y[1][0]	z[1]	S[0]	synchrony
219000000	94990000	5000000	10.000000	21900	9499	0.001000	21900	9499	0.001000	10000000	0.000000
181900631	32067900	168340	3941.516320	14001	4501	0.394152	24941	1370	0.394152	10457709	0.000000
268263695	7157857	37721	6325.803353	22381	1517	0.632580	30877	49	0.632580	10572317	0.000000
297847864	2648800	13923	7769.982354	26449	743	0.777177	31853	23	0.777177	10610641	0.000000
309167862	1162571	6136	8357.883027	29007	374	0.864868	31935	6	0.864868	10619556	0.000000
313874038	592637	3113	7552.633162	29572	398	0.918048	31823	0	0.546839	10616055	0.000000
315970559	356881	1815	6571.028358	30958	75	0.950300	31708	1	0.563690	10607077	0.000000
316702999	332509	1702	6090.208142	31193	110	0.969859	31731	1	0.509042	10596061	0.000000
315917013	628353	3239	6391.211571	31488	27	0.981721	31954	2	0.292393	10586583	0.000000
314450568	824635	4210	7184.141397	31909	14	0.988915	31750	2	0.532347	10581472	0.000000
315256396	500182	2651	7249.263971	32002	5	0.611151	31935	3	0.716389	10574945	0.000000
316614797	301306	1570	6373.617237	31778	71	0.764181	31977	0	0.380468	10564531	0.000000
316566370	448441	2401	6113.987850	30303	377	0.856986	31995	3	0.422683	10553558	0.000000
314841580	860244	4424	6831.601073	30065	246	0.913269	31994	2	0.614456	10546747	0.000000
314408724	715208	3693	7400.047716	30719	113	0.947401	31751	3	0.496558	10542086	0.000000
315867776	399703	2039	6899.851290	31387	55	0.968101	32042	7	0.411836	10534000	0.000000
316569497	361639	1852	6229.092868	31845	10	0.980655	31867	3	0.504056	10523493	0.000000
315898384	603043	3164	6437.184993	31601	5	0.988268	31880	5	0.457949	10514565	0.000000
314677190	782215	4018	7112.949159	31647	40	0.992885	31734	8	0.658189	10508743	0.000000
315257417	526758	2685	7173.060847	31454	76	0.995685	31871	5	0.470596	10502477	0.000000
316273223	373009	1936	6529.515142	31514	37	0.997383	31938	1	0.202670	10492931	0.000000
316276048	485003	2446	6322.011225	31851	1	0.838589	31838	9	0.404992	10483020	0.000000
315235468	705073	3736	6819.199655	31559	74	0.590054	31920	3	0.484449	10475932	0.000000
315055463	611346	3171	7153.182739	28967	760	0.751386	32045	0	0.359525	10469583	0.000000
315957869	424269	2244	6803.782320	28498	366	0.849227	31745	7	0.415277	10460861	0.000000
316385264	403875	2009	6373.155214	30347	159	0.908563	31684	0	0.356028	10450870	0.000000
315821430	599646	3162	6508.846944	31416	20	0.944548	31640	8	0.476215	10442301	0.000000
314924179	719861	3703	7050.840529	31918	27	0.966371	32213	3	0.503288	10436400	0.000000
315315405	525978	2743	7114.502783	31441	52	0.979605	32010	11	0.467274	10429947	0.000000
316204156	397388	2036	6571.103551	31731	8	0.987632	32044	0	0.461538	10420702	0.000000
316165649	486621	2522	6436.918672	31907	13	0.992499	31657	4	0.386520	10411058	0.000000
315382499	655617	3413	6841.316179	31263	62	0.995451	31799	3	0.624624	10403447	0.000000
315316123	577579	2891	7068.315565	31416	36	0.997241	31758	3	0.451783	10396499	0.000000
315985950	439252	2212	6754.928731	31758	8	0.998327	31965	5	0.326746	10388033	0.000000
316238062	445364	2224	6470.442612	31676	34	0.670285	31939	5	0.255584	10378813	0.000000
315682791	590212	3133	6668.139647	29835	523	0.800043	31957	4	0.548546	10370486	0.000000
315229294	635350	3377	7017.243155	28637	476	0.878735	31708	11	0.726213	10363910	0.000000
315724426	471876	2597	6921.618632	30716	77	0.926458	31876	1	0.338057	10356517	0.000000
316285255	412906	2247	6476.664416	31270	93	0.955400	31767	1	0.229679	10347062	0.000000
315933422	553671	2802	6505.661872	31346	36	0.972952	31678	5	0.501856	10338056	0.000000
315078922	696948	3806	6986.791601	31393	31	0.983597	31653	1	0.375111	10331858	-1.#IND00
315294939	548916	2881	7089.573941	31706	13	0.852517	32091	1	0.448964	10325308	-1.#IND00
316242611	383112	2034	6606.446693	31447	80	0.910558	31897	1	0.424626	10316400	-1.#IND00
316342222	448480	2364	6336.086342	31050	87	0.945758	32078	5	0.397639	10306778	0.034983
315510348	658270	3355	6701.461167	31514	46	0.967104	31840	5	0.377513	10298700	0.025505
315064003	649083	3474	7118.249373	31631	33	0.980050	31822	5	0.423846	10292654	0.018201
315763405	455438	2433	6911.433672	31906	1	0.890316	32089	1	0.353997	10284873	0.037186
316388126	396133	1997	6423.727933	31297	270	0.584317	32026	5	0.346650	10275274	0.033715
315909379	579902	2980	6510.337177	24788	1421	0.747907	31863	1	0.346914	10266619	0.032078
315097111	675239	3525	6986.385226	27571	622	0.847117	31607	8	0.525068	10260296	0.022651
315474214	521553	2731	7027.841292	30067	175	0.907283	31887	2	0.486627	10253574	0.016541
316250646	388606	2080	6560.103799	30981	91	0.943772	31867	1	0.374327	10244314	0.020742
316172240	486409	2584	6403.093572	31396	77	0.965900	31768	7	0.478399	10235215	0.018930
315344916	658721	3372	6815.240550	31355	24	0.979320	31965	5	0.581708	10227844	0.025693
315256543	590296	3086	7073.927561	31717	13	0.987458	31884	3	0.700263	10221450	0.026533
315894357	445233	2282	6793.913024	31864	22	0.992394	31831	4	0.543290	10213683	0.027926
316286202	428257	2283	6434.908870	31756	8	0.995387	31864	1	0.298235	10204450	0.027429
315840095	576381	3110	6578.860738	31925	6	0.932141	31898	4	0.315679	10196307	0.026464
315247545	637723	3353	6976.501902	31499	48	0.775683	31891	11	0.445958	10189768	0.023730
315599719	509141	2668	6951.103636	30865	288	0.863962	31878	1	0.398650	10182325	0.022264
316121185	425391	2331	6619.083509	30429	158	0.917499	31887	1	0.518142	10173803	0.020966
316098505	493989	2505	6493.411327	31262	107	0.949967	31764	3	0.551319	10164988	0.020112
315531252	623792	3318	6792.026224	31312	65	0.969657	31883	0	0.538898	10157431	0.019745
315240481	606022	3103	7054.444948	31396	79	0.981598	31729	7	0.614643	10151261	0.019885
315841884	452372	2293	6821.806592	31511	45	0.988840	31805	2	0.538936	10143437	0.019376
316198632	447277	2305	6500.743450	31587	45	0.993232	31992	2	0.571252	10134493	0.020146
315793164	555239	2911	6634.830162	31664	6	0.995896	32083	0	0.571925	10126238	0.019736
315393742	614727	3195	6927.512751	31683	36	0.977486	32302	0	0.423256	10119677	0.018752
315695987	492628	2549	6875.482954	31368	128	0.986346	31808	8	0.496530	10112677	0.019315
316139155	437457	2337	6593.612757	31342	44	0.991720	31898	3	0.304473	10103984	0.017440
315922568	525957	2726	6556.639932	31656	15	0.994978	32073	1	0.372292	10095547	0.016198
315324838	638601	3275	6875.984616	31838	4	0.996955	31777	14	0.572245	10088857	0.014645
315438495	548323	2778	6993.260630	31942	6	0.929386	31761	2	0.311605	10081890	0.013894
315986687	445968	2360	6723.121176	31751	0	0.301719	31863	4	0.504064	10073948	0.015544
316120466	473257	2430	6509.209097	25557	2413	0.567893	31729	2	0.600065	10065393	0.015688
315586714	601399	3227	6745.578140	24379	1059	0.737947	31859	1	0.267732	10057758	0.015783
315484710	563419	2869	6948.100560	27794	482	0.841076	31864	2	0.503290	10051024	0.016881
315933041	455288	2362	6792.270454	30423	131	0.903620	31677	5	0.470427	10043161	0.016651
316099820	462380	2424	6561.250079	31174	121	0.941550	31975	6	0.372963	10034538	0.016539
315779600	558204	2970	6665.551701	31357	55	0.964553	31970	1	0.520328	10026938	0.015785
315458294	589718	3120	6872.205198	31583	87	0.978503	31859	0	0.359374	10020036	0.015599
315570070	534211	2811	6903.074274	31520	29	0.986963	31745	4	0.486098	10012956	0.015326
315942634	463308	2425	6717.328201	31904	0	0.641112	31875	2	0.283314	10005002	0.015290
316087485	462854	2382	6557.815065	31226	199	0.719813	31976	1	0.244235	9996580	0.015813
315697762	583804	3029	6694.779463	29226	580	0.830080	31902	4	0.492367	9989056	0.015114
315436559	584546	3025	6942.081379	29896	237	0.896951	32052	2	0.376340	9982615	0.014302
315869947	461779	2396	6815.973568	30412	196	0.937505	31776	0	0.385497	9974987	0.014840
316209866	441777	2255	6504.951632	31083	80	0.962100	31889	4	0.422861	9966168	0.014300
315777903	587275	3030	6606.539460	31679	41	0.977015	31845	1	0.604974	9958295	0.015368
315260547	637222	3310	6966.681145	31789	20	0.986061	31779	2	0.444596	9952176	0.015901
315572627	514623	2644	6940.672244	31837	21	0.640755	31776	10	0.636660	9945275	0.015601
316076741	441774	2269	6618.663784	30533	346	0.782134	31989	2	0.373795	9937153	0.016057
316027220	502916	2567	6536.037293	29839	247	0.867874	31843	0	0.507109	9928933	0.015835
315501340	611760	3114	6790.237845	30657	175	0.919872	32007	2	0.563617	9921613	0.015759
315500702	553847	2774	6958.392471	31026	161	0.951406	31843	3	0.318193	9915211	0.015256
315895142	462194	2359	6763.972920	31535	34	0.970530	31956	3	0.348913	9907416	0.015909
316139736	456163	2406	6529.004041	31689	8	0.982128	31887	4	0.578852	9899137	0.015838
315806445	564793	2912	6625.632828	31882	16	0.989161	31735	2	0.270693	9891351	0.015732
315449335	597226	3105	6905.998682	31640	9	0.993427	31885	8	0.320421	9884737	0.015371
315684735	504157	2581	6883.014253	31703	40	0.760542	31889	4	0.458783	9877502	0.015025
npatches	nstrain	runtime	dt	init_x	init_y	init_y_blood	init_z	init_S	beta0	beta1	beta2	beta3	mean_beta	B	d	delta	delta_blood	b[0]	mut	m	CTL	c	g	epsilon	k	het	lambda	rho	omega	x_max	patch.dyna	DELTA	A	VA
10000	1	100.000000	0.001000	21900	9499	5000000	0.001000	10000000	11.744828	6.937672	12.621307	12.791722	12	800000000	0.010000	1.000000	432.000000	80000	0.000050	0.004800	0	0.500000	0.000000	2.500000	15.000000	0.500000	0.001000	0.001000	0.010000	31872	0	10.000000	7.000000	1.000000
sus	inf	inf_blood	z	x[0]	y[0][0]	z[0]	x[1]	y[1][0]	z[1]	S[0]	synchrony
219000000	94990000	5000000	10.000000	21900	9499	0.001000	21900	9499	0.001000	10000000	0.000000
186919408	28382617	147774	3941.516320	18178	2917	0.394152	24231	1422	0.394152	10448621	0.000000
274325928	5617397	29137	6325.803353	28176	350	0.632580	30684	52	0.632580	10547557	0.000000
302428849	1822996	9500	7747.765848	31044	31	0.777177	31427	5	0.777177	10573454	0.000000
312328422	670907	3606	7640.778406	31414	14	0.864868	31830	5	0.457318	10574448	0.000000
316084773	280730	1411	6258.464049	31824	1	0.771201	31878	0	0.260431	10565340	0.000000
317370305	192098	988	5333.315753	31860	0	0.224823	31887	5	0.410193	10553086	0.000000
316787637	501458	2716	5456.567601	31760	96	0.401779	31994	3	0.291597	10541720	0.000000
313404083	1234246	6432	6745.502423	31537	60	0.637206	31793	11	0.452397	10537901	0.000000
313801125	675375	3418	7413.479721	31787	6	0.779982	31918	4	0.600277	10536154	0.000000
316546343	244649	1281	6170.780042	31983	0	0.396548	31844	0	0.274569	10526506	0.000000
317130526	323285	1618	5282.586636	31888	27	0.353393	31938	3	0.232066	10514252	0.000000
314762885	1004908	5235	6200.842008	31792	15	0.607862	31673	3	0.430051	10506820	0.000000
312999490	956694	5012	7313.613916	31773	14	0.762186	31842	4	0.559032	10506056	0.000000
315502940	377799	2004	6796.286216	31834	1	0.635085	32176	1	0.367339	10499144	0.000000
317016817	253598	1266	5603.275379	31835	39	0.533142	32011	3	0.447697	10487625	0.000000
316287310	575649	3008	5714.194109	31473	63	0.716872	31920	0	0.483408	10477377	0.000000
313713657	1033983	5428	6846.328226	32015	4	0.828296	31911	6	0.533348	10473630	0.000000
314784084	532412	2834	7124.313885	31946	0	0.696103	31798	1	0.367578	10469167	0.000000
316756138	247930	1306	5939.244238	31879	7	0.603708	31885	3	0.374591	10458534	0.000000
316803325	435338	2223	5477.716831	32024	7	0.476163	31947	4	0.389351	10447295	0.000000
314206079	1049965	5478	6516.162263	32021	5	0.682317	31973	5	0.608360	10441924	0.000000
313898941	727854	3847	7293.016863	31765	20	0.564758	32065	7	0.598910	10439351	0.000000
316203639	301139	1547	6359.958403	31846	21	0.736045	31952	0	0.608777	10430725	0.000000
317012400	313867	1629	5475.543187	31573	0	0.597753	31659	4	0.224675	10418969	0.000000
315324575	827279	4280	6112.871374	31763	19	0.639892	31948	10	0.529800	10410962	0.000000
313707436	882827	4445	7127.072947	31816	7	0.781611	31832	5	0.606040	10408162	0.000000
315638609	379631	2035	6747.145632	31770	1	0.552328	32042	0	0.312616	10401267	0.000000
317014757	261737	1340	5618.336110	31815	53	0.490406	32189	2	0.354837	10389863	0.000000
316114647	636363	3296	5766.253394	31671	11	0.690954	31802	4	0.541580	10380169	0.000000
313567919	1050140	5480	6905.831256	31782	1	0.681622	31906	4	0.706821	10377218	0.000000
314798217	513966	2711	7115.586875	32121	2	0.739006	31941	3	0.797502	10372466	0.000000
316775420	247455	1221	5878.669523	32028	3	0.567721	31836	0	0.304011	10361712	0.000000
316770621	442859	2184	5487.278601	31910	7	0.479186	31886	4	0.291682	10350790	0.000000
314102862	1055392	5428	6560.336763	31788	36	0.684150	31746	6	0.570437	10345959	0.000000
314006397	696929	3570	7280.609487	32068	10	0.808451	31728	12	0.607503	10343354	0.000000
316295804	289960	1463	6274.841604	32009	1	0.421348	31823	1	0.345511	10334462	0.000000
317048178	306118	1658	5412.429754	31588	30	0.601867	31798	0	0.199924	10322900	0.000000
315172227	880302	4563	6084.870980	31721	9	0.758550	31857	8	0.422932	10315251	0.000000
313280476	959756	4861	7196.936542	31877	1	0.491735	31893	4	0.530801	10314095	0.000000
315468191	390292	2049	6847.312625	31792	43	0.668425	31781	1	0.404124	10307728	-1.#IND00
316970510	262358	1334	5616.522534	32190	6	0.405308	31904	2	0.494579	10296774	-1.#IND00
316156680	613629	3060	5763.431491	31837	19	0.639346	32055	3	0.463883	10287030	0.037681
313698230	1024621	5374	6883.651287	31707	11	0.607780	32067	7	0.635072	10284128	0.087535
314812320	522026	2808	7119.148793	31789	7	0.762137	31965	4	0.365936	10279704	0.103429
316748125	257185	1342	5928.748800	31747	3	0.607187	31793	4	0.262478	10269764	0.123850
316679934	441828	2206	5561.375833	31723	9	0.531038	31792	18	0.355388	10258993	0.101411
314419233	977288	5147	6514.824775	31815	15	0.715596	31532	4	0.609072	10253536	0.109134
314240132	676226	3579	7201.900609	31760	9	0.769664	31797	3	0.413510	10250129	0.093148
316278542	301785	1556	6312.280659	31733	0	0.556660	31920	8	0.558822	10241195	0.109231
316981048	330275	1751	5496.399547	31789	6	0.497666	31913	0	0.299377	10230100	0.111112
315248186	824181	4307	6194.861941	31835	8	0.498236	31840	6	0.347482	10222482	0.111341
313785900	855019	4537	7153.525791	31750	22	0.695703	32019	12	0.604277	10220156	0.097472
315729138	370804	1934	6679.769664	31793	2	0.752856	32051	11	0.437006	10213158	0.107029
317031252	265451	1368	5587.367398	31887	4	0.326167	31756	3	0.367640	10202376	0.109518
315918739	684619	3531	5851.689661	31544	17	0.591350	31880	4	0.236138	10193368	0.100222
313610407	985965	5120	6983.712747	31774	11	0.752172	31877	3	0.536752	10190697	0.101501
315057671	472181	2469	7008.068780	32018	13	0.631823	31705	4	0.423055	10185647	0.100185
316886276	250918	1301	5805.323281	31819	5	0.776717	31799	3	0.456146	10175175	0.102271
316434006	529948	2753	5618.217832	31844	5	0.728883	31794	1	0.408002	10165171	0.097367
313840437	1061983	5525	6722.746447	31631	21	0.769766	31938	0	0.358591	10161042	0.108005
314374743	608531	3034	7204.848580	31705	12	0.856499	31994	3	0.605602	10158110	0.105570
316528971	270960	1452	6151.528194	31811	2	0.836982	31799	8	0.450174	10148664	0.110531
317031410	332429	1732	5435.128861	31713	13	0.661149	31673	2	0.302908	10137441	0.109830
314947894	932912	4781	6239.596934	31927	2	0.528512	31877	6	0.550864	10130712	0.113643
313434454	887118	4539	7252.385112	31798	27	0.605473	31929	2	0.613795	10129455	0.109034
315724228	357217	1920	6683.193098	31889	1	0.313626	31884	0	0.545513	10122630	0.113874
317043333	268063	1374	5547.647759	31720	32	0.546786	31956	4	0.279950	10111637	0.116518
315771897	734025	3798	5881.747924	31660	8	0.663686	31921	5	0.271954	10103084	0.114417
313543050	971795	5056	7019.429097	32018	6	0.676638	32014	2	0.558473	10100850	0.112747
315231046	443152	2408	6971.258420	31893	0	0.618130	31846	0	0.599286	10095499	0.115076
316929623	242181	1318	5745.511131	31957	1	0.512493	31857	1	0.351071	10084735	0.119052
316505769	523268	2708	5582.795587	31983	10	0.316369	31691	2	0.454979	10074597	0.116464
313913252	1034222	5445	6713.407435	31554	76	0.585409	31677	3	0.593378	10071152	0.115888
314424654	598810	3119	7229.407967	31738	15	0.748569	31631	4	0.590629	10067755	0.113438
316574319	262278	1362	6096.789103	31971	5	0.404901	31772	3	0.411088	10058482	0.114234
316967465	369265	1930	5405.204831	31728	12	0.639099	31801	0	0.208253	10047501	0.114019
314395347	1052085	5514	6381.301565	31659	4	0.622063	31432	17	0.451015	10042127	0.118529
313310229	856976	4459	7348.881342	31847	4	0.770798	31514	4	0.667065	10041541	0.114707
315872665	329585	1687	6627.691169	31903	23	0.443800	31942	2	0.263742	10034213	0.117477
317119164	257182	1385	5483.586933	31730	18	0.662690	31969	0	0.274009	10023228	0.118544
315852631	720473	3768	5841.813985	31874	3	0.795437	31811	4	0.262272	10014590	0.114812
313278849	1062259	5325	7034.559226	31702	4	0.653162	31955	16	0.552601	10012735	0.117516
314945710	478184	2546	7099.066117	31661	8	0.789658	31820	5	0.526860	10008216	0.116726
316897827	240293	1192	5753.154647	31895	6	0.769525	31731	1	0.477061	9997913	0.119668
316618465	500132	2506	5531.114150	31938	1	0.439331	31927	10	0.395236	9987584	0.116849
313779857	1097783	5652	6689.457959	31903	31	0.655333	31954	3	0.589299	9983971	0.119296
314244616	630969	3346	7262.432178	31562	3	0.790975	31778	1	0.642602	9981278	0.118130
316476110	273692	1464	6129.782340	31833	15	0.529302	31757	3	0.515016	9972189	0.119051
316927447	361690	1891	5460.470742	31960	15	0.714543	31900	1	0.331430	9961309	0.119383
314771466	943453	5035	6315.509453	31821	14	0.612708	31938	6	0.503604	9955248	0.117147
313790708	791071	4044	7222.753952	31760	44	0.765125	32178	4	0.621817	9953256	0.115073
315984481	327336	1688	6579.266264	31692	0	0.497877	32110	0	0.264346	9945849	0.116290
317072808	281860	1464	5499.948089	31726	11	0.360734	31810	10	0.309839	9935029	0.117085
315578820	780639	3943	5942.454672	31624	14	0.612314	31876	2	0.480027	9926913	0.116338
313233172	1017720	5287	7114.809292	31695	4	0.694171	31798	3	0.571690	9925671	0.115187
315221189	428409	2294	6950.514381	31876	2	0.554228	31758	0	0.390881	9920763	0.115711
316961473	240376	1245	5694.415682	31670	0	0.320975	31721	8	0.258820	9910368	0.115609
316503688	523284	2843	5600.411737	31883	17	0.398500	31833	4	0.380807	9900284	0.112859
313858604	1063897	5456	6727.268150	31537	60	0.635218	31699	6	0.503058	9896833	0.112700
npatches	nstrain	runtime	dt	init_x	init_y	init_y_blood	init_z	init_S	beta0	beta1	beta2	beta3	mean_beta	B	d	delta	delta_blood	b[0]	mut	m	CTL	c	g	epsilon	k	het	lambda	rho	omega	x_max	patch.dyna	DELTA	A	VA
10000	1	100.000000	0.001000	21900	9499	5000000	0.001000	10000000	17.971318	15.692237	13.359123	14.606143	12	800000000	0.010000	1.000000	432.000000	80000	0.000050	0.004800	0	0.500000	0.000000	2.500000	16.000000	0.500000	0.001000	0.001000	0.010000	31872	0	10.000000	7.000000	1.000000
sus	inf	inf_blood	z	x[0]	y[0][0]	z[0]	x[1]	y[1][0]	z[1]	S[0]	synchrony
219000000	94990000	5000000	10.000000	21900	9499	0.001000	21900	9499	0.001000	10000000	0.000000
191788996	25085033	130945	3941.516320	14409	3881	0.394152	16100	3213	0.394152	10438472	0.000000
280108373	4278975	22282	6325.803353	22921	1472	0.632580	25390	805	0.632580	10522261	0.000000
306492614	1163035	5930	7630.214370	26958	639	0.777177	29123	298	0.777177	10537702	0.000000
314877530	332092	1788	6599.806309	28832	329	0.864868	30781	73	0.864868	10531648	0.000000
317456985	121442	625	5004.403935	30838	63	0.918048	31966	3	0.771194	10518879	0.000000
317843954	206779	1107	4356.175271	31593	44	0.950300	31805	9	0.748012	10505145	0.000000
314769929	1170793	6091	5558.033170	31643	28	0.969859	31861	7	0.588776	10497690	0.000000
310499995	1405941	7385	7158.493984	31508	26	0.981721	31720	40	0.750611	10503088	0.000000
315001142	351696	1851	6780.510732	31939	10	0.791835	31719	28	0.848757	10498333	0.000000
317460426	145090	704	4896.875018	31698	9	0.873757	31944	0	0.505639	10486045	0.000000
316782721	538345	2789	4835.655794	31825	6	0.493281	31414	189	0.592701	10474305	0.000000
312260918	1471272	7453	6471.187724	31425	115	0.673662	29965	367	0.752992	10473508	0.000000
313474870	642162	3396	7216.064298	29119	510	0.802091	30511	151	0.850201	10473131	0.000000
316806877	182993	967	5624.279747	28878	403	0.879977	31583	14	0.909153	10462542	0.000000
317422020	279501	1496	4694.793107	30499	112	0.927211	31804	10	0.882919	10449646	0.000000
314570111	1125039	5845	5808.888038	31498	49	0.955857	31624	33	0.550587	10442989	0.000000
312583835	961254	5044	7127.877847	31712	24	0.973229	31438	70	0.727451	10444112	0.000000
315960061	273950	1437	6265.013395	31551	19	0.983765	31421	44	0.834711	10436309	0.000000
317515457	192057	977	4833.857039	31571	29	0.990154	31779	17	0.899760	10423628	0.000000
316015158	727936	3833	5303.897161	31638	16	0.928034	31877	1	0.401901	10413715	0.000000
312686572	1163850	6126	6777.981290	31442	51	0.956356	31351	212	0.631218	10412800	0.000000
315044939	408808	2139	6776.440217	31576	40	0.973532	30737	170	0.776350	10408044	0.000000
317238356	179317	985	5187.834057	31545	34	0.983948	31060	46	0.864366	10396106	0.000000
316782631	495999	2580	4999.514037	31705	0	0.866692	31561	17	0.917744	10384792	0.000000
313389095	1169951	6193	6423.614012	31578	136	0.606198	31834	9	0.657813	10381456	0.000000
314253965	569185	2980	6995.363114	26943	920	0.761177	31533	28	0.792479	10378557	0.000000
316923738	189073	983	5527.439875	28435	361	0.855165	31841	2	0.447854	10368063	0.000000
317193621	346539	1802	4842.858374	30446	95	0.912164	31324	139	0.665148	10355634	0.000000
314409788	1059178	5664	6043.946926	31440	35	0.946731	31138	89	0.796928	10349745	0.000000
313471017	776602	4075	7052.006400	31783	7	0.894426	31765	27	0.876846	10348417	0.000000
316368814	242854	1254	5972.372646	31998	4	0.449773	31716	4	0.925313	10339528	0.000000
317391838	241454	1306	4803.433919	28439	1100	0.666312	31769	0	0.209782	10327174	0.000000
315291197	893564	4748	5628.129657	26506	596	0.797633	31820	108	0.304827	10318921	0.000000
312941005	981347	5225	6951.256096	29578	262	0.877274	23054	1923	0.578409	10318495	0.000000
315782422	310916	1607	6383.900577	30899	89	0.925572	28125	343	0.744324	10311409	0.000000
317451655	181336	944	4925.842334	31471	62	0.954863	31006	71	0.844944	10299179	0.000000
316236825	659734	3418	5220.183270	31659	29	0.972626	31907	3	0.413139	10288930	0.000000
312936310	1167043	6068	6684.734258	31694	36	0.983399	31477	80	0.644095	10287612	0.000000
314942240	435507	2308	6809.101609	31602	35	0.989932	31264	46	0.784160	10283452	0.000000
317193375	178690	950	5280.736505	31630	60	0.993894	31664	24	0.869103	10271893	-1.#IND00
316993770	418597	2209	4927.903451	31702	16	0.996297	31895	2	0.432682	10260339	-1.#IND00
313641351	1192252	6188	6266.543527	31598	19	0.997754	31661	72	0.655947	10256403	0.299706
313873277	644508	3408	7072.513593	31587	38	0.998638	31030	122	0.791347	10254708	0.252213
316760436	200602	1084	5682.873069	31810	6	0.999174	31505	15	0.873462	10244647	0.315199
317327420	298016	1558	4795.325153	31867	0	0.563592	31854	0	0.329750	10232644	0.280864
314800445	996065	5155	5865.128368	31614	99	0.495502	31365	149	0.524137	10225686	0.265555
313181787	872143	4610	7029.053531	26597	1328	0.694045	29116	476	0.711410	10225068	0.216165
316097462	270580	1483	6182.607264	27095	573	0.814452	30386	160	0.824983	10217110	0.216374
317441540	205888	1112	4865.617598	29600	231	0.887474	31404	16	0.893860	10204768	0.216147
315912109	744289	3920	5397.864433	31333	43	0.931758	31860	0	0.677856	10195515	0.201448
312941227	1084301	5533	6804.906821	31356	90	0.958614	31818	72	0.691774	10194582	0.184845
315239449	385158	2000	6675.141972	31549	15	0.974901	31398	67	0.813075	10189521	0.189534
317326343	169089	853	5103.347092	31822	34	0.430722	31838	15	0.886638	10177738	0.196248
316766416	510154	2663	4962.046188	24794	1924	0.654759	31865	0	0.883819	10166716	0.183156
313082489	1264593	6585	6456.269237	26334	684	0.790627	31719	63	0.789400	10164293	0.191602
314132621	567296	2895	7050.463125	29195	274	0.873025	31556	18	0.872281	10162290	0.181748
316942974	181828	1005	5525.064751	30464	166	0.922995	31739	2	0.922544	10151998	0.191948
317416136	281505	1482	4708.828866	31297	36	0.953300	31779	2	0.219657	10139523	0.186495
314544223	1068401	5342	5845.331825	31604	33	0.971679	31415	201	0.526757	10133366	0.185292
312915620	907818	4670	7085.101524	31766	9	0.982824	28808	669	0.713000	10133649	0.178676
316084789	260185	1328	6203.036445	31876	0	0.404150	30004	207	0.825947	10126117	0.186195
317499321	208001	1144	4772.419480	29489	1333	0.461506	31343	49	0.894445	10113785	0.189839
315736714	801571	4108	5430.799398	22627	1284	0.673427	31873	6	0.935986	10105036	0.184375
312766035	1091323	5576	6865.438323	27190	586	0.801949	31870	8	0.961178	10104854	0.184703
315333965	365035	1975	6640.996920	30271	111	0.879891	31558	4	0.596717	10099504	0.183963
317358540	178832	970	5067.575506	31102	89	0.927159	31591	22	0.755427	10087782	0.186560
316596687	541755	2818	5087.769560	31728	5	0.955825	31666	31	0.851677	10077190	0.179423
313411364	1121342	5969	6481.624927	31756	10	0.973210	31796	14	0.910049	10074745	0.178447
314644581	500937	2601	6872.410866	31348	82	0.871118	31784	3	0.945449	10071363	0.176041
317056390	186862	960	5415.308085	31030	96	0.921839	31885	33	0.623745	10060668	0.174625
317039499	392472	2007	4919.178864	30999	103	0.952599	31301	162	0.771818	10049375	0.172594
313914739	1135378	5822	6212.260353	31461	12	0.971253	31399	48	0.861618	10045072	0.171557
313900273	660623	3473	7057.642640	31658	20	0.982566	31843	9	0.916078	10043586	0.166951
316638398	210936	1103	5752.928707	31636	0	0.904907	31762	1	0.359110	10034037	0.170511
317436710	262646	1375	4746.278586	31417	186	0.558515	30812	321	0.606988	10021752	0.171169
314805654	1014133	5298	5760.876035	25235	1375	0.732259	29409	406	0.761656	10015147	0.169288
312986215	914973	4840	7050.243230	27971	361	0.837627	30737	120	0.855455	10015492	0.163932
316031408	272957	1457	6275.405629	30440	137	0.901528	31519	13	0.912340	10008183	0.166773
317559028	180581	905	4796.633928	31279	89	0.940281	31964	7	0.351795	9996135	0.167421
316166276	694308	3557	5206.154749	30935	65	0.963783	30081	587	0.606893	9986508	0.162162
312257454	1291971	6564	6751.731707	31652	8	0.978036	29080	407	0.761598	9987406	0.169129
314691149	444785	2339	6885.854613	31842	7	0.982868	30865	84	0.855420	9984130	0.169853
317254277	159528	835	5183.296998	31805	15	0.547059	31684	18	0.912319	9973067	0.174093
317060689	434529	2275	4815.102992	30194	555	0.725312	31774	6	0.813858	9961532	0.171594
313304348	1288316	6679	6272.332014	27588	579	0.833414	31774	24	0.636581	9958588	0.176997
313545150	676347	3555	7145.936698	30342	130	0.898973	31537	34	0.779603	9958154	0.174277
316685498	200284	1032	5721.023391	31452	15	0.938732	31748	8	0.866339	9948602	0.176823
317420257	267439	1404	4719.347224	31740	1	0.421108	31850	10	0.455661	9936505	0.177245
314792735	1021755	5232	5764.705071	26110	2085	0.597394	30796	254	0.669883	9929937	0.178398
312669952	986254	5175	7081.146942	25633	708	0.755838	30001	244	0.799799	9931538	0.176130
315863720	289444	1588	6355.202326	29845	177	0.851927	31271	48	0.878587	9924723	0.177413
317459165	185609	937	4875.727974	30964	162	0.910200	31646	3	0.926369	9912823	0.178520
316110610	706348	3810	5268.319576	31434	24	0.945540	31863	4	0.381966	9903150	0.172119
312761036	1164128	5941	6739.902116	31672	24	0.966973	31408	200	0.625190	9902917	0.170281
314960844	420304	2181	6792.302778	31681	4	0.979970	30477	206	0.772695	9898851	0.170115
317277785	162222	841	5168.529220	31839	25	0.571394	31614	1	0.816238	9887815	0.171882
316988439	451515	2366	4827.796684	30731	280	0.740070	31778	3	0.228499	9876702	0.168097
313351099	1253123	6493	6317.594342	29069	384	0.842364	28550	1279	0.532120	9874350	0.169415
313647450	672773	3563	7152.281723	30089	207	0.904401	26714	623	0.716252	9873633	0.167897
npatches	nstrain	runtime	dt	init_x	init_y	init_y_blood	init_z	init_S	beta0	beta1	beta2	beta3	mean_beta	B	d	delta	delta_blood	b[0]	mut	m	CTL	c	g	epsilon	k	het	lambda	rho	omega	x_max	patch.dyna	DELTA	A	VA
10000	1	100.000000	0.001000	21900	9499	5000000	0.001000	10000000	10.445634	11.740661	11.649882	16.458421	12	800000000	0.010000	1.000000	432.000000	80000	0.000050	0.004800	0	0.500000	0.000000	2.500000	17.000000	0.500000	0.001000	0.001000	0.010000	31872	0	10.000000	7.000000	1.000000
sus	inf	inf_blood	z	x[0]	y[0][0]	z[0]	x[1]	y[1][0]	z[1]	S[0]	synchrony
219000000	94990000	5000000	10.000000	21900	9499	0.001000	21900	9499	0.001000	10000000	0.000000
196688232	22092870	115897	3941.516320	20783	1824	0.394152	19681	2098	0.394152	10428626	0.000000
285227858	3229617	17015	6325.803353	30084	62	0.632580	29250	133	0.632580	10497874	0.000000
309677201	712245	3733	7282.269301	31615	8	0.555690	31628	8	0.777177	10504506	0.000000
316501601	150228	800	5515.858512	31694	5	0.454375	31845	3	0.435907	10494398	0.000000
318130316	67021	336	3959.974773	31909	8	0.315001	31876	6	0.367290	10480206	0.000000
317621420	344700	1793	3821.831227	32082	0	0.375335	31804	7	0.616290	10466555	0.000000
310670864	2225124	11455	5828.549646	31968	18	0.472104	31560	12	0.699389	10467165	0.000000
310303584	981817	5122	7285.786577	31919	10	0.679855	31806	6	0.817693	10477014	0.000000
316239566	179723	942	5703.335137	31734	4	0.771746	31914	0	0.538579	10467954	0.000000
317941924	114320	546	4062.855695	32045	0	0.532400	31853	1	0.185100	10453891	0.000000
316752589	579813	3028	4480.696201	31712	8	0.404348	31743	18	0.487991	10442178	0.000000
311311354	1612254	8492	6355.536807	31633	10	0.638764	31906	12	0.689490	10443481	0.000000
313837959	496033	2509	6870.063204	31712	5	0.780926	31709	9	0.811690	10442598	0.000000
317335211	115111	603	4891.313558	31901	0	0.379527	31690	0	0.234599	10430806	0.000000
317638707	274540	1446	4083.078689	31805	3	0.191766	31780	10	0.261271	10417227	0.000000
314085390	1257695	6545	5546.775915	31877	23	0.509843	31409	81	0.551995	10411322	0.000000
312419055	888134	4691	6940.208886	31885	0	0.574605	31925	17	0.728305	10413167	0.000000
316384120	191538	985	5723.871260	31869	3	0.415286	31934	0	0.280978	10404287	0.000000
317858085	130366	671	4172.889673	31557	1	0.264156	31911	0	0.180261	10390519	0.000000
316195506	749910	3793	4735.691054	31832	2	0.274103	31566	36	0.419728	10380047	0.000000
311481313	1420796	7365	6543.971764	31720	15	0.530235	31724	11	0.648092	10382067	0.000000
314770307	374102	2009	6619.484378	32021	6	0.715109	31939	2	0.786583	10378201	0.000000
317593166	105646	532	4620.862317	32050	4	0.275265	31874	0	0.199841	10365613	0.000000
317412939	361746	1851	4192.707307	31874	2	0.389719	31874	0	0.170344	10352479	0.000000
313098777	1409473	7462	5874.490862	31657	19	0.629892	31327	156	0.467190	10349078	0.000000
313031614	702387	3656	6984.816525	31683	0	0.750815	31594	25	0.676875	10349946	0.000000
316840289	153460	789	5378.270507	31678	4	0.321156	31903	2	0.509504	10339724	0.000000
317839412	166914	828	4043.053396	31808	3	0.296416	31916	0	0.216009	10326201	0.000000
315374228	975022	5085	5056.566678	31899	3	0.510780	31447	49	0.483575	10317514	0.000000
311526845	1235105	6466	6767.423631	31776	9	0.703310	31490	23	0.686812	10320883	0.000000
315509669	281394	1501	6278.590731	31903	3	0.679625	31938	0	0.496135	10314864	0.000000
317778137	109894	575	4367.805917	31900	3	0.582489	31590	2	0.199860	10301702	0.000000
316960587	497082	2568	4366.411031	31915	11	0.372077	32151	16	0.275978	10289686	0.000000
312192621	1470719	7810	6170.490149	31744	25	0.619193	31713	54	0.560913	10288751	0.000000
313878767	532775	2897	6869.131823	31890	1	0.553221	31599	17	0.733714	10287525	0.000000
317263721	119931	619	5006.178737	31793	25	0.423985	31758	1	0.338569	10275977	0.000000
317724309	230293	1198	4043.432085	31814	0	0.222091	31956	0	0.211180	10262767	0.000000
314433269	1188965	6234	5400.917355	31692	5	0.257592	31895	34	0.413660	10256091	0.000000
312059280	993719	5007	6907.060186	31597	35	0.549763	31355	37	0.644411	10258916	0.000000
316162019	213458	1183	5877.394244	31640	2	0.668905	31980	1	0.543475	10250797	-1.#IND00
317807101	132060	691	4234.142363	31727	0	0.248128	32019	0	0.237834	10237457	-1.#IND00
316483845	646180	3322	4637.080539	31505	8	0.310931	31604	29	0.381403	10226404	0.146008
311960288	1406347	7308	6421.230293	32084	17	0.582111	31391	63	0.624849	10227081	0.355597
314558012	418616	2140	6681.472361	31933	0	0.346921	31605	1	0.472639	10223805	0.330843
317473381	116921	667	4749.246399	31714	1	0.487813	31698	0	0.390603	10211851	0.367054
317514738	308223	1533	4184.336789	31815	0	0.192650	31650	17	0.446761	10198986	0.310624
313679843	1300182	6681	5721.507608	31884	14	0.452879	31445	13	0.664486	10194583	0.349999
312898348	779735	4175	6955.530036	31782	3	0.634773	31799	8	0.796526	10195654	0.322628
316674627	169992	882	5506.528854	31980	0	0.246034	31782	0	0.370514	10186342	0.339597
317799477	172308	867	4134.901877	31865	30	0.515515	31798	0	0.204889	10173072	0.327427
315614067	886345	4640	5032.398700	31923	1	0.313875	31743	26	0.299045	10164056	0.299637
312075832	1171086	6085	6692.872594	31664	18	0.565635	31419	74	0.574902	10165732	0.290810
315543354	287099	1507	6251.920184	31641	2	0.736577	31776	1	0.736650	10159981	0.286811
317716091	123958	573	4441.736851	32213	0	0.345097	31713	6	0.455026	10147191	0.298653
316864946	515364	2606	4521.548289	31900	0	0.293031	31981	0	0.225033	10135743	0.282209
312503927	1368653	7132	6234.824056	31637	18	0.511531	31757	28	0.465903	10134777	0.281711
314251778	475987	2469	6752.049756	31750	9	0.703766	31848	4	0.676094	10132697	0.279584
317336445	117215	637	4916.572067	31733	6	0.433582	31832	12	0.647206	10121150	0.288043
317649972	261513	1362	4078.684929	31938	17	0.358032	31675	0	0.332084	10107965	0.283518
314053741	1252154	6519	5548.475835	32097	12	0.610675	31619	12	0.522270	10102697	0.286001
312427031	889024	4633	6951.429050	32056	17	0.763892	31546	19	0.664803	10104850	0.274650
316399674	189915	963	5714.607713	31845	1	0.382700	31852	9	0.508058	10096357	0.279118
317884290	133208	706	4183.444664	31830	0	0.255608	31896	0	0.365998	10083042	0.281892
316244534	730811	3815	4717.323148	31679	32	0.482469	31902	6	0.432982	10072740	0.272279
311489642	1426894	7423	6530.781539	31733	13	0.686141	31646	36	0.656129	10075264	0.264895
314668575	391655	2052	6642.700783	31879	0	0.586998	31816	1	0.717706	10072212	0.268273
317560559	105765	597	4644.384630	31839	15	0.586685	32001	0	0.210851	10059892	0.273891
317455634	351905	1771	4130.040380	31918	0	0.372577	31947	26	0.429351	10047445	0.268830
312984956	1460110	7574	5826.858855	31712	32	0.540532	31864	17	0.653927	10044913	0.280453
312772697	739732	3807	7018.886070	31737	5	0.721353	31899	4	0.451542	10047070	0.275906
316834741	146983	748	5399.802432	31825	5	0.577221	31940	10	0.667385	10037396	0.275577
317848948	173704	867	4042.003773	31827	10	0.348611	31932	3	0.351724	10024351	0.279216
315472299	939480	4809	5034.737393	31835	9	0.604962	31853	17	0.606850	10016029	0.268790
311628518	1218696	6357	6752.155573	31861	3	0.697586	31844	19	0.671812	10019308	0.265569
315523793	280113	1441	6282.665466	31934	6	0.448604	31859	5	0.643678	10014121	0.266962
317732083	116181	587	4408.202318	31896	0	0.231229	31825	6	0.783907	10001471	0.270104
317098607	457976	2359	4384.389348	31903	25	0.433714	31874	1	0.257097	9990062	0.266165
312388628	1443743	7467	6132.318504	31665	5	0.656573	31923	11	0.527307	9988927	0.260243
313797791	552169	2870	6878.451704	31883	0	0.574916	31696	4	0.713333	9988469	0.258218
317201680	123412	597	5029.752877	31905	15	0.286029	31806	2	0.323090	9977532	0.262051
317701145	237078	1249	4050.217454	31828	50	0.567009	31825	16	0.539285	9964560	0.260547
314407768	1214287	6352	5403.131142	31697	14	0.737410	31811	4	0.698554	9958673	0.264305
311814029	1022309	5278	6944.945168	31855	2	0.560839	31834	12	0.732421	9962512	0.261342
316080078	214672	1093	5889.360015	31770	1	0.532634	31681	0	0.527519	9955277	0.264463
317840007	132032	678	4242.048944	31781	0	0.185240	31773	1	0.207184	9942359	0.267430
316488039	639300	3293	4644.948994	31869	1	0.253386	31519	129	0.517936	9931937	0.262206
312130305	1353122	7073	6410.411236	31963	48	0.544909	31794	23	0.707650	9932379	0.261525
314732195	396438	2087	6626.717895	31796	5	0.590125	31834	1	0.723918	9929459	0.261270
317549668	110103	567	4724.136406	32099	1	0.311506	32009	0	0.224462	9917594	0.262163
317485656	330989	1709	4136.218645	31948	3	0.393393	31775	0	0.170823	9905039	0.259098
313360219	1384258	7246	5750.904583	31870	15	0.560289	31758	29	0.465501	9901698	0.262321
312784162	762597	4063	6982.013970	31917	3	0.579939	31703	16	0.675851	9903905	0.260331
316720064	160025	812	5455.731994	31920	4	0.589092	31713	8	0.373043	9894373	0.263569
317832238	175795	875	4091.764107	31837	0	0.267704	31846	6	0.619779	9881458	0.264908
315533049	901952	4648	5027.407387	31791	19	0.412135	31991	6	0.437006	9873099	0.261191
311876694	1190531	6150	6713.803023	31575	11	0.643486	31734	9	0.658570	9875649	0.258494
315493112	292417	1495	6282.606424	31792	7	0.783791	31864	2	0.593592	9870458	0.258038
317697887	120656	628	4427.170710	31832	6	0.431010	31993	0	0.206907	9858143	0.259661
316897778	502151	2641	4464.168367	31986	16	0.412936	31625	63	0.320883	9846853	0.255562
npatches	nstrain	runtime	dt	init_x	init_y	init_y_blood	init_z	init_S	beta0	beta1	beta2	beta3	mean_beta	B	d	delta	delta_blood	b[0]	mut	m	CTL	c	g	epsilon	k	het	lambda	rho	omega	x_max	patch.dyna	DELTA	A	VA
10000	1	100.000000	0.001000	21900	9499	5000000	0.001000	10000000	6.781254	9.715251	10.147999	17.711054	12	800000000	0.010000	1.000000	432.000000	80000	0.000050	0.004800	0	0.500000	0.000000	2.500000	18.000000	0.500000	0.001000	0.001000	0.010000	31872	0	10.000000	7.000000	1.000000
sus	inf	inf_blood	z	x[0]	y[0][0]	z[0]	x[1]	y[1][0]	z[1]	S[0]	synchrony
219000000	94990000	5000000	10.000000	21900	9499	0.001000	21900	9499	0.001000	10000000	0.000000
201416840	19437686	101320	3941.516320	25657	777	0.394152	21953	1515	0.394152	10418274	0.000000
289807114	2392430	12313	6325.336957	31259	10	0.632580	30291	33	0.632580	10475365	0.000000
312147925	410641	2177	6688.754405	31906	1	0.670725	31865	0	0.588660	10475491	0.000000
317461454	67248	369	4546.547087	31980	0	0.338610	31679	0	0.446148	10462637	0.000000
318360383	61064	328	3166.292985	31826	0	0.175189	31859	0	0.180519	10447608	0.000000
316947630	606346	3040	3772.607741	31857	4	0.236388	31776	4	0.259981	10435309	0.000000
308263560	2332932	12168	6056.833091	31962	10	0.536904	31972	23	0.464919	10442952	0.000000
312860605	496638	2571	6829.998645	31719	5	0.664551	31803	1	0.641168	10445565	0.000000
317407976	78554	428	4556.447681	31761	1	0.284085	31798	0	0.268400	10433193	0.000000
318124727	135848	650	3405.213458	31927	2	0.333836	31869	0	0.175311	10418929	0.000000
315594809	963029	4973	4577.898197	31779	2	0.302879	31827	14	0.332561	10409522	0.000000
310310588	1436441	7499	6539.721235	31819	1	0.500829	31808	16	0.595228	10415525	0.000000
315349156	245960	1261	6042.307544	31799	1	0.308275	32001	0	0.412717	10410046	0.000000
317970535	67056	387	3917.167129	31845	0	0.200596	31769	0	0.192436	10396284	0.000000
317657486	314703	1574	3591.056316	31916	0	0.424569	32033	1	0.249098	10382652	0.000000
312462305	1644547	8747	5536.823623	31837	8	0.596197	31977	14	0.493785	10380105	0.000000
312348686	709666	3695	6843.034567	31944	2	0.721618	31818	3	0.460595	10383577	0.000000
317013862	109476	609	4972.087255	31832	3	0.333361	31948	0	0.370658	10372951	0.000000
318112611	109701	538	3517.241064	31709	0	0.188015	31661	0	0.470233	10358823	0.000000
316181437	779143	4089	4384.573520	31980	3	0.280996	31994	9	0.273451	10348141	0.000000
310879398	1453836	7694	6382.424969	32031	9	0.563956	31750	14	0.559381	10351819	0.000000
315163420	284039	1481	6185.974752	32110	0	0.564322	31677	4	0.732784	10347439	0.000000
317892798	66823	316	4042.283114	31699	0	0.224213	31896	0	0.271241	10333814	0.000000
317665873	302510	1526	3591.603976	31979	1	0.191949	31823	1	0.195895	10320240	0.000000
312968902	1530035	7901	5475.101887	31862	7	0.442517	31665	5	0.482279	10316779	0.000000
312478873	734474	3832	6828.751841	31611	4	0.648136	31923	4	0.662624	10319750	0.000000
317016726	112343	577	5011.598892	31875	2	0.288323	31838	4	0.305727	10309181	0.000000
318107922	105669	536	3545.602075	31650	1	0.275974	31988	0	0.212721	10295076	0.000000
316262763	753556	3846	4324.579319	31954	0	0.199428	31880	15	0.268445	10284347	0.000000
310887747	1484565	7701	6326.258693	31910	4	0.476241	31904	19	0.556345	10287758	0.000000
314984169	303329	1599	6238.573244	31917	0	0.521365	32000	3	0.730943	10283770	0.000000
317838130	71096	377	4136.384780	31700	0	0.323526	31975	1	0.500816	10270221	0.000000
317720115	280882	1461	3567.470756	31789	0	0.261003	31723	3	0.294433	10256842	0.000000
313206251	1458380	7704	5417.767481	31968	6	0.526828	31707	11	0.484116	10253110	0.000000
312528492	741448	3886	6779.261481	31696	1	0.551771	31744	1	0.379665	10256025	0.000000
316947439	112388	568	5067.187624	32192	0	0.322683	31838	15	0.529263	10245770	0.000000
318145805	106021	548	3483.319426	31835	0	0.179285	31797	1	0.251414	10231692	0.000000
316283249	752543	4052	4315.827460	31796	8	0.258528	31800	13	0.541074	10221142	0.000000
310682999	1525889	7942	6350.195712	31764	8	0.550330	31928	4	0.719910	10225393	0.000000
314890871	310069	1665	6277.340286	31836	2	0.646313	31929	0	0.504321	10221727	-1.#IND00
317820655	70485	385	4112.429563	31994	0	0.208119	31942	0	0.187061	10208510	-1.#IND00
317794249	261271	1396	3571.459642	31957	6	0.271842	31779	4	0.216573	10195141	-1.#IND00
313277320	1469002	7691	5366.740824	31793	6	0.258830	31795	4	0.524887	10191141	0.420926
312338357	774316	4115	6799.682211	31795	8	0.513065	31856	4	0.614486	10194300	0.330912
316863351	121678	682	5092.432760	31718	0	0.254327	31691	0	0.292955	10184080	0.368424
318095204	105596	596	3583.837987	31917	1	0.172165	31808	0	0.179665	10170167	0.372556
316453567	692331	3566	4273.634371	31903	9	0.366229	31796	2	0.259485	10159088	0.319794
311034243	1502185	7800	6280.915852	31807	4	0.615647	31893	30	0.469016	10162484	0.353924
314859917	319243	1613	6286.362637	31911	0	0.419699	31828	0	0.504087	10159073	0.360779
317836335	70045	424	4136.113905	32001	0	0.188827	31652	0	0.262702	10146082	0.372209
317708716	289439	1483	3593.611268	31868	4	0.363524	31818	8	0.243879	10132846	0.367653
313165600	1469071	7668	5454.747333	31893	7	0.525774	31989	20	0.541447	10129223	0.369089
312548737	731674	3752	6804.111366	31779	1	0.382609	31745	4	0.721908	10132217	0.355332
316975404	112733	583	5018.614507	31999	0	0.280257	31578	0	0.466671	10121962	0.358297
318090134	119102	587	3555.839736	31987	0	0.172297	31806	7	0.263855	10108081	0.352093
316007107	805428	4074	4488.616197	31881	5	0.219763	32101	3	0.553561	10098206	0.338885
311395015	1314101	6836	6406.209816	31724	6	0.522683	31744	2	0.638492	10101243	0.322539
315459939	255545	1262	6046.328660	31841	9	0.476734	31889	1	0.348091	10095946	0.325219
317938463	74011	389	4001.749186	31880	0	0.210801	32045	1	0.184397	10082888	0.335218
317599588	325604	1742	3656.753561	31710	2	0.179350	31789	0	0.282265	10069850	0.314792
312510479	1578066	8207	5589.518528	32006	8	0.379314	31687	20	0.510545	10067572	0.313710
312816937	653367	3462	6795.085745	31847	4	0.623582	31758	0	0.458865	10070101	0.309394
317128093	103612	546	4904.478712	32112	0	0.255072	31854	2	0.256086	10059284	0.313510
318134710	105963	520	3492.635806	31824	1	0.172496	31990	0	0.189751	10045363	0.313666
316256108	756680	3992	4347.494504	31685	7	0.447707	31800	1	0.178541	10035083	0.300594
310651937	1535909	7974	6362.300318	31913	3	0.526080	31682	22	0.501280	10039594	0.297417
314880576	307462	1654	6265.899865	31997	0	0.411499	31717	2	0.463459	10036138	0.300985
317846863	69387	356	4101.014230	32037	2	0.327407	31673	2	0.450416	10023359	0.306312
317785612	265532	1327	3526.546607	31798	1	0.221823	31951	3	0.249771	10009973	0.296376
313220803	1497962	7754	5346.953945	32027	4	0.380695	31870	4	0.511446	10006133	0.297434
312045064	818821	4326	6815.066904	32068	4	0.596863	31818	4	0.703714	10010379	0.292646
316790264	127504	681	5161.258630	31976	0	0.368177	31723	4	0.570968	10000682	0.295984
318062944	112091	606	3628.012394	31980	0	0.181275	31796	0	0.194360	9987047	0.299819
316530252	651779	3397	4304.862632	32002	9	0.229107	31895	3	0.472499	9976325	0.292211
311476429	1423146	7336	6246.996619	31832	5	0.532488	32113	16	0.680094	9978523	0.291913
314955859	320316	1688	6255.736966	32008	3	0.448500	31889	6	0.655304	9975225	0.290166
317779705	78058	377	4170.183944	32061	0	0.230753	31840	0	0.399435	9962584	0.293666
317722246	275797	1459	3664.467290	32025	5	0.336116	32001	7	0.422322	9949752	0.292077
313263588	1431155	7552	5431.431855	31803	10	0.409991	31966	5	0.636473	9946090	0.291779
312691013	725309	3706	6765.252744	31895	2	0.538227	31773	2	0.625082	9949062	0.289390
317009893	114322	605	4977.051208	31850	0	0.203304	32106	0	0.250077	9938915	0.293012
318091027	122651	623	3575.207259	31791	1	0.178045	31796	12	0.354281	9925441	0.293372
315934806	826639	4256	4516.560880	31845	5	0.261552	31784	13	0.426214	9916134	0.289170
311322710	1323313	6876	6428.514605	31814	11	0.492356	31624	11	0.652025	9919836	0.286320
315452025	254007	1294	6035.932644	31936	2	0.394532	31867	1	0.475204	9915235	0.288508
317935561	71282	378	3974.467441	31872	0	0.191795	31933	0	0.181959	9902145	0.291910
317573217	327461	1719	3694.063778	31808	0	0.173020	31697	0	0.167425	9889412	0.290023
312371520	1614045	8360	5618.706742	31808	4	0.398439	31706	32	0.454471	9887965	0.294163
312819671	645963	3431	6800.603395	31800	6	0.635181	31809	2	0.597603	9891170	0.292528
317167871	100292	507	4872.315525	31750	0	0.319849	31963	0	0.362444	9880692	0.296718
318086384	130888	690	3513.728932	31916	0	0.174259	31819	0	0.177437	9867307	0.297626
315834199	864862	4473	4564.231101	31732	3	0.345915	31837	8	0.484572	9857951	0.292759
311030344	1352185	7082	6479.875029	31937	3	0.602579	31737	8	0.687416	9862547	0.295390
315426013	252805	1380	6037.770841	32170	0	0.323889	31688	5	0.705209	9857952	0.296978
317914649	75027	394	3969.131123	32131	0	0.177935	31665	6	0.319928	9845088	0.297163
317627167	312791	1567	3685.513585	31858	6	0.231586	31639	3	0.461014	9832395	0.292834
312740347	1540356	8090	5567.793282	31879	8	0.533991	31738	8	0.351715	9830158	0.291634
312790845	667978	3495	6779.215066	31971	2	0.397983	31768	4	0.606844	9833548	0.289935
317112265	106343	507	4920.994655	31790	0	0.438759	31708	5	0.449286	9823442	0.292925
npatches	nstrain	runtime	dt	init_x	init_y	init_y_blood	init_z	init_S	beta0	beta1	beta2	beta3	mean_beta	B	d	delta	delta_blood	b[0]	mut	m	CTL	c	g	epsilon	k	het	lambda	rho	omega	x_max	patch.dyna	DELTA	A	VA
10000	1	100.000000	0.001000	21900	9499	5000000	0.001000	10000000	7.451594	13.061168	8.294613	12.267732	12	800000000	0.010000	1.000000	432.000000	80000	0.000050	0.004800	0	0.500000	0.000000	2.500000	19.000000	0.500000	0.001000	0.001000	0.010000	31872	0	10.000000	7.000000	1.000000
sus	inf	inf_blood	z	x[0]	y[0][0]	z[0]	x[1]	y[1][0]	z[1]	S[0]	synchrony
219000000	94990000	5000000	10.000000	21900	9499	0.001000	21900	9499	0.001000	10000000	0.000000
205943676	17071966	89679	3941.516320	24929	788	0.394152	19601	1898	0.394152	10410024	0.000000
293624148	1747535	8971	6321.679560	31032	10	0.632580	29299	122	0.632580	10455832	0.000000
313949958	225475	1178	5975.720182	31748	0	0.346902	31841	11	0.777177	10451070	0.000000
318013247	30649	149	3691.137203	32047	0	0.180638	31640	0	0.269767	10436622	0.000000
318436214	72283	375	2593.621143	31928	0	0.167359	31629	0	0.171777	10421562	0.000000
315944280	952608	5040	3915.330180	31923	4	0.210016	31797	88	0.387874	10411079	0.000000
308069317	1865515	9741	6221.099839	31665	8	0.512781	31330	42	0.628773	10421550	0.000000
314838550	243897	1259	6015.048713	31745	4	0.301763	31761	1	0.455623	10418055	0.000000
318029090	38645	223	3662.971199	31902	0	0.188963	31586	42	0.515303	10403860	0.000000
318193813	144922	728	2871.938146	31933	0	0.169416	31716	4	0.560137	10389214	0.000000
314404975	1307272	6857	4632.519589	31797	4	0.398031	31889	34	0.399726	10381849	0.000000
310368699	1138857	6017	6576.427969	31659	6	0.634933	31657	62	0.635961	10389484	0.000000
316341851	131922	696	5243.000518	31915	5	0.321558	31664	9	0.779227	10380953	0.000000
318216810	54122	280	3294.318937	31802	1	0.286824	31946	0	0.276986	10366234	0.000000
317598868	357024	1850	3378.117215	31804	2	0.224577	31920	17	0.357476	10352869	0.000000
311937753	1637125	8566	5541.101837	31699	2	0.400971	31401	56	0.610338	10352014	0.000000
313540773	476126	2452	6465.757920	31776	3	0.438318	31921	7	0.763688	10352540	0.000000
317602624	59444	316	4232.768316	32015	0	0.222997	32147	0	0.333275	10340006	0.000000
318225586	120765	637	3016.944440	32008	1	0.190880	32063	5	0.584654	10325570	0.000000
315498251	979476	5126	4365.559551	31858	2	0.314207	31985	17	0.378125	10316308	0.000000
310950707	1217090	6344	6366.620113	31779	9	0.584097	31371	55	0.622861	10321190	0.000000
316123944	159941	850	5439.428545	32043	7	0.376654	31843	0	0.707611	10313849	0.000000
318222611	52116	272	3387.190177	31938	0	0.200833	31781	0	0.193478	10299481	0.000000
317625076	337336	1794	3348.602472	31743	2	0.331085	31777	10	0.301167	10286132	0.000000
312166196	1596213	8182	5473.976311	31838	9	0.555005	31631	22	0.576189	10284627	0.000000
313507016	496845	2563	6464.782072	31856	3	0.632584	31826	7	0.742978	10285596	0.000000
317591826	62283	322	4288.552599	31861	1	0.208736	31839	0	0.217465	10273200	0.000000
318215159	113821	594	3074.238568	31806	0	0.185642	31963	7	0.231619	10258834	0.000000
315788276	896389	4592	4315.154573	31705	14	0.321709	31355	136	0.534011	10249278	0.000000
311166417	1244590	6523	6311.049221	31743	4	0.588647	31721	39	0.717399	10253382	0.000000
315963259	177521	892	5535.374118	31945	0	0.333749	31647	7	0.758285	10246495	0.000000
318175399	55004	284	3451.112763	31884	0	0.174948	31874	0	0.238078	10232360	0.000000
317673444	321797	1691	3363.764796	32063	0	0.167077	31869	1	0.190723	10218956	0.000000
312366156	1571351	8165	5441.900689	31979	6	0.455148	31399	110	0.493972	10216962	0.000000
313350249	519616	2725	6493.826625	31811	0	0.474849	31512	35	0.693117	10218237	0.000000
317528144	64512	346	4342.523333	31965	0	0.273988	31858	0	0.254346	10206071	0.000000
318210906	114022	594	3068.113644	31704	0	0.171986	31830	49	0.475840	10191896	0.000000
315925911	857275	4397	4280.478138	31894	15	0.335143	31692	7	0.682121	10182018	0.000000
311285262	1217622	6239	6287.238103	32059	5	0.596794	31749	4	0.493588	10186005	0.000000
[truncated: 163 more rows]
