# Supplementary material for: Large Variations in HIV-1 Viral Load Explained by Shifting-Mosaic Metapopulation Dynamics
Source: PLoS Biol. 2016 Oct 5;14(10):e1002567. doi: 10.1371/journal.pbio.1002567 (PMC5051940; doi:10.1371/journal.pbio.1002567)
Supplement: S1 Data — Each file gives the output from the simulations indicated by the filename: low migration (ms1, db432); high migration (ms1, db1); very high migration (ms10, db1); number of patches (np); reservoir (storage); no reservoir (nostorage); CTL immigration model (CTLimmig); CTL proliferation model (CTLprolif); β¯ (beta1, beta2, …). Within each file, there are 21 simulations for (k = 0,1,..,20), and data is output each day. For measures of synchrony, the final entry should be used. See Methods and S1 Simulation Code for further details. (ZIP) [file pbio.1002567.s002.zip › S1_Data/ms1_np10000_storage_noPD_CTLimmig_db432_beta13.tsv]

npatches	nstrain	runtime	dt	init_x	init_y	init_y_blood	init_z	init_S	beta0	beta1	beta2	beta3	mean_beta	B	d	delta	delta_blood	b[0]	mut	m	CTL	c	g	epsilon	k	het	lambda	rho	omega	x_max	patch.dyna	DELTA	A	VA
10000	1	100.000000	0.001000	21900	9499	5000000	0.001000	10000000	7.641022	8.087980	9.411893	18.206625	13	800000000	0.010000	1.000000	432.000000	80000	0.000050	0.004800	0	0.500000	0.000000	2.500000	0.000000	0.500000	0.001000	0.001000	0.010000	31872	0	10.000000	7.000000	1.000000
sus	inf	inf_blood	z	x[0]	y[0][0]	z[0]	x[1]	y[1][0]	z[1]	S[0]	synchrony
219000000	94990000	5000000	10.000000	21900	9499	0.001000	21900	9499	0.001000	10000000	0.000000
85340643	182641552	951559	3941.516320	13205	14870	0.394152	12278	15787	0.394152	10658029	0.000000
87146841	178691064	929418	6325.803353	13276	14717	0.632580	12463	15008	0.632580	11221450	0.000000
87235278	178605085	930928	7771.765723	13551	14074	0.777177	12719	15068	0.777177	11784123	0.000000
87244218	178595474	930981	8648.676577	13325	14363	0.864868	12790	14936	0.864868	12347351	0.000000
87238266	178601445	930262	9180.483393	13299	14359	0.918048	12568	15152	0.918048	12909526	0.000000
87238638	178593695	929075	9503.000201	13503	14416	0.950300	12608	15033	0.950300	13472360	0.000000
87234189	178589081	929810	9698.592075	13355	14396	0.969859	12763	14808	0.969859	14031783	0.000000
87244292	178594997	928390	9817.209710	13204	14830	0.981721	12424	15295	0.981721	14589825	0.000000
87221479	178613554	931337	9889.145947	13317	14503	0.988915	12761	14943	0.988915	15148538	0.000000
87233110	178585767	929327	9932.772025	13475	14593	0.993277	12839	14761	0.993277	15706976	0.000000
87230922	178598680	930521	9959.229270	13446	14315	0.995923	12530	15382	0.995923	16263498	0.000000
87221181	178604112	931084	9975.274394	13437	14502	0.997527	12878	14826	0.997527	16820496	0.000000
87229284	178592500	929580	9985.005037	13411	14523	0.998501	12586	15083	0.998501	17375593	0.000000
87232387	178603985	930218	9990.906233	13427	14485	0.999091	12496	15030	0.999091	17930166	0.000000
87233880	178595115	930087	9994.485041	13291	14648	0.999449	12636	15012	0.999449	18483499	0.000000
87247948	178578235	930162	9996.655426	13414	14448	0.999666	12658	15297	0.999666	19036994	0.000000
87235792	178603827	930117	9997.971667	13407	14522	0.999797	12750	14939	0.999797	19588578	0.000000
87229391	178629058	930482	9998.769908	13346	14700	0.999877	12667	15337	0.999877	20140743	0.000000
87247861	178588265	932480	9999.254005	13410	14481	0.999925	12569	15137	0.999925	20690884	0.000000
87234675	178575980	929271	9999.547588	13249	14682	0.999955	12670	15075	0.999955	21240612	0.000000
87229271	178605390	932314	9999.725632	13175	14577	0.999973	12326	15193	0.999973	21790464	0.000000
87238577	178585169	929701	9999.833608	13247	14678	0.999983	12765	14966	0.999983	22338623	0.000000
87232515	178590107	930884	9999.899091	13469	14479	0.999990	12485	15099	0.999990	22885648	0.000000
87225984	178604445	931065	9999.938803	13474	14398	0.999994	12708	14830	0.999994	23432564	0.000000
87224585	178605995	928723	9999.962887	13405	14651	0.999996	12541	15305	0.999996	23979172	0.000000
87236437	178597319	930505	9999.977493	13310	14557	0.999998	12777	14838	0.999998	24522987	0.000000
87237291	178595093	929524	9999.986350	13501	14502	0.999999	12659	15131	0.999999	25066948	0.000000
87240282	178582662	931240	9999.991722	13410	14370	0.999999	12795	14939	0.999999	25610518	0.000000
87226867	178614972	930256	9999.994980	13317	14662	0.999999	12508	15235	0.999999	26154370	0.000000
87237870	178587059	929803	9999.996955	13335	14521	1.000000	12599	15151	1.000000	26695344	0.000000
87222687	178613670	929371	9999.998154	13177	14888	1.000000	12491	15207	1.000000	27235737	0.000000
87240813	178603769	930495	9999.998880	13234	14530	1.000000	12649	15142	1.000000	27776088	0.000000
87218990	178623788	929245	9999.999321	13317	14424	1.000000	12649	15140	1.000000	28315060	0.000000
87252268	178588079	931108	9999.999588	13382	14274	1.000000	12518	15096	1.000000	28853944	0.000000
87236812	178595335	930877	9999.999750	13448	14754	1.000000	12470	15114	1.000000	29391592	0.000000
87237621	178615124	931333	9999.999849	13271	14676	1.000000	12451	15201	1.000000	29928982	0.000000
87229092	178611350	928795	9999.999908	13434	14461	1.000000	12729	14896	1.000000	30463961	0.000000
87231467	178604809	930010	9999.999944	13387	14624	1.000000	12707	14955	1.000000	30998060	0.000000
87233804	178628242	931699	9999.999966	13354	14457	1.000000	12644	15133	1.000000	31532293	0.000000
87225031	178611654	930338	9999.999980	13366	14444	1.000000	12723	14847	1.000000	32065719	-1.#IND00
87238694	178608149	930996	9999.999988	13435	14521	1.000000	12690	15033	1.000000	32598201	0.003200
87242564	178600449	931073	9999.999992	13464	14291	1.000000	12662	15148	1.000000	33129441	0.025833
87236450	178608837	928400	9999.999995	13457	14493	1.000000	12502	15263	1.000000	33659789	0.014957
87228086	178617208	929542	9999.999997	13304	14790	1.000000	12630	15199	1.000000	34190291	0.037719
87234459	178607954	929032	9999.999998	13315	14579	1.000000	12782	14965	1.000000	34718603	0.007032
87236243	178597287	930024	9999.999999	13211	14879	1.000000	12862	14956	1.000000	35247254	0.005373
87232292	178604416	931910	9999.999999	13334	14328	1.000000	12573	15088	1.000000	35774709	0.004094
87223430	178599022	932034	10000.000000	13299	14649	1.000000	12558	15239	1.000000	36301552	0.010584
87222173	178614611	929526	10000.000000	13242	14724	1.000000	12652	15245	1.000000	36828565	0.012381
87244818	178596018	930205	10000.000000	13220	14664	1.000000	12522	15176	1.000000	37353043	0.012580
87233827	178606298	930085	10000.000000	13373	14488	1.000000	12772	14924	1.000000	37876808	0.011568
87216889	178606714	931419	10000.000000	13582	14505	1.000000	12518	15069	1.000000	38402180	0.012527
87220927	178610502	930489	10000.000000	13401	14381	1.000000	12814	14986	1.000000	38925499	0.011399
87233750	178630695	931338	10000.000000	13412	14395	1.000000	12574	15271	1.000000	39447226	0.010806
87234810	178603749	930150	10000.000000	13506	14471	1.000000	12599	15011	1.000000	39969887	0.010103
87253696	178591874	931239	10000.000000	13276	14640	1.000000	12649	15048	1.000000	40490886	0.009764
87229470	178600097	928643	10000.000000	13142	14857	1.000000	12662	15070	1.000000	41010527	0.009130
87222087	178612592	930051	10000.000000	13037	14845	1.000000	12585	15124	1.000000	41530226	0.009055
87237994	178621536	929927	10000.000000	13260	14489	1.000000	12712	15116	1.000000	42048409	0.009048
87247866	178580924	930578	10000.000000	13318	14461	1.000000	12873	14856	1.000000	42565573	0.007681
87236331	178571423	931585	10000.000000	13541	14107	1.000000	12745	15014	1.000000	43082513	0.007012
87255091	178571804	930491	10000.000000	13448	14578	1.000000	12559	15226	1.000000	43598471	0.007728
87227340	178625695	929021	10000.000000	13287	14389	1.000000	12531	15015	1.000000	44113290	0.006661
87236859	178588563	930629	10000.000000	13241	14683	1.000000	12712	15053	1.000000	44626790	0.006176
87239455	178606800	927398	10000.000000	13279	14620	1.000000	12610	15178	1.000000	45140295	0.005897
87230131	178620214	929132	10000.000000	13292	14571	1.000000	12686	14981	1.000000	45653777	0.005191
87224945	178609492	931412	10000.000000	13408	14520	1.000000	12779	14920	1.000000	46166995	0.004655
87232966	178599389	929442	10000.000000	13421	14532	1.000000	12491	15140	1.000000	46678378	0.003649
87233108	178599495	931823	10000.000000	13426	14495	1.000000	12774	14939	1.000000	47188231	0.003988
87236378	178592680	931581	10000.000000	13271	14538	1.000000	12560	14965	1.000000	47699342	0.003719
87239633	178603642	929481	10000.000000	13396	14441	1.000000	12714	15001	1.000000	48208881	0.004008
87238292	178606119	928844	10000.000000	13424	14499	1.000000	12647	15081	1.000000	48717453	0.003589
87228075	178595708	929439	10000.000000	13227	14732	1.000000	12879	15060	1.000000	49225161	0.003336
87235214	178604452	931163	10000.000000	13019	14936	1.000000	12655	15111	1.000000	49732214	0.003422
87225981	178606883	928177	10000.000000	13292	14650	1.000000	12695	15147	1.000000	50237715	0.003333
87246771	178579194	930461	10000.000000	13338	14636	1.000000	12500	15062	1.000000	50741649	0.003178
87233090	178610901	930282	10000.000000	13281	14792	1.000000	12657	14805	1.000000	51245214	0.002088
87230513	178615344	929888	10000.000000	13277	14558	1.000000	12743	15089	1.000000	51749722	0.000233
87223731	178612465	930028	10000.000000	13341	14675	1.000000	12793	14937	1.000000	52251321	0.000119
87229206	178616014	929340	10000.000000	13234	14490	1.000000	12725	15137	1.000000	52753228	-0.000437
87219981	178626568	930087	10000.000000	13436	14307	1.000000	12451	15221	1.000000	53254348	-0.000918
87244265	178588051	929088	10000.000000	13490	14456	1.000000	12651	14933	1.000000	53755759	-0.000858
87239296	178600578	928456	10000.000000	13526	14591	1.000000	12484	15040	1.000000	54256080	-0.000535
87231736	178633644	929197	10000.000000	12966	15008	1.000000	12596	15043	1.000000	54755301	-0.000608
87232658	178622046	930044	10000.000000	13344	14533	1.000000	12754	14912	1.000000	55254227	-0.000621
87250922	178568994	930301	10000.000000	13479	14338	1.000000	12539	15234	1.000000	55752385	-0.001095
87224521	178628699	930971	10000.000000	13397	14746	1.000000	12645	15029	1.000000	56247774	-0.001153
87242276	178617324	929041	10000.000000	13319	14678	1.000000	12646	14961	1.000000	56744901	-0.001122
87245317	178602299	930043	10000.000000	13108	14782	1.000000	12604	15015	1.000000	57239750	-0.001126
87213295	178620603	931107	10000.000000	13425	14435	1.000000	12600	15293	1.000000	57735898	-0.001068
87237143	178600384	929651	10000.000000	13300	14724	1.000000	12687	14971	1.000000	58230182	-0.001009
87212108	178634696	929893	10000.000000	13539	14410	1.000000	12681	14888	1.000000	58722959	-0.001111
87238036	178594151	931233	10000.000000	13464	14547	1.000000	12515	15209	1.000000	59216430	-0.001046
87226486	178623169	930583	10000.000000	13397	14572	1.000000	12479	15246	1.000000	59708624	-0.001084
87224529	178613617	929379	10000.000000	13274	14531	1.000000	12645	15116	1.000000	60200502	-0.001247
87234951	178600348	930181	10000.000000	13494	14277	1.000000	12631	15004	1.000000	60690496	-0.001227
87249527	178597586	931861	10000.000000	13465	14819	1.000000	12624	15094	1.000000	61179041	-0.000803
87234167	178590248	930766	10000.000000	13213	14710	1.000000	12394	15065	1.000000	61668737	-0.000744
87229540	178618853	931223	10000.000000	13227	14665	1.000000	12767	15058	1.000000	62157387	-0.000728
npatches	nstrain	runtime	dt	init_x	init_y	init_y_blood	init_z	init_S	beta0	beta1	beta2	beta3	mean_beta	B	d	delta	delta_blood	b[0]	mut	m	CTL	c	g	epsilon	k	het	lambda	rho	omega	x_max	patch.dyna	DELTA	A	VA
10000	1	100.000000	0.001000	21900	9499	5000000	0.001000	10000000	8.294725	18.266914	17.310826	7.175669	13	800000000	0.010000	1.000000	432.000000	80000	0.000050	0.004800	0	0.500000	0.000000	2.500000	1.000000	0.500000	0.001000	0.001000	0.010000	31872	0	10.000000	7.000000	1.000000
sus	inf	inf_blood	z	x[0]	y[0][0]	z[0]	x[1]	y[1][0]	z[1]	S[0]	synchrony
219000000	94990000	5000000	10.000000	21900	9499	0.001000	21900	9499	0.001000	10000000	0.000000
91921213	161782154	843199	3941.516320	12866	13843	0.394152	6037	18351	0.394152	10646658	0.000000
101838239	141508892	735633	6325.803353	14099	11650	0.632580	6695	16178	0.632580	11175651	0.000000
106790016	132632964	690506	7771.765723	14908	10780	0.777177	6806	15648	0.777177	11691107	0.000000
109690357	127731082	665982	8648.676577	15265	10206	0.864868	7277	14874	0.864868	12199074	0.000000
111439524	124891463	650720	9180.483393	15673	10025	0.918048	7416	14648	0.918048	12700737	0.000000
112495853	123213462	643111	9503.000201	15915	9554	0.950300	7409	14663	0.950300	13199345	0.000000
113169231	122213536	636041	9698.592075	16182	9462	0.969859	7552	14328	0.969859	13694152	0.000000
113539070	121607475	632833	9817.209710	16105	9518	0.981721	7433	14383	0.981721	14188655	0.000000
113769766	121261426	633048	9889.145947	15941	9446	0.988915	7343	14529	0.988915	14681548	0.000000
113933214	121010739	630985	9932.772025	15918	9544	0.993277	7503	14430	0.993277	15174243	0.000000
114003650	120908931	629413	9959.229270	15943	9554	0.995923	7594	14071	0.995923	15666075	0.000000
114053408	120823847	630671	9975.274394	15916	9652	0.997527	7520	14314	0.997527	16155922	0.000000
114090607	120775780	629080	9985.005037	16067	9605	0.998501	7592	14096	0.998501	16643579	0.000000
114119122	120741809	629228	9990.906233	15908	9540	0.999091	7356	14345	0.999091	17132409	0.000000
114102321	120752297	629854	9994.485041	15939	9647	0.999449	7528	14273	0.999449	17619444	0.000000
114117619	120738197	628916	9996.655426	16027	9531	0.999666	7550	14321	0.999666	18106296	0.000000
114123383	120714566	627872	9997.971667	16047	9477	0.999797	7485	14236	0.999797	18592940	0.000000
114110965	120735052	628672	9998.769908	15989	9466	0.999877	7389	14418	0.999877	19079963	0.000000
114122354	120728345	628399	9999.254005	16259	9360	0.999925	7465	14338	0.999925	19563536	0.000000
114122758	120730360	628172	9999.547588	16050	9487	0.999955	7369	14424	0.999955	20047372	0.000000
114120444	120714864	629141	9999.725632	16073	9491	0.999973	7573	14079	0.999973	20530076	0.000000
114126664	120715404	629069	9999.833608	16201	9532	0.999983	7389	14420	0.999983	21012361	0.000000
114128563	120694093	627333	9999.899091	16267	9123	0.999990	7623	13985	0.999990	21493346	0.000000
114131723	120719141	628308	9999.938803	16002	9591	0.999994	7553	14131	0.999994	21973554	0.000000
114123130	120719849	628289	9999.962887	16042	9597	0.999996	7417	14379	0.999996	22454893	0.000000
114142592	120683501	628504	9999.977493	15777	9554	0.999998	7486	14171	0.999998	22934524	0.000000
114102408	120736374	628525	9999.986350	16409	9193	0.999999	7642	14117	0.999999	23412440	0.000000
114128012	120705935	628687	9999.991722	16193	9491	0.999999	7512	14315	0.999999	23890057	0.000000
114137493	120688370	629423	9999.994980	15974	9425	0.999999	7445	14111	0.999999	24368303	0.000000
114139505	120698242	629358	9999.996955	16024	9695	1.000000	7539	14175	1.000000	24845719	0.000000
114122721	120718159	628210	9999.998154	15957	9596	1.000000	7449	14443	1.000000	25320634	0.000000
114126472	120715545	627421	9999.998880	16168	9366	1.000000	7477	14175	1.000000	25795370	0.000000
114129534	120709423	629422	9999.999321	16429	9247	1.000000	7525	14115	1.000000	26269114	0.000000
114123401	120733123	628748	9999.999588	16282	9290	1.000000	7481	14253	1.000000	26744221	0.000000
114138783	120708634	628991	9999.999750	16130	9483	1.000000	7551	14123	1.000000	27217289	0.000000
114144444	120687825	628855	9999.999849	16345	9228	1.000000	7522	14426	1.000000	27690052	0.000000
114117658	120722173	628553	9999.999908	16047	9388	1.000000	7332	14320	1.000000	28161647	0.000000
114139939	120699634	628738	9999.999944	15976	9385	1.000000	7359	14393	1.000000	28631254	0.000000
114134922	120712786	629509	9999.999966	15957	9685	1.000000	7536	14094	1.000000	29101713	0.000000
114127125	120716503	628874	9999.999980	15929	9467	1.000000	7466	14334	1.000000	29571259	-1.#IND00
114106781	120743060	628161	9999.999988	16042	9519	1.000000	7583	14061	1.000000	30040849	-0.021600
114133369	120739483	629310	9999.999992	16325	9358	1.000000	7512	14237	1.000000	30509194	-0.009850
114131459	120706952	628208	9999.999995	16111	9492	1.000000	7412	14351	1.000000	30976077	-0.008997
114130055	120697228	627982	9999.999997	16146	9313	1.000000	7361	14291	1.000000	31442566	-0.006073
114105857	120736803	629540	9999.999998	15858	9654	1.000000	7441	14342	1.000000	31908032	-0.022312
114125629	120712941	628376	9999.999999	16151	9254	1.000000	7616	14163	1.000000	32373646	-0.013060
114103687	120749090	629146	9999.999999	16058	9459	1.000000	7340	14406	1.000000	32837893	-0.010944
114135558	120698182	628612	10000.000000	15984	9423	1.000000	7542	14254	1.000000	33302532	-0.010960
114123831	120720541	627992	10000.000000	16110	9344	1.000000	7682	14066	1.000000	33765418	-0.011288
114144821	120696266	627913	10000.000000	15882	9729	1.000000	7614	14200	1.000000	34227543	-0.008015
114104068	120737440	627834	10000.000000	15923	9670	1.000000	7311	14416	1.000000	34689044	-0.007862
114130202	120719060	628226	10000.000000	15584	9801	1.000000	7533	14274	1.000000	35151813	-0.006986
114137452	120693543	628191	10000.000000	15998	9399	1.000000	7515	14246	1.000000	35613673	0.003190
114133929	120710469	628625	10000.000000	16382	9332	1.000000	7479	14192	1.000000	36074194	-0.003127
114136420	120691663	628547	10000.000000	15907	9620	1.000000	7443	14269	1.000000	36532285	-0.003151
114137092	120709611	628806	10000.000000	16090	9438	1.000000	7542	14193	1.000000	36991544	-0.004005
114120544	120710227	629002	10000.000000	15973	9541	1.000000	7401	14176	1.000000	37448429	-0.003888
114114530	120730555	628096	10000.000000	16017	9517	1.000000	7432	14244	1.000000	37904502	-0.004349
114123793	120711733	630720	10000.000000	15984	9546	1.000000	7552	14219	1.000000	38360365	-0.004174
114128620	120705688	628257	10000.000000	15793	9706	1.000000	7367	14389	1.000000	38815544	-0.000700
114133775	120716190	628948	10000.000000	16153	9258	1.000000	7569	14304	1.000000	39271130	-0.000730
114155209	120675956	629053	10000.000000	16095	9315	1.000000	7595	14158	1.000000	39725963	-0.000944
114125963	120718305	629805	10000.000000	16092	9416	1.000000	7419	14366	1.000000	40178872	-0.001246
114117613	120716247	629476	10000.000000	15890	9444	1.000000	7526	14249	1.000000	40632629	-0.000962
114134714	120688548	627783	10000.000000	16169	9360	1.000000	7686	14196	1.000000	41085236	-0.000503
114115334	120747293	628718	10000.000000	16125	9391	1.000000	7434	14248	1.000000	41537965	-0.000813
114128888	120703030	628669	10000.000000	16147	9352	1.000000	7561	14194	1.000000	41990091	-0.000836
114132607	120716175	628695	10000.000000	15977	9564	1.000000	7690	13929	1.000000	42441152	-0.000424
114121654	120727049	629343	10000.000000	16186	9631	1.000000	7514	14277	1.000000	42890115	-0.000835
114122784	120746856	626967	10000.000000	15962	9623	1.000000	7581	14266	1.000000	43340410	-0.001276
114123045	120722697	629593	10000.000000	16072	9512	1.000000	7540	14282	1.000000	43788927	-0.000851
114133751	120710108	628696	10000.000000	16093	9395	1.000000	7696	13833	1.000000	44235094	-0.001304
114140675	120699702	627955	10000.000000	16007	9377	1.000000	7446	14250	1.000000	44681679	-0.001427
114105107	120730625	629155	10000.000000	16088	9536	1.000000	7456	14414	1.000000	45127843	-0.001597
114135406	120695193	628971	10000.000000	15928	9403	1.000000	7583	14076	1.000000	45573008	-0.001395
114149492	120697681	629271	10000.000000	16309	9267	1.000000	7512	14071	1.000000	46016954	-0.001488
114100141	120735816	628040	10000.000000	16160	9311	1.000000	7338	14286	1.000000	46460923	-0.001460
114131230	120696659	629293	10000.000000	15871	9737	1.000000	7569	14227	1.000000	46904691	-0.002177
114135074	120718107	628270	10000.000000	15906	9477	1.000000	7633	13950	1.000000	47347787	-0.000576
114135470	120716901	629010	10000.000000	16226	9348	1.000000	7460	14293	1.000000	47788864	-0.001307
114110834	120719787	627979	10000.000000	16080	9447	1.000000	7603	14073	1.000000	48231843	-0.000906
114128209	120718653	628993	10000.000000	16151	9412	1.000000	7511	14157	1.000000	48674199	-0.000634
114104425	120737908	628580	10000.000000	16070	9466	1.000000	7556	14143	1.000000	49113275	-0.000671
114127181	120717073	627186	10000.000000	16310	9337	1.000000	7481	14221	1.000000	49552152	-0.000605
114108059	120746293	627537	10000.000000	16128	9593	1.000000	7438	14352	1.000000	49990680	0.000357
114160045	120680949	628967	10000.000000	16210	9319	1.000000	7396	14439	1.000000	50428965	-0.000165
114121648	120732534	628685	10000.000000	15986	9659	1.000000	7312	14465	1.000000	50866506	-0.000011
114136395	120694023	628282	10000.000000	16165	9413	1.000000	7645	14068	1.000000	51302107	-0.000071
114113092	120729637	628024	10000.000000	15794	9588	1.000000	7471	14332	1.000000	51739473	-0.000306
114140166	120701644	628756	10000.000000	15990	9562	1.000000	7531	14170	1.000000	52175387	-0.000449
114127459	120726634	628208	10000.000000	15988	9475	1.000000	7547	14254	1.000000	52611026	-0.000556
114149622	120717242	628672	10000.000000	15931	9674	1.000000	7411	14399	1.000000	53044916	-0.000380
114107266	120752402	629263	10000.000000	16047	9496	1.000000	7358	14567	1.000000	53478097	-0.000358
114131659	120724666	628683	10000.000000	15861	9566	1.000000	7629	13981	1.000000	53910449	-0.000465
114135606	120710509	628666	10000.000000	15992	9450	1.000000	7441	14355	1.000000	54342703	-0.000074
114131877	120716061	628153	10000.000000	16631	9029	1.000000	7287	14511	1.000000	54775803	-0.000112
114139959	120702044	629305	10000.000000	16217	9369	1.000000	7548	14130	1.000000	55207419	-0.000342
114122960	120725560	629977	10000.000000	16096	9486	1.000000	7404	14182	1.000000	55636909	-0.000051
114107752	120719726	628986	10000.000000	15970	9596	1.000000	7471	14144	1.000000	56066883	-0.000186
npatches	nstrain	runtime	dt	init_x	init_y	init_y_blood	init_z	init_S	beta0	beta1	beta2	beta3	mean_beta	B	d	delta	delta_blood	b[0]	mut	m	CTL	c	g	epsilon	k	het	lambda	rho	omega	x_max	patch.dyna	DELTA	A	VA
10000	1	100.000000	0.001000	21900	9499	5000000	0.001000	10000000	19.057319	7.517645	7.828277	14.502438	13	800000000	0.010000	1.000000	432.000000	80000	0.000050	0.004800	0	0.500000	0.000000	2.500000	2.000000	0.500000	0.001000	0.001000	0.010000	31872	0	10.000000	7.000000	1.000000
sus	inf	inf_blood	z	x[0]	y[0][0]	z[0]	x[1]	y[1][0]	z[1]	S[0]	synchrony
219000000	94990000	5000000	10.000000	21900	9499	0.001000	21900	9499	0.001000	10000000	0.000000
97850435	143924209	749027	3941.516320	6270	16521	0.394152	14841	11286	0.394152	10634174	0.000000
115867556	113747033	594207	6325.803353	7400	13700	0.632580	17702	8097	0.632580	11129352	0.000000
125467850	101213442	528339	7771.765723	8112	12397	0.777177	19527	6520	0.777177	11598904	0.000000
131149054	94559903	492973	8648.676577	8252	11741	0.864868	19785	6188	0.864868	12052166	0.000000
134558233	90821310	474444	9180.483393	8618	11379	0.918048	20876	5411	0.918048	12495449	0.000000
136604859	88667396	461993	9503.000201	8600	11327	0.950300	21646	5101	0.950300	12933259	0.000000
137860428	87399664	454355	9698.592075	8678	11136	0.969859	21714	4994	0.969859	13366973	0.000000
138618656	86632403	450521	9817.209710	8809	11141	0.981721	21473	5073	0.981721	13798593	0.000000
139069762	86166514	447920	9889.145947	9045	10844	0.988915	21340	5185	0.988915	14227511	0.000000
139341505	85896737	447596	9932.772025	8809	11141	0.993277	21324	5204	0.993277	14656703	0.000000
139536984	85712225	447030	9959.229270	8823	10963	0.995923	21544	5151	0.995923	15083989	0.000000
139644893	85608124	446311	9975.274394	8916	10898	0.997527	21247	5070	0.997527	15509662	0.000000
139671073	85573784	445647	9985.005037	8840	10903	0.998501	21554	5076	0.998501	15935203	0.000000
139696767	85551204	445237	9990.906233	8816	10938	0.999091	21425	5240	0.999091	16359988	0.000000
139744272	85506146	445345	9994.485041	8838	10876	0.999449	21452	5180	0.999449	16785227	0.000000
139746856	85491725	444396	9996.655426	8943	10804	0.999666	21525	5029	0.999666	17209284	0.000000
139758789	85464782	446737	9997.971667	9069	10554	0.999797	21754	5020	0.999797	17631812	0.000000
139784434	85474209	444737	9998.769908	8794	10886	0.999877	21533	5154	0.999877	18053846	0.000000
139764434	85475570	444658	9999.254005	8807	10934	0.999925	21261	5191	0.999925	18476350	0.000000
139766824	85464723	445519	9999.547588	9013	10596	0.999955	21383	5082	0.999955	18897459	0.000000
139778901	85472097	444702	9999.725632	8882	10875	0.999973	21709	4942	0.999973	19318748	0.000000
139766921	85473556	444805	9999.833608	9047	10738	0.999983	21429	5179	0.999983	19738637	0.000000
139783128	85448043	446564	9999.899091	8743	10878	0.999990	21472	5036	0.999990	20157665	0.000000
139777767	85459678	445969	9999.938803	8868	10978	0.999994	21860	5021	0.999994	20575930	0.000000
139802223	85451527	444890	9999.962887	8807	11130	0.999996	21683	5114	0.999996	20993436	0.000000
139778647	85469761	445332	9999.977493	8887	10813	0.999998	21486	4982	0.999998	21410429	0.000000
139772201	85492101	445631	9999.986350	8711	10918	0.999999	21627	5222	0.999999	21826641	0.000000
139773754	85457177	444631	9999.991722	8797	10901	0.999999	21681	5095	0.999999	22241527	0.000000
139778800	85477036	445547	9999.994980	8863	10809	0.999999	21572	5214	0.999999	22656486	0.000000
139745569	85489440	445187	9999.996955	8932	10928	1.000000	21624	5171	1.000000	23072479	0.000000
139750648	85481162	444644	9999.998154	8775	10991	1.000000	21190	5347	1.000000	23487423	0.000000
139794539	85460716	445994	9999.998880	8807	10895	1.000000	21826	4896	1.000000	23901720	0.000000
139764407	85486309	444508	9999.999321	8938	10905	1.000000	21280	5406	1.000000	24314538	0.000000
139791051	85465762	445604	9999.999588	8753	10943	1.000000	21581	4997	1.000000	24726449	0.000000
139785280	85455635	446420	9999.999750	8799	10915	1.000000	21675	5019	1.000000	25137584	0.000000
139778005	85465934	445854	9999.999849	8682	11098	1.000000	21471	5315	1.000000	25548958	0.000000
139767230	85474781	445067	9999.999908	8894	10843	1.000000	21547	5101	1.000000	25960198	0.000000
139750838	85483461	446039	9999.999944	8833	10853	1.000000	21400	5075	1.000000	26370001	0.000000
139784252	85447061	445362	9999.999966	8577	11127	1.000000	21568	5178	1.000000	26779436	0.000000
139752679	85490029	445493	9999.999980	8938	10737	1.000000	21813	4993	1.000000	27188236	-1.#IND00
139792014	85436837	445223	9999.999988	8884	10852	1.000000	21392	5202	1.000000	27597309	0.012000
139762577	85490606	443695	9999.999992	8914	10640	1.000000	21948	4920	1.000000	28002915	0.007066
139799855	85449416	445665	9999.999995	8848	11013	1.000000	21737	5197	1.000000	28409518	0.007776
139779271	85487912	445438	9999.999997	8927	10772	1.000000	21740	4978	1.000000	28815866	0.005321
139759745	85487033	445459	9999.999998	9036	10593	1.000000	21760	4838	1.000000	29222105	0.005604
139778229	85482164	445752	9999.999999	8931	10889	1.000000	21651	4997	1.000000	29626562	0.003781
139801844	85435776	445946	9999.999999	8939	10742	1.000000	21683	5099	1.000000	30030634	0.002138
139762372	85473582	443832	10000.000000	8913	10813	1.000000	21748	5019	1.000000	30434732	-0.001549
139779985	85473755	443635	10000.000000	8906	10850	1.000000	21742	4932	1.000000	30837283	-0.000859
139797957	85452576	446479	10000.000000	8903	10814	1.000000	21610	5228	1.000000	31240582	-0.000925
139776349	85449532	443676	10000.000000	8869	10963	1.000000	21804	4986	1.000000	31642539	-0.001171
139779796	85473007	446158	10000.000000	8968	10865	1.000000	21382	5217	1.000000	32044737	-0.001256
139761379	85484424	445567	10000.000000	8987	10674	1.000000	21782	4904	1.000000	32445471	0.001060
139780248	85455327	445531	10000.000000	8924	10893	1.000000	21634	5067	1.000000	32845125	0.000988
139787148	85462041	444595	10000.000000	8866	10814	1.000000	21705	4825	1.000000	33245062	0.000480
139757336	85496280	445210	10000.000000	8884	10933	1.000000	21602	5299	1.000000	33643280	0.000332
139782298	85476952	446229	10000.000000	8825	10975	1.000000	21528	5154	1.000000	34041483	0.000116
139788349	85470965	445170	10000.000000	9050	10835	1.000000	21493	5224	1.000000	34441757	0.000090
139766456	85469047	444875	10000.000000	8850	10922	1.000000	21791	4946	1.000000	34839362	-0.001434
139756930	85494356	446729	10000.000000	8623	11184	1.000000	21743	4996	1.000000	35235359	-0.001263
139757468	85482309	444455	10000.000000	8740	11033	1.000000	21506	5260	1.000000	35631461	0.002050
139768204	85455221	444631	10000.000000	8959	10859	1.000000	21447	5057	1.000000	36026382	0.001586
139800099	85460920	444192	10000.000000	8802	10815	1.000000	21605	5067	1.000000	36421713	0.001308
139772304	85459777	445927	10000.000000	8941	10905	1.000000	21739	5094	1.000000	36817097	0.000907
139767535	85483732	446276	10000.000000	8813	10843	1.000000	21624	4981	1.000000	37211632	0.000943
139781211	85467738	445713	10000.000000	8807	10901	1.000000	21349	5460	1.000000	37604831	0.001083
139775346	85483914	444787	10000.000000	9030	10784	1.000000	21389	5204	1.000000	37996478	0.001145
139768598	85473375	444796	10000.000000	8841	10738	1.000000	21755	5082	1.000000	38388155	0.001356
139790566	85455371	446011	10000.000000	8992	10831	1.000000	21837	5047	1.000000	38779120	0.001321
139741036	85503634	445847	10000.000000	8963	10731	1.000000	21433	5114	1.000000	39170913	0.000739
139753786	85494538	445147	10000.000000	8886	10922	1.000000	21756	5058	1.000000	39561019	0.000644
139753624	85486335	445057	10000.000000	8823	10901	1.000000	21520	5100	1.000000	39951228	0.000867
139765335	85473368	444361	10000.000000	8837	10942	1.000000	21734	5058	1.000000	40340691	0.001098
139751192	85484145	446266	10000.000000	8923	10872	1.000000	21572	5211	1.000000	40730174	0.001392
139780658	85468299	445910	10000.000000	9033	10723	1.000000	21365	5157	1.000000	41118804	0.001427
139728993	85495121	445804	10000.000000	8945	10709	1.000000	21665	5056	1.000000	41506550	0.001514
139776846	85486235	444346	10000.000000	8869	10864	1.000000	21538	5240	1.000000	41893037	0.001400
139782806	85461596	444848	10000.000000	8921	10842	1.000000	21641	4910	1.000000	42279767	0.001299
139747914	85478436	444655	10000.000000	9018	10491	1.000000	21402	5221	1.000000	42664753	0.001745
139793954	85461301	444471	10000.000000	8978	10665	1.000000	21743	5079	1.000000	43049605	0.001820
139778465	85481256	444942	10000.000000	8939	10596	1.000000	21720	4975	1.000000	43432786	0.001733
139789050	85453669	444853	10000.000000	8853	10847	1.000000	21620	5045	1.000000	43817057	0.001927
139783160	85454813	445885	10000.000000	9044	10745	1.000000	21724	5054	1.000000	44199106	0.000818
139787498	85472405	444105	10000.000000	8781	10791	1.000000	21586	5032	1.000000	44581821	0.000872
139795055	85449161	445679	10000.000000	8902	10831	1.000000	21811	5060	1.000000	44964422	0.001171
139759332	85492848	444927	10000.000000	9047	10805	1.000000	21342	5154	1.000000	45346054	0.000704
139768253	85462530	443798	10000.000000	8982	10738	1.000000	21408	5048	1.000000	45727916	0.000579
139746579	85502411	445357	10000.000000	8770	10938	1.000000	21764	4976	1.000000	46106633	0.000588
139761264	85498419	446157	10000.000000	8951	10879	1.000000	21623	4900	1.000000	46487168	0.000718
139777842	85464600	445135	10000.000000	8922	10931	1.000000	21686	5000	1.000000	46866186	0.000854
139782861	85450383	445007	10000.000000	8766	10917	1.000000	21257	5206	1.000000	47245850	0.001284
139785169	85476516	445631	10000.000000	8968	10898	1.000000	21577	5217	1.000000	47623323	0.001478
139779898	85463768	444014	10000.000000	8853	10910	1.000000	21868	5020	1.000000	48000728	0.001269
139780010	85449370	445051	10000.000000	9055	10881	1.000000	21698	4966	1.000000	48378646	0.001272
139779603	85475795	446175	10000.000000	9042	10780	1.000000	21509	5013	1.000000	48756176	0.000805
139763833	85460928	444909	10000.000000	8885	10872	1.000000	21686	5036	1.000000	49133002	0.000695
139765001	85476276	445374	10000.000000	8633	10995	1.000000	21444	5142	1.000000	49507849	0.000785
139768563	85481170	445287	10000.000000	8852	10831	1.000000	21796	4995	1.000000	49883111	0.000285
139792198	85463656	444896	10000.000000	8842	10764	1.000000	21387	5310	1.000000	50256302	0.000623
npatches	nstrain	runtime	dt	init_x	init_y	init_y_blood	init_z	init_S	beta0	beta1	beta2	beta3	mean_beta	B	d	delta	delta_blood	b[0]	mut	m	CTL	c	g	epsilon	k	het	lambda	rho	omega	x_max	patch.dyna	DELTA	A	VA
10000	1	100.000000	0.001000	21900	9499	5000000	0.001000	10000000	16.711980	18.074958	12.583469	13.725006	13	800000000	0.010000	1.000000	432.000000	80000	0.000050	0.004800	0	0.500000	0.000000	2.500000	3.000000	0.500000	0.001000	0.001000	0.010000	31872	0	10.000000	7.000000	1.000000
sus	inf	inf_blood	z	x[0]	y[0][0]	z[0]	x[1]	y[1][0]	z[1]	S[0]	synchrony
219000000	94990000	5000000	10.000000	21900	9499	0.001000	21900	9499	0.001000	10000000	0.000000
104521156	127755622	666253	3941.516320	7655	14317	0.394152	7256	14531	0.394152	10620875	0.000000
130670934	91874055	479272	6325.803353	9701	10735	0.632580	8939	11253	0.632580	11079543	0.000000
144845978	77922913	406667	7771.765723	10592	9492	0.777177	9877	9823	0.777177	11502035	0.000000
153177059	70813529	369128	8648.676577	11209	8748	0.864868	10276	9234	0.864868	11901564	0.000000
158173993	66887509	349272	9180.483393	11529	8353	0.918048	10458	8860	0.918048	12286167	0.000000
161190647	64643329	335386	9503.000201	11817	8129	0.950300	10959	8444	0.950300	12664132	0.000000
163013317	63318006	328729	9698.592075	11845	7979	0.969859	10950	8493	0.969859	13036447	0.000000
164162288	62511932	326594	9817.209710	11842	8205	0.981721	10879	8464	0.981721	13403760	0.000000
164823608	62056870	323063	9889.145947	12008	7953	0.988915	10894	8363	0.988915	13769604	0.000000
165215180	61782538	322328	9932.772025	11825	8014	0.993277	11141	8321	0.993277	14135046	0.000000
165466124	61600067	320933	9959.229270	11812	7996	0.995923	11173	8083	0.995923	14497080	0.000000
165637406	61500963	320995	9975.274394	12224	7658	0.997527	11103	8211	0.997527	14859113	0.000000
165687491	61427882	320223	9985.005037	12173	7783	0.998501	11238	8225	0.998501	15220334	0.000000
165777168	61370188	319590	9990.906233	11837	7944	0.999091	11173	8328	0.999091	15580458	0.000000
165803069	61367874	319265	9994.485041	12098	7888	0.999449	10961	8241	0.999449	15939389	0.000000
165798811	61375531	319053	9996.655426	12321	7644	0.999666	11248	8175	0.999666	16299542	0.000000
165823528	61334669	320265	9997.971667	12086	7792	0.999797	10920	8615	0.999797	16659430	0.000000
165848104	61345387	318667	9998.769908	12216	7717	0.999877	11356	8146	0.999877	17018019	0.000000
165861530	61336164	319449	9999.254005	11825	7952	0.999925	11118	8172	0.999925	17375127	0.000000
165866313	61329306	318652	9999.547588	12086	7962	0.999955	11090	8287	0.999955	17733122	0.000000
165855094	61323946	319532	9999.725632	12335	7723	0.999973	11007	8388	0.999973	18089804	0.000000
165826780	61338072	320831	9999.833608	11933	7891	0.999983	11110	8312	0.999983	18445898	0.000000
165876175	61322174	319437	9999.899091	12086	8105	0.999990	11077	8247	0.999990	18801273	0.000000
165832644	61340932	319484	9999.938803	12117	7711	0.999994	11429	8144	0.999994	19156107	0.000000
165864869	61319408	319526	9999.962887	11887	8005	0.999996	11211	8168	0.999996	19511430	0.000000
165832483	61336344	320393	9999.977493	11987	8026	0.999998	11054	8294	0.999998	19864544	0.000000
165869826	61318966	318537	9999.986350	11787	8020	0.999999	11180	8198	0.999999	20217868	0.000000
165838685	61339845	319788	9999.991722	12036	7939	0.999999	10900	8490	0.999999	20570935	0.000000
165856476	61323697	319392	9999.994980	12240	7899	0.999999	11278	8028	0.999999	20923980	0.000000
165866330	61318101	318683	9999.996955	11994	7949	1.000000	11085	8195	1.000000	21275343	0.000000
165874898	61315916	319524	9999.998154	11896	7999	1.000000	11371	8144	1.000000	21626985	0.000000
165807497	61362138	319126	9999.998880	11872	8139	1.000000	10946	8429	1.000000	21977901	0.000000
165842151	61352274	319344	9999.999321	12094	7793	1.000000	11104	8306	1.000000	22328504	0.000000
165851399	61327607	319014	9999.999588	12015	7849	1.000000	11050	8510	1.000000	22678733	0.000000
165844778	61328384	319696	9999.999750	12079	7801	1.000000	11116	8273	1.000000	23028987	0.000000
165847768	61320663	318590	9999.999849	11944	8120	1.000000	11181	8139	1.000000	23377637	0.000000
165839085	61326229	320089	9999.999908	11776	7906	1.000000	11402	8128	1.000000	23726508	0.000000
165849544	61346231	318730	9999.999944	12183	7699	1.000000	11082	8020	1.000000	24074066	0.000000
165852503	61320733	319862	9999.999966	12111	7845	1.000000	11026	8345	1.000000	24420335	0.000000
165838757	61317979	320113	9999.999980	11970	7945	1.000000	11111	8259	1.000000	24766494	-1.#IND00
165845647	61342674	319902	9999.999988	12055	7900	1.000000	11168	8095	1.000000	25112829	-0.044800
165830288	61334417	319327	9999.999992	12175	7731	1.000000	11342	8044	1.000000	25458542	-0.023156
165837104	61356161	319589	9999.999995	11886	7901	1.000000	11053	8168	1.000000	25804424	-0.023116
165849746	61342285	319572	9999.999997	11949	8047	1.000000	11356	8069	1.000000	26148518	-0.016993
165875778	61326106	319308	9999.999998	12057	7815	1.000000	11139	8225	1.000000	26493180	-0.012545
165843792	61333774	319182	9999.999999	12070	7742	1.000000	11199	8277	1.000000	26836192	-0.004907
165831063	61358768	319146	9999.999999	12033	7756	1.000000	11172	8157	1.000000	27180026	-0.005837
165840045	61347058	318960	10000.000000	12290	7656	1.000000	11131	8197	1.000000	27522798	-0.003464
165849868	61343468	319666	10000.000000	11905	7962	1.000000	11111	8141	1.000000	27864737	-0.001840
165793820	61357096	319464	10000.000000	12232	7893	1.000000	10945	8319	1.000000	28205810	-0.000679
165830932	61346156	319255	10000.000000	12159	7817	1.000000	11249	8131	1.000000	28547250	-0.002167
165857591	61322610	319377	10000.000000	12053	7937	1.000000	11244	8148	1.000000	28887399	-0.001721
165877857	61327552	318460	10000.000000	12163	7854	1.000000	11089	8211	1.000000	29226586	-0.000810
165869470	61330142	320194	10000.000000	12375	7601	1.000000	11229	8130	1.000000	29566133	-0.001359
165847256	61342737	319567	10000.000000	11960	7889	1.000000	11196	8193	1.000000	29906430	-0.001683
165825397	61329216	319606	10000.000000	11999	8095	1.000000	11052	8380	1.000000	30244806	-0.002175
165855870	61317687	319918	10000.000000	12026	8065	1.000000	11256	8148	1.000000	30582739	-0.003832
165847756	61355254	319087	10000.000000	12060	7878	1.000000	11009	8204	1.000000	30920707	-0.003968
165843852	61330006	319678	10000.000000	11991	7963	1.000000	11077	8408	1.000000	31258086	-0.004530
165866660	61321146	319538	10000.000000	12136	7821	1.000000	11081	8378	1.000000	31595081	-0.004858
165853799	61335866	319691	10000.000000	12068	8018	1.000000	11033	8303	1.000000	31931822	-0.004481
165867732	61331181	319661	10000.000000	12010	7934	1.000000	11234	8174	1.000000	32268001	-0.004171
165885408	61296035	318993	10000.000000	12078	7751	1.000000	11109	8220	1.000000	32603005	-0.003108
165862497	61334564	318888	10000.000000	12057	7933	1.000000	11149	8371	1.000000	32936844	-0.002085
165870418	61322122	319571	10000.000000	12148	7881	1.000000	11142	8136	1.000000	33270118	-0.001772
165838561	61332019	318729	10000.000000	12073	7731	1.000000	11186	8164	1.000000	33604264	-0.000703
165831498	61337166	320176	10000.000000	11942	8051	1.000000	11237	8139	1.000000	33937948	-0.000452
165853150	61325494	321070	10000.000000	11862	8166	1.000000	11068	8322	1.000000	34271463	-0.000063
165867552	61329372	318571	10000.000000	12087	7784	1.000000	11307	8173	1.000000	34603988	-0.001160
165835674	61341185	319825	10000.000000	11992	7814	1.000000	11079	8407	1.000000	34934714	-0.002221
165855074	61324710	318864	10000.000000	11964	7894	1.000000	11332	8109	1.000000	35265032	-0.001924
165858854	61326876	318937	10000.000000	12118	7844	1.000000	11022	8435	1.000000	35594773	-0.003231
165865965	61302280	319751	10000.000000	12305	7591	1.000000	11144	8292	1.000000	35924211	-0.002974
165857441	61338291	320771	10000.000000	12115	7837	1.000000	11036	8260	1.000000	36253768	-0.003122
165853061	61322530	319072	10000.000000	12067	7892	1.000000	11182	8221	1.000000	36582920	-0.003446
165847780	61339154	318853	10000.000000	11955	8063	1.000000	11201	8088	1.000000	36912088	-0.003209
165872093	61323766	319394	10000.000000	12087	7919	1.000000	11007	8353	1.000000	37240849	-0.003149
165856321	61328091	320109	10000.000000	12013	7813	1.000000	11205	8186	1.000000	37568832	-0.002769
165855727	61322795	319263	10000.000000	12098	7922	1.000000	11244	8194	1.000000	37895058	-0.002688
165833160	61359172	319032	10000.000000	11975	7907	1.000000	11115	8161	1.000000	38222534	-0.002616
165854834	61314205	319011	10000.000000	11890	7930	1.000000	11045	8229	1.000000	38548896	-0.002762
165845822	61344869	319559	10000.000000	12007	7840	1.000000	11040	8296	1.000000	38874655	-0.003111
165850250	61338464	319159	10000.000000	12317	7807	1.000000	11011	8685	1.000000	39199932	-0.003026
165866169	61330301	319439	10000.000000	12174	7643	1.000000	11070	8106	1.000000	39523774	-0.002976
165849888	61314755	319596	10000.000000	12030	7826	1.000000	10915	8405	1.000000	39847944	-0.002794
165849450	61339815	319768	10000.000000	12031	7844	1.000000	11166	8063	1.000000	40171525	-0.002872
165851089	61325488	319632	10000.000000	12025	7974	1.000000	11217	8213	1.000000	40495335	-0.002890
165872763	61324194	319632	10000.000000	11999	7918	1.000000	11092	8382	1.000000	40818781	-0.002902
165865365	61339363	320070	10000.000000	12152	7798	1.000000	11141	8162	1.000000	41140144	-0.002870
165848140	61327871	319490	10000.000000	11981	8038	1.000000	10917	8206	1.000000	41463221	-0.002521
165860903	61324987	319618	10000.000000	12176	7671	1.000000	11036	8274	1.000000	41784250	-0.002572
165864292	61324702	318849	10000.000000	11969	7881	1.000000	11139	8233	1.000000	42103828	-0.002872
165829120	61354127	319166	10000.000000	11856	8011	1.000000	11000	8288	1.000000	42424565	-0.002767
165830910	61334349	318578	10000.000000	12168	7855	1.000000	11097	8134	1.000000	42744802	-0.002841
165873340	61319913	318982	10000.000000	12234	7628	1.000000	11033	8463	1.000000	43064095	-0.003306
165842108	61337669	318878	10000.000000	12273	7625	1.000000	11194	8150	1.000000	43381803	-0.003232
165873594	61323500	319009	10000.000000	11937	7913	1.000000	11040	8274	1.000000	43699830	-0.004297
165859675	61320815	318886	10000.000000	12107	7891	1.000000	11145	8248	1.000000	44017744	-0.003427
165849764	61331057	319787	10000.000000	12021	7880	1.000000	11270	8049	1.000000	44335088	-0.003490
npatches	nstrain	runtime	dt	init_x	init_y	init_y_blood	init_z	init_S	beta0	beta1	beta2	beta3	mean_beta	B	d	delta	delta_blood	b[0]	mut	m	CTL	c	g	epsilon	k	het	lambda	rho	omega	x_max	patch.dyna	DELTA	A	VA
10000	1	100.000000	0.001000	21900	9499	5000000	0.001000	10000000	8.330373	13.114081	7.493610	13.182553	13	800000000	0.010000	1.000000	432.000000	80000	0.000050	0.004800	0	0.500000	0.000000	2.500000	4.000000	0.500000	0.001000	0.001000	0.010000	31872	0	10.000000	7.000000	1.000000
sus	inf	inf_blood	z	x[0]	y[0][0]	z[0]	x[1]	y[1][0]	z[1]	S[0]	synchrony
219000000	94990000	5000000	10.000000	21900	9499	0.001000	21900	9499	0.001000	10000000	0.000000
111490156	113302000	589589	3941.516320	15219	9224	0.394152	10135	12047	0.394152	10607119	0.000000
145736255	74383651	387331	6325.803353	19899	5059	0.632580	13446	8064	0.632580	11029938	0.000000
164216495	60263966	314416	7771.765723	22743	3545	0.777177	15345	6458	0.777177	11403836	0.000000
174997882	53236508	277057	8648.676577	24114	2762	0.864868	16396	5793	0.864868	11748314	0.000000
181446343	49421726	256950	9180.483393	25275	2360	0.918048	16864	5244	0.918048	12076124	0.000000
185323022	47247225	245693	9503.000201	25949	2152	0.950300	17441	5123	0.950300	12392962	0.000000
187667198	45978982	239821	9698.592075	25897	2233	0.969859	17391	4954	0.969859	12703352	0.000000
189091068	45220237	235085	9817.209710	26351	1932	0.981721	17418	4874	0.981721	13008985	0.000000
189976205	44750650	233369	9889.145947	26237	2022	0.988915	17533	5008	0.988915	13312670	0.000000
190463458	44506603	230964	9932.772025	26511	1989	0.993277	17430	5148	0.993277	13614738	0.000000
190771621	44368880	230763	9959.229270	26648	1921	0.995923	18117	4674	0.995923	13915874	0.000000
191006510	44208921	229429	9975.274394	26789	1959	0.997527	17508	5053	0.997527	14214664	0.000000
191115718	44180107	229933	9985.005037	26126	2175	0.998501	17501	4961	0.998501	14513369	0.000000
191183586	44127340	229492	9990.906233	26485	1935	0.999091	17662	4942	0.999091	14811441	0.000000
191197541	44121705	230181	9994.485041	26621	1868	0.999449	17526	4932	0.999449	15108499	0.000000
191252724	44096256	229672	9996.655426	26433	1906	0.999666	17495	5006	0.999666	15405089	0.000000
191241532	44096906	229266	9997.971667	26514	1926	0.999797	17631	4872	0.999797	15702191	0.000000
191245962	44106900	230562	9998.769908	26516	1989	0.999877	17570	4945	0.999877	15997335	0.000000
191237344	44101835	228441	9999.254005	26581	1841	0.999925	17796	4832	0.999925	16292177	0.000000
191290034	44066612	228736	9999.547588	26554	1940	0.999955	17492	4964	0.999955	16587858	0.000000
191256935	44087561	229556	9999.725632	26238	2066	0.999973	17598	4847	0.999973	16883082	0.000000
191260098	44091505	229355	9999.833608	26715	1918	0.999983	17554	4943	0.999983	17177581	0.000000
191276355	44079674	229089	9999.899091	26779	1918	0.999990	17628	4919	0.999990	17472040	0.000000
191243609	44096625	229901	9999.938803	26532	1895	0.999994	17721	4679	0.999994	17766771	0.000000
191288100	44075768	229604	9999.962887	26326	2036	0.999996	17911	4635	0.999996	18058933	0.000000
191289853	44075959	230107	9999.977493	26473	1975	0.999998	17798	4886	0.999998	18352280	0.000000
191263465	44084087	228802	9999.986350	26490	1871	0.999999	17790	5007	0.999999	18643855	0.000000
191274695	44074123	229299	9999.991722	26579	1790	0.999999	17720	4797	0.999999	18935046	0.000000
191262296	44068943	230053	9999.994980	26165	1999	0.999999	17775	4757	0.999999	19225891	0.000000
191276115	44083072	229933	9999.996955	26321	1910	1.000000	17290	5202	1.000000	19516978	0.000000
191256275	44082051	229575	9999.998154	26832	1851	1.000000	17609	4942	1.000000	19808524	0.000000
191250885	44085385	229741	9999.998880	26482	1990	1.000000	17549	5020	1.000000	20098642	0.000000
191285257	44074400	229704	9999.999321	26477	1970	1.000000	17556	5015	1.000000	20387889	0.000000
191282634	44071333	229018	9999.999588	26745	1794	1.000000	17949	4827	1.000000	20678118	0.000000
191268683	44089198	229672	9999.999750	27061	1861	1.000000	17365	4942	1.000000	20966334	0.000000
191286478	44073103	229778	9999.999849	26398	2074	1.000000	17771	4839	1.000000	21254908	0.000000
191260377	44085558	229971	9999.999908	26448	2024	1.000000	17751	4821	1.000000	21542177	0.000000
191299398	44072358	229184	9999.999944	26594	1862	1.000000	17735	4964	1.000000	21829674	0.000000
191315508	44064014	229233	9999.999966	26998	1681	1.000000	17717	4815	1.000000	22117049	0.000000
191286215	44067785	229536	9999.999980	26858	1816	1.000000	17788	4814	1.000000	22403248	-1.#IND00
191264173	44083692	229773	9999.999988	26890	1854	1.000000	17976	4733	1.000000	22689500	0.032000
191236356	44087729	229707	9999.999992	26368	2001	1.000000	17525	4868	1.000000	22974887	0.019297
191263774	44084615	229119	9999.999995	26519	1841	1.000000	17468	5102	1.000000	23260708	0.009385
191279855	44075241	229348	9999.999997	26699	2013	1.000000	17566	5050	1.000000	23545968	0.011340
191254279	44097685	229800	9999.999998	26539	1906	1.000000	17614	4809	1.000000	23830722	0.006579
191280901	44092651	229999	9999.999999	26254	2148	1.000000	17744	4895	1.000000	24114957	-0.000656
191270914	44083077	229364	9999.999999	26260	2011	1.000000	17792	4928	1.000000	24398639	-0.001203
191271147	44084701	230242	10000.000000	26591	1849	1.000000	17977	4664	1.000000	24681972	-0.001345
191239199	44095382	229734	10000.000000	26075	2045	1.000000	17661	4917	1.000000	24965674	-0.003217
191291048	44078854	229802	10000.000000	26719	1793	1.000000	17639	4973	1.000000	25247358	-0.004414
191236342	44086904	229496	10000.000000	26634	1879	1.000000	17463	4950	1.000000	25528793	-0.003533
191281950	44069498	229951	10000.000000	27108	1562	1.000000	18092	4779	1.000000	25810336	-0.003719
191279252	44091828	229542	10000.000000	27044	1802	1.000000	17664	4918	1.000000	26091462	-0.002067
191246946	44109450	229425	10000.000000	25815	2187	1.000000	17889	4875	1.000000	26372878	-0.001721
191249059	44100656	230171	10000.000000	26534	1971	1.000000	17862	4827	1.000000	26653297	-0.001243
191267159	44073867	230008	10000.000000	26439	1969	1.000000	17337	5104	1.000000	26933447	-0.000851
191295624	44077741	229409	10000.000000	26607	2020	1.000000	18133	4557	1.000000	27212339	-0.001133
191287436	44076180	229289	10000.000000	25945	1960	1.000000	17802	4983	1.000000	27491663	-0.001612
191293688	44090692	229976	10000.000000	26701	1761	1.000000	17903	4797	1.000000	27770449	-0.001273
191265994	44085778	229225	10000.000000	26770	1904	1.000000	17369	4937	1.000000	28047742	-0.001728
191281917	44088430	229162	10000.000000	26665	1789	1.000000	17744	4885	1.000000	28325916	-0.002489
191274280	44090327	229032	10000.000000	26748	1924	1.000000	17684	4979	1.000000	28603565	-0.002398
191289745	44066019	229287	10000.000000	26436	1886	1.000000	17971	4817	1.000000	28879870	-0.002335
191302550	44072052	229201	10000.000000	26559	1898	1.000000	17407	5091	1.000000	29157715	-0.002013
191272122	44077195	230671	10000.000000	26450	1999	1.000000	17563	4960	1.000000	29431939	-0.002010
191235984	44100164	229339	10000.000000	26894	1700	1.000000	17732	4836	1.000000	29706945	-0.001748
191278940	44103426	230035	10000.000000	26713	1904	1.000000	17883	4897	1.000000	29981160	-0.001751
191264600	44074549	229107	10000.000000	26821	1868	1.000000	17474	4952	1.000000	30255175	-0.001899
191278020	44064520	229760	10000.000000	26463	1851	1.000000	17986	4751	1.000000	30529458	-0.002140
191272233	44089603	229493	10000.000000	26717	1793	1.000000	17534	4815	1.000000	30802980	-0.002386
191282161	44083348	228723	10000.000000	26335	1961	1.000000	17791	5058	1.000000	31075639	-0.002352
191276554	44072841	229460	10000.000000	26609	1876	1.000000	17809	4814	1.000000	31349210	-0.002301
191266762	44091998	229327	10000.000000	26222	1929	1.000000	17618	5013	1.000000	31621576	-0.002137
191265767	44088075	228516	10000.000000	26501	1998	1.000000	17365	5073	1.000000	31893962	-0.001980
191266821	44080520	229624	10000.000000	26700	1809	1.000000	17599	4965	1.000000	32165090	-0.001868
191249092	44102284	229250	10000.000000	26651	1835	1.000000	17672	4882	1.000000	32436927	-0.001763
191279897	44081780	229644	10000.000000	26973	1784	1.000000	17700	4841	1.000000	32707917	-0.001259
191260370	44084674	229560	10000.000000	26073	2157	1.000000	17989	4808	1.000000	32979839	-0.001125
191261455	44086106	229349	10000.000000	26813	1761	1.000000	17606	4865	1.000000	33250361	-0.001322
191269879	44083458	229791	10000.000000	26545	1977	1.000000	17729	4918	1.000000	33519141	-0.001341
191299265	44071377	229218	10000.000000	26831	1853	1.000000	17791	4778	1.000000	33787908	-0.001858
191277423	44082402	229463	10000.000000	26869	1924	1.000000	17503	5099	1.000000	34057271	-0.002187
191282824	44080079	228833	10000.000000	26640	1924	1.000000	17675	4955	1.000000	34326177	-0.002316
191277514	44066624	229359	10000.000000	26474	1995	1.000000	17798	4852	1.000000	34593639	-0.002313
191284015	44075045	229264	10000.000000	27073	1711	1.000000	17704	4939	1.000000	34861517	-0.002252
191277527	44078459	229425	10000.000000	26826	1833	1.000000	17922	4767	1.000000	35129033	-0.002050
191280480	44070840	229631	10000.000000	26125	2084	1.000000	17960	4767	1.000000	35395518	-0.002001
191267872	44078538	229263	10000.000000	26631	1862	1.000000	17608	4909	1.000000	35662877	-0.002270
191271772	44076693	230443	10000.000000	26897	1833	1.000000	17527	5024	1.000000	35928857	-0.002297
191275167	44079907	230359	10000.000000	26528	1948	1.000000	17807	4941	1.000000	36194803	-0.002183
191264148	44078592	229131	10000.000000	26709	1888	1.000000	17804	4760	1.000000	36459772	-0.001369
191272966	44076493	229133	10000.000000	26047	2215	1.000000	17786	4651	1.000000	36725037	-0.001152
191309797	44067363	229185	10000.000000	26751	1804	1.000000	17693	4787	1.000000	36989593	-0.001208
191293344	44075452	229645	10000.000000	26745	2037	1.000000	17655	4850	1.000000	37254141	-0.000900
191283639	44075462	229641	10000.000000	26460	1879	1.000000	17621	4862	1.000000	37517036	-0.000816
191258996	44068825	229996	10000.000000	26457	2149	1.000000	17477	4842	1.000000	37781381	-0.000646
191289305	44076686	229326	10000.000000	26723	1717	1.000000	17761	4934	1.000000	38045816	-0.000613
191260956	44098828	229953	10000.000000	26694	1846	1.000000	17549	4931	1.000000	38307644	0.000191
191258104	44090629	229765	10000.000000	26506	1946	1.000000	17801	5031	1.000000	38569673	0.000197
npatches	nstrain	runtime	dt	init_x	init_y	init_y_blood	init_z	init_S	beta0	beta1	beta2	beta3	mean_beta	B	d	delta	delta_blood	b[0]	mut	m	CTL	c	g	epsilon	k	het	lambda	rho	omega	x_max	patch.dyna	DELTA	A	VA
10000	1	100.000000	0.001000	21900	9499	5000000	0.001000	10000000	6.964380	17.933371	16.016110	6.939405	13	800000000	0.010000	1.000000	432.000000	80000	0.000050	0.004800	0	0.500000	0.000000	2.500000	5.000000	0.500000	0.001000	0.001000	0.010000	31872	0	10.000000	7.000000	1.000000
sus	inf	inf_blood	z	x[0]	y[0][0]	z[0]	x[1]	y[1][0]	z[1]	S[0]	synchrony
219000000	94990000	5000000	10.000000	21900	9499	0.001000	21900	9499	0.001000	10000000	0.000000
117698559	100923619	528319	3941.516320	18433	6839	0.394152	8214	12065	0.394152	10595041	0.000000
159484689	60806283	316050	6325.803353	24347	2603	0.632580	10938	8105	0.632580	10984016	0.000000
181681178	47134733	244974	7771.765723	27779	1359	0.777177	12577	6566	0.777177	11314300	0.000000
194471325	40479439	210136	8648.676577	29298	951	0.864868	13392	6023	0.864868	11610002	0.000000
202049260	36919973	191897	9180.483393	29818	713	0.918048	14466	5264	0.918048	11887004	0.000000
206551464	34910656	182058	9503.000201	30362	545	0.950300	14483	5329	0.950300	12151192	0.000000
209271195	33726592	176128	9698.592075	30339	502	0.969859	14358	5552	0.969859	12408891	0.000000
210818596	33076762	173327	9817.209710	30454	454	0.981721	14402	5167	0.981721	12660675	0.000000
211822027	32662399	170572	9889.145947	30516	449	0.988915	14880	5161	0.988915	12909423	0.000000
212480565	32384348	168731	9932.772025	30700	522	0.993277	14591	5214	0.993277	13156920	0.000000
212816887	32226811	167838	9959.229270	30407	488	0.995923	14804	5153	0.995923	13402871	0.000000
213028900	32166060	168408	9975.274394	30632	490	0.997527	14637	5296	0.997527	13648376	0.000000
213154772	32107717	166254	9985.005037	30631	476	0.998501	15039	5016	0.998501	13892390	0.000000
213202195	32086592	167560	9990.906233	30601	386	0.999091	14872	5001	0.999091	14136420	0.000000
213224283	32078673	166799	9994.485041	31047	392	0.999449	14827	4927	0.999449	14379228	0.000000
213316130	32032634	166324	9996.655426	30798	453	0.999666	14737	5163	0.999666	14622673	0.000000
213319175	32029628	166898	9997.971667	30600	420	0.999797	14808	5201	0.999797	14864990	0.000000
213336176	32029302	167225	9998.769908	30790	402	0.999877	14835	5104	0.999877	15106463	0.000000
213324530	32039387	167251	9999.254005	30802	515	0.999925	14571	5255	0.999925	15347114	0.000000
213323341	32037446	167012	9999.547588	30611	439	0.999955	14547	5267	0.999955	15589436	0.000000
213310637	32057253	167151	9999.725632	30590	481	0.999973	14891	4982	0.999973	15830465	0.000000
213319394	32024892	166846	9999.833608	30545	458	0.999983	14753	5188	0.999983	16070985	0.000000
213329450	32028459	166798	9999.899091	30542	440	0.999990	14871	5002	0.999990	16310685	0.000000
213345697	32004955	167138	9999.938803	30746	449	0.999994	15192	4981	0.999994	16551248	0.000000
213350875	32032426	166933	9999.962887	30910	364	0.999996	15050	4859	0.999996	16790057	0.000000
213340499	32030659	167084	9999.977493	30789	432	0.999998	14659	5345	0.999998	17029481	0.000000
213315377	32040452	166927	9999.986350	30646	544	0.999999	15024	5043	0.999999	17267847	0.000000
213327951	32029856	167105	9999.991722	30774	435	0.999999	15067	5060	0.999999	17506614	0.000000
213336535	32022126	167350	9999.994980	30623	416	0.999999	15202	4829	0.999999	17745394	0.000000
213385460	32004183	167257	9999.996955	30621	420	1.000000	14888	5085	1.000000	17983292	0.000000
213326721	32045387	166674	9999.998154	30640	471	1.000000	14574	5160	1.000000	18221057	0.000000
213310802	32028673	166551	9999.998880	30766	438	1.000000	14916	5089	1.000000	18458856	0.000000
213327403	32029954	167107	9999.999321	30560	432	1.000000	14801	5221	1.000000	18695263	0.000000
213322233	32018485	167079	9999.999588	30772	429	1.000000	15020	5066	1.000000	18930919	0.000000
213338100	32025799	167069	9999.999750	30518	427	1.000000	14661	5288	1.000000	19166398	0.000000
213339336	32020991	166916	9999.999849	30783	431	1.000000	15239	4954	1.000000	19401041	0.000000
213334399	32040061	167135	9999.999908	30568	488	1.000000	14775	5228	1.000000	19636502	0.000000
213344099	32026662	166364	9999.999944	30883	454	1.000000	15088	5010	1.000000	19871208	0.000000
213347358	32029606	166595	9999.999966	30792	495	1.000000	15042	4867	1.000000	20106030	0.000000
213348444	32016734	167146	9999.999980	30545	495	1.000000	14822	5234	1.000000	20340439	-1.#IND00
213315983	32036617	167211	9999.999988	30661	410	1.000000	14975	5033	1.000000	20574077	-0.009600
213334479	32027207	166965	9999.999992	30726	420	1.000000	14685	5142	1.000000	20807410	-0.008685
213303282	32033088	167259	9999.999995	30596	451	1.000000	14676	5136	1.000000	21039940	-0.006458
213355567	32036040	167805	9999.999997	30662	427	1.000000	14804	5099	1.000000	21272578	0.001221
213345055	32034244	166759	9999.999998	30497	466	1.000000	15152	4829	1.000000	21504048	0.001316
213280475	32053743	167165	9999.999999	30378	491	1.000000	15010	4978	1.000000	21736040	0.002808
213341226	32037422	166838	9999.999999	30638	434	1.000000	14667	5081	1.000000	21968642	-0.000911
213359665	32024502	166558	10000.000000	30749	385	1.000000	15185	5087	1.000000	22199546	-0.002941
213340341	32037341	167011	10000.000000	30687	441	1.000000	14777	5089	1.000000	22430216	0.000111
213350335	32026604	165932	10000.000000	30751	425	1.000000	14864	5152	1.000000	22660761	0.000853
213323022	32039501	166471	10000.000000	30615	450	1.000000	14564	5257	1.000000	22891637	-0.000597
213334649	32031969	167266	10000.000000	30713	429	1.000000	14889	5188	1.000000	23121768	0.002885
213331266	32043500	167803	10000.000000	30767	365	1.000000	14620	5186	1.000000	23351655	0.002596
213330166	32024483	166863	10000.000000	30683	423	1.000000	14563	5370	1.000000	23580962	0.002341
213378577	32014862	166458	10000.000000	30449	458	1.000000	14749	5228	1.000000	23810029	0.001038
213384811	32007801	166948	10000.000000	30700	432	1.000000	14484	5177	1.000000	24038553	0.003267
213301983	32048032	167729	10000.000000	30644	445	1.000000	14439	5349	1.000000	24266032	0.003770
213320074	32039625	166833	10000.000000	30547	419	1.000000	15065	5153	1.000000	24493663	0.003608
213312802	32026976	167176	10000.000000	30502	452	1.000000	15061	5007	1.000000	24719904	0.003017
213327997	32029219	166706	10000.000000	30745	496	1.000000	14850	5044	1.000000	24947564	0.004292
213392902	32027424	167572	10000.000000	30448	467	1.000000	14968	5162	1.000000	25174275	0.003954
213317409	32026113	166275	10000.000000	30634	419	1.000000	14998	5269	1.000000	25401393	0.004179
213350041	32013729	166513	10000.000000	30615	460	1.000000	15196	4856	1.000000	25627941	0.005104
213347585	32019853	166675	10000.000000	30827	464	1.000000	14997	4974	1.000000	25853472	0.005108
213323257	32029989	166611	10000.000000	30863	425	1.000000	14575	5257	1.000000	26079361	0.005185
213324587	32041047	167040	10000.000000	30813	504	1.000000	14619	5204	1.000000	26304583	0.005434
213293022	32050049	167805	10000.000000	30502	441	1.000000	14703	5097	1.000000	26529008	0.005161
213341669	32025209	167176	10000.000000	30429	561	1.000000	14981	5209	1.000000	26753938	0.005399
213323122	32042344	166153	10000.000000	30760	530	1.000000	14566	5290	1.000000	26978418	0.005113
213352323	32024182	166246	10000.000000	30667	436	1.000000	15034	4923	1.000000	27202497	0.005822
213343707	32024734	166488	10000.000000	30602	438	1.000000	15016	4945	1.000000	27425113	0.005778
213334789	32041680	167086	10000.000000	30522	419	1.000000	14936	5084	1.000000	27648668	0.005383
213326479	32038647	167255	10000.000000	30606	413	1.000000	14625	5363	1.000000	27870849	0.005501
213303219	32050077	166242	10000.000000	30827	397	1.000000	14570	5218	1.000000	28093246	0.005871
213371007	32019402	167076	10000.000000	30808	430	1.000000	14856	5189	1.000000	28315204	0.005919
213337626	32017398	167035	10000.000000	31012	385	1.000000	15127	5051	1.000000	28537159	0.004681
213328657	32030333	166846	10000.000000	30919	413	1.000000	14652	5259	1.000000	28757975	0.004688
213302567	32041270	166914	10000.000000	30472	486	1.000000	14867	5089	1.000000	28980283	0.004638
213336892	32029724	167080	10000.000000	30621	446	1.000000	15250	5024	1.000000	29201568	0.004438
213320092	32048748	167161	10000.000000	30682	468	1.000000	14519	5374	1.000000	29422269	0.004424
213338374	32031127	167116	10000.000000	30821	446	1.000000	14913	5115	1.000000	29642960	0.004183
213359960	32027387	166259	10000.000000	30837	468	1.000000	14600	5250	1.000000	29862511	0.004013
213367949	32028865	165770	10000.000000	30832	411	1.000000	14946	5169	1.000000	30082227	0.003972
213324587	32049081	166555	10000.000000	30375	563	1.000000	14746	5064	1.000000	30302156	0.004007
213321441	32053762	166195	10000.000000	30807	430	1.000000	14568	5329	1.000000	30520993	0.004043
213284525	32044346	166353	10000.000000	30579	453	1.000000	14840	5166	1.000000	30738505	0.004210
213335277	32028636	167071	10000.000000	30908	388	1.000000	14963	5225	1.000000	30956467	0.004846
213329223	32028776	166833	10000.000000	30544	483	1.000000	15011	4955	1.000000	31172573	0.004711
213334378	32030294	166933	10000.000000	30847	417	1.000000	14885	5187	1.000000	31390297	0.004842
213335325	32031636	166502	10000.000000	30939	383	1.000000	14622	5494	1.000000	31607026	0.004533
213332960	32025256	166111	10000.000000	31001	422	1.000000	14595	5222	1.000000	31823081	0.004420
213322899	32018161	167244	10000.000000	30808	460	1.000000	14909	5221	1.000000	32039285	0.004450
213346706	32016754	167211	10000.000000	30569	517	1.000000	14945	5007	1.000000	32254607	0.004286
213304499	32059562	166981	10000.000000	30480	505	1.000000	15243	4849	1.000000	32469887	0.004864
213310828	32032712	167355	10000.000000	30574	472	1.000000	15008	5082	1.000000	32685877	0.003964
213326251	32029890	166509	10000.000000	30523	520	1.000000	14892	5089	1.000000	32901726	0.003683
213345812	32029263	166513	10000.000000	30555	490	1.000000	15052	5092	1.000000	33116746	0.003410
213337234	32041248	166756	10000.000000	30745	455	1.000000	14666	5097	1.000000	33331817	0.003352
213318361	32048471	166853	10000.000000	30530	498	1.000000	14844	5104	1.000000	33545549	0.003939
npatches	nstrain	runtime	dt	init_x	init_y	init_y_blood	init_z	init_S	beta0	beta1	beta2	beta3	mean_beta	B	d	delta	delta_blood	b[0]	mut	m	CTL	c	g	epsilon	k	het	lambda	rho	omega	x_max	patch.dyna	DELTA	A	VA
10000	1	100.000000	0.001000	21900	9499	5000000	0.001000	10000000	6.822567	11.871446	7.899946	18.378053	13	800000000	0.010000	1.000000	432.000000	80000	0.000050	0.004800	0	0.500000	0.000000	2.500000	6.000000	0.500000	0.001000	0.001000	0.010000	31872	0	10.000000	7.000000	1.000000
sus	inf	inf_blood	z	x[0]	y[0][0]	z[0]	x[1]	y[1][0]	z[1]	S[0]	synchrony
219000000	94990000	5000000	10.000000	21900	9499	0.001000	21900	9499	0.001000	10000000	0.000000
124642185	89547079	466916	3941.516320	19769	5470	0.394152	12592	8772	0.394152	10583879	0.000000
173816827	49450900	257467	6325.803353	26346	1632	0.632580	17996	4677	0.632580	10937078	0.000000
199484873	36483095	189912	7771.765723	29373	717	0.777177	20704	3482	0.777177	11223175	0.000000
213860312	30386487	157839	8648.676577	30535	399	0.864868	22404	2678	0.864868	11471250	0.000000
222203670	27180278	141426	9180.483393	31096	273	0.918048	23856	2288	0.918048	11697361	0.000000
227104900	25401654	131769	9503.000201	31334	201	0.950300	23529	2470	0.950300	11910956	0.000000
230060521	24341032	126871	9698.592075	31030	253	0.969859	24383	2050	0.969859	12114906	0.000000
231789608	23741179	122964	9817.209710	31193	247	0.981721	24618	1849	0.981721	12315550	0.000000
232830342	23404213	121977	9889.145947	31304	216	0.988915	24763	1948	0.988915	12512654	0.000000
233453874	23193562	120726	9932.772025	31595	200	0.993277	24900	1837	0.993277	12707878	0.000000
233789561	23058069	119827	9959.229270	31384	236	0.995923	24705	1949	0.995923	12901990	0.000000
234077496	22971310	118856	9975.274394	31111	198	0.997527	24639	2022	0.997527	13095109	0.000000
234210036	22930737	119760	9985.005037	31354	177	0.998501	24169	2145	0.998501	13286597	0.000000
234338382	22887169	119244	9990.906233	31487	207	0.999091	24691	1810	0.999091	13478878	0.000000
234338218	22877928	118365	9994.485041	31004	243	0.999449	24760	2080	0.999449	13669897	0.000000
234354855	22873756	118890	9996.655426	31498	191	0.999666	25121	1961	0.999666	13860828	0.000000
234399346	22858375	119190	9997.971667	31204	216	0.999797	24233	2231	0.999797	14051902	0.000000
234439085	22846582	118769	9998.769908	31329	214	0.999877	24814	1842	0.999877	14242982	0.000000
234419927	22858549	118524	9999.254005	31502	178	0.999925	24507	2036	0.999925	14433166	0.000000
234400884	22855086	119186	9999.547588	31417	191	0.999955	24554	2013	0.999955	14623373	0.000000
234407220	22844354	119548	9999.725632	31270	230	0.999973	24814	1845	0.999973	14813140	0.000000
234402500	22874108	118688	9999.833608	31680	168	0.999983	25231	1696	0.999983	15002464	0.000000
234433588	22851975	119588	9999.899091	31201	186	0.999990	24835	1983	0.999990	15190930	0.000000
234418045	22855522	118551	9999.938803	31403	202	0.999994	24663	1971	0.999994	15379286	0.000000
234405470	22854238	119132	9999.962887	31302	180	0.999996	24905	1834	0.999996	15567641	0.000000
234434383	22835700	119520	9999.977493	31361	211	0.999998	25079	1781	0.999998	15755909	0.000000
234419429	22850547	119123	9999.986350	31345	177	0.999999	24924	1858	0.999999	15944456	0.000000
234430072	22857865	119203	9999.991722	31297	209	0.999999	24910	1744	0.999999	16132267	0.000000
234406900	22859277	119513	9999.994980	31268	195	0.999999	24736	2021	0.999999	16319889	0.000000
234424159	22849104	118930	9999.996955	31557	203	1.000000	24938	1731	1.000000	16507020	0.000000
234435204	22841295	119344	9999.998154	31326	220	1.000000	24951	2003	1.000000	16693331	0.000000
234412404	22852083	118984	9999.998880	31550	192	1.000000	24587	1961	1.000000	16879891	0.000000
234386191	22864119	119024	9999.999321	31275	183	1.000000	25181	1702	1.000000	17066314	0.000000
234424133	22843581	118411	9999.999588	31493	221	1.000000	24481	2196	1.000000	17252409	0.000000
234455571	22839516	119199	9999.999750	31084	197	1.000000	24582	1897	1.000000	17437894	0.000000
234426665	22842006	118921	9999.999849	31288	186	1.000000	24777	2039	1.000000	17622783	0.000000
234424966	22851826	119289	9999.999908	31440	125	1.000000	24871	1841	1.000000	17808077	0.000000
234428538	22848809	118637	9999.999944	31532	200	1.000000	24786	2086	1.000000	17992593	0.000000
234394929	22865386	119033	9999.999966	31355	191	1.000000	24931	1983	1.000000	18176694	0.000000
234403043	22854793	118909	9999.999980	31411	191	1.000000	24310	2102	1.000000	18361153	-1.#IND00
234451167	22842818	118877	9999.999988	31525	193	1.000000	24778	1850	1.000000	18545269	-0.000000
234423772	22857879	119333	9999.999992	31419	167	1.000000	24866	1958	1.000000	18729108	-0.001378
234418096	22863220	118651	9999.999995	31467	215	1.000000	25037	1813	1.000000	18912232	-0.001776
234475069	22837682	119473	9999.999997	31286	160	1.000000	24910	1850	1.000000	19095018	-0.001753
234436469	22850350	118577	9999.999998	31515	209	1.000000	24687	1864	1.000000	19276790	0.007605
234411378	22862125	118892	9999.999999	31451	169	1.000000	25054	1793	1.000000	19459065	0.004769
234418714	22868771	119647	9999.999999	31226	193	1.000000	25015	1904	1.000000	19641281	0.002623
234442638	22849319	119423	10000.000000	31328	225	1.000000	24453	2136	1.000000	19823693	0.002922
234422705	22846133	118942	10000.000000	31273	222	1.000000	24950	1900	1.000000	20005121	0.003997
234444276	22837074	119063	10000.000000	31186	220	1.000000	24662	2053	1.000000	20186545	0.002636
234393573	22858975	118461	10000.000000	31181	226	1.000000	24622	2027	1.000000	20367726	0.002147
234407465	22853974	118674	10000.000000	31236	193	1.000000	24344	1903	1.000000	20549302	0.001597
234421027	22852108	118513	10000.000000	31295	208	1.000000	25261	1825	1.000000	20729633	0.000658
234418457	22849065	119285	10000.000000	31327	210	1.000000	24540	2013	1.000000	20909778	-0.000620
234429587	22853907	119214	10000.000000	31693	216	1.000000	24263	2223	1.000000	21089109	-0.000723
234399790	22865164	119519	10000.000000	31619	152	1.000000	24432	2006	1.000000	21269577	-0.000654
234413509	22861018	119233	10000.000000	31356	233	1.000000	24645	1902	1.000000	21449316	-0.001226
234431628	22849471	119422	10000.000000	31407	188	1.000000	24699	2018	1.000000	21628621	-0.001649
234412828	22856195	118753	10000.000000	31294	163	1.000000	24727	1932	1.000000	21807622	-0.002493
234425306	22840573	118825	10000.000000	31258	213	1.000000	24866	2009	1.000000	21985974	-0.002531
234409404	22852259	119135	10000.000000	31741	191	1.000000	24746	1837	1.000000	22164757	-0.002668
234405249	22846591	118756	10000.000000	31303	227	1.000000	24773	1962	1.000000	22343388	-0.002675
234412277	22853159	118907	10000.000000	31361	213	1.000000	24760	1980	1.000000	22521219	-0.002730
234414397	22856874	118750	10000.000000	31411	194	1.000000	24775	1879	1.000000	22698799	-0.002118
234375047	22862423	119005	10000.000000	31457	174	1.000000	25193	1743	1.000000	22875999	-0.002101
234452225	22846831	119063	10000.000000	31186	195	1.000000	24409	2106	1.000000	23053295	-0.003057
234392815	22868935	119022	10000.000000	31423	201	1.000000	24705	1950	1.000000	23230261	-0.003047
234347837	22876461	118841	10000.000000	31038	198	1.000000	25020	1831	1.000000	23406648	-0.002809
234430989	22849954	118840	10000.000000	31236	188	1.000000	25177	1933	1.000000	23582571	-0.002600
234396038	22860459	119264	10000.000000	31349	189	1.000000	24469	2073	1.000000	23758922	-0.003370
234393022	22869960	119070	10000.000000	31500	206	1.000000	25435	1613	1.000000	23933954	-0.002361
234419442	22849417	119209	10000.000000	31350	192	1.000000	25530	1773	1.000000	24110952	-0.000928
234435365	22842015	118511	10000.000000	31450	172	1.000000	24665	1938	1.000000	24286592	-0.001099
234430287	22851791	118664	10000.000000	31339	198	1.000000	24928	1849	1.000000	24461999	-0.000673
234425322	22850129	119185	10000.000000	31546	173	1.000000	24339	2086	1.000000	24637413	-0.000316
234402159	22863538	119784	10000.000000	31400	169	1.000000	24592	1959	1.000000	24812642	-0.000530
234434725	22854509	118870	10000.000000	31192	261	1.000000	24545	1989	1.000000	24987683	-0.000367
234415151	22846482	119250	10000.000000	31117	226	1.000000	24545	2015	1.000000	25162475	-0.001124
234426666	22857054	119233	10000.000000	31163	184	1.000000	24226	2071	1.000000	25337418	-0.000805
234441220	22843853	119000	10000.000000	31245	206	1.000000	24392	1981	1.000000	25510807	-0.000830
234454965	22845898	119587	10000.000000	31158	208	1.000000	25161	1776	1.000000	25684348	-0.001381
234433463	22838289	119663	10000.000000	31527	189	1.000000	24715	1960	1.000000	25858107	-0.001539
234441092	22832946	119219	10000.000000	31119	194	1.000000	24662	1921	1.000000	26029925	-0.001384
234433164	22839208	119387	10000.000000	31162	193	1.000000	24760	1979	1.000000	26202125	-0.001541
234444343	22846934	118724	10000.000000	31273	236	1.000000	24696	2154	1.000000	26375188	-0.001590
234379903	22862399	119290	10000.000000	31331	253	1.000000	24378	2035	1.000000	26547420	-0.001188
234396956	22863492	118987	10000.000000	31340	242	1.000000	25040	1896	1.000000	26719552	-0.000835
234452565	22835048	119225	10000.000000	31386	188	1.000000	24276	2079	1.000000	26891271	-0.001765
234369982	22868530	119008	10000.000000	31326	177	1.000000	24633	1871	1.000000	27062388	-0.001711
234433998	22862450	118633	10000.000000	31352	169	1.000000	24749	1967	1.000000	27232740	-0.001678
234444249	22832716	118887	10000.000000	31347	139	1.000000	24690	1949	1.000000	27403700	-0.001618
234441518	22849277	118711	10000.000000	31624	220	1.000000	24943	1842	1.000000	27573314	-0.001315
234414923	22849215	118890	10000.000000	31355	254	1.000000	24884	1881	1.000000	27743462	-0.001503
234409782	22868113	119292	10000.000000	31152	223	1.000000	24720	1927	1.000000	27913750	-0.001516
234428814	22863476	118127	10000.000000	31266	212	1.000000	25387	1768	1.000000	28083350	-0.001518
234380591	22859395	118657	10000.000000	31302	196	1.000000	24211	2017	1.000000	28252527	-0.001253
234432499	22850619	118739	10000.000000	31413	222	1.000000	25067	1938	1.000000	28420457	-0.001314
234392405	22871393	119179	10000.000000	31272	205	1.000000	24742	1968	1.000000	28589846	-0.001313
234424645	22849775	118297	10000.000000	31307	204	1.000000	24622	2061	1.000000	28758871	-0.001292
npatches	nstrain	runtime	dt	init_x	init_y	init_y_blood	init_z	init_S	beta0	beta1	beta2	beta3	mean_beta	B	d	delta	delta_blood	b[0]	mut	m	CTL	c	g	epsilon	k	het	lambda	rho	omega	x_max	patch.dyna	DELTA	A	VA
10000	1	100.000000	0.001000	21900	9499	5000000	0.001000	10000000	10.750494	17.980132	11.573134	18.550581	13	800000000	0.010000	1.000000	432.000000	80000	0.000050	0.004800	0	0.500000	0.000000	2.500000	7.000000	0.500000	0.001000	0.001000	0.010000	31872	0	10.000000	7.000000	1.000000
sus	inf	inf_blood	z	x[0]	y[0][0]	z[0]	x[1]	y[1][0]	z[1]	S[0]	synchrony
219000000	94990000	5000000	10.000000	21900	9499	0.001000	21900	9499	0.001000	10000000	0.000000
130533390	79926410	417060	3941.516320	14296	7403	0.394152	9235	9856	0.394152	10570243	0.000000
186091729	40722714	212157	6325.803353	21063	3176	0.632580	12915	5983	0.632580	10891718	0.000000
214139305	28731898	149791	7771.765723	24404	1970	0.777177	15457	4626	0.777177	11140518	0.000000
229530540	23235995	121184	8648.676577	26185	1375	0.864868	16257	4236	0.864868	11349554	0.000000
238221123	20413547	106929	9180.483393	27239	1083	0.918048	17317	3683	0.918048	11535398	0.000000
243261874	18844410	98169	9503.000201	28164	995	0.950300	17918	3407	0.950300	11707171	0.000000
246249249	17956940	93730	9698.592075	28410	838	0.969859	18109	3459	0.969859	11872739	0.000000
248023061	17419584	90681	9817.209710	29294	578	0.981721	18031	3402	0.981721	12032233	0.000000
249084233	17119131	89250	9889.145947	29408	675	0.988915	18470	3220	0.988915	12188721	0.000000
249779219	16914111	87859	9932.772025	28917	703	0.993277	18561	3325	0.993277	12343781	0.000000
250136953	16816162	86668	9959.229270	29467	664	0.995923	18008	3367	0.995923	12497184	0.000000
250320709	16750720	87133	9975.274394	29267	639	0.997527	18431	3207	0.997527	12649947	0.000000
250498339	16685341	86978	9985.005037	29167	746	0.998501	18289	3243	0.998501	12801996	0.000000
250616311	16671792	87348	9990.906233	28651	643	0.999091	18554	3228	0.999091	12953203	0.000000
250708011	16633000	87054	9994.485041	29199	624	0.999449	18249	3357	0.999449	13104416	0.000000
250730668	16633279	86555	9996.655426	29257	690	0.999666	18142	3247	0.999666	13255600	0.000000
250742128	16627312	86440	9997.971667	29836	558	0.999797	18278	3290	0.999797	13406397	0.000000
250731230	16653955	86796	9998.769908	29294	695	0.999877	18984	3058	0.999877	13556301	0.000000
250766414	16619465	86870	9999.254005	29278	624	0.999925	18263	3460	0.999925	13706790	0.000000
250746028	16628456	86756	9999.547588	28956	746	0.999955	18200	3160	0.999955	13857152	0.000000
250719156	16640863	86372	9999.725632	29434	717	0.999973	18459	3199	0.999973	14007067	0.000000
250793444	16609232	86173	9999.833608	29324	639	0.999983	18419	3144	0.999983	14156897	0.000000
250800145	16632276	86980	9999.899091	29263	708	0.999990	18333	3264	0.999990	14305990	0.000000
250778658	16625916	86632	9999.938803	28910	728	0.999994	18039	3338	0.999994	14455562	0.000000
250775540	16622364	86771	9999.962887	29056	716	0.999996	18231	3413	0.999996	14604273	0.000000
250764868	16630234	86433	9999.977493	28945	867	0.999998	18503	3191	0.999998	14752897	0.000000
250707100	16635792	86827	9999.986350	29084	649	0.999999	18160	3257	0.999999	14901409	0.000000
250733278	16625872	86706	9999.991722	28981	775	0.999999	18329	3342	0.999999	15049648	0.000000
250719311	16636220	87314	9999.994980	28830	664	0.999999	18363	3396	0.999999	15198020	0.000000
250748909	16628611	86020	9999.996955	29394	587	1.000000	18572	3102	1.000000	15346410	0.000000
250696132	16637323	87228	9999.998154	29419	632	1.000000	18067	3428	1.000000	15493822	0.000000
250768251	16622929	86703	9999.998880	29640	497	1.000000	18507	3090	1.000000	15640693	0.000000
250759756	16618845	86467	9999.999321	29131	752	1.000000	18215	3238	1.000000	15787614	0.000000
250808175	16605298	86649	9999.999588	29090	667	1.000000	18516	3307	1.000000	15933918	0.000000
250719110	16645497	87048	9999.999750	29068	767	1.000000	18540	3292	1.000000	16080311	0.000000
250676825	16648692	86572	9999.999849	29478	570	1.000000	18263	3129	1.000000	16226662	0.000000
250725302	16632488	86999	9999.999908	29449	623	1.000000	18503	3404	1.000000	16372148	0.000000
250779541	16620532	86575	9999.999944	29269	703	1.000000	18378	3240	1.000000	16518021	0.000000
250739021	16637251	86652	9999.999966	29527	644	1.000000	18338	3286	1.000000	16662809	0.000000
250728031	16640783	86780	9999.999980	29898	529	1.000000	18476	3338	1.000000	16808306	-1.#IND00
250764931	16618137	86509	9999.999988	29632	534	1.000000	18452	3102	1.000000	16953510	0.076800
250771751	16627187	86538	9999.999992	29990	596	1.000000	18712	3233	1.000000	17098051	0.018942
250750226	16638167	86617	9999.999995	29127	613	1.000000	18593	3197	1.000000	17242516	0.016446
250710606	16643465	86649	9999.999997	29341	696	1.000000	18125	3336	1.000000	17386824	0.014894
250749804	16624751	87093	9999.999998	29092	660	1.000000	18175	3285	1.000000	17531121	0.014368
250778559	16631647	86521	9999.999999	29254	634	1.000000	18674	3148	1.000000	17675151	0.013074
250737167	16630870	86746	9999.999999	29863	528	1.000000	18156	3352	1.000000	17819013	0.007811
250745645	16630360	86791	10000.000000	28758	854	1.000000	18709	3109	1.000000	17962247	0.014792
250755480	16621405	86742	10000.000000	29214	634	1.000000	18105	3244	1.000000	18106469	0.011521
250722255	16619239	86485	10000.000000	29932	506	1.000000	18559	3367	1.000000	18250008	0.011437
250777889	16625817	86550	10000.000000	29363	697	1.000000	18361	3219	1.000000	18392984	0.009360
250745031	16625894	86579	10000.000000	29395	585	1.000000	18523	3166	1.000000	18536626	0.008184
250694227	16635130	86485	10000.000000	29601	634	1.000000	18508	3293	1.000000	18679546	0.009172
250729012	16637956	86530	10000.000000	29568	667	1.000000	18397	3336	1.000000	18822073	0.008587
250758380	16622040	86835	10000.000000	29218	686	1.000000	18214	3329	1.000000	18964363	0.011660
250792196	16622524	86709	10000.000000	29259	682	1.000000	18391	3302	1.000000	19105229	0.010546
250802971	16623677	85986	10000.000000	29777	511	1.000000	18838	2988	1.000000	19246498	0.009036
250752174	16632422	86417	10000.000000	29170	723	1.000000	18587	3105	1.000000	19388052	0.007054
250761322	16629726	86595	10000.000000	29572	651	1.000000	18654	3187	1.000000	19530344	0.007339
250750618	16621489	86367	10000.000000	29534	590	1.000000	18503	3260	1.000000	19671295	0.007235
250708712	16651456	87200	10000.000000	29377	603	1.000000	18561	3259	1.000000	19813081	0.006209
250704110	16620613	86833	10000.000000	29309	708	1.000000	18554	3115	1.000000	19955162	0.006275
250764838	16622828	86822	10000.000000	29439	599	1.000000	18282	3342	1.000000	20095216	0.006347
250764920	16614679	86340	10000.000000	29329	702	1.000000	18432	3284	1.000000	20235149	0.005634
250746472	16629378	86691	10000.000000	29248	587	1.000000	18375	3349	1.000000	20375538	0.006992
250745524	16628422	86576	10000.000000	29441	637	1.000000	18494	3247	1.000000	20515278	0.006548
250758683	16628628	86810	10000.000000	29505	542	1.000000	18166	3375	1.000000	20655611	0.006429
250743970	16622584	86945	10000.000000	29263	596	1.000000	18079	3368	1.000000	20794732	0.006069
250730462	16646806	86504	10000.000000	29654	628	1.000000	18435	3231	1.000000	20933937	0.006155
250716426	16634557	87162	10000.000000	29290	619	1.000000	18465	3199	1.000000	21073469	0.006243
250747096	16631833	86791	10000.000000	29168	651	1.000000	18569	3122	1.000000	21213004	0.006064
250781618	16622173	86833	10000.000000	29122	700	1.000000	18062	3224	1.000000	21351828	0.006152
250738876	16629765	86701	10000.000000	29891	507	1.000000	18635	3232	1.000000	21490145	0.006022
250784672	16618249	86083	10000.000000	29399	604	1.000000	18452	3248	1.000000	21628199	0.006296
250761877	16626250	86480	10000.000000	29301	665	1.000000	18268	3225	1.000000	21765960	0.006196
250761656	16616496	86978	10000.000000	29222	643	1.000000	18186	3592	1.000000	21903859	0.005163
250758067	16630194	86310	10000.000000	29322	637	1.000000	18953	3148	1.000000	22040825	0.004862
250749879	16625760	86709	10000.000000	29079	728	1.000000	18251	3287	1.000000	22178059	0.004518
250756923	16629961	86471	10000.000000	29482	515	1.000000	18400	3263	1.000000	22314750	0.004447
250772922	16626349	86954	10000.000000	29533	626	1.000000	18677	3101	1.000000	22451736	0.003886
250742780	16628470	86232	10000.000000	29509	640	1.000000	18613	2994	1.000000	22588945	0.003944
250723648	16643607	86773	10000.000000	29422	642	1.000000	18519	3142	1.000000	22725700	0.003791
250780120	16617961	86876	10000.000000	29437	710	1.000000	18126	3291	1.000000	22862036	0.003051
250737857	16623984	86199	10000.000000	29486	642	1.000000	18593	3194	1.000000	22998840	0.002704
250759560	16636769	86422	10000.000000	29042	750	1.000000	18400	3320	1.000000	23134953	0.003769
250729327	16634224	86818	10000.000000	29031	673	1.000000	18351	3269	1.000000	23270680	0.003978
250701095	16642815	86584	10000.000000	29790	608	1.000000	18532	3368	1.000000	23406378	0.003841
250750726	16625794	86393	10000.000000	29320	662	1.000000	18374	3217	1.000000	23542573	0.003675
250746097	16627440	86514	10000.000000	29262	794	1.000000	18308	3195	1.000000	23677825	0.002863
250723088	16637330	86493	10000.000000	28962	641	1.000000	18022	3294	1.000000	23812959	0.002950
250688620	16641593	87097	10000.000000	29073	779	1.000000	18463	3305	1.000000	23947622	0.002882
250707352	16648819	86617	10000.000000	29354	597	1.000000	18853	3015	1.000000	24082424	0.003621
250705663	16632936	86885	10000.000000	29345	642	1.000000	18499	3229	1.000000	24216600	0.003578
250757248	16628957	86667	10000.000000	29399	755	1.000000	18427	3273	1.000000	24351271	0.003856
250755321	16629811	86419	10000.000000	29330	598	1.000000	18553	3348	1.000000	24484602	0.003772
250743097	16636473	86682	10000.000000	29670	630	1.000000	18374	3338	1.000000	24618231	0.003601
250766668	16627416	86680	10000.000000	29207	689	1.000000	18431	3204	1.000000	24751715	0.003586
250775937	16619495	86604	10000.000000	28718	769	1.000000	18325	3281	1.000000	24885230	0.002895
250746790	16633798	86916	10000.000000	28956	712	1.000000	18508	3183	1.000000	25017206	0.002957
npatches	nstrain	runtime	dt	init_x	init_y	init_y_blood	init_z	init_S	beta0	beta1	beta2	beta3	mean_beta	B	d	delta	delta_blood	b[0]	mut	m	CTL	c	g	epsilon	k	het	lambda	rho	omega	x_max	patch.dyna	DELTA	A	VA
10000	1	100.000000	0.001000	21900	9499	5000000	0.001000	10000000	7.353969	18.168704	13.959691	17.213657	13	800000000	0.010000	1.000000	432.000000	80000	0.000050	0.004800	0	0.500000	0.000000	2.500000	8.000000	0.500000	0.001000	0.001000	0.010000	31872	0	10.000000	7.000000	1.000000
sus	inf	inf_blood	z	x[0]	y[0][0]	z[0]	x[1]	y[1][0]	z[1]	S[0]	synchrony
219000000	94990000	5000000	10.000000	21900	9499	0.001000	21900	9499	0.001000	10000000	0.000000
137055348	71057734	371436	3941.516320	19529	4672	0.394152	9704	8918	0.394152	10558811	0.000000
198809775	33195735	173185	6325.803353	27618	889	0.632580	14318	5040	0.632580	10852016	0.000000
228975838	22243790	116342	7771.765723	30483	321	0.777177	16019	4124	0.777177	11063980	0.000000
245033078	17346935	90907	8648.676577	31417	152	0.864868	17814	3433	0.864868	11234796	0.000000
253970319	14864506	77278	9180.483393	31516	128	0.918048	18596	3174	0.918048	11381956	0.000000
259038618	13524827	70460	9503.000201	31717	75	0.950300	19077	2938	0.950300	11515411	0.000000
262136062	12726871	66240	9698.592075	31933	89	0.969859	19626	2825	0.969859	11639813	0.000000
263891861	12296562	63925	9817.209710	31702	69	0.981721	20036	2657	0.981721	11760363	0.000000
264952944	12022621	62752	9889.145947	31380	66	0.988915	19582	2750	0.988915	11877216	0.000000
265570840	11856607	61697	9932.772025	31447	60	0.993277	20077	2641	0.993277	11992932	0.000000
266010569	11758940	61123	9959.229270	31825	48	0.995923	19489	2890	0.995923	12106016	0.000000
266237394	11705568	60574	9975.274394	31656	62	0.997527	20159	2519	0.997527	12219218	0.000000
266426433	11661489	60973	9985.005037	31619	74	0.998501	19593	2795	0.998501	12331990	0.000000
266565429	11630019	60434	9990.906233	31555	70	0.999091	20178	2425	0.999091	12443851	0.000000
266535757	11636363	60923	9994.485041	31882	67	0.999449	20343	2522	0.999449	12556312	0.000000
266549646	11629387	60031	9996.655426	31702	78	0.999666	19999	2547	0.999666	12668052	0.000000
266559582	11637497	60793	9997.971667	31420	87	0.999797	20353	2626	0.999797	12779449	0.000000
266631396	11612584	60189	9998.769908	31552	80	0.999877	19732	2551	0.999877	12890375	0.000000
266624361	11619731	60564	9999.254005	31862	65	0.999925	19685	2865	0.999925	13001897	0.000000
266571032	11631346	60437	9999.547588	31679	77	0.999955	20073	2660	0.999955	13113222	0.000000
266576720	11609484	60196	9999.725632	31758	63	0.999973	19790	2539	0.999973	13223577	0.000000
266637293	11615748	60237	9999.833608	31400	53	0.999983	19771	2842	0.999983	13333769	0.000000
266584970	11618077	60550	9999.899091	31595	82	0.999990	19849	2676	0.999990	13444445	0.000000
266599162	11610907	60498	9999.938803	31729	41	0.999994	19829	2513	0.999994	13555229	0.000000
266657614	11602873	60629	9999.962887	31735	84	0.999996	19617	2862	0.999996	13665157	0.000000
266599046	11622022	60513	9999.977493	31534	53	0.999998	20244	2661	0.999998	13775614	0.000000
266544556	11635719	60490	9999.986350	31587	73	0.999999	20008	2558	0.999999	13886376	0.000000
266579857	11611432	60291	9999.991722	31512	74	0.999999	19895	2582	0.999999	13996405	0.000000
266607854	11618594	60274	9999.994980	31592	71	0.999999	19966	2608	0.999999	14105603	0.000000
266613534	11621205	60147	9999.996955	31778	88	1.000000	20453	2412	1.000000	14215288	0.000000
266615721	11611806	60332	9999.998154	31666	45	1.000000	20026	2717	1.000000	14324250	0.000000
266586520	11627294	60461	9999.998880	31612	82	1.000000	20120	2391	1.000000	14433459	0.000000
266608198	11612086	60479	9999.999321	31571	59	1.000000	20594	2510	1.000000	14542711	0.000000
266635600	11607898	60297	9999.999588	31616	66	1.000000	19662	2840	1.000000	14651475	0.000000
266611785	11619198	60488	9999.999750	31740	56	1.000000	19780	2607	1.000000	14759796	0.000000
266565259	11626995	60420	9999.999849	31661	61	1.000000	19943	2535	1.000000	14869121	0.000000
266588599	11629919	60264	9999.999908	31459	53	1.000000	20116	2627	1.000000	14977232	0.000000
266613848	11613023	60552	9999.999944	31755	72	1.000000	19817	2621	1.000000	15084934	0.000000
266591515	11616394	60367	9999.999966	31517	63	1.000000	20231	2553	1.000000	15193240	0.000000
266650329	11611504	60838	9999.999980	31773	67	1.000000	19966	2710	1.000000	15301498	-1.#IND00
266649714	11607378	60529	9999.999988	31853	50	1.000000	19918	2652	1.000000	15409203	-0.008000
266605515	11620612	60559	9999.999992	31748	61	1.000000	19731	2666	1.000000	15516650	-0.008293
266644938	11604852	60088	9999.999995	31615	79	1.000000	19733	2735	1.000000	15623527	-0.012768
266583549	11641556	60722	9999.999997	31664	65	1.000000	19749	2758	1.000000	15731519	-0.003872
266634713	11606650	60322	9999.999998	31704	64	1.000000	20132	2609	1.000000	15839522	0.000530
266629180	11614118	60280	9999.999999	31414	83	1.000000	20040	2579	1.000000	15946650	0.000225
266604734	11615063	60683	9999.999999	31833	74	1.000000	19711	2853	1.000000	16053722	0.000400
266639684	11615628	60540	10000.000000	31544	92	1.000000	20284	2515	1.000000	16159706	-0.000149
266619212	11609692	59994	10000.000000	31852	79	1.000000	20151	2518	1.000000	16265980	-0.001269
266602330	11618712	60324	10000.000000	31634	75	1.000000	20277	2553	1.000000	16371894	-0.001061
266625923	11599867	60627	10000.000000	31663	102	1.000000	20117	2732	1.000000	16478210	-0.000695
266594188	11615009	60808	10000.000000	31670	46	1.000000	20203	2383	1.000000	16583737	-0.000011
266629325	11610914	60125	10000.000000	31559	65	1.000000	20158	2598	1.000000	16690107	0.000333
266549132	11634073	60744	10000.000000	31824	58	1.000000	19484	2878	1.000000	16795571	-0.001920
266603870	11614356	60814	10000.000000	31709	60	1.000000	19762	2782	1.000000	16901486	-0.001360
266615978	11606487	60484	10000.000000	31624	99	1.000000	19810	2741	1.000000	17007102	-0.000852
266612309	11621687	60788	10000.000000	31955	42	1.000000	19731	2633	1.000000	17112214	-0.002506
266560624	11627244	60548	10000.000000	31995	56	1.000000	20184	2511	1.000000	17218040	-0.003534
266610154	11624154	60418	10000.000000	31854	65	1.000000	19921	2502	1.000000	17322923	-0.003155
266587131	11623370	60635	10000.000000	31965	73	1.000000	20302	2523	1.000000	17427197	-0.003094
266588605	11617482	60524	10000.000000	31504	76	1.000000	20163	2555	1.000000	17531838	-0.003986
266610630	11609940	60365	10000.000000	31620	57	1.000000	20106	2578	1.000000	17636026	-0.003668
266573642	11621027	60602	10000.000000	31421	69	1.000000	20065	2581	1.000000	17740715	-0.003751
266604382	11625986	60724	10000.000000	31426	77	1.000000	19910	2759	1.000000	17844961	-0.003252
266646852	11609948	60016	10000.000000	31696	83	1.000000	19995	2527	1.000000	17948936	-0.003255
266613545	11608117	60462	10000.000000	31536	79	1.000000	19854	2701	1.000000	18052941	-0.003223
266581114	11630485	60373	10000.000000	31493	68	1.000000	19973	2693	1.000000	18156398	-0.004678
266580565	11611857	60564	10000.000000	31692	74	1.000000	20282	2477	1.000000	18259871	-0.004582
266610726	11614802	60099	10000.000000	31656	98	1.000000	20176	2427	1.000000	18363156	-0.004086
266634878	11612803	60256	10000.000000	31831	64	1.000000	20421	2578	1.000000	18466059	-0.004810
266592241	11626254	60244	10000.000000	31781	53	1.000000	20458	2427	1.000000	18569104	-0.004552
266604793	11612700	60763	10000.000000	31671	59	1.000000	19410	2714	1.000000	18672508	-0.005248
266610459	11615575	60515	10000.000000	31530	81	1.000000	19928	2819	1.000000	18775444	-0.005045
266579598	11627856	60279	10000.000000	31671	62	1.000000	20011	2605	1.000000	18877926	-0.004564
266604090	11613716	60469	10000.000000	31624	69	1.000000	20158	2625	1.000000	18980994	-0.004016
266611959	11608635	60207	10000.000000	31516	51	1.000000	19833	2520	1.000000	19083838	-0.003494
266582385	11626866	60096	10000.000000	31721	91	1.000000	19928	2683	1.000000	19186860	-0.003230
266606566	11613260	60557	10000.000000	31705	58	1.000000	20495	2350	1.000000	19288987	-0.003516
266632471	11614309	60611	10000.000000	31706	91	1.000000	20036	2468	1.000000	19391516	-0.003327
266653929	11603718	60064	10000.000000	31732	84	1.000000	20158	2615	1.000000	19492977	-0.003809
266636780	11614296	60380	10000.000000	31634	56	1.000000	19627	2691	1.000000	19594790	-0.003724
266615394	11607290	60414	10000.000000	31538	76	1.000000	20097	2556	1.000000	19695851	-0.003732
266613155	11629108	60045	10000.000000	31541	54	1.000000	20021	2932	1.000000	19797303	-0.003160
266597026	11616269	60208	10000.000000	31588	54	1.000000	20329	2631	1.000000	19898496	-0.003187
266599955	11626667	60487	10000.000000	31796	73	1.000000	20112	2709	1.000000	19999526	-0.002433
266589728	11633811	60750	10000.000000	31661	67	1.000000	20614	2440	1.000000	20100413	-0.002348
266626338	11604631	60573	10000.000000	31628	45	1.000000	19682	2749	1.000000	20201649	-0.003912
266608584	11617826	60415	10000.000000	31593	65	1.000000	19864	2670	1.000000	20301884	-0.003785
266514176	11637179	60965	10000.000000	31705	75	1.000000	19581	2696	1.000000	20402353	-0.004265
266611310	11623489	60074	10000.000000	31589	65	1.000000	20551	2447	1.000000	20503151	-0.004091
266593886	11620004	60158	10000.000000	31813	45	1.000000	20183	2583	1.000000	20602855	-0.004483
266595016	11611125	60118	10000.000000	31785	52	1.000000	19701	2696	1.000000	20702919	-0.004398
266582458	11623098	60424	10000.000000	31603	61	1.000000	20092	2487	1.000000	20802519	-0.004269
266575726	11631531	60263	10000.000000	31860	49	1.000000	19987	2706	1.000000	20902272	-0.003994
266634293	11604905	60535	10000.000000	31690	65	1.000000	20219	2621	1.000000	21000905	-0.003901
266626264	11615629	60469	10000.000000	31854	50	1.000000	19960	2467	1.000000	21099950	-0.003842
266649393	11611388	60671	10000.000000	31504	56	1.000000	19533	2850	1.000000	21198657	-0.004003
266593949	11617929	60397	10000.000000	31587	44	1.000000	20629	2389	1.000000	21296823	-0.004116
266593968	11621082	60423	10000.000000	31607	72	1.000000	19682	2796	1.000000	21395321	-0.003897
npatches	nstrain	runtime	dt	init_x	init_y	init_y_blood	init_z	init_S	beta0	beta1	beta2	beta3	mean_beta	B	d	delta	delta_blood	b[0]	mut	m	CTL	c	g	epsilon	k	het	lambda	rho	omega	x_max	patch.dyna	DELTA	A	VA
10000	1	100.000000	0.001000	21900	9499	5000000	0.001000	10000000	12.850326	11.218011	15.259934	14.290278	13	800000000	0.010000	1.000000	432.000000	80000	0.000050	0.004800	0	0.500000	0.000000	2.500000	9.000000	0.500000	0.001000	0.001000	0.010000	31872	0	10.000000	7.000000	1.000000
sus	inf	inf_blood	z	x[0]	y[0][0]	z[0]	x[1]	y[1][0]	z[1]	S[0]	synchrony
219000000	94990000	5000000	10.000000	21900	9499	0.001000	21900	9499	0.001000	10000000	0.000000
144385176	62753682	327495	3941.516320	13902	6454	0.394152	15175	5951	0.394152	10542930	0.000000
212084290	26629119	139245	6325.803353	20695	2765	0.632580	23008	2086	0.632580	10801339	0.000000
243723910	16824792	87816	7771.765723	23577	1951	0.777177	26986	944	0.777177	10977599	0.000000
259895860	12577946	65574	8648.676577	26899	975	0.864868	28911	613	0.864868	11110611	0.000000
268647060	10474717	54612	9180.483393	27679	899	0.918048	29676	405	0.918048	11220447	0.000000
273637036	9339036	48437	9503.000201	28409	602	0.950300	30687	261	0.950300	11317516	0.000000
276566377	8679249	45147	9698.592075	29499	437	0.969859	31102	165	0.969859	11406657	0.000000
278215773	8322067	43615	9817.209710	29835	421	0.981721	31047	144	0.981721	11491136	0.000000
279222341	8100815	42402	9889.145947	29985	413	0.988915	31631	112	0.988915	11572736	0.000000
279928146	7946780	41493	9932.772025	30053	369	0.993277	31422	104	0.993277	11652579	0.000000
280292863	7868052	40811	9959.229270	29760	450	0.995923	31291	175	0.995923	11731222	0.000000
280541142	7818818	40843	9975.274394	29310	490	0.997527	31233	110	0.997527	11809086	0.000000
280660111	7798116	40554	9985.005037	30077	372	0.998501	31212	194	0.998501	11886638	0.000000
280714304	7785645	40879	9990.906233	30196	345	0.999091	31037	127	0.999091	11963608	0.000000
280783286	7762654	40483	9994.485041	29829	388	0.999449	31318	81	0.999449	12041161	0.000000
280797022	7766227	40438	9996.655426	29237	565	0.999666	31300	121	0.999666	12118659	0.000000
280830823	7767858	40709	9997.971667	29879	341	0.999797	31274	99	0.999797	12195765	0.000000
280833953	7757124	40283	9998.769908	30018	419	0.999877	31419	128	0.999877	12272055	0.000000
280832854	7754620	40427	9999.254005	29582	473	0.999925	31230	107	0.999925	12348384	0.000000
280803413	7770252	40398	9999.547588	29397	501	0.999955	31406	108	0.999955	12424668	0.000000
280872335	7747794	40439	9999.725632	29905	450	0.999973	31280	101	0.999973	12500694	0.000000
280851126	7744492	40521	9999.833608	29346	467	0.999983	31173	96	0.999983	12577132	0.000000
280821821	7752723	40198	9999.899091	29754	406	0.999990	31312	116	0.999990	12653327	0.000000
280773215	7770414	40190	9999.938803	29623	472	0.999994	31491	181	0.999994	12729034	0.000000
280892222	7756801	40049	9999.962887	29830	400	0.999996	31011	226	0.999996	12804698	0.000000
280842075	7762164	40313	9999.977493	29741	392	0.999998	31269	97	0.999998	12880164	0.000000
280912670	7741670	40315	9999.986350	30058	330	0.999999	31344	56	0.999999	12955887	0.000000
280814370	7748298	40560	9999.991722	30201	441	0.999999	31295	113	0.999999	13031591	0.000000
280873433	7748906	40894	9999.994980	29720	454	0.999999	31180	131	0.999999	13106510	0.000000
280868735	7741025	40415	9999.996955	29625	395	1.000000	31421	98	1.000000	13181553	0.000000
280841785	7762413	40372	9999.998154	29765	438	1.000000	31614	103	1.000000	13257390	0.000000
280890573	7744893	40622	9999.998880	29873	405	1.000000	31283	101	1.000000	13331713	0.000000
280796533	7762192	40337	9999.999321	29890	440	1.000000	31428	151	1.000000	13407228	0.000000
280845644	7765951	40689	9999.999588	29740	455	1.000000	31218	143	1.000000	13482183	0.000000
280830476	7752723	39850	9999.999750	29784	387	1.000000	31064	144	1.000000	13556793	0.000000
280871310	7761307	40358	9999.999849	29523	533	1.000000	31191	154	1.000000	13631662	0.000000
280857261	7750130	40524	9999.999908	29383	508	1.000000	31167	121	1.000000	13706777	0.000000
280831602	7755640	40487	9999.999944	29327	448	1.000000	31401	113	1.000000	13780956	0.000000
280877821	7745242	40407	9999.999966	29485	444	1.000000	31396	113	1.000000	13855365	0.000000
280895370	7741082	40359	9999.999980	29695	522	1.000000	31382	78	1.000000	13929587	-1.#IND00
280843213	7751410	40229	9999.999988	29622	395	1.000000	31507	128	1.000000	14003269	-1.#IND00
280763172	7769100	40727	9999.999992	29938	428	1.000000	31177	160	1.000000	14077344	0.011417
280824937	7757401	40445	9999.999995	29808	429	1.000000	31433	118	1.000000	14151273	0.013588
280860819	7753779	40541	9999.999997	29813	490	1.000000	31223	112	1.000000	14225426	0.010312
280812098	7769082	40443	9999.999998	29875	412	1.000000	31390	118	1.000000	14298487	0.008231
280797561	7763752	40444	9999.999999	29976	386	1.000000	31652	106	1.000000	14371768	0.022720
280844146	7749592	40283	9999.999999	29920	378	1.000000	31222	111	1.000000	14444940	0.019690
280827987	7753686	40369	10000.000000	30081	438	1.000000	31257	114	1.000000	14518216	0.021076
280864240	7749231	40564	10000.000000	29652	546	1.000000	31317	131	1.000000	14591300	0.019907
280838782	7748872	40440	10000.000000	29694	472	1.000000	31404	81	1.000000	14664556	0.017020
280844010	7756485	40412	10000.000000	30161	337	1.000000	31459	122	1.000000	14737635	0.015379
280814093	7762158	40239	10000.000000	29796	400	1.000000	31510	96	1.000000	14810697	0.015706
280806328	7759161	40452	10000.000000	30084	290	1.000000	31539	142	1.000000	14883484	0.014700
280872691	7744546	40070	10000.000000	30109	351	1.000000	31404	101	1.000000	14956248	0.015125
280840450	7760820	40668	10000.000000	29932	388	1.000000	31516	70	1.000000	15029173	0.015286
280849660	7761481	40301	10000.000000	29472	585	1.000000	31245	104	1.000000	15101496	0.013734
280863240	7739091	40504	10000.000000	29530	471	1.000000	31406	126	1.000000	15173516	0.012347
280876867	7747592	40371	10000.000000	30302	386	1.000000	31614	145	1.000000	15246073	0.011581
280810532	7763856	40531	10000.000000	30305	344	1.000000	31211	191	1.000000	15318525	0.007211
280892328	7740385	40265	10000.000000	30421	406	1.000000	31144	156	1.000000	15390407	0.006576
280837879	7749316	40195	10000.000000	30203	334	1.000000	31287	166	1.000000	15462055	0.006218
280844750	7747953	40144	10000.000000	30047	324	1.000000	31181	185	1.000000	15533457	0.005173
280842729	7762387	40540	10000.000000	30201	394	1.000000	31169	147	1.000000	15605284	0.005070
280841363	7756645	40242	10000.000000	29946	360	1.000000	31093	166	1.000000	15677224	0.004421
280820851	7761183	40678	10000.000000	30296	255	1.000000	31223	117	1.000000	15749063	0.004559
280912599	7733346	40119	10000.000000	30535	292	1.000000	31023	108	1.000000	15819989	0.003669
280874463	7750015	40149	10000.000000	29868	490	1.000000	31624	106	1.000000	15891613	0.003865
280843184	7751430	40505	10000.000000	29727	435	1.000000	31348	90	1.000000	15963135	0.004139
280854776	7750462	40802	10000.000000	29412	574	1.000000	31366	47	1.000000	16034269	0.003832
280865550	7747218	40136	10000.000000	29830	383	1.000000	31541	110	1.000000	16105104	0.003717
280887599	7747648	40360	10000.000000	30291	348	1.000000	31296	106	1.000000	16175896	0.002832
280885152	7741906	40230	10000.000000	30118	366	1.000000	31442	115	1.000000	16246374	0.002367
280872184	7750683	40390	10000.000000	30415	264	1.000000	31470	105	1.000000	16316751	0.001866
280855148	7737041	40380	10000.000000	29989	445	1.000000	31470	105	1.000000	16387985	0.001751
280859209	7754101	39919	10000.000000	29820	447	1.000000	31010	146	1.000000	16458745	0.000573
280848699	7756373	40790	10000.000000	29874	475	1.000000	31128	121	1.000000	16528483	0.000607
280864299	7759256	40155	10000.000000	29912	417	1.000000	31228	170	1.000000	16597875	-0.000101
280821820	7759248	40674	10000.000000	29637	438	1.000000	31028	135	1.000000	16668364	-0.000416
280859754	7750711	40198	10000.000000	30224	309	1.000000	31410	100	1.000000	16738973	-0.000509
280860251	7754798	40477	10000.000000	29661	473	1.000000	31363	132	1.000000	16809135	-0.001181
280841252	7758809	40371	10000.000000	29827	480	1.000000	31296	124	1.000000	16878997	-0.001080
280816583	7757508	39932	10000.000000	29978	440	1.000000	31370	125	1.000000	16948529	-0.000388
280851098	7748724	40252	10000.000000	29832	360	1.000000	31187	107	1.000000	17018268	-0.000305
280857296	7751244	39976	10000.000000	30095	377	1.000000	31442	125	1.000000	17088320	0.000073
280843322	7759796	40339	10000.000000	29557	462	1.000000	31362	94	1.000000	17157891	0.000360
280812206	7765021	40624	10000.000000	29809	533	1.000000	31164	104	1.000000	17227177	0.000203
280794281	7769999	40114	10000.000000	30213	367	1.000000	31425	97	1.000000	17295619	0.000252
280846510	7759182	40123	10000.000000	29747	458	1.000000	31405	63	1.000000	17364855	0.000158
280826108	7767727	40163	10000.000000	29535	408	1.000000	31356	152	1.000000	17433987	-0.000514
280858495	7745389	40407	10000.000000	30113	348	1.000000	31329	109	1.000000	17502908	-0.000864
280815176	7762733	40299	10000.000000	29937	422	1.000000	31343	117	1.000000	17572118	-0.001121
280858456	7751050	40430	10000.000000	29762	440	1.000000	31026	177	1.000000	17640698	-0.000784
280833063	7752179	39754	10000.000000	30050	346	1.000000	31155	108	1.000000	17709908	-0.000946
280836578	7752035	40246	10000.000000	29898	398	1.000000	31227	153	1.000000	17778197	-0.001051
280836106	7755877	40629	10000.000000	29860	386	1.000000	31057	177	1.000000	17846252	-0.000790
280860832	7746032	40838	10000.000000	29986	427	1.000000	31301	118	1.000000	17914023	0.000024
280850567	7754780	40306	10000.000000	29819	355	1.000000	31400	105	1.000000	17982006	-0.000062
280831933	7756600	40737	10000.000000	29771	550	1.000000	31472	110	1.000000	18049964	-0.000086
280836040	7754560	40536	10000.000000	29714	308	1.000000	31516	114	1.000000	18118200	-0.000111
npatches	nstrain	runtime	dt	init_x	init_y	init_y_blood	init_z	init_S	beta0	beta1	beta2	beta3	mean_beta	B	d	delta	delta_blood	b[0]	mut	m	CTL	c	g	epsilon	k	het	lambda	rho	omega	x_max	patch.dyna	DELTA	A	VA
10000	1	100.000000	0.001000	21900	9499	5000000	0.001000	10000000	15.907944	16.904629	16.753143	11.093523	13	800000000	0.010000	1.000000	432.000000	80000	0.000050	0.004800	0	0.500000	0.000000	2.500000	10.000000	0.500000	0.001000	0.001000	0.010000	31872	0	10.000000	7.000000	1.000000
sus	inf	inf_blood	z	x[0]	y[0][0]	z[0]	x[1]	y[1][0]	z[1]	S[0]	synchrony
219000000	94990000	5000000	10.000000	21900	9499	0.001000	21900	9499	0.001000	10000000	0.000000
149377726	56273584	293909	3941.516320	12308	6625	0.394152	11519	6932	0.394152	10533332	0.000000
221473644	22102333	115803	6325.803353	18694	3079	0.632580	17520	3499	0.632580	10767933	0.000000
253866417	13238907	68886	7771.765723	21820	2116	0.777177	20553	2390	0.777177	10917745	0.000000
269948457	9532394	49516	8648.676577	23246	1847	0.864868	22571	1923	0.864868	11025634	0.000000
278538578	7697002	40418	9180.483393	25078	1271	0.918048	23703	1613	0.918048	11110473	0.000000
283384803	6719645	35041	9503.000201	25730	1158	0.950300	23899	1553	0.950300	11183105	0.000000
286166034	6174336	32152	9698.592075	26089	963	0.969859	24490	1369	0.969859	11248085	0.000000
287835206	5854242	30511	9817.209710	26020	1174	0.981721	25123	1378	0.981721	11309190	0.000000
288800941	5664445	29684	9889.114807	26491	1014	0.988915	24735	1344	0.988915	11368271	0.000000
289380611	5563886	28893	9932.753140	26641	939	0.993277	24865	1312	0.993277	11424576	0.000000
289759211	5480773	28648	9959.217817	27009	971	0.995923	25613	1062	0.995923	11480373	0.000000
290003814	5434546	28164	9975.267449	26845	955	0.997527	25536	1135	0.997527	11535619	0.000000
290159652	5402874	28307	9984.987035	26636	1032	0.998501	25251	1334	0.998501	11590287	0.000000
290217925	5390361	28341	9990.895315	27353	766	0.999091	24436	1454	0.999091	11644591	0.000000
290278618	5381020	28088	9994.455236	26635	1035	0.999449	25490	1121	0.999449	11698254	0.000000
290286255	5394404	27989	9996.626245	26452	1021	0.999666	24802	1404	0.999666	11752545	0.000000
290275294	5388524	28114	9997.953970	26850	863	0.999797	24960	1311	0.999797	11806187	0.000000
290311270	5371307	27999	9998.759175	27072	838	0.999877	24954	1310	0.999877	11859582	0.000000
290332493	5371253	27883	9999.247496	26678	978	0.999925	25729	1193	0.999925	11913305	0.000000
290342521	5377695	28103	9999.543640	26536	1021	0.999955	24979	1312	0.999955	11966664	0.000000
290337510	5369690	28076	9999.721579	26771	1024	0.999973	25378	1239	0.999973	12019472	0.000000
290364437	5364894	27858	9999.828737	26464	1116	0.999983	25258	1119	0.999983	12072798	0.000000
290357720	5366689	27602	9999.847497	26650	1051	0.999990	25461	1163	0.999990	12125786	0.000000
290381646	5364578	27794	9999.900189	26747	938	0.999994	25154	1142	0.999994	12178202	0.000000
290370675	5367979	27991	9999.939469	26791	895	0.999996	25425	1269	0.999996	12231234	0.000000
290335848	5370192	27914	9999.877183	26790	985	0.999998	24953	1282	0.999998	12283774	0.000000
290365878	5372508	27470	9999.879290	26949	1009	0.999999	25485	1198	0.999999	12336678	0.000000
290356775	5365065	28097	9999.923715	26993	856	0.999999	25060	1188	0.999999	12389737	0.000000
290362369	5364125	28074	9999.953737	26409	1042	0.999999	25690	1243	0.999999	12442026	0.000000
290379160	5365992	27628	9999.874301	26690	972	1.000000	25483	1047	1.000000	12494925	0.000000
290336391	5373097	27771	9999.844408	26913	815	1.000000	25410	1368	1.000000	12547434	0.000000
290305437	5373588	28069	9999.905641	26619	1017	1.000000	25132	1192	1.000000	12599691	0.000000
290339677	5372041	27964	9999.885718	26513	1042	1.000000	25197	1211	1.000000	12652092	0.000000
290353581	5361699	27705	9999.930693	26325	1134	1.000000	25583	1233	1.000000	12704265	0.000000
290331235	5372623	28241	9999.951107	26835	875	1.000000	25069	1291	1.000000	12756220	0.000000
290356070	5362083	28030	9999.961279	26781	948	1.000000	25521	1126	1.000000	12808308	0.000000
290308184	5374720	28018	9999.976518	26764	940	1.000000	25789	1185	1.000000	12859944	0.000000
290358005	5366472	28107	9999.980817	27027	849	1.000000	25712	1187	1.000000	12911910	0.000000
290359525	5369980	27878	9999.946968	27724	677	1.000000	25641	1147	1.000000	12963496	0.000000
290311456	5372670	27846	9999.967839	26847	1000	1.000000	25677	1168	1.000000	13015788	-1.#IND00
290353236	5368735	27885	9999.980496	26373	915	1.000000	24743	1497	1.000000	13066854	-0.016000
290343368	5370765	28084	9999.970958	26183	1176	1.000000	25263	1071	1.000000	13118529	-0.018873
290359658	5380295	27984	9999.963267	26828	979	1.000000	25334	1248	1.000000	13169406	-0.014533
290330386	5372494	28122	9999.955234	26936	924	1.000000	25486	1023	1.000000	13220585	-0.010210
290370957	5367114	28220	9999.972851	26489	1028	1.000000	24794	1296	1.000000	13272070	0.000739
290358801	5374597	27883	9999.962234	27212	867	1.000000	25604	1159	1.000000	13323200	-0.008245
290298713	5377853	27721	9999.944099	26700	1018	1.000000	25252	1184	1.000000	13374143	-0.005547
290378763	5362390	27902	9999.966098	26775	849	1.000000	25293	1248	1.000000	13425250	-0.003163
290354826	5370907	27833	9999.855172	27346	926	1.000000	25881	1254	1.000000	13476053	-0.000069
290335376	5372446	27768	9999.912169	26628	1049	1.000000	25466	1196	1.000000	13527234	0.000144
290350557	5368676	27832	9999.917091	26619	918	1.000000	25254	1164	1.000000	13578726	-0.001926
290303596	5378216	28359	9999.949720	26714	882	1.000000	24980	1320	1.000000	13628881	-0.001802
290329328	5373222	27614	9999.877726	26445	986	1.000000	25418	1207	1.000000	13680009	-0.002385
290320708	5372913	28072	9999.912548	26660	1056	1.000000	24668	1329	1.000000	13730635	-0.003148
290339785	5381176	28026	9999.946964	27000	911	1.000000	25444	1149	1.000000	13781002	-0.004038
290312793	5373631	27845	9999.929836	26667	945	1.000000	25009	1218	1.000000	13831839	-0.001270
290298864	5378876	28079	9999.957449	26981	911	1.000000	25390	1243	1.000000	13882360	-0.002435
290397474	5345635	27875	9999.959924	26731	1050	1.000000	24992	1268	1.000000	13932090	-0.003917
290340809	5370546	27789	9999.970735	26252	1024	1.000000	25752	1166	1.000000	13982244	-0.004434
290366046	5364563	27913	9999.982252	27068	806	1.000000	25803	1205	1.000000	14032221	-0.003247
290336773	5369591	27765	9999.985603	26698	980	1.000000	24942	1360	1.000000	14082658	-0.001633
290344405	5366683	28154	9999.956804	26522	1002	1.000000	25266	1153	1.000000	14132582	-0.002000
290318265	5378293	27955	9999.902954	26634	971	1.000000	25100	1224	1.000000	14182535	-0.002378
290276464	5384196	27961	9999.941146	26691	1007	1.000000	24584	1425	1.000000	14232566	-0.002377
290355845	5364724	27760	9999.920776	27312	832	1.000000	25416	1139	1.000000	14282772	-0.003343
290319619	5374912	27898	9999.937384	26497	1018	1.000000	25595	1192	1.000000	14333073	-0.003305
290361993	5364381	27502	9999.931414	26768	1007	1.000000	25002	1337	1.000000	14382790	-0.004003
290316579	5376929	28135	9999.943031	26882	877	1.000000	25832	1167	1.000000	14432170	-0.004520
290368588	5362615	27886	9999.965451	26433	1108	1.000000	25596	1137	1.000000	14481688	-0.004756
290299477	5370550	28072	9999.979047	26785	998	1.000000	25233	1266	1.000000	14531460	-0.004680
290331216	5375348	27853	9999.987293	27050	928	1.000000	25251	1191	1.000000	14580674	-0.004735
290342511	5371923	27953	9999.950786	26189	1107	1.000000	25520	1253	1.000000	14629632	-0.004466
290360022	5378085	28022	9999.947660	26491	932	1.000000	25415	1285	1.000000	14678400	-0.003946
290328974	5372969	28032	9999.960289	26924	923	1.000000	24661	1376	1.000000	14727652	-0.003646
290361547	5367975	27762	9999.947444	26521	974	1.000000	25577	1159	1.000000	14776378	-0.003963
290330057	5371855	28038	9999.968127	27002	877	1.000000	25247	1196	1.000000	14825544	-0.004226
290338077	5374385	28025	9999.973219	26199	1038	1.000000	25816	1280	1.000000	14874241	-0.004121
290378843	5374369	28057	9999.979873	27361	803	1.000000	25216	1266	1.000000	14922734	-0.003996
290359723	5364769	28250	9999.978979	27366	955	1.000000	25012	1246	1.000000	14971485	-0.004090
290317912	5375940	28071	9999.987252	27126	896	1.000000	25981	1081	1.000000	15020145	-0.004148
290368451	5367262	27740	9999.980772	26584	1069	1.000000	25179	1283	1.000000	15069199	-0.002666
290374039	5365335	27969	9999.988339	26078	1084	1.000000	25548	1036	1.000000	15117870	-0.002645
290329812	5377924	27968	9999.966821	27882	704	1.000000	24686	1402	1.000000	15166489	-0.002528
290342551	5380774	27845	9999.973027	27285	880	1.000000	25212	1272	1.000000	15215093	-0.002291
290301259	5371378	27805	9999.983642	26530	1064	1.000000	25274	1258	1.000000	15263699	-0.001966
290347629	5365299	27873	9999.978080	26283	1001	1.000000	25398	1140	1.000000	15312695	0.000211
290356309	5365542	27992	9999.960901	26882	978	1.000000	24892	1378	1.000000	15360480	0.000124
290354281	5369160	27990	9999.976288	26354	990	1.000000	25563	1218	1.000000	15408462	0.000392
290344529	5367563	27971	9999.890765	26801	983	1.000000	25277	1288	1.000000	15456513	0.000071
290350099	5370082	27857	9999.914543	26410	1058	1.000000	24428	1388	1.000000	15504552	0.000287
290333417	5369859	28059	9999.912268	27365	828	1.000000	25552	1043	1.000000	15552598	0.000224
290325994	5380213	27940	9999.946794	27322	916	1.000000	25103	1384	1.000000	15600467	0.000589
290328925	5368903	28020	9999.864103	26784	1045	1.000000	25445	1141	1.000000	15648492	0.000264
290332225	5374024	28349	9999.872174	26393	1107	1.000000	25361	1119	1.000000	15696212	0.000501
290269812	5382370	28223	9999.922479	26678	976	1.000000	25311	1298	1.000000	15743171	0.000585
290379852	5362459	27634	9999.767428	27172	793	1.000000	24980	1261	1.000000	15790596	0.000526
290335023	5371391	28172	9999.833853	26405	1042	1.000000	24895	1294	1.000000	15838648	0.000311
290387696	5373325	28172	9999.899239	26886	874	1.000000	25336	1207	1.000000	15885974	0.000276
290347482	5364720	27950	9999.933590	27091	893	1.000000	25456	1174	1.000000	15933609	0.000069
npatches	nstrain	runtime	dt	init_x	init_y	init_y_blood	init_z	init_S	beta0	beta1	beta2	beta3	mean_beta	B	d	delta	delta_blood	b[0]	mut	m	CTL	c	g	epsilon	k	het	lambda	rho	omega	x_max	patch.dyna	DELTA	A	VA
10000	1	100.000000	0.001000	21900	9499	5000000	0.001000	10000000	12.512160	8.069597	16.286543	10.550085	13	800000000	0.010000	1.000000	432.000000	80000	0.000050	0.004800	0	0.500000	0.000000	2.500000	11.000000	0.500000	0.001000	0.001000	0.010000	31872	0	10.000000	7.000000	1.000000
sus	inf	inf_blood	z	x[0]	y[0][0]	z[0]	x[1]	y[1][0]	z[1]	S[0]	synchrony
219000000	94990000	5000000	10.000000	21900	9499	0.001000	21900	9499	0.001000	10000000	0.000000
154561867	50376466	264832	3941.516320	15081	5204	0.394152	20345	3180	0.394152	10526596	0.000000
230597027	18231852	95359	6325.803353	23579	1741	0.632580	29099	360	0.632580	10738287	0.000000
263330725	10312889	53963	7771.765723	27454	805	0.777177	31350	110	0.777177	10863964	0.000000
279266062	7045883	36791	8648.676577	29680	368	0.864868	31666	26	0.864868	10948344	0.000000
287539835	5489548	28724	9180.483393	31072	97	0.918048	31764	29	0.918048	11011136	0.000000
292206782	4639546	24383	9502.930961	31536	87	0.950300	31756	34	0.950300	11061996	0.000000
294896418	4174338	21923	9698.334712	31545	69	0.969859	32006	12	0.969859	11105641	0.000000
296458078	3901850	20078	9815.841970	31566	53	0.981721	31889	13	0.981721	11144847	0.000000
297351395	3751686	19471	9886.191387	31567	49	0.988915	31601	23	0.988915	11181773	0.000000
297970044	3647050	18905	9928.161649	31738	24	0.993277	31958	25	0.993277	11217563	0.000000
298310070	3589791	18605	9952.309812	31879	51	0.995923	31808	13	0.995923	11251699	0.000000
298475607	3555908	18461	9966.517153	31667	36	0.997527	31911	17	0.997527	11285343	0.000000
298694740	3523475	18462	9975.168884	31534	35	0.998501	31805	17	0.990802	11318537	0.000000
298725350	3517347	18464	9978.730395	31877	20	0.999091	31726	5	0.994422	11351466	0.000000
298821969	3504876	18420	9981.399813	31598	35	0.999449	31641	9	0.996617	11384532	0.000000
298801993	3499578	17967	9983.748771	31579	38	0.999666	31713	14	0.997948	11417273	0.000000
298851179	3498346	18200	9984.803274	31777	45	0.999797	31584	8	0.998756	11449721	0.000000
298851218	3503854	18303	9986.330054	31570	36	0.999877	31766	17	0.999245	11482300	0.000000
298811316	3506056	18424	9984.601927	31703	18	0.999925	31787	16	0.999542	11515266	0.000000
298816571	3504876	18339	9985.932306	31814	21	0.999955	31791	11	0.999722	11547465	0.000000
298827061	3502017	18444	9986.592962	31701	20	0.999973	31852	7	0.999832	11580106	0.000000
298859437	3484998	18130	9986.884664	31763	44	0.999983	31732	19	0.999898	11612670	0.000000
298871939	3503278	18056	9987.042447	31629	36	0.999990	31830	12	0.999938	11644838	0.000000
298824670	3503580	18446	9986.589161	31498	69	0.999994	31958	15	0.999962	11676841	0.000000
298827845	3497604	18324	9986.610097	31491	72	0.999996	31948	14	0.999977	11708960	0.000000
298852793	3499051	17974	9987.737465	31421	58	0.999998	31825	18	0.999986	11741014	0.000000
298842109	3495102	18228	9987.170978	31592	29	0.999999	32034	22	0.999992	11773536	0.000000
298824644	3508455	18231	9986.433824	31748	27	0.999999	31824	11	0.999995	11805672	0.000000
298849072	3497866	18289	9985.672296	31531	36	0.999999	31875	9	0.999997	11837599	0.000000
298890257	3492741	18048	9986.420036	31577	67	1.000000	31790	12	0.999998	11869911	0.000000
298820815	3505018	18391	9987.263118	31603	75	1.000000	32120	15	0.999999	11902244	0.000000
298850333	3494278	17995	9986.857965	31621	48	1.000000	31737	21	0.999999	11934256	0.000000
298868977	3494292	18131	9987.203983	31601	55	1.000000	31662	9	1.000000	11966614	0.000000
298877457	3490632	18211	9986.654306	31732	66	1.000000	31606	8	1.000000	11998850	0.000000
298851716	3500113	18120	9986.069100	31600	35	1.000000	31755	8	1.000000	12030626	0.000000
298839538	3495364	18117	9986.042606	31881	30	1.000000	31689	17	1.000000	12062454	0.000000
298856188	3498434	18150	9985.740434	31607	28	1.000000	31813	12	1.000000	12093882	0.000000
298830564	3498900	18042	9986.441099	31619	19	1.000000	31851	17	1.000000	12125872	0.000000
298877816	3490065	18285	9986.375032	31578	78	1.000000	31934	6	1.000000	12157581	0.000000
298906653	3480994	17947	9985.974145	31818	35	1.000000	31706	9	0.967608	12189474	-1.#IND00
298858270	3505112	18341	9986.781159	31518	35	1.000000	31960	15	0.980355	12221676	-1.#IND00
298850196	3491510	17961	9987.894848	31622	25	1.000000	31842	16	0.988086	12253200	0.004178
298858814	3496149	18344	9987.440808	31873	26	1.000000	31688	19	0.992775	12284892	0.009063
298855926	3486025	18196	9986.694500	32038	14	1.000000	31703	14	0.995618	12316029	0.004931
298871440	3492740	18153	9986.534712	31511	81	1.000000	31661	13	0.997343	12347231	0.007203
298873856	3499394	18482	9987.113925	31686	71	1.000000	32092	9	0.998388	12378376	0.012583
298859826	3492047	18186	9987.534825	31526	41	1.000000	31873	5	0.999023	12409976	0.014410
298865420	3501121	18214	9986.599652	31684	43	1.000000	31663	5	0.999407	12441117	0.006649
298849783	3499189	18130	9986.617065	31581	55	1.000000	31600	6	0.999641	12472154	0.005850
298821130	3499618	18249	9985.964096	31634	50	1.000000	31898	10	0.999782	12503347	0.005224
298906956	3487840	18068	9986.200673	31572	44	1.000000	31862	8	0.999868	12534582	0.009604
298836067	3498806	18267	9985.895918	31540	35	1.000000	31951	18	0.999920	12565744	0.012161
298846598	3501011	18578	9986.064549	31593	43	1.000000	31894	18	0.999951	12597097	0.011643
298818820	3496222	18223	9987.122576	31484	24	1.000000	31652	20	0.999971	12627656	0.009332
298847510	3495555	18347	9987.460925	31798	42	1.000000	31620	17	0.999982	12658976	0.008998
298822461	3499591	18261	9986.840490	31372	48	1.000000	31796	10	0.999989	12689755	0.009464
298880790	3489676	18138	9987.221421	31621	32	1.000000	31805	6	0.999993	12720874	0.009363
298872506	3496587	18205	9987.207218	31735	53	1.000000	32084	10	0.999996	12751228	0.010078
298885397	3490406	18348	9987.299129	31580	40	1.000000	31778	18	0.999998	12781929	0.009099
298872336	3496953	18345	9986.190020	31717	30	1.000000	31893	11	0.999999	12812280	0.008394
298861744	3499938	18182	9986.848283	31610	31	1.000000	31834	5	0.999999	12843122	0.009060
298809713	3498806	18249	9986.572767	31754	11	1.000000	31535	14	0.984702	12873979	0.009158
298859071	3501916	18567	9987.180363	31855	33	1.000000	31660	10	0.990723	12904383	0.008346
298864637	3489632	18013	9985.953704	31959	34	1.000000	31706	12	0.994374	12935072	0.007948
298878491	3499480	18285	9985.223614	31635	42	1.000000	31876	17	0.996588	12965787	0.005516
298861812	3501555	18086	9985.609805	31794	40	1.000000	31784	12	0.997931	12996284	0.005416
298819152	3499584	18451	9985.885930	31826	40	1.000000	31800	6	0.998745	13026549	0.005485
298857789	3502287	18405	9986.496881	31833	18	1.000000	31960	18	0.999239	13056864	0.004416
298836421	3501846	18148	9985.748502	31537	24	1.000000	31772	17	0.999538	13086970	0.004397
298811662	3504553	18415	9986.411377	31707	45	1.000000	31800	12	0.999720	13117600	0.003743
298829997	3500903	18288	9986.115150	31881	40	1.000000	31952	22	0.999830	13147769	0.002556
298834623	3503372	18283	9985.875949	31668	77	1.000000	31699	12	0.999897	13177913	0.002964
298865485	3488620	18193	9986.055451	31802	57	1.000000	31802	19	0.999938	13208090	0.002350
298822618	3513229	18355	9986.815304	31782	68	1.000000	31905	4	0.999962	13238161	0.002359
298818068	3509298	18350	9985.787174	31664	20	1.000000	31645	17	0.999977	13268131	0.001712
298808104	3506023	18314	9986.414114	31829	25	1.000000	31956	20	0.999986	13298717	0.001642
298846520	3499750	18255	9986.824757	31551	57	1.000000	32066	13	0.999992	13328411	0.001190
298865802	3503465	18196	9986.612025	31595	38	1.000000	31979	26	0.962163	13358481	0.002257
298834714	3496923	18172	9986.766405	31864	36	1.000000	31830	16	0.977054	13388251	0.001812
298852620	3495839	18049	9987.183650	31874	27	1.000000	31846	3	0.986084	13418192	0.001178
298844581	3500889	18233	9986.266108	31878	52	1.000000	31906	8	0.991561	13448320	0.001042
298853270	3500328	18139	9986.413034	31768	26	1.000000	31868	7	0.994882	13478164	0.000130
298872338	3491414	18331	9986.890337	31623	29	1.000000	31885	22	0.996896	13507739	-0.001153
298849272	3494058	18264	9987.047401	31595	27	1.000000	31663	6	0.998118	13537309	-0.001085
298850407	3497728	18014	9986.187277	31559	85	1.000000	31941	11	0.998858	13566807	-0.001495
298793482	3503760	18204	9986.548818	31313	57	1.000000	31817	9	0.999308	13596608	-0.002536
298876185	3494083	18172	9986.737091	31474	48	1.000000	31861	10	0.999580	13626208	-0.002729
298835935	3502891	18068	9986.919829	31595	68	1.000000	31964	23	0.999745	13655323	-0.002157
298814326	3493982	18178	9986.558526	31584	61	1.000000	31567	4	0.999846	13684836	-0.001825
298855847	3495099	18113	9986.358424	31692	40	1.000000	31630	14	0.999906	13713941	-0.000784
298886439	3487506	18149	9986.770902	31573	41	1.000000	31788	11	0.999943	13743024	-0.000980
298857963	3495760	18078	9986.454222	31741	47	1.000000	31776	18	0.999966	13772566	-0.001085
298878830	3496117	18056	9986.366585	31542	38	1.000000	31562	12	0.999979	13801376	-0.001426
298874463	3492110	18333	9986.239635	31708	20	1.000000	31770	4	0.999987	13830270	-0.000626
298825708	3511018	18251	9986.121425	31826	25	1.000000	31923	13	0.999992	13859088	-0.000797
298834640	3493506	18263	9987.476666	31317	79	1.000000	31878	12	0.999995	13887999	-0.001545
298846118	3496057	18277	9986.958087	31817	16	1.000000	31789	12	0.999997	13916474	-0.002200
298895478	3487693	17970	9987.225324	31648	70	1.000000	31827	16	0.999998	13945271	-0.000996
298878384	3496613	18109	9987.704173	31715	53	1.000000	31828	6	0.999999	13973994	-0.001074
npatches	nstrain	runtime	dt	init_x	init_y	init_y_blood	init_z	init_S	beta0	beta1	beta2	beta3	mean_beta	B	d	delta	delta_blood	b[0]	mut	m	CTL	c	g	epsilon	k	het	lambda	rho	omega	x_max	patch.dyna	DELTA	A	VA
10000	1	100.000000	0.001000	21900	9499	5000000	0.001000	10000000	16.129065	16.923529	16.543129	17.703209	13	800000000	0.010000	1.000000	432.000000	80000	0.000050	0.004800	0	0.500000	0.000000	2.500000	12.000000	0.500000	0.001000	0.001000	0.010000	31872	0	10.000000	7.000000	1.000000
sus	inf	inf_blood	z	x[0]	y[0][0]	z[0]	x[1]	y[1][0]	z[1]	S[0]	synchrony
219000000	94990000	5000000	10.000000	21900	9499	0.001000	21900	9499	0.001000	10000000	0.000000
160887783	44621785	233135	3941.516320	12959	5431	0.394152	12817	5623	0.394152	10512159	0.000000
240710698	14614737	76433	6325.803353	20685	2131	0.632580	19524	2431	0.632580	10697894	0.000000
273480134	7653874	39658	7771.765723	24112	1508	0.777177	23441	1462	0.777177	10798610	0.000000
288718506	4881170	25344	8648.661900	26054	959	0.864868	25700	1116	0.864868	10859852	0.000000
296434703	3590922	18570	9179.547561	27294	774	0.918048	26534	955	0.918048	10900813	0.000000
300613931	2922488	15180	9492.108752	28948	414	0.950300	27809	741	0.950300	10930415	0.000000
302945927	2552124	13167	9653.437528	29021	428	0.969859	27990	666	0.969859	10954036	0.000000
304403590	2322376	12133	9711.662427	29208	335	0.981721	28105	583	0.981721	10973409	0.000000
305255011	2202004	11455	9724.498245	30461	285	0.988915	28525	567	0.988915	10990772	0.000000
305757605	2122531	10989	9706.013505	30077	405	0.993277	28363	539	0.993277	11006947	0.000000
306020833	2081402	10617	9687.851945	29172	409	0.995923	28491	475	0.995923	11022228	0.000000
306240745	2060252	10611	9670.811170	30135	217	0.997527	28880	597	0.997527	11036993	0.000000
306388211	2031625	10619	9659.333105	30024	257	0.998501	28958	425	0.998501	11052059	0.000000
306454335	2016966	10603	9654.651720	30553	230	0.999091	29259	456	0.999091	11066007	0.000000
306478694	2020332	10704	9647.092028	30215	297	0.999449	29497	298	0.999449	11080312	0.000000
306454635	2016012	10517	9646.600249	29746	353	0.999666	29391	442	0.999666	11094209	0.000000
306485555	2017898	10399	9639.612063	30326	157	0.999797	29397	368	0.999797	11107832	0.000000
306534502	2008070	10568	9642.883928	30544	312	0.999877	29722	340	0.999877	11121824	0.000000
306559505	2004920	10313	9640.910545	29914	331	0.999925	29489	476	0.999925	11135684	0.000000
306545757	2004106	10382	9637.495939	29826	282	0.999955	28622	549	0.999955	11149467	0.000000
306547807	2000797	10450	9638.282707	29963	281	0.999973	28557	517	0.999973	11162903	0.000000
306565624	2006023	10441	9642.200110	29775	337	0.999983	28971	468	0.999983	11176586	0.000000
306534805	2008248	10419	9639.126901	30017	333	0.999990	28824	410	0.999990	11190676	0.000000
306536960	2005916	10577	9643.795935	29785	341	0.999994	29573	379	0.999994	11204519	0.000000
306519443	2008101	10782	9641.526170	30472	204	0.999996	28839	513	0.999996	11218340	0.000000
306553122	2009869	10451	9643.859441	30445	281	0.999998	29388	427	0.999998	11231780	0.000000
306546526	2001235	10544	9641.545030	30467	181	0.999999	29260	438	0.999999	11245692	0.000000
306556696	2004855	10451	9640.227850	30557	250	0.999999	29178	415	0.999999	11259507	0.000000
306570806	2000998	10358	9645.459298	30254	255	0.999999	29745	313	0.999999	11272984	0.000000
306556430	2002260	10298	9632.692591	30526	241	1.000000	28873	487	1.000000	11286500	0.000000
306561256	2002070	10449	9631.158490	30238	384	1.000000	28965	507	1.000000	11300475	0.000000
306519372	2005681	10471	9638.990875	30239	233	1.000000	29449	408	1.000000	11314127	0.000000
306530006	2006134	10549	9641.255202	30817	178	1.000000	28961	520	1.000000	11327928	0.000000
306538006	2012841	10397	9636.939827	30621	189	1.000000	29088	463	1.000000	11341566	0.000000
306508310	2007304	10340	9637.919613	30979	112	1.000000	28856	468	1.000000	11355425	0.000000
306588930	1995019	10350	9637.167156	31323	118	1.000000	29330	366	1.000000	11369022	0.000000
306524632	2017830	10378	9633.395906	31129	123	1.000000	28951	477	1.000000	11382354	0.000000
306512875	2010616	10543	9645.984877	31244	110	1.000000	28101	652	1.000000	11395928	0.000000
306558787	2002588	10397	9648.278078	30706	212	1.000000	28465	523	1.000000	11409541	0.000000
306561449	1997952	10309	9643.292330	30801	169	1.000000	28993	443	1.000000	11423103	-1.#IND00
306554719	2003180	10566	9639.894971	30701	173	1.000000	29278	302	1.000000	11436378	-1.#IND00
306582971	2000373	10493	9632.066329	30724	231	1.000000	29523	389	1.000000	11449843	-0.005480
306572068	2004197	10277	9636.784205	30100	272	1.000000	29262	431	1.000000	11463454	-0.006210
306514380	2009694	10509	9641.780978	30027	267	1.000000	29596	343	1.000000	11476798	-0.004336
306503867	2009885	10490	9636.863632	30162	317	1.000000	29249	385	1.000000	11490276	-0.003738
306594950	2003243	10493	9635.652798	30131	191	1.000000	30090	282	1.000000	11503547	-0.000770
306537465	2002157	10540	9639.268985	30697	213	1.000000	29340	401	1.000000	11517115	0.000532
306522338	2010505	10656	9639.579802	30347	259	1.000000	29018	453	1.000000	11530338	0.001012
306527382	2004004	10537	9643.357804	30161	363	1.000000	28777	466	1.000000	11543858	-0.012369
306519813	2009003	10214	9646.765087	29844	334	1.000000	28953	437	1.000000	11557327	-0.010494
306521086	2007976	10560	9641.621445	29866	322	1.000000	28948	528	1.000000	11570907	-0.008563
306558869	2001211	10344	9638.156835	29997	273	1.000000	29021	406	1.000000	11584106	-0.013138
306551805	2007011	10483	9637.670867	29632	365	1.000000	29190	399	1.000000	11597387	-0.012182
306546677	2005642	10391	9639.691847	30054	276	1.000000	28852	438	1.000000	11610407	-0.011064
306601088	1995971	10183	9635.188694	30445	197	1.000000	29371	444	1.000000	11623508	-0.012560
306543344	2011549	10424	9637.418060	30331	254	1.000000	28963	429	1.000000	11636446	-0.012587
306518458	2003119	10420	9635.444859	30275	211	1.000000	29584	404	1.000000	11649763	-0.012372
306556232	2005673	10297	9641.410483	30756	174	1.000000	29566	379	1.000000	11662714	-0.010115
306554782	2007036	10510	9638.849256	31248	79	1.000000	29594	396	1.000000	11675987	-0.010620
306543440	2005790	10617	9635.908388	31723	55	1.000000	29388	393	1.000000	11689015	-0.008974
306576212	2000521	10439	9637.547716	30794	219	1.000000	29592	244	1.000000	11702235	-0.008220
306567842	2007338	10529	9633.173032	30775	142	1.000000	29519	387	1.000000	11714943	-0.008340
306544993	2003161	10361	9638.497654	30363	307	1.000000	28838	531	1.000000	11728182	-0.008584
306564347	2001918	10478	9632.055266	29747	429	1.000000	28800	446	1.000000	11741159	-0.007769
306583220	1997283	10488	9633.880750	29565	308	1.000000	29604	391	1.000000	11753907	-0.007076
306585663	1998224	10491	9633.094981	29542	476	1.000000	28899	457	1.000000	11767049	-0.006481
306543558	2012107	10444	9636.952182	29813	299	1.000000	29051	440	1.000000	11779590	-0.006489
306538450	2004422	10385	9634.967859	30078	257	1.000000	28725	483	1.000000	11792451	-0.006263
306548177	2012818	10485	9632.005498	30190	226	1.000000	28800	486	1.000000	11805620	-0.006255
306505821	2008179	10440	9632.384508	30576	229	1.000000	29441	362	1.000000	11818179	-0.006334
306543555	2004896	10277	9631.682616	30393	204	1.000000	29197	466	1.000000	11831606	-0.005094
306528132	2011598	10504	9643.207122	30256	293	1.000000	28774	546	1.000000	11844714	-0.004798
306534809	2004149	10585	9647.121567	30317	215	1.000000	28644	484	1.000000	11857547	-0.004538
306519860	2015697	10561	9639.920477	30757	151	1.000000	29153	453	1.000000	11870250	-0.004434
306518436	2009758	10432	9636.085930	29911	325	1.000000	29171	441	1.000000	11882850	-0.004130
306517573	2008917	10629	9644.490628	30215	246	1.000000	29582	412	1.000000	11895477	-0.004000
306508831	2011990	10534	9641.240963	30402	213	1.000000	28799	524	1.000000	11908362	-0.003731
306531534	2008452	10636	9643.072926	30047	308	1.000000	29007	444	1.000000	11921151	-0.004297
306541432	2010150	10412	9638.953431	29940	250	1.000000	29135	369	1.000000	11933763	-0.002974
306545901	2006924	10230	9645.937460	30497	231	1.000000	29259	470	1.000000	11946264	-0.002765
306527000	2011602	10542	9649.582282	30235	247	1.000000	28839	637	1.000000	11958435	-0.002736
306497591	2016502	10681	9641.915644	30082	248	1.000000	28916	454	1.000000	11970925	-0.002687
306525262	2009233	10296	9638.817792	30012	341	1.000000	29409	435	1.000000	11983524	-0.003367
306569412	1997584	10451	9638.980331	30117	291	1.000000	29105	406	1.000000	11996445	-0.003257
306571842	2003689	10265	9638.848848	30097	299	1.000000	29081	507	1.000000	12009130	-0.003231
306527400	2006682	10475	9637.374863	30716	220	1.000000	28691	532	1.000000	12021517	-0.003228
306570716	1998771	10441	9642.337800	30386	298	1.000000	28856	563	1.000000	12034102	-0.004022
306509396	2005599	10435	9644.361718	29591	300	1.000000	29131	442	1.000000	12046231	-0.003982
306538911	2008692	10529	9639.451464	30421	205	1.000000	29217	432	1.000000	12058617	-0.003690
306544192	2003108	10451	9642.567741	30736	186	1.000000	29521	374	1.000000	12071410	-0.003420
306565295	2001816	10656	9642.200705	30080	254	1.000000	28937	468	1.000000	12084181	-0.003409
306529098	2010001	10423	9638.454294	31122	78	1.000000	28698	430	1.000000	12096637	-0.003546
306557625	2001686	10602	9637.281057	31612	144	1.000000	29190	397	1.000000	12109275	-0.003065
306560991	1998597	10349	9633.936064	30498	316	1.000000	28526	572	1.000000	12121654	-0.002971
306541697	2008524	10519	9630.431867	30306	201	1.000000	28996	424	1.000000	12133773	-0.002793
306545105	2006158	10537	9643.476589	30730	196	1.000000	28551	617	1.000000	12146160	-0.002932
306566754	2007548	10365	9644.789945	30417	266	1.000000	29245	368	1.000000	12158565	-0.004223
306563780	2001264	10440	9646.770667	30166	353	1.000000	29343	458	1.000000	12170873	-0.004150
306557342	2005761	10460	9638.100726	30221	276	1.000000	28777	556	1.000000	12183114	-0.003474
npatches	nstrain	runtime	dt	init_x	init_y	init_y_blood	init_z	init_S	beta0	beta1	beta2	beta3	mean_beta	B	d	delta	delta_blood	b[0]	mut	m	CTL	c	g	epsilon	k	het	lambda	rho	omega	x_max	patch.dyna	DELTA	A	VA
10000	1	100.000000	0.001000	21900	9499	5000000	0.001000	10000000	19.042170	17.677838	17.981234	15.994274	13	800000000	0.010000	1.000000	432.000000	80000	0.000050	0.004800	0	0.500000	0.000000	2.500000	13.000000	0.500000	0.001000	0.001000	0.010000	31872	0	10.000000	7.000000	1.000000
sus	inf	inf_blood	z	x[0]	y[0][0]	z[0]	x[1]	y[1][0]	z[1]	S[0]	synchrony
219000000	94990000	5000000	10.000000	21900	9499	0.001000	21900	9499	0.001000	10000000	0.000000
166963540	39530373	206398	3941.516320	12051	5536	0.394152	12862	5295	0.394152	10501143	0.000000
249841953	11676715	60786	6325.803353	18895	2555	0.632580	20390	2253	0.632580	10662731	0.000000
282052861	5612275	28852	7771.765723	21906	1766	0.777177	23232	1414	0.777177	10741151	0.000000
296376519	3300766	17117	8647.526654	24346	1165	0.864868	25385	917	0.864868	10782616	0.000000
303372297	2259017	11754	9139.703635	25602	913	0.918048	27610	708	0.918048	10805701	0.000000
307057461	1726689	8971	9268.847739	26345	811	0.950300	27885	574	0.950300	10819436	0.000000
309139669	1438323	7422	9128.335213	26688	785	0.969859	29083	378	0.969859	10827543	0.000000
310304391	1280489	6500	8950.040254	27076	719	0.981721	28365	560	0.981721	10833042	0.000000
310972030	1189427	6185	8783.979351	27164	628	0.988915	29318	357	0.988915	10836422	0.000000
311377035	1133688	5726	8681.742081	26910	739	0.993277	29089	435	0.993277	10838683	0.000000
311600345	1107460	5776	8605.750744	26927	665	0.995923	29699	266	0.995923	10840269	0.000000
311703054	1101460	5683	8579.657296	27533	718	0.997527	29663	365	0.997527	10841799	0.000000
311720920	1095184	5764	8568.048379	27901	542	0.998501	29718	218	0.998501	10842877	0.000000
311772458	1098130	5651	8565.438010	27709	668	0.999091	29723	405	0.999091	10844135	0.000000
311775806	1091480	5670	8563.735876	28006	599	0.999449	29920	339	0.999449	10845343	0.000000
311820701	1076944	5510	8546.266830	27741	588	0.999666	28898	508	0.999666	10846289	0.000000
311828663	1088419	5583	8550.656719	27686	572	0.999797	29616	335	0.999797	10847431	0.000000
311784378	1091077	5737	8556.427128	27301	816	0.999877	30116	291	0.999877	10848785	0.000000
311782857	1088631	5623	8564.671614	27051	718	0.999925	30260	198	0.999925	10849860	0.000000
311788992	1089707	5653	8549.194451	27926	492	0.999955	30916	176	0.999955	10851187	0.000000
311796374	1084799	5735	8561.562314	27380	747	0.999973	30336	283	0.999973	10852303	0.000000
311781656	1084442	5667	8565.124736	27252	684	0.999983	29900	269	0.999983	10853213	0.000000
311785685	1089080	5684	8549.239076	28025	558	0.999990	29910	302	0.999990	10854452	0.000000
311798782	1083551	5558	8545.943505	27233	803	0.999994	29881	317	0.999994	10855410	0.000000
311771112	1087810	5559	8556.809615	28104	562	0.999996	28899	479	0.999996	10856310	0.000000
311787273	1081864	5614	8549.610478	27905	676	0.999998	28993	438	0.999998	10857509	0.000000
311784600	1100342	5627	8565.845328	27866	521	0.999999	29282	409	0.999999	10858838	0.000000
311759606	1093837	5701	8563.744593	27547	718	0.999999	28973	451	0.999999	10860179	0.000000
311830998	1076923	5567	8558.825347	27463	689	0.999999	29792	302	0.999999	10860705	0.000000
311833344	1080363	5634	8556.876358	28242	513	1.000000	29513	440	1.000000	10861931	0.000000
311827400	1077338	5575	8550.788414	27946	537	1.000000	28816	443	1.000000	10863221	0.000000
311811984	1086079	5562	8555.677288	28793	490	1.000000	29990	284	1.000000	10864112	0.000000
311779705	1097796	5713	8541.417814	27642	733	1.000000	29296	348	1.000000	10864961	0.000000
311792267	1085312	5543	8576.033887	27344	680	1.000000	29729	286	1.000000	10865891	0.000000
311832529	1080561	5487	8550.125473	28220	604	1.000000	29849	302	1.000000	10867206	0.000000
311810496	1083727	5716	8552.558417	27339	651	1.000000	30107	288	1.000000	10868146	0.000000
311809404	1081375	5599	8560.919700	27323	723	1.000000	30198	263	1.000000	10869247	0.000000
311774927	1090260	5729	8571.217021	26926	699	1.000000	30621	213	1.000000	10870484	0.000000
311803147	1084366	5656	8559.541678	27588	560	1.000000	29569	357	1.000000	10871756	0.000000
311806836	1083914	5555	8546.282494	27981	665	1.000000	29490	407	1.000000	10872624	-1.#IND00
311820293	1082150	5612	8551.556307	26882	778	1.000000	29314	299	1.000000	10873700	0.014400
311813136	1085710	5652	8548.196230	27521	668	1.000000	29530	393	1.000000	10874850	0.018625
311857064	1076046	5567	8547.593095	27657	659	1.000000	29713	326	1.000000	10876171	0.016975
311811576	1088487	5589	8558.693704	27332	735	1.000000	29815	381	1.000000	10876887	0.021181
311811249	1084435	5516	8557.089855	28220	499	1.000000	29315	319	1.000000	10877834	0.027150
311751542	1091372	5696	8565.263905	28163	601	1.000000	29557	326	1.000000	10879079	0.034232
311797173	1076014	5549	8554.751942	26926	859	1.000000	30330	271	1.000000	10880181	0.036685
311807954	1090067	5743	8531.128136	27376	634	1.000000	29963	331	1.000000	10881105	0.030748
311783622	1085868	5604	8572.061117	27207	739	1.000000	29773	271	1.000000	10882332	0.032360
311773400	1092182	5665	8552.891532	27574	685	1.000000	29778	292	1.000000	10883360	0.031766
311763153	1088604	5727	8566.380884	27309	791	1.000000	29732	393	1.000000	10884344	0.028075
311778853	1090997	5691	8562.899233	27459	625	1.000000	29831	298	1.000000	10885552	0.023232
311786153	1088502	5594	8563.192451	27764	638	1.000000	30027	241	1.000000	10886569	0.023060
311795306	1088868	5685	8550.400593	27517	644	1.000000	30281	303	1.000000	10887807	0.020846
311719276	1097192	5758	8571.795814	27818	624	1.000000	29480	428	1.000000	10888966	0.018136
311789997	1091416	5657	8564.459097	28073	570	1.000000	29843	321	1.000000	10889806	0.017465
311764523	1093525	5729	8570.273871	27791	644	1.000000	29621	308	1.000000	10891036	0.017004
311823627	1077692	5561	8558.719654	27482	613	1.000000	29367	379	1.000000	10891811	0.016045
311814414	1080091	5665	8541.212107	27781	615	1.000000	30074	290	1.000000	10893224	0.015533
311807031	1090798	5743	8554.421813	27371	667	1.000000	29976	311	1.000000	10894005	0.015137
311780013	1089027	5687	8560.995947	27536	669	1.000000	29571	330	1.000000	10895085	0.012777
311777621	1084717	5644	8564.253926	27405	625	1.000000	28904	490	1.000000	10896411	0.011989
311814750	1086735	5649	8564.484673	27473	649	1.000000	28954	464	1.000000	10897690	0.008110
311777299	1092368	5682	8565.280250	28328	512	1.000000	29405	353	1.000000	10899134	0.008541
311749711	1091679	5752	8566.032818	28049	624	1.000000	29566	397	1.000000	10900493	0.006808
311744005	1096479	5745	8560.721545	26872	766	1.000000	29570	333	1.000000	10901446	0.004295
311771865	1090073	5644	8561.343095	27517	600	1.000000	29846	315	1.000000	10902484	0.004706
311764374	1085409	5757	8561.827677	27835	618	1.000000	30073	360	1.000000	10903512	0.005237
311839301	1074512	5612	8545.700869	27426	665	1.000000	29393	394	1.000000	10904504	0.004319
311795650	1090057	5625	8537.975519	27746	510	1.000000	28978	501	1.000000	10905647	0.003970
311779733	1092792	5804	8554.969156	26984	817	1.000000	28750	548	1.000000	10906979	0.005495
311745707	1096134	5746	8570.090742	26991	755	1.000000	29070	431	1.000000	10908043	0.005156
311747462	1098509	5695	8578.734807	27276	638	1.000000	29812	288	1.000000	10909043	0.005624
311739315	1097585	5714	8585.061662	28644	506	1.000000	30264	238	1.000000	10910418	0.005775
311728796	1096632	5774	8575.130871	27006	779	1.000000	29825	344	1.000000	10911481	0.006026
311792382	1087138	5742	8551.450638	27419	592	1.000000	29494	322	1.000000	10912703	0.005637
311772404	1096074	5595	8545.572743	27523	735	1.000000	29685	314	1.000000	10913651	0.006083
311782019	1091024	5560	8560.937853	27880	584	1.000000	29862	306	1.000000	10914653	0.005963
311740245	1090316	5836	8559.386549	27416	663	1.000000	29819	305	1.000000	10915618	0.005995
311808167	1081346	5688	8561.111490	27554	768	1.000000	29415	338	1.000000	10916835	0.005515
311831002	1078664	5680	8545.129418	27201	685	1.000000	29832	259	1.000000	10918061	0.005516
311787328	1091852	5736	8553.178125	27029	799	1.000000	29878	315	1.000000	10919094	0.005157
311799575	1084136	5794	8554.947901	27548	564	1.000000	29621	420	1.000000	10919879	0.005047
311820013	1085417	5631	8557.318359	28206	488	1.000000	30151	164	1.000000	10920914	0.004706
311807525	1088605	5655	8554.147640	27465	631	1.000000	30865	219	1.000000	10921702	0.004492
311833886	1077353	5710	8553.264612	27528	676	1.000000	30197	273	1.000000	10922795	0.004156
311831788	1083347	5631	8550.355985	27936	683	1.000000	29975	268	1.000000	10923656	0.004244
311803885	1091882	5714	8542.146553	27948	568	1.000000	28890	475	1.000000	10924549	0.004409
311767630	1093008	5674	8555.885871	26444	924	1.000000	30104	355	1.000000	10925718	0.003932
311784573	1083106	5651	8557.744103	27530	576	1.000000	29189	447	1.000000	10926669	0.003758
311818906	1084449	5723	8567.486641	28349	464	1.000000	28903	471	1.000000	10927541	0.003727
311791964	1088273	5724	8556.370010	27904	637	1.000000	29527	338	1.000000	10928684	0.003910
311803860	1088560	5636	8550.363244	28127	621	1.000000	29241	405	1.000000	10929364	0.004911
311725722	1101616	5630	8548.236210	27664	661	1.000000	29322	452	1.000000	10930483	0.004777
311704502	1096248	5599	8581.307376	27122	701	1.000000	28709	473	1.000000	10931479	0.004680
311767012	1097359	5783	8569.972906	27616	673	1.000000	28790	534	1.000000	10932843	0.004481
311799835	1088007	5564	8565.573312	28445	413	1.000000	29417	343	1.000000	10934063	0.004948
311770377	1089465	5667	8565.467878	27958	646	1.000000	30137	183	1.000000	10935234	0.005075
311770299	1095534	5730	8555.328272	28122	566	1.000000	29752	389	1.000000	10936473	0.005016
npatches	nstrain	runtime	dt	init_x	init_y	init_y_blood	init_z	init_S	beta0	beta1	beta2	beta3	mean_beta	B	d	delta	delta_blood	b[0]	mut	m	CTL	c	g	epsilon	k	het	lambda	rho	omega	x_max	patch.dyna	DELTA	A	VA
10000	1	100.000000	0.001000	21900	9499	5000000	0.001000	10000000	17.290213	11.640095	13.275869	9.840436	13	800000000	0.010000	1.000000	432.000000	80000	0.000050	0.004800	0	0.500000	0.000000	2.500000	14.000000	0.500000	0.001000	0.001000	0.010000	31872	0	10.000000	7.000000	1.000000
sus	inf	inf_blood	z	x[0]	y[0][0]	z[0]	x[1]	y[1][0]	z[1]	S[0]	synchrony
219000000	94990000	5000000	10.000000	21900	9499	0.001000	21900	9499	0.001000	10000000	0.000000
172657608	35046857	183606	3941.516320	13622	4817	0.394152	17759	3251	0.394152	10488110	0.000000
258057046	9264723	48252	6325.803353	21471	1804	0.632580	27404	500	0.632580	10628790	0.000000
289446423	4032542	21230	7771.765723	25341	1035	0.777177	30931	45	0.777177	10688371	0.000000
302612053	2141480	11253	8615.881831	27604	550	0.864868	32073	8	0.864868	10714039	0.000000
308764313	1326110	6913	8792.011507	29356	338	0.918048	31719	9	0.918048	10723545	0.000000
311816509	935990	4810	8328.051020	30358	182	0.950300	31873	1	0.727221	10725125	0.000000
313444476	740367	3784	7843.786328	30788	167	0.969859	32035	5	0.659526	10722510	0.000000
314178194	674181	3584	7555.089447	30993	146	0.981721	31625	10	0.793518	10718028	0.000000
314310257	703173	3672	7500.168567	31440	96	0.988915	31797	13	0.669901	10713002	0.000000
314041073	755402	3915	7613.209817	31356	63	0.993277	31805	2	0.694668	10708791	0.000000
314059966	723232	3855	7668.104298	31561	52	0.995923	31756	7	0.739819	10704052	0.000000
314304474	685321	3622	7600.489757	31300	80	0.997527	31665	13	0.842212	10699123	0.000000
314360783	689953	3549	7548.514005	31737	32	0.998501	31725	10	0.837028	10693964	0.000000
314295354	700611	3715	7556.525456	31726	35	0.999091	31786	5	0.517809	10688888	0.000000
314302945	705718	3709	7579.450929	31344	124	0.999449	31843	12	0.707573	10683653	0.000000
314340604	689276	3607	7584.029948	31109	70	0.999666	31845	3	0.822656	10679076	0.000000
314412658	688647	3590	7552.756557	31468	52	0.999797	31993	21	0.604075	10674158	0.000000
314271481	705401	3682	7596.966992	31517	42	0.999877	31724	19	0.759889	10669503	0.000000
314279770	702335	3516	7588.369794	31395	80	0.999925	32074	1	0.538687	10664493	0.000000
314323635	687684	3618	7573.023725	31503	46	0.999955	32279	12	0.490636	10659635	0.000000
314310669	703720	3728	7591.290942	31143	69	0.999973	32160	4	0.691094	10654573	0.000000
314287327	704492	3587	7581.228416	31395	23	0.999983	32046	12	0.812662	10649811	0.000000
314303799	694506	3705	7606.247990	31516	108	0.999990	31892	11	0.886388	10644824	0.000000
314457794	668451	3578	7545.352451	30980	149	0.999994	31928	2	0.485491	10639647	0.000000
314455367	677869	3461	7533.114456	31327	34	0.999996	31634	18	0.661179	10634478	0.000000
314273559	718654	3699	7569.582562	31735	49	0.999998	31931	7	0.794520	10629714	0.000000
314226227	707233	3766	7631.622260	31988	10	0.688261	31712	13	0.809737	10625237	0.000000
314313765	687692	3572	7603.417221	29714	703	0.810944	31865	2	0.884614	10620371	0.000000
314389608	679351	3515	7555.677554	27399	571	0.885346	31920	0	0.763945	10615276	0.000000
314375932	689153	3518	7557.312526	29469	297	0.930468	31687	21	0.471736	10610379	0.000000
314293357	707463	3597	7585.791544	30188	193	0.957832	31900	23	0.679632	10605561	0.000000
314293433	699132	3606	7615.666435	31229	95	0.974427	31736	3	0.584305	10600723	0.000000
314354018	679684	3592	7580.496684	31323	108	0.984491	31977	22	0.609936	10595748	0.000000
314416215	685941	3581	7546.157133	31157	71	0.990595	31722	10	0.763444	10590989	0.000000
314263424	703979	3616	7597.454055	31272	40	0.994296	32187	9	0.665484	10586193	0.000000
314305258	695368	3683	7568.326229	31637	47	0.996541	31920	8	0.758940	10581361	0.000000
314305042	696737	3628	7589.149406	31625	21	0.997902	31940	3	0.740571	10576656	0.000000
314327100	689634	3625	7576.929023	31469	65	0.998728	32017	22	0.612949	10571719	0.000000
314347595	688019	3638	7576.888670	31500	19	0.999228	31746	10	0.765271	10566832	0.000000
314282899	712044	3643	7578.959518	31638	28	0.999532	31931	10	0.624487	10562389	-1.#IND00
314158460	727230	3882	7620.085282	31689	15	0.999716	32010	5	0.476875	10558023	-1.#IND00
314201781	704422	3619	7628.757223	31574	63	0.999828	31752	21	0.682748	10553453	-0.005748
314338906	682961	3460	7586.410792	31572	30	0.999896	31875	11	0.807601	10548480	-0.000588
314346035	688620	3517	7557.174444	31621	33	0.999937	31749	6	0.743904	10543540	0.008725
314271670	707529	3664	7581.235266	31604	55	0.999962	31596	6	0.844689	10538680	0.003139
314242089	712879	3767	7613.839475	31123	133	0.999977	31736	4	0.894845	10534180	-0.001736
314305877	689093	3522	7590.991619	31316	53	0.999986	31663	1	0.336309	10529507	0.014513
314371228	678629	3509	7580.772188	31580	33	0.999991	31800	20	0.588397	10524827	0.011451
314402337	688925	3614	7547.235474	31537	84	0.999995	31702	8	0.750381	10519778	0.008207
314261568	717581	3819	7575.714370	31502	53	0.999997	31950	2	0.633220	10514939	0.006150
314326359	682937	3556	7584.622059	31401	48	0.999998	31813	4	0.710301	10510108	0.007187
314302299	707904	3716	7569.483193	31358	72	0.999999	31846	6	0.659173	10505237	0.007263
314254101	705645	3707	7598.632562	31335	84	0.999999	31720	5	0.591231	10500950	0.007031
314325362	690096	3578	7592.778291	31786	37	1.000000	32100	6	0.436304	10496105	0.002233
314398094	674272	3456	7565.557723	31681	28	1.000000	31560	58	0.658144	10491179	0.005575
314384128	687340	3591	7549.347473	31649	17	1.000000	31720	23	0.792680	10486280	0.006810
314340522	694563	3659	7588.501139	31664	32	1.000000	31966	9	0.874270	10481577	0.007786
314350795	689371	3429	7575.223889	31550	54	1.000000	31698	15	0.923750	10477030	0.006564
314419993	680015	3607	7554.039038	31368	82	1.000000	31863	6	0.704525	10472162	0.005702
314288773	711508	3776	7553.628014	31761	36	1.000000	31734	24	0.495518	10467509	0.005173
314233607	719543	3827	7610.964652	31624	10	1.000000	31964	30	0.694054	10463179	0.004857
314241305	703340	3694	7611.099198	31720	49	1.000000	32171	6	0.633113	10458754	0.003980
314383270	676155	3491	7569.820364	31495	29	1.000000	31735	3	0.531585	10453864	0.004779
314429727	682476	3565	7521.859816	31827	15	1.000000	31775	16	0.470895	10448831	0.004844
314317777	710085	3612	7561.638677	31723	50	1.000000	31756	25	0.679122	10444145	0.004043
314239510	705861	3748	7606.286650	31273	71	1.000000	31802	6	0.805402	10439855	0.004099
314314178	698830	3655	7580.738716	30719	75	1.000000	31606	7	0.881985	10435399	0.002334
314296750	694167	3578	7586.536967	31090	121	1.000000	32076	2	0.863029	10431008	0.002131
314349826	680508	3507	7589.271253	31538	23	1.000000	32029	5	0.693752	10426472	0.001959
314461177	669254	3501	7530.381218	31587	0	0.804472	31851	14	0.407384	10421335	0.001730
314303642	706972	3613	7555.109176	31786	43	0.835059	31632	23	0.640605	10416857	0.000735
314176702	716017	3891	7618.769002	31024	242	0.899971	31670	6	0.782043	10412603	0.000600
314290841	690451	3556	7600.862221	30063	328	0.939337	31706	8	0.768995	10408358	0.000216
314331961	694939	3595	7568.692517	30438	201	0.963211	32026	10	0.657774	10403782	0.000215
314306364	704620	3808	7589.025276	31275	109	0.977689	31707	11	0.792456	10399069	0.000179
314350255	688849	3578	7560.816270	31081	58	0.986469	31961	18	0.728895	10394437	-0.000290
314278913	714589	3764	7579.499218	31355	52	0.991794	31828	5	0.760794	10390083	0.000470
314219496	713931	3800	7607.777261	31481	47	0.995024	31715	14	0.734246	10385802	0.000286
314360116	681332	3542	7612.238537	31777	22	0.996982	31842	1	0.518469	10381300	0.000149
314468535	668526	3597	7553.323669	31667	39	0.998170	31754	2	0.363557	10376370	0.001168
314310420	704505	3695	7562.579980	31875	1	0.871387	31486	41	0.614026	10371875	0.002970
314272284	700007	3631	7610.617507	31922	57	0.618217	31858	36	0.765924	10367565	0.003318
314339775	687362	3548	7587.427800	27905	1195	0.768466	31729	7	0.726573	10363260	0.004243
314417579	675605	3503	7534.227297	26932	591	0.859585	31806	1	0.603520	10358603	0.004332
314297308	709644	3765	7572.083765	29846	278	0.914845	31915	17	0.668004	10354018	0.004411
314294572	696088	3526	7593.274665	30971	139	0.948357	32028	18	0.798660	10349780	0.004669
314365162	680074	3454	7559.230360	30914	163	0.968681	31898	8	0.877896	10345241	0.004599
314325846	697003	3685	7544.134503	31032	132	0.981006	31599	5	0.919156	10340553	0.006264
314226040	722858	3735	7596.763511	31280	85	0.988481	31619	6	0.432404	10336290	0.005811
314127152	733292	3811	7664.559604	31343	57	0.993014	31576	13	0.655779	10332425	0.005980
314331751	675219	3546	7607.508959	30572	177	0.995764	31623	4	0.648672	10327662	0.004688
314509225	661219	3465	7508.506945	31326	54	0.997431	31840	3	0.671357	10322517	0.004416
314304158	713898	3699	7532.573714	31700	38	0.998442	31947	3	0.800693	10317939	0.003991
314143306	732600	3914	7628.738680	31693	52	0.999055	31861	5	0.804796	10313992	0.004153
314210692	698409	3692	7648.482759	31701	36	0.999427	31789	0	0.613709	10309912	0.003693
314458811	663306	3444	7555.583925	31853	13	0.999652	31913	22	0.691263	10305066	0.003799
314517260	671643	3403	7511.830029	31796	37	0.999789	31754	17	0.575213	10300444	0.003454
314352029	704405	3650	7554.904439	31566	28	0.960598	31692	28	0.742386	10295960	0.003547
314172025	729330	3818	7621.494541	31135	131	0.976104	31913	14	0.761252	10291706	0.003566
npatches	nstrain	runtime	dt	init_x	init_y	init_y_blood	init_z	init_S	beta0	beta1	beta2	beta3	mean_beta	B	d	delta	delta_blood	b[0]	mut	m	CTL	c	g	epsilon	k	het	lambda	rho	omega	x_max	patch.dyna	DELTA	A	VA
10000	1	100.000000	0.001000	21900	9499	5000000	0.001000	10000000	9.763604	6.835296	12.110306	13.144618	13	800000000	0.010000	1.000000	432.000000	80000	0.000050	0.004800	0	0.500000	0.000000	2.500000	15.000000	0.500000	0.001000	0.001000	0.010000	31872	0	10.000000	7.000000	1.000000
sus	inf	inf_blood	z	x[0]	y[0][0]	z[0]	x[1]	y[1][0]	z[1]	S[0]	synchrony
219000000	94990000	5000000	10.000000	21900	9499	0.001000	21900	9499	0.001000	10000000	0.000000
177870247	31148398	163353	3941.516320	20388	2282	0.394152	24459	1296	0.394152	10478953	0.000000
264911289	7428501	39206	6325.803353	29564	137	0.632580	30901	34	0.632580	10601582	0.000000
295206698	2904067	15297	7770.801173	31761	19	0.777177	31878	13	0.777177	10646030	0.000000
307205893	1370956	7153	8425.402904	31991	6	0.864868	31807	2	0.864868	10659910	0.000000
312456780	748143	4012	7885.036617	31909	7	0.417132	31975	3	0.445374	10660177	0.000000
314890036	486545	2515	7026.340757	31743	0	0.482792	31659	3	0.578741	10654024	0.000000
315853238	421025	2231	6573.960755	31672	0	0.352704	32013	3	0.533690	10645618	0.000000
315341161	637508	3437	6711.282329	31804	3	0.405621	31869	9	0.438410	10637556	0.000000
314190366	801893	4244	7302.611557	32005	5	0.558335	32133	9	0.534587	10632878	0.000000
314825969	547126	2854	7321.648698	31933	0	0.476357	31768	2	0.489850	10627496	0.000000
315880887	417625	2246	6737.781936	31860	0	0.281384	31781	4	0.272577	10618807	0.000000
315597092	580779	3062	6644.762192	31639	26	0.556977	31811	3	0.558851	10610054	0.000000
314418430	808821	4091	7151.572764	31897	4	0.731327	31873	3	0.659818	10604799	0.000000
314543605	625801	3259	7356.785381	31722	0	0.682681	31826	0	0.457638	10599959	0.000000
315555667	454921	2429	6903.846765	31814	2	0.541689	31731	0	0.447842	10592137	0.000000
315697115	526291	2851	6658.776742	31950	15	0.326033	31845	4	0.413063	10583573	0.000000
314835767	705643	3666	7018.473162	31805	26	0.591269	31761	6	0.365396	10577343	0.000000
314732141	630611	3332	7267.994440	32015	1	0.521908	31833	6	0.367550	10571899	0.000000
315434715	486178	2618	6993.465259	31880	4	0.450689	31870	0	0.394127	10564490	0.000000
315700452	509624	2684	6748.457906	31739	10	0.635448	31644	5	0.376522	10556049	0.000000
315074471	650928	3447	6943.881969	31941	4	0.503070	31867	5	0.544726	10548793	0.000000
314778803	639140	3361	7208.302641	31733	1	0.536784	31703	8	0.416122	10543137	0.000000
315321508	508708	2639	7036.786253	31629	2	0.258263	31902	2	0.506910	10536083	0.000000
315665589	499888	2607	6776.149374	31735	3	0.545773	31787	4	0.590430	10527773	0.000000
315245188	612799	3159	6902.395859	31699	3	0.404432	31943	4	0.681293	10520419	0.000000
314881513	638509	3384	7120.307921	31746	8	0.574076	31999	2	0.513621	10514053	0.000000
315155886	567039	2933	7066.968552	31698	2	0.443828	31795	7	0.345192	10507218	0.000000
315362744	523971	2734	6965.232283	31946	1	0.267914	31773	2	0.412588	10499772	0.000000
315503418	533549	2828	6855.174278	31712	3	0.450953	31849	7	0.542589	10492239	0.000000
315178063	610279	3184	6953.366463	32020	6	0.627875	31732	2	0.422970	10485221	0.000000
314944290	634613	3290	7099.169390	32037	4	0.540742	31711	4	0.400682	10479167	0.000000
315115206	569491	2926	7100.524274	31645	3	0.721481	31903	3	0.326925	10472590	0.000000
315432920	521961	2729	6920.973594	31798	7	0.586002	31845	2	0.342070	10465359	0.000000
315399888	564103	2902	6889.504481	31913	0	0.545061	31991	4	0.475483	10457955	0.000000
315004127	636328	3359	7027.465438	31929	4	0.466248	31826	1	0.396750	10451700	0.000000
315008379	591673	3154	7098.088128	31824	8	0.659566	31738	0	0.401657	10445613	0.000000
315344452	531924	2807	6978.349569	31784	6	0.547557	31908	5	0.425383	10438520	0.000000
315420823	540928	2812	6898.094257	31951	2	0.476555	32025	0	0.438514	10431116	0.000000
315206826	610534	3233	6940.279334	31728	0	0.346589	31709	2	0.210993	10424351	0.000000
314979347	619963	3248	7097.376788	31678	24	0.574109	31832	3	0.442516	10418271	-1.#IND00
315166911	557279	2876	7070.422558	31695	2	0.741716	32074	7	0.410722	10411734	-1.#IND00
315455975	516828	2697	6902.218055	31927	13	0.437449	31773	6	0.642630	10404272	-0.008715
315382307	571879	2900	6859.233248	31699	2	0.414251	31931	5	0.531401	10396984	-0.006159
314899980	663790	3421	7053.012594	31723	5	0.644769	31890	1	0.490511	10390737	0.000006
314999235	579381	2927	7128.679033	31854	10	0.530405	32071	6	0.523278	10384685	0.006350
315479641	498594	2583	6891.017761	31831	6	0.495324	31838	1	0.559590	10376910	0.013288
315473548	559218	2886	6800.227830	31884	6	0.651750	31912	2	0.540431	10369216	0.013472
314877633	678329	3485	7042.027049	31817	2	0.423607	31813	1	0.530194	10363299	0.014472
314838513	614989	3187	7181.887653	31781	13	0.632436	32096	0	0.416708	10357718	0.017443
315415897	505237	2628	6991.128357	31978	3	0.543519	31550	8	0.335352	10350492	0.019459
315550367	527160	2684	6805.642834	31797	2	0.649316	31932	8	0.359590	10342646	0.018851
315054995	655841	3417	6974.982901	31932	6	0.506733	31957	0	0.407304	10336166	0.017830
314839220	634274	3311	7183.958859	31875	8	0.557515	31712	5	0.409811	10330537	0.016039
315238135	533814	2848	7055.091260	31775	4	0.731653	32120	5	0.476517	10324191	0.015865
315476020	529752	2741	6880.859503	31596	3	0.820996	31898	1	0.507094	10316873	0.017296
315295966	579441	3038	6910.419912	31758	8	0.610273	31777	1	0.346377	10310008	0.018627
315074693	613862	3124	7021.443582	31885	2	0.615887	31985	1	0.452059	10303645	0.015514
315021891	603583	3165	7082.645917	31993	10	0.605912	31567	1	0.473362	10297550	0.015232
315245269	559168	2905	7007.281556	31869	18	0.520842	31926	5	0.635296	10290862	0.014228
315362743	543786	2830	6933.739149	31721	4	0.709412	31792	4	0.597904	10283933	0.012727
315331190	568768	2817	6941.418816	31885	1	0.748027	32056	6	0.571861	10276949	0.011166
315157829	585119	3108	7000.491833	31928	8	0.571839	32153	10	0.367627	10270598	0.011451
315147390	578505	2934	7028.247944	31695	4	0.550555	31679	4	0.599086	10264159	0.010940
315285955	555571	2949	6960.212596	31753	9	0.553833	31699	1	0.330954	10257288	0.012768
315325524	554596	2840	6944.235000	31775	0	0.541233	31789	2	0.509188	10250573	0.011776
315187469	592665	3100	6990.644923	31978	5	0.605319	31728	1	0.496217	10244414	0.011759
315203036	565098	2910	7021.419517	32118	3	0.485215	31760	4	0.586519	10238154	0.011319
315353301	546792	2811	6942.069858	31941	1	0.470153	31863	2	0.484684	10231280	0.011537
315298481	577943	3006	6936.485180	31935	11	0.373357	31803	1	0.506066	10224357	0.011552
315153053	594187	3027	7022.694290	31833	26	0.619969	32065	1	0.371720	10217854	0.011163
315187708	570376	3054	6989.336469	31855	1	0.303849	31829	4	0.291204	10211420	0.010978
315234768	565194	2931	6959.471391	31805	11	0.507716	32059	8	0.431491	10204616	0.010514
315270244	566220	2964	6959.501971	31782	8	0.695699	31926	1	0.461978	10197912	0.008224
315171064	590180	3156	6993.803601	31803	0	0.535640	31668	0	0.348750	10191328	0.006430
315195823	578201	3058	7011.272932	31890	1	0.486928	31842	0	0.370187	10184993	0.006279
315220320	564675	2968	7028.021695	31712	8	0.486988	31671	10	0.463597	10178487	0.005957
315351935	543428	2793	6950.815232	31678	2	0.363720	31803	1	0.274924	10171584	0.007645
315402517	554302	2828	6908.239591	31470	26	0.594914	32042	3	0.479736	10164706	0.006682
315176064	601637	3186	6983.367952	31914	2	0.509947	31940	0	0.341571	10158511	0.006549
314996802	612566	3198	7094.386078	31842	17	0.509623	31795	2	0.542137	10152789	0.006129
315259972	546221	2920	7027.301277	31737	2	0.669528	31783	3	0.700357	10146270	0.006124
315437809	523221	2797	6921.544233	31869	1	0.550130	31736	2	0.261536	10139281	0.005594
315409080	554234	3008	6902.442041	31729	17	0.561301	31729	5	0.521433	10132404	0.005909
315131705	607665	3273	6991.893737	32110	3	0.271676	31867	2	0.279406	10126162	0.006199
315082378	586557	3137	7090.715529	31602	10	0.558305	31841	8	0.562992	10120236	0.006657
315326852	539808	2764	6986.137359	31673	2	0.711710	32025	6	0.442911	10113961	0.006955
315345806	556030	2880	6925.855382	31850	15	0.516168	32052	9	0.405007	10107094	0.006832
315215939	591359	3085	6960.965732	31783	5	0.675850	31840	3	0.446381	10100684	0.006979
315055402	600973	3127	7033.018466	31755	12	0.430191	32107	5	0.554040	10094811	0.006904
315171453	561419	2951	7054.259667	31632	30	0.505263	31927	2	0.388749	10088907	0.006583
315340023	543415	2929	6954.059090	31849	6	0.699964	31828	0	0.326394	10082229	0.006517
315248399	589143	3102	6949.065896	31820	0	0.658118	32041	9	0.375571	10075664	0.006391
315013078	618515	3281	7064.621214	32044	1	0.451978	31990	4	0.621312	10070063	0.006740
315213860	548777	2746	7055.994969	31736	18	0.607764	31878	1	0.604051	10063876	0.006355
315569028	500814	2623	6879.392889	31836	3	0.762127	31781	0	0.479210	10056698	0.006365
315431426	570295	2959	6856.985639	31677	11	0.480944	31831	8	0.535628	10049720	0.006187
314986025	643182	3488	7052.746147	31700	7	0.685216	31788	0	0.501067	10043913	0.005782
315058061	574368	3003	7101.373042	31852	6	0.658897	32061	4	0.332397	10038080	0.005679
315383902	533081	2742	6920.071915	31840	5	0.550227	31780	2	0.348922	10030936	0.005980
npatches	nstrain	runtime	dt	init_x	init_y	init_y_blood	init_z	init_S	beta0	beta1	beta2	beta3	mean_beta	B	d	delta	delta_blood	b[0]	mut	m	CTL	c	g	epsilon	k	het	lambda	rho	omega	x_max	patch.dyna	DELTA	A	VA
10000	1	100.000000	0.001000	21900	9499	5000000	0.001000	10000000	17.391016	10.155993	15.899682	8.250798	13	800000000	0.010000	1.000000	432.000000	80000	0.000050	0.004800	0	0.500000	0.000000	2.500000	16.000000	0.500000	0.001000	0.001000	0.010000	31872	0	10.000000	7.000000	1.000000
sus	inf	inf_blood	z	x[0]	y[0][0]	z[0]	x[1]	y[1][0]	z[1]	S[0]	synchrony
219000000	94990000	5000000	10.000000	21900	9499	0.001000	21900	9499	0.001000	10000000	0.000000
182979506	27664605	144582	3941.516320	14750	3851	0.394152	20641	2023	0.394152	10468029	0.000000
271162652	5900894	30786	6325.803353	22929	1508	0.632580	29957	87	0.632580	10574665	0.000000
300158132	2032159	10725	7756.161419	27573	549	0.777177	31433	13	0.777177	10606506	0.000000
310919929	806775	4237	7840.301512	29837	181	0.864868	31926	3	0.576192	10611413	0.000000
315173714	372097	1928	6677.798228	31201	95	0.918048	31897	6	0.577162	10604527	0.000000
316798478	255481	1363	5790.875280	31659	14	0.950300	32053	0	0.250039	10593556	0.000000
316246677	555237	2974	5885.576924	31927	2	0.930997	31912	3	0.493215	10582995	0.000000
313273024	1113467	5690	6982.333204	31774	2	0.887425	32054	25	0.692658	10580179	0.000000
314246365	563396	2938	7330.331986	31630	12	0.798075	31744	7	0.709997	10577083	0.000000
316505215	266581	1370	6115.519092	31538	101	0.877541	31859	0	0.381871	10567224	0.000000
316250865	556561	2873	5792.763000	31505	55	0.925734	31729	4	0.217180	10556797	0.000000
312867930	1203165	6407	6931.239924	31526	14	0.954961	31875	42	0.490712	10554705	0.000000
313759366	637354	3413	7389.660924	31757	19	0.972686	31815	8	0.691140	10553069	0.000000
316151233	304044	1570	6342.619779	31910	1	0.341518	31803	0	0.235051	10543928	0.000000
316373827	466671	2393	5827.624288	31319	212	0.598075	31706	12	0.507933	10533400	0.000000
313856475	1028321	5369	6733.297457	27277	865	0.756251	31946	13	0.658233	10528803	0.000000
313888848	665620	3401	7304.907281	29086	264	0.852177	31677	8	0.599486	10525854	0.000000
316116592	313709	1579	6402.997561	30610	128	0.910352	31888	6	0.757106	10516764	0.000000
316427798	446456	2362	5810.522207	31233	89	0.945633	31795	0	0.238497	10506295	0.000000
313996396	1019138	5349	6633.314985	31764	18	0.967029	31826	41	0.508939	10501410	0.000000
313549482	751798	4011	7343.288840	31631	16	0.980004	31802	4	0.702194	10499538	0.000000
315774977	348805	1835	6579.342227	31782	4	0.802185	32059	0	0.640715	10491691	0.000000
316499482	402468	2079	5857.487613	31565	6	0.880034	31842	0	0.377238	10481108	0.000000
314238075	966909	5064	6583.583312	31669	59	0.761030	31917	14	0.476349	10475713	0.000000
313723095	738837	3923	7282.212059	30682	155	0.855075	31965	11	0.653759	10473641	0.000000
315809103	354204	1869	6553.723769	31246	62	0.912110	31883	4	0.788225	10465775	0.000000
316483673	402787	2094	5845.632946	31789	11	0.946699	32112	3	0.597747	10455467	0.000000
314213128	986871	5186	6553.734690	31834	21	0.967675	32082	6	0.653890	10450006	0.000000
313332877	797752	4185	7344.810444	32025	8	0.799147	32054	13	0.551063	10448993	0.000000
315629250	362515	1930	6666.591832	31719	33	0.878191	31874	1	0.599239	10441504	0.000000
316581554	360089	1871	5829.382328	31889	5	0.910574	31851	6	0.595710	10431228	0.000000
314854514	869414	4568	6366.024473	31613	112	0.715001	31897	1	0.407964	10424309	0.000000
313212580	904872	4781	7281.329118	30355	193	0.827161	31849	14	0.584828	10422949	0.000000
315309849	392386	2123	6841.781557	30786	132	0.895181	32059	2	0.595805	10416560	0.000000
316596542	342554	1785	5873.328217	31483	10	0.936432	31871	0	0.198829	10406381	0.000000
315027737	837639	4377	6281.793340	31950	12	0.961449	31687	22	0.479935	10399009	0.000000
313035301	953183	4887	7260.704567	31849	12	0.790365	31682	13	0.684604	10398138	0.000000
315078661	431070	2221	6962.507850	31699	43	0.872866	31933	2	0.520660	10392683	0.000000
316550259	322468	1622	5897.758026	31255	28	0.922899	31800	15	0.475461	10382422	0.000000
315328067	748102	3885	6192.883672	31930	4	0.616014	31766	7	0.638215	10374380	-1.#IND00
313236916	953371	5070	7183.020801	31932	28	0.767130	31984	5	0.719522	10372350	-1.#IND00
315008004	449934	2358	7000.356661	31368	79	0.858775	31976	3	0.731108	10367271	0.143324
316598569	310208	1652	5958.877078	31630	10	0.914353	31796	9	0.578951	10357109	0.126393
315509111	713356	3826	6135.278474	31755	9	0.317211	31953	13	0.424660	10348840	0.087013
313201026	1000862	5275	7105.939985	23596	2641	0.585919	31694	13	0.651082	10347154	0.057148
314710939	502392	2657	7103.712569	26478	584	0.748879	31900	3	0.662329	10342645	0.070502
316342974	329099	1704	6105.718115	29554	236	0.847706	31709	0	0.301450	10333001	0.082439
315726497	637781	3197	6112.503366	30976	22	0.907641	31830	26	0.495438	10324541	0.072528
313596409	954132	4838	6993.854769	31636	35	0.943988	31747	0	0.600289	10321746	0.059083
314797763	504720	2640	7084.674863	31721	36	0.966031	32031	0	0.523764	10316925	0.061210
316399406	320877	1645	6134.642427	31965	0	0.706581	31904	11	0.597243	10307616	0.076082
315941512	585941	3097	6061.787827	31601	232	0.593415	31706	3	0.710979	10298537	0.069524
313581519	991882	5286	6954.056388	26969	761	0.753424	31796	11	0.703341	10295382	0.078610
314461698	557544	2957	7182.495586	29654	207	0.850463	31704	4	0.696598	10291404	0.075639
316254414	324901	1701	6215.933115	30918	69	0.909313	31778	2	0.420168	10282620	0.085927
315971289	575708	3074	6002.636965	31785	22	0.914738	32175	8	0.323699	10273406	0.081716
313624453	1014496	5372	6905.666025	31785	16	0.948293	31814	12	0.589854	10270133	0.079563
314206908	601099	3048	7237.008700	31817	12	0.701504	31708	0	0.690644	10267055	0.079008
316228979	314028	1573	6258.159221	31406	93	0.818976	31676	7	0.344056	10258229	0.084093
316140794	521347	2699	5924.563311	31208	76	0.890217	31844	5	0.553129	10248718	0.081303
313760758	1015650	5201	6813.327643	31555	39	0.933422	31925	16	0.458902	10244863	0.080155
314029910	637069	3302	7281.361272	31520	38	0.959623	31925	1	0.422044	10242478	0.078079
316071958	334321	1681	6383.725062	31712	6	0.578806	31951	8	0.591379	10234387	0.080712
316320539	456406	2451	5916.962875	31433	129	0.744565	31883	9	0.321988	10224518	0.080426
314156486	966543	5050	6691.100039	31211	107	0.845090	31822	4	0.584845	10219945	0.082075
313915882	688288	3579	7266.690259	31560	80	0.906054	31972	4	0.645207	10217687	0.080165
315918471	341277	1760	6495.314066	31366	52	0.943026	31826	5	0.555451	10209816	0.083188
316452849	417858	2187	5875.549365	31887	4	0.965448	31762	1	0.430976	10199598	0.082193
314351627	938169	4897	6584.582783	31694	45	0.668639	31868	6	0.512804	10194069	0.079676
313766925	734785	3872	7268.167214	30555	228	0.799044	31757	9	0.704538	10192145	0.077130
315746267	364411	1887	6577.053778	29898	190	0.878129	31801	5	0.595547	10184875	0.079687
316341226	441726	2253	5990.525654	31483	34	0.926091	31660	8	0.543558	10175280	0.077384
314541630	860661	4542	6599.166001	31389	66	0.955178	31790	10	0.537906	10169845	0.075373
314128791	692470	3624	7163.555422	31687	9	0.972817	31901	1	0.591039	10166759	0.073781
315842618	361064	2011	6521.196301	31708	14	0.966298	31759	1	0.242562	10159212	0.076470
316322984	437524	2382	5946.632812	31796	5	0.442635	31952	11	0.490030	10149743	0.075881
314363758	917961	4823	6635.287124	31389	179	0.661983	31871	7	0.690726	10144955	0.077189
313802094	725285	3804	7257.600637	28706	536	0.795008	31797	1	0.606846	10142805	0.075255
315782638	359162	1821	6560.635926	29710	291	0.875682	31783	3	0.532912	10135533	0.076594
316345719	428535	2257	5937.973514	31051	38	0.924607	31689	5	0.455810	10125745	0.075988
314440491	911262	4700	6598.766010	31752	22	0.933609	31714	14	0.669973	10120504	0.075767
313789905	740597	3844	7256.443039	31828	3	0.888475	31735	7	0.546702	10118515	0.074210
315712441	369201	1929	6595.823329	31727	14	0.878482	31997	0	0.564496	10111668	0.076099
316407047	415838	2143	5931.024922	31921	0	0.756210	31892	1	0.545352	10102059	0.074154
314381553	915313	4723	6578.733358	31512	224	0.448044	32043	11	0.381207	10097001	0.073052
313826484	727274	3792	7238.520947	22727	1655	0.665264	31769	4	0.624730	10094721	0.071710
315776336	361960	1867	6549.686292	27798	490	0.796998	31734	1	0.459742	10087601	0.073340
316450092	401482	2138	5892.427808	30370	137	0.876888	31933	1	0.225350	10078102	0.072871
314656942	883533	4590	6500.592849	31174	54	0.925338	32062	17	0.522711	10072317	0.072540
313674482	780986	3998	7238.517496	31696	11	0.954721	31848	17	0.710545	10070463	0.070966
315566791	387778	2020	6704.344090	31582	13	0.972540	32050	2	0.696707	10063918	0.072005
316469563	372438	1943	5923.329799	31701	11	0.740027	31739	1	0.207952	10054179	0.073041
314775151	846644	4395	6429.405172	31483	83	0.842338	32064	7	0.518397	10048140	0.072459
313565570	813233	4300	7222.184852	31296	63	0.904385	31895	6	0.630008	10046651	0.071876
315531423	395575	2075	6754.061440	31734	23	0.942014	31861	0	0.389873	10040300	0.073670
316487582	361779	1811	5951.394110	31847	3	0.563076	31764	35	0.499983	10030806	0.073478
315061508	805550	4102	6330.465815	31077	247	0.735025	31802	8	0.696762	10024073	0.073493
313592781	855161	4518	7167.773501	29165	327	0.839305	31903	2	0.614480	10022032	0.072655
315245771	431463	2181	6879.561081	30510	122	0.902546	31926	7	0.545987	10016192	0.073372
npatches	nstrain	runtime	dt	init_x	init_y	init_y_blood	init_z	init_S	beta0	beta1	beta2	beta3	mean_beta	B	d	delta	delta_blood	b[0]	mut	m	CTL	c	g	epsilon	k	het	lambda	rho	omega	x_max	patch.dyna	DELTA	A	VA
10000	1	100.000000	0.001000	21900	9499	5000000	0.001000	10000000	9.404124	15.800118	8.206147	18.583307	13	800000000	0.010000	1.000000	432.000000	80000	0.000050	0.004800	0	0.500000	0.000000	2.500000	17.000000	0.500000	0.001000	0.001000	0.010000	31872	0	10.000000	7.000000	1.000000
sus	inf	inf_blood	z	x[0]	y[0][0]	z[0]	x[1]	y[1][0]	z[1]	S[0]	synchrony
219000000	94990000	5000000	10.000000	21900	9499	0.001000	21900	9499	0.001000	10000000	0.000000
187879887	24534453	128664	3941.516320	21627	1696	0.394152	16316	3013	0.394152	10457879	0.000000
276971650	4612631	24107	6325.803353	30267	50	0.632580	26080	705	0.632580	10548591	0.000000
304329588	1378152	7208	7665.340191	31781	7	0.777177	29463	267	0.777177	10569253	0.000000
313631599	454630	2361	6944.764901	31661	11	0.550924	31373	39	0.864868	10566888	0.000000
316794791	188485	968	5531.409590	31852	2	0.727656	31908	0	0.598170	10556255	0.000000
317384135	270491	1424	4943.609485	31981	0	0.285833	31966	0	0.191383	10543352	0.000000
313943766	1270544	6640	6029.162530	31840	21	0.464421	27874	1926	0.446908	10537369	0.000000
311386201	1055941	5472	7349.098739	32041	5	0.675196	25844	613	0.664575	10541770	0.000000
315621485	277166	1512	6409.466513	31803	4	0.803021	30601	103	0.796580	10534820	0.000000
317199663	256790	1425	5020.587825	31667	2	0.513451	31750	0	0.788232	10522383	0.000000
314328590	1147133	5947	5849.639324	31820	7	0.560320	31583	8	0.853869	10515618	0.000000
311542503	1105903	5707	7214.390240	31848	10	0.729760	31625	33	0.911378	10519265	0.000000
315167571	350649	1823	6605.816019	32039	2	0.688162	32042	3	0.532905	10513660	0.000000
317051570	243266	1258	5235.151802	32049	12	0.373134	31726	38	0.696895	10502064	0.000000
315094374	895219	4699	5758.144036	31875	5	0.619834	31711	45	0.816180	10494065	0.000000
312231335	1076086	5579	7059.582358	31885	9	0.754950	31719	19	0.888522	10494968	0.000000
315250786	352039	1834	6644.189943	31764	0	0.607370	31942	0	0.609018	10489395	0.000000
317087031	237081	1192	5214.561852	31970	0	0.221357	31843	7	0.663512	10477601	0.000000
315092636	931808	4930	5712.933082	31604	10	0.285527	31792	106	0.472623	10469546	0.000000
311718580	1179721	5947	7084.076575	31827	16	0.566704	28792	684	0.680170	10471630	0.000000
314941150	383873	2009	6744.824578	31630	3	0.475789	30227	119	0.806037	10466777	0.000000
316963688	235701	1197	5307.579269	32015	0	0.187409	31587	3	0.882370	10455237	0.000000
315596192	756937	3891	5627.203652	31957	4	0.442092	31621	19	0.567783	10446264	0.000000
312418499	1114745	5767	6938.244782	31679	16	0.655809	31328	82	0.737880	10446352	0.000000
314897442	401014	1995	6771.233262	32053	0	0.428101	31709	22	0.841036	10441574	0.000000
316970943	232727	1187	5356.494425	31899	0	0.263816	31875	2	0.554437	10430103	0.000000
315569782	782138	4046	5588.476354	31992	3	0.301365	31761	31	0.594352	10421113	0.000000
312190218	1172585	6078	6946.075915	31646	6	0.464864	31492	95	0.753993	10421807	0.000000
314735372	420599	2229	6815.450818	31717	0	0.347120	31460	60	0.850808	10417267	0.000000
316919314	233357	1195	5398.972733	31684	11	0.524472	31619	14	0.909522	10406014	0.000000
315662018	751478	3973	5589.864627	31539	3	0.387336	31761	44	0.430236	10397049	0.000000
312177709	1184201	6114	6935.865076	31836	11	0.628447	28738	704	0.654464	10397660	0.000000
314653181	430922	2160	6860.229219	31991	3	0.718279	29969	144	0.790448	10393769	0.000000
316910671	231181	1204	5390.510510	31898	1	0.270898	31613	26	0.872916	10382660	0.000000
315624396	777898	4043	5546.406651	31690	9	0.536401	32037	3	0.719183	10373726	0.000000
311898600	1218740	6504	6961.331545	31965	10	0.559112	31881	25	0.829697	10375097	0.000000
314699476	421647	2237	6862.766927	31801	2	0.435674	31356	0	0.739184	10370953	0.000000
316987437	223606	1123	5340.570403	31750	0	0.327950	31905	1	0.503170	10360113	0.000000
315480709	815376	4168	5600.090804	31754	4	0.521989	31532	53	0.630649	10351233	0.000000
312062405	1170243	6084	6972.360258	32168	1	0.627129	31462	56	0.776005	10352475	-1.#IND00
314894384	393279	2037	6778.212767	31800	6	0.382242	31677	0	0.668542	10348011	-1.#IND00
317018248	232470	1248	5287.938590	31699	1	0.302605	31743	92	0.410852	10336920	0.273770
315281385	851335	4499	5662.127634	31947	5	0.571578	27556	937	0.642709	10328578	0.199651
312001082	1145623	5951	7015.580401	31803	13	0.725358	29633	228	0.783319	10329726	0.135563
314942918	381505	1986	6744.662788	31769	5	0.473014	31136	38	0.868593	10325114	0.168376
316985268	245289	1272	5316.973630	31885	2	0.473812	31762	0	0.479655	10314127	0.183448
315466336	808938	4304	5679.408771	32004	7	0.385326	31504	133	0.639886	10305706	0.173465
312377815	1080032	5722	6983.117886	31950	20	0.627228	30924	120	0.781607	10306644	0.154127
315107677	377006	2026	6671.372529	31935	1	0.539210	31453	24	0.867555	10301651	0.162985
316968054	247225	1263	5291.381451	31727	0	0.242226	31836	1	0.354410	10290512	0.161939
315063242	914252	4798	5754.218039	32008	11	0.471918	31366	182	0.576188	10282663	0.146295
312058548	1091437	5803	7075.888070	31852	7	0.679742	30702	193	0.742977	10284276	0.136724
315157610	360144	1879	6627.172640	31943	1	0.610412	31286	36	0.844127	10278748	0.142519
316993483	241475	1283	5260.111703	31961	0	0.206638	31722	0	0.604955	10267522	0.142320
315183927	898859	4741	5690.321582	31969	23	0.376252	31657	39	0.552353	10259547	0.130850
312016162	1116173	5662	7048.119731	31789	14	0.621725	30999	161	0.728522	10261080	0.131482
315104362	366951	1859	6685.125822	31881	1	0.455597	31344	18	0.835361	10256224	0.137642
317056398	237429	1220	5263.448142	31981	0	0.363739	31651	11	0.900154	10244859	0.138735
315229913	872742	4647	5693.279550	31968	12	0.457648	31943	5	0.939448	10236743	0.135290
312040399	1141097	5865	7031.391839	31733	6	0.671088	31761	13	0.963278	10238692	0.128792
314989768	380013	2015	6731.783017	31897	6	0.344125	31769	12	0.809587	10234038	0.132788
317034472	224514	1132	5289.304146	31855	4	0.482991	31736	12	0.884523	10223065	0.132223
315378456	844407	4386	5635.390780	31910	2	0.667175	31829	3	0.929969	10214641	0.127837
312091015	1143990	5936	6999.244953	31597	1	0.608171	31792	8	0.844671	10216191	0.123870
314988042	380216	2091	6735.762353	31787	1	0.598041	31802	14	0.905800	10211759	0.126029
316980670	241602	1225	5324.463533	31730	2	0.427731	31965	2	0.741368	10200677	0.129249
315329404	843633	4436	5685.453601	31836	4	0.287211	31795	10	0.299278	10192599	0.120782
312158896	1123771	5924	7021.975641	31842	7	0.567726	28442	1171	0.575044	10194167	0.117014
315064787	376668	1915	6702.541518	31744	4	0.604885	28923	276	0.742283	10189258	0.120800
316972623	245024	1303	5308.647338	31827	1	0.332244	31273	17	0.843706	10178171	0.125748
315316762	836043	4327	5698.281064	31702	20	0.513179	31944	7	0.651044	10170079	0.121531
312427637	1075674	5608	6990.183315	31928	6	0.701837	31732	38	0.788374	10170705	0.121905
315114917	376993	2081	6686.247221	31915	1	0.563448	31574	9	0.871659	10165628	0.123830
317022114	233789	1224	5351.708862	32106	0	0.474910	31764	5	0.389271	10154483	0.125491
315476592	809128	4212	5618.401638	32065	6	0.571756	30431	370	0.629620	10146115	0.122943
312243506	1139822	6010	6955.068460	31774	2	0.740289	30710	121	0.775381	10147045	0.120387
314851976	409333	2136	6778.911146	31688	5	0.428773	31502	4	0.863779	10142936	0.122027
316875631	245916	1226	5388.091924	31735	0	0.430277	31578	2	0.881394	10132575	0.124964
315613729	747534	3866	5640.415266	31920	6	0.607273	31803	8	0.402043	10124329	0.122230
312595327	1083122	5718	6904.379973	31939	7	0.700460	31754	42	0.637366	10124525	0.122225
314934288	405929	2136	6757.878429	31772	2	0.531126	31608	54	0.780079	10119967	0.121427
316964500	238671	1199	5403.094752	31777	0	0.426179	31651	5	0.866628	10109354	0.123775
315606822	769623	3979	5626.508759	31907	7	0.528085	31816	3	0.741380	10100773	0.120344
312344583	1139946	6006	6933.194479	31880	7	0.599868	31793	34	0.830387	10101513	0.119476
314795817	415901	2220	6821.499843	31602	1	0.757338	31720	6	0.897137	10097784	0.120669
316942680	226972	1118	5357.733514	31847	0	0.238801	31834	9	0.697156	10086940	0.120756
315580213	781420	3978	5571.331145	31820	7	0.473501	31746	2	0.486931	10078374	0.118538
312086511	1169378	6046	6944.603715	31790	11	0.595918	31278	84	0.688847	10079899	0.118224
314777369	419775	2139	6826.458527	31741	9	0.661824	31838	7	0.811300	10076360	0.119194
316921985	225884	1171	5390.193945	31926	0	0.221365	31817	3	0.700799	10065843	0.121658
315862331	706376	3737	5515.477873	31896	23	0.316105	31803	8	0.579596	10056787	0.120092
312127765	1217310	6334	6883.824972	32154	16	0.585248	31421	69	0.745044	10057973	0.122278
314524634	455282	2483	6897.634073	32022	2	0.722319	31736	35	0.845381	10054960	0.122878
316868997	222216	1255	5432.736067	31926	0	0.220360	31559	0	0.839123	10044377	0.124542
316006066	661168	3379	5420.436075	31697	4	0.289642	31740	4	0.574258	10034720	0.121874
311876056	1302932	6766	6842.210716	31794	11	0.569200	31621	43	0.741807	10036435	0.126195
314279268	479176	2541	6992.496462	31923	1	0.554807	31489	97	0.843417	10034159	0.126222
316873319	211086	1079	5466.386323	31690	2	0.443326	31574	8	0.905040	10023976	0.128175
316044136	667882	3441	5388.303023	31809	6	0.539183	31987	1	0.385009	10014616	0.126487
npatches	nstrain	runtime	dt	init_x	init_y	init_y_blood	init_z	init_S	beta0	beta1	beta2	beta3	mean_beta	B	d	delta	delta_blood	b[0]	mut	m	CTL	c	g	epsilon	k	het	lambda	rho	omega	x_max	patch.dyna	DELTA	A	VA
10000	1	100.000000	0.001000	21900	9499	5000000	0.001000	10000000	14.134415	10.559612	10.286136	8.008951	13	800000000	0.010000	1.000000	432.000000	80000	0.000050	0.004800	0	0.500000	0.000000	2.500000	18.000000	0.500000	0.001000	0.001000	0.010000	31872	0	10.000000	7.000000	1.000000
sus	inf	inf_blood	z	x[0]	y[0][0]	z[0]	x[1]	y[1][0]	z[1]	S[0]	synchrony
219000000	94990000	5000000	10.000000	21900	9499	0.001000	21900	9499	0.001000	10000000	0.000000
192505864	21750851	114014	3941.516320	18044	2373	0.394152	21047	1668	0.394152	10447974	0.000000
282310146	3529506	18580	6325.778731	27940	370	0.632580	30298	43	0.632580	10524425	0.000000
307962593	873948	4503	7392.381359	31198	18	0.777177	31821	11	0.775747	10535568	0.000000
315653321	223292	1127	5921.326505	31885	8	0.671529	31704	2	0.574714	10527262	0.000000
317736864	105254	530	4493.846340	31747	2	0.246571	31925	1	0.191154	10513979	0.000000
317124006	463909	2394	4462.563128	31774	7	0.529517	31743	3	0.194897	10501452	0.000000
309593116	2165989	11292	6291.146232	31817	24	0.714673	31577	43	0.511741	10505286	0.000000
311641181	713323	3764	7283.757343	31930	1	0.822834	31723	2	0.652381	10511239	0.000000
316614489	160747	779	5396.807931	31846	1	0.420492	31717	7	0.606310	10500908	0.000000
317361034	303101	1547	4431.992230	31782	4	0.636576	31733	1	0.287347	10488003	0.000000
312927321	1488264	7808	5853.490236	31810	13	0.533490	31678	14	0.556580	10484335	0.000000
311636835	882051	4562	7138.147624	31812	30	0.717083	31553	2	0.731086	10488951	0.000000
316265397	197829	1057	5738.557453	31978	0	0.489796	31559	0	0.375782	10480204	0.000000
317393005	260921	1297	4510.205297	31960	20	0.406597	31807	0	0.353778	10467347	0.000000
313684404	1294297	6478	5701.800267	31534	82	0.640128	32030	15	0.499384	10461939	0.000000
311938910	898720	4678	7045.844587	31649	25	0.781754	31827	3	0.696399	10465083	0.000000
316173836	209226	1082	5806.783109	31732	17	0.565957	31926	8	0.493381	10456771	0.000000
317418936	243989	1304	4512.305694	31702	3	0.736772	31953	1	0.530485	10444060	0.000000
314084253	1177991	6220	5614.760245	31947	1	0.399774	32016	22	0.426743	10438065	0.000000
311845425	955250	4965	7007.674112	31609	38	0.634778	31909	17	0.652346	10441306	0.000000
316011984	224530	1061	5935.207852	31907	11	0.778509	31964	0	0.347200	10433616	0.000000
317378696	247612	1264	4563.617611	31722	0	0.511595	31846	15	0.234321	10420886	0.000000
314316586	1139877	6014	5596.836978	31966	86	0.447484	31492	11	0.535650	10414132	0.000000
312056872	939099	4797	6982.317168	30774	129	0.664924	31791	24	0.671784	10416776	0.000000
316044366	226275	1183	5915.070750	31629	6	0.796792	31845	0	0.368082	10408584	0.000000
317419677	230266	1185	4557.525544	32007	1	0.254764	31987	9	0.496684	10395625	0.000000
314201331	1180036	6223	5595.242550	31253	141	0.483288	31624	7	0.432764	10389186	0.000000
311681794	983463	5135	7013.836537	31051	100	0.686638	32010	7	0.655997	10393036	0.000000
315955573	228548	1174	5968.332328	31653	1	0.577414	31964	0	0.325503	10385310	0.000000
317469391	209533	1092	4497.502076	31868	0	0.325339	31897	1	0.183197	10372493	0.000000
314464180	1128729	5896	5481.940565	31961	9	0.410210	31936	23	0.479917	10365603	0.000000
311477950	1057509	5584	6985.245523	31813	48	0.642319	31965	20	0.684593	10369516	0.000000
315776993	244135	1253	6091.272369	31721	19	0.783083	31793	0	0.402491	10362672	0.000000
317456222	207133	1013	4549.842294	31683	1	0.264157	31865	0	0.222836	10350213	0.000000
314799842	1054620	5414	5383.905940	31389	73	0.544984	31852	26	0.415819	10342523	0.000000
311327675	1136752	6145	6923.641028	31613	41	0.724053	31733	14	0.645721	10346621	0.000000
315540593	264825	1433	6200.642648	31861	13	0.832651	32078	6	0.458515	10340275	0.000000
317433365	203922	1048	4613.819614	31865	6	0.300828	32071	7	0.398699	10327759	0.000000
314851918	1020648	5361	5402.532042	31761	11	0.533379	32014	15	0.635338	10320190	0.000000
311510190	1095852	5673	6921.244434	31924	3	0.717016	32000	4	0.778849	10323619	-1.#IND00
315578459	269262	1341	6161.755284	31818	2	0.828383	31899	2	0.638734	10317219	-1.#IND00
317442872	187286	960	4582.145229	31733	2	0.400714	31926	1	0.301124	10304595	0.559267
315019315	1008228	5116	5305.362962	31473	60	0.519596	31897	2	0.198378	10296650	0.353824
311244394	1186247	6218	6889.864686	31437	66	0.708657	32075	22	0.498203	10300624	0.271547
315422084	280726	1515	6287.954753	31420	14	0.823314	31729	5	0.695683	10294940	0.289320
317460363	191831	1037	4627.717747	31884	1	0.324490	31747	1	0.286889	10282427	0.271433
314994404	1002195	5113	5309.048093	31845	26	0.470623	31870	13	0.367282	10274638	0.225511
311429638	1150749	5854	6873.896130	31615	36	0.678957	31799	13	0.616285	10278552	0.191704
315470876	278993	1388	6260.242288	31789	9	0.800797	32147	0	0.379288	10272864	0.204814
317413080	190133	968	4671.049254	31816	2	0.268607	31747	2	0.221778	10260538	0.205752
315201708	931177	4815	5290.712811	31554	98	0.556443	31988	7	0.521856	10251952	0.189572
311454272	1178187	6129	6841.950713	31654	86	0.731003	31384	7	0.710027	10255041	0.183617
315299105	299208	1579	6319.196149	31792	2	0.836865	31815	1	0.267787	10249672	0.196299
317439555	167774	861	4674.375444	31641	3	0.366718	31769	21	0.508387	10237443	0.199651
315628936	816527	4244	5119.980567	31460	45	0.615943	31967	2	0.564311	10228132	0.198086
311319446	1281457	6681	6747.787197	31754	4	0.767087	31751	13	0.698401	10231183	0.193844
314967856	341914	1753	6493.433126	31654	1	0.483348	31863	3	0.500535	10226633	0.202774
317371674	160936	863	4780.282336	31645	28	0.618849	32079	1	0.354243	10214601	0.207307
315846815	771036	4018	5028.859718	31888	5	0.768849	31888	11	0.532742	10204670	0.197055
311175563	1370793	7159	6694.459414	31866	4	0.859817	31725	4	0.684641	10208003	0.202043
314616658	374683	1987	6625.664381	31800	1	0.683770	31776	4	0.639518	10205101	0.205672
317333143	153819	783	4800.570011	31891	0	0.199572	31703	3	0.611972	10193321	0.209199
316187657	680433	3462	4912.026851	31826	1	0.173893	31851	16	0.380210	10183239	0.199892
311415135	1406175	7080	6579.210792	28875	1066	0.490780	31933	6	0.624125	10185344	0.194007
314491596	397500	2161	6656.568713	29315	223	0.691181	32079	4	0.491717	10182577	0.194100
317250591	168913	852	4893.610517	31233	7	0.812715	31636	3	0.550768	10170977	0.201926
316032977	701977	3667	5000.504283	31785	1	0.212031	31897	10	0.413833	10160941	0.195249
311689128	1301240	6813	6609.209248	30394	525	0.515387	31847	2	0.599740	10162901	0.191711
314652626	387327	2036	6616.246701	30223	114	0.706104	31835	7	0.553507	10159695	0.192948
317295078	162515	883	4902.480942	31851	1	0.722376	31579	0	0.518562	10148133	0.198535
316264064	635557	3371	4962.667099	32034	2	0.250703	31911	5	0.538921	10138141	0.193060
311882838	1304879	6728	6550.792856	30855	348	0.507309	31899	11	0.720376	10139049	0.192366
314559798	403458	2063	6638.341462	30774	131	0.701205	31988	6	0.610501	10135919	0.193366
317268850	161402	842	4952.163207	31499	1	0.729436	31628	0	0.574225	10124575	0.195825
316334703	620542	3238	4890.863588	31799	8	0.309655	31809	0	0.236384	10114091	0.190331
311800748	1350249	6995	6515.966025	31302	124	0.581337	31952	16	0.514890	10115246	0.185231
314396024	420791	2192	6700.140645	31663	33	0.746100	31894	1	0.574395	10112954	0.185778
317208994	161785	870	4981.787682	31779	1	0.730041	32122	0	0.189285	10101761	0.186894
316488652	566277	2956	4851.779853	31540	30	0.605739	31725	23	0.393500	10091418	0.181471
311950161	1348599	6870	6449.939421	32060	4	0.740440	31763	9	0.632185	10091944	0.183479
314256300	443630	2377	6752.280852	31757	6	0.842588	31753	3	0.434411	10089689	0.184093
317186767	155979	812	4981.318410	31800	1	0.234035	32014	0	0.204923	10078250	0.185028
316416670	603930	3083	4855.821181	31495	95	0.508269	31796	17	0.379793	10067993	0.181109
311497752	1441911	7583	6505.805546	31416	70	0.701787	31783	12	0.623873	10070048	0.180948
314123468	451907	2408	6799.839000	31962	2	0.702554	31691	11	0.727490	10068638	0.180495
317192324	151073	791	5021.866961	31877	1	0.216509	31780	0	0.216886	10057484	0.182889
316714008	513855	2695	4718.257630	31819	2	0.195736	31856	3	0.224328	10046327	0.179857
311704702	1490556	7776	6368.617289	30914	336	0.505889	31880	24	0.529590	10047305	0.192884
313679993	519422	2780	6909.239932	30776	138	0.700344	31697	2	0.515891	10047305	0.191669
317019345	155607	781	5111.287972	31506	18	0.818272	31554	0	0.344367	10036893	0.195524
316724562	498262	2542	4721.509703	31717	8	0.458973	31609	0	0.175474	10025995	0.193044
311911903	1438963	7450	6332.269345	31579	36	0.671891	32001	12	0.435512	10026345	0.193347
313839459	506063	2647	6879.574155	31767	2	0.712509	31927	1	0.394732	10025778	0.192794
317085091	150278	784	5081.650063	31804	0	0.495899	31982	7	0.532851	10015164	0.195618
316756982	509673	2602	4692.386708	31762	0	0.395013	32028	8	0.351163	10004074	0.193804
311549086	1524870	7831	6351.505369	31471	88	0.573757	31795	5	0.606510	10005335	0.196107
313547746	539323	2855	6935.026436	31551	50	0.741503	31843	11	0.597247	10005980	0.194728
316974562	159992	843	5183.152430	31975	4	0.843233	31772	4	0.430690	9995574	0.197707
316793079	475629	2537	4706.444068	31706	18	0.696705	31837	5	0.297836	9984333	0.195802
npatches	nstrain	runtime	dt	init_x	init_y	init_y_blood	init_z	init_S	beta0	beta1	beta2	beta3	mean_beta	B	d	delta	delta_blood	b[0]	mut	m	CTL	c	g	epsilon	k	het	lambda	rho	omega	x_max	patch.dyna	DELTA	A	VA
10000	1	100.000000	0.001000	21900	9499	5000000	0.001000	10000000	11.524045	9.552420	10.219116	18.493840	13	800000000	0.010000	1.000000	432.000000	80000	0.000050	0.004800	0	0.500000	0.000000	2.500000	19.000000	0.500000	0.001000	0.001000	0.010000	31872	0	10.000000	7.000000	1.000000
sus	inf	inf_blood	z	x[0]	y[0][0]	z[0]	x[1]	y[1][0]	z[1]	S[0]	synchrony
219000000	94990000	5000000	10.000000	21900	9499	0.001000	21900	9499	0.001000	10000000	0.000000
198339034	18962988	99117	3941.516320	20950	1548	0.394152	22262	1273	0.394152	10436285	0.000000
287528284	2630537	13715	6325.552076	30158	50	0.632580	30396	44	0.632580	10498742	0.000000
310787509	536098	2764	6839.715441	31668	2	0.584049	31618	0	0.520582	10502674	0.000000
316896673	108223	639	4938.113190	31843	8	0.385863	31861	0	0.226095	10491263	0.000000
318132031	97848	528	3660.167416	31927	0	0.255627	31999	1	0.250361	10476778	0.000000
315850211	924893	4815	4420.200664	31859	3	0.372990	31748	6	0.245519	10466239	0.000000
306808658	2109420	10817	6514.818858	31744	20	0.619747	31818	16	0.542442	10479570	0.000000
313710405	362652	1914	6535.870103	31721	1	0.714258	31818	1	0.708224	10479198	0.000000
317534770	91761	500	4393.597385	32037	0	0.193807	31835	0	0.242139	10466257	0.000000
317190635	416605	2191	4052.738426	31977	4	0.341651	31744	1	0.176219	10453344	0.000000
311145054	1755993	9265	5928.008912	31990	11	0.502188	31847	13	0.494512	10454003	0.000000
312747933	582274	3130	6833.517511	31777	2	0.487763	31930	4	0.642126	10456679	0.000000
317100683	114711	570	4840.031637	31876	0	0.296253	31573	0	0.202164	10445439	0.000000
317501235	300301	1542	3933.926952	32018	18	0.569624	31827	6	0.337262	10432539	0.000000
312458274	1586281	8486	5607.018132	31823	13	0.429486	31746	13	0.534837	10429774	0.000000
311924208	750040	3993	6878.641758	31867	1	0.531506	31681	8	0.676178	10434053	0.000000
316764078	132770	728	5140.572195	31904	4	0.557021	31634	0	0.275645	10423782	0.000000
317649241	239613	1207	3932.271809	31736	2	0.239711	31735	0	0.172068	10410097	0.000000
313452956	1389267	7344	5388.652589	31917	5	0.361882	32044	23	0.397691	10405627	0.000000
311535305	885369	4537	6846.587871	31846	25	0.613010	31658	3	0.634727	10410541	0.000000
316444177	156501	781	5371.475155	31740	1	0.410560	31820	1	0.298998	10401400	0.000000
317760070	182737	856	3965.285877	31765	20	0.261330	31769	1	0.206392	10387738	0.000000
314503304	1163426	6098	5114.510002	31599	26	0.552030	31828	1	0.414218	10380412	0.000000
311207561	1059622	5517	6754.885010	31491	1	0.725633	31879	4	0.590059	10385063	0.000000
316052325	190826	1001	5624.112464	32041	3	0.591215	32033	1	0.294718	10377243	0.000000
317758662	152281	794	3996.462275	31757	5	0.262489	31939	5	0.414979	10363719	0.000000
315059838	1030331	5329	4887.000775	31686	0	0.404168	32132	1	0.280277	10355343	0.000000
310641669	1231997	6472	6673.551335	31753	22	0.565211	31811	6	0.531963	10361285	0.000000
315578477	230028	1204	5885.064560	32034	0	0.490529	31803	1	0.528005	10355154	0.000000
317700431	146997	749	4131.848167	31922	7	0.345305	31918	3	0.297008	10341516	0.000000
315731949	834172	4322	4736.237461	31796	7	0.487565	31959	2	0.248887	10331729	0.000000
310995133	1288144	6791	6535.462557	31643	13	0.674904	31991	40	0.523311	10335381	0.000000
315310254	261354	1378	6040.106168	31852	0	0.499128	31892	0	0.359885	10330275	0.000000
317700749	126432	660	4206.654244	31799	0	0.221721	31890	18	0.367814	10317105	0.000000
316110345	726434	3830	4566.498163	31912	4	0.222001	31816	6	0.616608	10306659	0.000000
310824761	1420195	7148	6419.910586	31794	18	0.528179	32045	15	0.593968	10310568	0.000000
314853851	309428	1551	6251.070564	31886	6	0.656792	31721	3	0.674979	10306968	0.000000
317632025	110869	545	4297.667338	31739	0	0.232226	32063	0	0.228816	10293923	0.000000
316582770	592814	3137	4364.944972	31804	16	0.465474	31982	12	0.303576	10282641	0.000000
[truncated: 163 more rows]
