# Supplementary material for: Large Variations in HIV-1 Viral Load Explained by Shifting-Mosaic Metapopulation Dynamics
Source: PLoS Biol. 2016 Oct 5;14(10):e1002567. doi: 10.1371/journal.pbio.1002567 (PMC5051940; doi:10.1371/journal.pbio.1002567)
Supplement: S1 Data — Each file gives the output from the simulations indicated by the filename: low migration (ms1, db432); high migration (ms1, db1); very high migration (ms10, db1); number of patches (np); reservoir (storage); no reservoir (nostorage); CTL immigration model (CTLimmig); CTL proliferation model (CTLprolif); β¯ (beta1, beta2, …). Within each file, there are 21 simulations for (k = 0,1,..,20), and data is output each day. For measures of synchrony, the final entry should be used. See Methods and S1 Simulation Code for further details. (ZIP) [file pbio.1002567.s002.zip › S1_Data/ms1_np10000_storage_noPD_CTLimmig_db432_beta14.tsv]

npatches	nstrain	runtime	dt	init_x	init_y	init_y_blood	init_z	init_S	beta0	beta1	beta2	beta3	mean_beta	B	d	delta	delta_blood	b[0]	mut	m	CTL	c	g	epsilon	k	het	lambda	rho	omega	x_max	patch.dyna	DELTA	A	VA
10000	1	100.000000	0.001000	21900	9499	5000000	0.001000	10000000	11.794983	8.487860	11.430605	19.906429	14	800000000	0.010000	1.000000	432.000000	80000	0.000050	0.004800	0	0.500000	0.000000	2.500000	0.000000	0.500000	0.001000	0.001000	0.010000	31872	0	10.000000	7.000000	1.000000
sus	inf	inf_blood	z	x[0]	y[0][0]	z[0]	x[1]	y[1][0]	z[1]	S[0]	synchrony
219000000	94990000	5000000	10.000000	21900	9499	0.001000	21900	9499	0.001000	10000000	0.000000
78800161	187676810	978548	3941.516320	8543	18263	0.394152	11776	16031	0.394152	10683408	0.000000
80496447	183846967	956797	6325.803353	8648	18073	0.632580	12116	15482	0.632580	11263762	0.000000
80580531	183725466	955714	7771.765723	8676	17672	0.777177	12267	15302	0.777177	11844173	0.000000
80574659	183747598	957852	8648.676577	8702	18112	0.864868	11960	15577	0.864868	12425022	0.000000
80568080	183716028	958559	9180.483393	8920	17784	0.918048	11973	15340	0.918048	13003454	0.000000
80558836	183770065	955846	9503.000201	8565	18159	0.950300	12076	15477	0.950300	13580445	0.000000
80563745	183742549	958027	9698.592075	8691	17883	0.969859	11950	15479	0.969859	14158011	0.000000
80556880	183780107	957077	9817.209710	8772	17846	0.981721	11878	15571	0.981721	14733321	0.000000
80568576	183726206	957220	9889.145947	8989	17535	0.988915	12084	15220	0.988915	15307802	0.000000
80557497	183756377	956460	9932.772025	8790	17795	0.993277	12342	15113	0.993277	15882009	0.000000
80565118	183749828	956874	9959.229270	8664	17949	0.995923	11915	15588	0.995923	16455765	0.000000
80566906	183737545	956686	9975.274394	8782	17762	0.997527	11943	15609	0.997527	17028465	0.000000
80560647	183735685	958268	9985.005037	8806	17703	0.998501	12033	15605	0.998501	17601393	0.000000
80569115	183731216	957253	9990.906233	8707	18011	0.999091	12048	15583	0.999091	18173056	0.000000
80567061	183743735	957886	9994.485041	8733	17969	0.999449	11917	15570	0.999449	18743694	0.000000
80566759	183749827	955932	9996.655426	8725	17934	0.999666	11993	15552	0.999666	19313206	0.000000
80556616	183757634	957218	9997.971667	8793	17989	0.999797	12050	15340	0.999797	19880831	0.000000
80557413	183759930	956132	9998.769908	8717	18038	0.999877	11950	15725	0.999877	20447458	0.000000
80556390	183746500	958163	9999.254005	8691	18011	0.999925	12014	15566	0.999925	21013846	0.000000
80552491	183771831	958107	9999.547588	8766	17913	0.999955	11823	15715	0.999955	21578790	0.000000
80564048	183752459	956690	9999.725632	8740	17958	0.999973	12168	15521	0.999973	22144129	0.000000
80562728	183728022	958368	9999.833608	8821	17768	0.999983	12100	15533	0.999983	22708046	0.000000
80548962	183751361	956868	9999.899091	8589	17818	0.999990	12045	15829	0.999990	23271021	0.000000
80585750	183719487	957771	9999.938803	8727	17816	0.999994	12077	15468	0.999994	23834481	0.000000
80566094	183750818	955881	9999.962887	8659	18023	0.999996	11979	15592	0.999996	24396285	0.000000
80553276	183751624	957267	9999.977493	8917	17727	0.999998	12013	15497	0.999998	24955826	0.000000
80563408	183778659	955958	9999.986350	8869	17886	0.999999	12071	15657	0.999999	25516511	0.000000
80557076	183743722	958173	9999.991722	8653	18166	0.999999	12068	15412	0.999999	26075581	0.000000
80547713	183760464	955610	9999.994980	8760	17905	0.999999	11935	15721	0.999999	26632162	0.000000
80574041	183743052	957393	9999.996955	8809	17748	1.000000	12095	15621	1.000000	27188762	0.000000
80556331	183743615	956617	9999.998154	8771	17924	1.000000	12045	15376	1.000000	27744523	0.000000
80576193	183728790	956549	9999.998880	8743	17974	1.000000	11940	15501	1.000000	28300282	0.000000
80564340	183752947	957015	9999.999321	8740	17929	1.000000	12045	15770	1.000000	28854774	0.000000
80570432	183725383	957089	9999.999588	8838	17709	1.000000	12330	15265	1.000000	29409411	0.000000
80567237	183735150	957105	9999.999750	8879	17530	1.000000	12090	15317	1.000000	29962770	0.000000
80555862	183755085	957770	9999.999849	8897	17689	1.000000	12167	15289	1.000000	30517271	0.000000
80574217	183719120	958483	9999.999908	8733	17909	1.000000	11974	15642	1.000000	31067867	0.000000
80551167	183761452	955378	9999.999944	8919	17711	1.000000	12053	15262	1.000000	31616645	0.000000
80561501	183744438	958690	9999.999966	8684	18063	1.000000	12124	15424	1.000000	32166807	0.000000
80566704	183723233	957369	9999.999980	8635	18057	1.000000	12043	15560	1.000000	32715521	-1.#IND00
80572446	183738366	958869	9999.999988	8778	17902	1.000000	11902	15751	1.000000	33263585	-0.006400
80562719	183753352	956949	9999.999992	8696	17895	1.000000	12051	15526	1.000000	33811798	-0.014862
80557745	183766779	957040	9999.999995	8729	18070	1.000000	12001	15316	1.000000	34359453	-0.015474
80557797	183766865	956577	9999.999997	8806	17589	1.000000	12286	15348	1.000000	34906138	-0.012120
80559793	183750544	956412	9999.999998	9052	17602	1.000000	12045	15872	1.000000	35451501	-0.005879
80567346	183750259	956836	9999.999999	8746	17882	1.000000	12208	15402	1.000000	35997442	-0.004852
80561628	183760715	957487	9999.999999	8964	17656	1.000000	12071	15584	1.000000	36541283	-0.003798
80571436	183750772	955930	10000.000000	8831	17771	1.000000	12055	15410	1.000000	37082166	-0.002185
80576006	183743719	956620	10000.000000	8794	17994	1.000000	12082	15582	1.000000	37624275	-0.001192
80567975	183747395	956701	10000.000000	8729	17613	1.000000	11965	15482	1.000000	38164854	-0.005969
80556963	183781079	957453	10000.000000	8746	17782	1.000000	12188	15340	1.000000	38704972	-0.004790
80540778	183767991	959018	10000.000000	8809	17793	1.000000	12101	15479	1.000000	39243537	-0.004409
80560418	183746759	955838	10000.000000	8660	18036	1.000000	11861	15568	1.000000	39782625	-0.005755
80574342	183741968	957758	10000.000000	8660	17800	1.000000	12116	15533	1.000000	40319953	-0.006371
80567451	183739211	956744	10000.000000	8730	17691	1.000000	12048	15392	1.000000	40857782	-0.005634
80557541	183761140	956160	10000.000000	8885	17852	1.000000	11964	15665	1.000000	41395575	-0.003229
80570434	183730014	957958	10000.000000	8808	17724	1.000000	12266	15435	1.000000	41932107	-0.002250
80563327	183764251	956853	10000.000000	8730	17775	1.000000	12038	15607	1.000000	42467677	-0.001932
80550962	183763730	957397	10000.000000	8696	17937	1.000000	11962	15633	1.000000	43001353	-0.000677
80582450	183729446	955548	10000.000000	8804	17760	1.000000	12037	15522	1.000000	43535006	-0.000345
80574976	183731336	955953	10000.000000	8910	17687	1.000000	11916	15784	1.000000	44068171	-0.000395
80564787	183763257	955308	10000.000000	8766	17796	1.000000	12116	15398	1.000000	44599499	-0.000359
80554305	183754081	956611	10000.000000	8841	17829	1.000000	12035	15476	1.000000	45129653	0.001502
80569227	183743862	957173	10000.000000	8832	17859	1.000000	11973	15516	1.000000	45659399	0.002149
80557568	183750848	957136	10000.000000	8783	17714	1.000000	12038	15755	1.000000	46188051	0.001479
80562102	183760624	957194	10000.000000	8710	18080	1.000000	12162	15303	1.000000	46716627	0.000927
80574005	183731253	957879	10000.000000	8714	17927	1.000000	11855	15737	1.000000	47244230	0.000650
80573747	183735147	956881	10000.000000	8703	17963	1.000000	12100	15579	1.000000	47770757	0.000690
80560341	183732461	956566	10000.000000	8745	17927	1.000000	12157	15384	1.000000	48296931	-0.000527
80569274	183746121	955772	10000.000000	8758	18038	1.000000	11917	15807	1.000000	48822915	-0.002301
80566649	183738881	956880	10000.000000	8787	17880	1.000000	11942	15343	1.000000	49347649	-0.002540
80564117	183748905	955384	10000.000000	8727	18159	1.000000	12153	15488	1.000000	49870307	-0.002345
80555269	183774803	956437	10000.000000	8817	17876	1.000000	11837	15742	1.000000	50392670	-0.002176
80556888	183771114	957757	10000.000000	8920	17729	1.000000	12061	15356	1.000000	50914027	-0.002761
80567834	183734363	956789	10000.000000	8758	17963	1.000000	12112	15547	1.000000	51434641	-0.002885
80565647	183747555	957130	10000.000000	8843	17793	1.000000	12052	15588	1.000000	51955521	-0.002767
80558293	183765527	956671	10000.000000	8810	17773	1.000000	12089	15594	1.000000	52474836	-0.002556
80565099	183750518	956302	10000.000000	8744	18018	1.000000	12205	15319	1.000000	52992586	-0.002250
80572257	183747621	954703	10000.000000	8810	17683	1.000000	12076	15384	1.000000	53510965	-0.002247
80560688	183743433	957577	10000.000000	8828	17885	1.000000	12153	15439	1.000000	54027981	-0.002346
80569821	183761803	955617	10000.000000	8772	17878	1.000000	12015	15488	1.000000	54543037	-0.002264
80559243	183747035	957223	10000.000000	8704	18097	1.000000	12231	15088	1.000000	55058656	-0.002104
80558312	183762428	957383	10000.000000	8862	17908	1.000000	11992	15474	1.000000	55573438	-0.002089
80567322	183743096	958325	10000.000000	8686	18056	1.000000	12008	15504	1.000000	56086528	-0.002385
80567777	183748464	956716	10000.000000	8887	17895	1.000000	12093	15424	1.000000	56600826	-0.002221
80566309	183730019	958560	10000.000000	8762	17864	1.000000	12285	15187	1.000000	57114097	-0.002470
80563123	183755705	955988	10000.000000	8839	17636	1.000000	12127	15164	1.000000	57625252	-0.003036
80566841	183742261	957747	10000.000000	8732	17763	1.000000	12211	15551	1.000000	58136220	-0.002965
80563583	183772968	957407	10000.000000	8877	17704	1.000000	11934	15682	1.000000	58646390	-0.002690
80545696	183769003	959121	10000.000000	8786	17702	1.000000	11895	15654	1.000000	59156269	-0.002537
80554077	183749631	956013	10000.000000	8890	17748	1.000000	12069	15406	1.000000	59665760	-0.002769
80571236	183743866	958937	10000.000000	8692	18002	1.000000	12062	15600	1.000000	60174032	-0.002907
80563136	183752544	958085	10000.000000	8947	17777	1.000000	11930	15600	1.000000	60681433	-0.002740
80573336	183737303	955604	10000.000000	8593	18116	1.000000	12085	15605	1.000000	61186556	-0.002655
80565886	183743777	958017	10000.000000	8731	18136	1.000000	12058	15412	1.000000	61693291	-0.002014
80557072	183744688	957398	10000.000000	8882	17633	1.000000	11912	15720	1.000000	62197449	-0.003086
80564789	183750667	957230	10000.000000	8797	17905	1.000000	12133	15464	1.000000	62701524	-0.003007
80557967	183778097	957969	10000.000000	8734	18035	1.000000	11992	15581	1.000000	63205651	-0.002951
80551629	183759487	958831	10000.000000	8660	17930	1.000000	12163	15143	1.000000	63709047	-0.003035
npatches	nstrain	runtime	dt	init_x	init_y	init_y_blood	init_z	init_S	beta0	beta1	beta2	beta3	mean_beta	B	d	delta	delta_blood	b[0]	mut	m	CTL	c	g	epsilon	k	het	lambda	rho	omega	x_max	patch.dyna	DELTA	A	VA
10000	1	100.000000	0.001000	21900	9499	5000000	0.001000	10000000	14.371970	8.169630	15.227755	14.534309	14	800000000	0.010000	1.000000	432.000000	80000	0.000050	0.004800	0	0.500000	0.000000	2.500000	1.000000	0.500000	0.001000	0.001000	0.010000	31872	0	10.000000	7.000000	1.000000
sus	inf	inf_blood	z	x[0]	y[0][0]	z[0]	x[1]	y[1][0]	z[1]	S[0]	synchrony
219000000	94990000	5000000	10.000000	21900	9499	0.001000	21900	9499	0.001000	10000000	0.000000
85610972	166272080	866049	3941.516320	7613	17293	0.394152	13072	13579	0.394152	10668706	0.000000
94851540	146123330	760947	6325.803353	8450	15305	0.632580	14349	11650	0.632580	11213532	0.000000
99419084	137292966	714944	7771.765723	8878	14365	0.777177	15323	10512	0.777177	11747709	0.000000
102085227	132421497	689566	8648.676577	9087	13880	0.864868	15597	10193	0.864868	12272587	0.000000
103697779	129585705	676203	9180.483393	9278	13546	0.918048	16064	9827	0.918048	12793575	0.000000
104681266	127892915	665641	9503.000201	9247	13604	0.950300	16087	9592	0.950300	13311342	0.000000
105281209	126890781	660880	9698.592075	9299	13285	0.969859	16224	9681	0.969859	13826342	0.000000
105602087	126337692	657430	9817.209710	9394	13326	0.981721	16067	9548	0.981721	14340633	0.000000
105860576	125964895	657301	9889.145947	9493	13170	0.988915	16414	9189	0.988915	14853580	0.000000
105975854	125739167	656233	9932.772025	9496	13148	0.993277	16287	9372	0.993277	15365220	0.000000
106049395	125595510	654945	9959.229270	9468	13213	0.995923	16182	9279	0.995923	15876226	0.000000
106123187	125514969	656003	9975.274394	9324	13330	0.997527	16243	9601	0.997527	16386343	0.000000
106132765	125464769	653603	9985.005037	9454	13079	0.998501	16198	9433	0.998501	16896235	0.000000
106155605	125424547	653398	9990.906233	9518	13343	0.999091	16328	9369	0.999091	17403118	0.000000
106169420	125438020	652382	9994.485041	9312	13351	0.999449	16199	9332	0.999449	17910246	0.000000
106178072	125428123	651456	9996.655426	9546	12969	0.999666	16430	9194	0.999666	18416457	0.000000
106156076	125435991	654293	9997.971667	9450	13153	0.999797	16481	9298	0.999797	18923836	0.000000
106201226	125392757	652984	9998.769908	9471	13122	0.999877	16094	9491	0.999877	19428931	0.000000
106183956	125408632	654260	9999.254005	9395	13093	0.999925	16083	9439	0.999925	19933087	0.000000
106189039	125389943	653634	9999.547588	9297	13274	0.999955	16381	9376	0.999955	20436459	0.000000
106191218	125392425	652625	9999.725632	9339	13243	0.999973	16436	9143	0.999973	20937926	0.000000
106187954	125413569	653182	9999.833608	9601	13102	0.999983	16355	9431	0.999983	21439676	0.000000
106184823	125396088	652998	9999.899091	9519	13093	0.999990	16130	9467	0.999990	21940334	0.000000
106181917	125403115	654020	9999.938803	9455	13260	0.999994	16286	9418	0.999994	22440615	0.000000
106199255	125364226	653615	9999.962887	9332	13259	0.999996	16052	9496	0.999996	22940390	0.000000
106181909	125410577	652861	9999.977493	9403	13159	0.999998	16583	9064	0.999998	23438878	0.000000
106171255	125416466	653260	9999.986350	9402	13460	0.999999	16122	9415	0.999999	23936740	0.000000
106176827	125406628	654960	9999.991722	9289	13349	0.999999	16304	9360	0.999999	24433173	0.000000
106200734	125376631	651887	9999.994980	9453	13144	0.999999	16256	9457	0.999999	24929994	0.000000
106179279	125417694	653054	9999.996955	9418	13157	1.000000	16299	9484	1.000000	25425586	0.000000
106202874	125370491	654641	9999.998154	9522	13192	1.000000	15873	9677	1.000000	25921005	0.000000
106198188	125387310	654437	9999.998880	9332	13258	1.000000	16392	9334	1.000000	26415675	0.000000
106179267	125408445	652718	9999.999321	9539	13123	1.000000	16331	9439	1.000000	26910840	0.000000
106181405	125390513	652423	9999.999588	9432	13234	1.000000	16369	9144	1.000000	27404546	0.000000
106169147	125411634	654141	9999.999750	9473	13215	1.000000	16456	9163	1.000000	27897465	0.000000
106190731	125392924	653621	9999.999849	9515	13144	1.000000	16480	9154	1.000000	28390137	0.000000
106178852	125398927	653271	9999.999908	9575	13081	1.000000	16163	9560	1.000000	28880740	0.000000
106190611	125381555	653489	9999.999944	9319	13526	1.000000	16217	9423	1.000000	29369711	0.000000
106173684	125418730	653005	9999.999966	9358	13291	1.000000	16325	9123	1.000000	29859281	0.000000
106176704	125413735	652202	9999.999980	9458	13164	1.000000	16388	9376	1.000000	30347371	-1.#IND00
106180521	125406654	652601	9999.999988	9407	13102	1.000000	16129	9371	1.000000	30834273	0.000000
106193094	125382178	653636	9999.999992	9442	13219	1.000000	16204	9577	1.000000	31321641	0.002801
106154568	125429529	653600	9999.999995	9521	13060	1.000000	16281	9551	1.000000	31808052	0.004261
106174325	125403703	653496	9999.999997	9385	13281	1.000000	16256	9424	1.000000	32292701	-0.004415
106189618	125396335	653897	9999.999998	9507	13136	1.000000	16072	9497	1.000000	32777946	-0.004033
106194787	125397096	653433	9999.999999	9400	13285	1.000000	16196	9573	1.000000	33261052	0.000073
106180098	125405819	653864	9999.999999	9315	13301	1.000000	16465	9462	1.000000	33744439	-0.000187
106190858	125388218	653233	10000.000000	9480	12963	1.000000	16085	9466	1.000000	34226059	0.000338
106177372	125393758	652923	10000.000000	9441	13318	1.000000	16142	9520	1.000000	34708008	-0.000036
106200752	125392431	653235	10000.000000	9415	13305	1.000000	16273	9413	1.000000	35189240	-0.000729
106195621	125383170	654217	10000.000000	9519	13200	1.000000	16319	9184	1.000000	35669075	-0.000707
106169797	125401336	652867	10000.000000	9559	13066	1.000000	16385	9267	1.000000	36149361	-0.000017
106191480	125408148	652993	10000.000000	9517	13125	1.000000	16342	9301	1.000000	36629904	0.000350
106187116	125390312	653413	10000.000000	9452	13121	1.000000	16178	9392	1.000000	37108003	0.000505
106167383	125420875	654391	10000.000000	9469	13172	1.000000	16165	9399	1.000000	37585167	-0.001534
106185684	125396104	653749	10000.000000	9429	13019	1.000000	16586	9174	1.000000	38062233	-0.002966
106174804	125401516	652853	10000.000000	9384	13287	1.000000	16288	9438	1.000000	38538339	-0.005209
106191856	125379954	652862	10000.000000	9622	13060	1.000000	16241	9425	1.000000	39012284	-0.005698
106186737	125410873	652016	10000.000000	9511	12939	1.000000	16200	9420	1.000000	39485632	-0.005405
106184280	125383903	653313	10000.000000	9470	13289	1.000000	16290	9483	1.000000	39959521	-0.005973
106191526	125374253	654000	10000.000000	9360	13339	1.000000	16183	9418	1.000000	40433361	-0.005857
106209979	125393623	652652	10000.000000	9598	13120	1.000000	16273	9358	1.000000	40906046	-0.005471
106172522	125399261	654694	10000.000000	9566	13081	1.000000	16401	9196	1.000000	41377665	-0.005377
106189917	125401920	653089	10000.000000	9353	13264	1.000000	16403	9136	1.000000	41849623	-0.004232
106185993	125390501	651493	10000.000000	9520	13031	1.000000	16355	9260	1.000000	42318069	-0.004647
106167658	125410800	654758	10000.000000	9412	13325	1.000000	16134	9399	1.000000	42788683	-0.003729
106205192	125391375	654288	10000.000000	9382	13221	1.000000	16079	9600	1.000000	43256252	-0.003395
106192951	125400061	653207	10000.000000	9533	13121	1.000000	16404	9187	1.000000	43725502	-0.003187
106179499	125399374	653402	10000.000000	9427	13280	1.000000	16434	9297	1.000000	44193466	-0.001886
106191727	125382628	652724	10000.000000	9341	13411	1.000000	16253	9426	1.000000	44660511	-0.002701
106203159	125385266	653177	10000.000000	9442	13170	1.000000	16138	9452	1.000000	45126219	-0.002326
106195278	125393451	652452	10000.000000	9320	13363	1.000000	16077	9431	1.000000	45591406	-0.002198
106196293	125397017	652646	10000.000000	9307	13228	1.000000	16291	9471	1.000000	46055669	-0.002243
106194322	125391226	652059	10000.000000	9371	13272	1.000000	16301	9415	1.000000	46518811	-0.002164
106201427	125385854	653703	10000.000000	9443	13176	1.000000	16281	9369	1.000000	46982147	-0.002194
106181390	125399274	652249	10000.000000	9589	12967	1.000000	16142	9466	1.000000	47444375	-0.001925
106194055	125396380	653370	10000.000000	9448	13381	1.000000	16102	9463	1.000000	47907324	-0.001982
106180086	125409696	653213	10000.000000	9331	13595	1.000000	16566	9043	1.000000	48368508	-0.001386
106172991	125402447	652478	10000.000000	9489	13078	1.000000	16673	9169	1.000000	48828051	-0.001179
106187545	125401811	651928	10000.000000	9499	13005	1.000000	16402	9525	1.000000	49286149	-0.000167
106185140	125403734	653155	10000.000000	9331	13437	1.000000	16352	9200	1.000000	49744588	-0.000223
106199033	125388443	652198	10000.000000	9658	13021	1.000000	16141	9492	1.000000	50202853	-0.000576
106190666	125407594	653783	10000.000000	9441	13240	1.000000	16212	9423	1.000000	50661296	-0.000657
106187467	125405352	653053	10000.000000	9398	13235	1.000000	16389	9437	1.000000	51117929	-0.000791
106193730	125394502	653602	10000.000000	9348	13345	1.000000	16180	9421	1.000000	51573494	-0.000877
106170667	125404517	653351	10000.000000	9536	13020	1.000000	16484	9221	1.000000	52029425	-0.000868
106184699	125397699	652362	10000.000000	9330	13341	1.000000	16184	9427	1.000000	52485444	-0.000942
106189382	125389103	652447	10000.000000	9450	13247	1.000000	16384	9278	1.000000	52939242	-0.000923
106184508	125405330	653986	10000.000000	9586	13087	1.000000	16065	9592	1.000000	53392207	-0.000955
106172678	125409453	652561	10000.000000	9518	13224	1.000000	16511	9163	1.000000	53845665	-0.000924
106184205	125416517	652812	10000.000000	9450	13223	1.000000	16396	9258	1.000000	54297476	-0.001741
106170163	125422496	654237	10000.000000	9503	13251	1.000000	16182	9323	1.000000	54748993	-0.001684
106185272	125390720	652333	10000.000000	9423	13228	1.000000	16274	9378	1.000000	55200609	-0.001954
106192362	125387145	653715	10000.000000	9397	13166	1.000000	16211	9518	1.000000	55650589	-0.001745
106191086	125404648	651033	10000.000000	9343	13340	1.000000	16279	9351	1.000000	56100544	-0.001475
106167044	125399545	652129	10000.000000	9389	13145	1.000000	16266	9554	1.000000	56550237	-0.001866
106180802	125419384	653621	10000.000000	9599	13053	1.000000	16198	9455	1.000000	56999289	-0.001604
106187656	125410754	653810	10000.000000	9406	13233	1.000000	16379	9332	1.000000	57447652	-0.002361
106197716	125393985	650827	10000.000000	9383	13224	1.000000	16059	9442	1.000000	57896029	-0.002268
npatches	nstrain	runtime	dt	init_x	init_y	init_y_blood	init_z	init_S	beta0	beta1	beta2	beta3	mean_beta	B	d	delta	delta_blood	b[0]	mut	m	CTL	c	g	epsilon	k	het	lambda	rho	omega	x_max	patch.dyna	DELTA	A	VA
10000	1	100.000000	0.001000	21900	9499	5000000	0.001000	10000000	14.151440	15.568067	13.061250	15.532177	14	800000000	0.010000	1.000000	432.000000	80000	0.000050	0.004800	0	0.500000	0.000000	2.500000	2.000000	0.500000	0.001000	0.001000	0.010000	31872	0	10.000000	7.000000	1.000000
sus	inf	inf_blood	z	x[0]	y[0][0]	z[0]	x[1]	y[1][0]	z[1]	S[0]	synchrony
219000000	94990000	5000000	10.000000	21900	9499	0.001000	21900	9499	0.001000	10000000	0.000000
91490377	148084708	771139	3941.516320	8502	15387	0.394152	7627	15838	0.394152	10657319	0.000000
108299419	118155977	615227	6325.803353	9964	12296	0.632580	9032	12778	0.632580	11172129	0.000000
117182458	105632803	550464	7771.765723	10574	11032	0.777177	9733	11612	0.777177	11661789	0.000000
122444570	99000206	516425	8648.676577	11309	10288	0.864868	10180	10855	0.864868	12138032	0.000000
125600867	95284065	496746	9180.483393	11378	9970	0.918048	10465	10537	0.918048	12606714	0.000000
127479580	93158991	485620	9503.000201	11649	9897	0.950300	10346	10552	0.950300	13068567	0.000000
128663780	91836954	479940	9698.592075	11854	9748	0.969859	10652	10154	0.969859	13527183	0.000000
129363861	91086260	473376	9817.209710	12019	9328	0.981721	10766	10027	0.981721	13982521	0.000000
129787397	90629600	470819	9889.145947	11627	9852	0.988915	10624	10473	0.988915	14434992	0.000000
130033801	90357039	470950	9932.772025	11782	9644	0.993277	10726	10240	0.993277	14886048	0.000000
130202081	90195932	470919	9959.229270	11823	9589	0.995923	10826	9974	0.995923	15337540	0.000000
130277218	90099952	469349	9975.274394	11859	9467	0.997527	10834	10100	0.997527	15785876	0.000000
130355437	90018444	467676	9985.005037	11729	9686	0.998501	10676	9942	0.998501	16234806	0.000000
130387831	89968447	468020	9990.906233	11666	9728	0.999091	10822	9913	0.999091	16682081	0.000000
130414784	89962421	468535	9994.485041	11936	9490	0.999449	10864	10001	0.999449	17129333	0.000000
130391429	89948516	468286	9996.655426	11935	9547	0.999666	10610	10129	0.999666	17575950	0.000000
130413128	89951621	468622	9997.971667	11792	9410	0.999797	10781	10051	0.999797	18021828	0.000000
130415428	89940876	468233	9998.769908	11831	9565	0.999877	10779	10178	0.999877	18466319	0.000000
130411559	89965287	468743	9999.254005	11822	9548	0.999925	10956	9960	0.999925	18911373	0.000000
130443087	89925217	469464	9999.547588	11700	9694	0.999955	10922	9868	0.999955	19355037	0.000000
130449585	89926614	467779	9999.725632	11821	9642	0.999973	10694	10180	0.999973	19798221	0.000000
130437877	89928072	468831	9999.833608	11572	9766	0.999983	10825	9896	0.999983	20239653	0.000000
130445679	89926336	468766	9999.899091	12049	9307	0.999990	10693	10132	0.999990	20680807	0.000000
130432484	89929386	468502	9999.938803	11713	9636	0.999994	10917	9904	0.999994	21122219	0.000000
130405584	89972451	468883	9999.962887	11741	9622	0.999996	10634	10035	0.999996	21562431	0.000000
130429415	89944281	468007	9999.977493	11966	9497	0.999998	10716	10214	0.999998	22000855	0.000000
130432436	89943139	467808	9999.986350	11889	9440	0.999999	10764	10069	0.999999	22441064	0.000000
130409466	89942413	469307	9999.991722	11819	9631	0.999999	11098	9689	0.999999	22880458	0.000000
130430475	89931879	468819	9999.994980	11910	9321	0.999999	10791	9986	0.999999	23318185	0.000000
130418020	89954157	469165	9999.996955	11830	9627	1.000000	10718	9999	1.000000	23754919	0.000000
130420011	89939586	469117	9999.998154	11694	9611	1.000000	10788	10040	1.000000	24192929	0.000000
130441676	89929310	468154	9999.998880	11949	9507	1.000000	10717	9923	1.000000	24629798	0.000000
130438665	89918076	468234	9999.999321	11836	9664	1.000000	10628	10132	1.000000	25066560	0.000000
130452361	89920006	468338	9999.999588	11881	9431	1.000000	10902	9956	1.000000	25502844	0.000000
130429310	89931618	467735	9999.999750	11852	9467	1.000000	10986	9796	1.000000	25937273	0.000000
130420136	89941032	469505	9999.999849	11921	9421	1.000000	10908	10014	1.000000	26370045	0.000000
130431848	89935852	467612	9999.999908	11735	9763	1.000000	10632	10167	1.000000	26802200	0.000000
130437944	89914169	468839	9999.999944	11750	9552	1.000000	10879	9914	1.000000	27234785	0.000000
130435892	89925116	467454	9999.999966	11832	9595	1.000000	10907	9891	1.000000	27666177	0.000000
130429433	89951458	467105	9999.999980	12005	9376	1.000000	10836	10042	1.000000	28096511	-1.#IND00
130425390	89932541	467649	9999.999988	11945	9510	1.000000	10909	9947	1.000000	28526772	0.004800
130445437	89916830	468002	9999.999992	11822	9707	1.000000	10992	9872	1.000000	28954864	-0.000612
130441520	89921481	469169	9999.999995	11773	9598	1.000000	11067	9713	1.000000	29383216	-0.004696
130429131	89935659	468456	9999.999997	12076	9415	1.000000	10688	9984	1.000000	29812960	0.003436
130435192	89925014	469067	9999.999998	11963	9539	1.000000	10733	10001	1.000000	30241083	-0.002717
130461296	89911799	467842	9999.999999	11620	9781	1.000000	10633	10270	1.000000	30668689	-0.005129
130451862	89917418	467743	9999.999999	11790	9678	1.000000	10863	10022	1.000000	31095170	-0.003248
130439861	89929348	467414	10000.000000	11772	9733	1.000000	10891	9870	1.000000	31521412	0.007802
130451396	89913225	466741	10000.000000	11930	9502	1.000000	10823	10019	1.000000	31946931	0.011021
130431829	89926519	467200	10000.000000	12061	9315	1.000000	10942	9901	1.000000	32371398	0.009999
130448139	89938070	468774	10000.000000	11805	9667	1.000000	10974	9899	1.000000	32794376	0.006391
130459704	89913382	467542	10000.000000	11766	9412	1.000000	10763	9966	1.000000	33218151	0.005687
130424279	89934719	468588	10000.000000	11896	9377	1.000000	10540	10214	1.000000	33641297	0.005626
130460957	89915906	467800	10000.000000	11678	9695	1.000000	10873	10006	1.000000	34062912	0.006181
130444157	89919928	468916	10000.000000	11897	9443	1.000000	10877	9840	1.000000	34484686	0.004763
130459218	89921208	468013	10000.000000	11930	9531	1.000000	10892	9819	1.000000	34903575	0.004347
130430944	89918049	468084	10000.000000	11959	9444	1.000000	11091	9623	1.000000	35323212	0.005425
130435415	89955767	468381	10000.000000	11696	9731	1.000000	10911	10037	1.000000	35743967	0.005754
130420209	89945949	468720	10000.000000	11779	9641	1.000000	10947	9980	1.000000	36161320	0.005757
130423579	89923669	468613	10000.000000	11913	9441	1.000000	10775	10048	1.000000	36579608	0.005367
130440890	89950349	468948	10000.000000	11929	9564	1.000000	10782	9770	1.000000	36996733	0.005211
130435083	89923951	467856	10000.000000	11857	9699	1.000000	10920	9850	1.000000	37412097	0.004638
130443693	89929263	467296	10000.000000	11786	9733	1.000000	10836	9982	1.000000	37826888	0.006163
130434776	89922103	468115	10000.000000	11861	9532	1.000000	10809	9943	1.000000	38243827	0.006099
130429472	89931844	468090	10000.000000	11848	9595	1.000000	11015	9850	1.000000	38658179	0.005768
130418022	89934068	469092	10000.000000	11778	9681	1.000000	10723	9968	1.000000	39071840	0.005209
130414496	89935020	468555	10000.000000	11694	9664	1.000000	10738	10045	1.000000	39485247	0.005143
130454083	89912769	469136	10000.000000	12237	9156	1.000000	10987	10054	1.000000	39899181	0.004978
130446120	89923757	467388	10000.000000	12079	9382	1.000000	10716	9958	1.000000	40312455	0.005375
130441806	89928215	468471	10000.000000	11567	9809	1.000000	10995	9879	1.000000	40723669	0.005032
130441778	89930372	468177	10000.000000	11595	9789	1.000000	10964	9967	1.000000	41134906	0.005872
130461526	89913804	467258	10000.000000	11938	9664	1.000000	10793	10047	1.000000	41546117	0.005441
130424591	89946733	468036	10000.000000	11742	9632	1.000000	10713	10229	1.000000	41956352	0.004353
130452368	89917575	468720	10000.000000	11772	9472	1.000000	10760	10079	1.000000	42365106	0.003742
130456263	89916283	468601	10000.000000	11888	9583	1.000000	10717	10175	1.000000	42775721	0.003619
130429221	89939745	469413	10000.000000	11993	9487	1.000000	10691	10208	1.000000	43183546	0.002650
130404605	89945433	469059	10000.000000	11814	9424	1.000000	10732	9984	1.000000	43591112	0.003058
130440616	89924960	468002	10000.000000	11817	9522	1.000000	10704	10144	1.000000	43997260	0.002511
130441875	89913403	468698	10000.000000	11896	9575	1.000000	10786	10104	1.000000	44403650	0.002342
130430157	89938816	467126	10000.000000	11917	9527	1.000000	10874	9967	1.000000	44810446	0.002713
130432447	89922127	468287	10000.000000	12012	9338	1.000000	10823	10074	1.000000	45215301	0.002530
130464130	89904742	467749	10000.000000	11958	9359	1.000000	10848	9866	1.000000	45621142	0.001857
130455418	89908546	468249	10000.000000	12152	9276	1.000000	10817	10128	1.000000	46026261	0.002214
130443991	89924748	468490	10000.000000	11749	9640	1.000000	10935	9939	1.000000	46430480	0.002193
130424238	89938523	468379	10000.000000	11847	9514	1.000000	10601	10080	1.000000	46833140	0.002790
130443315	89907831	468232	10000.000000	11763	9731	1.000000	10895	9900	1.000000	47234785	0.003078
130417799	89927860	468361	10000.000000	11733	9598	1.000000	10722	10195	1.000000	47635971	0.002668
130443676	89912514	467443	10000.000000	11758	9721	1.000000	10621	10184	1.000000	48037395	0.002786
130434060	89941210	467365	10000.000000	11972	9378	1.000000	10857	10082	1.000000	48438587	0.002977
130397594	89951031	468282	10000.000000	12038	9378	1.000000	10827	9993	1.000000	48838269	0.002707
130433952	89935347	468706	10000.000000	11801	9521	1.000000	10777	10050	1.000000	49237317	0.003211
130457630	89911451	468213	10000.000000	11743	9739	1.000000	10827	10013	1.000000	49635255	0.003221
130443934	89938779	469219	10000.000000	11866	9420	1.000000	10745	10195	1.000000	50032401	0.002393
130435503	89915078	467708	10000.000000	12142	9426	1.000000	10705	10275	1.000000	50428489	0.001934
130441952	89924312	468398	10000.000000	11887	9333	1.000000	10879	10001	1.000000	50824455	0.001911
130415323	89950484	468920	10000.000000	11814	9556	1.000000	10727	10045	1.000000	51220810	0.002051
130428482	89947035	467640	10000.000000	11930	9506	1.000000	10905	9936	1.000000	51615361	0.002142
130435814	89913987	469371	10000.000000	11789	9534	1.000000	10936	9789	1.000000	52010234	0.002139
130446239	89921333	469509	10000.000000	11999	9403	1.000000	10736	10091	1.000000	52404794	0.002043
npatches	nstrain	runtime	dt	init_x	init_y	init_y_blood	init_z	init_S	beta0	beta1	beta2	beta3	mean_beta	B	d	delta	delta_blood	b[0]	mut	m	CTL	c	g	epsilon	k	het	lambda	rho	omega	x_max	patch.dyna	DELTA	A	VA
10000	1	100.000000	0.001000	21900	9499	5000000	0.001000	10000000	18.912146	18.048427	14.804266	16.827024	14	800000000	0.010000	1.000000	432.000000	80000	0.000050	0.004800	0	0.500000	0.000000	2.500000	3.000000	0.500000	0.001000	0.001000	0.010000	31872	0	10.000000	7.000000	1.000000
sus	inf	inf_blood	z	x[0]	y[0][0]	z[0]	x[1]	y[1][0]	z[1]	S[0]	synchrony
219000000	94990000	5000000	10.000000	21900	9499	0.001000	21900	9499	0.001000	10000000	0.000000
98167550	131635043	686696	3941.516320	6895	14853	0.394152	7164	14780	0.394152	10644319	0.000000
122690510	96003316	499310	6325.803353	8322	11598	0.632580	8819	11203	0.632580	11123870	0.000000
135842159	82101163	427617	7771.765723	9348	10051	0.777177	9669	9997	0.777177	11568150	0.000000
143614498	74983935	391427	8648.676577	9698	9590	0.864868	10632	8898	0.864868	11990758	0.000000
148296582	71065285	369881	9180.483393	10174	8899	0.918048	10662	8852	0.918048	12401954	0.000000
151114329	68802322	358149	9503.000201	10535	8573	0.950300	10993	8465	0.950300	12805051	0.000000
152831545	67488846	350599	9698.592075	10454	8561	0.969859	11114	8345	0.969859	13202464	0.000000
153873770	66687916	348222	9817.209710	10753	8343	0.981721	10792	8537	0.981721	13596090	0.000000
154485254	66236467	345342	9889.145947	10518	8499	0.988915	11222	8367	0.988915	13988054	0.000000
154853290	65933860	343631	9932.772025	10677	8377	0.993277	11158	8238	0.993277	14378299	0.000000
155100512	65776801	342889	9959.229270	10574	8569	0.995923	11332	8008	0.995923	14767882	0.000000
155237598	65659609	342969	9975.274394	10497	8484	0.997527	11117	8059	0.997527	15156083	0.000000
155313702	65611858	341796	9985.005037	10340	8457	0.998501	10990	8333	0.998501	15543170	0.000000
155367823	65566134	340718	9990.906233	10573	8555	0.999091	11213	8213	0.999091	15930605	0.000000
155427331	65531274	341111	9994.485041	10906	8105	0.999449	11241	8147	0.999449	16315982	0.000000
155428986	65518705	341246	9996.655426	10459	8604	0.999666	11132	8349	0.999666	16701383	0.000000
155447738	65514505	340059	9997.971667	10355	8752	0.999797	11025	8278	0.999797	17084960	0.000000
155414318	65527258	341265	9998.769908	10523	8427	0.999877	11084	8491	0.999877	17468521	0.000000
155434514	65515898	341077	9999.254005	10535	8422	0.999925	11103	8279	0.999925	17852063	0.000000
155443890	65525912	341148	9999.547588	10508	8372	0.999955	11201	8130	0.999955	18233814	0.000000
155438656	65509417	340799	9999.725632	10773	8573	0.999973	11338	8127	0.999973	18616121	0.000000
155474175	65494463	341579	9999.833608	10621	8474	0.999983	11113	8280	0.999983	18996945	0.000000
155442626	65522002	342293	9999.899091	10397	8634	0.999990	11189	8130	0.999990	19377343	0.000000
155427294	65530114	341268	9999.938803	10630	8403	0.999994	11338	8063	0.999994	19757905	0.000000
155459153	65498077	341209	9999.962887	10699	8299	0.999996	11079	8256	0.999996	20137598	0.000000
155465772	65504640	341925	9999.977493	10854	8390	0.999998	11217	8153	0.999998	20516418	0.000000
155433212	65521271	340306	9999.986350	10570	8544	0.999999	11170	8165	0.999999	20895567	0.000000
155452694	65504339	341029	9999.991722	10416	8505	0.999999	11235	8251	0.999999	21273944	0.000000
155433990	65497985	340879	9999.994980	10548	8445	0.999999	11145	8122	0.999999	21651886	0.000000
155468291	65506273	341747	9999.996955	10602	8467	1.000000	10969	8424	1.000000	22029598	0.000000
155472762	65502031	340871	9999.998154	10453	8614	1.000000	11276	8229	1.000000	22405543	0.000000
155459682	65501847	341606	9999.998880	10577	8559	1.000000	10983	8280	1.000000	22782514	0.000000
155429032	65499264	340953	9999.999321	10704	8392	1.000000	11158	8216	1.000000	23158333	0.000000
155500540	65486471	341912	9999.999588	10703	8389	1.000000	11194	8311	1.000000	23533319	0.000000
155430645	65506232	341447	9999.999750	10664	8330	1.000000	10971	8418	1.000000	23906141	0.000000
155436688	65510670	341269	9999.999849	10488	8463	1.000000	11145	8186	1.000000	24279981	0.000000
155446175	65505387	341509	9999.999908	10716	8492	1.000000	11243	8216	1.000000	24652121	0.000000
155466310	65489322	339453	9999.999944	10605	8489	1.000000	11333	8077	1.000000	25024848	0.000000
155463166	65486236	340856	9999.999966	10903	8269	1.000000	11213	8196	1.000000	25396969	0.000000
155437664	65520259	341398	9999.999980	10528	8578	1.000000	11114	8202	1.000000	25767141	-1.#IND00
155469845	65493855	340959	9999.999988	10651	8368	1.000000	11535	8178	1.000000	26138939	-0.014400
155425507	65526788	341046	9999.999992	10515	8548	1.000000	11170	8094	1.000000	26509282	-0.007524
155455178	65508763	340941	9999.999995	10643	8378	1.000000	11187	8250	1.000000	26879741	-0.003106
155431546	65512171	341770	9999.999997	10455	8519	1.000000	11249	8217	1.000000	27248747	-0.006099
155454233	65493398	341035	9999.999998	10578	8382	1.000000	11306	8080	1.000000	27617971	0.008268
155467925	65490418	341230	9999.999999	10507	8483	1.000000	11165	8278	1.000000	27986933	0.010791
155449646	65501750	340370	9999.999999	10630	8561	1.000000	10992	8366	1.000000	28355372	0.007259
155469503	65484162	341692	10000.000000	10708	8356	1.000000	11210	8213	1.000000	28722072	0.015815
155447130	65520938	340660	10000.000000	10749	8432	1.000000	11149	8317	1.000000	29088164	0.013341
155495239	65482724	340076	10000.000000	10583	8336	1.000000	11237	8187	1.000000	29453089	0.011197
155459856	65505312	341021	10000.000000	10832	8313	1.000000	11120	8351	1.000000	29818647	0.012146
155397886	65537632	340779	10000.000000	10597	8486	1.000000	11089	8516	1.000000	30183290	0.011234
155412510	65535580	340267	10000.000000	10595	8377	1.000000	11186	8283	1.000000	30546756	0.010174
155476458	65484294	341631	10000.000000	10635	8505	1.000000	11107	8376	1.000000	30910326	0.008858
155471284	65498481	341657	10000.000000	10556	8460	1.000000	11182	8069	1.000000	31273795	0.008351
155447225	65499797	340696	10000.000000	10658	8384	1.000000	11251	8309	1.000000	31636047	0.007287
155455270	65504087	340038	10000.000000	10665	8554	1.000000	11119	8382	1.000000	31997711	0.006982
155458045	65510666	342029	10000.000000	10604	8611	1.000000	11081	8239	1.000000	32359632	0.006568
155440603	65494726	340146	10000.000000	10738	8558	1.000000	10996	8338	1.000000	32720857	0.005820
155443832	65514021	341779	10000.000000	10654	8450	1.000000	10939	8333	1.000000	33079987	0.005027
155439559	65496452	341775	10000.000000	10643	8546	1.000000	11156	8239	1.000000	33441171	0.004624
155451968	65505401	341804	10000.000000	10548	8487	1.000000	11211	8161	1.000000	33800519	0.005073
155438200	65515611	341321	10000.000000	10707	8416	1.000000	11004	8308	1.000000	34159035	0.001937
155452313	65515130	341911	10000.000000	10851	8216	1.000000	11336	8059	1.000000	34518619	-0.000181
155434308	65510293	341981	10000.000000	10744	8484	1.000000	11158	8287	1.000000	34876759	-0.000685
155454987	65509375	340746	10000.000000	10515	8545	1.000000	11275	8098	1.000000	35233831	-0.000324
155462994	65488659	341931	10000.000000	10563	8551	1.000000	11139	8186	1.000000	35590170	0.000080
155437196	65521961	342427	10000.000000	10552	8250	1.000000	11024	8328	1.000000	35946285	-0.000010
155476311	65496615	339856	10000.000000	10665	8456	1.000000	11199	8101	1.000000	36301059	-0.000045
155453965	65493426	341609	10000.000000	10653	8586	1.000000	11266	8144	1.000000	36655209	-0.000016
155455580	65496078	341069	10000.000000	10667	8273	1.000000	11152	8049	1.000000	37008929	0.000336
155450325	65504905	340366	10000.000000	10522	8529	1.000000	11113	8268	1.000000	37363339	0.001022
155450416	65495448	341076	10000.000000	10700	8497	1.000000	11099	8256	1.000000	37716433	0.001034
155458149	65500744	340433	10000.000000	10460	8550	1.000000	11091	8374	1.000000	38069436	0.000843
155430021	65529483	341476	10000.000000	10538	8626	1.000000	11023	8392	1.000000	38422571	0.001269
155438622	65520867	342004	10000.000000	10661	8422	1.000000	11017	8403	1.000000	38773984	-0.000582
155438250	65511673	341292	10000.000000	10554	8523	1.000000	10969	8393	1.000000	39124466	-0.000525
155460322	65490677	340539	10000.000000	10624	8413	1.000000	11110	8334	1.000000	39476759	-0.000525
155473402	65494622	340989	10000.000000	10564	8357	1.000000	11192	8024	1.000000	39827059	-0.000086
155456715	65490092	341350	10000.000000	10601	8455	1.000000	11152	8247	1.000000	40177502	-0.000050
155476329	65492458	340620	10000.000000	10572	8408	1.000000	11203	8027	1.000000	40526733	-0.000076
155443436	65505405	340353	10000.000000	10560	8350	1.000000	11198	8094	1.000000	40875652	-0.000451
155466007	65505827	340565	10000.000000	10367	8672	1.000000	11076	8456	1.000000	41225017	-0.001472
155467624	65509897	341510	10000.000000	10522	8657	1.000000	11110	8234	1.000000	41572369	-0.001539
155438220	65515927	341362	10000.000000	10797	8371	1.000000	11392	8011	1.000000	41918173	-0.001232
155448990	65498412	341197	10000.000000	10608	8446	1.000000	11210	8196	1.000000	42264116	-0.000965
155447813	65511610	341238	10000.000000	10523	8546	1.000000	11123	8369	1.000000	42609481	-0.000897
155466128	65489236	340803	10000.000000	10563	8485	1.000000	10967	8447	1.000000	42954457	-0.000932
155447107	65505088	341127	10000.000000	10581	8436	1.000000	11177	8258	1.000000	43300022	-0.000893
155453467	65531881	340255	10000.000000	10575	8494	1.000000	11075	8445	1.000000	43643337	-0.000837
155433877	65498062	341281	10000.000000	10362	8670	1.000000	11110	8350	1.000000	43988269	-0.001168
155468015	65504073	341182	10000.000000	10594	8614	1.000000	11150	8225	1.000000	44331428	-0.001000
155447075	65506132	341599	10000.000000	10591	8478	1.000000	10987	8263	1.000000	44674240	-0.000968
155469146	65500821	340183	10000.000000	10787	8403	1.000000	10989	8310	1.000000	45017140	-0.000735
155424092	65519045	341425	10000.000000	10582	8565	1.000000	11004	8233	1.000000	45360281	0.000851
155438239	65521147	341503	10000.000000	10575	8522	1.000000	11032	8493	1.000000	45702354	0.000951
155479392	65494729	342749	10000.000000	10692	8169	1.000000	11223	8094	1.000000	46042210	0.000927
155445634	65512425	341270	10000.000000	10532	8478	1.000000	11218	8267	1.000000	46381901	0.000567
155434270	65515662	342187	10000.000000	10745	8338	1.000000	11351	8088	1.000000	46720411	0.000932
npatches	nstrain	runtime	dt	init_x	init_y	init_y_blood	init_z	init_S	beta0	beta1	beta2	beta3	mean_beta	B	d	delta	delta_blood	b[0]	mut	m	CTL	c	g	epsilon	k	het	lambda	rho	omega	x_max	patch.dyna	DELTA	A	VA
10000	1	100.000000	0.001000	21900	9499	5000000	0.001000	10000000	7.988722	10.510242	8.628875	17.469388	14	800000000	0.010000	1.000000	432.000000	80000	0.000050	0.004800	0	0.500000	0.000000	2.500000	4.000000	0.500000	0.001000	0.001000	0.010000	31872	0	10.000000	7.000000	1.000000
sus	inf	inf_blood	z	x[0]	y[0][0]	z[0]	x[1]	y[1][0]	z[1]	S[0]	synchrony
219000000	94990000	5000000	10.000000	21900	9499	0.001000	21900	9499	0.001000	10000000	0.000000
103431403	117920479	614004	3941.516320	15914	8706	0.394152	12455	10570	0.394152	10636182	0.000000
135137545	79317127	413076	6325.803353	20895	4628	0.632580	16300	6563	0.632580	11084389	0.000000
152163413	65161436	339166	7771.765723	23377	3288	0.777177	18628	5227	0.777177	11487714	0.000000
162113665	58150255	303264	8648.676577	25282	2387	0.864868	19852	4623	0.864868	11864428	0.000000
168145928	54283143	282793	9180.483393	25435	2424	0.918048	20413	4058	0.918048	12225325	0.000000
171793261	52088906	271472	9503.000201	26251	2028	0.950300	20827	4024	0.950300	12575446	0.000000
173933748	50831014	265016	9698.592075	26763	1890	0.969859	21509	3829	0.969859	12918847	0.000000
175296773	50064287	260327	9817.209710	26768	1961	0.981721	21506	3486	0.981721	13259590	0.000000
176104175	49582267	258023	9889.145947	26469	1891	0.988915	21723	3603	0.988915	13597095	0.000000
176558492	49344625	257605	9932.772025	26800	1821	0.993277	20956	3771	0.993277	13933825	0.000000
176854372	49155338	256534	9959.229270	27189	1723	0.995923	21965	3538	0.995923	14269262	0.000000
177042645	49062845	255834	9975.274394	26973	1849	0.997527	21924	3515	0.997527	14603332	0.000000
177147531	49005589	254679	9985.005037	26885	1750	0.998501	21755	3592	0.998501	14935275	0.000000
177196509	48963091	254886	9990.906233	27406	1574	0.999091	21457	3757	0.999091	15268797	0.000000
177227395	48946712	254477	9994.485041	27188	1743	0.999449	22227	3256	0.999449	15601036	0.000000
177294114	48918818	255063	9996.655426	26789	1702	0.999666	21654	3719	0.999666	15931504	0.000000
177295529	48916851	255464	9997.971667	27643	1715	0.999797	21574	3513	0.999797	16262653	0.000000
177271591	48929919	254911	9998.769908	27028	1584	0.999877	21751	3584	0.999877	16593254	0.000000
177276543	48926762	254360	9999.254005	27354	1716	0.999925	21679	3606	0.999925	16922735	0.000000
177271649	48932047	255342	9999.547588	27392	1608	0.999955	21696	3633	0.999955	17251600	0.000000
177311086	48911052	255260	9999.725632	27404	1775	0.999973	21557	3787	0.999973	17580193	0.000000
177321509	48894974	255563	9999.833608	26916	1764	0.999983	21139	3720	0.999983	17908979	0.000000
177320344	48904224	253960	9999.899091	27011	1689	0.999990	21634	3476	0.999990	18237121	0.000000
177326313	48901504	255384	9999.938803	27463	1647	0.999994	21694	3543	0.999994	18564295	0.000000
177362346	48892573	254584	9999.962887	27120	1835	0.999996	21799	3570	0.999996	18890796	0.000000
177313014	48921317	255578	9999.977493	26899	1825	0.999998	21701	3487	0.999998	19217472	0.000000
177341121	48893043	255061	9999.986350	27369	1630	0.999999	21838	3384	0.999999	19543392	0.000000
177314738	48908959	254306	9999.991722	27162	1753	0.999999	21552	3597	0.999999	19869830	0.000000
177322538	48895338	255295	9999.994980	26825	1835	0.999999	21858	3501	0.999999	20193934	0.000000
177297822	48917950	255416	9999.996955	27419	1711	1.000000	22025	3434	1.000000	20517581	0.000000
177320410	48893112	254734	9999.998154	27135	1766	1.000000	21716	3501	1.000000	20841353	0.000000
177326677	48895185	255465	9999.998880	27027	1836	1.000000	21528	3692	1.000000	21164426	0.000000
177325254	48900438	254857	9999.999321	27535	1562	1.000000	22026	3417	1.000000	21487288	0.000000
177338319	48888540	254510	9999.999588	26927	1748	1.000000	21667	3713	1.000000	21808826	0.000000
177318640	48899707	255121	9999.999750	27002	1811	1.000000	21736	3595	1.000000	22131118	0.000000
177328571	48893116	253688	9999.999849	27289	1731	1.000000	21759	3649	1.000000	22452668	0.000000
177354977	48900454	254399	9999.999908	26582	1883	1.000000	21683	3717	1.000000	22773037	0.000000
177326649	48910707	255414	9999.999944	27297	1681	1.000000	21684	3658	1.000000	23093811	0.000000
177311800	48914816	255039	9999.999966	27131	1694	1.000000	21710	3715	1.000000	23413079	0.000000
177293102	48899693	255754	9999.999980	27217	1711	1.000000	22039	3396	1.000000	23731970	-1.#IND00
177297115	48916926	255273	9999.999988	27159	1778	1.000000	21633	3607	1.000000	24051770	0.000000
177287359	48918385	253875	9999.999992	27245	1768	1.000000	21608	3788	1.000000	24369903	-0.000372
177319515	48910420	255143	9999.999995	26919	1815	1.000000	22207	3382	1.000000	24687473	0.003993
177325610	48911382	254678	9999.999997	27276	1774	1.000000	21662	3626	1.000000	25004978	0.001580
177307688	48916332	255247	9999.999998	27437	1587	1.000000	21346	3734	1.000000	25322576	0.002141
177303401	48921034	254564	9999.999999	27382	1667	1.000000	21826	3624	1.000000	25639438	-0.005185
177294282	48923218	255192	9999.999999	27569	1586	1.000000	21777	3421	1.000000	25955410	-0.002292
177331707	48880792	254748	10000.000000	27511	1566	1.000000	21510	3510	1.000000	26270820	-0.002128
177284863	48914105	254588	10000.000000	27408	1664	1.000000	21941	3446	1.000000	26586185	-0.002912
177297288	48917401	254200	10000.000000	27282	1725	1.000000	21906	3531	1.000000	26900447	-0.000708
177344791	48885723	255058	10000.000000	27101	1791	1.000000	21844	3614	1.000000	27214377	-0.000424
177294319	48915929	255356	10000.000000	27010	1790	1.000000	21325	3631	1.000000	27527904	-0.001121
177344400	48896520	255064	10000.000000	27363	1771	1.000000	21529	3672	1.000000	27842161	-0.000772
177295141	48901211	255161	10000.000000	27013	1876	1.000000	21828	3495	1.000000	28155121	-0.000468
177336520	48907100	255073	10000.000000	27152	1743	1.000000	21730	3456	1.000000	28467223	-0.000582
177289036	48914504	254911	10000.000000	27343	1793	1.000000	21589	3568	1.000000	28779254	0.000267
177325515	48910256	254071	10000.000000	26792	1828	1.000000	21737	3604	1.000000	29090630	0.000888
177324848	48907309	255101	10000.000000	27299	1627	1.000000	21717	3594	1.000000	29401160	0.000615
177331641	48897326	254952	10000.000000	26877	1786	1.000000	22034	3522	1.000000	29710982	-0.001670
177321791	48918573	255035	10000.000000	26851	1835	1.000000	21918	3502	1.000000	30021321	-0.003446
177291860	48916623	254762	10000.000000	27071	1719	1.000000	22327	3172	1.000000	30330757	-0.003786
177340365	48888861	255312	10000.000000	27173	1801	1.000000	21449	3718	1.000000	30640802	-0.004437
177331370	48904239	254719	10000.000000	27368	1641	1.000000	21840	3528	1.000000	30947778	-0.004235
177280427	48928355	255246	10000.000000	27100	1796	1.000000	21986	3522	1.000000	31256341	-0.004048
177306948	48919829	254742	10000.000000	27173	1727	1.000000	21650	3369	1.000000	31564075	-0.003833
177307095	48888010	254843	10000.000000	27331	1703	1.000000	21522	3683	1.000000	31870975	-0.002550
177298502	48922618	254848	10000.000000	27741	1535	1.000000	21891	3489	1.000000	32177533	-0.002678
177298816	48907898	255272	10000.000000	27228	1738	1.000000	21486	3749	1.000000	32484050	-0.002662
177334944	48900267	254669	10000.000000	27412	1694	1.000000	21567	3519	1.000000	32789955	-0.002540
177317581	48912954	254417	10000.000000	27014	1758	1.000000	21933	3451	1.000000	33095680	-0.002613
177325914	48902133	254554	10000.000000	27302	1759	1.000000	21893	3463	1.000000	33400921	-0.002638
177313905	48914649	254820	10000.000000	27230	1708	1.000000	22086	3389	1.000000	33704274	-0.002272
177298285	48912312	254833	10000.000000	27626	1533	1.000000	21493	3883	1.000000	34009000	-0.002006
177296751	48914758	254597	10000.000000	27117	1818	1.000000	21651	3671	1.000000	34311797	-0.002563
177305341	48903231	254980	10000.000000	27106	1748	1.000000	21825	3541	1.000000	34615637	-0.002665
177319628	48902150	254246	10000.000000	27068	1602	1.000000	21931	3385	1.000000	34916841	-0.003590
177330064	48897534	254737	10000.000000	27240	1700	1.000000	21975	3533	1.000000	35219801	-0.003265
177299330	48926109	254848	10000.000000	27279	1853	1.000000	21442	3651	1.000000	35521640	-0.002894
177280021	48935413	254392	10000.000000	27215	1808	1.000000	21636	3514	1.000000	35823058	-0.002503
177293384	48919353	254609	10000.000000	27206	1785	1.000000	21665	3641	1.000000	36123433	-0.002458
177259800	48915370	254469	10000.000000	27120	1842	1.000000	21760	3621	1.000000	36423305	-0.002365
177325438	48915079	253973	10000.000000	26860	1847	1.000000	21868	3474	1.000000	36724405	-0.001409
177324864	48895524	255140	10000.000000	27316	1650	1.000000	21842	3639	1.000000	37024144	-0.001718
177285482	48931443	254204	10000.000000	27158	1864	1.000000	21426	3602	1.000000	37323076	-0.001708
177329864	48904444	255469	10000.000000	27479	1539	1.000000	21781	3619	1.000000	37621506	-0.001160
177327488	48921958	254278	10000.000000	27600	1713	1.000000	21662	3776	1.000000	37920086	-0.001252
177323041	48893159	253658	10000.000000	27328	1736	1.000000	21539	3768	1.000000	38218388	-0.001315
177292906	48913416	254702	10000.000000	27366	1796	1.000000	21621	3500	1.000000	38516207	-0.001597
177308994	48909922	255242	10000.000000	27197	1655	1.000000	21438	3740	1.000000	38813192	-0.001146
177301284	48893738	255073	10000.000000	27101	1757	1.000000	21338	3844	1.000000	39110041	-0.001042
177311591	48897577	255503	10000.000000	27006	1704	1.000000	21906	3365	1.000000	39405894	-0.000780
177333507	48898918	254542	10000.000000	27183	1727	1.000000	21974	3325	1.000000	39701514	-0.000516
177298476	48911215	254929	10000.000000	27164	1717	1.000000	21831	3546	1.000000	39996183	-0.000434
177323923	48912901	254209	10000.000000	27372	1612	1.000000	21602	3575	1.000000	40290948	-0.000245
177281908	48918971	255308	10000.000000	27242	1671	1.000000	21639	3644	1.000000	40586057	-0.000826
177307942	48902353	254435	10000.000000	27090	1780	1.000000	21976	3473	1.000000	40878862	-0.000808
177324638	48898518	253748	10000.000000	27006	1732	1.000000	21485	3839	1.000000	41172961	-0.000470
177326696	48879193	254988	10000.000000	27128	1792	1.000000	21669	3579	1.000000	41466408	-0.000696
177337748	48896764	254443	10000.000000	27027	1767	1.000000	21259	3628	1.000000	41759461	-0.000471
npatches	nstrain	runtime	dt	init_x	init_y	init_y_blood	init_z	init_S	beta0	beta1	beta2	beta3	mean_beta	B	d	delta	delta_blood	b[0]	mut	m	CTL	c	g	epsilon	k	het	lambda	rho	omega	x_max	patch.dyna	DELTA	A	VA
10000	1	100.000000	0.001000	21900	9499	5000000	0.001000	10000000	15.049866	12.837641	7.954268	18.414304	14	800000000	0.010000	1.000000	432.000000	80000	0.000050	0.004800	0	0.500000	0.000000	2.500000	5.000000	0.500000	0.001000	0.001000	0.010000	31872	0	10.000000	7.000000	1.000000
sus	inf	inf_blood	z	x[0]	y[0][0]	z[0]	x[1]	y[1][0]	z[1]	S[0]	synchrony
219000000	94990000	5000000	10.000000	21900	9499	0.001000	21900	9499	0.001000	10000000	0.000000
110064496	104996622	548019	3941.516320	9678	11216	0.394152	11236	10266	0.394152	10623377	0.000000
149135560	65190445	339788	6325.803353	12912	7427	0.632580	15033	6352	0.632580	11037808	0.000000
169899448	51425310	268819	7771.765723	14812	5976	0.777177	17178	5033	0.777177	11397531	0.000000
182021885	44669859	232182	8648.676577	15953	5220	0.864868	18561	4295	0.864868	11725910	0.000000
189180803	41070251	213967	9180.483393	16909	4666	0.918048	19127	3844	0.918048	12034471	0.000000
193546270	39018564	202887	9503.000201	16995	4602	0.950300	19645	3893	0.950300	12331616	0.000000
196129389	37828083	197238	9698.592075	17315	4566	0.969859	20087	3711	0.969859	12621627	0.000000
197740097	37104929	193562	9817.209710	17397	4300	0.981721	20191	3407	0.981721	12905992	0.000000
198644604	36678154	190709	9889.145947	17275	4417	0.988915	20174	3370	0.988915	13187063	0.000000
199196429	36456363	190165	9932.772025	17686	4233	0.993277	20494	3398	0.993277	13467841	0.000000
199584716	36284070	189414	9959.229270	17647	4311	0.995923	20296	3720	0.995923	13747077	0.000000
199809613	36181542	188880	9975.274394	17592	4255	0.997527	20291	3450	0.997527	14024200	0.000000
199884306	36147041	188029	9985.005037	17586	4223	0.998501	20471	3423	0.998501	14300708	0.000000
199993485	36094892	188191	9990.906233	17698	4473	0.999091	20394	3536	0.999091	14576261	0.000000
200017917	36079462	188144	9994.485041	17376	4333	0.999449	20284	3620	0.999449	14852505	0.000000
200052071	36067296	188081	9996.655426	17363	4518	0.999666	20443	3294	0.999666	15127963	0.000000
200068507	36075543	188082	9997.971667	17682	4178	0.999797	20561	3386	0.999797	15401362	0.000000
200067758	36071291	187255	9998.769908	17591	4267	0.999877	20382	3402	0.999877	15675418	0.000000
200103095	36060518	187149	9999.254005	17420	4301	0.999925	20722	3431	0.999925	15949829	0.000000
200115268	36048329	187949	9999.547588	17898	4281	0.999955	20675	3260	0.999955	16224339	0.000000
200118726	36050345	188390	9999.725632	17507	4349	0.999973	20496	3643	0.999973	16496140	0.000000
200083267	36061801	187092	9999.833608	17350	4339	0.999983	20299	3550	0.999983	16768037	0.000000
200082638	36072476	188711	9999.899091	17424	4338	0.999990	20366	3584	0.999990	17040413	0.000000
200090697	36062121	187880	9999.938803	17660	4328	0.999994	20569	3380	0.999994	17311734	0.000000
200061657	36073320	188165	9999.962887	17461	4333	0.999996	20423	3606	0.999996	17583637	0.000000
200142573	36043003	187049	9999.977493	17566	4419	0.999998	20377	3326	0.999998	17854632	0.000000
200056075	36067410	188664	9999.986350	17502	4502	0.999999	20572	3411	0.999999	18125691	0.000000
200078739	36058092	188212	9999.991722	17338	4465	0.999999	20347	3553	0.999999	18395335	0.000000
200083841	36058596	187703	9999.994980	17700	4290	0.999999	20117	3847	0.999999	18666508	0.000000
200122439	36040697	188100	9999.996955	17424	4386	1.000000	20798	3234	1.000000	18935776	0.000000
200067818	36070358	187858	9999.998154	17351	4441	1.000000	20566	3520	1.000000	19204852	0.000000
200072245	36057270	188028	9999.998880	17440	4482	1.000000	20599	3508	1.000000	19474625	0.000000
200119865	36049976	187353	9999.999321	17680	4221	1.000000	20282	3584	1.000000	19742774	0.000000
200094009	36062623	187751	9999.999588	17767	4091	1.000000	20336	3511	1.000000	20010635	0.000000
200092002	36088171	187905	9999.999750	17586	4338	1.000000	20515	3397	1.000000	20279000	0.000000
200131640	36044412	187312	9999.999849	17723	3953	1.000000	20763	3402	1.000000	20546270	0.000000
200080226	36065796	187661	9999.999908	17417	4546	1.000000	20858	3358	1.000000	20812348	0.000000
200135563	36035984	187312	9999.999944	17411	4364	1.000000	20077	3668	1.000000	21077890	0.000000
200078602	36068439	187029	9999.999966	17834	4197	1.000000	20779	3328	1.000000	21344059	0.000000
200105021	36042514	188652	9999.999980	17538	4320	1.000000	20325	3454	1.000000	21609650	-1.#IND00
200101388	36059023	188592	9999.999988	17752	4406	1.000000	20598	3405	1.000000	21874937	0.014400
200104521	36043178	188142	9999.999992	17718	4405	1.000000	20211	3558	1.000000	22138114	0.010547
200080754	36062916	187511	9999.999995	17549	4340	1.000000	20756	3399	1.000000	22402180	0.003633
200119376	36046490	187372	9999.999997	17815	4200	1.000000	20290	3654	1.000000	22666839	-0.002199
200096966	36045114	187808	9999.999998	17445	4234	1.000000	20491	3347	1.000000	22930865	-0.003262
200124443	36038009	187931	9999.999999	17923	4176	1.000000	20152	3564	1.000000	23193945	-0.004432
200087807	36061158	187904	9999.999999	17855	4269	1.000000	20254	3582	1.000000	23456484	-0.005889
200070767	36057260	187078	10000.000000	17623	4260	1.000000	20618	3574	1.000000	23718520	-0.004330
200108057	36043961	188114	10000.000000	17796	4206	1.000000	20812	3306	1.000000	23980601	-0.000575
200075075	36064286	187271	10000.000000	17337	4565	1.000000	20577	3483	1.000000	24242880	-0.000751
200094128	36075102	187827	10000.000000	17624	4411	1.000000	20518	3638	1.000000	24504114	0.000573
200084896	36057405	188078	10000.000000	17837	4187	1.000000	20431	3504	1.000000	24764142	-0.003415
200063644	36070032	188253	10000.000000	17166	4436	1.000000	20857	3274	1.000000	25025484	-0.002187
200115922	36048206	187893	10000.000000	17598	4318	1.000000	20443	3623	1.000000	25285241	-0.001802
200044425	36076778	187810	10000.000000	17662	4433	1.000000	20311	3642	1.000000	25545000	-0.002063
200095571	36062687	187101	10000.000000	17613	4265	1.000000	20583	3432	1.000000	25805082	-0.001390
200105575	36041005	188132	10000.000000	17721	4414	1.000000	20427	3413	1.000000	26064761	-0.001512
200083437	36064183	188219	10000.000000	17352	4465	1.000000	20670	3420	1.000000	26323445	-0.000959
200100846	36051231	187570	10000.000000	17492	4364	1.000000	20541	3257	1.000000	26582267	0.000502
200110197	36027570	187582	10000.000000	17257	4504	1.000000	20586	3386	1.000000	26839603	0.000263
200119337	36052118	187465	10000.000000	17708	4326	1.000000	20524	3473	1.000000	27096274	-0.000150
200113722	36044186	187930	10000.000000	17355	4529	1.000000	20567	3469	1.000000	27352959	0.000157
200085771	36042918	187606	10000.000000	17619	4575	1.000000	20355	3467	1.000000	27609377	-0.000668
200071933	36052634	188479	10000.000000	17530	4294	1.000000	20352	3467	1.000000	27865881	-0.001168
200115426	36042260	187327	10000.000000	17694	4368	1.000000	20166	3631	1.000000	28121657	-0.000922
200097172	36060708	187574	10000.000000	17739	4244	1.000000	20395	3488	1.000000	28376502	-0.000667
200059370	36078719	188394	10000.000000	17672	4224	1.000000	20639	3373	1.000000	28631193	-0.000698
200131034	36047117	186942	10000.000000	17683	4249	1.000000	20428	3650	1.000000	28884895	-0.000806
200109263	36060106	188405	10000.000000	17634	4239	1.000000	20847	3234	1.000000	29139538	-0.001398
200084055	36066150	187047	10000.000000	17770	4307	1.000000	20799	3321	1.000000	29392515	-0.001787
200122544	36045687	187590	10000.000000	17569	4332	1.000000	20440	3408	1.000000	29646058	-0.002605
200128413	36039225	187954	10000.000000	17999	4258	1.000000	20420	3486	1.000000	29898418	-0.002123
200109884	36055368	187547	10000.000000	17475	4467	1.000000	20513	3193	1.000000	30151789	-0.002294
200110742	36046274	187312	10000.000000	17662	4250	1.000000	20252	3509	1.000000	30403537	-0.002609
200109421	36054334	187317	10000.000000	17590	4334	1.000000	20331	3662	1.000000	30655564	-0.002458
200084397	36063633	187804	10000.000000	17409	4451	1.000000	20366	3634	1.000000	30906914	-0.002390
200131426	36035169	187789	10000.000000	17704	4366	1.000000	20640	3434	1.000000	31158056	-0.002830
200122427	36047519	187242	10000.000000	17712	4151	1.000000	20667	3401	1.000000	31408403	-0.002582
200111222	36047208	187979	10000.000000	17633	4224	1.000000	20245	3568	1.000000	31659000	-0.002869
200102441	36054830	187302	10000.000000	17632	4287	1.000000	20376	3626	1.000000	31909088	-0.002406
200090511	36059189	187857	10000.000000	17702	4332	1.000000	20399	3306	1.000000	32158409	-0.001704
200083320	36054378	187833	10000.000000	17795	4090	1.000000	20498	3473	1.000000	32408045	-0.002195
200101282	36046839	187581	10000.000000	17808	4171	1.000000	20258	3552	1.000000	32657478	-0.001975
200052798	36071663	187874	10000.000000	17640	4370	1.000000	20452	3367	1.000000	32905798	-0.002021
200086910	36046842	187891	10000.000000	17606	4221	1.000000	20572	3476	1.000000	33153935	-0.001608
200083910	36056200	188580	10000.000000	17648	4196	1.000000	21077	3240	1.000000	33401589	-0.001648
200122117	36037905	188075	10000.000000	17645	4166	1.000000	20204	3518	1.000000	33649679	-0.001550
200117204	36050864	188371	10000.000000	17637	4257	1.000000	20086	3544	1.000000	33897062	-0.001919
200092018	36063178	187015	10000.000000	17465	4172	1.000000	20547	3356	1.000000	34143461	-0.001922
200068197	36074683	187300	10000.000000	17834	4099	1.000000	20704	3557	1.000000	34389564	-0.001914
200136528	36047768	186672	10000.000000	17374	4421	1.000000	20574	3357	1.000000	34635685	-0.001880
200092369	36061366	186864	10000.000000	17774	4309	1.000000	20291	3492	1.000000	34881286	-0.002051
200106060	36042719	187878	10000.000000	17272	4554	1.000000	20497	3397	1.000000	35126256	-0.002024
200116360	36044287	187812	10000.000000	17499	4370	1.000000	20525	3455	1.000000	35371504	-0.002014
200088808	36048508	187105	10000.000000	17453	4502	1.000000	20550	3382	1.000000	35616902	-0.002177
200083677	36061027	188072	10000.000000	17385	4243	1.000000	20664	3282	1.000000	35861618	-0.002104
200103761	36054442	187623	10000.000000	17598	4273	1.000000	20986	3365	1.000000	36105594	-0.002036
200069300	36076890	187863	10000.000000	17621	4349	1.000000	20557	3578	1.000000	36348437	-0.002197
200116371	36047258	187890	10000.000000	17629	4359	1.000000	20479	3440	1.000000	36590221	-0.002171
npatches	nstrain	runtime	dt	init_x	init_y	init_y_blood	init_z	init_S	beta0	beta1	beta2	beta3	mean_beta	B	d	delta	delta_blood	b[0]	mut	m	CTL	c	g	epsilon	k	het	lambda	rho	omega	x_max	patch.dyna	DELTA	A	VA
10000	1	100.000000	0.001000	21900	9499	5000000	0.001000	10000000	20.401169	7.680085	16.241302	17.375968	14	800000000	0.010000	1.000000	432.000000	80000	0.000050	0.004800	0	0.500000	0.000000	2.500000	6.000000	0.500000	0.001000	0.001000	0.010000	31872	0	10.000000	7.000000	1.000000
sus	inf	inf_blood	z	x[0]	y[0][0]	z[0]	x[1]	y[1][0]	z[1]	S[0]	synchrony
219000000	94990000	5000000	10.000000	21900	9499	0.001000	21900	9499	0.001000	10000000	0.000000
116624290	93601471	488618	3941.516320	7736	11302	0.394152	17580	6499	0.394152	10608140	0.000000
162717777	53743122	280045	6325.803353	10709	7493	0.632580	24316	2363	0.632580	10988960	0.000000
186817771	40630522	211033	7771.765723	11900	6244	0.777177	27981	1264	0.777177	11306828	0.000000
200600040	34376692	178222	8648.676577	13147	5449	0.864868	29277	782	0.864868	11589020	0.000000
208685005	31086594	162337	9180.483393	13743	5218	0.918048	29964	555	0.918048	11848415	0.000000
213512545	29217349	151881	9503.000201	14096	4746	0.950300	30282	435	0.950300	12096323	0.000000
216349230	28152669	146933	9698.592075	14178	4874	0.969859	30649	467	0.969859	12336166	0.000000
218082801	27516345	142836	9817.209710	14404	4838	0.981721	30894	371	0.981721	12570930	0.000000
219140314	27114466	141567	9889.145947	14346	4803	0.988915	30898	368	0.988915	12802231	0.000000
219773858	26909403	140825	9932.772025	14554	4472	0.993277	30905	323	0.993277	13031920	0.000000
220090882	26794430	139547	9959.229270	14448	4794	0.995923	30629	380	0.995923	13260212	0.000000
220371296	26683777	139109	9975.274394	14650	4607	0.997527	30830	295	0.997527	13487162	0.000000
220497229	26649615	138523	9985.005037	14430	4871	0.998501	30919	291	0.998501	13712360	0.000000
220576250	26611863	137637	9990.906233	14757	4527	0.999091	31113	336	0.999091	13938466	0.000000
220601554	26624042	138320	9994.485041	14473	4829	0.999449	30976	264	0.999449	14163537	0.000000
220646615	26586212	138660	9996.655426	14647	4625	0.999666	31179	283	0.999666	14387719	0.000000
220629649	26597245	138138	9997.971667	14687	4619	0.999797	31195	281	0.999797	14612156	0.000000
220700058	26577992	137822	9998.769908	14572	4640	0.999877	31135	257	0.999877	14836270	0.000000
220669689	26596670	138815	9999.254005	14862	4619	0.999925	31052	269	0.999925	15060266	0.000000
220702879	26566536	138419	9999.547588	14528	4644	0.999955	30828	385	0.999955	15283958	0.000000
220695181	26572416	137956	9999.725632	14418	4649	0.999973	31108	330	0.999973	15507807	0.000000
220705736	26579601	138558	9999.833608	14783	4583	0.999983	30799	364	0.999983	15728812	0.000000
220669549	26590062	138409	9999.899091	14637	4561	0.999990	31041	326	0.999990	15950038	0.000000
220710879	26581058	138758	9999.938803	14483	4675	0.999994	31075	320	0.999994	16171696	0.000000
220664688	26597376	138367	9999.962887	14729	4607	0.999996	30971	325	0.999996	16393795	0.000000
220697689	26567004	138394	9999.977493	14610	4722	0.999998	30927	273	0.999998	16615301	0.000000
220711563	26597899	138448	9999.986350	14598	4526	0.999999	31178	329	0.999999	16835847	0.000000
220725736	26558157	139060	9999.991722	14649	4586	0.999999	31094	364	0.999999	17056327	0.000000
220700923	26581574	138956	9999.994980	14720	4543	0.999999	30969	328	0.999999	17276581	0.000000
220718042	26580467	138702	9999.996955	14285	4758	1.000000	31099	293	1.000000	17497078	0.000000
220708264	26564508	138382	9999.998154	14791	4504	1.000000	30853	393	1.000000	17716463	0.000000
220645765	26596549	137521	9999.998880	14457	4607	1.000000	31070	271	1.000000	17935204	0.000000
220744674	26549939	138325	9999.999321	14731	4671	1.000000	30938	325	1.000000	18154784	0.000000
220702640	26583508	138980	9999.999588	14883	4478	1.000000	30827	375	1.000000	18373223	0.000000
220685682	26579892	138163	9999.999750	14738	4737	1.000000	30930	294	1.000000	18591282	0.000000
220673758	26579249	138545	9999.999849	14511	4671	1.000000	30848	281	1.000000	18810153	0.000000
220677956	26575353	138386	9999.999908	14486	4695	1.000000	30894	355	1.000000	19027662	0.000000
220694492	26576047	138567	9999.999944	14627	4561	1.000000	30610	369	1.000000	19244445	0.000000
220679641	26580118	138214	9999.999966	14771	4522	1.000000	30829	307	1.000000	19460866	0.000000
220666239	26586598	138648	9999.999980	14650	4570	1.000000	30570	400	1.000000	19677829	-1.#IND00
220688388	26558810	137356	9999.999988	14721	4499	1.000000	30834	330	1.000000	19894168	-0.000000
220681845	26593802	138414	9999.999992	14710	4473	1.000000	31006	279	1.000000	20110072	0.005225
220704213	26578443	138618	9999.999995	14800	4540	1.000000	30966	292	1.000000	20325651	0.001971
220684171	26570276	138948	9999.999997	14614	4540	1.000000	30681	325	1.000000	20540999	0.000731
220706718	26579342	137812	9999.999998	14404	4697	1.000000	31003	310	1.000000	20756523	0.002343
220705356	26564717	138121	9999.999999	14757	4522	1.000000	30811	274	1.000000	20971444	0.002845
220690780	26584227	137633	9999.999999	14651	4560	1.000000	30927	351	1.000000	21185883	0.001495
220678262	26577628	138095	10000.000000	14723	4590	1.000000	31235	241	1.000000	21400314	0.002600
220670937	26570669	138361	10000.000000	14609	4560	1.000000	31167	253	1.000000	21614583	0.003499
220703674	26566831	138815	10000.000000	14427	4571	1.000000	31017	302	1.000000	21827954	0.003588
220692144	26582185	138422	10000.000000	14361	4737	1.000000	31021	264	1.000000	22041295	0.002228
220682818	26581650	138467	10000.000000	14417	4699	1.000000	30845	322	1.000000	22253927	0.003544
220703899	26559086	137953	10000.000000	14424	4562	1.000000	30701	359	1.000000	22466796	0.003964
220676235	26579065	138044	10000.000000	14507	4728	1.000000	30860	371	1.000000	22678501	0.003055
220662725	26587456	138117	10000.000000	14729	4606	1.000000	30907	364	1.000000	22890908	0.003490
220702910	26568103	139090	10000.000000	14918	4482	1.000000	30902	266	1.000000	23102505	0.002808
220666134	26574189	138056	10000.000000	14448	4756	1.000000	30732	346	1.000000	23313581	0.003398
220691132	26571094	138824	10000.000000	14549	4673	1.000000	30629	363	1.000000	23525275	0.003212
220686772	26594069	138233	10000.000000	14713	4532	1.000000	30831	316	1.000000	23737137	0.002930
220726626	26547490	138035	10000.000000	14779	4405	1.000000	30880	357	1.000000	23947336	0.002964
220677525	26574094	138963	10000.000000	14525	4655	1.000000	30692	364	1.000000	24158169	0.002737
220709058	26567007	139248	10000.000000	14682	4531	1.000000	30972	313	1.000000	24367943	0.004467
220738587	26565424	138129	10000.000000	14739	4582	1.000000	31030	325	1.000000	24576768	0.004660
220694856	26573978	138276	10000.000000	14412	4651	1.000000	30669	289	1.000000	24785508	0.004243
220683101	26572194	138847	10000.000000	15032	4337	1.000000	30784	324	1.000000	24994845	0.003906
220681109	26599859	138375	10000.000000	14788	4599	1.000000	30864	307	1.000000	25203698	0.003866
220680170	26583843	138415	10000.000000	14421	4709	1.000000	30860	374	1.000000	25411710	0.003705
220713096	26560020	138159	10000.000000	14540	4565	1.000000	31154	312	1.000000	25619403	0.004835
220685796	26581859	138271	10000.000000	14783	4682	1.000000	31087	318	1.000000	25827357	0.004669
220699383	26572717	138000	10000.000000	14747	4693	1.000000	30685	349	1.000000	26034922	0.003801
220690079	26576625	138458	10000.000000	14721	4712	1.000000	30983	309	1.000000	26241632	0.003569
220663655	26602313	138832	10000.000000	14560	4726	1.000000	31017	340	1.000000	26447770	0.003225
220718195	26572312	137682	10000.000000	14601	4608	1.000000	30857	308	1.000000	26653951	0.003322
220703482	26577037	138368	10000.000000	14115	4697	1.000000	31071	294	1.000000	26859352	0.003490
220709809	26557314	137960	10000.000000	14692	4546	1.000000	30802	296	1.000000	27065452	0.004138
220672892	26582159	139001	10000.000000	14299	4787	1.000000	30882	340	1.000000	27270107	0.003495
220719463	26564064	137966	10000.000000	14399	4716	1.000000	30891	325	1.000000	27474955	0.003125
220702428	26571192	138478	10000.000000	14607	4637	1.000000	31086	277	1.000000	27679518	0.003009
220653053	26593063	138656	10000.000000	14627	4802	1.000000	30972	322	1.000000	27883258	0.003183
220739925	26563919	137790	10000.000000	14661	4643	1.000000	30734	353	1.000000	28087578	0.002712
220707252	26561196	138162	10000.000000	14581	4618	1.000000	30846	313	1.000000	28290296	0.003572
220739566	26567075	138178	10000.000000	14682	4694	1.000000	30812	351	1.000000	28493098	0.004415
220669524	26581227	138148	10000.000000	14776	4630	1.000000	30596	415	1.000000	28696609	0.004548
220691066	26569930	138416	10000.000000	14847	4428	1.000000	30965	318	1.000000	28899776	0.003362
220679110	26567907	137850	10000.000000	14210	4844	1.000000	30787	300	1.000000	29102070	0.003074
220709776	26570484	138554	10000.000000	14827	4584	1.000000	30920	290	1.000000	29304233	0.002980
220676455	26580728	138677	10000.000000	14668	4600	1.000000	30916	337	1.000000	29505777	0.002921
220654683	26598922	138604	10000.000000	14655	4571	1.000000	30919	292	1.000000	29707446	0.003129
220657949	26583883	139288	10000.000000	14799	4535	1.000000	31052	343	1.000000	29909338	0.002409
220687032	26564926	138247	10000.000000	14711	4619	1.000000	30974	326	1.000000	30110625	0.002309
220705101	26575989	138613	10000.000000	14848	4481	1.000000	30669	341	1.000000	30311380	0.002250
220666314	26586037	138630	10000.000000	14572	4672	1.000000	30974	262	1.000000	30511717	0.002516
220723339	26557684	138544	10000.000000	14884	4578	1.000000	30827	342	1.000000	30712186	0.002588
220684309	26582920	138919	10000.000000	14703	4515	1.000000	30827	305	1.000000	30911830	0.002528
220690121	26574631	138636	10000.000000	14582	4551	1.000000	30734	315	1.000000	31111076	0.002981
220685501	26577968	138682	10000.000000	14718	4751	1.000000	30953	317	1.000000	31309820	0.002911
220683394	26587519	137685	10000.000000	14497	4537	1.000000	30787	382	1.000000	31508831	0.003032
220665305	26581246	137939	10000.000000	14824	4422	1.000000	30919	259	1.000000	31707308	0.003046
220705409	26580844	137617	10000.000000	14372	4813	1.000000	30876	322	1.000000	31906022	0.003132
npatches	nstrain	runtime	dt	init_x	init_y	init_y_blood	init_z	init_S	beta0	beta1	beta2	beta3	mean_beta	B	d	delta	delta_blood	b[0]	mut	m	CTL	c	g	epsilon	k	het	lambda	rho	omega	x_max	patch.dyna	DELTA	A	VA
10000	1	100.000000	0.001000	21900	9499	5000000	0.001000	10000000	9.535041	12.245803	18.820356	11.823680	14	800000000	0.010000	1.000000	432.000000	80000	0.000050	0.004800	0	0.500000	0.000000	2.500000	7.000000	0.500000	0.001000	0.001000	0.010000	31872	0	10.000000	7.000000	1.000000
sus	inf	inf_blood	z	x[0]	y[0][0]	z[0]	x[1]	y[1][0]	z[1]	S[0]	synchrony
219000000	94990000	5000000	10.000000	21900	9499	0.001000	21900	9499	0.001000	10000000	0.000000
123145382	83452601	434757	3941.516320	15569	6878	0.394152	12963	8046	0.394152	10596596	0.000000
175932864	44313708	230605	6325.803353	23120	2472	0.632580	18667	4185	0.632580	10944133	0.000000
202939998	32053034	166706	7771.765723	26480	1403	0.777177	21905	2755	0.777177	11221114	0.000000
218126321	26319634	137458	8648.676577	28152	957	0.864868	23930	2102	0.864868	11458656	0.000000
226849853	23364169	121463	9180.483393	29596	652	0.918048	24602	1697	0.918048	11673088	0.000000
231975712	21701523	112778	9503.000201	30041	455	0.950300	25660	1570	0.950300	11874696	0.000000
234926612	20780396	108576	9698.592075	30071	473	0.969859	26125	1415	0.969859	12066507	0.000000
236785049	20198608	105141	9817.209710	30505	399	0.981721	25673	1563	0.981721	12253342	0.000000
237865882	19880305	103590	9889.145947	30361	368	0.988915	26168	1422	0.988915	12438584	0.000000
238464997	19690473	102318	9932.772025	30484	332	0.993277	26635	1248	0.993277	12621451	0.000000
238911803	19547897	101960	9959.229270	30354	406	0.995923	25775	1531	0.995923	12802990	0.000000
239096537	19496568	101885	9975.274394	30624	373	0.997527	25765	1474	0.997527	12983920	0.000000
239279642	19450750	100792	9985.005037	30693	368	0.998501	26047	1385	0.998501	13163165	0.000000
239391002	19407661	100637	9990.906233	30700	308	0.999091	26502	1312	0.999091	13343216	0.000000
239475465	19391571	101215	9994.485041	30313	445	0.999449	26352	1389	0.999449	13521982	0.000000
239472098	19381455	101088	9996.655426	30659	348	0.999666	26291	1294	0.999666	13700712	0.000000
239459581	19387837	101293	9997.971667	30434	316	0.999797	26369	1261	0.999797	13879017	0.000000
239522908	19368558	100579	9998.769908	30797	299	0.999877	26254	1448	0.999877	14056959	0.000000
239530887	19374983	101206	9999.254005	30820	305	0.999925	26019	1519	0.999925	14234998	0.000000
239521430	19375499	100673	9999.547588	30477	433	0.999955	25858	1532	0.999955	14412444	0.000000
239516262	19371485	100717	9999.725632	30296	386	0.999973	26507	1274	0.999973	14590357	0.000000
239470285	19382662	100862	9999.833608	30614	378	0.999983	26566	1399	0.999983	14766603	0.000000
239516870	19372158	100268	9999.899091	30514	394	0.999990	25981	1408	0.999990	14942036	0.000000
239522029	19383234	101505	9999.938803	30704	401	0.999994	26564	1278	0.999994	15118068	0.000000
239551836	19362796	100282	9999.962887	30372	370	0.999996	26007	1449	0.999996	15294325	0.000000
239554473	19366908	101732	9999.977493	30246	408	0.999998	25846	1461	0.999998	15469643	0.000000
239537891	19373468	100627	9999.986350	30593	301	0.999999	26266	1388	0.999999	15644631	0.000000
239536218	19384342	100647	9999.991722	30938	297	0.999999	25916	1516	0.999999	15819798	0.000000
239532439	19375202	101212	9999.994980	30468	348	0.999999	26177	1362	0.999999	15994698	0.000000
239564287	19360141	100900	9999.996955	30848	287	1.000000	26662	1273	1.000000	16168548	0.000000
239494880	19379588	100829	9999.998154	30493	379	1.000000	26541	1313	1.000000	16342780	0.000000
239519729	19386199	100635	9999.998880	30562	270	1.000000	26840	1311	1.000000	16516627	0.000000
239538496	19368965	100565	9999.999321	30368	374	1.000000	26277	1448	1.000000	16690183	0.000000
239498686	19393568	101157	9999.999588	30444	312	1.000000	26839	1188	1.000000	16863509	0.000000
239540016	19372228	101310	9999.999750	30367	294	1.000000	27035	1233	1.000000	17037734	0.000000
239493040	19386137	100957	9999.999849	30460	385	1.000000	26282	1320	1.000000	17210592	0.000000
239524385	19385888	100618	9999.999908	30574	376	1.000000	26147	1427	1.000000	17383737	0.000000
239488284	19385745	100962	9999.999944	30576	352	1.000000	26521	1377	1.000000	17556073	0.000000
239525858	19366926	100431	9999.999966	30315	448	1.000000	25860	1396	1.000000	17728541	0.000000
239498248	19379873	101051	9999.999980	30205	404	1.000000	26267	1278	1.000000	17900656	-1.#IND00
239500440	19382391	100601	9999.999988	30613	307	1.000000	26344	1387	1.000000	18072056	0.008000
239526260	19368514	101260	9999.999992	30479	333	1.000000	26312	1474	1.000000	18243416	0.003275
239532961	19368521	100970	9999.999995	30543	323	1.000000	26350	1378	1.000000	18414412	-0.000571
239465249	19393698	101382	9999.999997	30684	258	1.000000	26360	1371	1.000000	18585137	-0.001259
239513253	19369136	100899	9999.999998	30876	366	1.000000	26666	1279	1.000000	18756519	-0.000012
239567765	19351194	100943	9999.999999	30890	328	1.000000	26384	1393	1.000000	18926950	-0.003430
239529612	19374953	100970	9999.999999	30512	439	1.000000	25888	1376	1.000000	19096983	-0.004455
239541033	19366160	101253	10000.000000	30449	346	1.000000	26653	1292	1.000000	19267146	-0.005521
239521962	19384559	101077	10000.000000	30659	292	1.000000	26236	1440	1.000000	19436712	-0.004299
239479843	19380431	101182	10000.000000	31000	354	1.000000	26134	1514	1.000000	19606348	0.002097
239526744	19370687	100680	10000.000000	30831	249	1.000000	26103	1361	1.000000	19775651	0.002114
239518141	19385844	100777	10000.000000	30556	342	1.000000	26545	1468	1.000000	19944632	0.002082
239523707	19370597	100814	10000.000000	30605	341	1.000000	25794	1488	1.000000	20113431	0.000785
239519511	19371130	101082	10000.000000	30552	321	1.000000	26257	1279	1.000000	20281892	-0.000738
239505921	19378981	101354	10000.000000	30872	282	1.000000	26532	1425	1.000000	20449613	0.000631
239521449	19373968	100417	10000.000000	30863	291	1.000000	26022	1470	1.000000	20617987	-0.000195
239494304	19388426	100389	10000.000000	30619	345	1.000000	26284	1357	1.000000	20785526	0.000411
239548549	19371534	100350	10000.000000	30456	291	1.000000	26941	1084	1.000000	20953097	0.000494
239508980	19382013	101361	10000.000000	30705	354	1.000000	26548	1355	1.000000	21119978	0.000097
239531937	19362733	100710	10000.000000	30448	422	1.000000	26664	1323	1.000000	21287051	0.001078
239530704	19375929	100823	10000.000000	30613	372	1.000000	26472	1416	1.000000	21453709	0.000731
239537834	19376841	100787	10000.000000	30416	380	1.000000	25687	1425	1.000000	21620210	0.002035
239518437	19365572	100903	10000.000000	30618	310	1.000000	26692	1220	1.000000	21787306	0.002141
239504868	19372509	100831	10000.000000	30530	387	1.000000	26850	1163	1.000000	21953956	0.002148
239530533	19372642	100732	10000.000000	30662	278	1.000000	26356	1315	1.000000	22120461	0.001767
239548895	19376333	100939	10000.000000	30203	396	1.000000	26413	1329	1.000000	22285110	0.001030
239550820	19370457	101496	10000.000000	30670	288	1.000000	26788	1262	1.000000	22450403	0.001142
239543689	19356802	101767	10000.000000	30427	399	1.000000	26584	1439	1.000000	22614948	0.000925
239529803	19371361	100964	10000.000000	30394	379	1.000000	26174	1366	1.000000	22779696	0.000437
239541767	19367352	101450	10000.000000	30750	262	1.000000	26416	1388	1.000000	22944793	0.000295
239505331	19389305	100814	10000.000000	30817	327	1.000000	25654	1666	1.000000	23109699	-0.000099
239469474	19386173	101375	10000.000000	30660	242	1.000000	26360	1292	1.000000	23273601	0.000303
239543684	19373969	100773	10000.000000	30783	244	1.000000	26452	1391	1.000000	23436970	-0.000179
239502158	19379955	101201	10000.000000	30983	273	1.000000	25942	1552	1.000000	23600704	0.000261
239517059	19385784	100946	10000.000000	30516	418	1.000000	26018	1422	1.000000	23764122	-0.000207
239559952	19359209	100911	10000.000000	30679	361	1.000000	26712	1256	1.000000	23926475	0.000397
239521794	19374927	100593	10000.000000	30670	382	1.000000	26560	1322	1.000000	24088355	0.000191
239525210	19383554	101326	10000.000000	30348	402	1.000000	26842	1217	1.000000	24251277	0.000253
239532424	19377373	101181	10000.000000	30695	317	1.000000	26252	1475	1.000000	24413109	0.000135
239554395	19369742	100735	10000.000000	30751	318	1.000000	26297	1468	1.000000	24575465	-0.000340
239533753	19373184	101507	10000.000000	30672	316	1.000000	26353	1233	1.000000	24738186	-0.000335
239517317	19374777	100599	10000.000000	30574	333	1.000000	26948	1236	1.000000	24899815	-0.000292
239519981	19376224	101264	10000.000000	30568	318	1.000000	26709	1257	1.000000	25061409	-0.000307
239508047	19379091	101040	10000.000000	30664	340	1.000000	26311	1382	1.000000	25221920	0.000193
239494653	19380996	101122	10000.000000	30601	339	1.000000	26711	1196	1.000000	25383255	0.000991
239510484	19361171	100889	10000.000000	30315	465	1.000000	26149	1440	1.000000	25543454	0.000850
239557500	19360114	100497	10000.000000	30732	311	1.000000	26630	1325	1.000000	25703563	0.000978
239545315	19368356	100315	10000.000000	30772	410	1.000000	26496	1347	1.000000	25863916	0.000381
239503586	19388998	100989	10000.000000	30434	404	1.000000	26421	1387	1.000000	26024387	0.000347
239537120	19375941	101266	10000.000000	30806	296	1.000000	25779	1460	1.000000	26184421	0.000302
239488536	19378655	100809	10000.000000	30803	389	1.000000	26064	1443	1.000000	26343914	0.000180
239525549	19383777	100377	10000.000000	30353	399	1.000000	26505	1357	1.000000	26502598	0.000576
239551754	19379574	100925	10000.000000	30449	404	1.000000	26492	1368	1.000000	26660411	0.000611
239519568	19384849	100756	10000.000000	30361	457	1.000000	26553	1393	1.000000	26818898	0.001081
239546512	19377132	100776	10000.000000	30151	348	1.000000	26018	1502	1.000000	26977421	0.001002
239467479	19379019	101368	10000.000000	30052	426	1.000000	26138	1512	1.000000	27134824	0.001692
239552093	19381788	101167	10000.000000	30628	388	1.000000	26321	1274	1.000000	27292346	0.001590
239530519	19369331	101429	10000.000000	30326	452	1.000000	26747	1297	1.000000	27449881	0.000329
239505047	19378140	100640	10000.000000	30549	388	1.000000	25853	1454	1.000000	27607033	0.000379
npatches	nstrain	runtime	dt	init_x	init_y	init_y_blood	init_z	init_S	beta0	beta1	beta2	beta3	mean_beta	B	d	delta	delta_blood	b[0]	mut	m	CTL	c	g	epsilon	k	het	lambda	rho	omega	x_max	patch.dyna	DELTA	A	VA
10000	1	100.000000	0.001000	21900	9499	5000000	0.001000	10000000	8.363752	12.382756	19.368020	10.248584	14	800000000	0.010000	1.000000	432.000000	80000	0.000050	0.004800	0	0.500000	0.000000	2.500000	8.000000	0.500000	0.001000	0.001000	0.010000	31872	0	10.000000	7.000000	1.000000
sus	inf	inf_blood	z	x[0]	y[0][0]	z[0]	x[1]	y[1][0]	z[1]	S[0]	synchrony
219000000	94990000	5000000	10.000000	21900	9499	0.001000	21900	9499	0.001000	10000000	0.000000
129072211	74645471	389285	3941.516320	17790	5346	0.394152	13447	7181	0.394152	10585470	0.000000
187715160	36818546	191281	6325.803353	26008	1413	0.632580	19966	3370	0.632580	10904821	0.000000
216951351	25501450	133097	7771.765723	29540	498	0.777177	23432	2120	0.777177	11146950	0.000000
232838314	20356298	106429	8648.676577	30595	247	0.864868	25479	1431	0.864868	11347529	0.000000
241875156	17726968	92076	9180.483393	31003	195	0.918048	26897	1047	0.918048	11524777	0.000000
247106567	16283624	84621	9503.000201	31316	99	0.950300	27277	1028	0.950300	11688116	0.000000
250172022	15477522	80857	9698.592075	31369	146	0.969859	28047	867	0.969859	11843274	0.000000
252008314	14986018	77573	9817.209710	31503	126	0.981721	28038	875	0.981721	11992933	0.000000
253112414	14684223	77119	9889.145947	31481	96	0.988915	28061	889	0.988915	12139012	0.000000
253749968	14515957	75970	9932.772025	31253	146	0.993277	28256	817	0.993277	12284942	0.000000
254176527	14418424	74670	9959.229270	31470	135	0.995923	28193	794	0.995923	12428657	0.000000
254408395	14349619	74758	9975.274394	31565	116	0.997527	28538	813	0.997527	12571235	0.000000
254534837	14309672	74386	9985.005037	31560	125	0.998501	28172	819	0.998501	12713916	0.000000
254664108	14286584	74155	9990.906233	31579	101	0.999091	28282	821	0.999091	12855252	0.000000
254651311	14282283	74292	9994.485041	31364	102	0.999449	28361	811	0.999449	12996771	0.000000
254708190	14279322	74484	9996.655426	31466	133	0.999666	28305	819	0.999666	13138506	0.000000
254695178	14270929	74557	9997.971667	31454	106	0.999797	28486	779	0.999797	13279684	0.000000
254760770	14259844	74633	9998.769908	31915	91	0.999877	28215	831	0.999877	13419724	0.000000
254766462	14259552	74396	9999.254005	31700	85	0.999925	28135	887	0.999925	13560021	0.000000
254760488	14255480	74115	9999.547588	31227	119	0.999955	28259	734	0.999955	13700248	0.000000
254770487	14255494	74388	9999.725632	31376	124	0.999973	28568	761	0.999973	13839490	0.000000
254801059	14250502	74198	9999.833608	31587	98	0.999983	28396	843	0.999983	13978779	0.000000
254758281	14263601	73845	9999.899091	31505	75	0.999990	28691	711	0.999990	14118940	0.000000
254749665	14253613	74356	9999.938803	31554	124	0.999994	28399	861	0.999994	14258328	0.000000
254758155	14267518	74366	9999.962887	31460	127	0.999996	28135	810	0.999996	14397156	0.000000
254753816	14260543	74260	9999.977493	31466	128	0.999998	28175	809	0.999998	14536412	0.000000
254757499	14264046	74599	9999.986350	31484	151	0.999999	28665	781	0.999999	14675021	0.000000
254773122	14249609	73854	9999.991722	31289	113	0.999999	27939	899	0.999999	14812772	0.000000
254751893	14257546	74480	9999.994980	31291	113	0.999999	28240	814	0.999999	14951753	0.000000
254716866	14271528	74182	9999.996955	31520	122	1.000000	29075	604	1.000000	15089681	0.000000
254789978	14240627	74260	9999.998154	31500	114	1.000000	28670	737	1.000000	15227675	0.000000
254790241	14253590	74494	9999.998880	31493	133	1.000000	28307	799	1.000000	15365499	0.000000
254831187	14243851	73880	9999.999321	31428	96	1.000000	27932	1110	1.000000	15502608	0.000000
254830402	14248843	74451	9999.999588	31517	84	1.000000	27702	980	1.000000	15639658	0.000000
254757580	14264073	74514	9999.999750	31468	92	1.000000	28158	779	1.000000	15776989	0.000000
254789104	14263697	73992	9999.999849	31646	104	1.000000	28409	684	1.000000	15914099	0.000000
254773663	14253641	73858	9999.999908	31445	102	1.000000	28442	861	1.000000	16051151	0.000000
254769783	14244297	73651	9999.999944	31268	110	1.000000	28359	800	1.000000	16188164	0.000000
254764555	14257237	74257	9999.999966	31479	96	1.000000	28678	829	1.000000	16323499	0.000000
254738705	14268945	73820	9999.999980	31429	115	1.000000	28398	836	1.000000	16459401	-1.#IND00
254773205	14250040	73915	9999.999988	31698	102	1.000000	27901	832	1.000000	16594661	0.003200
254817209	14235636	73851	9999.999992	31674	64	1.000000	28649	696	1.000000	16730445	0.001767
254748468	14255371	74601	9999.999995	31552	126	1.000000	28600	634	1.000000	16866658	-0.005687
254743401	14260590	74128	9999.999997	31725	118	1.000000	28754	746	1.000000	17001536	-0.003142
254827484	14236568	74506	9999.999998	31645	128	1.000000	28565	748	1.000000	17136844	-0.008422
254771400	14258824	74125	9999.999999	31390	116	1.000000	28542	731	1.000000	17271105	-0.002616
254790463	14251529	74057	9999.999999	31446	122	1.000000	28538	803	1.000000	17405394	-0.004900
254776235	14256373	74351	10000.000000	31213	99	1.000000	27833	985	1.000000	17539526	-0.003935
254741970	14259165	74180	10000.000000	31657	80	1.000000	28427	792	1.000000	17674797	-0.000937
254782978	14262642	73731	10000.000000	31669	117	1.000000	28353	784	1.000000	17809460	0.004384
254780284	14256669	74004	10000.000000	31622	112	1.000000	28492	759	1.000000	17943220	0.004342
254769898	14258149	74537	10000.000000	31392	110	1.000000	28469	837	1.000000	18077151	0.005559
254780894	14261127	74335	10000.000000	31412	124	1.000000	28284	830	1.000000	18210365	0.008765
254785861	14243909	74415	10000.000000	31398	119	1.000000	28524	724	1.000000	18343408	0.007949
254797171	14252312	75058	10000.000000	31505	98	1.000000	28965	663	1.000000	18476215	0.009166
254750098	14272603	74757	10000.000000	31561	117	1.000000	28109	900	1.000000	18608664	0.010579
254759904	14256020	74212	10000.000000	31587	100	1.000000	28573	801	1.000000	18740411	0.007574
254793551	14239481	74498	10000.000000	31751	93	1.000000	28188	777	1.000000	18872801	0.005888
254786979	14242165	74229	10000.000000	31499	71	1.000000	28514	743	1.000000	19005126	0.005247
254778087	14252165	74469	10000.000000	31675	111	1.000000	28231	787	1.000000	19137541	0.004358
254721300	14269180	74375	10000.000000	31465	84	1.000000	28699	677	1.000000	19270159	0.004052
254720519	14268499	74925	10000.000000	31214	117	1.000000	28661	713	1.000000	19401569	0.003816
254759090	14256739	74611	10000.000000	31301	124	1.000000	28795	750	1.000000	19532959	0.002198
254752526	14245539	74184	10000.000000	31624	113	1.000000	28190	822	1.000000	19663701	0.002198
254801517	14241164	73954	10000.000000	31558	95	1.000000	28008	815	1.000000	19795143	0.001472
254758650	14246772	74702	10000.000000	31722	122	1.000000	28789	693	1.000000	19926179	0.002113
254800425	14246650	74084	10000.000000	31586	109	1.000000	29128	637	1.000000	20057136	0.000476
254796743	14241642	74102	10000.000000	31472	89	1.000000	28229	818	1.000000	20187337	0.000375
254721525	14279991	74423	10000.000000	31628	85	1.000000	28724	711	1.000000	20317478	-0.000658
254794805	14254291	73978	10000.000000	31273	108	1.000000	28234	889	1.000000	20447628	-0.000198
254785793	14257868	74102	10000.000000	31524	81	1.000000	28453	785	1.000000	20578106	-0.001967
254737239	14259301	73703	10000.000000	31718	92	1.000000	28348	811	1.000000	20707100	-0.002523
254756766	14264708	74673	10000.000000	31545	102	1.000000	29137	655	1.000000	20837156	-0.002147
254786787	14246274	73911	10000.000000	31625	99	1.000000	28598	824	1.000000	20966763	-0.001846
254791807	14250774	73948	10000.000000	31488	126	1.000000	28516	749	1.000000	21095982	-0.002063
254739730	14258865	74879	10000.000000	31364	71	1.000000	27939	921	1.000000	21224626	-0.001803
254835929	14240760	74214	10000.000000	31547	118	1.000000	28135	940	1.000000	21354002	-0.001622
254763911	14254210	74101	10000.000000	31256	121	1.000000	28527	660	1.000000	21482209	-0.002130
254767420	14256534	73925	10000.000000	31459	130	1.000000	28361	782	1.000000	21610315	-0.002274
254793627	14247972	74176	10000.000000	31217	102	1.000000	28101	858	1.000000	21738732	-0.001823
254742871	14268288	74420	10000.000000	31485	96	1.000000	28187	786	1.000000	21866839	-0.001711
254731706	14261296	74173	10000.000000	31541	145	1.000000	28876	652	1.000000	21994584	-0.001863
254750918	14270112	73924	10000.000000	31315	116	1.000000	28979	637	1.000000	22121929	-0.002930
254737255	14267792	73961	10000.000000	31500	89	1.000000	28581	812	1.000000	22249297	-0.002866
254829728	14237482	74146	10000.000000	31591	110	1.000000	27763	1022	1.000000	22376553	-0.002870
254834578	14233100	74140	10000.000000	31477	118	1.000000	28379	805	1.000000	22503050	-0.002781
254796395	14245111	73848	10000.000000	31466	96	1.000000	28306	895	1.000000	22629800	-0.002799
254791030	14249673	73901	10000.000000	31506	123	1.000000	28567	793	1.000000	22756861	-0.002747
254726146	14261952	74161	10000.000000	31596	78	1.000000	28745	628	1.000000	22883758	-0.002738
254762877	14265307	74437	10000.000000	31551	119	1.000000	28419	842	1.000000	23010071	-0.002529
254722513	14262296	74655	10000.000000	31549	93	1.000000	28908	718	1.000000	23135966	-0.002263
254734307	14270609	74107	10000.000000	31637	74	1.000000	28131	860	1.000000	23261368	-0.002450
254821623	14235542	73702	10000.000000	31623	79	1.000000	28449	732	1.000000	23386595	-0.002166
254795292	14245219	74336	10000.000000	31412	113	1.000000	28555	713	1.000000	23512574	-0.001647
254765812	14258578	74144	10000.000000	31571	121	1.000000	28412	770	1.000000	23637522	-0.001680
254800210	14237206	74223	10000.000000	31774	93	1.000000	28135	822	1.000000	23762822	-0.001567
254773088	14255811	73901	10000.000000	31447	120	1.000000	28664	659	1.000000	23888264	-0.001579
254771011	14253481	74098	10000.000000	31655	106	1.000000	28526	894	1.000000	24013491	-0.002255
254793761	14241204	74474	10000.000000	31541	112	1.000000	28615	701	1.000000	24138029	-0.002116
npatches	nstrain	runtime	dt	init_x	init_y	init_y_blood	init_z	init_S	beta0	beta1	beta2	beta3	mean_beta	B	d	delta	delta_blood	b[0]	mut	m	CTL	c	g	epsilon	k	het	lambda	rho	omega	x_max	patch.dyna	DELTA	A	VA
10000	1	100.000000	0.001000	21900	9499	5000000	0.001000	10000000	16.505112	12.566271	11.150636	9.276119	14	800000000	0.010000	1.000000	432.000000	80000	0.000050	0.004800	0	0.500000	0.000000	2.500000	9.000000	0.500000	0.001000	0.001000	0.010000	31872	0	10.000000	7.000000	1.000000
sus	inf	inf_blood	z	x[0]	y[0][0]	z[0]	x[1]	y[1][0]	z[1]	S[0]	synchrony
219000000	94990000	5000000	10.000000	21900	9499	0.001000	21900	9499	0.001000	10000000	0.000000
135631655	66510040	347229	3941.516320	11240	7557	0.394152	13945	6453	0.394152	10571099	0.000000
199959465	30319502	157916	6325.803353	16384	4210	0.632580	20794	2875	0.632580	10859558	0.000000
230850856	20004442	103684	7771.765723	19360	2989	0.777177	24134	1753	0.777177	11067455	0.000000
247171960	15462917	79989	8648.676577	21109	2337	0.864868	27026	1066	0.864868	11233387	0.000000
256285035	13159265	68152	9180.483393	22082	2088	0.918048	28337	805	0.918048	11374279	0.000000
261378679	11947950	62607	9503.000201	23281	1844	0.950300	28916	583	0.950300	11502079	0.000000
264417066	11221586	58772	9698.592075	23519	1652	0.969859	29335	450	0.969859	11621333	0.000000
266220258	10815445	56614	9817.209710	23671	1713	0.981721	30297	401	0.981721	11735238	0.000000
267276471	10571502	55078	9889.145947	23621	1691	0.988915	29947	432	0.988915	11846799	0.000000
267950337	10412095	54123	9932.772025	23695	1633	0.993277	29903	431	0.993277	11956883	0.000000
268379223	10316634	53883	9959.229270	23772	1705	0.995923	30202	352	0.995923	12065353	0.000000
268565214	10276291	53169	9975.274394	23786	1593	0.997527	30327	311	0.997527	12172846	0.000000
268733649	10247524	53343	9985.005037	23648	1709	0.998501	29613	437	0.998501	12279818	0.000000
268828164	10215308	53082	9990.906233	24152	1662	0.999091	29396	465	0.999091	12386756	0.000000
268865928	10198614	52838	9994.485041	23468	1686	0.999449	29802	478	0.999449	12493488	0.000000
268862483	10198629	53589	9996.655426	23657	1668	0.999666	30399	359	0.999666	12600417	0.000000
268886844	10204566	53174	9997.971667	23648	1586	0.999797	30040	372	0.999797	12705985	0.000000
268911904	10195723	53001	9998.769908	24236	1593	0.999877	29946	322	0.999877	12812305	0.000000
268921050	10201998	53608	9999.254005	24145	1546	0.999925	29962	447	0.999925	12917766	0.000000
268949454	10184706	52673	9999.547588	23661	1810	0.999955	29643	399	0.999955	13023100	0.000000
268964948	10185254	53063	9999.725632	23978	1506	0.999973	29640	494	0.999973	13128150	0.000000
268984738	10172547	53079	9999.833608	24160	1675	0.999983	30061	368	0.999983	13233468	0.000000
268948039	10194139	53205	9999.899091	23714	1606	0.999990	30173	355	0.999990	13338276	0.000000
268927696	10195980	53514	9999.938803	24134	1758	0.999994	30229	344	0.999994	13443434	0.000000
268923292	10192046	53210	9999.962887	23733	1641	0.999996	30068	303	0.999996	13548214	0.000000
268988578	10178863	52788	9999.977493	24170	1521	0.999998	30265	429	0.999998	13652508	0.000000
268946450	10194644	52982	9999.986350	23403	1772	0.999999	29608	415	0.999999	13756620	0.000000
268962806	10183416	52890	9999.991722	23949	1579	0.999999	29725	459	0.999999	13861657	0.000000
268954879	10191823	53084	9999.994980	24130	1445	0.999999	29838	360	0.999999	13965866	0.000000
268949786	10191995	53151	9999.996955	24021	1565	1.000000	29937	403	1.000000	14069564	0.000000
268930943	10193501	52943	9999.998154	23736	1691	1.000000	29680	474	1.000000	14173600	0.000000
268900162	10204118	53221	9999.998880	24090	1541	1.000000	29949	355	1.000000	14276825	0.000000
268986126	10176546	52829	9999.999321	23952	1611	1.000000	30136	357	1.000000	14381037	0.000000
268977821	10190632	53057	9999.999588	24108	1657	1.000000	30221	351	1.000000	14484706	0.000000
268914637	10194614	53432	9999.999750	23587	1704	1.000000	29957	366	1.000000	14588606	0.000000
268925085	10199096	53365	9999.999849	23832	1689	1.000000	30105	473	1.000000	14691504	0.000000
268948760	10195841	52919	9999.999908	22808	1783	1.000000	29471	463	1.000000	14794247	0.000000
268951094	10190818	53344	9999.999944	24305	1536	1.000000	29554	401	1.000000	14896969	0.000000
268976278	10184840	53241	9999.999966	23439	1579	1.000000	30475	298	1.000000	14999399	0.000000
268920239	10194964	53357	9999.999980	24307	1563	1.000000	30201	363	1.000000	15101321	-1.#IND00
268966132	10179290	52884	9999.999988	23998	1584	1.000000	29715	439	1.000000	15203828	-0.007200
268963127	10195279	53042	9999.999992	23838	1547	1.000000	30169	392	1.000000	15305916	-0.014169
268950294	10179863	53067	9999.999995	23601	1746	1.000000	30071	368	1.000000	15407437	-0.016590
268988979	10177827	52884	9999.999997	24194	1521	1.000000	30048	374	1.000000	15509164	-0.009530
268982688	10183076	52783	9999.999998	23667	1713	1.000000	30145	363	1.000000	15610050	-0.002536
268989341	10185885	52758	9999.999999	23629	1708	1.000000	30317	328	1.000000	15711625	-0.007307
268928433	10204531	52761	9999.999999	24322	1322	1.000000	30361	294	1.000000	15813474	-0.009910
268934508	10186898	53132	10000.000000	24046	1646	1.000000	29922	472	1.000000	15914413	-0.007616
268968436	10186244	52704	10000.000000	24184	1529	1.000000	29897	347	1.000000	16015793	-0.004203
268974184	10182291	52623	10000.000000	24388	1342	1.000000	30328	436	1.000000	16116702	-0.004121
268988891	10182285	53256	10000.000000	24262	1546	1.000000	30111	453	1.000000	16217077	-0.003852
268896921	10189581	52928	10000.000000	23651	1578	1.000000	30161	322	1.000000	16317321	-0.004040
268964182	10182377	52967	10000.000000	23758	1702	1.000000	30376	283	1.000000	16417846	-0.004589
268961912	10176901	53337	10000.000000	23874	1613	1.000000	29819	440	1.000000	16518317	-0.005559
268999181	10180855	53026	10000.000000	23889	1509	1.000000	29836	444	1.000000	16617864	-0.006584
268876459	10199690	53110	10000.000000	23915	1592	1.000000	29987	345	1.000000	16717310	-0.006092
268949150	10187822	52981	10000.000000	24283	1474	1.000000	29767	445	1.000000	16816475	-0.004340
268934318	10186722	53195	10000.000000	24270	1629	1.000000	29687	512	1.000000	16916372	-0.004494
268954329	10187723	53293	10000.000000	24141	1610	1.000000	29701	370	1.000000	17015933	-0.005038
268906980	10206763	52991	10000.000000	23859	1625	1.000000	30445	258	1.000000	17115394	-0.005317
268952183	10181355	52881	10000.000000	23852	1648	1.000000	30715	406	1.000000	17214453	-0.005197
268980850	10177249	52919	10000.000000	23914	1541	1.000000	30064	387	1.000000	17313546	-0.005202
268929836	10194840	53065	10000.000000	23866	1533	1.000000	29798	498	1.000000	17412460	-0.005265
268959697	10185930	52818	10000.000000	23555	1687	1.000000	29760	421	1.000000	17511042	-0.004802
268921881	10190486	53179	10000.000000	23769	1674	1.000000	29684	389	1.000000	17609759	-0.004872
268964214	10190115	53154	10000.000000	23508	1791	1.000000	30314	309	1.000000	17708369	-0.007047
268964086	10175184	53161	10000.000000	23371	1675	1.000000	30664	306	1.000000	17806887	-0.006565
268955964	10179913	53305	10000.000000	23914	1540	1.000000	30066	392	1.000000	17905386	-0.006728
268920807	10194915	53624	10000.000000	23800	1639	1.000000	30085	379	1.000000	18003211	-0.006135
268928471	10177166	52855	10000.000000	23640	1645	1.000000	30259	310	1.000000	18100700	-0.005491
268936979	10189501	52843	10000.000000	23587	1768	1.000000	30417	290	1.000000	18198511	-0.004887
268963374	10191213	53016	10000.000000	24021	1619	1.000000	29911	438	1.000000	18295613	-0.004063
268945664	10185402	52919	10000.000000	23955	1546	1.000000	29754	363	1.000000	18392740	-0.004010
268963263	10183484	52974	10000.000000	23584	1675	1.000000	30206	339	1.000000	18489499	-0.003840
268961351	10176436	53079	10000.000000	24205	1598	1.000000	30286	298	1.000000	18587142	-0.005564
268993522	10182030	52820	10000.000000	23585	1815	1.000000	29806	476	1.000000	18684064	-0.004906
268974535	10189090	53060	10000.000000	24085	1651	1.000000	29903	366	1.000000	18781195	-0.005628
268931794	10204358	53444	10000.000000	24185	1508	1.000000	30031	452	1.000000	18878282	-0.005561
268920236	10197796	52914	10000.000000	23796	1582	1.000000	29879	484	1.000000	18975189	-0.005439
268960867	10190855	52793	10000.000000	24573	1491	1.000000	30048	378	1.000000	19071696	-0.006660
268904555	10201300	53127	10000.000000	23859	1566	1.000000	29821	401	1.000000	19168029	-0.006520
268950740	10195040	52983	10000.000000	23399	1686	1.000000	29967	372	1.000000	19264476	-0.006957
268930931	10196759	53189	10000.000000	24124	1507	1.000000	30213	270	1.000000	19360233	-0.006860
268924849	10193029	53031	10000.000000	23704	1690	1.000000	30274	405	1.000000	19456299	-0.007295
268963662	10179374	53308	10000.000000	23693	1804	1.000000	29611	441	1.000000	19551973	-0.007310
268954777	10191288	53443	10000.000000	23166	1748	1.000000	30033	416	1.000000	19647413	-0.007190
268928146	10190979	53007	10000.000000	23642	1547	1.000000	30081	408	1.000000	19743113	-0.006864
268958269	10185180	53194	10000.000000	23869	1734	1.000000	30054	379	1.000000	19838653	-0.006879
268959093	10180064	53056	10000.000000	23580	1633	1.000000	30095	369	1.000000	19934055	-0.006442
268973095	10177032	53353	10000.000000	23730	1552	1.000000	30049	383	1.000000	20029305	-0.006337
268956287	10187255	52930	10000.000000	24105	1516	1.000000	30182	372	1.000000	20124155	-0.006676
268927484	10194702	52937	10000.000000	23717	1639	1.000000	30016	331	1.000000	20218788	-0.006677
268947452	10190456	53140	10000.000000	23500	1824	1.000000	30042	466	1.000000	20313651	-0.006560
268933285	10191232	53226	10000.000000	23426	1686	1.000000	29782	422	1.000000	20408225	-0.006486
268947845	10187599	52966	10000.000000	23624	1739	1.000000	29758	510	1.000000	20502812	-0.006335
268979260	10183529	52818	10000.000000	23807	1523	1.000000	30174	415	1.000000	20596877	-0.006664
268964995	10185767	53053	10000.000000	23568	1663	1.000000	29735	368	1.000000	20690572	-0.006549
268935175	10184255	53062	10000.000000	24478	1437	1.000000	30567	302	1.000000	20783870	-0.006557
268969969	10188828	52950	10000.000000	23459	1784	1.000000	30445	332	1.000000	20877483	-0.006348
npatches	nstrain	runtime	dt	init_x	init_y	init_y_blood	init_z	init_S	beta0	beta1	beta2	beta3	mean_beta	B	d	delta	delta_blood	b[0]	mut	m	CTL	c	g	epsilon	k	het	lambda	rho	omega	x_max	patch.dyna	DELTA	A	VA
10000	1	100.000000	0.001000	21900	9499	5000000	0.001000	10000000	16.626677	8.005116	16.199488	9.406107	14	800000000	0.010000	1.000000	432.000000	80000	0.000050	0.004800	0	0.500000	0.000000	2.500000	10.000000	0.500000	0.001000	0.001000	0.010000	31872	0	10.000000	7.000000	1.000000
sus	inf	inf_blood	z	x[0]	y[0][0]	z[0]	x[1]	y[1][0]	z[1]	S[0]	synchrony
219000000	94990000	5000000	10.000000	21900	9499	0.001000	21900	9499	0.001000	10000000	0.000000
141657026	59418326	310178	3941.516320	11681	6873	0.394152	19799	3732	0.394152	10559330	0.000000
211031760	25012406	130733	6325.803353	17586	3362	0.632580	28459	609	0.632580	10820606	0.000000
243091412	15707199	82140	7771.765723	20681	2351	0.777177	30752	173	0.777177	10996784	0.000000
259593531	11687577	60871	8648.676577	22884	1725	0.864868	31553	83	0.864868	11130665	0.000000
268494499	9713972	50864	9180.483393	24051	1468	0.918048	31537	52	0.918048	11241245	0.000000
273562599	8642448	45238	9503.000201	24216	1528	0.950300	31790	45	0.950300	11338035	0.000000
276496877	8043384	41691	9698.592075	24718	1321	0.969859	31750	28	0.969859	11427092	0.000000
278256426	7686377	39995	9817.209710	25463	1203	0.981721	31819	34	0.981721	11512023	0.000000
279337451	7469091	38909	9889.145947	25157	1350	0.988915	31748	33	0.988915	11593865	0.000000
279954203	7351639	38277	9932.772025	25362	1191	0.993277	31873	36	0.993277	11673897	0.000000
280323241	7274436	37961	9959.229270	25075	1246	0.995923	32050	41	0.995923	11752308	0.000000
280567066	7233671	37518	9975.274394	25232	1278	0.997527	31742	47	0.997527	11830437	0.000000
280722516	7193038	37525	9985.005037	25257	1271	0.998501	31828	40	0.998501	11907936	0.000000
280752172	7192196	37266	9990.906233	25149	1256	0.999091	31698	28	0.999091	11985326	0.000000
280795226	7179581	37547	9994.485041	25459	1246	0.999449	31606	30	0.999449	12062940	0.000000
280818159	7175295	37196	9996.655426	25463	1172	0.999666	31813	27	0.999666	12140637	0.000000
280845169	7169810	37419	9997.971667	25452	1165	0.999797	31664	30	0.999797	12217224	0.000000
280906796	7162243	37350	9998.769908	25738	1116	0.999877	31613	26	0.999877	12293579	0.000000
280900169	7155800	36896	9999.254005	26372	1121	0.999925	31860	23	0.999925	12369719	0.000000
280923540	7161599	36922	9999.547588	24991	1500	0.999955	31686	30	0.999955	12445615	0.000000
280830401	7175871	37148	9999.725632	25829	1048	0.999973	31623	28	0.999973	12521751	0.000000
280942565	7144782	37222	9999.833608	25888	1230	0.999983	31544	62	0.999983	12598056	0.000000
280886060	7161957	37139	9999.899091	25825	1159	0.999990	31775	18	0.999990	12674268	0.000000
280878238	7171002	37159	9999.938803	26122	1044	0.999994	31728	25	0.999994	12749852	0.000000
280867406	7170050	37251	9999.962887	25562	1278	0.999996	31684	28	0.999996	12825754	0.000000
280886396	7164240	37326	9999.977493	25552	1187	0.999998	31770	40	0.999998	12901925	0.000000
280937474	7159984	37373	9999.986350	25577	1266	0.999999	31875	37	0.999999	12977439	0.000000
280904996	7156546	37299	9999.991722	26011	977	0.999999	31894	40	0.999999	13052905	0.000000
280903861	7155068	37482	9999.994980	25508	1333	0.999999	31800	32	0.999999	13127719	0.000000
280869943	7165604	37397	9999.996955	25880	1111	1.000000	31681	24	1.000000	13202818	0.000000
280903714	7155738	37518	9999.998154	25365	1283	1.000000	31582	37	1.000000	13277861	0.000000
280911272	7161241	37320	9999.998880	25841	1146	1.000000	31643	29	1.000000	13352990	0.000000
280896830	7156134	37135	9999.999321	25308	1260	1.000000	31746	25	1.000000	13428233	0.000000
280906985	7152873	37412	9999.999588	25084	1325	1.000000	31597	31	1.000000	13502651	0.000000
280898976	7154345	37296	9999.999750	25266	1222	1.000000	31877	27	1.000000	13577225	0.000000
280924285	7140312	36903	9999.999849	25509	1119	1.000000	31915	28	1.000000	13651968	0.000000
280908314	7161745	37448	9999.999908	25696	997	1.000000	31753	30	1.000000	13726164	0.000000
280884903	7151218	37411	9999.999944	25532	1230	1.000000	32005	51	1.000000	13801304	0.000000
280937829	7160556	37105	9999.999966	25283	1161	1.000000	31704	27	1.000000	13875423	0.000000
280907520	7155318	37398	9999.999980	25843	1225	1.000000	31539	30	1.000000	13949784	-1.#IND00
280939743	7152478	37337	9999.999988	25053	1180	1.000000	31760	37	1.000000	14023652	-1.#IND00
280900951	7163580	37091	9999.997953	25760	1192	1.000000	31849	39	1.000000	14097721	0.045494
280890649	7168115	37431	9999.998759	25810	1089	1.000000	31678	46	1.000000	14171420	0.031098
280825597	7160848	36898	9999.999247	25690	1159	1.000000	31846	43	1.000000	14245348	0.027244
280926405	7164051	37431	9999.999543	25896	1089	1.000000	31901	31	1.000000	14318590	0.016428
280915790	7157090	37109	9999.999723	25753	1142	1.000000	31929	25	1.000000	14391752	0.019382
280913826	7157577	37088	9999.999832	25807	1046	1.000000	31663	46	1.000000	14465598	0.016760
280895287	7158603	37015	9999.999898	25847	1185	1.000000	31842	35	1.000000	14538771	0.015086
280875341	7161581	37134	9999.999938	25589	1207	1.000000	31741	27	1.000000	14611938	0.013586
280899021	7155176	37199	9999.999963	26442	928	1.000000	31520	31	1.000000	14684800	0.008196
280902879	7154539	37254	9999.999977	26276	1022	1.000000	31687	58	1.000000	14757338	0.006671
280908523	7141516	37014	9999.999986	25870	1126	1.000000	31911	26	1.000000	14830472	0.006839
280888476	7165718	37367	9999.999992	25695	1149	1.000000	31828	31	1.000000	14903032	0.008008
280922775	7158984	37307	9999.999995	25597	1177	1.000000	31949	22	1.000000	14975046	0.007518
280875790	7170666	37700	9999.999997	25936	1119	1.000000	31668	45	1.000000	15046972	0.005165
280854019	7163289	37544	9999.999998	26063	1041	1.000000	31739	20	1.000000	15119142	0.004236
280893098	7162352	36955	9999.999999	25083	1395	1.000000	31716	18	1.000000	15191168	0.004912
280903995	7155632	37123	9999.999999	25679	1163	1.000000	31772	27	1.000000	15263513	0.003974
280876642	7163194	37231	10000.000000	26292	1059	1.000000	31508	45	1.000000	15334800	0.003746
280897728	7157485	37259	10000.000000	26021	1134	1.000000	31832	33	1.000000	15406299	0.003952
280889743	7163370	37321	10000.000000	25001	1349	1.000000	31993	38	1.000000	15477942	0.002578
280860339	7161528	37289	10000.000000	25568	1139	1.000000	31814	29	1.000000	15549873	0.002825
280870451	7167539	37520	10000.000000	25631	1108	1.000000	31804	51	1.000000	15621359	0.002775
280912716	7157480	37353	10000.000000	25508	1163	1.000000	31627	40	1.000000	15692703	0.001562
280896123	7152884	37350	10000.000000	25926	1064	1.000000	31995	38	1.000000	15763733	0.001309
280842299	7179038	37249	10000.000000	25464	1162	1.000000	31785	35	1.000000	15834912	0.001329
280901467	7155935	37432	10000.000000	25400	1139	1.000000	32070	32	1.000000	15905832	0.001126
280897990	7165204	37792	10000.000000	25780	1173	1.000000	31832	45	1.000000	15976518	0.000011
280878509	7160316	37444	10000.000000	25248	1292	1.000000	31771	28	1.000000	16047177	0.000275
280895299	7156665	37424	10000.000000	26082	978	1.000000	31590	37	1.000000	16118490	0.000933
280924232	7153128	36910	10000.000000	25661	1291	1.000000	31546	41	1.000000	16189510	-0.000090
280942509	7152369	37644	10000.000000	25609	1169	1.000000	31766	20	1.000000	16260291	0.000043
280937826	7149807	37082	10000.000000	26017	1088	1.000000	31915	36	1.000000	16330786	0.000268
280903288	7157462	37342	10000.000000	25758	1180	1.000000	31674	25	1.000000	16401481	-0.000350
280875788	7169379	37422	10000.000000	25749	1109	1.000000	31539	33	1.000000	16471759	0.000342
280897384	7159798	37189	10000.000000	25377	1235	1.000000	31614	29	1.000000	16541756	0.000551
280950689	7143354	37297	10000.000000	25335	1218	1.000000	31718	32	1.000000	16612025	0.000163
280917848	7150014	37225	10000.000000	26084	947	1.000000	31665	27	1.000000	16681630	0.000358
280910136	7160066	37638	10000.000000	25444	1382	1.000000	31825	28	1.000000	16751673	-0.000384
280933171	7166207	36970	10000.000000	25574	1042	1.000000	31983	30	1.000000	16821179	0.000193
280903726	7159046	37273	10000.000000	25767	1148	1.000000	31666	33	1.000000	16890608	-0.000193
280920757	7151787	37415	10000.000000	25745	1091	1.000000	31733	37	1.000000	16960526	-0.000093
280918975	7166788	37568	10000.000000	26357	1013	1.000000	31709	31	1.000000	17029781	-0.000235
280887267	7179495	37249	10000.000000	25575	1157	1.000000	31706	39	1.000000	17099061	-0.000459
280921368	7157031	37390	10000.000000	25263	1255	1.000000	31935	28	1.000000	17168667	-0.000331
280915142	7153120	37333	10000.000000	25561	1056	1.000000	31651	56	1.000000	17237836	-0.000286
280948161	7151218	36963	10000.000000	25241	1229	1.000000	31731	45	1.000000	17306941	0.000019
280905483	7161623	37716	10000.000000	25154	1230	1.000000	31657	37	1.000000	17376168	0.000258
280875211	7163365	37479	10000.000000	25813	942	1.000000	31739	30	1.000000	17445188	-0.000091
280871044	7163274	37009	10000.000000	25670	1155	1.000000	31812	28	1.000000	17513789	-0.000507
280903923	7160512	37115	10000.000000	25628	1228	1.000000	31699	30	1.000000	17582501	-0.000402
280870549	7154491	37318	10000.000000	26351	1021	1.000000	31758	36	1.000000	17651057	-0.000480
280854048	7171116	37441	10000.000000	25314	1311	1.000000	31854	28	1.000000	17719248	-0.000424
280897295	7159511	37424	10000.000000	25555	1157	1.000000	31820	36	1.000000	17787478	-0.000450
280907569	7161170	37208	10000.000000	25024	1302	1.000000	31751	37	1.000000	17855699	-0.000219
280894866	7156079	37394	10000.000000	26245	1066	1.000000	31816	37	1.000000	17923555	-0.000340
280883743	7172745	37094	10000.000000	25437	1357	1.000000	31825	42	1.000000	17991335	-0.000388
280862761	7156478	37108	10000.000000	25115	1255	1.000000	31709	28	1.000000	18059016	0.000427
280928431	7149470	37620	10000.000000	25135	1323	1.000000	31740	20	1.000000	18126269	0.000841
npatches	nstrain	runtime	dt	init_x	init_y	init_y_blood	init_z	init_S	beta0	beta1	beta2	beta3	mean_beta	B	d	delta	delta_blood	b[0]	mut	m	CTL	c	g	epsilon	k	het	lambda	rho	omega	x_max	patch.dyna	DELTA	A	VA
10000	1	100.000000	0.001000	21900	9499	5000000	0.001000	10000000	7.665776	13.555930	15.271569	18.076953	14	800000000	0.010000	1.000000	432.000000	80000	0.000050	0.004800	0	0.500000	0.000000	2.500000	11.000000	0.500000	0.001000	0.001000	0.010000	31872	0	10.000000	7.000000	1.000000
sus	inf	inf_blood	z	x[0]	y[0][0]	z[0]	x[1]	y[1][0]	z[1]	S[0]	synchrony
219000000	94990000	5000000	10.000000	21900	9499	0.001000	21900	9499	0.001000	10000000	0.000000
147384762	53115919	277147	3941.516320	21001	3040	0.394152	14504	5470	0.394152	10549201	0.000000
221181190	20674506	107598	6325.803353	29114	375	0.632580	22393	1906	0.632580	10785314	0.000000
253986010	12290880	64357	7771.765723	31394	132	0.777177	26425	978	0.777177	10935704	0.000000
270391326	8767712	45529	8648.676577	31762	41	0.864868	28053	703	0.864868	11042910	0.000000
279150830	7035952	36576	9180.483393	31474	40	0.918048	29487	398	0.918048	11126609	0.000000
284091530	6121463	31791	9503.000201	31441	27	0.950300	30384	258	0.950300	11197217	0.000000
286855267	5619704	29447	9698.592075	31800	38	0.969859	30715	145	0.969859	11260317	0.000000
288594896	5301929	27690	9817.128200	31822	21	0.981721	31074	120	0.981721	11319035	0.000000
289538089	5135543	26788	9889.096515	31943	26	0.988915	31321	96	0.988915	11375783	0.000000
290192249	5022863	26564	9932.690013	31812	27	0.993277	31548	74	0.993277	11430807	0.000000
290516007	4957266	25819	9959.083477	31739	27	0.995923	31489	133	0.995923	11484941	0.000000
290744242	4926008	25631	9974.965193	31799	23	0.997527	31392	94	0.997527	11537703	0.000000
290911744	4895736	25538	9984.707283	31648	15	0.998501	31509	107	0.998501	11589968	0.000000
291002072	4880174	25382	9990.533737	31857	13	0.999091	31241	122	0.999091	11642581	0.000000
291084999	4866354	25287	9994.176222	31756	17	0.999449	31301	76	0.999449	11694104	0.000000
291043438	4873316	25314	9996.384146	31834	16	0.999666	31461	56	0.999666	11746005	0.000000
291089389	4863081	25102	9997.665371	31750	23	0.999797	31473	109	0.999797	11798022	0.000000
291110974	4865707	25397	9998.512837	31862	14	0.999877	31369	93	0.999877	11849189	0.000000
291105662	4861543	25465	9998.776549	31713	13	0.999925	31231	152	0.999925	11901205	0.000000
291098623	4863183	25244	9999.113900	31821	22	0.999955	31230	55	0.999955	11952785	0.000000
291068034	4873446	25093	9999.292524	31788	9	0.999973	31321	147	0.999973	12004305	0.000000
291129176	4856100	25343	9999.400149	31758	19	0.999983	30990	136	0.999983	12055714	0.000000
291114194	4858731	25522	9999.556640	31815	18	0.999990	30974	156	0.999990	12106761	0.000000
291085891	4863160	25378	9999.619062	31897	31	0.999994	31117	113	0.999994	12158308	0.000000
291117999	4843985	25395	9999.599711	31963	12	0.999996	31407	37	0.999996	12208867	0.000000
291137307	4859422	25214	9999.559802	31795	18	0.999998	31828	25	0.999998	12259405	0.000000
291132458	4852275	25423	9999.598030	31952	11	0.999999	31545	82	0.999999	12310148	0.000000
291118541	4852932	25270	9999.561889	31773	15	0.999999	31226	125	0.999999	12360868	0.000000
291118302	4853601	25407	9999.561889	31879	20	0.999999	31394	61	0.999999	12411462	0.000000
291083724	4862989	25216	9999.481485	31721	29	1.000000	31442	91	1.000000	12462236	0.000000
291153091	4850783	25319	9999.584068	32026	14	1.000000	31356	86	1.000000	12512490	0.000000
291102516	4860322	25293	9999.509345	31687	21	1.000000	31361	74	1.000000	12563026	0.000000
291086012	4859394	25390	9999.439822	31988	12	1.000000	31186	85	1.000000	12613691	0.000000
291094025	4857854	25244	9999.525085	31765	20	1.000000	31511	119	1.000000	12663938	0.000000
291051540	4874884	25144	9999.495984	31534	15	1.000000	31253	193	1.000000	12713744	0.000000
291125237	4861957	25193	9999.552641	31624	9	1.000000	31108	133	1.000000	12763851	0.000000
291084167	4857000	24999	9999.643883	31669	24	1.000000	31131	141	1.000000	12814163	0.000000
291074241	4870209	25220	9999.658323	31883	14	1.000000	31073	115	1.000000	12864010	0.000000
291099170	4862523	25261	9999.575431	31711	18	1.000000	31603	58	1.000000	12914502	0.000000
291064032	4859048	25137	9999.578387	31913	17	1.000000	31310	132	1.000000	12964142	-1.#IND00
291124420	4857870	25251	9999.540375	31999	18	1.000000	31317	86	1.000000	13013665	-1.#IND00
291124786	4851996	25273	9999.651986	31874	15	1.000000	31287	104	1.000000	13063666	0.003615
291099196	4862650	25278	9999.613249	31888	14	1.000000	31564	59	1.000000	13113290	-0.001589
291083883	4866840	25035	9999.607665	31960	19	1.000000	31521	118	1.000000	13163330	0.000904
291112679	4863908	25332	9999.680938	31835	8	1.000000	30944	158	1.000000	13212719	0.006688
291107897	4860151	25603	9999.725445	32012	18	1.000000	31267	96	1.000000	13262740	0.005747
291074742	4864416	25102	9999.548959	31696	22	1.000000	31316	89	1.000000	13312202	0.001513
291078017	4863914	25258	9999.532571	31956	21	1.000000	31748	51	1.000000	13361081	-0.004685
291153900	4853768	25501	9999.553089	31926	11	1.000000	31612	93	1.000000	13410136	0.001698
291071223	4858566	25324	9999.444684	31944	5	1.000000	31163	142	1.000000	13459178	-0.002109
291155917	4856196	25154	9999.535469	31607	14	1.000000	30976	181	1.000000	13508407	-0.001600
291187055	4853054	25220	9999.514334	31778	15	1.000000	31519	52	1.000000	13557185	-0.001577
291096134	4867383	25159	9999.333716	31941	9	1.000000	31099	130	1.000000	13606473	-0.001766
291137819	4853069	25579	9999.375308	32090	19	1.000000	31305	86	1.000000	13655444	-0.001667
291085454	4863904	25333	9999.479536	31797	6	1.000000	31110	139	1.000000	13704351	-0.001948
291085136	4864224	25205	9999.398982	31718	29	1.000000	31376	50	1.000000	13753109	0.000319
291126829	4850828	25277	9999.519250	31723	12	1.000000	31429	109	1.000000	13801725	0.000286
291100306	4856665	25034	9999.555944	31638	22	1.000000	31413	108	1.000000	13850344	-0.001918
291166681	4853483	25003	9999.562851	31725	14	1.000000	31686	46	1.000000	13898992	-0.002074
291072813	4867173	25343	9999.627057	31676	20	1.000000	31331	81	1.000000	13947227	-0.004904
291101124	4855725	25041	9999.623790	31892	11	1.000000	31091	139	1.000000	13995608	-0.004840
291154240	4854025	25184	9999.611267	31830	9	1.000000	31272	113	1.000000	14043805	-0.005583
291115303	4858358	25131	9999.596030	31675	10	1.000000	31316	147	1.000000	14091734	-0.005285
291111205	4864093	25280	9999.447815	31695	27	1.000000	31497	86	1.000000	14139855	-0.005309
291138797	4853566	25426	9999.546301	31738	21	1.000000	31814	26	1.000000	14187698	-0.004735
291105939	4854769	25389	9999.529137	31883	23	1.000000	31643	108	1.000000	14235543	-0.004734
291152427	4848499	25002	9999.581590	31818	18	1.000000	30933	144	1.000000	14283246	-0.004632
291063083	4872195	25535	9999.509569	32004	12	1.000000	31161	119	1.000000	14330937	-0.004436
291118079	4860872	25232	9999.621999	31529	9	1.000000	31348	74	1.000000	14378654	-0.003511
291083440	4868032	25602	9999.706398	31783	8	1.000000	31569	51	1.000000	14426547	-0.002818
291111571	4853929	25215	9999.736033	31994	12	1.000000	31533	83	1.000000	14474627	-0.001837
291086492	4870684	25358	9999.627776	31841	8	1.000000	31251	101	1.000000	14522085	-0.001058
291118856	4858025	25293	9999.642851	31940	19	1.000000	31309	149	1.000000	14569663	-0.001354
291068410	4871205	25445	9999.698396	31857	11	0.988317	31467	76	1.000000	14617439	-0.001276
291101248	4860738	24998	9999.615912	31782	16	0.992915	31169	139	1.000000	14665009	-0.002037
291104277	4860912	25313	9999.691003	31764	32	0.995703	31360	70	1.000000	14712417	-0.001938
291101112	4857695	25365	9999.474395	31917	5	0.985131	31704	51	1.000000	14758804	-0.001911
291081768	4861638	25320	9999.438243	31777	10	0.990983	31615	67	1.000000	14805563	-0.001340
291113503	4861952	25189	9999.627745	31835	17	0.994531	31612	90	1.000000	14853220	-0.000466
291110218	4855120	24880	9999.454503	31913	14	0.996684	31488	118	1.000000	14900236	-0.000555
291085235	4866783	25510	9999.458619	31857	26	0.997989	31584	111	1.000000	14946773	-0.000128
291109985	4856127	25159	9999.421840	31834	26	0.998780	31670	31	1.000000	14993220	0.000387
291103349	4868758	25419	9999.558886	31866	15	0.999260	31497	107	1.000000	15040261	0.000043
291081724	4862768	25391	9999.686914	31863	21	0.999551	31064	147	1.000000	15087133	0.000052
291071589	4865222	25131	9999.599311	31719	25	0.999728	31151	167	1.000000	15133580	0.000080
291128472	4850609	25601	9999.581389	31826	18	0.999835	31281	84	1.000000	15180675	0.000021
291108150	4856499	25141	9999.641366	31976	19	0.999900	31376	104	1.000000	15226937	0.000165
291130697	4862809	25232	9999.672901	31877	9	0.999939	31272	113	1.000000	15273341	0.000226
291094714	4859712	25471	9999.678046	31739	19	0.999963	31410	164	1.000000	15319420	-0.000338
291088168	4867321	25621	9999.663664	31722	10	0.999978	31099	143	1.000000	15366245	-0.000858
291133586	4856019	25199	9999.542432	31838	17	0.999986	31349	116	1.000000	15412653	-0.000778
291106273	4862207	25494	9999.501725	31979	9	0.999992	31146	86	1.000000	15458701	-0.000359
291090332	4867954	25129	9999.530924	31874	14	0.999995	31467	76	1.000000	15505220	-0.000490
291129252	4854289	25478	9999.454395	31600	19	0.999997	31466	103	1.000000	15551797	-0.000011
291080151	4866227	25509	9999.336204	31582	19	0.999998	31260	144	1.000000	15598144	0.000457
291106245	4856771	25118	9999.510488	31860	15	0.999999	31725	77	1.000000	15644063	0.000530
291067136	4869131	25285	9999.622334	31806	14	0.999999	31557	128	1.000000	15689959	0.000420
291136579	4855833	25332	9999.702942	31997	12	1.000000	31314	63	1.000000	15735257	0.000015
291071155	4870564	25351	9999.666831	32040	19	1.000000	31453	92	1.000000	15780697	0.001727
npatches	nstrain	runtime	dt	init_x	init_y	init_y_blood	init_z	init_S	beta0	beta1	beta2	beta3	mean_beta	B	d	delta	delta_blood	b[0]	mut	m	CTL	c	g	epsilon	k	het	lambda	rho	omega	x_max	patch.dyna	DELTA	A	VA
10000	1	100.000000	0.001000	21900	9499	5000000	0.001000	10000000	18.860625	20.932481	11.338244	9.598139	14	800000000	0.010000	1.000000	432.000000	80000	0.000050	0.004800	0	0.500000	0.000000	2.500000	12.000000	0.500000	0.001000	0.001000	0.010000	31872	0	10.000000	7.000000	1.000000
sus	inf	inf_blood	z	x[0]	y[0][0]	z[0]	x[1]	y[1][0]	z[1]	S[0]	synchrony
219000000	94990000	5000000	10.000000	21900	9499	0.001000	21900	9499	0.001000	10000000	0.000000
152774935	47599393	248717	3941.516320	11512	6190	0.394152	10672	6458	0.394152	10537840	0.000000
230063573	17206585	89708	6325.803353	17596	2903	0.632580	15694	3450	0.632580	10750565	0.000000
262967972	9710895	50520	7771.765723	20799	2046	0.777177	18931	2332	0.777177	10877604	0.000000
279000563	6641670	34728	8648.676577	22935	1661	0.864868	20791	1929	0.864868	10962657	0.000000
287350476	5160563	27026	9180.483393	23895	1297	0.918048	21708	1638	0.918048	11025906	0.000000
292016620	4380074	22742	9502.747126	24994	1226	0.950300	21812	1649	0.950300	11076722	0.000000
294634419	3938153	20529	9697.117138	25017	1064	0.969859	23009	1424	0.969859	11120504	0.000000
296168850	3701104	19202	9812.652526	26109	988	0.981721	22895	1383	0.981721	11160362	0.000000
297121906	3541229	18603	9880.625009	26169	1060	0.988915	23288	1504	0.988915	11198576	0.000000
297725709	3446016	17972	9919.793715	26023	880	0.993277	23233	1477	0.993277	11234474	0.000000
298077213	3391352	17631	9941.679185	26303	850	0.995923	23609	1416	0.995923	11269558	0.000000
298314471	3355470	17497	9954.847679	25611	1036	0.997527	23608	1305	0.997527	11304157	0.000000
298434314	3336558	17269	9959.814301	26516	900	0.998501	23055	1454	0.998501	11337946	0.000000
298450890	3332554	17301	9964.583017	25915	980	0.999091	23786	1250	0.999091	11371556	0.000000
298485684	3328064	17410	9965.928277	26290	943	0.999449	23347	1282	0.999449	11405153	0.000000
298526114	3323657	17238	9967.786513	26072	954	0.999666	24038	1329	0.999666	11438921	0.000000
298541420	3311284	17278	9969.344692	26304	918	0.999797	22398	1581	0.999797	11472315	0.000000
298625245	3311121	17364	9969.141066	26251	842	0.999877	24209	1097	0.999877	11505781	0.000000
298598657	3318350	17252	9968.793052	25758	976	0.999925	23486	1565	0.999925	11538956	0.000000
298516885	3323093	17468	9968.882089	26337	822	0.999955	23393	1467	0.999955	11571924	0.000000
298566757	3316969	17131	9970.058823	25999	1036	0.999973	23677	1461	0.999973	11605021	0.000000
298536364	3322240	17329	9971.469308	26157	921	0.999983	23529	1359	0.999983	11638064	0.000000
298561146	3314954	17407	9969.898385	25884	1029	0.999990	23916	1325	0.999990	11671185	0.000000
298569344	3317905	17183	9970.245885	25983	1130	0.999994	24032	1212	0.999994	11704274	0.000000
298566901	3312200	17293	9970.683876	26208	820	0.999996	23725	1391	0.999996	11737345	0.000000
298586527	3315303	17163	9970.301099	26272	919	0.999998	24133	1210	0.999998	11770041	0.000000
298572637	3313553	17213	9970.569910	26065	903	0.999999	23479	1373	0.999999	11802796	0.000000
298602801	3308192	17174	9970.445559	25807	922	0.999999	23279	1521	0.999999	11835404	0.000000
298557851	3314311	17234	9969.863319	26279	880	0.999999	23683	1235	0.999999	11867690	0.000000
298605717	3309486	17438	9970.507905	26483	849	1.000000	23295	1449	1.000000	11900707	0.000000
298592217	3312936	17370	9969.907542	25965	918	1.000000	23521	1396	1.000000	11933865	0.000000
298547213	3320844	17374	9971.862925	26375	861	1.000000	23964	1215	1.000000	11967339	0.000000
298593006	3314311	16782	9971.941856	26356	855	1.000000	24162	1235	1.000000	12000024	0.000000
298539910	3315699	17145	9971.217376	26526	911	1.000000	22741	1556	1.000000	12032375	0.000000
298620658	3301447	17026	9969.807540	26019	1014	1.000000	24019	1199	1.000000	12064523	0.000000
298597324	3304071	17130	9968.796876	26062	840	1.000000	24088	1242	1.000000	12096914	0.000000
298536348	3321691	17169	9969.530937	25762	1050	1.000000	22247	1598	1.000000	12129714	0.000000
298632109	3304378	17153	9969.824781	26330	901	1.000000	23538	1462	1.000000	12162277	0.000000
298553689	3317671	17208	9969.967940	25762	1003	1.000000	23736	1286	1.000000	12194782	0.000000
298572210	3312375	17567	9969.789303	25951	889	1.000000	23357	1356	1.000000	12226870	-1.#IND00
298603780	3313970	17269	9969.992478	26170	890	1.000000	23238	1468	1.000000	12259216	-0.004800
298607953	3307548	17258	9968.585673	25353	1112	1.000000	23377	1311	1.000000	12291307	-0.000722
298608648	3310281	16850	9969.110971	26498	688	1.000000	23582	1357	1.000000	12323211	0.004326
298551875	3324459	17642	9969.718498	26877	850	1.000000	23644	1438	1.000000	12355282	0.009002
298546986	3310596	17233	9969.558570	26043	947	1.000000	23319	1266	1.000000	12387355	0.004798
298570214	3315791	17163	9966.148666	25577	1018	1.000000	23432	1345	1.000000	12419541	0.006856
298579225	3317653	17107	9969.206160	25775	1014	1.000000	23394	1210	1.000000	12451566	0.002332
298595208	3311830	17268	9969.336342	25488	1080	1.000000	23371	1405	1.000000	12483347	0.004030
298604468	3307624	17141	9970.760075	25869	899	1.000000	23076	1340	1.000000	12515455	0.004409
298583590	3309800	17121	9968.673240	25286	1030	1.000000	23858	1144	1.000000	12547328	0.007794
298567475	3327058	17140	9971.247087	25801	1009	1.000000	23462	1252	1.000000	12578745	0.007932
298589937	3310022	17267	9971.429850	25467	1004	1.000000	23370	1470	1.000000	12610090	0.007064
298563707	3318506	17440	9970.388390	26019	955	1.000000	23526	1348	1.000000	12641711	0.005339
298572927	3309009	17336	9971.298831	25913	836	1.000000	23552	1268	1.000000	12673467	0.004865
298534578	3316349	17260	9969.641124	25551	1084	1.000000	23725	1383	1.000000	12704969	0.004272
298555142	3313572	17250	9970.922941	26210	826	1.000000	23439	1211	1.000000	12736429	0.003480
298582675	3304978	17159	9971.221633	26086	948	1.000000	23787	1367	1.000000	12768007	-0.001947
298591025	3319795	17268	9971.181407	25836	1067	1.000000	23868	1256	1.000000	12799421	-0.001231
298590189	3311054	17349	9972.313979	26438	857	1.000000	23782	1142	1.000000	12830674	0.002902
298599648	3312994	17305	9971.499098	25691	965	1.000000	23227	1371	1.000000	12862556	0.003393
298556922	3319682	17188	9971.160547	26045	908	1.000000	23552	1235	1.000000	12893518	0.003560
298554019	3310476	17516	9971.379125	26176	955	1.000000	23974	1343	1.000000	12924804	0.003717
298657237	3308444	17218	9971.304528	25743	1033	1.000000	23450	1373	1.000000	12956221	0.004130
298546516	3320915	17432	9970.788058	27052	700	1.000000	22896	1307	1.000000	12987507	0.003761
298536622	3322858	17402	9970.987135	25720	1100	1.000000	23637	1451	1.000000	13018880	0.003893
298581230	3313320	17073	9970.430042	26078	774	1.000000	23651	1554	1.000000	13050071	0.004494
298576516	3319377	17213	9970.227959	25996	1090	1.000000	23231	1504	1.000000	13080698	0.003800
298563789	3315966	17151	9969.747725	26023	998	1.000000	23565	1436	1.000000	13111887	0.003778
298559744	3307268	16989	9971.105273	26102	926	1.000000	23402	1358	1.000000	13143124	0.006712
298552170	3312371	17266	9970.983101	26162	1126	1.000000	23721	1315	1.000000	13174311	0.006451
298571370	3316913	17514	9970.387231	26077	953	1.000000	23149	1367	1.000000	13204621	0.006262
298621995	3304658	17160	9969.387567	25786	1089	1.000000	23658	1311	1.000000	13234689	0.006243
298611767	3317493	17015	9967.704478	25844	970	1.000000	23457	1244	1.000000	13265330	0.006240
298585527	3306967	17054	9968.409951	26135	957	1.000000	23417	1275	1.000000	13295812	0.005625
298574648	3317644	17254	9969.019591	25640	1010	1.000000	23112	1303	1.000000	13326259	0.005777
298551536	3312918	17427	9968.472554	25829	1010	1.000000	24017	1103	1.000000	13356747	0.005936
298524570	3324863	17189	9970.130369	25608	1085	1.000000	23519	1373	1.000000	13387037	0.002893
298575657	3305146	17168	9970.541796	26734	745	1.000000	23411	1363	1.000000	13417427	0.002008
298547544	3322799	17225	9968.786124	25403	1110	1.000000	23335	1415	1.000000	13447783	0.002503
298573469	3311623	17395	9969.176229	25853	1047	1.000000	23408	1309	1.000000	13478005	0.002424
298554106	3318873	17225	9967.631393	26069	907	1.000000	23897	1368	1.000000	13508873	0.002397
298594890	3309174	17600	9966.528800	25905	1053	1.000000	23349	1372	1.000000	13538818	0.002359
298553907	3319814	17229	9967.525487	26006	1002	1.000000	23810	1344	1.000000	13568727	0.002734
298563681	3308318	17195	9967.833903	25604	908	1.000000	23141	1392	1.000000	13599056	0.003647
298592123	3310582	17414	9969.682150	26132	977	1.000000	23513	1390	1.000000	13629476	0.003697
298590269	3311869	17312	9968.339572	25930	915	1.000000	23598	1384	1.000000	13659232	0.003318
298561675	3311733	17166	9968.122030	25865	961	1.000000	23786	1128	1.000000	13689252	0.003088
298617980	3299743	17098	9967.527957	25727	902	1.000000	23503	1372	1.000000	13719001	0.002461
298625500	3307105	17089	9966.755696	25903	1070	1.000000	24615	1174	1.000000	13748691	0.002438
298612104	3312493	17215	9967.936003	26045	1102	1.000000	23178	1466	1.000000	13778593	0.002333
298577462	3311731	17098	9970.108654	26103	812	1.000000	23341	1444	1.000000	13809088	0.002481
298617161	3303847	17147	9967.449315	25993	991	1.000000	23860	1251	1.000000	13838896	0.002147
298526105	3330241	17415	9968.164707	26044	861	1.000000	22889	1441	1.000000	13868867	0.002201
298568639	3315286	17256	9968.343308	25634	1015	1.000000	23126	1469	1.000000	13898954	0.002338
298566661	3315523	17230	9967.740137	26161	843	1.000000	24004	1219	1.000000	13928694	0.001971
298564228	3311375	17300	9969.065295	26494	906	1.000000	23237	1401	1.000000	13958547	0.001786
298588551	3313106	17077	9970.629909	26259	942	1.000000	24552	1172	1.000000	13988268	0.000924
298568021	3306606	17125	9970.166164	26396	889	1.000000	22997	1453	1.000000	14017943	0.001686
298589371	3314003	17446	9969.653159	25976	937	1.000000	23129	1449	1.000000	14047248	0.001951
npatches	nstrain	runtime	dt	init_x	init_y	init_y_blood	init_z	init_S	beta0	beta1	beta2	beta3	mean_beta	B	d	delta	delta_blood	b[0]	mut	m	CTL	c	g	epsilon	k	het	lambda	rho	omega	x_max	patch.dyna	DELTA	A	VA
10000	1	100.000000	0.001000	21900	9499	5000000	0.001000	10000000	20.690820	15.467014	15.222415	16.897256	14	800000000	0.010000	1.000000	432.000000	80000	0.000050	0.004800	0	0.500000	0.000000	2.500000	13.000000	0.500000	0.001000	0.001000	0.010000	31872	0	10.000000	7.000000	1.000000
sus	inf	inf_blood	z	x[0]	y[0][0]	z[0]	x[1]	y[1][0]	z[1]	S[0]	synchrony
219000000	94990000	5000000	10.000000	21900	9499	0.001000	21900	9499	0.001000	10000000	0.000000
159250010	42225298	220048	3941.516320	11208	5919	0.394152	14251	4823	0.394152	10524458	0.000000
240088603	13887556	72870	6325.803353	17148	2840	0.632580	22087	1814	0.632580	10711476	0.000000
272894138	7298997	37898	7771.765723	20458	2045	0.777177	26517	895	0.777177	10813773	0.000000
288147220	4675667	24343	8648.628062	22495	1548	0.864868	28689	452	0.864868	10876432	0.000000
295837939	3467878	18032	9177.634304	23620	1128	0.918048	30186	188	0.918048	10918242	0.000000
300058861	2832208	14994	9483.170401	24242	1221	0.950300	31147	128	0.950300	10949247	0.000000
302428234	2478594	12774	9628.688784	24662	1166	0.969859	31339	87	0.969859	10974269	0.000000
303841113	2271809	11979	9668.211680	24597	1203	0.981721	31547	63	0.981721	10995360	0.000000
304695413	2147110	11257	9657.718789	25461	903	0.988915	31557	31	0.988915	11014328	0.000000
305168113	2084499	10751	9635.581956	24588	1012	0.993277	31695	53	0.993277	11031814	0.000000
305443884	2045294	10721	9617.163940	25548	983	0.995923	31889	54	0.995923	11048490	0.000000
305621590	2014101	10566	9597.360400	25597	919	0.997527	31506	95	0.997527	11064970	0.000000
305825981	1985849	10356	9583.832649	25984	925	0.998501	31167	103	0.998501	11080788	0.000000
305864742	1985925	10453	9580.478923	25214	1019	0.999091	31378	79	0.999091	11096425	0.000000
305885860	1984968	10149	9563.922738	25017	1141	0.999449	31333	55	0.999449	11111798	0.000000
305901267	1982452	10414	9559.985506	25226	981	0.999666	31832	15	0.999666	11127453	0.000000
305861981	1988719	10225	9571.288693	25921	934	0.999797	31697	28	0.999797	11143244	0.000000
305888879	1979538	10270	9564.327455	25136	1045	0.999877	31855	3	0.999877	11158706	0.000000
305916486	1978909	10257	9559.428417	25939	790	0.999925	31868	30	0.972029	11174060	0.000000
305944127	1979516	10247	9561.505056	26062	971	0.999955	31736	32	0.983037	11189409	0.000000
305893159	1986851	10483	9563.575341	24574	1116	0.999973	31738	23	0.989712	11204805	0.000000
305903942	1978299	10543	9553.773758	25074	1038	0.999983	31818	35	0.993761	11219751	0.000000
305903967	1980601	10238	9557.092173	25507	1090	0.999990	31725	61	0.996216	11234960	0.000000
305904330	1985317	10307	9561.243097	24507	1037	0.999994	31572	33	0.997705	11250399	0.000000
305950737	1970595	10152	9554.857052	25286	1095	0.999996	31528	64	0.998608	11265384	0.000000
305917271	1978564	10294	9556.416709	25089	1135	0.999998	31607	25	0.999156	11280477	0.000000
305941412	1974425	10254	9551.414715	25391	1033	0.999999	31704	79	0.999488	11295778	0.000000
305890495	1986595	10344	9554.086511	25615	1085	0.999999	31230	77	0.999690	11310726	0.000000
305929485	1982027	10359	9556.518992	24747	993	0.999999	31594	20	0.999812	11325812	0.000000
305846590	1988606	10384	9558.587702	26053	918	1.000000	31734	17	0.999886	11341099	0.000000
305905483	1978363	10374	9549.146182	25956	922	1.000000	31646	34	0.999931	11356450	0.000000
305962253	1973677	10194	9555.512330	25206	1009	1.000000	31642	7	0.999958	11371135	0.000000
305908817	1985086	10348	9555.344822	25554	939	1.000000	31858	29	0.999975	11386025	0.000000
305882404	1986141	10220	9562.515079	25428	975	1.000000	31698	36	0.999985	11401741	0.000000
305920580	1976179	10029	9557.294963	24849	1066	1.000000	31869	64	0.999991	11416556	0.000000
305920941	1985733	10421	9556.398432	25312	861	1.000000	31748	9	0.999994	11431897	0.000000
305907761	1983143	10198	9558.002084	25773	1050	1.000000	31711	7	0.999997	11446816	0.000000
305904277	1975527	10329	9555.080457	25086	1059	1.000000	31638	13	0.999998	11461599	0.000000
305940319	1984585	10442	9553.308367	25111	1083	1.000000	31573	13	0.999999	11476615	0.000000
305901186	1982955	10303	9556.644072	25165	1018	1.000000	31566	37	0.999999	11491679	-1.#IND00
305915506	1977387	10223	9557.346108	25006	1002	1.000000	31652	78	1.000000	11506527	-1.#IND00
305924442	1983129	10305	9555.587800	25548	940	1.000000	31600	26	1.000000	11521361	0.010435
305893863	1980211	10270	9559.901995	25343	946	1.000000	31647	12	1.000000	11536408	0.001244
305924520	1981525	10294	9562.844093	25641	918	1.000000	31544	24	1.000000	11551286	-0.004415
305865942	1985550	10386	9555.115612	25611	1101	1.000000	31648	40	1.000000	11566386	-0.003693
305922368	1985853	10325	9552.470574	25605	901	1.000000	31374	62	1.000000	11581106	-0.002188
305949451	1971519	9974	9557.528585	25136	1119	1.000000	31636	18	1.000000	11596063	-0.003052
305891090	1980225	10407	9565.120837	25747	864	1.000000	31551	12	1.000000	11610765	-0.002468
305951232	1978178	10331	9553.852912	24955	1113	1.000000	31629	39	1.000000	11625570	-0.002427
305914043	1982136	10486	9550.901907	25162	943	1.000000	31386	25	1.000000	11640168	-0.000825
305879359	1985772	10457	9557.835304	25793	1030	1.000000	31626	26	1.000000	11654773	-0.000837
305886552	1977221	10245	9561.437607	25140	1063	1.000000	31861	13	1.000000	11669793	0.000956
305889646	1984055	10433	9558.236676	25670	900	1.000000	31753	48	1.000000	11684523	-0.000707
305886872	1978680	10330	9561.954419	25309	1097	1.000000	31728	21	1.000000	11699087	0.000762
305903200	1982828	10152	9559.850777	24970	986	1.000000	31703	24	1.000000	11713799	0.000440
305930566	1985489	10247	9554.718192	25349	1026	1.000000	31561	56	1.000000	11728661	0.000801
305899414	1982665	10323	9553.684008	25302	974	1.000000	31573	47	1.000000	11743366	0.000836
305847639	1988740	10522	9561.043101	25382	817	1.000000	31585	43	1.000000	11757808	0.000247
305891855	1981383	10359	9558.012853	25879	939	1.000000	31556	42	1.000000	11772631	0.000704
305859972	1987162	10388	9561.202482	24688	1090	1.000000	31576	46	1.000000	11787126	0.000748
305911225	1983667	10217	9555.236718	25596	995	1.000000	31299	56	1.000000	11801415	0.000089
305896239	1984898	10307	9554.841571	25908	857	1.000000	31862	12	1.000000	11815445	-0.004148
305890036	1989819	10461	9554.780047	25624	958	1.000000	31707	21	1.000000	11829985	-0.004390
305891409	1982343	10263	9556.338038	25015	1014	1.000000	31614	5	1.000000	11844471	-0.003695
305923594	1974291	10466	9553.044676	25584	960	1.000000	31644	20	1.000000	11859039	-0.003005
305940314	1983616	10210	9557.256853	24987	1076	1.000000	31886	14	1.000000	11873472	-0.002124
305925925	1983512	10262	9552.118722	25919	847	1.000000	31490	53	1.000000	11887692	-0.001851
305910270	1987151	10415	9551.748531	26131	1083	1.000000	31595	48	1.000000	11901959	-0.001735
305877971	1981279	10331	9553.474508	25793	813	1.000000	31455	80	1.000000	11916113	-0.001964
305906652	1981787	10415	9553.471438	24662	1160	1.000000	31205	77	1.000000	11930432	-0.002545
305910776	1975560	10502	9561.553485	25296	882	1.000000	31409	44	1.000000	11944640	-0.002727
305950588	1974116	10309	9558.458419	25451	1056	1.000000	31610	20	1.000000	11958885	-0.003331
305925686	1983388	10443	9561.373044	25720	756	1.000000	31765	37	1.000000	11972922	-0.002720
305934083	1981994	10338	9560.067797	25117	1191	1.000000	31625	37	1.000000	11987261	-0.002071
305902073	1980914	10236	9564.190930	25445	824	1.000000	31789	28	1.000000	12001443	-0.002151
305897170	1988688	10340	9554.274682	25610	925	1.000000	31799	35	1.000000	12015675	-0.001827
305883461	1982987	10370	9558.292692	25654	962	1.000000	31454	59	1.000000	12030145	-0.002583
305894151	1979470	10287	9555.425336	25910	820	1.000000	31334	102	1.000000	12044397	-0.002916
305884890	1981300	10398	9549.441775	25066	1167	1.000000	31631	54	1.000000	12058211	-0.003198
305943473	1977373	10364	9548.679240	25591	850	1.000000	31557	52	1.000000	12072226	-0.002863
305929989	1978361	10101	9552.394048	25135	866	1.000000	31749	18	1.000000	12086377	-0.002898
305899367	1987203	10405	9556.865160	25190	995	1.000000	31408	72	1.000000	12100476	-0.003256
305912721	1979722	10393	9557.192470	25540	922	1.000000	31460	76	1.000000	12114234	-0.003317
305945594	1977779	10307	9556.857375	25174	999	1.000000	31519	59	1.000000	12128190	-0.003398
305916135	1981140	10264	9554.557925	25661	997	1.000000	31575	97	1.000000	12142220	-0.002843
305918034	1978918	10373	9554.946703	24874	1027	1.000000	31444	21	1.000000	12156474	-0.002607
305920625	1982094	10277	9558.578119	26014	951	1.000000	31782	26	1.000000	12170110	-0.002591
305923718	1976607	10190	9564.564167	25863	828	1.000000	31562	9	1.000000	12183943	-0.002555
305913265	1987148	10244	9561.602697	25751	877	1.000000	31727	19	0.982565	12197561	-0.002479
305881312	1976938	10431	9552.019629	26446	749	1.000000	31689	51	0.989427	12211058	-0.002609
305896680	1985704	10309	9559.680689	25502	809	1.000000	31628	33	0.993588	12224601	-0.001981
305942109	1980251	10186	9560.763900	24905	1160	1.000000	31748	21	0.996111	12238308	-0.002021
305916088	1976580	10393	9565.853856	25680	931	1.000000	31803	57	0.997642	12252478	-0.002010
305899641	1980652	10454	9565.763939	25524	936	1.000000	31775	73	0.998570	12266183	-0.001785
305922156	1974871	10268	9564.626791	25192	1048	1.000000	31368	75	0.999133	12279703	-0.001833
305882608	1982479	10420	9557.636575	25565	876	1.000000	31684	42	0.999474	12293509	-0.001761
305905726	1983880	10396	9557.213970	25950	933	1.000000	31327	51	0.999681	12307205	-0.002164
305914058	1982943	10389	9557.652448	25295	1076	1.000000	31617	17	0.999807	12320614	-0.001749
305917126	1982936	10199	9562.341188	25201	1124	1.000000	31815	20	0.999883	12334214	-0.002056
npatches	nstrain	runtime	dt	init_x	init_y	init_y_blood	init_z	init_S	beta0	beta1	beta2	beta3	mean_beta	B	d	delta	delta_blood	b[0]	mut	m	CTL	c	g	epsilon	k	het	lambda	rho	omega	x_max	patch.dyna	DELTA	A	VA
10000	1	100.000000	0.001000	21900	9499	5000000	0.001000	10000000	10.579007	18.198485	15.113049	13.598110	14	800000000	0.010000	1.000000	432.000000	80000	0.000050	0.004800	0	0.500000	0.000000	2.500000	14.000000	0.500000	0.001000	0.001000	0.010000	31872	0	10.000000	7.000000	1.000000
sus	inf	inf_blood	z	x[0]	y[0][0]	z[0]	x[1]	y[1][0]	z[1]	S[0]	synchrony
219000000	94990000	5000000	10.000000	21900	9499	0.001000	21900	9499	0.001000	10000000	0.000000
164364227	37805204	197784	3941.516320	19050	2878	0.394152	12926	4975	0.394152	10515549	0.000000
247941369	11412973	59601	6325.803353	28148	389	0.632580	19988	2238	0.632580	10682376	0.000000
280500045	5547583	29250	7771.765723	31085	72	0.777177	24619	1067	0.777177	10765292	0.000000
295010977	3324238	17304	8646.741353	32031	5	0.864868	26015	919	0.864868	10810239	0.000000
302187458	2302642	11787	9130.143776	31844	12	0.918048	28273	438	0.918048	10836345	0.000000
306037439	1782168	9262	9242.869572	31816	0	0.777554	29284	371	0.950300	10852649	0.000000
308111303	1507614	7828	9120.155295	31741	11	0.787367	29550	336	0.969859	10863509	0.000000
309305430	1342245	6929	8954.459569	31620	5	0.871048	29494	349	0.981721	10870955	0.000000
310003682	1261857	6549	8817.246077	32005	8	0.921796	29476	297	0.988915	10876581	0.000000
310391054	1218314	6312	8732.640649	32117	11	0.508323	30315	143	0.993277	10881080	0.000000
310584341	1190639	6152	8671.232628	31622	28	0.701820	30545	189	0.995923	10885262	0.000000
310616367	1194147	6178	8645.949339	31834	14	0.819167	30965	160	0.997527	10889235	0.000000
310675467	1184802	6242	8648.210271	31881	2	0.828515	30863	200	0.998501	10893119	0.000000
310714009	1177404	6257	8645.191050	31908	23	0.644951	30564	217	0.999091	10896757	0.000000
310748668	1182450	6156	8629.618235	31986	9	0.784679	30370	208	0.999449	10900037	0.000000
310738599	1180973	6023	8643.334838	31953	4	0.843892	30597	197	0.999666	10903552	0.000000
310709837	1188258	6117	8641.330816	31853	4	0.888872	30398	220	0.999797	10907088	0.000000
310703274	1185113	6257	8644.131972	31917	0	0.773411	30249	224	0.999877	10910858	0.000000
310739351	1179708	6135	8658.422637	31671	13	0.793504	30460	200	0.999925	10914389	0.000000
310791202	1163951	6161	8627.475842	31698	10	0.874769	29618	332	0.999955	10918160	0.000000
310760209	1180175	6200	8622.301414	31797	2	0.425669	29807	270	0.999973	10921652	0.000000
310738329	1183321	6231	8644.999598	32011	34	0.648356	29516	291	0.999983	10925440	0.000000
310774656	1175001	6167	8631.211396	32022	5	0.786744	30623	168	0.999990	10929015	0.000000
310753823	1177486	6160	8630.092031	31812	14	0.870670	29976	288	0.999994	10932537	0.000000
310697826	1186509	6120	8642.910851	31991	9	0.667474	30089	241	0.999996	10936112	0.000000
310746115	1170800	6169	8642.281256	31965	5	0.798338	29930	282	0.999998	10939906	0.000000
310762656	1169208	6111	8637.177492	31621	13	0.801813	30289	227	0.999999	10943363	0.000000
310772734	1174766	6159	8620.874955	31624	3	0.651562	30516	241	0.999999	10946875	0.000000
310719026	1183315	6123	8632.343784	31916	11	0.788688	30364	267	0.999999	10950549	0.000000
310726268	1179864	6076	8640.254137	31738	3	0.501615	30127	227	1.000000	10954258	0.000000
310744979	1181692	6243	8654.481948	31852	28	0.614137	30475	232	1.000000	10958008	0.000000
310766538	1169274	6007	8644.630003	31895	17	0.765992	30292	199	1.000000	10961434	0.000000
310817767	1169869	5956	8645.501589	31805	16	0.800635	29646	340	1.000000	10965105	0.000000
310780471	1180356	6116	8630.320720	32043	7	0.863369	30241	219	1.000000	10968678	0.000000
310753707	1177961	6089	8642.411545	31721	19	0.782813	30640	150	1.000000	10972494	0.000000
310772125	1176139	5992	8640.004094	31855	2	0.648281	31056	95	1.000000	10975846	0.000000
310784933	1172219	6127	8640.954796	32049	8	0.698876	30996	103	1.000000	10979263	0.000000
310732752	1181123	6050	8640.636283	31673	6	0.721228	31170	78	1.000000	10982780	0.000000
310701170	1185650	6212	8630.066073	31887	10	0.668192	30856	156	1.000000	10986154	0.000000
310779883	1168130	6017	8638.901962	32037	9	0.798774	30815	194	1.000000	10989582	-1.#IND00
310769367	1176942	6214	8622.628549	31770	8	0.753400	30123	259	1.000000	10992759	-1.#IND00
310764007	1177099	6221	8628.615859	31908	5	0.850448	30459	192	1.000000	10996252	-1.#IND00
310727823	1187154	6173	8642.826830	31790	3	0.621751	30215	258	1.000000	11000012	-0.011345
310724162	1178186	6249	8653.590988	31662	8	0.770609	30486	209	1.000000	11003351	-0.008291
310774901	1168632	6189	8628.396184	31783	8	0.860885	30048	244	1.000000	11006932	-0.008816
310804353	1169584	6055	8620.214946	31899	3	0.760340	30700	147	1.000000	11010417	0.002719
310760143	1178437	6104	8612.585018	31799	15	0.854657	31113	133	1.000000	11013893	0.006820
310748164	1178369	6142	8631.583500	31780	1	0.911856	30445	169	1.000000	11017321	0.008644
310773346	1169062	6057	8643.243676	31969	1	0.688356	30859	132	1.000000	11020520	0.005960
310848871	1157698	6064	8622.005298	31609	7	0.746134	30794	152	1.000000	11024120	0.006084
310808257	1173565	6142	8618.564375	32078	7	0.834897	30401	240	1.000000	11027600	0.007237
310758126	1176856	6262	8622.716502	32157	2	0.692304	30336	192	1.000000	11030965	0.005191
310743674	1178797	6117	8619.216190	31855	14	0.790684	30832	158	1.000000	11034403	0.005244
310709219	1185990	6021	8656.182892	31945	2	0.779562	30694	253	1.000000	11038253	0.005288
310679504	1185451	6204	8658.253502	31920	2	0.823553	30504	206	1.000000	11041874	0.005214
310701873	1183383	6218	8649.337084	32041	2	0.826359	30672	203	1.000000	11045538	0.004458
310705069	1181960	6249	8637.612726	31817	5	0.744093	30217	279	1.000000	11049096	0.003688
310724983	1180588	6079	8635.537098	32047	9	0.792106	30228	267	1.000000	11052458	0.003734
310737288	1173279	6301	8639.671067	31785	3	0.731500	30301	168	1.000000	11055884	0.001620
310748589	1178449	6267	8647.455811	31700	19	0.837167	30361	280	1.000000	11059120	0.001783
310746781	1175000	6121	8654.755730	31682	19	0.871042	29823	268	1.000000	11062684	0.001046
310780038	1172233	6160	8632.336650	31891	2	0.759197	30551	226	1.000000	11065958	0.000630
310777629	1172677	6249	8629.844126	31792	12	0.802346	30321	166	1.000000	11069295	-0.000204
310818230	1167893	6081	8627.110206	31854	3	0.880132	30726	128	1.000000	11072671	-0.000151
310784540	1169103	5978	8622.345598	32045	8	0.774608	30756	164	1.000000	11076098	-0.000462
310787482	1176787	6222	8635.655082	32023	6	0.459065	30617	206	1.000000	11079548	-0.000800
310742328	1177340	5969	8636.617184	31848	1	0.631556	30172	196	1.000000	11082999	0.000283
310765897	1172609	6068	8636.662030	31784	2	0.628066	30580	114	1.000000	11086416	0.000659
310747396	1174329	6272	8630.878420	32137	12	0.755269	31255	87	1.000000	11089854	-0.000471
310731373	1175728	6096	8632.308223	31786	5	0.844570	31137	87	1.000000	11093098	-0.000431
310737346	1178775	6200	8644.194726	31781	4	0.860386	31130	74	1.000000	11096493	-0.000534
310746276	1182137	6232	8649.746815	31857	6	0.915331	31190	108	1.000000	11100042	-0.000420
310757097	1175065	6080	8636.587695	32078	4	0.776821	30413	311	1.000000	11103851	-0.000319
310729828	1185232	6218	8634.437738	32020	17	0.586314	30738	134	1.000000	11107070	-0.000296
310729354	1182080	6000	8638.015139	31740	20	0.749118	30842	123	1.000000	11110602	0.000018
310688870	1191960	6275	8637.464005	31955	10	0.847851	30275	179	1.000000	11114169	-0.000774
310693336	1183960	6125	8648.659050	32001	23	0.907729	30916	146	1.000000	11117704	0.000298
310777314	1169981	6171	8622.660354	31713	4	0.922007	30624	191	1.000000	11120939	0.000634
310759948	1178240	6208	8624.185442	31895	9	0.952701	30406	182	1.000000	11124365	0.000394
310713754	1176956	6155	8651.570065	31835	3	0.625531	31230	108	1.000000	11127782	0.000414
310775413	1171441	6099	8645.071641	31990	5	0.772902	31290	133	1.000000	11130996	0.000335
310787946	1164779	6021	8638.589249	31804	9	0.703995	30907	173	1.000000	11134135	0.000330
310769567	1178409	6207	8633.737992	31754	18	0.792627	30697	134	1.000000	11137306	0.000939
310711333	1182614	6100	8638.612759	31735	5	0.874238	30211	248	1.000000	11140997	0.000616
310734049	1176001	6167	8656.806994	31823	9	0.768038	29870	376	1.000000	11144307	0.001149
310742293	1171448	6185	8645.146009	31809	7	0.626686	30370	148	1.000000	11147571	0.000252
310783137	1172783	6063	8623.842128	32031	6	0.773602	30730	128	1.000000	11150885	-0.000124
310714332	1185017	6238	8617.540554	31814	28	0.862700	30558	185	1.000000	11154274	0.000559
310746373	1173848	6156	8630.377882	31825	7	0.916734	30632	147	1.000000	11157566	0.000863
310732552	1182926	6264	8647.173058	31729	2	0.949503	31046	130	1.000000	11160564	0.000819
310759536	1174761	6145	8645.749922	31576	5	0.969376	30818	140	1.000000	11163815	-0.000336
310773362	1171870	6045	8612.534295	31792	7	0.888587	30615	234	1.000000	11167209	-0.000515
310751324	1178192	6065	8629.184224	31798	2	0.698476	30423	162	1.000000	11170543	-0.000514
310747575	1171708	6139	8653.171598	31846	5	0.457570	31355	89	1.000000	11173953	-0.001679
310791022	1173026	5963	8628.554620	31733	2	0.651891	30863	137	1.000000	11176889	-0.001847
310750658	1175092	6127	8629.547809	31756	7	0.649290	31063	112	1.000000	11179934	-0.002035
310739804	1176143	6085	8640.750982	31710	8	0.787310	30889	164	1.000000	11183064	-0.002069
310749334	1181637	5992	8637.908869	32033	0	0.482172	30513	246	1.000000	11186442	-0.001766
310740080	1177964	5995	8633.662896	31837	17	0.677254	30246	233	1.000000	11189457	-0.001212
npatches	nstrain	runtime	dt	init_x	init_y	init_y_blood	init_z	init_S	beta0	beta1	beta2	beta3	mean_beta	B	d	delta	delta_blood	b[0]	mut	m	CTL	c	g	epsilon	k	het	lambda	rho	omega	x_max	patch.dyna	DELTA	A	VA
10000	1	100.000000	0.001000	21900	9499	5000000	0.001000	10000000	16.304283	11.300787	10.620227	16.638623	14	800000000	0.010000	1.000000	432.000000	80000	0.000050	0.004800	0	0.500000	0.000000	2.500000	15.000000	0.500000	0.001000	0.001000	0.010000	31872	0	10.000000	7.000000	1.000000
sus	inf	inf_blood	z	x[0]	y[0][0]	z[0]	x[1]	y[1][0]	z[1]	S[0]	synchrony
219000000	94990000	5000000	10.000000	21900	9499	0.001000	21900	9499	0.001000	10000000	0.000000
169430969	33838612	177490	3941.516320	14739	4062	0.394152	18826	2680	0.394152	10506689	0.000000
255158230	9346506	48516	6325.803353	23234	1355	0.632580	28303	337	0.632580	10654421	0.000000
287019632	4189670	22066	7771.726404	27862	486	0.777177	31269	38	0.777177	10720402	0.000000
300719253	2300635	11946	8622.576251	29931	153	0.864868	31745	12	0.864868	10750783	0.000000
307168940	1475772	7654	8835.965351	31604	48	0.918048	31758	8	0.839555	10764498	0.000000
310431767	1076623	5766	8496.735382	31514	22	0.950300	31842	11	0.689293	10769602	0.000000
312206316	867088	4381	8092.397852	32043	12	0.964595	31849	5	0.796818	10769893	0.000000
313039307	792942	4080	7821.003961	31821	6	0.952873	31614	3	0.776203	10768199	0.000000
313184790	807568	4293	7758.135118	31739	27	0.628382	31904	6	0.695111	10765935	0.000000
313144468	827733	4294	7824.340943	31083	224	0.774631	31965	8	0.815099	10763640	0.000000
313221580	800470	4199	7849.401957	30398	158	0.863324	31817	0	0.437128	10761670	0.000000
313311684	789125	4058	7788.126228	31579	26	0.917112	31653	39	0.573481	10758999	0.000000
313315847	799726	4184	7779.479862	31786	23	0.949732	31723	8	0.687936	10756160	0.000000
313218026	812525	4222	7821.537328	31885	1	0.884722	31796	9	0.673887	10753939	0.000000
313250623	797733	4133	7823.080950	31995	41	0.847982	32122	6	0.770914	10751678	0.000000
313384581	776766	4030	7794.756399	31841	11	0.907808	31964	11	0.623820	10749125	0.000000
313414103	775581	3897	7756.034319	32117	12	0.688747	31802	0	0.565635	10746165	0.000000
313308317	807063	4248	7785.167239	31678	46	0.811239	31821	0	0.543736	10743825	0.000000
313218022	811523	4171	7846.934526	31445	35	0.885525	31704	44	0.590789	10741497	0.000000
313292917	788604	4142	7821.287210	31596	33	0.930576	31681	15	0.751832	10739147	0.000000
313459568	772211	4002	7758.715810	31808	2	0.755024	31940	10	0.569694	10736378	0.000000
313293785	803681	4214	7774.090345	31756	19	0.851433	31911	5	0.584493	10733792	0.000000
313210499	811387	4231	7818.256610	31666	33	0.909901	31877	3	0.748014	10731630	0.000000
313278839	797724	4154	7819.044477	31566	37	0.945359	31708	7	0.773019	10729586	0.000000
313357869	774531	4012	7778.689604	31577	10	0.966863	31735	5	0.460895	10726761	0.000000
313402446	780113	4075	7770.718128	31659	9	0.910024	31851	33	0.673057	10723917	0.000000
313365286	790481	4023	7781.812085	31917	29	0.945434	31969	18	0.801724	10721480	0.000000
313315871	807627	4191	7792.929494	31827	12	0.966908	31758	0	0.457181	10718937	0.000000
313366945	781367	4140	7799.648776	31759	21	0.979931	31956	20	0.615688	10716749	0.000000
313392416	779708	4064	7769.343602	31745	1	0.802346	31719	7	0.766932	10713789	0.000000
313406849	781971	4134	7765.041554	31677	56	0.762735	31839	4	0.858655	10710885	0.000000
313323096	792222	4107	7789.857050	30572	226	0.856109	31878	2	0.662089	10708519	0.000000
313290017	796574	4161	7801.206268	31058	85	0.912737	31891	21	0.795072	10706130	0.000000
313259248	805676	4277	7812.358581	31764	2	0.947079	31949	5	0.875720	10703735	0.000000
313270301	792936	4173	7810.615878	31649	38	0.903160	31938	12	0.800201	10701473	0.000000
313333750	794039	4198	7800.354887	31692	12	0.941271	32011	14	0.859870	10698920	0.000000
313336661	785799	4121	7797.473050	31738	12	0.554352	31812	6	0.528121	10696744	0.000000
313344034	784998	4119	7777.690158	30297	480	0.729734	31729	16	0.647396	10693875	0.000000
313382063	785795	3998	7780.803261	28985	355	0.836096	31873	2	0.517858	10691067	0.000000
313397811	781005	4014	7771.761516	30602	130	0.900600	31943	10	0.707603	10688356	-1.#IND00
313301524	803658	4219	7777.313304	31358	63	0.939718	31967	1	0.443391	10686261	-1.#IND00
313300952	798921	4108	7808.835448	31728	54	0.963442	31994	10	0.574575	10683935	-0.018836
313280565	798558	4213	7820.790837	31643	22	0.977829	31911	2	0.667869	10681224	-0.014563
313409220	769276	3963	7782.030256	31538	8	0.986554	31770	2	0.601975	10678639	-0.014588
313409260	780682	4107	7760.916956	31897	2	0.724922	31930	13	0.758616	10675934	-0.012475
313358674	796558	4106	7772.277142	31763	45	0.833177	31782	25	0.787212	10673269	-0.010120
313250505	802675	4192	7814.757116	31622	14	0.898830	31886	5	0.852049	10671098	-0.009013
313320663	787284	4077	7795.302722	31712	5	0.938645	31814	5	0.586000	10668035	-0.006131
313385429	775545	4100	7782.635253	31768	0	0.833539	31931	9	0.394435	10665717	-0.006947
313374904	790968	4222	7788.569520	31707	73	0.655262	31423	84	0.632752	10662984	-0.003672
313305856	795629	4098	7813.375485	30147	356	0.790932	32088	2	0.490653	10660451	-0.010481
313426786	771223	4147	7782.744913	30610	101	0.873210	31795	9	0.530542	10658027	-0.008641
313365873	788041	4018	7759.485277	31466	44	0.923107	31647	0	0.601208	10655668	-0.005063
313268194	808372	4220	7801.870876	31855	8	0.926173	31699	21	0.580143	10653335	-0.009866
313140365	812547	4162	7852.549035	31877	2	0.902535	31641	23	0.745376	10651521	-0.009305
313336789	789101	4064	7814.357254	31791	38	0.823283	31928	8	0.650367	10648974	-0.007312
313410642	776943	4070	7788.407825	31727	62	0.892829	31728	10	0.787963	10646207	-0.007336
313419667	772354	4003	7771.687142	31806	18	0.935006	31770	3	0.701868	10643707	-0.007650
313376635	797858	4077	7791.491845	32055	34	0.732147	32086	22	0.794411	10641298	-0.006772
313214960	809937	4100	7819.766010	31565	61	0.837559	31856	4	0.722834	10639208	-0.005307
313271858	798420	4220	7808.889346	31461	30	0.901487	31805	5	0.694685	10636996	-0.005626
313342837	782733	4016	7812.367088	31381	41	0.940256	31680	4	0.814840	10634540	-0.005185
313429588	772968	3996	7755.416726	31627	12	0.963768	31802	16	0.531306	10631923	-0.006261
313350834	800960	4217	7779.470668	31865	2	0.978027	31731	23	0.715758	10629176	-0.006770
313305017	799758	4141	7808.378155	31873	19	0.986674	31728	5	0.504155	10627097	-0.006241
313380100	778808	3989	7806.179269	31682	8	0.991919	31528	8	0.699293	10624363	-0.006103
313442581	768796	3849	7760.896110	31479	61	0.906639	31828	9	0.670314	10621338	-0.005808
313298234	807252	4113	7780.323910	31660	43	0.943381	31764	8	0.637751	10618753	-0.005697
313292202	795433	4024	7803.213491	31467	17	0.965663	31762	5	0.668907	10616446	-0.006072
313299417	806399	4153	7813.177594	31736	5	0.979176	31992	5	0.799207	10614051	-0.007369
313250360	801794	4156	7821.104513	31729	101	0.669824	32028	8	0.521736	10611819	-0.006679
313300802	791017	4074	7802.547274	30268	373	0.799763	31731	7	0.639206	10609579	-0.005856
313360409	785574	4165	7794.124232	30428	94	0.878565	31922	3	0.683318	10607016	-0.006808
313402210	778765	3997	7791.936356	31647	27	0.926355	32026	6	0.542238	10604534	-0.005595
313386413	775339	4001	7776.765071	31521	10	0.955338	32015	4	0.610260	10601871	-0.005611
313363450	785903	4207	7782.725203	31819	1	0.705049	31796	4	0.666178	10599316	-0.005431
313299255	796138	4027	7785.767869	31041	355	0.596054	31937	5	0.474989	10596819	-0.005311
313321860	788497	4217	7789.600626	27152	854	0.755025	31796	8	0.497118	10594566	-0.004569
313294099	804534	4086	7808.128966	29339	318	0.851434	31944	5	0.695025	10592100	-0.004616
313300847	794829	4140	7816.223922	30931	85	0.909901	32051	3	0.537029	10589961	-0.004327
313431792	767391	3994	7775.901671	31511	16	0.945359	31655	28	0.491994	10587420	-0.004092
313425156	777141	3974	7772.122397	31645	39	0.966863	31659	26	0.691917	10584825	-0.003529
313369951	787170	4063	7791.693229	31679	21	0.966210	31969	2	0.782299	10582324	-0.004073
313381044	785318	4098	7792.903916	31660	8	0.860482	31774	10	0.424763	10580280	-0.004000
313326107	794336	4146	7801.256939	31802	24	0.633768	32045	15	0.651145	10577890	-0.004171
313246692	806126	4222	7797.825270	31221	142	0.777897	31751	12	0.788435	10576010	-0.003948
313254269	805597	4126	7804.115123	30574	190	0.865304	31804	3	0.588903	10574159	-0.003354
313246045	800330	4113	7829.250944	31357	62	0.918313	31880	14	0.622329	10571587	-0.002203
313274771	792910	4200	7793.151450	31516	40	0.950461	31795	12	0.770960	10569270	-0.002095
313358434	775305	4177	7783.431054	31586	52	0.969957	31798	8	0.713393	10566940	-0.002015
313361232	788851	4045	7774.797112	31498	2	0.934913	31873	7	0.826186	10564483	-0.001863
313302142	793957	4217	7793.703038	31794	17	0.885378	31668	12	0.696831	10562305	-0.001438
313397765	774747	4077	7801.906447	31838	10	0.930487	31798	2	0.660836	10559819	-0.001308
313455236	767752	4042	7764.205493	31791	38	0.957843	31776	15	0.794312	10557306	-0.001102
313378019	791298	4151	7791.793302	31497	44	0.974434	31968	1	0.614998	10554938	-0.001272
313297736	789887	4142	7792.333627	31456	11	0.984495	31995	8	0.491973	10552634	-0.001401
313335558	790060	4094	7782.400051	31743	23	0.943451	31805	6	0.691905	10550219	-0.001315
313306147	801619	4218	7801.447597	31794	14	0.965705	31870	4	0.813154	10548346	-0.001219
313333724	788968	4150	7778.205720	31833	24	0.979202	31815	0	0.517721	10546363	-0.001067
npatches	nstrain	runtime	dt	init_x	init_y	init_y_blood	init_z	init_S	beta0	beta1	beta2	beta3	mean_beta	B	d	delta	delta_blood	b[0]	mut	m	CTL	c	g	epsilon	k	het	lambda	rho	omega	x_max	patch.dyna	DELTA	A	VA
10000	1	100.000000	0.001000	21900	9499	5000000	0.001000	10000000	9.272059	18.700689	17.997372	10.226256	14	800000000	0.010000	1.000000	432.000000	80000	0.000050	0.004800	0	0.500000	0.000000	2.500000	16.000000	0.500000	0.001000	0.001000	0.010000	31872	0	10.000000	7.000000	1.000000
sus	inf	inf_blood	z	x[0]	y[0][0]	z[0]	x[1]	y[1][0]	z[1]	S[0]	synchrony
219000000	94990000	5000000	10.000000	21900	9499	0.001000	21900	9499	0.001000	10000000	0.000000
174529311	30181184	158175	3941.516320	21481	1792	0.394152	13935	4098	0.394152	10494648	0.000000
262136266	7561011	39247	6325.803353	30174	85	0.632580	21963	1561	0.632580	10624067	0.000000
293040434	3069455	15835	7770.466188	31480	8	0.777177	26086	727	0.777177	10674155	0.000000
305659423	1500823	7849	8451.306152	31830	4	0.802432	27910	475	0.864868	10692383	0.000000
311258264	863655	4468	8048.823293	32058	3	0.797277	30097	175	0.918048	10695589	0.000000
313864023	591340	3050	7314.702163	31935	1	0.781482	30263	205	0.950300	10691923	0.000000
314908919	527894	2814	6930.672237	31776	4	0.695992	31115	37	0.969859	10685557	0.000000
314646860	664640	3411	6996.596146	31919	7	0.395092	31555	18	0.952460	10679557	0.000000
313729209	806753	4159	7376.436928	31809	9	0.588299	31285	92	0.971169	10676168	0.000000
314217390	624488	3295	7406.147253	31867	5	0.629642	31685	0	0.640253	10671952	0.000000
315081086	511626	2654	7015.569248	32109	10	0.653192	31791	1	0.267302	10665143	0.000000
314777127	664158	3447	7002.228824	31823	15	0.659625	22725	3861	0.522996	10659043	0.000000
314014020	752976	3914	7327.630190	32006	4	0.696743	23809	872	0.710719	10654922	0.000000
314366064	615729	3265	7348.561708	31883	2	0.618584	27572	543	0.824564	10649871	0.000000
314853201	567316	3023	7088.061586	31773	9	0.469942	29222	374	0.893606	10643774	0.000000
314768761	638759	3222	7071.563427	31828	2	0.465129	29445	229	0.935477	10637734	0.000000
314391631	666784	3510	7253.913565	31852	15	0.467059	31094	47	0.960870	10632631	0.000000
314668602	605049	3197	7205.724621	31933	2	0.506979	31510	57	0.976269	10626755	0.000000
314813920	591313	3039	7091.572254	31707	6	0.467679	31488	25	0.985608	10620654	0.000000
314688956	626497	3228	7088.714274	31868	4	0.579339	31889	2	0.635298	10614642	0.000000
314387157	679160	3394	7230.946921	31806	5	0.744888	31244	144	0.778825	10609700	0.000000
314486819	626901	3284	7253.820054	31840	4	0.780288	29650	374	0.865867	10604729	0.000000
314751019	598761	3139	7162.080109	31919	7	0.408106	30090	209	0.918655	10598476	0.000000
314729169	610474	3207	7130.290924	31929	5	0.641043	31100	97	0.950668	10592823	0.000000
314598251	642719	3366	7173.902487	31980	5	0.522034	30814	180	0.970082	10586878	0.000000
314530795	647206	3448	7204.493769	31699	7	0.516077	31085	77	0.981856	10581520	0.000000
314585400	620108	3196	7179.414355	31738	1	0.441764	31120	95	0.988997	10576000	0.000000
314633035	627515	3313	7167.665758	31843	6	0.455830	31531	9	0.993327	10570255	0.000000
314605296	630476	3213	7184.231338	32015	1	0.409746	31808	20	0.995953	10564744	0.000000
314653127	614285	3174	7185.204578	31957	6	0.556950	31770	21	0.997546	10559084	0.000000
314665551	629129	3201	7149.223885	31878	5	0.563730	31724	33	0.998512	10553285	0.000000
314510002	648674	3338	7200.304612	31769	1	0.669165	31688	18	0.999097	10548059	0.000000
314580654	619966	3188	7211.601345	31905	7	0.540235	31590	77	0.999453	10542676	0.000000
314651299	618110	3198	7153.429500	31894	1	0.463069	31364	58	0.999668	10537451	0.000000
314611866	636746	3318	7160.977128	31697	16	0.533900	31639	16	0.999799	10532091	0.000000
314544290	639149	3334	7219.945718	31654	4	0.676504	31812	0	0.511736	10527156	0.000000
314637873	617711	3280	7189.552955	31798	10	0.528313	30945	357	0.614847	10521699	0.000000
314665545	616878	3260	7133.256439	31985	5	0.407476	24612	1115	0.766422	10516319	0.000000
314686471	624787	3277	7153.911713	31772	1	0.391870	28123	425	0.858346	10510797	0.000000
314501845	655805	3441	7189.427594	31962	19	0.528247	29982	234	0.914093	10505735	-1.#IND00
314426942	648039	3249	7249.052470	31687	3	0.625723	31290	49	0.947901	10500834	-1.#IND00
314664037	609005	3140	7186.692013	31840	4	0.571970	31543	30	0.968404	10495287	0.010956
314805130	593278	3053	7107.459388	31851	0	0.293308	31965	7	0.980839	10489476	0.036660
314611983	649450	3376	7141.294162	31844	7	0.270654	31965	4	0.988380	10484002	0.028329
314413965	663231	3416	7244.945684	31734	18	0.557685	31700	18	0.628576	10479208	0.025304
314528582	615804	3319	7217.285643	31579	7	0.731756	29456	537	0.774748	10474263	0.025681
314804717	577312	2997	7099.334374	31712	1	0.492937	28439	399	0.863395	10468321	0.024868
314625233	656344	3384	7104.397707	32000	0	0.399962	29799	256	0.917155	10462905	0.022307
314385776	666122	3379	7246.326259	32260	4	0.304469	30938	107	0.949758	10458102	0.028603
314611989	610020	3080	7214.905087	31930	1	0.383918	31419	41	0.969531	10453021	0.024297
314757162	599238	3152	7136.748101	31720	3	0.570668	31584	38	0.981522	10447434	0.026023
314711459	617732	3153	7145.971966	31846	3	0.416268	31271	26	0.988794	10441910	0.020341
314500990	654115	3403	7205.580629	31790	1	0.581137	31475	30	0.993204	10436406	0.021423
314553393	623699	3231	7213.767696	31764	4	0.258206	31375	14	0.995878	10431366	0.020206
314699084	599673	3119	7145.172038	31957	3	0.513789	31618	20	0.997500	10425937	0.022508
314679432	619241	3164	7128.553434	32124	4	0.532058	31829	1	0.531553	10420631	0.020681
314515890	650332	3368	7209.505030	31711	0	0.548764	27446	1355	0.693023	10415455	0.019454
314564634	621667	3179	7202.795516	31739	0	0.336040	25960	572	0.813832	10410346	0.018894
314718830	603035	3162	7159.337937	31772	8	0.454696	29626	219	0.887098	10405039	0.018824
314650771	626402	3308	7145.267842	31631	12	0.669298	29855	265	0.931530	10399474	0.017982
314486472	650957	3393	7202.553389	32048	3	0.275322	30341	141	0.958476	10394512	0.017966
314559947	619595	3314	7209.667984	31856	11	0.560516	31621	13	0.974818	10389326	0.015958
314739837	601485	3167	7149.059625	31776	5	0.681693	31518	22	0.984728	10383564	0.015527
314703215	628395	3310	7121.399612	31791	11	0.516101	31761	22	0.990738	10377883	0.014588
314532393	659216	3390	7200.631801	31880	2	0.452590	31902	10	0.994383	10372965	0.013964
314481504	639082	3321	7244.561065	31739	5	0.668021	31970	9	0.996594	10368482	0.013560
314713714	590658	3047	7163.476148	31992	1	0.596866	31791	23	0.645032	10362903	0.012498
314764686	627638	3319	7080.573724	32000	2	0.405506	31774	66	0.784728	10357281	0.012298
314397345	677790	3638	7223.573078	31855	6	0.336249	30435	291	0.869447	10352546	0.011657
314474689	636747	3297	7261.848006	31833	4	0.597465	29790	294	0.920826	10348072	0.009652
314734677	598200	3119	7140.171265	32092	4	0.690468	31111	37	0.951984	10342730	0.009509
314617088	647470	3414	7121.201035	32023	5	0.562431	31209	97	0.970881	10337497	0.008909
314305260	685222	3544	7248.297554	32005	2	0.264110	31115	58	0.982340	10333154	0.009387
314538221	612010	3183	7257.309714	32072	4	0.553716	31459	4	0.989290	10328300	0.009705
314846019	574456	2953	7095.132865	31981	1	0.677383	31619	16	0.914143	10322735	0.007676
314713395	635902	3353	7093.492327	31751	2	0.300147	31824	17	0.947932	10316980	0.006564
314362915	686804	3586	7232.960086	31883	12	0.479303	31624	30	0.968423	10312159	0.006497
314419438	632389	3360	7276.191224	31729	11	0.470007	31749	16	0.980850	10307679	0.006655
314773897	575552	2977	7148.183105	31823	2	0.633914	31866	4	0.882137	10302390	0.006238
314872580	594524	3128	7058.033848	31778	4	0.454913	31586	39	0.928522	10296457	0.005950
314483733	679824	3525	7167.774427	31985	2	0.460697	31514	105	0.956652	10291472	0.005045
314372877	656262	3277	7278.211385	31977	4	0.400354	31520	72	0.973711	10287013	0.004945
314669352	602198	3127	7166.480076	31607	18	0.421554	31408	30	0.984057	10282088	0.004546
314747326	608519	3154	7104.252317	31969	6	0.649199	31820	7	0.990331	10276630	0.004477
314547925	655014	3466	7181.881290	31695	0	0.393981	31839	48	0.817351	10271741	0.004512
314487414	642060	3278	7213.726938	31934	0	0.310987	30158	361	0.889232	10267085	0.004983
314669026	610758	3215	7163.213078	31997	17	0.416972	30486	166	0.932824	10262010	0.005136
314627016	629540	3264	7159.953708	31893	2	0.635064	31108	92	0.959261	10256873	0.004712
314608066	621901	3213	7186.670733	31928	8	0.705235	31117	74	0.975293	10251777	0.004588
314672334	620431	3199	7133.509150	31907	0	0.363707	31172	61	0.985017	10246578	0.004708
314553661	644489	3271	7181.417520	31798	4	0.580599	31448	20	0.990913	10241678	0.003881
314511867	632651	3399	7200.924945	31696	8	0.360339	31671	26	0.707669	10236686	0.003707
314598379	619282	3129	7186.855478	31728	8	0.612074	29008	691	0.822715	10231896	0.003078
314653928	611640	3060	7178.579242	31969	7	0.583435	28412	376	0.892484	10226727	0.002680
314677879	612671	3186	7153.529403	31560	5	0.747372	29921	224	0.934797	10221723	0.003494
314636608	633740	3300	7155.740286	31803	3	0.755713	30677	170	0.960457	10216853	0.002760
314534866	637368	3286	7199.924349	31875	1	0.666241	30889	114	0.976019	10212013	0.002512
314626015	617759	3198	7180.589784	31765	20	0.671779	31545	62	0.985457	10207012	0.002560
314585695	638266	3365	7176.525346	31787	4	0.765921	31518	34	0.991180	10202157	0.001931
npatches	nstrain	runtime	dt	init_x	init_y	init_y_blood	init_z	init_S	beta0	beta1	beta2	beta3	mean_beta	B	d	delta	delta_blood	b[0]	mut	m	CTL	c	g	epsilon	k	het	lambda	rho	omega	x_max	patch.dyna	DELTA	A	VA
10000	1	100.000000	0.001000	21900	9499	5000000	0.001000	10000000	18.542360	13.790875	13.329647	19.886055	14	800000000	0.010000	1.000000	432.000000	80000	0.000050	0.004800	0	0.500000	0.000000	2.500000	17.000000	0.500000	0.001000	0.001000	0.010000	31872	0	10.000000	7.000000	1.000000
sus	inf	inf_blood	z	x[0]	y[0][0]	z[0]	x[1]	y[1][0]	z[1]	S[0]	synchrony
219000000	94990000	5000000	10.000000	21900	9499	0.001000	21900	9499	0.001000	10000000	0.000000
179445716	26942261	140491	3941.516320	14361	3628	0.394152	17764	2659	0.394152	10486844	0.000000
268208457	6126442	32191	6325.803353	23305	1189	0.632580	27766	423	0.632580	10599806	0.000000
297879089	2243256	11503	7759.345167	27032	500	0.777177	31074	59	0.777177	10637792	0.000000
309273596	971364	4943	7994.835983	29774	201	0.864868	31942	2	0.827347	10646401	0.000000
314004194	490876	2542	7008.174718	30286	135	0.918048	32078	18	0.617689	10642628	0.000000
315927463	348529	1851	6254.944252	31025	64	0.950300	32011	1	0.347030	10633853	0.000000
315734486	560703	2840	6256.886247	31706	0	0.756760	31824	9	0.595129	10624661	0.000000
313399943	974220	5048	7066.255458	31442	50	0.759612	31571	29	0.754464	10621290	0.000000
314264664	552196	2869	7248.336304	31140	138	0.854215	31835	5	0.686291	10617519	0.000000
316067405	345563	1833	6301.118345	31147	127	0.911588	31867	36	0.530703	10608402	0.000000
315113835	747064	3941	6361.651098	31746	53	0.946382	31674	20	0.715393	10600598	0.000000
312865097	979177	5141	7239.306023	31901	2	0.967483	31611	9	0.827398	10599524	0.000000
314457207	509966	2687	7172.542680	31662	79	0.807074	32006	4	0.718201	10595176	0.000000
316025442	365075	1894	6293.639851	30922	168	0.882999	31564	22	0.760948	10586198	0.000000
315063755	755579	3957	6386.216714	31392	18	0.929044	31854	3	0.686900	10578746	0.000000
312857785	967045	5081	7257.326202	31755	14	0.956968	31826	9	0.536956	10577296	0.000000
314533379	494431	2526	7127.143187	31719	24	0.973903	31830	22	0.719184	10572955	0.000000
316067441	367159	1898	6273.829364	31795	23	0.984174	31763	0	0.561254	10563660	0.000000
314989793	762779	3953	6417.443864	31959	10	0.663155	31730	11	0.654851	10556246	0.000000
312835860	964661	5085	7281.519015	31074	169	0.795718	32043	12	0.785212	10555193	0.000000
314587659	483881	2489	7101.304378	30324	219	0.876112	31864	2	0.415604	10550699	0.000000
316035347	380328	2099	6249.168976	30797	58	0.924868	31872	44	0.645590	10541620	0.000000
314722914	814367	4335	6494.234985	31736	42	0.954436	31720	1	0.748815	10534786	0.000000
313163436	864073	4605	7280.791334	31527	27	0.972367	31813	12	0.523870	10533285	0.000000
314930189	448848	2397	6960.885326	31883	29	0.983242	31458	62	0.711248	10527661	0.000000
315932249	439991	2281	6244.329897	31963	10	0.989837	31714	0	0.475166	10518743	0.000000
314195034	882524	4520	6692.715459	31783	59	0.761763	31652	62	0.506606	10513576	0.000000
313376969	770142	4008	7322.885083	30772	151	0.855520	31420	85	0.700779	10511757	0.000000
315230246	422772	2229	6783.572914	31201	86	0.912380	31857	4	0.814986	10505280	0.000000
315737016	498009	2658	6267.230390	31330	42	0.946862	32023	21	0.615232	10496581	0.000000
313974750	892640	4756	6831.567477	31574	41	0.967774	31836	1	0.594957	10491906	0.000000
313678881	696466	3586	7309.607017	31630	21	0.980457	31775	0	0.501345	10489379	0.000000
315476918	395750	2077	6657.692304	31897	5	0.988148	31702	5	0.634704	10482329	0.000000
315658639	552140	2970	6275.605467	31887	28	0.574198	31785	6	0.488792	10473869	0.000000
313501765	961495	4938	6985.726936	30292	413	0.741770	31694	1	0.454438	10470342	0.000000
313994137	609699	3082	7282.321492	28886	255	0.843395	31795	28	0.658227	10467014	0.000000
315789468	371373	1867	6476.081615	31226	30	0.905026	31756	3	0.792730	10459003	0.000000
315489448	625417	3302	6295.043375	31542	16	0.942403	32045	10	0.637458	10450882	0.000000
313151123	983821	5122	7106.412858	31634	25	0.965070	31539	31	0.780135	10448752	0.000000
314206328	553046	2908	7224.273742	31292	39	0.978816	31762	1	0.805062	10445413	-1.#IND00
315959932	369352	1847	6358.003990	31854	13	0.987153	31623	22	0.461972	10436939	-1.#IND00
315111514	728332	3836	6385.055722	32023	19	0.515611	31705	58	0.673710	10429435	0.037635
313149106	925901	4834	7197.002753	26936	1326	0.706240	31909	13	0.802120	10427539	0.076834
314565786	497202	2522	7110.672334	27692	371	0.821848	31933	15	0.879995	10423161	0.074428
316008101	393388	2058	6263.322849	30536	106	0.891959	31774	11	0.465331	10414324	0.062915
314719086	789867	4119	6537.464486	31176	67	0.934478	31564	40	0.675748	10407716	0.063442
313293027	831362	4316	7261.252292	31412	28	0.960264	31928	5	0.557479	10406163	0.054666
314977107	454292	2438	6936.304732	31684	10	0.975902	31931	19	0.731631	10400732	0.069030
315972658	426249	2255	6269.959829	31730	1	0.500530	31741	4	0.811722	10391975	0.058553
314424671	838460	4312	6683.900162	30673	451	0.656018	31824	11	0.657114	10386396	0.054135
313618376	742722	3946	7265.628245	26414	702	0.791390	31763	25	0.792055	10384231	0.052625
315265206	428203	2212	6772.271013	29588	181	0.873488	31748	4	0.873891	10377716	0.058774
315751548	496553	2578	6313.247131	30256	164	0.923276	31630	5	0.559846	10369281	0.057054
314135453	859881	4430	6808.495581	31030	71	0.953470	31669	40	0.733067	10364246	0.054185
313875979	678860	3494	7223.741072	31631	11	0.971782	31786	3	0.792853	10361356	0.050794
315388047	422259	2256	6690.205800	31592	11	0.843417	31930	21	0.639049	10354712	0.053500
315624849	528081	2744	6344.940933	31908	1	0.873986	31924	7	0.781100	10346625	0.053641
313954507	859449	4553	6901.193228	31708	28	0.916836	31968	5	0.693708	10342412	0.049255
314080126	641020	3390	7182.353921	31768	17	0.949565	31878	4	0.446951	10339313	0.047612
315509369	426973	2200	6610.884743	31756	16	0.969413	31739	35	0.664600	10332131	0.051063
315368427	594452	3085	6436.059441	31614	30	0.867629	31798	22	0.796595	10324756	0.047714
314025865	796884	4123	6975.959590	31808	42	0.919723	31737	6	0.641031	10321029	0.041419
314495643	564872	2934	7071.846807	31617	23	0.951316	31876	20	0.782301	10316773	0.039797
315633219	431531	2239	6511.256062	31826	7	0.397948	31670	1	0.508659	10309323	0.039636
315078184	674410	3549	6506.510346	28585	1139	0.634883	31884	14	0.662972	10302491	0.037214
313724687	810386	4085	7108.622359	26310	650	0.778573	31867	1	0.765144	10299651	0.036223
314749287	510037	2616	7002.476034	29598	310	0.865715	31577	27	0.586790	10294940	0.037066
315766342	433895	2225	6386.795812	30504	134	0.918562	31776	15	0.749407	10286755	0.037225
314628302	768623	3981	6650.398762	31450	45	0.950611	31979	8	0.682910	10280929	0.035789
313722276	756876	3963	7182.612663	31760	1	0.811023	31864	1	0.611350	10278460	0.036905
315051738	458589	2454	6862.611443	31672	99	0.826605	32172	0	0.405325	10272964	0.038355
315792887	458743	2379	6347.619144	31308	78	0.894844	31591	39	0.347860	10264599	0.038879
314538989	760704	3918	6730.301375	31228	36	0.936227	30659	287	0.604506	10258976	0.035946
313941667	712327	3689	7160.702686	31540	40	0.961325	31121	88	0.760151	10255932	0.035966
315188551	454122	2379	6795.043828	31771	8	0.976545	31504	7	0.473625	10249756	0.036500
315579878	528230	2785	6391.086586	31807	13	0.956718	31590	22	0.680777	10242113	0.035621
314171373	820897	4199	6853.938677	31912	2	0.660123	31853	5	0.806406	10237745	0.033569
314161866	637138	3278	7153.300309	31582	132	0.654072	31871	6	0.723436	10234550	0.032203
315482856	433468	2269	6618.228798	27994	585	0.790210	31741	0	0.713135	10227691	0.032717
315266133	618927	3226	6483.657982	29873	213	0.872772	31907	10	0.761480	10220776	0.032314
313981563	798541	4159	7006.609869	30844	93	0.922842	31680	14	0.855349	10217126	0.031932
314594211	554251	2835	7027.212028	31234	52	0.953207	31686	7	0.672306	10212815	0.031886
315578620	453056	2370	6543.291366	31782	12	0.726590	31863	10	0.552355	10205395	0.032317
315184480	628881	3187	6534.644681	31601	107	0.834189	31704	19	0.728524	10198471	0.031396
313916912	803766	4230	7015.192335	31193	126	0.899443	31748	3	0.496830	10195088	0.030288
314582449	551379	2942	7043.359556	31489	36	0.939017	31788	11	0.575645	10190841	0.031131
315651241	438463	2313	6473.505166	31673	17	0.957577	31810	25	0.742648	10183238	0.031588
314869980	710700	3661	6573.174262	31781	6	0.974272	31710	1	0.388403	10177115	0.030322
313814372	757477	3935	7134.950781	31744	5	0.984397	31715	64	0.612291	10174440	0.030002
314948090	485133	2529	6912.259307	31775	1	0.723662	31728	8	0.764872	10169091	0.031063
315813153	440327	2332	6391.145910	31547	36	0.793080	31750	0	0.403711	10161061	0.030438
314732371	752276	3892	6630.297020	30802	180	0.874512	31975	64	0.454177	10155041	0.030114
313760782	774722	4115	7164.174384	30989	135	0.923897	31421	76	0.668983	10152437	0.029016
314998967	473547	2393	6900.163705	31447	47	0.953847	31841	3	0.799253	10147018	0.029015
315810511	459020	2394	6335.031940	31663	13	0.972010	31894	17	0.534898	10138643	0.029205
314422012	805718	4279	6699.682432	31841	21	0.983026	31774	37	0.717936	10133551	0.028766
313791237	730618	3928	7184.670252	31798	6	0.930305	31786	7	0.828941	10131207	0.027114
315235946	442865	2304	6803.670124	31909	12	0.572609	31818	16	0.825601	10125812	0.027576
315702714	506907	2662	6325.035530	28828	759	0.740806	31903	2	0.574723	10118064	0.027404
npatches	nstrain	runtime	dt	init_x	init_y	init_y_blood	init_z	init_S	beta0	beta1	beta2	beta3	mean_beta	B	d	delta	delta_blood	b[0]	mut	m	CTL	c	g	epsilon	k	het	lambda	rho	omega	x_max	patch.dyna	DELTA	A	VA
10000	1	100.000000	0.001000	21900	9499	5000000	0.001000	10000000	16.210916	16.297542	7.607635	13.700154	14	800000000	0.010000	1.000000	432.000000	80000	0.000050	0.004800	0	0.500000	0.000000	2.500000	18.000000	0.500000	0.001000	0.001000	0.010000	31872	0	10.000000	7.000000	1.000000
sus	inf	inf_blood	z	x[0]	y[0][0]	z[0]	x[1]	y[1][0]	z[1]	S[0]	synchrony
219000000	94990000	5000000	10.000000	21900	9499	0.001000	21900	9499	0.001000	10000000	0.000000
185322619	23731663	124437	3941.516320	16391	2888	0.394152	16367	2952	0.394152	10472636	0.000000
274963007	4739931	24849	6325.803353	26306	584	0.632580	26177	640	0.632580	10568386	0.000000
302846849	1503674	7709	7676.547739	30393	95	0.777177	30155	114	0.777177	10593335	0.000000
312617765	541668	2861	7127.575087	31672	15	0.864868	31722	16	0.864868	10593448	0.000000
316178506	244062	1194	5805.122485	31761	3	0.579153	31875	5	0.716340	10583641	0.000000
316894319	335059	1763	5329.042012	31672	7	0.657940	31595	2	0.405382	10571964	0.000000
313478425	1223632	6374	6335.911015	31772	18	0.719288	31604	86	0.463920	10567431	0.000000
312280489	827852	4222	7325.997715	31701	18	0.829761	28476	688	0.674892	10569548	0.000000
315971748	250949	1241	6165.809631	31782	0	0.332180	30259	86	0.802837	10561325	0.000000
316476800	474253	2460	5323.663252	31408	217	0.457964	31471	0	0.729287	10550333	0.000000
311760753	1490202	7777	6586.554564	27717	702	0.671280	31924	8	0.371084	10550069	0.000000
312524163	711199	3742	7315.665389	30600	107	0.800646	30320	486	0.618591	10551672	0.000000
315949264	285305	1451	6039.846712	31509	1	0.773329	30306	127	0.768693	10543315	0.000000
316080658	553348	2868	5554.609197	31852	12	0.329524	31517	5	0.859723	10533263	0.000000
312436120	1218664	6302	6737.729025	29470	749	0.593386	31742	1	0.648051	10532207	0.000000
313927505	524205	2795	7071.220972	29182	170	0.753407	31305	249	0.538166	10529987	0.000000
316512166	261092	1294	5696.236166	31580	19	0.850453	29282	338	0.719918	10519727	0.000000
315310426	805337	4106	5749.683751	31949	3	0.565911	31283	33	0.830143	10511331	0.000000
311503220	1206275	6198	7051.995906	31544	74	0.700508	31851	7	0.896989	10513658	0.000000
314511112	417794	2286	6848.541752	31786	28	0.818372	31622	25	0.829390	10510180	0.000000
316605015	287019	1480	5527.248160	31872	0	0.418130	31583	3	0.896533	10499471	0.000000
314511877	984138	5079	5969.177280	31219	191	0.579041	31795	17	0.722266	10492619	0.000000
311893249	1026206	5297	7163.620800	29793	253	0.744708	31784	13	0.831567	10494386	0.000000
315095325	357068	1899	6615.016654	31197	32	0.845177	31711	11	0.897853	10488900	0.000000
316660336	328934	1733	5482.745174	31789	8	0.757862	31666	38	0.552736	10478082	0.000000
313753807	1131360	5885	6234.298443	32008	10	0.658565	31178	152	0.728754	10473385	0.000000
312336442	858486	4479	7244.045074	31683	30	0.792935	31488	80	0.835502	10475358	0.000000
315648620	302858	1595	6306.068503	32047	0	0.786314	31668	0	0.475455	10468017	0.000000
316453751	422917	2217	5484.856710	31643	42	0.651619	31355	189	0.545467	10457336	0.000000
312990751	1203912	6252	6487.156716	31524	25	0.788723	29955	290	0.724346	10454712	0.000000
313100979	675106	3615	7187.010259	31853	12	0.871870	31082	44	0.832828	10454945	0.000000
316098205	278985	1512	6030.027164	31841	7	0.349881	31793	3	0.766465	10446092	0.000000
316064945	565537	2995	5558.531021	30541	396	0.605732	31695	23	0.709875	10436419	0.000000
312304302	1221186	6404	6748.333930	30019	187	0.760894	31653	32	0.824052	10435975	0.000000
313800542	539006	2741	7068.138309	31365	28	0.854993	31730	7	0.893296	10434421	0.000000
316391616	272766	1381	5749.504112	31795	0	0.450544	31887	2	0.891027	10424657	0.000000
315352864	739675	3852	5770.222858	31419	69	0.587319	31725	5	0.659929	10416374	0.000000
311911067	1161845	6167	6980.158913	30929	118	0.749728	31769	5	0.793763	10417786	0.000000
314440956	443528	2298	6858.468690	31783	7	0.848221	31928	2	0.874926	10414184	0.000000
316599101	286272	1485	5563.153380	31875	6	0.581515	31786	17	0.863411	10403965	-1.#IND00
314435316	986407	5135	6000.913572	31542	72	0.746208	31817	5	0.917165	10397266	-1.#IND00
312005516	1000046	5280	7180.771918	31556	20	0.846086	31947	9	0.867455	10399596	0.065624
315189158	347908	1820	6570.214732	31772	15	0.735776	31737	1	0.365808	10393975	0.149191
316630481	342575	1818	5418.998265	31651	24	0.547618	31693	64	0.614282	10383448	0.118641
313500805	1176121	6140	6264.169029	31116	118	0.725651	31152	72	0.766079	10379278	0.164813
312415152	825229	4218	7266.552710	31548	27	0.833620	31569	17	0.858138	10381217	0.132430
315700589	301046	1582	6272.900077	31847	1	0.470166	31930	42	0.481757	10373688	0.157085
316471353	420306	2165	5429.099766	31498	44	0.659775	29485	428	0.685709	10363138	0.153361
312813204	1259762	6486	6479.268570	31753	15	0.793669	30938	62	0.809397	10360922	0.176249
312846131	707083	3673	7233.566942	31881	19	0.874869	31721	8	0.884408	10361819	0.166685
316010572	275131	1432	6042.451092	31845	7	0.789161	31910	0	0.475425	10353363	0.182303
316086616	538256	2860	5549.961472	31960	4	0.738076	31530	209	0.424463	10343611	0.176000
312527260	1230823	6444	6693.528919	31863	17	0.841155	26363	1052	0.650963	10342438	0.164414
313691423	565180	2876	7117.055473	31826	4	0.903668	30033	94	0.788325	10341695	0.160546
316358955	266165	1392	5806.943283	31871	2	0.322931	31720	31	0.871629	10332165	0.166148
315458653	728015	3735	5746.920058	31886	20	0.380841	31817	2	0.922149	10323547	0.151780
312113138	1126826	5965	6952.769684	29652	578	0.624508	31902	14	0.952787	10324501	0.147296
314484448	442520	2266	6842.697493	29939	195	0.772281	31583	25	0.551487	10321179	0.148135
316547718	302261	1579	5584.245920	31574	15	0.861899	31940	17	0.727997	10311224	0.151133
314671543	920483	4879	6016.560160	31969	7	0.567915	31764	22	0.835043	10304413	0.145307
312058999	999248	5306	7146.500319	31509	29	0.737960	31792	9	0.899961	10306029	0.138329
315163977	350818	1822	6566.544335	31717	31	0.841085	31476	8	0.852924	10300675	0.143103
316585585	345383	1721	5448.198728	31822	0	0.432857	32023	0	0.308557	10290083	0.145229
313552990	1185037	6244	6264.148139	30945	284	0.540333	31322	263	0.456349	10285831	0.145333
312252552	839908	4553	7271.648267	29035	409	0.721233	27792	689	0.670300	10288404	0.139713
315687372	298736	1599	6284.415676	31256	27	0.830940	30220	99	0.800052	10281226	0.143209
316264523	475709	2515	5508.563177	31693	3	0.897473	31536	0	0.491985	10271300	0.137994
312795926	1202876	6253	6594.657179	31685	3	0.878959	31488	116	0.612623	10269485	0.135063
313434395	610531	3242	7166.031052	31916	5	0.760472	31159	88	0.765073	10269074	0.134613
316277482	263040	1389	5877.903919	31681	18	0.593304	31511	31	0.857527	10260163	0.138080
315806237	651365	3422	5621.763209	31790	21	0.753357	31771	13	0.560809	10251047	0.133897
312037027	1206081	6221	6869.492084	31801	19	0.850422	31731	142	0.733650	10251823	0.130107
314164733	485005	2547	6973.568545	31714	7	0.909288	31664	46	0.838471	10249050	0.128703
316519300	278741	1458	5668.282968	31989	4	0.337085	31827	4	0.632330	10239346	0.131634
315088090	817760	4275	5909.747873	30981	248	0.597972	31850	92	0.567112	10231686	0.128615
312239383	1027573	5325	7056.118608	30776	210	0.756188	30892	239	0.737473	10233115	0.123320
315024382	379264	1964	6617.105529	31255	67	0.852139	31349	20	0.840789	10227995	0.125633
316560321	336333	1795	5545.182765	31489	3	0.910329	31770	21	0.548716	10217915	0.125836
314120380	1042418	5291	6161.440113	31564	7	0.622862	31096	148	0.726317	10212757	0.123371
312416686	878430	4501	7187.063368	31836	22	0.771283	31707	29	0.834024	10214406	0.118145
315518996	320354	1660	6364.089477	31657	15	0.861294	31776	14	0.877077	10208250	0.120367
316466628	404507	2053	5501.252463	31849	0	0.605018	31681	68	0.534067	10198099	0.122451
313105067	1170148	6300	6480.846716	31662	62	0.740107	30640	193	0.717433	10195233	0.127326
313329305	657516	3380	7144.352479	31622	64	0.842386	31436	29	0.828636	10194914	0.125178
316128185	274338	1474	5999.934818	31567	7	0.904415	31607	5	0.896075	10186193	0.127274
316037397	568321	2903	5560.256166	31835	1	0.337580	31780	11	0.381673	10176965	0.126099
312114482	1264739	6596	6764.402541	30701	300	0.550248	30980	185	0.625013	10177125	0.126538
313823728	536297	2849	7083.849944	29457	414	0.727246	30748	95	0.772587	10175855	0.125145
316458865	259552	1385	5729.795687	30924	75	0.834587	31770	10	0.862084	10166312	0.126198
315368467	783018	3976	5735.533017	31635	11	0.578826	31853	5	0.541444	10157995	0.122483
311671256	1176108	6143	7015.556878	31724	14	0.744577	31459	47	0.721907	10160262	0.122878
314519110	427152	2211	6838.608246	31736	8	0.675038	31701	29	0.831349	10156956	0.124587
316548560	288195	1522	5577.883253	31859	4	0.453974	31718	2	0.430419	10147201	0.123716
314646881	926315	4811	5979.177308	31670	28	0.668860	31659	14	0.654575	10140538	0.119206
311910239	1032854	5269	7147.628127	31568	40	0.799178	31699	17	0.790515	10142894	0.117469
315075548	360154	1828	6617.190976	31867	1	0.654500	31609	4	0.872957	10138244	0.118980
316616019	333884	1759	5473.968591	31888	1	0.399205	31926	55	0.378869	10127907	0.119605
313815320	1084139	5675	6245.929133	31406	215	0.534362	28080	868	0.623312	10122991	0.117985
312502451	840981	4431	7206.232200	29584	327	0.717612	29772	155	0.771556	10125054	0.117175
npatches	nstrain	runtime	dt	init_x	init_y	init_y_blood	init_z	init_S	beta0	beta1	beta2	beta3	mean_beta	B	d	delta	delta_blood	b[0]	mut	m	CTL	c	g	epsilon	k	het	lambda	rho	omega	x_max	patch.dyna	DELTA	A	VA
10000	1	100.000000	0.001000	21900	9499	5000000	0.001000	10000000	15.806792	8.212055	8.907636	11.780169	14	800000000	0.010000	1.000000	432.000000	80000	0.000050	0.004800	0	0.500000	0.000000	2.500000	19.000000	0.500000	0.001000	0.001000	0.010000	31872	0	10.000000	7.000000	1.000000
sus	inf	inf_blood	z	x[0]	y[0][0]	z[0]	x[1]	y[1][0]	z[1]	S[0]	synchrony
219000000	94990000	5000000	10.000000	21900	9499	0.001000	21900	9499	0.001000	10000000	0.000000
190035667	21098599	110236	3941.516320	17344	2483	0.394152	24084	925	0.394152	10462360	0.000000
280070366	3737964	19410	6325.798626	27686	345	0.632580	31040	12	0.632580	10544146	0.000000
306374700	1010790	5178	7439.046531	30607	96	0.777177	31877	0	0.483479	10559851	0.000000
314786754	300736	1552	6214.197982	31553	5	0.560811	31627	1	0.184639	10554046	0.000000
317297591	152825	896	4892.923090	31559	32	0.733652	32037	3	0.476327	10541575	0.000000
316385350	616852	3200	4999.031191	31970	2	0.828526	31697	0	0.202212	10530557	0.000000
309696956	1776838	9008	6669.094804	31646	28	0.745022	31737	13	0.460170	10535301	0.000000
313278631	473292	2465	6990.628391	31703	3	0.542455	32002	0	0.466149	10536303	0.000000
316934051	175796	938	5119.000163	31757	0	0.422512	31912	3	0.249900	10524825	0.000000
315450805	844919	4363	5200.125858	31624	35	0.556986	32043	3	0.271259	10515607	0.000000
310188913	1429576	7426	6825.188426	31261	37	0.731332	31831	4	0.558051	10521239	0.000000
314359146	379602	2020	6649.611674	31676	13	0.837065	31755	2	0.550124	10518454	0.000000
316983044	219525	1180	5026.644916	31916	0	0.282976	31940	0	0.307996	10507000	0.000000
314819745	980395	5171	5472.065722	30052	632	0.526422	31889	0	0.248040	10499027	0.000000
311125323	1129491	5886	6950.042904	29736	246	0.712796	31960	3	0.288417	10502861	0.000000
315270773	291667	1491	6260.792313	31454	23	0.825824	31756	16	0.416847	10496967	0.000000
316958701	294935	1588	4895.989404	32039	1	0.304026	31693	2	0.260612	10484905	0.000000
313150923	1337029	7034	5906.993910	31459	169	0.528177	31735	8	0.477871	10480536	0.000000
311842133	840562	4366	7096.057487	30980	113	0.713860	31741	9	0.683352	10484260	0.000000
316005206	234344	1143	5846.332911	31481	22	0.826469	31932	1	0.417444	10475909	0.000000
316790567	386753	2007	4950.339167	31822	0	0.407322	32043	9	0.250367	10464448	0.000000
312338063	1380967	7223	6227.762398	31269	246	0.497204	32057	0	0.431777	10462475	0.000000
312929933	624779	3424	7025.809927	29686	342	0.695077	31954	1	0.471321	10463558	0.000000
316543583	198036	1019	5471.481896	31606	14	0.815078	31938	0	0.251115	10453522	0.000000
316202475	600584	3094	5057.293631	31725	18	0.687928	31847	0	0.305121	10442842	0.000000
311116717	1470070	7642	6581.558767	32006	29	0.713754	31813	4	0.504579	10444747	0.000000
313806405	463215	2405	6830.973531	31807	5	0.826405	31855	1	0.497779	10443645	0.000000
316909299	198374	1028	5144.361367	31838	5	0.483904	31784	9	0.499626	10432475	0.000000
315111159	905283	4838	5374.790678	31755	37	0.687011	31996	0	0.204886	10424031	0.000000
311058798	1201230	6211	6870.531647	31725	7	0.810186	31897	4	0.482927	10427966	0.000000
314924811	324864	1680	6418.167998	31859	0	0.488467	31891	0	0.506269	10423485	0.000000
317032434	248818	1263	4952.436500	31724	33	0.470829	31881	3	0.287750	10411602	0.000000
313806440	1208222	6279	5738.839900	31334	100	0.679082	31837	5	0.357550	10405994	0.000000
311589094	939973	4893	7058.946641	31447	20	0.805378	31838	2	0.599949	10409997	0.000000
315750023	251872	1333	5989.684010	31915	3	0.881970	31994	6	0.465630	10402728	0.000000
316886857	336246	1737	4878.125800	31705	22	0.535910	31897	5	0.306442	10391132	0.000000
312689231	1410532	7244	6058.197797	31636	17	0.718550	32031	5	0.390341	10388408	0.000000
312124433	759584	3994	7105.981687	31694	12	0.817754	31946	1	0.549278	10391819	0.000000
316252757	212249	1080	5679.504096	31815	0	0.786246	32078	2	0.226777	10382760	0.000000
[truncated: 163 more rows]
