# Supplementary material for: Large Variations in HIV-1 Viral Load Explained by Shifting-Mosaic Metapopulation Dynamics
Source: PLoS Biol. 2016 Oct 5;14(10):e1002567. doi: 10.1371/journal.pbio.1002567 (PMC5051940; doi:10.1371/journal.pbio.1002567)
Supplement: S1 Data — Each file gives the output from the simulations indicated by the filename: low migration (ms1, db432); high migration (ms1, db1); very high migration (ms10, db1); number of patches (np); reservoir (storage); no reservoir (nostorage); CTL immigration model (CTLimmig); CTL proliferation model (CTLprolif); β¯ (beta1, beta2, …). Within each file, there are 21 simulations for (k = 0,1,..,20), and data is output each day. For measures of synchrony, the final entry should be used. See Methods and S1 Simulation Code for further details. (ZIP) [file pbio.1002567.s002.zip › S1_Data/ms1_np10000_storage_noPD_CTLimmig_db432_beta15.tsv]

npatches	nstrain	runtime	dt	init_x	init_y	init_y_blood	init_z	init_S	beta0	beta1	beta2	beta3	mean_beta	B	d	delta	delta_blood	b[0]	mut	m	CTL	c	g	epsilon	k	het	lambda	rho	omega	x_max	patch.dyna	DELTA	A	VA
10000	1	100.000000	0.001000	21900	9499	5000000	0.001000	10000000	12.637482	9.094136	12.247076	21.328317	15	800000000	0.010000	1.000000	432.000000	80000	0.000050	0.004800	0	0.500000	0.000000	2.500000	0.000000	0.500000	0.001000	0.001000	0.010000	31872	0	10.000000	7.000000	1.000000
sus	inf	inf_blood	z	x[0]	y[0][0]	z[0]	x[1]	y[1][0]	z[1]	S[0]	synchrony
219000000	94990000	5000000	10.000000	21900	9499	0.001000	21900	9499	0.001000	10000000	0.000000
73612189	191685199	998240	3941.516320	7993	18605	0.394152	11025	16389	0.394152	10701976	0.000000
75179325	187958501	978591	6325.803353	8222	18372	0.632580	11050	16389	0.632580	11296735	0.000000
75222757	187888040	979580	7771.765723	8190	18287	0.777177	11102	16176	0.777177	11890324	0.000000
75225312	187870339	977995	8648.676577	8199	18107	0.864868	11276	15927	0.864868	12483183	0.000000
75213257	187884086	977572	9180.483393	8093	18380	0.918048	11313	16120	0.918048	13074340	0.000000
75208091	187887378	978518	9503.000201	8058	18635	0.950300	11256	15940	0.950300	13664725	0.000000
75221883	187874308	977442	9698.592075	8144	18261	0.969859	11260	16040	0.969859	14253928	0.000000
75221371	187876391	977440	9817.209710	8219	18412	0.981721	11153	16195	0.981721	14844676	0.000000
75221907	187883594	979514	9889.145947	8277	18152	0.988915	11240	16211	0.988915	15433998	0.000000
75232476	187860166	977508	9932.772025	8142	18431	0.993277	11120	16388	0.993277	16021395	0.000000
75218280	187899289	978412	9959.229270	7989	18557	0.995923	11130	16162	0.995923	16608187	0.000000
75208534	187876098	978771	9975.274394	8187	18265	0.997527	11287	16109	0.997527	17194683	0.000000
75239940	187848985	977908	9985.005037	8153	18407	0.998501	11341	16086	0.998501	17778764	0.000000
75215205	187883438	978608	9990.906233	8090	18424	0.999091	11284	16267	0.999091	18362348	0.000000
75235551	187859670	978783	9994.485041	8215	18165	0.999449	11364	16115	0.999449	18946803	0.000000
75230691	187868944	978835	9996.655426	8273	18185	0.999666	11458	15986	0.999666	19529378	0.000000
75221560	187867677	979035	9997.971667	8117	18252	0.999797	11227	16135	0.999797	20109624	0.000000
75226744	187881334	977879	9998.769908	8084	18455	0.999877	11222	16014	0.999877	20690790	0.000000
75221136	187882683	978603	9999.254005	8251	18171	0.999925	11228	16210	0.999925	21270543	0.000000
75216155	187868601	978345	9999.547588	8162	18195	0.999955	11128	16255	0.999955	21848940	0.000000
75233531	187855563	979239	9999.725632	8169	18215	0.999973	11306	15950	0.999973	22427309	0.000000
75232269	187858463	979092	9999.833608	8102	18456	0.999983	11339	15898	0.999983	23003910	0.000000
75230836	187858176	979760	9999.899091	8107	18430	0.999990	11273	16224	0.999990	23579752	0.000000
75216288	187877578	978586	9999.938803	8185	18347	0.999994	11297	16082	0.999994	24153405	0.000000
75219285	187893673	979385	9999.962887	8195	18341	0.999996	11052	16141	0.999996	24726883	0.000000
75209724	187887758	977661	9999.977493	8209	18341	0.999998	11254	15845	0.999998	25300716	0.000000
75228646	187887953	980054	9999.986350	8175	18159	0.999999	11341	16088	0.999999	25874696	0.000000
75231966	187864507	978673	9999.991722	8084	18338	0.999999	11109	16437	0.999999	26448151	0.000000
75213118	187890566	978447	9999.994980	8254	18034	0.999999	11075	16323	0.999999	27018711	0.000000
75244681	187829944	976769	9999.996955	8113	18623	1.000000	11096	16203	1.000000	27589994	0.000000
75226966	187853596	979855	9999.998154	8208	18469	1.000000	11365	15926	1.000000	28160953	0.000000
75228559	187859177	978298	9999.998880	8141	18202	1.000000	11248	16131	1.000000	28728150	0.000000
75225783	187883214	978667	9999.999321	8212	18335	1.000000	11278	16155	1.000000	29295894	0.000000
75217008	187873666	977530	9999.999588	8247	18242	1.000000	11142	16196	1.000000	29861733	0.000000
75239549	187840491	980678	9999.999750	8304	18086	1.000000	11228	16225	1.000000	30426837	0.000000
75228102	187848950	977844	9999.999849	8195	18232	1.000000	11352	15919	1.000000	30991027	0.000000
75227049	187859217	978326	9999.999908	8295	18251	1.000000	11190	16234	1.000000	31556909	0.000000
75217422	187879786	978988	9999.999944	8019	18499	1.000000	11330	16122	1.000000	32120243	0.000000
75217504	187888245	980671	9999.999966	8154	18396	1.000000	11236	16043	1.000000	32683092	0.000000
75220418	187876498	979737	9999.999980	8252	18338	1.000000	11219	16150	1.000000	33244634	-1.#IND00
75213399	187882823	978217	9999.999988	8221	18359	1.000000	11142	16278	1.000000	33804806	-1.#IND00
75227593	187869264	977875	9999.999992	8266	18350	1.000000	11367	15909	1.000000	34364451	-0.017813
75221931	187879450	979716	9999.999995	8174	18415	1.000000	11208	15997	1.000000	34923506	-0.009933
75225069	187853541	978725	9999.999997	8156	18234	1.000000	11377	16123	1.000000	35481732	-0.011304
75217583	187859774	978834	9999.999998	8211	18408	1.000000	11314	16080	1.000000	36038531	-0.009544
75227471	187880181	978891	9999.999999	8162	18247	1.000000	11362	16018	1.000000	36595282	-0.003708
75210601	187879563	980457	9999.999999	8221	18183	1.000000	11187	16119	1.000000	37150523	-0.002891
75215266	187884282	979613	10000.000000	8243	18326	1.000000	11309	15979	1.000000	37705522	-0.001393
75225303	187870528	977988	10000.000000	8187	18426	1.000000	11267	15979	1.000000	38259669	-0.005522
75224356	187868599	976879	10000.000000	8189	18483	1.000000	11226	16231	1.000000	38815285	-0.005608
75210895	187898297	979455	10000.000000	8030	18534	1.000000	11192	16322	1.000000	39368310	-0.004469
75220159	187873574	979113	10000.000000	8173	18335	1.000000	11096	16163	1.000000	39919844	-0.005735
75232392	187850866	978101	10000.000000	8232	18446	1.000000	11184	16262	1.000000	40471018	-0.005108
75232186	187863273	980104	10000.000000	8290	18191	1.000000	11298	16068	1.000000	41021578	-0.004724
75233902	187857194	978439	10000.000000	8252	18327	1.000000	11100	16208	1.000000	41569364	-0.004870
75225181	187861742	979178	10000.000000	8305	18119	1.000000	11210	16140	1.000000	42118336	-0.006793
75223347	187860409	976894	10000.000000	8117	18537	1.000000	11345	16017	1.000000	42665614	-0.005244
75225340	187871027	980044	10000.000000	8324	18228	1.000000	11216	16084	1.000000	43212768	-0.003978
75223297	187861144	978444	10000.000000	8214	18167	1.000000	11443	15893	1.000000	43758662	-0.003943
75229367	187858541	978545	10000.000000	8105	18399	1.000000	11434	15867	1.000000	44304893	-0.003596
75222133	187893335	978666	10000.000000	8025	18636	1.000000	11193	16234	1.000000	44850865	-0.001550
75227191	187853723	978225	10000.000000	8231	18132	1.000000	11422	16037	1.000000	45394033	-0.000553
75216836	187881322	977735	10000.000000	8055	18534	1.000000	11386	15895	1.000000	45935898	-0.001657
75228082	187876146	976932	10000.000000	8139	18447	1.000000	11267	15980	1.000000	46478153	-0.001058
75221258	187890453	978299	10000.000000	8265	18333	1.000000	11128	16517	1.000000	47018491	-0.002480
75224560	187870407	978169	10000.000000	8060	18428	1.000000	11237	16213	1.000000	47558357	-0.002914
75221435	187866009	976579	10000.000000	8242	18424	1.000000	11226	16233	1.000000	48097614	-0.003632
75220130	187887189	979936	10000.000000	8240	18340	1.000000	11277	15961	1.000000	48636406	-0.003163
75212687	187890831	979900	10000.000000	8282	18243	1.000000	11136	16167	1.000000	49174930	-0.004347
75220744	187855898	977914	10000.000000	8247	18145	1.000000	11363	15962	1.000000	49712709	-0.004098
75220502	187880466	979406	10000.000000	8166	18269	1.000000	11188	16156	1.000000	50248326	-0.004498
75218619	187870940	979411	10000.000000	8190	18283	1.000000	11265	16083	1.000000	50783287	-0.004386
75227365	187854811	978752	10000.000000	8212	18385	1.000000	11206	16110	1.000000	51318230	-0.003605
75222224	187875732	977812	10000.000000	8244	18278	1.000000	11164	16326	1.000000	51852053	-0.002292
75213516	187881132	978061	10000.000000	8295	18071	1.000000	11273	15909	1.000000	52384157	-0.002313
75223774	187867116	978318	10000.000000	8241	18278	1.000000	11346	16030	1.000000	52914815	-0.001841
75227206	187859296	978732	10000.000000	8194	18325	1.000000	11377	16017	1.000000	53445708	-0.001337
75232832	187852892	978095	10000.000000	8206	18318	1.000000	11115	16297	1.000000	53975532	-0.001469
75227739	187856647	977135	10000.000000	8277	18182	1.000000	11393	15940	1.000000	54504618	-0.001370
75201124	187901774	978296	10000.000000	8233	18380	1.000000	11319	16067	1.000000	55034606	-0.001538
75215183	187876855	978486	10000.000000	8098	18527	1.000000	11279	16026	1.000000	55563357	-0.001057
75223879	187862608	980598	10000.000000	8190	18346	1.000000	11374	15859	1.000000	56089310	-0.001096
75223581	187885809	977769	10000.000000	8118	18359	1.000000	11193	16045	1.000000	56616027	-0.000799
75218015	187887347	979195	10000.000000	8099	18422	1.000000	11318	16018	1.000000	57142455	-0.000608
75231898	187863116	979692	10000.000000	8182	18431	1.000000	11333	15806	1.000000	57666535	-0.000807
75221092	187877466	979188	10000.000000	8255	18147	1.000000	11258	16111	1.000000	58190846	-0.000456
75229365	187857869	977625	10000.000000	8242	18169	1.000000	11394	15952	1.000000	58712095	-0.000452
75222120	187874857	980636	10000.000000	8231	18134	1.000000	11312	16000	1.000000	59234816	-0.000651
75230697	187865236	978738	10000.000000	8248	18148	1.000000	11153	16303	1.000000	59755901	-0.000754
75231047	187861010	976061	10000.000000	8200	18214	1.000000	11171	16165	1.000000	60277532	-0.000365
75218865	187879908	975460	10000.000000	8200	18324	1.000000	11163	16062	1.000000	60797909	-0.000207
75204879	187884518	977762	10000.000000	8120	18513	1.000000	11199	16084	1.000000	61317593	-0.000286
75229503	187866995	979007	10000.000000	8237	18248	1.000000	11426	16114	1.000000	61835951	-0.000303
75220552	187874199	978642	10000.000000	8110	18327	1.000000	11198	16222	1.000000	62355735	0.000115
75230057	187855879	978283	10000.000000	8304	18103	1.000000	11183	16120	1.000000	62874825	-0.000004
75221582	187876908	979622	10000.000000	8302	18058	1.000000	11241	16071	1.000000	63391919	-0.000153
75229502	187857119	977992	10000.000000	8326	18290	1.000000	11332	16034	1.000000	63908321	-0.000153
75228139	187847295	978574	10000.000000	8280	18299	1.000000	11114	16024	1.000000	64424789	-0.000242
75225312	187878425	978234	10000.000000	8243	18279	1.000000	11288	16055	1.000000	64939378	-0.000548
npatches	nstrain	runtime	dt	init_x	init_y	init_y_blood	init_z	init_S	beta0	beta1	beta2	beta3	mean_beta	B	d	delta	delta_blood	b[0]	mut	m	CTL	c	g	epsilon	k	het	lambda	rho	omega	x_max	patch.dyna	DELTA	A	VA
10000	1	100.000000	0.001000	21900	9499	5000000	0.001000	10000000	12.194592	8.656625	15.390237	18.890994	15	800000000	0.010000	1.000000	432.000000	80000	0.000050	0.004800	0	0.500000	0.000000	2.500000	1.000000	0.500000	0.001000	0.001000	0.010000	31872	0	10.000000	7.000000	1.000000
sus	inf	inf_blood	z	x[0]	y[0][0]	z[0]	x[1]	y[1][0]	z[1]	S[0]	synchrony
219000000	94990000	5000000	10.000000	21900	9499	0.001000	21900	9499	0.001000	10000000	0.000000
79965605	170263418	885996	3941.516320	8815	16355	0.394152	12338	14086	0.394152	10690968	0.000000
88523482	150322761	782110	6325.803353	10007	14120	0.632580	13849	11914	0.632580	11254104	0.000000
92730703	141525533	735649	7771.765723	10480	13374	0.777177	14564	10965	0.777177	11805536	0.000000
95213120	136621184	710321	8648.676577	10750	13019	0.864868	14571	10894	0.864868	12348707	0.000000
96713738	133801328	695323	9180.483393	11009	12629	0.918048	14982	10290	0.918048	12886897	0.000000
97630954	132124982	689666	9503.000201	10974	12316	0.950300	14960	10321	0.950300	13423351	0.000000
98176602	131132393	682953	9698.592075	10925	12414	0.969859	15057	10116	0.969859	13956035	0.000000
98495099	130535523	678837	9817.209710	10953	12449	0.981721	15410	9920	0.981721	14488769	0.000000
98698066	130183867	677771	9889.145947	10877	12664	0.988915	15350	9930	0.988915	15016850	0.000000
98833417	129931810	677573	9932.772025	11026	12215	0.993277	15173	10115	0.993277	15546372	0.000000
98876442	129837040	676504	9959.229270	11103	12369	0.995923	15490	9770	0.995923	16074601	0.000000
98908288	129780462	674852	9975.274394	11063	12238	0.997527	15466	9844	0.997527	16601429	0.000000
98967995	129710364	676055	9985.005037	10879	12391	0.998501	15213	10068	0.998501	17128806	0.000000
98984108	129674152	675210	9990.906233	11104	12469	0.999091	15461	9705	0.999091	17654669	0.000000
99006558	129654541	676773	9994.485041	11062	12085	0.999449	15434	10027	0.999449	18179147	0.000000
99018773	129626191	675644	9996.655426	11009	12475	0.999666	15270	9842	0.999666	18702890	0.000000
99004388	129637280	675204	9997.971667	11099	12194	0.999797	15429	9806	0.999797	19225716	0.000000
99010359	129619477	673218	9998.769908	11252	12242	0.999877	15357	9860	0.999877	19747239	0.000000
99021878	129621417	673565	9999.254005	11139	12216	0.999925	15422	9767	0.999925	20269157	0.000000
98989456	129657656	674865	9999.547588	11032	12492	0.999955	15065	10027	0.999955	20788894	0.000000
99017972	129629635	674744	9999.725632	11048	12258	0.999973	15470	9967	0.999973	21308375	0.000000
99011655	129634637	675759	9999.833608	10886	12396	0.999983	15436	9804	0.999983	21828105	0.000000
98990928	129648190	674332	9999.899091	11211	12284	0.999990	15198	10064	0.999990	22347459	0.000000
99008071	129631707	675145	9999.938803	11092	12358	0.999994	15462	10022	0.999994	22864399	0.000000
99018216	129622582	673864	9999.962887	11217	12096	0.999996	15206	9970	0.999996	23380270	0.000000
99014609	129627505	675279	9999.977493	11155	12213	0.999998	15494	9866	0.999998	23896161	0.000000
99006482	129638091	675256	9999.986350	11135	12206	0.999999	15569	9745	0.999999	24410935	0.000000
99012609	129635988	675176	9999.991722	11121	12311	0.999999	15501	9807	0.999999	24924518	0.000000
99030603	129611952	676216	9999.994980	11030	12177	0.999999	15527	9765	0.999999	25436991	0.000000
99010736	129662444	676989	9999.996955	10880	12325	1.000000	15503	9779	1.000000	25948975	0.000000
99020472	129602115	675621	9999.998154	11031	12284	1.000000	15375	9959	1.000000	26460709	0.000000
99022389	129613803	673523	9999.998880	11093	12240	1.000000	15246	10073	1.000000	26971872	0.000000
99001438	129645245	675612	9999.999321	11201	12277	1.000000	15423	9867	1.000000	27481970	0.000000
98997364	129662052	674006	9999.999588	11103	12273	1.000000	15409	9837	1.000000	27990467	0.000000
98995181	129624072	675858	9999.999750	11126	12220	1.000000	15456	9799	1.000000	28499745	0.000000
99024992	129624936	676431	9999.999849	11269	12104	1.000000	15185	10125	1.000000	29006310	0.000000
99023221	129624066	674488	9999.999908	11166	12267	1.000000	15395	9781	1.000000	29513984	0.000000
99007495	129642819	676022	9999.999944	10944	12486	1.000000	15475	9946	1.000000	30022272	0.000000
99012926	129629003	674816	9999.999966	11077	12247	1.000000	15279	9964	1.000000	30528024	0.000000
99009051	129625116	675404	9999.999980	11239	12193	1.000000	15190	10031	1.000000	31033601	-1.#IND00
99019120	129643166	675818	9999.999988	11109	12300	1.000000	15501	9848	1.000000	31538483	-0.003200
99011196	129621187	674295	9999.999992	11218	12012	1.000000	15319	9903	1.000000	32040623	0.001587
98993498	129649392	676357	9999.999995	11002	12391	1.000000	15555	9906	1.000000	32543070	0.005607
99006797	129634019	675133	9999.999997	11055	12227	1.000000	15378	9970	1.000000	33045349	0.007343
99009572	129627896	674257	9999.999998	10934	12458	1.000000	15312	9963	1.000000	33546350	0.006820
99031986	129615630	676183	9999.999999	11065	12420	1.000000	15595	9880	1.000000	34047636	0.007099
99025764	129622563	675231	9999.999999	11057	12251	1.000000	15319	9954	1.000000	34548367	0.008401
98993949	129643748	674776	10000.000000	11136	12276	1.000000	15413	9823	1.000000	35046953	0.003976
99004216	129617956	674858	10000.000000	11183	12250	1.000000	15455	9868	1.000000	35545938	0.003475
99029119	129603174	674557	10000.000000	10930	12522	1.000000	15356	9958	1.000000	36044438	0.001095
99032342	129605690	674471	10000.000000	10998	12390	1.000000	15210	10107	1.000000	36542535	0.000724
99022817	129612484	675640	10000.000000	11113	12348	1.000000	15497	9771	1.000000	37038053	0.002835
99010593	129638958	673823	10000.000000	11011	12388	1.000000	15245	10001	1.000000	37534385	0.002015
99028369	129608664	676154	10000.000000	11134	12177	1.000000	15428	9740	1.000000	38028516	0.001919
99007102	129646571	674041	10000.000000	10919	12449	1.000000	15328	10009	1.000000	38522458	0.002316
98996745	129646898	676210	10000.000000	10987	12549	1.000000	15423	9644	1.000000	39014352	0.001701
99010483	129632754	675121	10000.000000	11145	11996	1.000000	15534	10027	1.000000	39507962	0.002254
99001449	129649802	674749	10000.000000	11178	12286	1.000000	15202	10047	1.000000	40000298	0.002203
98999206	129650366	674035	10000.000000	11028	12355	1.000000	15248	9987	1.000000	40491806	0.001757
99002671	129628306	675607	10000.000000	11252	12142	1.000000	15494	9809	1.000000	40982607	0.003809
99026812	129622594	675793	10000.000000	11000	12446	1.000000	15300	9856	1.000000	41471265	0.003795
99015035	129627443	675669	10000.000000	11063	12298	1.000000	15211	10197	1.000000	41959748	0.003960
98999124	129661946	674482	10000.000000	11145	12150	1.000000	15350	10029	1.000000	42447325	0.004648
99008403	129635735	675423	10000.000000	10894	12350	1.000000	15378	9889	1.000000	42933447	0.002738
99015851	129630160	674861	10000.000000	11351	12105	1.000000	15351	9858	1.000000	43421083	0.002896
99014859	129632314	675137	10000.000000	10901	12469	1.000000	15425	9890	1.000000	43908457	0.001691
99033135	129603966	676184	10000.000000	11058	12279	1.000000	15301	9931	1.000000	44394965	0.001674
99029365	129613742	674071	10000.000000	10985	12443	1.000000	15234	9970	1.000000	44879249	0.001593
99024486	129639259	675013	10000.000000	11168	12214	1.000000	15352	9964	1.000000	45362472	0.001752
98998271	129637782	675296	10000.000000	11141	12189	1.000000	15383	10093	1.000000	45844962	0.001694
99009166	129643273	675605	10000.000000	11055	12324	1.000000	15370	10033	1.000000	46327290	0.001596
99022397	129632445	674463	10000.000000	11172	12328	1.000000	15376	9946	1.000000	46809703	0.001617
99010841	129636272	674833	10000.000000	11013	12395	1.000000	15150	10043	1.000000	47291144	0.001508
99006603	129634882	674320	10000.000000	11125	12235	1.000000	15253	10089	1.000000	47770437	0.001566
99013619	129641051	676296	10000.000000	10989	12425	1.000000	15245	10129	1.000000	48249508	0.002017
98991784	129660381	675713	10000.000000	11224	12119	1.000000	15415	10101	1.000000	48728736	0.001828
98997407	129632969	674587	10000.000000	11124	12071	1.000000	15173	10053	1.000000	49207257	0.001118
99020270	129627957	675252	10000.000000	10966	12543	1.000000	15405	9779	1.000000	49684603	0.001128
98988239	129650158	674603	10000.000000	11159	12181	1.000000	15362	9953	1.000000	50161869	0.001364
99006270	129635770	675086	10000.000000	10865	12523	1.000000	15438	9881	1.000000	50637392	0.001250
98997901	129636156	675635	10000.000000	11056	12327	1.000000	15367	9950	1.000000	51112335	0.001154
99011694	129628290	675528	10000.000000	11116	12219	1.000000	15612	9647	1.000000	51585573	0.001192
99004117	129633222	674636	10000.000000	11012	12299	1.000000	15325	9959	1.000000	52059438	0.000410
99003368	129624556	674080	10000.000000	11174	12350	1.000000	15586	9810	1.000000	52532885	0.000364
99007731	129633033	674690	10000.000000	11020	12206	1.000000	15349	10083	1.000000	53005165	0.001213
99015665	129629197	674313	10000.000000	11037	12436	1.000000	15443	9847	1.000000	53476815	0.001355
99018991	129606088	676030	10000.000000	11071	12156	1.000000	15330	9893	1.000000	53948897	0.000995
99032307	129620106	675065	10000.000000	11082	12375	1.000000	15132	9961	1.000000	54419642	0.001090
99016835	129628031	674482	10000.000000	11155	12140	1.000000	15033	10271	1.000000	54888857	0.001103
99009769	129632723	674242	10000.000000	11184	12191	1.000000	15462	10026	1.000000	55358759	0.000474
99013712	129629837	674647	10000.000000	10882	12486	1.000000	15103	10174	1.000000	55827412	0.000963
99010215	129631481	675101	10000.000000	10998	12322	1.000000	15527	9768	1.000000	56295541	0.000859
99010506	129635295	675144	10000.000000	11076	12318	1.000000	15628	9537	1.000000	56761234	0.000504
99030627	129611870	674296	10000.000000	10995	12336	1.000000	15388	9821	1.000000	57226928	0.000377
98991520	129665064	675195	10000.000000	11199	12105	1.000000	15347	9660	1.000000	57690874	0.000992
99015025	129620651	674681	10000.000000	11231	12325	1.000000	15489	9929	1.000000	58153565	0.000961
98992805	129642403	675839	10000.000000	11068	12278	1.000000	15403	10050	1.000000	58615685	0.001266
99008772	129631948	673989	10000.000000	10965	12549	1.000000	15346	10014	1.000000	59079141	0.000910
99026482	129617601	674360	10000.000000	11160	12183	1.000000	15131	10214	1.000000	59542528	0.000359
npatches	nstrain	runtime	dt	init_x	init_y	init_y_blood	init_z	init_S	beta0	beta1	beta2	beta3	mean_beta	B	d	delta	delta_blood	b[0]	mut	m	CTL	c	g	epsilon	k	het	lambda	rho	omega	x_max	patch.dyna	DELTA	A	VA
10000	1	100.000000	0.001000	21900	9499	5000000	0.001000	10000000	22.211834	8.761773	18.709451	17.594983	15	800000000	0.010000	1.000000	432.000000	80000	0.000050	0.004800	0	0.500000	0.000000	2.500000	2.000000	0.500000	0.001000	0.001000	0.010000	31872	0	10.000000	7.000000	1.000000
sus	inf	inf_blood	z	x[0]	y[0][0]	z[0]	x[1]	y[1][0]	z[1]	S[0]	synchrony
219000000	94990000	5000000	10.000000	21900	9499	0.001000	21900	9499	0.001000	10000000	0.000000
85862502	151793314	791765	3941.516320	5592	16925	0.394152	12938	12598	0.394152	10676786	0.000000
101553479	122102306	636292	6325.803353	6354	14290	0.632580	15427	9253	0.632580	11206071	0.000000
109822113	109563276	570669	7771.765723	6958	12911	0.777177	16681	8299	0.777177	11716471	0.000000
114707577	102931675	535704	8648.676577	7139	12380	0.864868	17343	7436	0.864868	12211678	0.000000
117650883	99229739	517892	9180.483393	7372	12000	0.918048	17616	6979	0.918048	12698399	0.000000
119430252	97088992	506053	9503.000201	7371	11730	0.950300	18460	6617	0.950300	13180330	0.000000
120508377	95797365	498947	9698.592075	7511	11716	0.969859	18301	6786	0.969859	13658912	0.000000
121135116	95064151	495912	9817.209710	7387	11775	0.981721	18435	6594	0.981721	14134353	0.000000
121540085	94564902	492666	9889.145947	7579	11346	0.988915	18619	6423	0.988915	14607655	0.000000
121800349	94278498	490465	9932.772025	7585	11486	0.993277	18405	6576	0.993277	15079200	0.000000
121929872	94139264	490539	9959.229270	7700	11580	0.995923	18903	6239	0.995923	15551069	0.000000
121999354	94061928	490425	9975.274394	7531	11662	0.997527	18586	6378	0.997527	16020323	0.000000
122049441	94013245	489897	9985.005037	7624	11491	0.998501	18660	6466	0.998501	16489756	0.000000
122107436	93934658	489266	9990.906233	7608	11446	0.999091	18748	6396	0.999091	16957562	0.000000
122118786	93917073	488392	9994.485041	7628	11326	0.999449	18602	6451	0.999449	17426174	0.000000
122129355	93905982	488083	9996.655426	7493	11573	0.999666	18701	6495	0.999666	17892999	0.000000
122126847	93902315	490026	9997.971667	7623	11485	0.999797	18636	6657	0.999797	18360043	0.000000
122158233	93869262	489167	9998.769908	7775	11215	0.999877	18525	6448	0.999877	18824885	0.000000
122152387	93887850	488090	9999.254005	7552	11583	0.999925	18611	6489	0.999925	19290449	0.000000
122136014	93902032	488461	9999.547588	7570	11656	0.999955	18886	6367	0.999955	19754552	0.000000
122136649	93888641	488495	9999.725632	7691	11416	0.999973	18847	6445	0.999973	20218154	0.000000
122153333	93878919	488169	9999.833608	7664	11532	0.999983	18587	6658	0.999983	20680436	0.000000
122136503	93899613	489851	9999.899091	7520	11575	0.999990	18728	6206	0.999990	21142258	0.000000
122124044	93895872	489260	9999.938803	7578	11510	0.999994	18636	6493	0.999994	21602936	0.000000
122138944	93875785	489608	9999.962887	7644	11412	0.999996	18613	6503	0.999996	22064578	0.000000
122124374	93907203	487555	9999.977493	7445	11613	0.999998	18526	6488	0.999998	22524368	0.000000
122171775	93877608	489116	9999.986350	7569	11620	0.999999	18638	6398	0.999999	22983888	0.000000
122136111	93895644	488288	9999.991722	7714	11492	0.999999	18717	6445	0.999999	23443017	0.000000
122147895	93894016	487233	9999.994980	7490	11594	0.999999	18666	6558	0.999999	23900496	0.000000
122145207	93904346	488910	9999.996955	7616	11515	1.000000	18767	6368	1.000000	24357475	0.000000
122141836	93892274	487209	9999.998154	7566	11487	1.000000	18603	6546	1.000000	24813335	0.000000
122154253	93887647	490064	9999.998880	7552	11331	1.000000	18268	6724	1.000000	25269641	0.000000
122135053	93891746	488617	9999.999321	7548	11440	1.000000	18810	6469	1.000000	25724561	0.000000
122144553	93885897	488936	9999.999588	7526	11553	1.000000	18692	6376	1.000000	26179758	0.000000
122151996	93879043	488444	9999.999750	7564	11480	1.000000	18817	6421	1.000000	26635069	0.000000
122125320	93896047	489938	9999.999849	7514	11452	1.000000	18753	6393	1.000000	27086692	0.000000
122166050	93873580	489661	9999.999908	7598	11573	1.000000	18700	6420	1.000000	27538995	0.000000
122140947	93889776	487885	9999.999944	7600	11363	1.000000	18658	6387	1.000000	27990297	0.000000
122141156	93892289	488837	9999.999966	7599	11436	1.000000	18882	6428	1.000000	28441831	0.000000
122157086	93884501	490049	9999.999980	7716	11407	1.000000	18488	6619	1.000000	28892829	-1.#IND00
122145749	93872267	489803	9999.999988	7705	11198	1.000000	18802	6373	1.000000	29343253	-0.001600
122129482	93909151	490015	9999.999992	7603	11635	1.000000	18999	6241	1.000000	29793446	-0.009061
122144147	93897033	488850	9999.999995	7504	11585	1.000000	18714	6414	1.000000	30241566	-0.004370
122153117	93895758	489632	9999.999997	7501	11511	1.000000	18328	6453	1.000000	30689487	-0.013057
122132134	93914754	488642	9999.999998	7699	11454	1.000000	18891	6381	1.000000	31136902	-0.008733
122151331	93894755	490099	9999.999999	7606	11559	1.000000	18615	6618	1.000000	31583493	-0.007974
122157291	93871519	489007	9999.999999	7696	11296	1.000000	18298	6589	1.000000	32029626	-0.006343
122141378	93901083	489477	10000.000000	7553	11508	1.000000	19000	6192	1.000000	32474955	-0.002120
122158598	93862821	489648	10000.000000	7626	11489	1.000000	19055	6193	1.000000	32918967	0.000258
122170496	93885183	488508	10000.000000	7407	11773	1.000000	18823	6470	1.000000	33363033	0.001724
122124928	93913344	489527	10000.000000	7540	11570	1.000000	18843	6147	1.000000	33805694	0.001459
122158170	93868335	489223	10000.000000	7650	11447	1.000000	18447	6551	1.000000	34247044	0.001604
122137258	93883964	490162	10000.000000	7672	11434	1.000000	18753	6475	1.000000	34688610	-0.000459
122153831	93881227	489441	10000.000000	7655	11612	1.000000	19005	6256	1.000000	35131173	-0.000948
122154933	93887657	488658	10000.000000	7753	11377	1.000000	18512	6534	1.000000	35571090	0.000061
122145505	93901087	490282	10000.000000	7651	11468	1.000000	18701	6389	1.000000	36010928	-0.000185
122147615	93888783	489517	10000.000000	7742	11298	1.000000	18749	6310	1.000000	36449995	0.000575
122134822	93907667	489560	10000.000000	7501	11538	1.000000	18721	6364	1.000000	36888853	0.000388
122160803	93896977	489996	10000.000000	7703	11467	1.000000	18547	6664	1.000000	37327488	0.000007
122145235	93894957	490127	10000.000000	7574	11535	1.000000	18994	6207	1.000000	37764343	0.000511
122151513	93878079	487336	10000.000000	7633	11365	1.000000	18454	6481	1.000000	38199881	0.000365
122132441	93886764	487861	10000.000000	7689	11456	1.000000	18983	6212	1.000000	38635713	-0.000215
122157161	93882191	489351	10000.000000	7644	11488	1.000000	18909	6361	1.000000	39070162	-0.000283
122164570	93876632	489765	10000.000000	7508	11653	1.000000	18909	6334	1.000000	39502807	-0.000575
122154379	93892018	488454	10000.000000	7631	11610	1.000000	18783	6362	1.000000	39937631	0.000112
122153869	93891310	489460	10000.000000	7621	11623	1.000000	18380	6545	1.000000	40371377	0.000092
122135956	93877286	488935	10000.000000	7504	11607	1.000000	18938	6220	1.000000	40803925	0.000418
122170046	93870095	487779	10000.000000	7590	11584	1.000000	18672	6391	1.000000	41235672	-0.000039
122135204	93916467	489577	10000.000000	7681	11343	1.000000	18738	6549	1.000000	41666365	-0.000327
122161596	93895613	488500	10000.000000	7547	11571	1.000000	18814	6322	1.000000	42096319	-0.000581
122142425	93886374	487713	10000.000000	7590	11424	1.000000	18734	6485	1.000000	42526354	-0.000732
122139803	93895631	487784	10000.000000	7693	11291	1.000000	18510	6557	1.000000	42956107	-0.000839
122130239	93904426	488346	10000.000000	7598	11555	1.000000	18803	6395	1.000000	43384198	-0.000570
122139706	93895495	490158	10000.000000	7523	11565	1.000000	18567	6587	1.000000	43812362	-0.000034
122137538	93889567	488780	10000.000000	7653	11578	1.000000	18814	6243	1.000000	44239323	0.000173
122143022	93890807	488542	10000.000000	7726	11164	1.000000	18973	6208	1.000000	44666259	0.000407
122137351	93884140	489047	10000.000000	7520	11432	1.000000	18518	6597	1.000000	45091303	0.000431
122161881	93879158	489472	10000.000000	7523	11614	1.000000	18998	6216	1.000000	45516885	0.001009
122175606	93861242	489552	10000.000000	7605	11587	1.000000	18527	6522	1.000000	45941089	0.000416
122161353	93877796	488862	10000.000000	7531	11522	1.000000	18881	6351	1.000000	46366498	0.000498
122137356	93886918	488076	10000.000000	7576	11544	1.000000	18710	6427	1.000000	46789451	0.000234
122165440	93878748	490159	10000.000000	7656	11477	1.000000	19012	6249	1.000000	47212929	0.000138
122142263	93879430	489679	10000.000000	7565	11432	1.000000	18777	6392	1.000000	47635482	0.000112
122143533	93873872	490463	10000.000000	7653	11507	1.000000	18923	6238	1.000000	48057198	0.000030
122140727	93889135	490867	10000.000000	7536	11404	1.000000	19007	6209	1.000000	48477826	-0.000785
122138074	93891782	488573	10000.000000	7766	11436	1.000000	18598	6477	1.000000	48897246	-0.000465
122165023	93876205	488336	10000.000000	7636	11609	1.000000	18819	6407	1.000000	49317129	-0.000121
122128398	93899201	488593	10000.000000	7499	11450	1.000000	18502	6756	1.000000	49735488	0.000289
122166019	93866917	489119	10000.000000	7591	11562	1.000000	18581	6459	1.000000	50154150	0.001396
122143751	93891570	488749	10000.000000	7586	11417	1.000000	18623	6553	1.000000	50572874	0.001135
122150157	93906883	489200	10000.000000	7528	11715	1.000000	18723	6534	1.000000	50991681	0.000775
122131772	93894312	489153	10000.000000	7681	11428	1.000000	18751	6509	1.000000	51408133	0.000964
122131369	93889587	487880	10000.000000	7576	11485	1.000000	18733	6434	1.000000	51824290	0.000040
122140843	93873997	489859	10000.000000	7646	11470	1.000000	18866	6339	1.000000	52239363	0.000233
122149825	93899388	488603	10000.000000	7740	11406	1.000000	18568	6464	1.000000	52654367	0.000126
122143097	93893164	488733	10000.000000	7517	11544	1.000000	18358	6671	1.000000	53069591	0.000187
122142241	93883176	488972	10000.000000	7525	11723	1.000000	18525	6474	1.000000	53482822	-0.000077
122134393	93899813	488547	10000.000000	7508	11728	1.000000	18699	6382	1.000000	53895232	-0.001013
122137053	93895576	489354	10000.000000	7619	11494	1.000000	18651	6489	1.000000	54308135	-0.000754
npatches	nstrain	runtime	dt	init_x	init_y	init_y_blood	init_z	init_S	beta0	beta1	beta2	beta3	mean_beta	B	d	delta	delta_blood	b[0]	mut	m	CTL	c	g	epsilon	k	het	lambda	rho	omega	x_max	patch.dyna	DELTA	A	VA
10000	1	100.000000	0.001000	21900	9499	5000000	0.001000	10000000	11.492435	13.538654	13.653840	18.462716	15	800000000	0.010000	1.000000	432.000000	80000	0.000050	0.004800	0	0.500000	0.000000	2.500000	3.000000	0.500000	0.001000	0.001000	0.010000	31872	0	10.000000	7.000000	1.000000
sus	inf	inf_blood	z	x[0]	y[0][0]	z[0]	x[1]	y[1][0]	z[1]	S[0]	synchrony
219000000	94990000	5000000	10.000000	21900	9499	0.001000	21900	9499	0.001000	10000000	0.000000
91649197	135629263	706658	3941.516320	10698	12671	0.394152	9248	13508	0.394152	10666233	0.000000
114401819	100283468	522864	6325.803353	13547	8996	0.632580	11604	10063	0.632580	11165432	0.000000
126576272	86400131	450083	7771.765723	15071	7519	0.777177	13042	8313	0.777177	11632858	0.000000
133755272	79309425	413173	8648.676577	15797	6917	0.864868	13597	7903	0.864868	12079803	0.000000
138048713	75392468	392543	9180.483393	16448	6458	0.918048	14314	7245	0.918048	12516392	0.000000
140689457	73120863	381815	9503.000201	16679	6340	0.950300	14454	7186	0.950300	12944998	0.000000
142263188	71808404	373840	9698.592075	17094	6024	0.969859	14379	7139	0.969859	13368217	0.000000
143249445	70993123	370759	9817.209710	17253	5923	0.981721	14619	6932	0.981721	13787691	0.000000
143802854	70546654	367822	9889.145947	17124	5957	0.988915	14548	6887	0.988915	14207911	0.000000
144162024	70254113	365860	9932.772025	17444	5742	0.993277	14867	6823	0.993277	14625559	0.000000
144391068	70079507	365916	9959.229270	17132	5942	0.995923	14874	6737	0.995923	15042656	0.000000
144513092	69970800	364334	9975.274394	17029	6101	0.997527	14668	6944	0.997527	15456671	0.000000
144563724	69929229	364482	9985.005037	16708	6186	0.998501	14434	6941	0.998501	15870745	0.000000
144636551	69859015	364494	9990.906233	17322	6045	0.999091	15063	6562	0.999091	16282508	0.000000
144664492	69848342	363990	9994.485041	17318	5889	0.999449	14959	6846	0.999449	16694029	0.000000
144673102	69847107	363430	9996.655426	17677	5710	0.999666	14795	6810	0.999666	17104828	0.000000
144702442	69814704	364559	9997.971667	17031	6075	0.999797	14716	6826	0.999797	17515833	0.000000
144682218	69840392	362770	9998.769908	17218	6031	0.999877	14609	6897	0.999877	17926091	0.000000
144716919	69813506	364569	9999.254005	16859	6240	0.999925	14416	7163	0.999925	18335269	0.000000
144727791	69812080	364149	9999.547588	17075	5875	0.999955	14750	6729	0.999955	18743903	0.000000
144713897	69801195	363804	9999.725632	17328	5969	0.999973	14848	6864	0.999973	19152122	0.000000
144705903	69810632	363408	9999.833608	17357	5892	0.999983	14930	6647	0.999983	19560350	0.000000
144710644	69814831	363978	9999.899091	17118	6075	0.999990	14630	6958	0.999990	19968106	0.000000
144723687	69807078	362702	9999.938803	17251	5949	0.999994	14725	6923	0.999994	20374551	0.000000
144717856	69812406	364957	9999.962887	17319	5889	0.999996	14541	6867	0.999996	20780425	0.000000
144697675	69801114	363792	9999.977493	17022	6002	0.999998	14717	6848	0.999998	21185286	0.000000
144692826	69829405	362186	9999.986350	17374	5849	0.999999	14650	6851	0.999999	21589656	0.000000
144706284	69831570	363359	9999.991722	17273	5815	0.999999	14800	6783	0.999999	21993653	0.000000
144727941	69778732	362501	9999.994980	17355	5961	0.999999	14772	6714	0.999999	22396403	0.000000
144724671	69798831	363403	9999.996955	17163	5983	1.000000	15157	6590	1.000000	22799967	0.000000
144704818	69816039	363142	9999.998154	17109	5911	1.000000	14753	6780	1.000000	23201384	0.000000
144662375	69855252	363576	9999.998880	17273	6048	1.000000	14876	6797	1.000000	23603129	0.000000
144698355	69822877	364176	9999.999321	17443	5728	1.000000	14712	6905	1.000000	24002778	0.000000
144712201	69812858	363204	9999.999588	17382	5792	1.000000	14599	6749	1.000000	24403035	0.000000
144696813	69817475	363205	9999.999750	17320	5742	1.000000	14698	6869	1.000000	24802380	0.000000
144698092	69814051	363734	9999.999849	17376	5902	1.000000	14853	6710	1.000000	25200807	0.000000
144677898	69826437	364100	9999.999908	17354	5769	1.000000	14354	7291	1.000000	25598699	0.000000
144714287	69804429	363053	9999.999944	17182	5855	1.000000	14807	6833	1.000000	25996722	0.000000
144688892	69808521	363297	9999.999966	17532	5721	1.000000	14811	6889	1.000000	26395802	0.000000
144692645	69842056	363102	9999.999980	17393	5857	1.000000	14658	7084	1.000000	26793106	-1.#IND00
144706095	69813242	364128	9999.999988	16891	6151	1.000000	14860	6756	1.000000	27189805	0.008000
144695864	69807330	363907	9999.999992	17042	5992	1.000000	14597	7036	1.000000	27585182	0.000068
144673617	69830609	364397	9999.999995	17246	5975	1.000000	14985	6693	1.000000	27980229	0.004342
144723130	69793495	363523	9999.999997	17155	6009	1.000000	14540	6937	1.000000	28374801	0.003662
144717107	69804314	363643	9999.999998	17048	5954	1.000000	14822	6797	1.000000	28768208	0.004672
144691094	69813230	363979	9999.999999	17143	5899	1.000000	14614	7069	1.000000	29161838	0.004404
144676171	69818679	363483	9999.999999	17212	6131	1.000000	14810	6823	1.000000	29554647	0.007845
144723154	69815251	363684	10000.000000	17261	5852	1.000000	14842	6842	1.000000	29947134	0.006810
144725889	69815298	362963	10000.000000	17203	5810	1.000000	14737	6881	1.000000	30339586	0.004053
144711491	69811925	364262	10000.000000	17660	5888	1.000000	15031	6694	1.000000	30729117	0.002908
144718113	69806974	364457	10000.000000	17241	6038	1.000000	14733	6968	1.000000	31119519	0.002115
144668512	69851325	362980	10000.000000	17368	5886	1.000000	14784	6642	1.000000	31510054	-0.000102
144708932	69809647	363777	10000.000000	17156	5861	1.000000	14646	6862	1.000000	31898487	-0.000348
144690631	69828908	363583	10000.000000	17049	6056	1.000000	14921	6824	1.000000	32287989	0.001168
144741462	69781805	363453	10000.000000	17079	5953	1.000000	15017	6707	1.000000	32675275	-0.001641
144718653	69812232	364052	10000.000000	17226	5971	1.000000	14762	6811	1.000000	33062983	-0.001435
144703276	69832182	362419	10000.000000	17138	6021	1.000000	14713	6971	1.000000	33449787	-0.002011
144707547	69829431	363813	10000.000000	17187	6002	1.000000	15005	6683	1.000000	33835920	-0.001059
144668733	69838460	363910	10000.000000	17026	6015	1.000000	14892	6648	1.000000	34222033	-0.001169
144715584	69816511	364305	10000.000000	17230	5866	1.000000	15033	6769	1.000000	34607429	-0.000277
144699801	69825712	364783	10000.000000	17180	6102	1.000000	14731	6809	1.000000	34993081	0.000514
144725220	69828880	363551	10000.000000	16908	6034	1.000000	14677	6977	1.000000	35377700	0.000670
144702535	69817992	362947	10000.000000	17389	5868	1.000000	14708	6946	1.000000	35761245	0.000851
144723183	69804429	364050	10000.000000	17442	5697	1.000000	14732	6846	1.000000	36145554	0.000832
144702696	69828578	362943	10000.000000	16828	6232	1.000000	14668	7049	1.000000	36527839	-0.000128
144687310	69812101	363324	10000.000000	17077	5961	1.000000	14758	6841	1.000000	36909159	0.000015
144688917	69843400	363361	10000.000000	17494	5807	1.000000	14788	6743	1.000000	37290835	-0.000216
144718075	69810884	363796	10000.000000	17287	5878	1.000000	14969	6739	1.000000	37671446	0.000123
144687641	69840599	363476	10000.000000	17518	5801	1.000000	14747	6901	1.000000	38050595	0.000193
144705327	69818539	362777	10000.000000	16925	6000	1.000000	14539	6904	1.000000	38429185	-0.001288
144700488	69835309	363453	10000.000000	17373	5861	1.000000	14821	6897	1.000000	38809053	-0.002548
144695329	69826871	363075	10000.000000	17046	6043	1.000000	14977	6802	1.000000	39187439	-0.002893
144715428	69812552	363120	10000.000000	17601	5765	1.000000	14620	6840	1.000000	39564615	-0.002866
144702713	69814184	363229	10000.000000	17144	5904	1.000000	15046	6767	1.000000	39942975	-0.002578
144703413	69821953	363432	10000.000000	17407	5926	1.000000	14773	6869	1.000000	40318984	-0.002830
144676005	69832618	363239	10000.000000	17252	5862	1.000000	14684	6954	1.000000	40694843	-0.002726
144667626	69837372	363882	10000.000000	17297	5883	1.000000	14620	6906	1.000000	41070032	-0.002471
144699196	69812530	364082	10000.000000	17306	5854	1.000000	14850	6796	1.000000	41446183	-0.002682
144690768	69826242	363380	10000.000000	17256	5919	1.000000	14823	6899	1.000000	41820777	-0.002453
144693513	69824167	363034	10000.000000	17239	5808	1.000000	14649	7110	1.000000	42194877	-0.002272
144715564	69812881	363617	10000.000000	16998	6097	1.000000	14987	6750	1.000000	42566331	-0.002189
144691000	69830891	363270	10000.000000	17354	5848	1.000000	14744	6935	1.000000	42940187	-0.002070
144715484	69812428	364249	10000.000000	17024	5885	1.000000	14943	6753	1.000000	43311390	-0.001180
144701608	69812276	363619	10000.000000	17143	5869	1.000000	14714	7058	1.000000	43683599	-0.001467
144700395	69820013	363495	10000.000000	17081	6044	1.000000	14784	6924	1.000000	44054204	-0.001292
144708037	69821108	363337	10000.000000	17283	5856	1.000000	14412	7025	1.000000	44424405	-0.001807
144677193	69825509	363684	10000.000000	17244	5854	1.000000	14747	6792	1.000000	44793832	-0.001378
144668885	69826981	364012	10000.000000	17292	6076	1.000000	14564	7041	1.000000	45164881	-0.000841
144701096	69826390	363467	10000.000000	17284	5851	1.000000	14425	7106	1.000000	45533204	-0.000986
144713753	69816618	364854	10000.000000	17259	5974	1.000000	14937	6720	1.000000	45902178	-0.000644
144687894	69826513	363928	10000.000000	17359	5793	1.000000	14921	6709	1.000000	46269785	-0.000435
144686131	69834459	362282	10000.000000	17464	5838	1.000000	14684	7029	1.000000	46637591	-0.000510
144728341	69814773	362761	10000.000000	17109	5919	1.000000	14903	6664	1.000000	47002671	-0.002861
144694178	69839343	363712	10000.000000	16986	6071	1.000000	14814	6644	1.000000	47368716	-0.002807
144723641	69806826	362764	10000.000000	17423	5812	1.000000	14742	6866	1.000000	47734008	-0.002698
144688649	69831821	364395	10000.000000	17375	5954	1.000000	14742	6921	1.000000	48099229	-0.002953
144708112	69817569	363031	10000.000000	17352	5895	1.000000	14665	6954	1.000000	48462838	-0.002510
144691818	69829068	363356	10000.000000	17005	5820	1.000000	14721	6681	1.000000	48827424	-0.002484
144717265	69811481	362899	10000.000000	17131	6177	1.000000	14797	6817	1.000000	49191200	-0.002405
npatches	nstrain	runtime	dt	init_x	init_y	init_y_blood	init_z	init_S	beta0	beta1	beta2	beta3	mean_beta	B	d	delta	delta_blood	b[0]	mut	m	CTL	c	g	epsilon	k	het	lambda	rho	omega	x_max	patch.dyna	DELTA	A	VA
10000	1	100.000000	0.001000	21900	9499	5000000	0.001000	10000000	8.788092	20.209160	20.648786	21.987573	15	800000000	0.010000	1.000000	432.000000	80000	0.000050	0.004800	0	0.500000	0.000000	2.500000	4.000000	0.500000	0.001000	0.001000	0.010000	31872	0	10.000000	7.000000	1.000000
sus	inf	inf_blood	z	x[0]	y[0][0]	z[0]	x[1]	y[1][0]	z[1]	S[0]	synchrony
219000000	94990000	5000000	10.000000	21900	9499	0.001000	21900	9499	0.001000	10000000	0.000000
97945735	121041316	631574	3941.516320	14510	9520	0.394152	6914	13731	0.394152	10654339	0.000000
127836300	82731560	431508	6325.803353	19066	5590	0.632580	8918	9994	0.632580	11120617	0.000000
143799998	68610033	357799	7771.765723	21475	3926	0.777177	9874	8601	0.777177	11545297	0.000000
153209254	61529527	320392	8648.676577	22908	3324	0.864868	10695	7748	0.864868	11945721	0.000000
158888666	57675191	300206	9180.483393	23848	2923	0.918048	10825	7617	0.918048	12329236	0.000000
162340175	55480414	288486	9503.000201	24670	2598	0.950300	11173	7273	0.950300	12703899	0.000000
164401838	54174311	281949	9698.592075	24901	2560	0.969859	11334	7360	0.969859	13072538	0.000000
165653435	53438610	278784	9817.209710	24880	2514	0.981721	11339	7146	0.981721	13437505	0.000000
166421362	52954671	275911	9889.145947	25081	2510	0.988915	11372	7199	0.988915	13798782	0.000000
166888419	52680650	275002	9932.772025	25027	2376	0.993277	11640	6844	0.993277	14159863	0.000000
167191616	52528674	274142	9959.229270	25486	2330	0.995923	11353	7053	0.995923	14518825	0.000000
167350584	52415360	272909	9975.274394	25116	2630	0.997527	11355	7052	0.997527	14876346	0.000000
167448522	52348531	273357	9985.005037	25362	2323	0.998501	11300	7082	0.998501	15233638	0.000000
167503791	52331285	272517	9990.906233	25067	2419	0.999091	11317	7293	0.999091	15590769	0.000000
167542439	52307603	272039	9994.485041	25225	2421	0.999449	11529	7019	0.999449	15946173	0.000000
167553253	52298970	271740	9996.655426	25054	2532	0.999666	11333	7045	0.999666	16301171	0.000000
167560765	52299805	272656	9997.971667	25350	2221	0.999797	11350	7023	0.999797	16655016	0.000000
167623220	52262419	272415	9998.769908	25290	2285	0.999877	11516	7045	0.999877	17008813	0.000000
167576177	52283804	272139	9999.254005	25362	2361	0.999925	11331	7207	0.999925	17363500	0.000000
167594536	52264273	272809	9999.547588	25537	2311	0.999955	11261	7190	0.999955	17716235	0.000000
167652141	52242878	271637	9999.725632	25229	2464	0.999973	11729	6734	0.999973	18069669	0.000000
167624975	52263629	272101	9999.833608	24881	2579	0.999983	11520	6974	0.999983	18421973	0.000000
167604431	52262586	272475	9999.899091	24856	2573	0.999990	11303	7104	0.999990	18774655	0.000000
167597639	52268274	271962	9999.938803	25151	2390	0.999994	11618	6949	0.999994	19125016	0.000000
167597115	52262712	272223	9999.962887	25335	2352	0.999996	11551	7040	0.999996	19475113	0.000000
167623162	52264927	273111	9999.977493	25332	2322	0.999998	11637	6721	0.999998	19825707	0.000000
167600042	52258351	271946	9999.986350	25413	2407	0.999999	11538	6903	0.999999	20174996	0.000000
167598580	52278599	272508	9999.991722	25188	2246	0.999999	11507	7028	0.999999	20523546	0.000000
167618281	52254456	272488	9999.994980	25363	2389	0.999999	11709	6819	0.999999	20871794	0.000000
167612054	52272079	272341	9999.996955	25487	2235	1.000000	11499	7263	1.000000	21219450	0.000000
167609500	52284507	271625	9999.998154	25438	2330	1.000000	11451	7016	1.000000	21567353	0.000000
167605865	52277345	272894	9999.998880	25270	2370	1.000000	11545	6955	1.000000	21914362	0.000000
167605622	52266225	271810	9999.999321	25160	2524	1.000000	11741	6850	1.000000	22260645	0.000000
167618747	52253375	272394	9999.999588	24743	2646	1.000000	11626	6757	1.000000	22607757	0.000000
167636333	52244612	271993	9999.999750	25498	2115	1.000000	11308	7203	1.000000	22953572	0.000000
167617924	52267587	271181	9999.999849	25470	2369	1.000000	11886	6825	1.000000	23297025	0.000000
167624861	52262416	272828	9999.999908	25505	2244	1.000000	11809	6908	1.000000	23641353	0.000000
167616223	52254011	272286	9999.999944	25363	2281	1.000000	11510	6968	1.000000	23984933	0.000000
167624219	52244322	272435	9999.999966	25244	2405	1.000000	11415	7135	1.000000	24328613	0.000000
167593225	52274172	272301	9999.999980	25091	2403	1.000000	11230	7149	1.000000	24672097	-1.#IND00
167609298	52272329	272656	9999.999988	25010	2605	1.000000	11512	6990	1.000000	25014512	-0.006400
167621131	52258116	272336	9999.999992	25036	2328	1.000000	11529	6979	1.000000	25355411	0.006733
167603563	52260988	271869	9999.999995	25445	2374	1.000000	11530	7053	1.000000	25695911	0.023616
167600682	52275131	272060	9999.999997	25416	2353	1.000000	11534	7063	1.000000	26036866	0.020450
167620179	52259964	272104	9999.999998	25544	2312	1.000000	11511	6901	1.000000	26377188	0.014453
167588239	52276932	271325	9999.999999	25342	2390	1.000000	11488	6991	1.000000	26718275	0.011801
167611885	52253866	272801	9999.999999	25082	2388	1.000000	11357	6941	1.000000	27057603	0.012568
167608775	52244542	272775	10000.000000	25413	2282	1.000000	11639	6982	1.000000	27395977	0.014138
167632585	52256899	271863	10000.000000	25226	2470	1.000000	11530	6946	1.000000	27734476	0.012633
167596894	52260054	272281	10000.000000	25019	2522	1.000000	11412	6926	1.000000	28072204	0.014366
167607581	52265311	272537	10000.000000	25247	2397	1.000000	11581	6940	1.000000	28409467	0.015656
167586766	52272410	271208	10000.000000	25542	2239	1.000000	11571	6895	1.000000	28745806	0.014545
167587007	52280845	271442	10000.000000	25760	2181	1.000000	11794	6825	1.000000	29082048	0.011113
167601240	52267495	273276	10000.000000	25042	2546	1.000000	11499	6990	1.000000	29418303	0.009615
167575588	52285808	272157	10000.000000	25316	2589	1.000000	11370	6890	1.000000	29754114	0.009361
167629119	52239052	272011	10000.000000	25553	2270	1.000000	11394	6964	1.000000	30087717	0.008450
167602901	52265353	272385	10000.000000	25120	2350	1.000000	11626	6959	1.000000	30419985	0.008318
167603729	52264180	272923	10000.000000	25262	2519	1.000000	11270	7232	1.000000	30753333	0.008583
167613516	52267118	273082	10000.000000	25166	2426	1.000000	11435	7051	1.000000	31086004	0.009096
167620913	52247619	272503	10000.000000	25338	2231	1.000000	11415	7045	1.000000	31418633	0.008451
167581658	52281577	272046	10000.000000	25249	2375	1.000000	11531	7160	1.000000	31750203	0.008105
167651383	52246063	271226	10000.000000	25420	2458	1.000000	11523	6881	1.000000	32081590	0.008070
167569554	52282819	273309	10000.000000	25118	2464	1.000000	11539	6993	1.000000	32412514	0.007165
167618395	52262528	273231	10000.000000	25113	2340	1.000000	11307	7205	1.000000	32742461	0.006210
167595488	52275433	272162	10000.000000	25486	2252	1.000000	11669	6720	1.000000	33072445	0.006216
167621985	52259308	271683	10000.000000	25274	2437	1.000000	11783	6772	1.000000	33401767	0.005627
167610496	52265715	271944	10000.000000	25327	2349	1.000000	11534	6907	1.000000	33729458	0.007085
167598729	52274478	272199	10000.000000	25881	2145	1.000000	11548	6964	1.000000	34058435	0.006905
167577186	52288360	272820	10000.000000	25361	2406	1.000000	11366	7071	1.000000	34386284	0.005224
167567694	52267415	271055	10000.000000	25622	2139	1.000000	11766	6793	1.000000	34714258	0.004875
167647735	52227680	272918	10000.000000	25803	2284	1.000000	11456	6983	1.000000	35041370	0.005139
167624305	52268732	271984	10000.000000	25374	2365	1.000000	11664	6965	1.000000	35367903	0.004814
167617518	52244570	272087	10000.000000	25204	2418	1.000000	11352	7011	1.000000	35694171	0.005017
167632608	52242939	272715	10000.000000	25203	2550	1.000000	11691	6932	1.000000	36020071	0.005102
167622606	52258103	272083	10000.000000	25085	2283	1.000000	11333	7352	1.000000	36345214	0.004216
167627741	52264572	271635	10000.000000	25391	2289	1.000000	11583	6989	1.000000	36670350	0.004389
167604295	52281754	272144	10000.000000	25558	2204	1.000000	11579	6941	1.000000	36993752	0.004456
167641300	52241078	272648	10000.000000	24987	2642	1.000000	11506	7056	1.000000	37317049	0.004332
167619198	52264452	272176	10000.000000	24763	2409	1.000000	11644	7072	1.000000	37639831	0.003997
167619043	52264479	271926	10000.000000	25593	2141	1.000000	11578	6897	1.000000	37962974	0.003991
167634490	52267862	271342	10000.000000	25128	2416	1.000000	11723	6737	1.000000	38286695	0.004946
167627967	52257703	271942	10000.000000	25414	2342	1.000000	11331	6960	1.000000	38608319	0.004841
167618717	52265409	271762	10000.000000	25204	2250	1.000000	11253	7266	1.000000	38929737	0.004708
167576127	52284386	272897	10000.000000	25312	2291	1.000000	11424	7033	1.000000	39250800	0.004612
167648076	52228980	272324	10000.000000	25305	2354	1.000000	11578	6989	1.000000	39570791	0.004551
167582268	52286541	273425	10000.000000	25043	2416	1.000000	11752	6832	1.000000	39890091	0.005008
167583127	52273984	272072	10000.000000	25398	2381	1.000000	11459	6984	1.000000	40209479	0.004167
167605053	52285998	272916	10000.000000	25033	2458	1.000000	11442	7066	1.000000	40528110	0.004061
167592629	52279510	270919	10000.000000	25288	2372	1.000000	11656	6971	1.000000	40845223	0.003883
167635702	52241114	271514	10000.000000	25452	2325	1.000000	11542	6938	1.000000	41163338	0.003698
167604019	52266284	272164	10000.000000	25623	2225	1.000000	11665	6840	1.000000	41479946	0.003621
167614979	52254695	271671	10000.000000	25082	2449	1.000000	11592	6936	1.000000	41797600	0.003601
167615131	52264487	272037	10000.000000	25420	2336	1.000000	11480	7007	1.000000	42114360	0.002268
167615056	52267216	272664	10000.000000	25420	2313	1.000000	11594	6965	1.000000	42430982	0.002165
167584928	52273689	272532	10000.000000	25278	2423	1.000000	11558	7096	1.000000	42745572	0.001739
167610265	52244706	271512	10000.000000	25133	2467	1.000000	11437	7005	1.000000	43059734	0.001695
167595227	52270791	272310	10000.000000	25105	2471	1.000000	11274	7246	1.000000	43374541	0.001501
167619144	52261544	271890	10000.000000	25382	2233	1.000000	11439	6897	1.000000	43688978	0.001431
167607876	52273941	271944	10000.000000	25783	2191	1.000000	11607	6902	1.000000	44002694	0.001516
npatches	nstrain	runtime	dt	init_x	init_y	init_y_blood	init_z	init_S	beta0	beta1	beta2	beta3	mean_beta	B	d	delta	delta_blood	b[0]	mut	m	CTL	c	g	epsilon	k	het	lambda	rho	omega	x_max	patch.dyna	DELTA	A	VA
10000	1	100.000000	0.001000	21900	9499	5000000	0.001000	10000000	11.131682	21.204985	20.703736	19.914537	15	800000000	0.010000	1.000000	432.000000	80000	0.000050	0.004800	0	0.500000	0.000000	2.500000	5.000000	0.500000	0.001000	0.001000	0.010000	31872	0	10.000000	7.000000	1.000000
sus	inf	inf_blood	z	x[0]	y[0][0]	z[0]	x[1]	y[1][0]	z[1]	S[0]	synchrony
219000000	94990000	5000000	10.000000	21900	9499	0.001000	21900	9499	0.001000	10000000	0.000000
103898249	108363927	565982	3941.516320	12355	9916	0.394152	6939	12680	0.394152	10641277	0.000000
140642335	68784647	358470	6325.803353	17094	5516	0.632580	9319	8665	0.632580	11076424	0.000000
160122512	54988039	287165	7771.765723	19557	4260	0.777177	10519	7494	0.777177	11460041	0.000000
171607193	48191642	251543	8648.676577	21093	3515	0.864868	11169	6934	0.864868	11812786	0.000000
178453292	44537844	232983	9180.483393	21717	3482	0.918048	11943	6380	0.918048	12147754	0.000000
182564587	42474189	221839	9503.000201	21998	2999	0.950300	12122	6178	0.950300	12472414	0.000000
185112219	41239818	214458	9698.592075	22834	2799	0.969859	12122	5933	0.969859	12788781	0.000000
186561593	40560579	210597	9817.209710	22647	2927	0.981721	12384	6013	0.981721	13100422	0.000000
187498744	40104176	209429	9889.145947	23084	2707	0.988915	12406	5901	0.988915	13409317	0.000000
188060119	39839228	208100	9932.772025	23324	2572	0.993277	12430	5861	0.993277	13716866	0.000000
188414230	39692649	207212	9959.229270	23365	2671	0.995923	12379	5837	0.995923	14023805	0.000000
188568462	39615768	207016	9975.274394	22981	2709	0.997527	12591	5682	0.997527	14329799	0.000000
188725681	39546118	205481	9985.005037	23287	2649	0.998501	12467	5765	0.998501	14633957	0.000000
188784502	39510268	205642	9990.906233	23196	2537	0.999091	12603	5748	0.999091	14938715	0.000000
188802724	39486101	206026	9994.485041	23451	2573	0.999449	12541	5640	0.999449	15242286	0.000000
188861427	39483604	206089	9996.655426	23003	2708	0.999666	12939	5701	0.999666	15545658	0.000000
188843690	39486508	205373	9997.971667	23779	2470	0.999797	12492	5777	0.999797	15848118	0.000000
188874641	39473179	205355	9998.769908	23294	2665	0.999877	12746	5797	0.999877	16149970	0.000000
188896952	39463304	205259	9999.254005	23856	2522	0.999925	12425	5711	0.999925	16451495	0.000000
188897908	39465016	205505	9999.547588	23100	2738	0.999955	12604	5758	0.999955	16752483	0.000000
188907249	39465371	205376	9999.725632	23328	2624	0.999973	12679	5784	0.999973	17052545	0.000000
188900029	39457537	206584	9999.833608	22966	2824	0.999983	12193	5963	0.999983	17352879	0.000000
188909940	39463913	205630	9999.899091	23259	2647	0.999990	12381	5754	0.999990	17652155	0.000000
188917082	39459463	205799	9999.938803	22922	2893	0.999994	12268	5875	0.999994	17951048	0.000000
188935545	39437625	205550	9999.962887	23494	2397	0.999996	12584	5829	0.999996	18249401	0.000000
188912669	39454962	204904	9999.977493	22943	2767	0.999998	12895	5556	0.999998	18547569	0.000000
188870109	39474537	205319	9999.986350	23920	2341	0.999999	12506	5772	0.999999	18845378	0.000000
188874763	39470452	205628	9999.991722	23238	2830	0.999999	12459	5696	0.999999	19143028	0.000000
188922070	39441784	204491	9999.994980	23419	2533	0.999999	12226	6049	0.999999	19440903	0.000000
188879267	39477701	204986	9999.996955	23402	2759	1.000000	12600	5883	1.000000	19736919	0.000000
188879531	39464857	205804	9999.998154	22944	2759	1.000000	12302	6224	1.000000	20033058	0.000000
188912022	39465185	205290	9999.998880	23084	2751	1.000000	12746	5657	1.000000	20328992	0.000000
188915212	39455466	205221	9999.999321	23319	2645	1.000000	12687	5652	1.000000	20624347	0.000000
188892774	39472025	205330	9999.999588	23235	2711	1.000000	12631	5736	1.000000	20919463	0.000000
188903753	39460695	205315	9999.999750	23429	2603	1.000000	12548	5801	1.000000	21212835	0.000000
188847480	39484444	205306	9999.999849	23169	2583	1.000000	12504	5864	1.000000	21507137	0.000000
188887889	39455627	205931	9999.999908	23272	2603	1.000000	12394	5898	1.000000	21799988	0.000000
188918596	39455727	205589	9999.999944	23061	2611	1.000000	12664	5705	1.000000	22092485	0.000000
188905305	39460380	204689	9999.999966	23896	2364	1.000000	12766	5775	1.000000	22384583	0.000000
188890752	39455736	205133	9999.999980	22852	2677	1.000000	12817	5700	1.000000	22676654	-1.#IND00
188877577	39471476	206312	9999.999988	23066	2669	1.000000	12380	5925	1.000000	22968795	0.011200
188892285	39464044	205155	9999.999992	23122	2647	1.000000	12568	5876	1.000000	23259944	-0.003729
188894556	39460933	205227	9999.999995	23423	2629	1.000000	12422	6005	1.000000	23550364	0.004408
188876259	39477961	205405	9999.999997	23156	2764	1.000000	12656	5616	1.000000	23841006	0.007858
188897253	39464695	206218	9999.999998	23016	2626	1.000000	12375	5920	1.000000	24130553	0.006728
188885650	39448746	204848	9999.999999	23657	2650	1.000000	12333	5941	1.000000	24420256	0.000229
188884461	39447958	206060	9999.999999	23587	2504	1.000000	12382	5674	1.000000	24708725	-0.004124
188886110	39466693	205505	10000.000000	22920	2792	1.000000	12613	5812	1.000000	24996762	-0.002644
188916714	39467889	205664	10000.000000	23416	2651	1.000000	12524	5889	1.000000	25284535	-0.000217
188911143	39458761	205871	10000.000000	23060	2688	1.000000	12782	5751	1.000000	25572867	-0.001114
188938169	39435331	205334	10000.000000	23359	2648	1.000000	12746	5659	1.000000	25859927	0.003688
188925481	39444788	204999	10000.000000	23446	2515	1.000000	12516	5832	1.000000	26147227	0.002103
188894304	39457194	205892	10000.000000	22813	2757	1.000000	12530	5831	1.000000	26432235	-0.000522
188903088	39455499	205299	10000.000000	23676	2512	1.000000	12580	5748	1.000000	26718915	0.001242
188889304	39461146	204747	10000.000000	23542	2570	1.000000	12366	5847	1.000000	27004762	0.003087
188908275	39450542	205894	10000.000000	23295	2517	1.000000	12326	6001	1.000000	27289423	0.004227
188882904	39458435	206664	10000.000000	23113	2667	1.000000	12818	5638	1.000000	27573436	0.003897
188902228	39457029	205915	10000.000000	23628	2408	1.000000	12807	5825	1.000000	27856958	0.006033
188914534	39450064	205741	10000.000000	23155	2745	1.000000	12586	5746	1.000000	28139902	0.005731
188923525	39447078	204280	10000.000000	23438	2499	1.000000	12606	5794	1.000000	28424068	0.007841
188896424	39449369	205249	10000.000000	23530	2536	1.000000	12619	5654	1.000000	28708164	0.006242
188902489	39464187	204660	10000.000000	23132	2663	1.000000	12446	5824	1.000000	28990647	0.005966
188883787	39467045	205344	10000.000000	23217	2692	1.000000	12447	5762	1.000000	29273236	0.005675
188977299	39428905	205354	10000.000000	23210	2587	1.000000	12424	5943	1.000000	29555152	0.005310
188901660	39457654	205646	10000.000000	22928	2769	1.000000	12457	5841	1.000000	29836980	0.004918
188929813	39454504	205989	10000.000000	23048	2715	1.000000	12526	5774	1.000000	30117945	0.005276
188882068	39449845	206019	10000.000000	23352	2604	1.000000	12587	5687	1.000000	30397248	0.004182
188902211	39457559	204856	10000.000000	23349	2736	1.000000	12392	5852	1.000000	30676969	0.003507
188883454	39470802	205387	10000.000000	23225	2614	1.000000	12582	5716	1.000000	30956476	0.004311
188910650	39442000	205944	10000.000000	23586	2334	1.000000	12823	5670	1.000000	31235612	0.004293
188911479	39446373	206143	10000.000000	23393	2635	1.000000	12555	5696	1.000000	31515232	0.003812
188921248	39447511	204497	10000.000000	23147	2692	1.000000	12515	5846	1.000000	31793719	0.003585
188881094	39463790	206108	10000.000000	23378	2731	1.000000	12637	5768	1.000000	32072400	0.003423
188930398	39446424	205285	10000.000000	23315	2702	1.000000	12384	5982	1.000000	32350172	0.003853
188915273	39451798	205492	10000.000000	22963	2609	1.000000	12484	5834	1.000000	32626833	0.003404
188880660	39463615	205594	10000.000000	23055	2819	1.000000	12484	5821	1.000000	32903629	0.003062
188900399	39441902	206085	10000.000000	23353	2626	1.000000	12549	5819	1.000000	33180463	0.003166
188939541	39452896	204940	10000.000000	23280	2585	1.000000	12835	5721	1.000000	33455211	0.004074
188871882	39465099	206413	10000.000000	23459	2536	1.000000	12511	5806	1.000000	33731327	0.003967
188864763	39485126	205405	10000.000000	23539	2622	1.000000	12500	5930	1.000000	34006802	0.004084
188895971	39472033	205726	10000.000000	23415	2535	1.000000	12801	5758	1.000000	34280986	0.003197
188909888	39445913	205318	10000.000000	23202	2611	1.000000	12594	5717	1.000000	34555508	0.003686
188947263	39457150	205066	10000.000000	23765	2575	1.000000	12843	5773	1.000000	34829475	0.003559
188908256	39450739	205746	10000.000000	23384	2582	1.000000	12848	5663	1.000000	35102477	0.003685
188878785	39472127	205712	10000.000000	23083	2638	1.000000	12627	5730	1.000000	35376242	0.003530
188913087	39448509	205538	10000.000000	23054	2694	1.000000	12441	5931	1.000000	35647895	0.004729
188935646	39458406	205206	10000.000000	23258	2605	1.000000	12748	5779	1.000000	35919830	0.004987
188915612	39455291	205256	10000.000000	23363	2549	1.000000	12651	5732	1.000000	36191399	0.004397
188919715	39452215	205318	10000.000000	23276	2689	1.000000	12287	5924	1.000000	36462527	0.004629
188920314	39430089	206231	10000.000000	23174	2651	1.000000	12659	5854	1.000000	36733501	0.004628
188916475	39448215	205073	10000.000000	23264	2708	1.000000	12849	5611	1.000000	37004218	0.004449
188913452	39451326	205224	10000.000000	22829	2887	1.000000	12477	5890	1.000000	37274078	0.003779
188869029	39460930	205898	10000.000000	22859	2729	1.000000	12435	5977	1.000000	37544856	0.003726
188867680	39469898	205483	10000.000000	23394	2458	1.000000	12228	6140	1.000000	37814202	0.003944
188942520	39433878	205167	10000.000000	23677	2619	1.000000	12667	5709	1.000000	38082940	0.003784
188889565	39454413	205048	10000.000000	23280	2635	1.000000	12495	5703	1.000000	38352353	0.003696
188913867	39469202	205313	10000.000000	23061	2704	1.000000	12506	5846	1.000000	38620696	0.003692
188919635	39447150	206352	10000.000000	23509	2502	1.000000	12891	5652	1.000000	38889002	0.003753
188885207	39469900	205774	10000.000000	23348	2527	1.000000	12432	6010	1.000000	39156901	0.003692
npatches	nstrain	runtime	dt	init_x	init_y	init_y_blood	init_z	init_S	beta0	beta1	beta2	beta3	mean_beta	B	d	delta	delta_blood	b[0]	mut	m	CTL	c	g	epsilon	k	het	lambda	rho	omega	x_max	patch.dyna	DELTA	A	VA
10000	1	100.000000	0.001000	21900	9499	5000000	0.001000	10000000	18.227554	12.349839	9.988036	10.734427	15	800000000	0.010000	1.000000	432.000000	80000	0.000050	0.004800	0	0.500000	0.000000	2.500000	6.000000	0.500000	0.001000	0.001000	0.010000	31872	0	10.000000	7.000000	1.000000
sus	inf	inf_blood	z	x[0]	y[0][0]	z[0]	x[1]	y[1][0]	z[1]	S[0]	synchrony
219000000	94990000	5000000	10.000000	21900	9499	0.001000	21900	9499	0.001000	10000000	0.000000
109748809	97084108	506171	3941.516320	8608	10773	0.394152	12006	9295	0.394152	10631946	0.000000
153052087	57476594	300495	6325.803353	11933	7136	0.632580	17003	5187	0.632580	11037904	0.000000
175759815	44274801	230380	7771.765723	13630	5531	0.777177	19433	3928	0.777177	11383249	0.000000
188950382	37887402	197992	8648.676577	14599	5182	0.864868	21059	3047	0.864868	11693417	0.000000
196836945	34509587	179833	9180.483393	15451	4596	0.918048	22067	2885	0.918048	11982718	0.000000
201571592	32569566	170082	9503.000201	16147	4315	0.950300	22638	2502	0.950300	12259905	0.000000
204310561	31497694	163487	9698.592075	15796	4373	0.969859	22958	2518	0.969859	12529018	0.000000
206005979	30845780	160893	9817.209710	16419	4087	0.981721	23286	2156	0.981721	12793684	0.000000
206989672	30446894	158348	9889.145947	16155	4185	0.988915	23201	2563	0.988915	13054387	0.000000
207659871	30210803	157365	9932.772025	16389	4049	0.993277	23537	2270	0.993277	13312871	0.000000
208031204	30063486	156856	9959.229270	16193	4345	0.995923	23284	2359	0.995923	13571732	0.000000
208239015	29981462	156890	9975.274394	16137	4174	0.997527	23490	2292	0.997527	13828613	0.000000
208356979	29945495	155603	9985.005037	16306	4138	0.998501	23607	2200	0.998501	14084116	0.000000
208429031	29907218	155506	9990.906233	16337	4248	0.999091	24073	2086	0.999091	14338988	0.000000
208483936	29880763	155418	9994.485041	16287	4224	0.999449	23943	2255	0.999449	14594561	0.000000
208515534	29870003	154948	9996.655426	16124	4322	0.999666	23842	2230	0.999666	14848916	0.000000
208578119	29856951	155781	9997.971667	16184	4214	0.999797	23544	2350	0.999797	15102260	0.000000
208588989	29852818	155637	9998.769908	16354	4224	0.999877	23509	2278	0.999877	15355900	0.000000
208580392	29853229	155508	9999.254005	16272	4009	0.999925	24018	2072	0.999925	15608633	0.000000
208523665	29867985	155785	9999.547588	16404	4179	0.999955	23620	2241	0.999955	15861392	0.000000
208581929	29855361	155154	9999.725632	16405	3972	0.999973	23624	2294	0.999973	16114160	0.000000
208562968	29865282	155471	9999.833608	16238	4383	0.999983	23845	2268	0.999983	16366230	0.000000
208543933	29859530	155612	9999.899091	16356	4068	0.999990	23393	2296	0.999990	16617326	0.000000
208575876	29876789	155774	9999.938803	16361	3913	0.999994	23780	2037	0.999994	16868978	0.000000
208573526	29846220	154827	9999.962887	16011	4302	0.999996	24105	2200	0.999996	17119575	0.000000
208590819	29844243	155168	9999.977493	16359	4202	0.999998	23821	2090	0.999998	17370113	0.000000
208556585	29854171	155213	9999.986350	16354	4153	0.999999	23717	2348	0.999999	17620514	0.000000
208577155	29877100	155185	9999.991722	16193	4304	0.999999	23683	2319	0.999999	17871150	0.000000
208561134	29859495	155410	9999.994980	16259	4272	0.999999	23575	2258	0.999999	18120095	0.000000
208590365	29866021	155430	9999.996955	16310	4303	1.000000	23632	2317	1.000000	18369723	0.000000
208577988	29855226	155503	9999.998154	16043	4332	1.000000	23661	2150	1.000000	18617737	0.000000
208564292	29855534	155905	9999.998880	16047	4368	1.000000	23606	2164	1.000000	18865982	0.000000
208548404	29860933	155922	9999.999321	16752	4036	1.000000	23807	2124	1.000000	19113912	0.000000
208597232	29854651	155525	9999.999588	16208	3993	1.000000	23670	2224	1.000000	19360942	0.000000
208610728	29844647	155750	9999.999750	16258	4239	1.000000	23742	2225	1.000000	19608317	0.000000
208613409	29845317	155498	9999.999849	16606	4262	1.000000	23634	2250	1.000000	19855197	0.000000
208572816	29850389	155579	9999.999908	16542	4129	1.000000	23521	2363	1.000000	20102876	0.000000
208547089	29880696	155926	9999.999944	16498	4219	1.000000	23337	2087	1.000000	20349501	0.000000
208609314	29839933	155549	9999.999966	16075	4194	1.000000	24014	2179	1.000000	20594234	0.000000
208536089	29884373	154603	9999.999980	16261	4180	1.000000	22987	2372	1.000000	20839984	-1.#IND00
208588326	29845642	154926	9999.999988	16735	3938	1.000000	23455	2238	1.000000	21084306	0.001600
208548460	29875108	155781	9999.999992	16302	4028	1.000000	23670	2254	1.000000	21329067	0.001381
208585952	29855098	156068	9999.999995	16334	4288	1.000000	23585	2297	1.000000	21574453	0.000123
208550442	29868635	154929	9999.999997	16535	4034	1.000000	23789	2339	1.000000	21818388	0.002756
208557563	29867834	155504	9999.999998	16394	4148	1.000000	23641	2310	1.000000	22062517	0.002295
208572325	29866209	155634	9999.999999	16477	4189	1.000000	23328	2262	1.000000	22305305	0.002104
208593840	29857720	155603	9999.999999	16770	3866	1.000000	23530	2280	1.000000	22547743	0.001590
208587016	29857673	155507	10000.000000	16419	4222	1.000000	23543	2278	1.000000	22791080	0.003520
208575928	29864262	154876	10000.000000	16755	3951	1.000000	23676	2138	1.000000	23033388	0.003250
208576369	29863059	155664	10000.000000	16548	4041	1.000000	24338	1975	1.000000	23275358	0.003700
208575267	29855391	155414	10000.000000	16033	4175	1.000000	23464	2386	1.000000	23517012	0.001877
208578749	29873986	155020	10000.000000	16190	4280	1.000000	23593	2162	1.000000	23757726	0.005431
208535561	29874676	155286	10000.000000	15970	4327	1.000000	23715	2224	1.000000	23997854	0.006411
208616288	29831561	156173	10000.000000	16444	4259	1.000000	23884	2199	1.000000	24238459	0.006333
208584845	29852581	155408	10000.000000	16462	4233	1.000000	23964	2273	1.000000	24479146	0.005702
208618985	29845941	154787	10000.000000	16110	4333	1.000000	23980	2262	1.000000	24719985	0.005061
208567571	29868946	154875	10000.000000	16066	4355	1.000000	23972	2136	1.000000	24959632	0.005585
208567044	29886769	155831	10000.000000	16062	4215	1.000000	23618	2208	1.000000	25198232	0.005402
208611983	29842267	154960	10000.000000	16215	4371	1.000000	23860	2239	1.000000	25436927	0.004984
208549595	29875549	155147	10000.000000	16422	4248	1.000000	23673	2127	1.000000	25675858	0.004822
208572255	29858200	155614	10000.000000	16432	4428	1.000000	23825	2116	1.000000	25914321	0.004556
208521747	29873189	155117	10000.000000	16573	4153	1.000000	24059	2357	1.000000	26151418	0.004568
208593126	29863817	155638	10000.000000	15949	4319	1.000000	23941	2096	1.000000	26388044	0.004233
208570760	29862960	155110	10000.000000	16678	4067	1.000000	23659	2246	1.000000	26624787	0.001027
208561678	29875473	154949	10000.000000	16168	4233	1.000000	23622	2227	1.000000	26861143	-0.001577
208559986	29878357	155561	10000.000000	16499	4178	1.000000	23729	2318	1.000000	27098271	-0.001613
208601325	29837577	155244	10000.000000	16306	4119	1.000000	23993	2114	1.000000	27334695	-0.001783
208636001	29843357	155859	10000.000000	16083	4384	1.000000	24000	2112	1.000000	27569644	-0.001774
208579126	29870597	155747	10000.000000	16210	4243	1.000000	23869	2330	1.000000	27804913	-0.001944
208601915	29851757	154604	10000.000000	16270	4192	1.000000	23774	2058	1.000000	28039598	-0.002045
208600166	29852562	155306	10000.000000	15846	4347	1.000000	23984	2139	1.000000	28273375	-0.002105
208536741	29875316	155366	10000.000000	16380	4246	1.000000	23363	2308	1.000000	28507308	-0.001904
208534937	29862704	156093	10000.000000	16502	4264	1.000000	23597	2296	1.000000	28741138	-0.003168
208561242	29872718	155172	10000.000000	15949	4228	1.000000	23547	2284	1.000000	28973769	-0.003013
208596753	29853438	155800	10000.000000	16018	4474	1.000000	23489	2286	1.000000	29207089	-0.003048
208549929	29860800	155572	10000.000000	16513	4127	1.000000	23646	2162	1.000000	29439568	-0.002975
208584700	29853715	156284	10000.000000	16219	4035	1.000000	23733	2155	1.000000	29671527	-0.001373
208537052	29869521	155655	10000.000000	16222	4258	1.000000	23237	2485	1.000000	29903680	-0.000907
208561741	29856261	155693	10000.000000	16251	4178	1.000000	23730	2221	1.000000	30136185	0.001321
208570791	29869990	155595	10000.000000	16176	4125	1.000000	23935	2151	1.000000	30366449	0.001112
208554607	29864586	155833	10000.000000	16132	4209	1.000000	23855	2157	1.000000	30597736	0.001222
208537632	29875511	156654	10000.000000	16525	4271	1.000000	23880	2231	1.000000	30828424	0.002984
208581105	29852469	155352	10000.000000	16434	4132	1.000000	23493	2272	1.000000	31058499	0.002952
208564322	29856767	156481	10000.000000	16589	4196	1.000000	23904	2198	1.000000	31287738	0.003344
208582323	29866103	155716	10000.000000	16255	4161	1.000000	23215	2370	1.000000	31517174	0.002440
208581153	29845785	155232	10000.000000	16271	4222	1.000000	23705	2336	1.000000	31746334	0.002273
208538282	29869841	154850	10000.000000	16238	4130	1.000000	23729	2167	1.000000	31975119	0.002462
208562901	29855140	155335	10000.000000	16200	4195	1.000000	24006	2053	1.000000	32202076	0.002118
208552409	29879104	155581	10000.000000	16033	4358	1.000000	23810	2308	1.000000	32430282	0.001898
208569882	29858457	156337	10000.000000	16231	4138	1.000000	23342	2228	1.000000	32658281	0.001699
208582345	29862625	155469	10000.000000	16545	3957	1.000000	23706	2276	1.000000	32886181	0.001930
208539663	29875453	155923	10000.000000	16018	4268	1.000000	23680	2154	1.000000	33113647	0.001936
208545989	29875489	155609	10000.000000	16327	4085	1.000000	23937	2241	1.000000	33341691	0.001780
208574553	29849524	155620	10000.000000	16055	4353	1.000000	23543	2333	1.000000	33568413	0.001755
208540517	29875798	155822	10000.000000	16087	4389	1.000000	23615	2288	1.000000	33794530	0.001675
208558071	29859862	155406	10000.000000	16140	4256	1.000000	23574	2339	1.000000	34020266	0.001593
208575299	29871913	155619	10000.000000	16128	4394	1.000000	23543	2237	1.000000	34245966	0.001036
208571975	29849960	156210	10000.000000	16064	4315	1.000000	23899	2222	1.000000	34470794	0.001032
208583382	29853543	154518	10000.000000	16068	4382	1.000000	23796	2003	1.000000	34696625	0.001116
npatches	nstrain	runtime	dt	init_x	init_y	init_y_blood	init_z	init_S	beta0	beta1	beta2	beta3	mean_beta	B	d	delta	delta_blood	b[0]	mut	m	CTL	c	g	epsilon	k	het	lambda	rho	omega	x_max	patch.dyna	DELTA	A	VA
10000	1	100.000000	0.001000	21900	9499	5000000	0.001000	10000000	21.953072	21.281581	18.968155	16.535746	15	800000000	0.010000	1.000000	432.000000	80000	0.000050	0.004800	0	0.500000	0.000000	2.500000	7.000000	0.500000	0.001000	0.001000	0.010000	31872	0	10.000000	7.000000	1.000000
sus	inf	inf_blood	z	x[0]	y[0][0]	z[0]	x[1]	y[1][0]	z[1]	S[0]	synchrony
219000000	94990000	5000000	10.000000	21900	9499	0.001000	21900	9499	0.001000	10000000	0.000000
115775564	86989352	454384	3941.516320	7764	10623	0.394152	7775	10486	0.394152	10619003	0.000000
165416591	48048390	250888	6325.803353	10745	6782	0.632580	11080	6647	0.632580	10992628	0.000000
190994777	35618295	185899	7771.765723	12641	5371	0.777177	12818	5515	0.777177	11300002	0.000000
205681808	29722390	154297	8648.676577	13506	4827	0.864868	13934	4728	0.864868	11569667	0.000000
214224316	26646300	138791	9180.483393	14157	4439	0.918048	14509	4390	0.918048	11815897	0.000000
219264230	24924339	129103	9503.000201	14314	4293	0.950300	14700	4238	0.950300	12048346	0.000000
222288224	23927469	124995	9698.592075	14922	4130	0.969859	15440	4062	0.969859	12272400	0.000000
224096844	23349119	121750	9817.209710	15010	4154	0.981721	15053	3969	0.981721	12491030	0.000000
225158643	23012039	119598	9889.145947	14972	4043	0.988915	15425	4163	0.988915	12706386	0.000000
225796733	22809197	118778	9932.772025	15078	4287	0.993277	15614	3919	0.993277	12920551	0.000000
226205003	22668309	117898	9959.229270	14950	4009	0.995923	15614	3966	0.995923	13133181	0.000000
226414620	22607715	117908	9975.274394	15007	4074	0.997527	15368	3981	0.997527	13346146	0.000000
226613880	22549959	117526	9985.005037	14931	4081	0.998501	15332	4120	0.998501	13556831	0.000000
226635599	22533084	117057	9990.906233	15260	4062	0.999091	15692	3784	0.999091	13767667	0.000000
226720215	22527804	117375	9994.485041	15241	4023	0.999449	15557	4016	0.999449	13977891	0.000000
226770595	22484054	116768	9996.655426	15254	3794	0.999666	15725	3886	0.999666	14187779	0.000000
226805963	22483575	117022	9997.971667	14834	4282	0.999797	15167	3989	0.999797	14397603	0.000000
226809334	22495304	117234	9998.769908	14874	4215	0.999877	15621	3828	0.999877	14605639	0.000000
226822591	22483610	117291	9999.254005	15165	4065	0.999925	15413	3879	0.999925	14814305	0.000000
226774641	22497737	116894	9999.547588	15032	4039	0.999955	15194	4323	0.999955	15022277	0.000000
226786436	22491226	116933	9999.725632	15163	4140	0.999973	15622	3974	0.999973	15230524	0.000000
226783142	22489427	117233	9999.833608	15016	4100	0.999983	15714	3858	0.999983	15437619	0.000000
226825028	22482333	117736	9999.899091	15086	4022	0.999990	15422	4201	0.999990	15645919	0.000000
226826865	22477452	117205	9999.938803	15211	4151	0.999994	15565	4103	0.999994	15852807	0.000000
226824524	22479677	117054	9999.962887	15422	4114	0.999996	15371	4089	0.999996	16059259	0.000000
226807564	22476883	117047	9999.977493	14980	4142	0.999998	15530	3791	0.999998	16265944	0.000000
226801091	22469812	117275	9999.986350	15076	4045	0.999999	15296	4067	0.999999	16472455	0.000000
226872420	22470502	117341	9999.991722	15018	4221	0.999999	15498	3999	0.999999	16677437	0.000000
226832537	22472026	117433	9999.994980	14869	4124	0.999999	15418	4125	0.999999	16882697	0.000000
226800043	22497791	116835	9999.996955	15222	3894	1.000000	15234	4139	1.000000	17088113	0.000000
226796721	22504378	117119	9999.998154	14750	4068	1.000000	15666	3791	1.000000	17292508	0.000000
226791178	22503036	117488	9999.998880	15178	4045	1.000000	15346	4157	1.000000	17496902	0.000000
226825304	22476205	116494	9999.999321	14888	4160	1.000000	15855	3985	1.000000	17701605	0.000000
226783841	22489027	116970	9999.999588	15087	4064	1.000000	15544	3922	1.000000	17905417	0.000000
226842946	22481119	117060	9999.999750	15077	4203	1.000000	15482	3968	1.000000	18109573	0.000000
226775683	22510700	117329	9999.999849	14781	4240	1.000000	15496	3897	1.000000	18313004	0.000000
226766152	22501423	117158	9999.999908	15159	3964	1.000000	15528	3811	1.000000	18516955	0.000000
226799767	22484389	116764	9999.999944	15247	4061	1.000000	15310	4015	1.000000	18719099	0.000000
226835565	22482783	116959	9999.999966	14947	4042	1.000000	15548	3890	1.000000	18921115	0.000000
226821931	22491403	117446	9999.999980	15409	3929	1.000000	15525	3910	1.000000	19123537	-1.#IND00
226798441	22500874	116977	9999.999988	14688	4220	1.000000	15301	4091	1.000000	19324270	-0.024000
226845526	22469302	116605	9999.999992	15163	4142	1.000000	15469	3940	1.000000	19525912	-0.005985
226808995	22489618	117030	9999.999995	15080	4133	1.000000	15393	4131	1.000000	19726397	-0.003840
226769574	22479429	116723	9999.999997	14742	4298	1.000000	15233	4056	1.000000	19928027	-0.002951
226804533	22503017	117160	9999.999998	15025	4045	1.000000	15471	4159	1.000000	20129043	-0.002816
226746195	22512388	117508	9999.999999	14955	4045	1.000000	15476	3811	1.000000	20329750	-0.004000
226789011	22496169	117030	9999.999999	14890	4196	1.000000	15562	4134	1.000000	20530231	0.003536
226789310	22498422	117140	10000.000000	14950	4169	1.000000	15480	3956	1.000000	20730219	0.001983
226785133	22494620	117263	10000.000000	15277	3952	1.000000	15832	3942	1.000000	20929304	0.001072
226799331	22484839	116865	10000.000000	14767	4244	1.000000	15602	4039	1.000000	21128351	0.000719
226776206	22496824	117577	10000.000000	15297	4019	1.000000	15696	3950	1.000000	21327961	0.001179
226765417	22503736	117120	10000.000000	15002	4052	1.000000	15216	3946	1.000000	21526347	0.000426
226778310	22489046	116450	10000.000000	14975	4068	1.000000	15341	4065	1.000000	21725074	-0.000465
226834956	22481925	116975	10000.000000	15169	4000	1.000000	15301	4110	1.000000	21922421	0.001831
226815646	22484252	116985	10000.000000	15336	3989	1.000000	15238	4087	1.000000	22120913	-0.000554
226819623	22484076	117624	10000.000000	14938	4085	1.000000	15278	3833	1.000000	22318732	-0.000235
226760537	22490890	116882	10000.000000	14934	4200	1.000000	15273	4068	1.000000	22515723	-0.000408
226774701	22498409	117367	10000.000000	15316	3870	1.000000	15666	3871	1.000000	22711588	0.000597
226784493	22493933	117241	10000.000000	15355	4029	1.000000	15570	3835	1.000000	22908278	0.002052
226831977	22465721	116868	10000.000000	15071	4083	1.000000	15627	3858	1.000000	23104380	0.002239
226788881	22500207	117466	10000.000000	15156	4029	1.000000	15638	3947	1.000000	23299961	0.001143
226797918	22509942	116926	10000.000000	15096	4074	1.000000	15331	4040	1.000000	23495413	0.001532
226800865	22489425	117614	10000.000000	15125	4182	1.000000	15828	3942	1.000000	23691300	0.001472
226824835	22476938	117292	10000.000000	14934	4081	1.000000	15586	3821	1.000000	23886073	0.001372
226841206	22479632	117139	10000.000000	15124	3935	1.000000	15632	3969	1.000000	24081241	0.001409
226790972	22500513	116761	10000.000000	15056	4005	1.000000	15377	4053	1.000000	24276379	0.001046
226812602	22493516	116614	10000.000000	15083	4108	1.000000	15831	3771	1.000000	24470728	0.001572
226843294	22454598	116829	10000.000000	14909	4080	1.000000	15689	3797	1.000000	24665349	0.003563
226850174	22476967	117197	10000.000000	15270	4108	1.000000	15632	3890	1.000000	24859844	0.003662
226803900	22485362	116975	10000.000000	15124	4147	1.000000	15595	3825	1.000000	25053361	0.003414
226852632	22475386	117453	10000.000000	15198	4005	1.000000	15381	4118	1.000000	25247051	0.003482
226810470	22477024	117087	10000.000000	15186	4070	1.000000	15574	4000	1.000000	25439189	0.003658
226808156	22482231	117153	10000.000000	15394	3916	1.000000	15125	4195	1.000000	25631465	0.001522
226770380	22491141	117161	10000.000000	15172	3965	1.000000	15633	3988	1.000000	25823949	0.002983
226833315	22484053	116546	10000.000000	15213	4099	1.000000	15586	3760	1.000000	26016787	0.003881
226814250	22493467	117180	10000.000000	15299	3926	1.000000	15658	3850	1.000000	26208428	0.003792
226818613	22471164	116548	10000.000000	15367	3859	1.000000	15687	3882	1.000000	26399953	0.003413
226827893	22496689	116637	10000.000000	15195	3971	1.000000	15434	3966	1.000000	26590940	0.003486
226809014	22487718	117113	10000.000000	15012	4003	1.000000	15428	3968	1.000000	26781106	0.004019
226832488	22475490	116844	10000.000000	15014	4008	1.000000	15488	3905	1.000000	26971637	0.003968
226833732	22476799	117327	10000.000000	15262	3828	1.000000	15093	4092	1.000000	27161423	0.003146
226823761	22488949	117120	10000.000000	15266	4024	1.000000	15413	3897	1.000000	27352191	0.004044
226807519	22497712	116746	10000.000000	14925	4041	1.000000	15634	3870	1.000000	27540873	0.004087
226805902	22478600	116824	10000.000000	15098	4051	1.000000	15283	3986	1.000000	27729531	0.003986
226791487	22488418	117153	10000.000000	15090	4139	1.000000	15779	3837	1.000000	27918214	0.004239
226819209	22469938	117135	10000.000000	15197	3861	1.000000	15086	4181	1.000000	28106388	0.003868
226815279	22475395	116870	10000.000000	14732	4464	1.000000	15999	3842	1.000000	28294324	0.003729
226838048	22476043	116907	10000.000000	15196	4023	1.000000	15382	3931	1.000000	28481713	0.002647
226833311	22491033	117331	10000.000000	14919	3986	1.000000	15223	4099	1.000000	28669458	0.002637
226794527	22482809	116634	10000.000000	15165	3914	1.000000	15563	3965	1.000000	28856592	0.002502
226765712	22503189	117047	10000.000000	15258	4116	1.000000	15693	3930	1.000000	29043427	0.002853
226812468	22476696	117372	10000.000000	14784	4249	1.000000	15344	3968	1.000000	29230027	0.003305
226782331	22500383	116878	10000.000000	15214	4091	1.000000	15253	4108	1.000000	29416302	0.003133
226808659	22490555	116609	10000.000000	15206	4003	1.000000	15382	4045	1.000000	29602917	0.002989
226802642	22489666	117115	10000.000000	15174	4111	1.000000	15510	4155	1.000000	29789019	0.002359
226767203	22506152	117306	10000.000000	15137	4139	1.000000	15175	4274	1.000000	29975452	0.001666
226807044	22493123	116820	10000.000000	14996	4245	1.000000	15736	3833	1.000000	30161345	0.001710
226836115	22477439	117166	10000.000000	15056	4140	1.000000	15495	3846	1.000000	30346386	0.001321
226814915	22487880	116921	10000.000000	15252	3889	1.000000	15403	4142	1.000000	30531547	0.001086
npatches	nstrain	runtime	dt	init_x	init_y	init_y_blood	init_z	init_S	beta0	beta1	beta2	beta3	mean_beta	B	d	delta	delta_blood	b[0]	mut	m	CTL	c	g	epsilon	k	het	lambda	rho	omega	x_max	patch.dyna	DELTA	A	VA
10000	1	100.000000	0.001000	21900	9499	5000000	0.001000	10000000	17.111307	16.113289	14.876177	21.818990	15	800000000	0.010000	1.000000	432.000000	80000	0.000050	0.004800	0	0.500000	0.000000	2.500000	8.000000	0.500000	0.001000	0.001000	0.010000	31872	0	10.000000	7.000000	1.000000
sus	inf	inf_blood	z	x[0]	y[0][0]	z[0]	x[1]	y[1][0]	z[1]	S[0]	synchrony
219000000	94990000	5000000	10.000000	21900	9499	0.001000	21900	9499	0.001000	10000000	0.000000
121630588	78038482	407871	3941.516320	10305	8476	0.394152	10928	8259	0.394152	10609430	0.000000
176993344	40342277	210601	6325.803353	14925	4817	0.632580	15764	4664	0.632580	10955017	0.000000
204938380	28768444	149669	7771.765723	17477	3784	0.777177	18204	3461	0.777177	11227438	0.000000
220542595	23448251	122192	8648.676577	18981	3038	0.864868	20085	2853	0.864868	11459414	0.000000
229461902	20683020	107351	9180.483393	20073	2729	0.918048	21098	2331	0.918048	11667374	0.000000
234683152	19155142	99855	9503.000201	20256	2662	0.950300	21485	2447	0.950300	11862318	0.000000
237724078	18299300	95532	9698.592075	20978	2428	0.969859	21712	2266	0.969859	12048094	0.000000
239526637	17792811	92695	9817.209710	20494	2575	0.981721	22398	2136	0.981721	12228733	0.000000
240643660	17482911	91181	9889.145947	20886	2455	0.988915	22165	2152	0.988915	12406409	0.000000
241340391	17300268	90069	9932.772025	20751	2516	0.993277	22623	2166	0.993277	12581895	0.000000
241713445	17205000	90345	9959.229270	21148	2307	0.995923	22645	2080	0.995923	12756193	0.000000
242023197	17116172	89235	9975.274394	20794	2609	0.997527	21721	2312	0.997527	12929656	0.000000
242128549	17083479	88724	9985.005037	21225	2220	0.998501	22704	2028	0.998501	13101999	0.000000
242232356	17049564	89042	9990.906233	21334	2415	0.999091	21991	2175	0.999091	13274104	0.000000
242222018	17048920	89206	9994.485041	20801	2483	0.999449	22412	2104	0.999449	13446431	0.000000
242292336	17030403	89075	9996.655426	20910	2497	0.999666	22381	2022	0.999666	13617685	0.000000
242308479	17037672	88585	9997.971667	21539	2265	0.999797	22462	2116	0.999797	13789258	0.000000
242387429	17011161	88389	9998.769908	20573	2440	0.999877	21933	2304	0.999877	13959680	0.000000
242333400	17028953	88798	9999.254005	21189	2467	0.999925	22636	1905	0.999925	14130803	0.000000
242366327	17017786	88605	9999.547588	21128	2507	0.999955	22640	1959	0.999955	14301166	0.000000
242382834	17011078	88588	9999.725632	20838	2490	0.999973	22582	2007	0.999973	14470922	0.000000
242360405	17025910	88762	9999.833608	21325	2337	0.999983	22248	2143	0.999983	14641111	0.000000
242359935	16995708	88912	9999.899091	21021	2395	0.999990	22320	2042	0.999990	14810625	0.000000
242342263	17027253	88962	9999.938803	21338	2198	0.999994	22574	2155	0.999994	14980719	0.000000
242364215	17021276	88602	9999.962887	21127	2403	0.999996	22483	1978	0.999996	15149893	0.000000
242405370	17003724	88710	9999.977493	21362	2238	0.999998	22525	2111	0.999998	15318476	0.000000
242308300	17041587	88937	9999.986350	21283	2371	0.999999	22477	2095	0.999999	15487371	0.000000
242369875	17016966	88669	9999.991722	20978	2437	0.999999	22354	2076	0.999999	15656195	0.000000
242394024	17001981	88910	9999.994980	21393	2343	0.999999	22555	2213	0.999999	15824366	0.000000
242390710	17006708	89262	9999.996955	20855	2391	1.000000	22150	2194	1.000000	15992051	0.000000
242363182	17017432	88449	9999.998154	21541	2308	1.000000	22038	2104	1.000000	16160226	0.000000
242380070	17026045	88922	9999.998880	20833	2533	1.000000	22274	2183	1.000000	16327898	0.000000
242405785	17008067	89039	9999.999321	21266	2362	1.000000	22358	2174	1.000000	16495221	0.000000
242381717	17021282	88744	9999.999588	21008	2439	1.000000	22005	2133	1.000000	16662254	0.000000
242363401	17037586	88692	9999.999750	20976	2427	1.000000	22407	2183	1.000000	16828833	0.000000
242375013	17012877	88527	9999.999849	21033	2408	1.000000	22226	2133	1.000000	16994345	0.000000
242324426	17039664	88606	9999.999908	20715	2674	1.000000	22376	2021	1.000000	17160232	0.000000
242357398	17024307	88589	9999.999944	20957	2376	1.000000	22726	1996	1.000000	17326378	0.000000
242396723	16998756	88547	9999.999966	20949	2487	1.000000	21940	2172	1.000000	17491903	0.000000
242316790	17039596	88545	9999.999980	20573	2532	1.000000	22604	2134	1.000000	17657441	-1.#IND00
242359691	17020751	88813	9999.999988	21279	2207	1.000000	22398	2204	1.000000	17822648	0.009600
242362722	17018282	88740	9999.999992	21039	2583	1.000000	22707	2153	1.000000	17986950	-0.002495
242374727	17015235	88359	9999.999995	21476	2410	1.000000	22372	2075	1.000000	18151503	0.005085
242363010	17027357	88431	9999.999997	20991	2317	1.000000	22196	2236	1.000000	18315923	0.000679
242389045	17006728	88801	9999.999998	20775	2559	1.000000	22528	2063	1.000000	18480641	0.001550
242404162	17008367	88775	9999.999999	21088	2400	1.000000	22959	1872	1.000000	18644012	0.001178
242387140	17013271	88519	9999.999999	20820	2519	1.000000	22555	1905	1.000000	18807630	-0.001246
242338753	17035056	89018	10000.000000	21567	2229	1.000000	22549	2029	1.000000	18972430	0.002002
242380922	17017213	88241	10000.000000	20627	2438	1.000000	22360	2140	1.000000	19135066	-0.000318
242383339	17004860	88297	10000.000000	20975	2474	1.000000	22449	2167	1.000000	19297921	0.000630
242353932	17033412	89045	10000.000000	21489	2154	1.000000	22866	1939	1.000000	19459761	0.000958
242403213	17015125	88527	10000.000000	20832	2560	1.000000	22019	2147	1.000000	19621397	0.000742
242385289	17017455	88380	10000.000000	21109	2383	1.000000	22244	2235	1.000000	19783935	0.000940
242377294	17013043	88720	10000.000000	21090	2286	1.000000	22192	2191	1.000000	19944732	0.001096
242373246	17018493	89261	10000.000000	21125	2346	1.000000	22566	2095	1.000000	20106569	0.001898
242336535	17028036	88742	10000.000000	20965	2438	1.000000	22295	2081	1.000000	20267894	0.002042
242373975	17017463	88303	10000.000000	21046	2338	1.000000	22477	2050	1.000000	20429436	0.002400
242397734	17016397	88947	10000.000000	21559	2149	1.000000	22419	2224	1.000000	20590690	0.001423
242389358	17013456	88605	10000.000000	21087	2254	1.000000	22920	1869	1.000000	20750684	0.001327
242386991	17017278	87939	10000.000000	21243	2311	1.000000	22599	2214	1.000000	20911004	0.001229
242409072	17006236	88432	10000.000000	21240	2386	1.000000	22344	2131	1.000000	21071113	0.001199
242393895	17006056	88604	10000.000000	21246	2206	1.000000	22195	2214	1.000000	21230549	0.001375
242360608	17029627	88485	10000.000000	21413	2331	1.000000	22048	2172	1.000000	21391072	0.001506
242372820	17008107	88789	10000.000000	21142	2246	1.000000	22545	2016	1.000000	21550657	0.001355
242383332	17025613	88986	10000.000000	21270	2405	1.000000	21869	2204	1.000000	21709779	0.001671
242356663	17019870	88862	10000.000000	20885	2512	1.000000	22745	2133	1.000000	21869064	0.001380
242384422	17016602	88592	10000.000000	21069	2460	1.000000	22403	1991	1.000000	22027724	0.001101
242342464	17020933	88703	10000.000000	21044	2441	1.000000	22401	1928	1.000000	22186739	-0.001064
242361588	17021255	88962	10000.000000	20781	2381	1.000000	22444	2239	1.000000	22344405	-0.000311
242423560	17013612	88888	10000.000000	20909	2494	1.000000	22296	2197	1.000000	22502690	-0.000497
242402920	17000722	88981	10000.000000	21208	2313	1.000000	22105	2213	1.000000	22660136	-0.000422
242306493	17035619	88307	10000.000000	21223	2426	1.000000	22194	1968	1.000000	22817963	-0.000646
242390512	17007326	88667	10000.000000	21255	2397	1.000000	22276	2195	1.000000	22975371	0.000114
242365628	17026332	89044	10000.000000	21032	2425	1.000000	22465	1986	1.000000	23132895	-0.001048
242398894	17003047	88578	10000.000000	21182	2409	1.000000	22632	2120	1.000000	23289372	-0.000814
242391695	17018375	88343	10000.000000	21113	2438	1.000000	22627	1988	1.000000	23446563	-0.000525
242321749	17040729	88828	10000.000000	21053	2314	1.000000	21747	2297	1.000000	23603305	-0.000683
242357282	17012147	88420	10000.000000	21006	2516	1.000000	22788	1977	1.000000	23760118	-0.000569
242361108	17014902	88956	10000.000000	20658	2483	1.000000	22542	1940	1.000000	23916668	-0.000033
242375358	17011392	89294	10000.000000	21671	2358	1.000000	22147	2241	1.000000	24072615	-0.000148
242397800	17013817	88239	10000.000000	21102	2244	1.000000	21964	2216	1.000000	24227771	0.000582
242378587	17015257	87961	10000.000000	20776	2634	1.000000	22813	1899	1.000000	24383444	0.000557
242342964	17026411	88205	10000.000000	21607	2246	1.000000	22339	2157	1.000000	24537389	0.000610
242344261	17032254	88317	10000.000000	20855	2305	1.000000	22663	1935	1.000000	24692039	0.000705
242352126	17025035	88828	10000.000000	20982	2395	1.000000	22601	2206	1.000000	24846724	0.001301
242396050	17006978	88704	10000.000000	21031	2325	1.000000	22157	2106	1.000000	25001463	0.001334
242362887	17014144	88658	10000.000000	21436	2369	1.000000	22126	2250	1.000000	25156406	0.001272
242365221	17016113	88752	10000.000000	21029	2470	1.000000	22576	1950	1.000000	25310349	0.001299
242371393	17021497	88001	10000.000000	21163	2492	1.000000	22138	2060	1.000000	25464191	0.001257
242366433	17021578	88962	10000.000000	21114	2220	1.000000	22509	2060	1.000000	25618035	0.001500
242391813	17034151	88786	10000.000000	21296	2422	1.000000	22111	2197	1.000000	25770568	0.000944
242331878	17019781	88837	10000.000000	21099	2277	1.000000	22759	1969	1.000000	25923125	0.001279
242380423	17012422	88741	10000.000000	21210	2356	1.000000	22233	2142	1.000000	26075504	0.001432
242355356	17020085	88622	10000.000000	20567	2477	1.000000	22455	2020	1.000000	26227691	0.001494
242371779	17019896	88641	10000.000000	21271	2471	1.000000	22401	2103	1.000000	26378978	0.001271
242341290	17026583	88837	10000.000000	21180	2256	1.000000	22451	2160	1.000000	26530860	0.001248
242395230	17010877	88410	10000.000000	21443	2261	1.000000	22242	2165	1.000000	26682527	0.001136
242336918	17016121	88120	10000.000000	20898	2369	1.000000	22099	2054	1.000000	26835109	0.001339
242373814	17010076	88675	10000.000000	21137	2374	1.000000	22116	2150	1.000000	26986231	0.001343
npatches	nstrain	runtime	dt	init_x	init_y	init_y_blood	init_z	init_S	beta0	beta1	beta2	beta3	mean_beta	B	d	delta	delta_blood	b[0]	mut	m	CTL	c	g	epsilon	k	het	lambda	rho	omega	x_max	patch.dyna	DELTA	A	VA
10000	1	100.000000	0.001000	21900	9499	5000000	0.001000	10000000	20.027744	10.538264	20.994798	10.165527	15	800000000	0.010000	1.000000	432.000000	80000	0.000050	0.004800	0	0.500000	0.000000	2.500000	9.000000	0.500000	0.001000	0.001000	0.010000	31872	0	10.000000	7.000000	1.000000
sus	inf	inf_blood	z	x[0]	y[0][0]	z[0]	x[1]	y[1][0]	z[1]	S[0]	synchrony
219000000	94990000	5000000	10.000000	21900	9499	0.001000	21900	9499	0.001000	10000000	0.000000
127798264	69897768	365178	3941.516320	9387	8419	0.394152	15838	5721	0.394152	10596482	0.000000
188756412	33701006	175756	6325.803353	13934	4958	0.632580	23627	1965	0.632580	10912169	0.000000
218635901	23062307	120509	7771.765723	16062	3660	0.777177	27170	896	0.777177	11150245	0.000000
234909568	18265619	95272	8648.676577	17421	3024	0.864868	29873	407	0.864868	11345687	0.000000
244125539	15814508	82151	9180.483393	18354	2854	0.918048	30668	242	0.918048	11516814	0.000000
249448746	14468348	75349	9503.000201	18557	2525	0.950300	30830	226	0.950300	11674018	0.000000
252575989	13686350	71496	9698.592075	19237	2571	0.969859	31149	175	0.969859	11823669	0.000000
254376934	13258752	68934	9817.209710	19022	2659	0.981721	31476	173	0.981721	11967158	0.000000
255498233	12996013	67463	9889.145947	19609	2414	0.988915	31472	142	0.988915	12108097	0.000000
256136533	12850449	66843	9932.772025	19426	2431	0.993277	31298	153	0.993277	12247403	0.000000
256535208	12740476	66125	9959.229270	19260	2567	0.995923	31439	135	0.995923	12384517	0.000000
256772453	12699704	65991	9975.274394	19518	2601	0.997527	31194	166	0.997527	12522540	0.000000
256893232	12653559	65722	9985.005037	19843	2413	0.998501	31306	155	0.998501	12658989	0.000000
257044803	12637080	65698	9990.906233	19348	2620	0.999091	31172	227	0.999091	12794464	0.000000
257049178	12622631	66217	9994.485041	19932	2312	0.999449	31116	111	0.999449	12929661	0.000000
257157392	12608830	65617	9996.655426	19944	2401	0.999666	31575	91	0.999666	13064990	0.000000
257135272	12609412	65487	9997.971667	19619	2391	0.999797	31134	138	0.999797	13199302	0.000000
257178642	12598621	65514	9998.769908	19279	2674	0.999877	31484	126	0.999877	13334235	0.000000
257183228	12598551	65811	9999.254005	20269	2367	0.999925	31307	159	0.999925	13467508	0.000000
257176500	12597476	65910	9999.547588	19518	2511	0.999955	31160	123	0.999955	13601927	0.000000
257144084	12611094	65600	9999.725632	19858	2509	0.999973	31259	91	0.999973	13735689	0.000000
257198574	12588934	65655	9999.833608	19758	2389	0.999983	31227	146	0.999983	13868452	0.000000
257190008	12603006	65503	9999.899091	19878	2421	0.999990	31098	170	0.999990	14001984	0.000000
257170157	12592452	65559	9999.938803	19335	2764	0.999994	31300	167	0.999994	14135596	0.000000
257201987	12597792	65778	9999.962887	19698	2312	0.999996	31301	141	0.999996	14268390	0.000000
257197147	12591795	65758	9999.977493	19744	2614	0.999998	31520	144	0.999998	14401476	0.000000
257149906	12604210	65693	9999.986350	20083	2345	0.999999	31272	159	0.999999	14533554	0.000000
257185540	12595029	65691	9999.991722	19755	2505	0.999999	31291	150	0.999999	14665748	0.000000
257170042	12591145	65505	9999.994980	19575	2512	0.999999	31056	182	0.999999	14798800	0.000000
257155048	12606976	65992	9999.996955	19731	2545	1.000000	31111	166	1.000000	14931212	0.000000
257158549	12608985	65486	9999.998154	19796	2359	1.000000	31022	180	1.000000	15063719	0.000000
257186108	12596607	65590	9999.998880	19563	2388	1.000000	31514	126	1.000000	15195145	0.000000
257166256	12591297	65684	9999.999321	19203	2783	1.000000	31187	108	1.000000	15327024	0.000000
257248615	12586112	65333	9999.999588	19950	2457	1.000000	31261	166	1.000000	15458034	0.000000
257146878	12613442	65839	9999.999750	19424	2516	1.000000	31176	140	1.000000	15588460	0.000000
257180236	12592439	65627	9999.999849	19509	2468	1.000000	31377	94	1.000000	15719370	0.000000
257195472	12601163	65703	9999.999908	19674	2668	1.000000	31353	105	1.000000	15849883	0.000000
257160466	12603947	65820	9999.999944	19633	2620	1.000000	31292	91	1.000000	15980720	0.000000
257186387	12600729	65731	9999.999966	19271	2619	1.000000	31427	110	1.000000	16111030	0.000000
257165309	12599364	65314	9999.999980	19562	2314	1.000000	31257	152	1.000000	16241688	-1.#IND00
257128160	12609452	65444	9999.999988	19499	2452	1.000000	31431	126	1.000000	16371415	-1.#IND00
257150459	12602478	65754	9999.999992	20176	2419	1.000000	31419	134	1.000000	16501273	-0.005659
257167096	12591653	65440	9999.999995	19128	2608	1.000000	31531	140	1.000000	16630293	-0.013266
257197420	12602186	65398	9999.999997	19980	2299	1.000000	31165	164	1.000000	16759562	-0.010174
257183357	12589572	65919	9999.999998	19550	2453	1.000000	31526	161	1.000000	16888647	-0.005495
257190100	12601702	65472	9999.999999	19914	2473	1.000000	31276	209	1.000000	17016529	-0.003915
257214287	12593094	65378	9999.999999	19610	2414	1.000000	31324	143	1.000000	17144667	-0.001274
257197570	12599861	66147	10000.000000	19574	2386	1.000000	31556	104	1.000000	17272959	-0.001716
257161158	12595307	65703	10000.000000	19948	2433	1.000000	31146	159	1.000000	17402057	0.001023
257186355	12603383	65800	10000.000000	20181	2322	1.000000	31307	149	1.000000	17531202	-0.002622
257180587	12614574	65465	10000.000000	19451	2611	1.000000	31144	158	1.000000	17659435	-0.002305
257138243	12609467	66147	10000.000000	19711	2462	1.000000	31095	153	1.000000	17786732	-0.002034
257165878	12594974	66021	10000.000000	19765	2466	1.000000	31293	161	1.000000	17913553	-0.001693
257216294	12577295	65982	10000.000000	19535	2544	1.000000	31367	105	1.000000	18039786	-0.001495
257182395	12597768	65412	10000.000000	19680	2563	1.000000	31266	183	1.000000	18167179	-0.000754
257186346	12590104	65237	10000.000000	19580	2580	1.000000	31127	133	1.000000	18293877	-0.002640
257174607	12602835	65288	10000.000000	19917	2483	1.000000	31237	137	1.000000	18421170	-0.002578
257161399	12599581	65676	10000.000000	19667	2558	1.000000	31480	126	1.000000	18548105	-0.002409
257143239	12596052	65915	10000.000000	19863	2361	1.000000	31213	134	1.000000	18674801	-0.000802
257199618	12602981	66096	10000.000000	20006	2312	1.000000	31288	178	1.000000	18801159	-0.000446
257181613	12604493	65600	10000.000000	19790	2305	1.000000	31354	121	1.000000	18927487	-0.000285
257184513	12591828	65443	10000.000000	19691	2602	1.000000	31174	141	1.000000	19053634	-0.000364
257165150	12597513	65625	10000.000000	19390	2621	1.000000	31508	126	1.000000	19179399	0.001050
257131803	12608956	65560	10000.000000	19693	2536	1.000000	31372	128	1.000000	19305039	0.001562
257122102	12624869	65941	10000.000000	19495	2624	1.000000	31420	134	1.000000	19431408	0.001236
257155688	12600679	65621	10000.000000	19842	2452	1.000000	31360	135	1.000000	19556024	0.001386
257214231	12578957	65657	10000.000000	20098	2362	1.000000	31192	170	1.000000	19681566	0.001276
257174002	12598060	65558	10000.000000	19194	2643	1.000000	31273	157	1.000000	19806442	0.001887
257193799	12600143	65750	10000.000000	20061	2396	1.000000	31071	201	1.000000	19931046	0.001883
257165421	12609907	65772	10000.000000	19702	2425	1.000000	31296	97	1.000000	20056344	0.002129
257127822	12618317	65494	10000.000000	19364	2578	1.000000	31287	127	1.000000	20180750	0.001551
257207937	12596280	65420	10000.000000	19882	2450	1.000000	31286	176	1.000000	20304951	0.001119
257169280	12589822	65530	10000.000000	19427	2538	1.000000	31235	125	1.000000	20428199	0.001371
257175670	12591988	65626	10000.000000	19090	2618	1.000000	31414	96	1.000000	20551732	0.001238
257088510	12613822	65552	10000.000000	19762	2546	1.000000	31254	163	1.000000	20675264	0.001506
257209899	12589435	65718	10000.000000	19685	2421	1.000000	31111	154	1.000000	20797980	0.001861
257186425	12587091	65775	10000.000000	19437	2498	1.000000	31196	172	1.000000	20921015	0.001547
257202778	12592955	65400	10000.000000	19821	2421	1.000000	31271	110	1.000000	21043774	0.000367
257171662	12590663	65785	10000.000000	19923	2408	1.000000	31395	117	1.000000	21165849	-0.000239
257213786	12585182	65683	10000.000000	20060	2344	1.000000	31441	146	1.000000	21288560	-0.000422
257175796	12607656	65593	10000.000000	19954	2321	1.000000	31199	169	1.000000	21410595	-0.000161
257196567	12598351	65845	10000.000000	19265	2478	1.000000	30952	189	1.000000	21532734	-0.000079
257141513	12606192	65789	10000.000000	19990	2415	1.000000	31100	165	1.000000	21655252	-0.001059
257157273	12604148	65469	10000.000000	19599	2455	1.000000	31444	132	1.000000	21776789	-0.000890
257130336	12600227	65805	10000.000000	19964	2263	1.000000	31043	146	1.000000	21898058	-0.002026
257223684	12581565	65452	10000.000000	19473	2504	1.000000	31294	121	1.000000	22018909	-0.001981
257113834	12625931	66298	10000.000000	19803	2605	1.000000	31402	99	1.000000	22140125	-0.002139
257200462	12590484	65630	10000.000000	19712	2499	1.000000	31627	126	1.000000	22261290	-0.002242
257193106	12584345	65598	10000.000000	19581	2561	1.000000	31218	183	1.000000	22381990	-0.002614
257159120	12594155	65365	10000.000000	19878	2389	1.000000	31419	100	1.000000	22503482	-0.002293
257228179	12601793	65614	10000.000000	19758	2460	1.000000	31593	146	1.000000	22624182	-0.002315
257169800	12602162	65571	10000.000000	19915	2553	1.000000	31391	129	1.000000	22744253	-0.002279
257155525	12604776	65623	10000.000000	19863	2359	1.000000	31417	143	1.000000	22864705	-0.001974
257194629	12592219	65261	10000.000000	19781	2368	1.000000	31350	160	1.000000	22984655	-0.001803
257130484	12602111	65495	10000.000000	19708	2259	1.000000	31159	182	1.000000	23104970	-0.001774
257191896	12593851	65362	10000.000000	19597	2579	1.000000	31257	184	1.000000	23224362	-0.001621
257168471	12607224	65719	10000.000000	20252	2232	1.000000	31361	120	1.000000	23343896	-0.001604
257179299	12599916	65557	10000.000000	19539	2451	1.000000	31126	179	1.000000	23463653	-0.001539
257192644	12582539	65657	10000.000000	19515	2452	1.000000	31285	113	1.000000	23583833	-0.001357
npatches	nstrain	runtime	dt	init_x	init_y	init_y_blood	init_z	init_S	beta0	beta1	beta2	beta3	mean_beta	B	d	delta	delta_blood	b[0]	mut	m	CTL	c	g	epsilon	k	het	lambda	rho	omega	x_max	patch.dyna	DELTA	A	VA
10000	1	100.000000	0.001000	21900	9499	5000000	0.001000	10000000	8.940955	16.166367	19.844778	9.290656	15	800000000	0.010000	1.000000	432.000000	80000	0.000050	0.004800	0	0.500000	0.000000	2.500000	10.000000	0.500000	0.001000	0.001000	0.010000	31872	0	10.000000	7.000000	1.000000
sus	inf	inf_blood	z	x[0]	y[0][0]	z[0]	x[1]	y[1][0]	z[1]	S[0]	synchrony
219000000	94990000	5000000	10.000000	21900	9499	0.001000	21900	9499	0.001000	10000000	0.000000
133736732	62657673	328051	3941.516320	18620	4121	0.394152	12118	6851	0.394152	10585956	0.000000
199761344	28213491	147102	6325.803353	27480	783	0.632580	18196	3133	0.632580	10874230	0.000000
231231282	18447913	96003	7771.765723	30545	196	0.777177	21132	2288	0.777177	11081684	0.000000
247939830	14135251	74018	8648.676577	31218	108	0.864868	23417	1653	0.864868	11244672	0.000000
257103692	12006830	62924	9180.483393	31440	53	0.918048	24400	1432	0.918048	11383411	0.000000
262435659	10825614	56603	9503.000201	31579	79	0.950300	25066	1277	0.950300	11508172	0.000000
265482742	10165528	52989	9698.592075	31628	66	0.969859	25943	1258	0.969859	11625115	0.000000
267313893	9779355	51100	9817.209710	31665	52	0.981721	25813	1071	0.981721	11737258	0.000000
268364890	9558635	49995	9889.145947	31749	60	0.988915	25976	1110	0.988915	11845819	0.000000
269066998	9411145	49025	9932.772025	31636	46	0.993277	26263	946	0.993277	11952775	0.000000
269474043	9320884	48254	9959.229270	31762	50	0.995923	26152	1179	0.995923	12058404	0.000000
269761626	9265387	48337	9975.274394	31765	35	0.997527	25418	1287	0.997527	12162970	0.000000
269824997	9254776	48529	9985.005037	31663	49	0.998501	26398	864	0.998501	12267590	0.000000
269943635	9225856	48348	9990.906233	31843	52	0.999091	25928	1139	0.999091	12370923	0.000000
269989939	9234961	48078	9994.485041	31918	72	0.999449	25414	1201	0.999449	12474622	0.000000
269988979	9222206	48037	9996.655426	31690	59	0.999666	25432	1257	0.999666	12577819	0.000000
270028444	9219516	48200	9997.971667	31848	37	0.999797	26140	952	0.999797	12681313	0.000000
270054809	9206702	48017	9998.769908	31432	44	0.999877	26243	1116	0.999877	12784544	0.000000
270055943	9209350	47938	9999.254005	31587	57	0.999925	26055	1235	0.999925	12888250	0.000000
270047044	9209085	47684	9999.547588	31882	52	0.999955	26205	948	0.999955	12991554	0.000000
270012104	9220851	47712	9999.725632	31945	30	0.999973	26731	948	0.999973	13094251	0.000000
270040288	9201558	47367	9999.833608	31830	43	0.999983	25492	1228	0.999983	13197073	0.000000
270060479	9210293	47830	9999.899091	31675	33	0.999990	25997	1093	0.999990	13298411	0.000000
270117216	9206626	47934	9999.938803	31846	39	0.999994	26537	1021	0.999994	13400630	0.000000
270080610	9204856	48051	9999.962887	31608	63	0.999996	26161	1075	0.999996	13502789	0.000000
270044117	9223157	47930	9999.977493	31753	38	0.999998	26764	894	0.999998	13604765	0.000000
270112254	9196225	47875	9999.986350	31843	53	0.999999	26347	1078	0.999999	13705838	0.000000
270059831	9212039	47734	9999.991722	31661	43	0.999999	26676	1044	0.999999	13806989	0.000000
270045509	9213901	48108	9999.994980	31825	45	0.999999	26485	1025	0.999999	13909288	0.000000
270073742	9211201	48023	9999.996955	31847	48	1.000000	26521	956	1.000000	14010321	0.000000
270061748	9207937	47908	9999.998154	31731	56	1.000000	26298	986	1.000000	14111217	0.000000
270055565	9206683	47264	9999.998880	31676	36	1.000000	26395	1010	1.000000	14212159	0.000000
270033294	9212153	47953	9999.999321	31730	65	1.000000	26221	1022	1.000000	14313358	0.000000
270137489	9198522	47743	9999.999588	31832	46	1.000000	26191	1152	1.000000	14414037	0.000000
270045210	9204012	47628	9999.999750	31712	55	1.000000	26244	1009	1.000000	14514127	0.000000
270111674	9199501	47880	9999.999849	31589	33	1.000000	26842	934	1.000000	14614336	0.000000
270073165	9214813	48016	9999.999908	31801	48	1.000000	26639	980	1.000000	14714458	0.000000
270068529	9197852	48037	9999.999944	31798	35	1.000000	26129	1136	1.000000	14813639	0.000000
270075218	9212130	47838	9999.999966	31696	65	1.000000	26531	1006	1.000000	14913127	0.000000
270106198	9197623	48089	9999.999980	31815	58	1.000000	26452	1045	1.000000	15013029	-1.#IND00
270111157	9205708	47825	9999.999988	31649	49	1.000000	25845	1135	1.000000	15111841	-1.#IND00
270064385	9201901	48175	9999.999992	31626	61	1.000000	26609	1055	1.000000	15210805	0.003855
270049465	9209510	47863	9999.999995	31752	57	1.000000	25981	1169	1.000000	15310349	0.002801
270083610	9207617	47982	9999.999997	31642	43	1.000000	26140	1039	1.000000	15409594	0.000435
270052575	9219604	47772	9999.999998	31801	31	1.000000	25937	1104	1.000000	15508678	0.001304
270092913	9201237	48085	9999.999999	31546	57	1.000000	26672	1012	1.000000	15607486	-0.000157
270075859	9215146	47461	9999.999999	31583	26	1.000000	26144	1047	1.000000	15706517	-0.000134
270059102	9213771	47824	10000.000000	31904	41	1.000000	26369	1075	1.000000	15804540	-0.002302
270112891	9190627	48152	10000.000000	31596	37	1.000000	26150	1036	1.000000	15903056	-0.007728
270070397	9198931	47507	10000.000000	31814	58	1.000000	26826	948	1.000000	16001125	-0.009251
270064105	9212939	48020	10000.000000	31825	56	1.000000	26054	1168	1.000000	16099202	-0.009928
270058519	9214576	47507	10000.000000	31660	55	1.000000	26168	1004	1.000000	16196917	-0.008252
270034235	9220975	48612	10000.000000	31639	52	1.000000	26052	1177	1.000000	16294857	-0.007264
270103418	9195045	47608	10000.000000	31643	68	1.000000	26223	1126	1.000000	16392839	-0.006437
270085702	9215671	48365	10000.000000	31691	49	1.000000	26310	946	1.000000	16490076	-0.007053
270103122	9203018	47903	10000.000000	31780	54	1.000000	26284	1141	1.000000	16587461	-0.006129
270083027	9201265	48378	10000.000000	31593	59	1.000000	25815	1089	1.000000	16684506	-0.003367
270098083	9201408	47689	10000.000000	31818	49	1.000000	26340	1056	1.000000	16781742	-0.002570
270126281	9197055	47581	10000.000000	31790	45	1.000000	26444	1061	1.000000	16878399	-0.002475
270064547	9203630	47736	10000.000000	31718	49	1.000000	26575	1131	1.000000	16975784	-0.002540
270069641	9210311	47839	10000.000000	31797	44	1.000000	25744	1164	1.000000	17072986	-0.001556
270010886	9214036	48133	10000.000000	31629	51	1.000000	25828	1145	1.000000	17169169	-0.002173
270097578	9204025	48352	10000.000000	31655	43	1.000000	26076	1017	1.000000	17265709	-0.002443
270054954	9216486	47910	10000.000000	31746	59	1.000000	26223	1069	1.000000	17361902	-0.003323
270079627	9208024	47689	10000.000000	31806	46	1.000000	26226	1140	1.000000	17457714	-0.004739
270038552	9214972	48440	10000.000000	31756	47	1.000000	26146	1092	1.000000	17553724	-0.004284
270085822	9197363	47849	10000.000000	31820	59	1.000000	25646	1296	1.000000	17649594	-0.004429
270090076	9208846	47844	10000.000000	31688	36	1.000000	26517	930	1.000000	17744950	-0.004142
270062384	9211700	47739	10000.000000	31778	35	1.000000	26065	1210	1.000000	17840319	-0.003980
270092419	9207675	48333	10000.000000	31906	57	1.000000	25845	1175	1.000000	17935264	-0.003662
270078059	9207109	48026	10000.000000	31661	47	1.000000	26260	1071	1.000000	18030979	-0.003890
270072816	9200316	47906	10000.000000	31687	52	1.000000	26115	1026	1.000000	18125439	-0.003702
270064345	9207000	48266	10000.000000	31678	39	1.000000	26218	1106	1.000000	18219879	-0.003664
270072714	9206094	47711	10000.000000	31561	61	1.000000	26061	1142	1.000000	18314887	-0.003048
270081224	9193927	48261	10000.000000	31532	36	1.000000	26238	1070	1.000000	18409307	-0.002852
270087997	9205353	47868	10000.000000	31874	34	1.000000	26835	888	1.000000	18503927	-0.002407
270022039	9213211	47921	10000.000000	31655	55	1.000000	26825	904	1.000000	18598675	-0.002020
270027533	9227958	47561	10000.000000	31658	47	1.000000	25919	1071	1.000000	18693133	-0.002364
270108028	9195491	47664	10000.000000	31793	40	1.000000	26429	1075	1.000000	18787393	-0.002834
270012958	9220946	47962	10000.000000	31791	35	1.000000	26340	1104	1.000000	18881663	-0.001301
270084176	9196579	47811	10000.000000	31543	37	1.000000	25689	1250	1.000000	18975484	-0.001402
270074101	9209239	47926	10000.000000	31818	65	1.000000	25900	1117	1.000000	19068690	-0.000361
270063704	9207170	47858	10000.000000	31650	63	1.000000	26606	1052	1.000000	19161996	-0.000420
270044029	9220773	48128	10000.000000	31670	39	1.000000	25604	1244	1.000000	19255051	-0.000781
270056772	9211038	48173	10000.000000	31853	48	1.000000	26479	1032	1.000000	19348349	-0.000588
270044410	9213241	47770	10000.000000	31473	54	1.000000	26586	1051	1.000000	19441460	-0.000544
270066912	9196991	47530	10000.000000	31902	56	1.000000	26163	1036	1.000000	19533991	-0.000544
270064318	9210933	48007	10000.000000	31666	52	1.000000	26457	1041	1.000000	19626576	-0.000635
270110670	9211778	48343	10000.000000	31599	62	1.000000	26153	1171	1.000000	19718420	-0.000286
270025035	9220535	47807	10000.000000	31523	23	1.000000	26256	1060	1.000000	19811665	-0.000387
270087841	9198817	48461	10000.000000	32026	63	1.000000	26244	970	1.000000	19904054	-0.000292
270070359	9207485	48011	10000.000000	31733	77	1.000000	26292	1122	1.000000	19996533	-0.000826
270007693	9213171	48112	10000.000000	31447	45	1.000000	26072	1214	1.000000	20089246	-0.000840
270043362	9232225	48041	10000.000000	31655	46	1.000000	26768	844	1.000000	20181176	-0.000785
270043475	9201972	47858	10000.000000	31517	59	1.000000	25727	1199	1.000000	20272679	-0.000771
270080199	9201605	48400	10000.000000	31696	34	1.000000	26176	1025	1.000000	20364292	-0.000178
270074248	9213101	48078	10000.000000	31648	43	1.000000	25777	1084	1.000000	20455682	0.000025
270045101	9211692	47953	10000.000000	31633	48	1.000000	25699	1101	1.000000	20546966	-0.000046
270125521	9207587	47840	10000.000000	31628	58	1.000000	26569	893	1.000000	20638635	0.000180
npatches	nstrain	runtime	dt	init_x	init_y	init_y_blood	init_z	init_S	beta0	beta1	beta2	beta3	mean_beta	B	d	delta	delta_blood	b[0]	mut	m	CTL	c	g	epsilon	k	het	lambda	rho	omega	x_max	patch.dyna	DELTA	A	VA
10000	1	100.000000	0.001000	21900	9499	5000000	0.001000	10000000	12.696224	19.595344	11.681077	22.494470	15	800000000	0.010000	1.000000	432.000000	80000	0.000050	0.004800	0	0.500000	0.000000	2.500000	11.000000	0.500000	0.001000	0.001000	0.010000	31872	0	10.000000	7.000000	1.000000
sus	inf	inf_blood	z	x[0]	y[0][0]	z[0]	x[1]	y[1][0]	z[1]	S[0]	synchrony
219000000	94990000	5000000	10.000000	21900	9499	0.001000	21900	9499	0.001000	10000000	0.000000
139624093	56179619	292891	3941.516320	15309	4919	0.394152	10605	6903	0.394152	10573872	0.000000
210192618	23575356	122307	6325.803353	23132	1787	0.632580	15871	3821	0.632580	10837075	0.000000
242567143	14730355	76626	7771.765723	27521	829	0.777177	19308	2458	0.777177	11014953	0.000000
259237793	10945403	56586	8648.676577	29292	383	0.864868	20647	2145	0.864868	11149901	0.000000
268296508	9077838	47305	9180.483393	30420	209	0.918048	21546	2007	0.918048	11261307	0.000000
273365746	8069195	42223	9503.000201	31090	139	0.950300	22557	1681	0.950300	11358321	0.000000
276321452	7504960	39132	9698.592075	31395	71	0.969859	23356	1548	0.969859	11447877	0.000000
278091545	7176728	37592	9817.209710	31254	92	0.981721	22994	1638	0.981721	11533359	0.000000
279138947	6978942	36156	9889.145947	31549	51	0.988915	23433	1515	0.988915	11614911	0.000000
279821704	6854759	35641	9932.772025	31417	71	0.993277	23384	1507	0.993277	11695032	0.000000
280143294	6784738	35328	9959.229270	31519	81	0.995923	23296	1530	0.995923	11773836	0.000000
280378648	6738706	35091	9975.274394	31553	53	0.997527	23458	1556	0.997527	11852546	0.000000
280532013	6725670	34749	9985.005037	31528	109	0.998501	23760	1349	0.998501	11930647	0.000000
280626934	6703494	35017	9990.906233	31238	88	0.999091	22920	1504	0.999091	12008963	0.000000
280689032	6687543	34823	9994.485041	31568	83	0.999449	23426	1490	0.999449	12086307	0.000000
280708442	6690650	35020	9996.655426	31434	90	0.999666	23785	1329	0.999666	12163475	0.000000
280721616	6676518	34891	9997.971667	31260	82	0.999797	23311	1544	0.999797	12240384	0.000000
280795880	6677237	34889	9998.769908	31262	117	0.999877	23431	1472	0.999877	12317611	0.000000
280743258	6681475	34661	9999.254005	31541	73	0.999925	23361	1444	0.999925	12394038	0.000000
280774591	6671209	35078	9999.547588	31535	60	0.999955	23018	1469	0.999955	12471012	0.000000
280768705	6684634	34734	9999.725632	31585	46	0.999973	23423	1412	0.999973	12546943	0.000000
280754129	6680571	35057	9999.833608	31670	42	0.999983	23228	1574	0.999983	12623561	0.000000
280820419	6659131	34480	9999.899091	31874	39	0.999990	23321	1231	0.999990	12699906	0.000000
280732116	6688333	34666	9999.938803	31555	124	0.999994	23623	1526	0.999994	12776246	0.000000
280744411	6690973	34708	9999.962887	31340	84	0.999996	23469	1375	0.999996	12852403	0.000000
280754193	6683212	34636	9999.977493	31314	103	0.999998	23671	1357	0.999998	12928465	0.000000
280755998	6674042	35026	9999.986350	31148	101	0.999999	22859	1522	0.999999	13004595	0.000000
280779098	6678294	34580	9999.989575	31130	118	0.999999	23422	1526	0.999999	13080211	0.000000
280782290	6681703	34856	9999.993678	31357	90	0.999999	23702	1416	0.999999	13155820	0.000000
280743955	6682150	34831	9999.996166	31359	86	1.000000	24009	1366	1.000000	13231117	0.000000
280783851	6682509	34914	9999.966848	31398	113	1.000000	23462	1512	1.000000	13306459	0.000000
280759840	6674865	34822	9999.979895	31238	135	1.000000	23312	1582	1.000000	13381329	0.000000
280795982	6669091	34547	9999.987807	31306	81	1.000000	23088	1621	1.000000	13456278	0.000000
280747029	6686236	34656	9999.992606	31736	71	1.000000	23569	1503	1.000000	13531394	0.000000
280768652	6682316	34736	9999.995516	31646	82	1.000000	22868	1558	1.000000	13606813	0.000000
280772092	6682774	34571	9999.997280	31550	93	1.000000	23710	1373	1.000000	13681400	0.000000
280736064	6688506	34521	9999.998351	31524	93	1.000000	23437	1474	1.000000	13756117	0.000000
280712892	6687951	34773	9999.999000	31359	81	1.000000	23471	1264	1.000000	13830478	0.000000
280764677	6677225	34813	9999.995341	31435	68	1.000000	23049	1532	1.000000	13904984	0.000000
280790795	6667171	34715	9999.997174	31743	59	1.000000	23341	1474	1.000000	13979459	-1.#IND00
280751694	6673636	34597	9999.998286	31363	109	1.000000	23303	1329	1.000000	14054532	-1.#IND00
280739284	6686923	34961	9999.998961	31307	65	1.000000	23982	1416	1.000000	14128306	-0.008393
280765189	6682913	34845	9999.999370	31608	69	1.000000	23758	1344	1.000000	14202625	-0.002380
280794559	6674888	34693	9999.999618	31575	79	1.000000	23482	1474	1.000000	14276893	-0.002086
280801869	6679506	35058	9999.999768	31478	63	1.000000	23954	1262	1.000000	14350961	-0.004904
280725580	6684834	34933	9999.999859	31799	95	1.000000	23618	1558	1.000000	14424384	-0.001976
280784598	6672295	34644	9999.999915	31420	87	1.000000	23030	1403	1.000000	14497745	0.000740
280760338	6685063	34964	9999.999948	31450	83	1.000000	22591	1581	1.000000	14570912	0.007272
280775389	6675565	34737	9999.999969	31279	91	1.000000	23549	1382	1.000000	14644677	0.002876
280768444	6673760	35195	9999.999981	31257	111	1.000000	23133	1469	1.000000	14717724	0.002749
280754479	6677419	34713	9999.987521	31208	105	1.000000	23274	1434	1.000000	14791018	0.000734
280774857	6669499	34850	9999.992432	31559	33	1.000000	23248	1457	1.000000	14864281	0.000428
280766670	6689640	34537	9999.995410	31670	91	1.000000	23248	1612	1.000000	14937231	-0.000268
280784858	6679388	34714	9999.997217	31599	33	1.000000	22900	1505	1.000000	15010361	-0.000151
280739939	6684414	34827	9999.998312	31439	38	1.000000	23402	1432	1.000000	15083707	-0.000189
280759664	6691826	34945	9999.998976	31504	54	1.000000	23499	1567	1.000000	15156681	0.000198
280753698	6689754	35124	9999.999379	31595	55	1.000000	23762	1347	1.000000	15228891	0.000171
280740911	6686246	35036	9999.999623	31521	57	1.000000	23230	1560	1.000000	15301711	0.000051
280787626	6674068	34720	9999.999772	31579	59	1.000000	23005	1586	1.000000	15374422	-0.000193
280718931	6689490	35010	9999.999862	31537	35	1.000000	23254	1478	1.000000	15446470	-0.000116
280751573	6688173	34768	9999.999916	31486	57	1.000000	23296	1535	1.000000	15518332	-0.000072
280728928	6678245	34494	9999.999949	31648	45	1.000000	23499	1499	1.000000	15590670	-0.000055
280802269	6657711	34353	9999.999969	31579	86	1.000000	23377	1574	1.000000	15662866	-0.000039
280770201	6688145	34480	9999.999981	31631	55	1.000000	23218	1515	1.000000	15734045	-0.000142
280708144	6691879	34957	9999.999989	31747	83	1.000000	23941	1323	1.000000	15805336	0.000338
280767240	6674262	34882	9999.999993	31708	41	1.000000	22860	1559	1.000000	15876728	0.000445
280787546	6671878	35044	9999.999996	31446	70	1.000000	23787	1384	1.000000	15947867	-0.000261
280754244	6686123	35312	9999.999997	31592	56	1.000000	23554	1426	1.000000	16019263	0.001725
280751356	6681888	34681	9999.999998	31577	55	1.000000	23434	1485	1.000000	16090395	0.001357
280710884	6690072	34952	9999.999999	31645	57	1.000000	23507	1465	1.000000	16161337	0.001445
280762769	6672450	34537	9999.999999	31576	124	1.000000	23254	1546	1.000000	16232719	0.001043
280785617	6682477	34666	10000.000000	31488	104	1.000000	23436	1557	1.000000	16303570	0.001021
280751908	6689771	35321	10000.000000	31368	133	1.000000	23952	1264	1.000000	16374607	0.001312
280775055	6686854	34392	10000.000000	31310	92	1.000000	23585	1497	1.000000	16445123	0.001069
280730244	6693175	34756	10000.000000	31384	96	1.000000	23490	1336	1.000000	16515679	0.001097
280749043	6686334	34990	9999.993473	31531	65	1.000000	23381	1674	1.000000	16586016	0.002084
280734755	6680843	35170	9999.996042	31452	149	1.000000	23764	1351	1.000000	16656598	0.002135
280736237	6692174	34627	9999.997600	31676	61	1.000000	23313	1413	1.000000	16726918	0.001919
280722119	6684259	34741	9999.998544	31616	68	1.000000	24373	1283	1.000000	16797299	0.002578
280794131	6662497	34602	9999.999117	31517	71	1.000000	23011	1528	1.000000	16867000	0.002587
280745491	6674626	34998	9999.999465	31597	75	1.000000	23086	1713	1.000000	16936668	0.002416
280755561	6684104	34881	9999.999675	31595	113	1.000000	23557	1422	1.000000	17005927	0.002393
280740837	6680523	35049	9999.999803	31276	78	1.000000	22823	1737	1.000000	17075608	0.002114
280717219	6693664	34961	9999.999881	31395	105	1.000000	23738	1449	1.000000	17145432	0.001982
280782514	6681895	34542	9999.999928	31434	82	1.000000	23621	1567	1.000000	17215272	0.002032
280731258	6684122	35005	9999.999956	31672	71	1.000000	23453	1455	1.000000	17284825	0.001904
280764059	6674137	34985	9999.999973	31573	81	1.000000	23643	1408	1.000000	17354272	0.000952
280751021	6685428	34424	9999.999984	31414	49	1.000000	23423	1395	1.000000	17423095	0.000792
280779563	6671479	34830	9999.999990	31677	30	1.000000	22803	1577	1.000000	17492049	0.001184
280776248	6685228	34967	9999.999994	31559	94	1.000000	24112	1382	1.000000	17560923	0.000840
280809865	6671732	34565	9999.954019	31474	72	1.000000	23604	1598	1.000000	17630208	0.000964
280715793	6690674	35080	9999.972115	31534	53	1.000000	23775	1350	1.000000	17698790	0.000959
280711088	6684208	35007	9999.983089	31536	78	1.000000	23871	1369	1.000000	17767588	0.000939
280805356	6672697	34579	9999.989744	31373	85	1.000000	23340	1473	1.000000	17836182	0.001013
280773836	6684039	35260	9999.959801	31385	74	1.000000	23584	1440	1.000000	17903898	0.001687
280761687	6681362	34651	9999.975621	31345	67	1.000000	23606	1402	1.000000	17972714	0.001569
280750637	6685157	34975	9999.985215	31832	59	1.000000	24064	1373	1.000000	18040993	0.001404
280797254	6669874	34853	9999.991034	31643	77	1.000000	23569	1444	1.000000	18108743	0.001556
280745263	6675341	34514	9999.994562	31828	105	1.000000	23976	1377	1.000000	18176863	0.001766
npatches	nstrain	runtime	dt	init_x	init_y	init_y_blood	init_z	init_S	beta0	beta1	beta2	beta3	mean_beta	B	d	delta	delta_blood	b[0]	mut	m	CTL	c	g	epsilon	k	het	lambda	rho	omega	x_max	patch.dyna	DELTA	A	VA
10000	1	100.000000	0.001000	21900	9499	5000000	0.001000	10000000	18.947635	22.202106	9.284908	12.737063	15	800000000	0.010000	1.000000	432.000000	80000	0.000050	0.004800	0	0.500000	0.000000	2.500000	12.000000	0.500000	0.001000	0.001000	0.010000	31872	0	10.000000	7.000000	1.000000
sus	inf	inf_blood	z	x[0]	y[0][0]	z[0]	x[1]	y[1][0]	z[1]	S[0]	synchrony
219000000	94990000	5000000	10.000000	21900	9499	0.001000	21900	9499	0.001000	10000000	0.000000
145365280	50363451	263383	3941.516320	11680	6108	0.394152	9981	6912	0.394152	10563181	0.000000
219911431	19686790	102700	6325.803353	17999	2970	0.632580	15618	3537	0.632580	10801275	0.000000
252815623	11737446	60938	7771.765723	21003	2130	0.777177	18048	2643	0.777177	10953575	0.000000
269369953	8385878	43762	8648.676577	22465	1675	0.864868	19446	2143	0.864868	11063197	0.000000
278138375	6764040	35104	9180.483393	23840	1378	0.918048	21115	1683	0.918048	11149600	0.000000
283013108	5891593	30652	9503.000201	24832	1298	0.950300	20995	1821	0.950300	11222824	0.000000
285861140	5414721	28106	9698.577753	24378	1359	0.969859	21770	1544	0.969859	11289118	0.000000
287542581	5139605	26609	9816.923254	25803	1035	0.981721	22007	1707	0.981721	11350706	0.000000
288544272	4955567	25615	9888.827208	25923	1109	0.988915	21672	1671	0.988915	11409563	0.000000
289191742	4853209	25318	9932.444738	25556	977	0.993277	21463	1714	0.993277	11466570	0.000000
289494840	4799862	24867	9958.809629	26216	903	0.995923	22015	1621	0.995923	11522801	0.000000
289746004	4773494	24977	9974.652258	25762	1007	0.997527	21875	1786	0.997527	11577907	0.000000
289854864	4745969	24671	9984.390123	25710	1093	0.998501	22460	1449	0.998501	11633239	0.000000
289918929	4740189	24730	9989.958145	26388	881	0.999091	22511	1480	0.999091	11688081	0.000000
290059521	4710910	24580	9993.390358	25628	1054	0.999449	22132	1542	0.999449	11742335	0.000000
290000274	4725795	24593	9995.310346	25980	987	0.999666	22344	1564	0.999666	11796755	0.000000
290076995	4712377	24563	9996.606154	25975	942	0.999797	21877	1763	0.999797	11850328	0.000000
290106096	4702196	24627	9997.472487	25369	979	0.999877	22403	1457	0.999877	11904417	0.000000
290065123	4716752	24625	9998.119707	26618	894	0.999925	22059	1719	0.999925	11958724	0.000000
290082238	4703307	24474	9998.216724	25286	1063	0.999955	22179	1591	0.999955	12012656	0.000000
290047831	4719948	24274	9998.316706	25930	952	0.999973	22438	1529	0.999973	12066243	0.000000
290059246	4706321	24501	9998.436557	26421	848	0.999983	21673	1742	0.999983	12120005	0.000000
290108774	4701737	24582	9998.698175	25961	1067	0.999990	22668	1473	0.999990	12173643	0.000000
290101897	4716481	24492	9998.724007	25937	887	0.999994	21536	1705	0.999994	12226729	0.000000
290084668	4708640	24571	9998.704410	25714	1003	0.999996	22160	1665	0.999996	12280162	0.000000
290029748	4713795	24406	9998.578335	25781	902	0.999998	21887	1538	0.999998	12333552	0.000000
290125483	4702164	24497	9998.767053	25843	1069	0.999999	22297	1381	0.999999	12386423	0.000000
290070910	4712794	24633	9998.616746	26403	896	0.999999	21862	1569	0.999999	12439180	0.000000
290055867	4724658	24495	9998.855776	25645	978	0.999999	21861	1666	0.999999	12492641	0.000000
290036066	4713680	24526	9998.937554	25949	882	1.000000	22247	1658	1.000000	12546432	0.000000
290086437	4715912	24699	9998.999710	25768	1051	1.000000	21623	1675	1.000000	12599432	0.000000
290096008	4701689	24655	9999.079626	26061	886	1.000000	21934	1613	1.000000	12652456	0.000000
290089027	4712946	24490	9999.209035	25804	1092	1.000000	22811	1536	1.000000	12705133	0.000000
290068079	4710940	24211	9998.958522	26276	940	1.000000	21952	1554	1.000000	12758042	0.000000
290126648	4700580	24395	9998.731577	25612	1052	1.000000	22207	1607	1.000000	12810253	0.000000
290086438	4711868	24325	9998.755624	25803	870	1.000000	22178	1486	1.000000	12862857	0.000000
290117741	4699591	24486	9998.836992	26289	984	1.000000	22430	1430	1.000000	12915662	0.000000
290097324	4705541	24775	9999.043438	26163	963	1.000000	21949	1743	1.000000	12967875	0.000000
290070581	4711935	24579	9998.924634	26316	926	1.000000	22361	1613	1.000000	13019786	0.000000
290064983	4702707	24683	9999.123198	26211	980	1.000000	22577	1647	1.000000	13071621	-1.#IND00
290076126	4714056	24489	9999.121140	26132	994	1.000000	22125	1573	1.000000	13124067	-1.#IND00
290087083	4709154	24454	9999.184855	25611	979	1.000000	22333	1492	1.000000	13175791	-0.031458
290071203	4708267	24378	9999.270628	26571	869	1.000000	21641	1699	1.000000	13227543	-0.014833
290071172	4707149	24629	9999.227129	26135	925	1.000000	22279	1502	1.000000	13279572	-0.002296
290090702	4702250	24299	9998.908964	25826	1075	1.000000	22182	1536	1.000000	13330824	-0.006516
290080166	4709445	24339	9998.778746	25225	1052	1.000000	22403	1504	1.000000	13382673	-0.006200
290107752	4704611	24567	9998.741636	26317	981	1.000000	22129	1667	1.000000	13433775	-0.006014
290111764	4690368	24523	9998.710610	24980	1091	1.000000	22471	1536	1.000000	13485734	-0.005594
290069296	4713239	24476	9998.686964	26910	775	1.000000	21586	1700	1.000000	13537630	-0.006872
290049251	4713140	24498	9998.829704	25830	1000	1.000000	21410	1619	1.000000	13589202	-0.011193
290128172	4707088	24368	9998.959435	25479	1002	1.000000	22269	1496	1.000000	13640621	-0.009641
290066966	4718846	24478	9999.106513	25988	1020	1.000000	22247	1706	1.000000	13691750	-0.009430
290102380	4708000	24639	9999.041933	25815	1041	1.000000	22469	1555	1.000000	13743414	-0.007731
290096746	4707369	24629	9998.785844	25675	964	1.000000	22257	1497	1.000000	13794588	-0.005974
290117955	4702800	24594	9998.476566	25819	973	1.000000	22727	1535	1.000000	13846095	-0.005388
290082709	4701820	24485	9998.598861	25612	1028	1.000000	22025	1430	1.000000	13897476	-0.007422
290070760	4708920	24585	9998.993906	26164	928	1.000000	21856	1667	1.000000	13948335	-0.005903
290092762	4711490	24441	9998.944270	25793	945	1.000000	22066	1638	1.000000	13999300	-0.002434
290058042	4720357	24789	9999.056178	25847	912	1.000000	22014	1509	1.000000	14049912	-0.003859
290108233	4701488	24577	9999.199969	26017	964	1.000000	21868	1695	1.000000	14100156	-0.002169
290073182	4704727	24517	9998.861104	25942	1039	1.000000	22186	1615	1.000000	14151085	-0.001907
290123745	4700018	24318	9998.885270	26569	868	1.000000	22134	1524	1.000000	14201592	-0.002065
290067198	4715496	24347	9998.888692	25842	1052	1.000000	21972	1540	1.000000	14251990	-0.002461
290055465	4711733	24599	9998.621875	26208	785	1.000000	22016	1738	1.000000	14302686	-0.003960
290105487	4712841	24516	9998.677926	25760	1063	1.000000	22474	1541	1.000000	14353231	-0.003766
290057778	4709595	24505	9998.758381	26391	673	1.000000	21817	1714	1.000000	14403677	-0.002148
290071653	4709227	24522	9998.984371	26241	899	1.000000	22359	1461	1.000000	14454012	-0.001929
290131535	4701044	24641	9998.987013	25293	1084	1.000000	22547	1409	1.000000	14504522	-0.002145
290089408	4705306	24515	9998.623651	26497	918	1.000000	21746	1746	1.000000	14554614	-0.002257
290100932	4709575	24440	9998.523432	26408	789	1.000000	21762	1646	1.000000	14604508	-0.001784
290151974	4694993	24275	9998.648549	25644	1075	1.000000	22264	1515	1.000000	14654204	-0.001700
290073731	4707145	24540	9998.784281	25783	865	1.000000	22312	1493	1.000000	14703529	-0.001658
290087964	4708776	24492	9998.987938	25624	966	1.000000	22416	1690	1.000000	14753421	-0.002010
290073265	4714978	24792	9999.169637	25922	994	1.000000	22327	1466	1.000000	14802937	-0.001638
290120959	4702806	24646	9999.161516	25895	1012	1.000000	22169	1480	1.000000	14853050	-0.002149
290133664	4699801	24606	9999.046023	26172	909	1.000000	22443	1533	1.000000	14902141	-0.002195
290052857	4713479	24494	9998.875900	25951	1025	1.000000	21589	1743	1.000000	14951147	-0.004536
290121105	4697429	24410	9998.977801	26027	878	1.000000	22855	1553	1.000000	15000156	-0.004268
290073050	4701931	24490	9998.989307	25570	1073	1.000000	21435	1697	1.000000	15049373	-0.003683
290085612	4705622	24555	9999.037909	25483	934	1.000000	22480	1568	1.000000	15098841	-0.003816
290085604	4702478	24751	9998.767648	25897	914	1.000000	22638	1452	1.000000	15147674	-0.003487
290075126	4711567	24722	9998.952250	26119	1012	1.000000	22112	1541	1.000000	15196711	-0.003263
290079851	4716516	24774	9998.744428	25708	879	1.000000	22763	1343	1.000000	15245752	-0.003198
290086692	4715486	24279	9998.781486	26596	831	1.000000	22142	1500	1.000000	15294589	-0.003125
290072335	4708043	24508	9998.804239	25845	1008	1.000000	22553	1478	1.000000	15343682	-0.003027
290089789	4707803	24803	9998.689631	25901	1057	1.000000	22273	1626	1.000000	15392186	-0.002978
290098661	4703806	24425	9998.738382	26101	847	1.000000	22281	1698	1.000000	15440733	-0.003421
290121862	4697445	24238	9998.742424	26407	899	1.000000	22010	1505	1.000000	15489080	-0.002178
290103889	4711940	24703	9998.533780	25687	1150	1.000000	21932	1631	1.000000	15537556	-0.002055
290096853	4703274	24420	9998.797447	25701	972	1.000000	22059	1629	1.000000	15585646	-0.001747
290064356	4705579	24566	9998.656876	25573	959	1.000000	22182	1703	1.000000	15634435	-0.001829
290095266	4707356	24519	9998.826598	25993	1083	1.000000	21604	1676	1.000000	15683456	-0.001900
290091436	4707002	24570	9998.834147	25757	999	1.000000	22030	1640	1.000000	15731529	-0.001538
290075887	4716672	24650	9999.021777	26232	1024	1.000000	22391	1634	1.000000	15779767	-0.001392
290084683	4709321	24453	9998.950502	25713	1044	1.000000	22197	1625	1.000000	15827687	-0.001551
290083262	4709695	24730	9998.952396	25894	966	1.000000	22478	1524	1.000000	15875746	-0.001622
290063875	4712578	24622	9999.118550	25840	918	1.000000	22222	1497	1.000000	15923980	-0.001299
290081322	4702522	24555	9998.933773	26506	841	1.000000	21571	1723	1.000000	15971612	-0.001060
290096423	4709788	24562	9998.994305	26607	899	1.000000	22200	1504	1.000000	16019130	-0.001095
npatches	nstrain	runtime	dt	init_x	init_y	init_y_blood	init_z	init_S	beta0	beta1	beta2	beta3	mean_beta	B	d	delta	delta_blood	b[0]	mut	m	CTL	c	g	epsilon	k	het	lambda	rho	omega	x_max	patch.dyna	DELTA	A	VA
10000	1	100.000000	0.001000	21900	9499	5000000	0.001000	10000000	10.088707	11.108761	7.736563	13.588793	15	800000000	0.010000	1.000000	432.000000	80000	0.000050	0.004800	0	0.500000	0.000000	2.500000	13.000000	0.500000	0.001000	0.001000	0.010000	31872	0	10.000000	7.000000	1.000000
sus	inf	inf_blood	z	x[0]	y[0][0]	z[0]	x[1]	y[1][0]	z[1]	S[0]	synchrony
219000000	94990000	5000000	10.000000	21900	9499	0.001000	21900	9499	0.001000	10000000	0.000000
151154341	45113185	235277	3941.516320	18933	3212	0.394152	17763	3548	0.394152	10551194	0.000000
229265454	16369906	85385	6325.803353	28376	389	0.632580	27362	620	0.632580	10765413	0.000000
262475893	9211427	48382	7771.765723	30989	55	0.777177	30808	133	0.777177	10892923	0.000000
278565680	6310178	32901	8648.676577	31572	42	0.864868	31346	49	0.864868	10978866	0.000000
286926695	4912097	25556	9180.423392	31636	41	0.918048	31731	13	0.918048	11043302	0.000000
291583581	4178658	21774	9501.865757	31842	13	0.950300	31789	17	0.950300	11095248	0.000000
294287676	3756453	19549	9694.315210	31824	10	0.969859	31663	28	0.969859	11140345	0.000000
295832177	3521834	18801	9807.013387	31823	10	0.981721	31746	22	0.981721	11181624	0.000000
296720357	3388194	17794	9869.941559	31921	18	0.988915	31701	7	0.988915	11220045	0.000000
297263051	3312594	17600	9903.759912	31814	17	0.993277	31701	8	0.993277	11257013	0.000000
297609367	3253375	16763	9922.924951	31712	13	0.995923	31715	20	0.995923	11293483	0.000000
297822361	3216678	16760	9932.462351	31759	10	0.997527	31858	18	0.997527	11329289	0.000000
297970483	3196408	16628	9935.989361	31591	28	0.941372	31715	10	0.998501	11364564	0.000000
298059254	3195779	16361	9940.871941	31838	19	0.964445	31781	13	0.997225	11399400	0.000000
298020733	3190156	16371	9941.084810	32025	3	0.978437	31614	12	0.998317	11434040	0.000000
298150035	3177108	16629	9942.744098	31979	10	0.926521	31711	26	0.886319	11468001	0.000000
298086019	3188006	16575	9942.311736	31933	13	0.955438	31850	15	0.931058	11502526	0.000000
298162174	3169522	16246	9941.878081	31452	14	0.972975	31851	8	0.958190	11536876	0.000000
298145851	3178745	16784	9943.380746	31896	19	0.983611	31938	10	0.974644	11570853	0.000000
298185734	3168393	16469	9944.573437	31977	10	0.990061	31706	12	0.984623	11604907	0.000000
298117489	3172740	16699	9943.505251	31898	13	0.993972	31683	11	0.990674	11639528	0.000000
298146060	3172338	16489	9945.627973	31763	4	0.996344	31852	11	0.994344	11673345	0.000000
298185569	3163895	16353	9945.300900	31977	24	0.997783	31730	17	0.996570	11707145	0.000000
298137704	3181596	16330	9944.622195	31818	8	0.998656	31439	3	0.997920	11741220	0.000000
298133494	3176202	16685	9944.245106	31755	13	0.946567	31810	14	0.998739	11775386	0.000000
298105439	3174993	16653	9945.577618	31704	12	0.967595	32283	9	0.999235	11809598	0.000000
298154847	3170413	16404	9944.655095	31745	12	0.980348	32003	8	0.983974	11843521	0.000000
298208219	3163716	16613	9945.201015	31771	11	0.988082	31730	17	0.990281	11877356	0.000000
298169662	3170250	16385	9945.135814	31619	13	0.992772	31740	9	0.994106	11911254	0.000000
298152041	3174805	16418	9947.533549	31818	5	0.995617	31811	11	0.996425	11944662	0.000000
298151985	3178658	16322	9945.437229	31606	22	0.997342	31777	15	0.997832	11978644	0.000000
298123239	3178008	16691	9945.154270	31999	12	0.998388	31866	17	0.998685	12012452	0.000000
298138665	3171178	16744	9946.044929	31638	11	0.999022	31961	14	0.999203	12046118	0.000000
298127666	3176942	16635	9943.209839	31759	12	0.999407	31884	7	0.999516	12080123	0.000000
298147217	3171888	16538	9943.560587	31868	8	0.992857	31900	9	0.999707	12113212	0.000000
298151111	3176201	16612	9942.008019	31739	6	0.995668	31520	5	0.999822	12146345	0.000000
298122214	3182244	16603	9940.895794	31821	2	0.914661	31758	28	0.999892	12179788	0.000000
298166603	3173165	16413	9943.163346	31862	25	0.948246	31852	29	0.999935	12213168	0.000000
298148147	3173203	16629	9945.502045	31680	12	0.968613	31886	9	0.999960	12246540	0.000000
298174178	3168632	16573	9945.169951	31891	10	0.980966	31827	15	0.999976	12280019	-1.#IND00
298132310	3172010	16538	9945.825710	32083	16	0.988456	31634	23	0.999985	12313020	0.021600
298198886	3166216	16376	9944.643117	31764	11	0.992999	31693	18	0.999991	12346100	0.005267
298129116	3181088	16776	9945.243738	31514	11	0.995754	31777	19	0.999995	12379249	0.004836
298149853	3169541	16731	9945.900944	31715	8	0.997425	31810	10	0.999997	12412331	0.006692
298145493	3179506	16717	9944.593512	31771	18	0.998439	31585	20	0.999998	12445375	0.002115
298187165	3171640	16281	9942.039834	31710	12	0.999053	31942	16	0.999999	12478229	0.002296
298177971	3168282	16520	9942.583766	31655	13	0.999426	31763	8	0.999999	12510893	0.004952
298162378	3174829	16559	9943.948583	31814	16	0.999652	31901	7	1.000000	12543381	0.005882
298161867	3173485	16569	9942.586746	31950	7	0.999789	31830	15	1.000000	12576577	0.007405
298172496	3170531	16699	9941.829272	31848	5	0.999872	31667	15	1.000000	12609536	0.005315
298161979	3173964	16337	9941.790443	31760	9	0.999922	31555	17	1.000000	12642384	0.004312
298203259	3159027	16459	9941.762555	31697	10	0.999953	31867	21	1.000000	12674814	-0.000320
298107931	3184506	16565	9943.115410	31845	5	0.999971	31889	11	1.000000	12707517	0.000456
298151222	3175696	16711	9945.768213	31744	7	0.999983	31835	9	1.000000	12740126	0.002481
298121235	3177205	16576	9943.106853	31781	19	0.898207	31720	19	1.000000	12773014	0.002318
298144670	3178455	16717	9943.197619	31716	18	0.938267	31727	14	1.000000	12805223	0.002528
298182835	3163563	16460	9944.983165	31933	10	0.901218	31842	9	1.000000	12837304	0.001373
298179290	3180763	16680	9946.840821	31889	16	0.940093	31782	17	1.000000	12869784	0.001322
298173617	3166413	16392	9945.324162	32111	5	0.963669	31957	27	1.000000	12902235	0.000157
298213754	3167777	16675	9944.424920	31917	13	0.977967	31668	17	1.000000	12934001	0.000425
298141156	3185300	16398	9944.191146	31980	8	0.986638	31799	18	1.000000	12966250	0.000753
298154651	3169286	16313	9941.809089	31695	7	0.991897	31784	5	1.000000	12998611	0.000590
298142337	3184287	16586	9942.436381	31675	10	0.995086	31617	17	0.998396	13030486	0.000476
298182365	3177348	16465	9943.138529	31882	11	0.997020	31844	11	0.999027	13062169	0.000674
298156187	3170459	16337	9945.614333	31942	12	0.982911	31502	17	0.999410	13094186	-0.002238
298146243	3178048	16761	9946.114422	31799	13	0.937142	31745	26	0.999642	13126007	-0.003072
298082230	3181436	16431	9947.340541	31749	9	0.961879	31759	12	0.999783	13158082	-0.002473
298175450	3170889	16481	9945.118431	32096	12	0.976882	32025	16	0.999868	13189826	-0.002680
298171037	3175453	16569	9944.952945	31588	7	0.985980	31715	7	0.999920	13221684	-0.003167
298173704	3175824	16459	9944.930818	31907	11	0.991497	31737	12	0.999952	13252995	-0.004119
298177081	3172603	16482	9945.788028	31995	15	0.994844	31840	22	0.999971	13284540	-0.003470
298147056	3176268	16764	9945.629376	31479	8	0.996873	31759	13	0.999982	13316042	-0.002996
298179296	3174253	16377	9944.357395	31758	14	0.998104	31831	26	0.999989	13347558	-0.003886
298133545	3180353	16607	9943.537842	31771	12	0.998850	31801	6	0.999993	13379486	-0.003837
298197132	3165746	16755	9944.914212	31870	9	0.999302	31677	8	0.999996	13410778	-0.002380
298169371	3164794	16638	9943.470055	31793	5	0.970850	31894	17	0.989999	13442393	-0.003869
298176882	3178707	16493	9942.962820	31760	10	0.982322	31899	10	0.993935	13473787	-0.003821
298166553	3178859	16613	9945.711965	31775	12	0.989279	31738	17	0.996322	13505410	-0.003602
298144412	3175752	16336	9944.642466	31973	10	0.993498	31714	15	0.997769	13537005	-0.003341
298147430	3176414	16848	9946.749893	32068	10	0.883298	31857	8	0.998647	13568339	-0.003540
298175829	3171235	16436	9945.204372	31762	19	0.929225	31638	23	0.999180	13599359	-0.003552
298169376	3171848	16728	9942.792741	31800	16	0.957078	31763	14	0.999502	13630140	-0.004047
298145618	3177151	16495	9942.697124	31670	13	0.973970	31707	25	0.999698	13661188	-0.004217
298123030	3178687	16416	9943.996999	31892	13	0.984214	31666	7	0.999817	13692447	-0.004355
298169593	3168385	16372	9943.975632	31852	8	0.973710	31703	19	0.999889	13723534	-0.004721
298189846	3172641	16328	9941.251596	31768	14	0.984056	31777	9	0.999933	13754746	-0.004327
298162374	3170924	16360	9942.145891	31819	17	0.990331	31901	10	0.999959	13785741	-0.006263
298175143	3179320	16547	9944.654441	31744	13	0.987827	31493	20	0.999975	13817135	-0.005928
298182260	3170126	16613	9942.837173	31676	6	0.992618	31639	16	0.999985	13847729	-0.005373
298167251	3168771	16566	9944.508399	31718	8	0.995523	31714	27	0.961155	13878535	-0.005356
298147568	3185196	16520	9945.671865	31675	16	0.981642	31806	23	0.976442	13909281	-0.005330
298144169	3176944	16722	9945.871749	31955	10	0.988867	31780	11	0.985713	13939953	-0.005252
298144877	3176300	16668	9944.964581	31649	29	0.993248	31732	17	0.991336	13970432	-0.005021
298147561	3175531	16266	9943.512578	31911	21	0.995905	31846	15	0.994745	14001178	-0.004840
298107458	3183659	16398	9943.273471	31745	12	0.997517	31567	16	0.996813	14031525	-0.004560
298169995	3175298	16650	9942.724852	31643	17	0.998494	31784	15	0.998067	14061915	-0.004493
298183445	3167056	16468	9943.509902	31758	16	0.999087	31731	12	0.998828	14092665	-0.004542
298138496	3181435	16728	9945.887437	31822	8	0.999446	31821	15	0.999289	14123260	-0.004760
298175471	3167610	16498	9944.932608	31512	13	0.999664	31644	21	0.999569	14153514	-0.004694
npatches	nstrain	runtime	dt	init_x	init_y	init_y_blood	init_z	init_S	beta0	beta1	beta2	beta3	mean_beta	B	d	delta	delta_blood	b[0]	mut	m	CTL	c	g	epsilon	k	het	lambda	rho	omega	x_max	patch.dyna	DELTA	A	VA
10000	1	100.000000	0.001000	21900	9499	5000000	0.001000	10000000	17.915262	7.764522	21.685286	13.023748	15	800000000	0.010000	1.000000	432.000000	80000	0.000050	0.004800	0	0.500000	0.000000	2.500000	14.000000	0.500000	0.001000	0.001000	0.010000	31872	0	10.000000	7.000000	1.000000
sus	inf	inf_blood	z	x[0]	y[0][0]	z[0]	x[1]	y[1][0]	z[1]	S[0]	synchrony
219000000	94990000	5000000	10.000000	21900	9499	0.001000	21900	9499	0.001000	10000000	0.000000
156422117	40528263	212156	3941.516320	13128	4801	0.394152	22086	2195	0.394152	10539060	0.000000
237451571	13676248	71270	6325.803353	20568	2134	0.632580	30033	105	0.632580	10732554	0.000000
270622589	7258528	37889	7771.765723	24724	1019	0.777177	31562	34	0.777177	10840205	0.000000
286162216	4717928	24903	8648.552354	27287	577	0.864868	31796	21	0.864868	10907179	0.000000
294122797	3525995	18528	9177.152021	27788	687	0.918048	31877	9	0.918048	10953596	0.000000
298486524	2893506	15050	9474.013788	29196	339	0.950300	31996	8	0.950300	10988908	0.000000
300977099	2548939	13229	9614.648763	29919	249	0.969859	31816	5	0.872113	11017415	0.000000
302433192	2351675	12271	9655.152531	30594	247	0.981721	31779	10	0.914877	11042270	0.000000
303295549	2239496	11771	9650.754914	30586	124	0.988915	31800	4	0.932860	11064190	0.000000
303761658	2168358	11098	9633.469240	31553	29	0.993277	31954	11	0.835034	11085095	0.000000
304059689	2129115	11089	9615.683047	31418	103	0.995923	31953	5	0.899955	11105041	0.000000
304297298	2097227	10925	9597.343350	30887	207	0.997527	31642	7	0.935706	11124389	0.000000
304371116	2092839	10815	9590.289473	30595	216	0.998501	31923	9	0.763868	11143637	0.000000
304436175	2078900	10774	9582.361531	30811	229	0.999091	31632	5	0.853630	11162231	0.000000
304519468	2071023	10720	9570.571108	30840	198	0.999449	31865	6	0.849122	11181031	0.000000
304524919	2065992	10728	9568.411411	30715	169	0.999666	32092	6	0.843382	11200173	0.000000
304533160	2071925	10736	9561.339628	30534	212	0.999797	31821	13	0.905018	11219137	0.000000
304467827	2072647	10723	9569.576639	30424	204	0.999877	31837	9	0.655193	11238115	0.000000
304526690	2067662	10766	9572.384375	30995	110	0.999925	31708	12	0.790890	11256501	0.000000
304502194	2082522	10838	9572.685066	30831	129	0.999955	31883	4	0.700459	11275387	0.000000
304529348	2071682	10946	9570.529550	30833	152	0.999973	31892	11	0.818342	11293746	0.000000
304483838	2074849	10801	9562.460723	30875	113	0.999983	31661	7	0.889832	11312553	0.000000
304534047	2061371	10636	9562.140304	30841	133	0.999990	31647	7	0.779423	11331296	0.000000
304523440	2073295	10881	9559.385058	30686	201	0.999994	31947	4	0.773267	11350051	0.000000
304498392	2066276	10732	9556.639991	30303	233	0.999996	32019	10	0.856294	11368518	0.000000
304532931	2071453	10761	9558.798760	30662	216	0.999998	31805	11	0.853784	11386951	0.000000
304552870	2059680	10821	9556.717037	30476	196	0.999999	31805	5	0.847834	11405370	0.000000
304508641	2070723	10854	9555.005698	30980	83	0.999999	31858	11	0.907718	11424110	0.000000
304492044	2067191	10664	9566.968532	31014	197	0.999999	31816	5	0.778603	11442628	0.000000
304575371	2055497	10668	9566.658611	30398	240	1.000000	31849	4	0.865733	11461022	0.000000
304572161	2058502	10697	9562.487387	30470	209	1.000000	31940	4	0.623747	11479630	0.000000
304496802	2077688	10858	9557.515101	30178	326	1.000000	31802	5	0.771820	11497950	0.000000
304524068	2063553	10848	9560.683468	30636	138	1.000000	31854	5	0.778924	11516320	0.000000
304523341	2073626	10739	9556.113178	31060	138	1.000000	31704	2	0.820281	11534410	0.000000
304546592	2070060	10914	9561.726008	30668	180	1.000000	31987	8	0.750459	11552549	0.000000
304528099	2065599	10796	9568.659786	30191	292	1.000000	31969	8	0.848665	11571007	0.000000
304498072	2071493	10662	9558.386242	30433	185	1.000000	31780	8	0.908222	11589033	0.000000
304546659	2066379	10785	9564.420321	30878	138	1.000000	31921	11	0.932410	11607139	0.000000
304533630	2069989	10804	9557.265653	31092	80	1.000000	31961	3	0.810114	11625435	0.000000
304544090	2063679	10799	9561.796592	31008	102	1.000000	31709	5	0.829680	11643798	-1.#IND00
304586285	2055859	10810	9556.886450	30881	126	1.000000	31979	10	0.896709	11661568	-1.#IND00
304509991	2072470	10670	9557.613161	30835	175	1.000000	32162	4	0.928669	11679764	0.023490
304529406	2067166	10637	9559.556154	30608	156	1.000000	31858	5	0.884056	11697810	0.022150
304518077	2065345	10695	9565.443426	30880	130	1.000000	31809	5	0.884001	11715918	0.028960
304561413	2063258	10831	9563.590484	31219	87	1.000000	31875	7	0.773223	11734106	0.025018
304523436	2067263	10658	9565.982684	30408	209	1.000000	32187	8	0.782899	11752162	0.019833
304520794	2072009	10855	9566.834946	30584	165	1.000000	31794	5	0.868338	11770281	0.017397
304524067	2066955	10619	9563.279839	30684	143	1.000000	31756	6	0.914191	11788502	0.015727
304511373	2069999	10704	9565.184059	30873	120	1.000000	31878	12	0.880350	11806869	0.004788
304517371	2069363	10719	9561.389137	30461	168	1.000000	31995	11	0.925719	11825109	0.004564
304522586	2061551	10928	9568.157692	30443	185	1.000000	31808	9	0.893956	11843131	0.003783
304537958	2063276	10745	9566.356164	30473	189	1.000000	31892	5	0.935689	11861155	0.002192
304552557	2063618	10708	9561.485718	30553	158	1.000000	31891	5	0.960998	11879629	0.001487
304549029	2060804	10709	9553.431652	30764	148	1.000000	31780	9	0.906226	11897469	0.002129
304506586	2065790	10830	9552.153068	31051	158	1.000000	31950	8	0.895422	11915167	0.000929
304542737	2065222	10780	9560.834521	30435	203	1.000000	31855	11	0.936578	11933195	0.001082
304520256	2065781	10696	9558.129044	30890	114	1.000000	31812	10	0.584051	11950910	0.001323
304561129	2062982	10528	9558.030512	30864	162	1.000000	31780	13	0.731264	11968573	0.000899
304563236	2070625	10919	9563.069925	30525	224	1.000000	31746	2	0.824934	11986294	0.002250
304554079	2060933	10785	9568.839009	30231	222	1.000000	31619	4	0.785898	12003759	0.002030
304535774	2065191	10714	9563.399886	30600	152	1.000000	31987	8	0.810966	12021365	0.001190
304535966	2069135	10702	9571.396706	31154	83	1.000000	31719	6	0.848508	12038430	0.001628
304510402	2068257	10706	9565.269765	30938	126	1.000000	31676	2	0.754317	12056194	0.001927
304604547	2056296	10666	9563.590978	30708	161	1.000000	31968	7	0.663893	12073959	0.002270
304477053	2073223	10848	9562.637789	30560	146	1.000000	31790	4	0.667853	12091676	0.002138
304575240	2057534	10404	9552.893666	30743	238	1.000000	31616	4	0.795320	12109466	0.002616
304557275	2063979	10562	9556.755809	30402	164	1.000000	31827	11	0.875871	12127131	0.002493
304549051	2070438	10867	9555.226658	30891	151	1.000000	31916	3	0.924721	12144197	0.002200
304514843	2065114	10766	9556.428928	30612	141	1.000000	31880	2	0.890551	12161372	0.002351
304484777	2072487	10765	9558.698030	31023	139	1.000000	31978	8	0.886213	12178985	0.001294
304540914	2064479	10672	9569.171748	30545	183	1.000000	31975	6	0.876950	12196156	0.001772
304537219	2062341	10581	9564.255786	30331	218	1.000000	31847	2	0.717855	12213198	0.000986
304523669	2067167	10882	9566.333393	30457	148	1.000000	31968	4	0.719375	12230354	0.000611
304525998	2066968	10722	9561.559412	31110	156	1.000000	31946	7	0.755418	12247521	0.001223
304533345	2069589	10843	9560.441890	30684	197	1.000000	31789	8	0.851672	12264788	0.001145
304540606	2063679	10779	9561.168438	30400	224	1.000000	31566	1	0.702232	12281846	0.001364
304538873	2065583	10779	9561.044576	30156	258	1.000000	31891	2	0.671788	12298995	0.001322
304571301	2059552	10635	9558.062881	30147	209	1.000000	31866	5	0.762079	12315745	0.001151
304553499	2068061	10862	9558.396151	30858	167	1.000000	32007	8	0.789893	12332939	0.000105
304561152	2059724	10599	9561.183205	30243	232	1.000000	31871	8	0.843412	12349873	0.000196
304591208	2060205	10778	9560.113659	31054	115	1.000000	31922	7	0.837296	12366857	0.000906
304545833	2058879	10714	9566.658753	30712	179	1.000000	32011	9	0.901328	12383660	0.001014
304596051	2056627	10670	9558.754200	31091	123	1.000000	31824	3	0.897526	12400689	0.000124
304546355	2067381	10665	9558.362438	30868	180	1.000000	31716	2	0.841929	12417571	-0.000074
304538077	2071294	10837	9559.505905	30820	115	1.000000	31785	17	0.862493	12434648	-0.000202
304522212	2070012	10750	9563.921346	31152	148	1.000000	31765	6	0.912379	12451298	0.000223
304592063	2063726	10640	9558.525979	30505	208	1.000000	31942	9	0.844036	12468416	0.000483
304564691	2068366	10754	9558.702928	30969	98	1.000000	31723	13	0.905415	12485249	0.000034
304566282	2062269	10737	9559.018369	31323	75	1.000000	31813	8	0.895859	12501809	0.000481
304575728	2059166	10726	9561.338926	30970	122	1.000000	31992	4	0.887202	12518252	0.000223
304554808	2071919	10749	9565.073169	30866	143	1.000000	31986	7	0.920126	12534795	0.000139
304492880	2071866	10642	9563.223163	30539	267	1.000000	31879	6	0.907050	12551625	0.000019
304499758	2070323	10850	9562.033089	30542	165	1.000000	31981	16	0.898032	12569011	0.000500
304517966	2067306	10785	9564.414887	30631	265	1.000000	31762	2	0.784058	12585761	0.000478
304625028	2048609	10668	9565.144059	30252	239	1.000000	31652	6	0.869041	12602191	0.000305
304541746	2069422	10734	9559.586767	30160	234	1.000000	31911	14	0.741875	12618726	-0.000195
304521102	2069064	10925	9562.542776	30093	204	1.000000	32061	6	0.725392	12635873	-0.000361
304526891	2067546	10799	9556.908877	30640	125	1.000000	31863	6	0.830254	12652476	-0.000648
304491396	2065621	10790	9558.038666	30843	152	1.000000	31993	5	0.897057	12669239	-0.000157
npatches	nstrain	runtime	dt	init_x	init_y	init_y_blood	init_z	init_S	beta0	beta1	beta2	beta3	mean_beta	B	d	delta	delta_blood	b[0]	mut	m	CTL	c	g	epsilon	k	het	lambda	rho	omega	x_max	patch.dyna	DELTA	A	VA
10000	1	100.000000	0.001000	21900	9499	5000000	0.001000	10000000	9.117525	16.383251	9.576622	21.170175	15	800000000	0.010000	1.000000	432.000000	80000	0.000050	0.004800	0	0.500000	0.000000	2.500000	15.000000	0.500000	0.001000	0.001000	0.010000	31872	0	10.000000	7.000000	1.000000
sus	inf	inf_blood	z	x[0]	y[0][0]	z[0]	x[1]	y[1][0]	z[1]	S[0]	synchrony
219000000	94990000	5000000	10.000000	21900	9499	0.001000	21900	9499	0.001000	10000000	0.000000
161734637	36319143	190098	3941.516320	21016	2107	0.394152	14479	4004	0.394152	10532139	0.000000
245587634	11289850	59059	6325.803353	29743	127	0.632580	23086	1323	0.632580	10704119	0.000000
278452770	5561607	29034	7771.765723	31370	50	0.777177	27422	534	0.777177	10791685	0.000000
293367509	3383334	17665	8646.581235	31698	15	0.864868	29719	304	0.864868	10840967	0.000000
300673987	2393673	12643	9126.443052	31833	6	0.918048	30560	157	0.918048	10870978	0.000000
304567584	1888318	9731	9258.359479	31949	11	0.630805	31349	46	0.950300	10890390	0.000000
306709548	1614622	8341	9166.688059	31873	8	0.741536	31513	12	0.969859	10904701	0.000000
307935735	1471127	7707	9018.965634	31716	7	0.709200	31653	29	0.981721	10915693	0.000000
308611901	1386234	7172	8891.600029	31784	7	0.800162	31727	14	0.988915	10924703	0.000000
309053022	1333398	7094	8817.407458	31897	5	0.735587	31697	35	0.993277	10932498	0.000000
309249523	1316925	6788	8778.583357	31797	11	0.839646	31895	14	0.995923	10940110	0.000000
309313002	1307344	6794	8764.379853	32089	7	0.604582	31848	0	0.734068	10947612	0.000000
309340102	1302566	6890	8774.817132	31883	4	0.742783	31119	204	0.759507	10954601	0.000000
309429200	1292288	6775	8752.785803	31841	11	0.681691	29814	404	0.854152	10961121	0.000000
309410377	1298934	6885	8747.387288	31943	6	0.554759	30551	89	0.911550	10967937	0.000000
309406488	1292097	6766	8759.903694	31889	10	0.729981	31358	19	0.946359	10974658	0.000000
309482618	1286208	6565	8744.068901	31745	1	0.801576	31539	28	0.967469	10981772	0.000000
309499695	1281151	6818	8731.892078	31833	8	0.772626	31741	10	0.980271	10988144	0.000000
309482927	1289665	6734	8739.820485	31764	12	0.862108	31790	3	0.988036	10994546	0.000000
309509782	1282971	6687	8732.818389	31837	7	0.872450	31556	27	0.940880	11001001	0.000000
309439575	1295006	6772	8747.715588	31844	7	0.810386	31907	17	0.964147	11007455	0.000000
309460189	1287477	6719	8750.979253	31968	3	0.697811	31818	30	0.978257	11014192	0.000000
309399561	1300725	6740	8754.788291	31718	10	0.710893	32073	17	0.908099	11020848	0.000000
309430512	1293876	6804	8753.792848	31683	3	0.824670	31972	4	0.906326	11027621	0.000000
309475230	1289919	6535	8744.384806	31979	4	0.709253	31896	2	0.943191	11034041	0.000000
309412189	1296017	6709	8755.086712	31864	5	0.693037	32001	12	0.882669	11040686	0.000000
309465575	1289294	6766	8742.808360	32108	13	0.710448	31860	51	0.928844	11047198	0.000000
309540112	1276737	6689	8743.597870	31911	7	0.772308	31966	24	0.956847	11053574	0.000000
309473329	1288151	6517	8734.965917	31718	2	0.814879	31912	10	0.973830	11060453	0.000000
309477069	1289603	6722	8744.787202	31800	8	0.714386	32074	2	0.952036	11067273	0.000000
309501214	1283931	6730	8744.840158	31730	4	0.715392	31607	100	0.803251	11073560	0.000000
309460369	1287961	6748	8756.805731	31548	3	0.747910	31118	125	0.880681	11080526	0.000000
309515926	1278919	6685	8749.700232	31831	3	0.769438	31247	112	0.927638	11086820	0.000000
309473514	1291964	6926	8754.634131	31867	11	0.580097	31519	46	0.956116	11093289	0.000000
309456435	1288439	6668	8755.918611	31736	4	0.745348	31661	9	0.845845	11099726	0.000000
309476874	1287926	6887	8749.038428	32004	7	0.804321	31684	46	0.906512	11106311	0.000000
309475680	1287448	6607	8744.905742	31931	5	0.442791	31904	27	0.943304	11113121	0.000000
309493456	1281233	6587	8739.932593	31847	2	0.662078	31629	24	0.965616	11119152	0.000000
309475426	1281379	6629	8737.159448	31921	1	0.530069	31631	27	0.979148	11125325	0.000000
309482076	1284734	6671	8734.895806	31774	8	0.689964	31427	45	0.987354	11131886	-1.#IND00
309451089	1288412	6727	8752.226626	31825	8	0.811977	31766	23	0.992331	11138565	-1.#IND00
309441036	1293506	6690	8749.358110	32023	0	0.851339	31783	15	0.995349	11145185	-1.#IND00
309456256	1287545	6837	8742.686803	31894	1	0.528866	31849	7	0.997179	11151863	0.012939
309486730	1285949	6743	8749.967417	31641	3	0.493254	31743	3	0.998289	11157997	-0.002923
309478250	1285839	6706	8740.168597	31719	4	0.618306	31298	258	0.586883	11164343	0.002679
309449809	1294625	6732	8746.989247	31850	28	0.610406	27527	826	0.749463	11170712	0.006505
309432384	1292098	6657	8745.048150	31840	7	0.763729	29249	330	0.848061	11176730	0.001520
309450731	1290774	6693	8739.169815	32070	2	0.647013	30773	150	0.907856	11183425	0.004106
309463476	1283642	6714	8751.383904	31714	3	0.746308	31485	21	0.944119	11189562	0.003348
309494180	1284461	6863	8735.012908	31751	10	0.732975	31737	15	0.920729	11195967	0.001428
309495695	1283217	6588	8725.270846	31735	7	0.608205	31666	16	0.951926	11202150	0.001963
309443885	1292313	6761	8728.217852	31649	2	0.697433	32049	1	0.749187	11208521	0.004428
309409408	1301228	6743	8733.506980	31762	5	0.623436	31670	36	0.834392	11214977	0.004824
309434202	1293389	6786	8757.276432	31790	1	0.709726	31537	58	0.899566	11221633	0.003956
309442090	1289480	6787	8743.664896	31830	9	0.771487	31636	13	0.939091	11228001	0.005035
309451873	1297446	6769	8747.617456	32068	5	0.705449	31665	27	0.963062	11234476	0.004526
309447858	1290810	6766	8755.675363	31869	5	0.602367	31780	27	0.977599	11240980	0.004315
309463910	1280966	6463	8751.161091	31983	10	0.685289	32037	4	0.863131	11247294	0.003951
309519654	1279941	6628	8740.456840	31778	7	0.620042	31801	31	0.916995	11253522	0.001703
309536927	1278187	6605	8733.361304	31778	6	0.617942	31831	4	0.949661	11259528	0.001653
309468619	1288745	6681	8735.741166	32060	1	0.536402	31759	23	0.940148	11265592	0.001900
309451424	1296594	6524	8747.785747	31959	5	0.571690	31543	36	0.963702	11271705	0.002795
309424267	1293888	6737	8740.294485	31606	1	0.512041	31922	18	0.977987	11277918	0.002503
309469305	1284228	6562	8744.617168	31932	6	0.700975	31871	11	0.986650	11284410	0.002752
309462628	1292172	6698	8752.633677	31905	14	0.485185	31871	14	0.991904	11290383	0.003594
309407796	1294368	6674	8744.573852	31851	10	0.687788	31935	42	0.995090	11296411	0.003482
309431555	1300103	6777	8736.840918	32142	7	0.810657	31566	23	0.997022	11302285	0.004818
309414957	1287950	6763	8747.206098	31919	6	0.693129	31592	5	0.936516	11308604	0.004421
309493788	1288862	6689	8753.488793	31812	10	0.699268	31793	9	0.961500	11314649	0.004270
309458561	1283487	6694	8750.795878	31826	3	0.795334	31925	17	0.863460	11320876	0.002204
309489001	1285696	6657	8748.086526	31923	2	0.539696	31761	32	0.917195	11327243	0.002788
309496515	1280448	6727	8752.401940	31728	4	0.710641	31727	15	0.949782	11333432	0.002715
309484314	1283400	6725	8754.135497	31764	10	0.666722	31829	15	0.969545	11339435	0.002605
309458671	1289145	6725	8758.809896	31946	3	0.731803	31859	16	0.981531	11345961	-0.000471
309510298	1276418	6633	8738.591824	31757	6	0.765650	31781	10	0.988799	11352166	0.000895
309523835	1280811	6600	8745.460641	31796	15	0.690216	31777	2	0.850156	11358579	-0.000519
309522032	1286164	6654	8735.841766	31879	5	0.812130	31772	22	0.909126	11364662	-0.000648
309477407	1285689	6732	8738.478326	31671	8	0.815323	31721	19	0.944889	11370718	-0.000577
309460117	1288864	6789	8727.678752	31898	3	0.789789	31955	21	0.966578	11377087	-0.000425
309456198	1295421	6757	8738.272436	31698	5	0.843515	31874	18	0.979731	11383049	-0.000631
309415641	1297256	6777	8751.719991	31614	6	0.886373	31572	41	0.987708	11389220	-0.000557
309421453	1293529	6687	8749.170052	31902	14	0.741032	31764	14	0.992545	11395227	-0.000744
309454179	1289505	6761	8749.751423	31913	3	0.717531	31533	2	0.673954	11401831	-0.001540
309468883	1285229	6733	8746.393506	31934	7	0.707032	31610	45	0.802268	11407741	-0.001879
309457220	1291745	6837	8751.325058	31835	7	0.750569	31484	28	0.880084	11413924	-0.001885
309500351	1282966	6646	8741.280557	31853	1	0.696303	31407	58	0.927277	11419696	-0.002119
309466710	1286136	6560	8735.256316	31698	6	0.741254	31766	11	0.955897	11425722	-0.001979
309538086	1277892	6663	8737.813586	31972	5	0.745484	31718	1	0.787761	11432141	-0.001225
309468931	1283987	6707	8736.290888	31811	4	0.701145	31370	61	0.802251	11438156	-0.001578
309453402	1290192	6664	8732.175703	31703	3	0.655752	31632	22	0.880074	11444409	-0.001497
309477902	1288847	6820	8740.652281	31850	6	0.756956	31752	55	0.927270	11450251	-0.001524
309483195	1281472	6642	8756.048465	31796	8	0.736310	31695	24	0.955893	11456442	-0.001096
309513411	1284761	6565	8740.978781	31698	5	0.840084	31702	17	0.973251	11462105	-0.000867
309447731	1290267	6623	8743.566063	31843	0	0.655620	31627	14	0.983778	11468103	-0.000869
309474922	1280477	6742	8739.363805	31807	6	0.728969	31409	36	0.990162	11473970	-0.001035
309520900	1287701	6598	8740.099461	31806	3	0.835632	31793	8	0.994034	11480319	-0.000877
309442673	1290290	6729	8744.279946	32053	0	0.389563	31829	9	0.903501	11486432	-0.000892
309457135	1290301	6538	8727.799856	31790	5	0.580666	31731	13	0.941478	11492656	-0.001105
309462024	1289175	6681	8762.765855	31815	16	0.727542	31647	31	0.964509	11498455	-0.001007
npatches	nstrain	runtime	dt	init_x	init_y	init_y_blood	init_z	init_S	beta0	beta1	beta2	beta3	mean_beta	B	d	delta	delta_blood	b[0]	mut	m	CTL	c	g	epsilon	k	het	lambda	rho	omega	x_max	patch.dyna	DELTA	A	VA
10000	1	100.000000	0.001000	21900	9499	5000000	0.001000	10000000	12.385628	9.314837	9.002352	8.339094	15	800000000	0.010000	1.000000	432.000000	80000	0.000050	0.004800	0	0.500000	0.000000	2.500000	16.000000	0.500000	0.001000	0.001000	0.010000	31872	0	10.000000	7.000000	1.000000
sus	inf	inf_blood	z	x[0]	y[0][0]	z[0]	x[1]	y[1][0]	z[1]	S[0]	synchrony
219000000	94990000	5000000	10.000000	21900	9499	0.001000	21900	9499	0.001000	10000000	0.000000
167137510	32487029	169889	3941.516320	18219	2657	0.394152	21300	1986	0.394152	10520251	0.000000
253032966	9296623	48217	6325.803353	28439	358	0.632580	30128	84	0.632580	10673815	0.000000
285217486	4239461	22029	7771.735728	31265	56	0.777177	31491	15	0.777177	10744491	0.000000
299229503	2385957	12321	8618.786848	31697	17	0.864868	31962	5	0.864868	10779072	0.000000
305918203	1568892	8229	8843.341786	31839	6	0.918048	31944	2	0.807007	10795669	0.000000
309346411	1155198	6085	8532.901412	31798	3	0.718730	31762	4	0.800724	10803282	0.000000
311156468	961954	5002	8181.045340	31787	15	0.829422	31856	2	0.814694	10806180	0.000000
312033378	876631	4570	7955.441968	31767	10	0.896552	31889	1	0.584042	10806674	0.000000
312309527	879624	4526	7911.800265	31728	1	0.771923	31664	5	0.675786	10806387	0.000000
312237973	894932	4698	7956.122451	31591	15	0.711105	31767	1	0.467696	10806229	0.000000
312297072	878949	4584	7952.251067	31838	10	0.824798	31878	15	0.501130	10806322	0.000000
312442562	853352	4433	7914.424625	31787	3	0.795953	31880	8	0.537102	10806054	0.000000
312412818	874867	4517	7924.131529	31957	22	0.635637	31905	4	0.641428	10805604	0.000000
312439870	867155	4526	7927.224539	31651	1	0.648939	31514	6	0.778985	10804737	0.000000
312468096	864110	4578	7926.209815	31749	18	0.585391	31748	7	0.561410	10804386	0.000000
312447055	867803	4512	7912.475018	31961	3	0.748559	31727	11	0.634360	10803611	0.000000
312410381	874483	4614	7935.742596	31741	31	0.651133	31711	3	0.548227	10803590	0.000000
312369829	875323	4484	7937.931788	31922	4	0.753879	31611	15	0.533724	10803307	0.000000
312455097	866034	4580	7937.859474	31938	1	0.592481	31874	0	0.574639	10802970	0.000000
312537163	843699	4409	7926.838495	31968	9	0.481011	31916	7	0.556336	10802210	0.000000
312544491	853539	4425	7907.529626	31743	7	0.685257	31792	10	0.730938	10801496	0.000000
312514062	854614	4427	7900.903305	31845	2	0.503433	31929	2	0.455082	10801069	0.000000
312486474	865973	4566	7913.850405	31562	50	0.536369	31753	17	0.587029	10800383	0.000000
312468415	859264	4512	7935.364484	31551	16	0.718829	31945	5	0.749552	10799752	0.000000
312571727	843872	4408	7920.776214	31788	11	0.829482	31913	7	0.774122	10799269	0.000000
312479042	870683	4502	7897.032746	31669	2	0.750931	31981	3	0.669447	10798807	0.000000
312363786	877779	4620	7912.557786	31994	0	0.633098	32009	3	0.615409	10798216	0.000000
312451935	864745	4524	7936.806588	31945	24	0.551546	31958	2	0.766763	10797935	0.000000
312480275	856065	4505	7926.950575	31676	24	0.728033	31828	15	0.477018	10797297	0.000000
312495830	859284	4414	7915.153915	31829	3	0.795311	31903	11	0.531278	10796850	0.000000
312491089	855949	4424	7910.716943	31858	5	0.875866	31858	0	0.458297	10796315	0.000000
312496410	862340	4541	7919.015443	32061	5	0.881926	31932	3	0.436723	10795411	0.000000
312492257	864659	4458	7925.895795	31806	11	0.564153	31633	4	0.658398	10794604	0.000000
312436228	866025	4584	7948.990613	31911	7	0.735678	31950	4	0.337515	10794370	0.000000
312579608	835317	4534	7913.199521	31925	21	0.782759	31889	0	0.530383	10793324	0.000000
312552581	863874	4467	7886.002840	31798	3	0.744902	31817	10	0.643930	10792695	0.000000
312392720	881890	4683	7936.018504	31872	10	0.845294	31996	1	0.581408	10792338	0.000000
312449348	862805	4454	7938.808405	31872	3	0.738523	31969	0	0.540460	10792158	0.000000
312554041	842416	4461	7915.273151	31979	3	0.626146	31653	2	0.494798	10791289	0.000000
312534036	852952	4507	7889.832390	31992	11	0.764513	31818	1	0.462077	10790659	-1.#IND00
312462215	870808	4394	7908.911843	31862	5	0.796487	31695	4	0.647149	10790186	-1.#IND00
312423498	860414	4468	7926.343429	31807	9	0.529663	31694	4	0.589986	10789632	-0.006239
312551370	852557	4544	7894.125414	31862	10	0.687504	32021	4	0.692861	10788661	-0.006199
312482150	866117	4521	7927.153993	32018	3	0.634785	31673	0	0.400616	10787901	-0.010030
312390508	873192	4601	7953.357724	31721	21	0.648990	31934	13	0.537831	10787312	-0.000288
312428750	861723	4643	7953.497393	31724	9	0.787128	32061	6	0.716814	10787328	-0.003931
312504310	854772	4447	7908.618799	31615	6	0.689176	31884	4	0.691460	10786746	-0.001914
312384241	884029	4650	7913.120851	31966	6	0.811499	31966	3	0.652114	10786462	-0.004082
312441769	858950	4654	7934.097603	31944	16	0.621296	31943	1	0.445027	10786153	-0.004887
312503344	850127	4518	7927.983707	31952	18	0.573159	31887	21	0.593414	10785649	-0.001671
312587344	845904	4459	7889.130057	31840	11	0.736459	31989	1	0.496932	10784761	0.000811
312513583	859511	4438	7898.489613	31906	1	0.618164	31773	6	0.639873	10784316	0.000221
312452142	863884	4558	7918.815798	31848	5	0.656415	31833	6	0.550959	10783745	-0.000979
312503922	854070	4376	7925.470196	31816	41	0.791631	32043	5	0.379644	10783182	-0.002397
312546200	847753	4396	7908.711590	31887	4	0.809164	31659	3	0.541470	10782402	-0.001320
312545667	856016	4385	7894.210833	31776	16	0.811832	31845	10	0.598985	10781487	-0.000444
312418587	869605	4493	7915.568995	31759	7	0.563942	31946	9	0.675910	10781073	0.000095
312440056	866197	4488	7942.905487	31813	13	0.735550	31943	6	0.654781	10780584	0.000838
312408286	868006	4594	7943.973899	31967	18	0.597620	31905	7	0.584619	10780163	0.001787
312495063	855603	4487	7921.355361	31841	16	0.755975	31796	10	0.570452	10779489	0.002697
312505786	865453	4595	7923.793626	31613	10	0.809091	31716	6	0.511596	10778789	0.004730
312410178	875967	4461	7932.466141	31658	18	0.884222	31921	0	0.403638	10778838	0.004514
312348913	876869	4610	7947.226640	31786	4	0.780868	31743	6	0.596655	10778710	0.004231
312449795	862535	4436	7952.801462	31947	4	0.608314	31792	3	0.746545	10778398	0.003008
312515378	853085	4422	7917.173678	31647	6	0.762460	31739	3	0.712060	10777875	0.002413
312477713	866970	4449	7916.720379	31844	7	0.682973	31876	1	0.476449	10777343	0.002582
312476919	861580	4565	7914.717189	32008	5	0.664424	31954	12	0.570180	10776984	0.002205
312506827	859471	4436	7913.784487	31948	18	0.629733	31936	2	0.417815	10776211	0.002999
312515711	851966	4515	7921.342930	31895	13	0.775450	31800	23	0.579975	10775569	0.002790
312451026	872449	4517	7912.977094	31992	7	0.863821	31685	0	0.651339	10774961	0.002698
312448952	860260	4455	7939.140318	31890	0	0.528804	32047	2	0.563824	10774492	0.002872
312467098	858552	4575	7913.726673	31788	47	0.621010	31791	4	0.595337	10774123	0.003397
312397330	881959	4553	7934.431485	31809	5	0.770160	31867	6	0.708091	10773670	0.002413
312407490	863945	4470	7961.894256	31864	11	0.609258	31908	2	0.588385	10773471	0.002488
312513007	850573	4414	7935.422133	31687	4	0.763033	31850	10	0.468417	10773100	0.002724
312597776	837374	4488	7898.272746	31941	6	0.767894	31655	6	0.427396	10771935	0.003361
312551140	852768	4542	7896.838557	31933	7	0.398372	31921	2	0.602259	10771149	0.002524
312490078	867523	4442	7939.584084	31820	26	0.635140	31984	0	0.494456	10770587	0.002462
312485053	858803	4473	7938.702134	31598	9	0.774423	32109	14	0.612474	10770226	0.002185
312454629	867238	4518	7918.307843	31758	8	0.863198	31593	5	0.612046	10770063	0.002085
312471254	857628	4583	7914.297396	32021	4	0.713613	31767	4	0.625458	10769724	0.001881
312480037	864292	4590	7925.761984	31940	0	0.599268	31862	3	0.643317	10769465	0.001824
312423761	879044	4718	7931.694336	32012	7	0.714139	31787	33	0.523234	10769108	0.001930
312379962	869475	4647	7944.581863	31916	4	0.826638	31693	3	0.705650	10768882	0.001932
312470210	862891	4502	7918.925170	31789	1	0.564024	31717	1	0.477078	10768273	0.001220
312490901	861320	4419	7926.289505	32051	21	0.497140	32017	14	0.624772	10767915	0.001139
312495520	854497	4387	7926.255817	31897	18	0.695038	31855	3	0.717881	10767241	0.000762
312530814	852526	4339	7914.793924	31996	2	0.364744	31804	13	0.602279	10766255	0.001292
312449589	869116	4455	7932.952704	31912	27	0.538726	31922	19	0.491706	10765916	0.000961
312434046	870921	4614	7938.118189	31697	19	0.720258	32009	1	0.497442	10765443	0.000875
312450111	864500	4475	7913.549065	31878	1	0.774601	31859	4	0.685499	10765049	0.001209
312483066	857416	4437	7912.826250	31765	29	0.616764	31902	3	0.663407	10764430	0.001060
312446468	872278	4507	7922.126111	31823	16	0.767585	31678	9	0.626276	10763704	0.000567
312443906	862261	4481	7928.913603	31611	8	0.842585	31648	3	0.771915	10763290	0.000824
312440325	868168	4473	7915.471273	31732	6	0.579018	31804	2	0.799603	10762745	0.000889
312343092	885403	4594	7952.238969	31769	4	0.744693	31800	1	0.429723	10762652	0.000565
312408411	864619	4578	7931.462415	32036	2	0.688707	31793	2	0.644411	10762386	0.000868
312538207	846928	4373	7901.184733	31972	13	0.488956	32043	1	0.342022	10761712	0.000394
312490192	871722	4600	7906.717223	32028	17	0.690075	31922	10	0.325729	10761089	0.000738
npatches	nstrain	runtime	dt	init_x	init_y	init_y_blood	init_z	init_S	beta0	beta1	beta2	beta3	mean_beta	B	d	delta	delta_blood	b[0]	mut	m	CTL	c	g	epsilon	k	het	lambda	rho	omega	x_max	patch.dyna	DELTA	A	VA
10000	1	100.000000	0.001000	21900	9499	5000000	0.001000	10000000	14.474371	19.322125	16.461001	13.891000	15	800000000	0.010000	1.000000	432.000000	80000	0.000050	0.004800	0	0.500000	0.000000	2.500000	17.000000	0.500000	0.001000	0.001000	0.010000	31872	0	10.000000	7.000000	1.000000
sus	inf	inf_blood	z	x[0]	y[0][0]	z[0]	x[1]	y[1][0]	z[1]	S[0]	synchrony
219000000	94990000	5000000	10.000000	21900	9499	0.001000	21900	9499	0.001000	10000000	0.000000
171786606	29213880	152992	3941.516320	16851	2993	0.394152	14280	3682	0.394152	10510466	0.000000
259333828	7700019	40079	6325.803353	27244	459	0.632580	22101	1354	0.632580	10646635	0.000000
290812000	3228039	17178	7770.091674	30727	82	0.777177	26377	647	0.777177	10703005	0.000000
303903863	1648164	8404	8478.910200	31820	17	0.864868	28759	393	0.864868	10725153	0.000000
309892412	986910	5193	8184.485638	31768	4	0.918048	30478	113	0.918048	10731848	0.000000
312768128	689548	3642	7561.189190	31984	2	0.718262	31391	54	0.950300	10731313	0.000000
313978005	607473	3097	7198.610632	31657	5	0.829138	31501	51	0.969859	10726964	0.000000
313874219	725947	3812	7221.942917	32080	20	0.487135	31761	79	0.657160	10722802	0.000000
313198551	803403	4108	7506.499044	31916	24	0.688971	27799	703	0.792083	10720427	0.000000
313553063	689912	3571	7519.641038	32064	2	0.811375	28652	355	0.873908	10717495	0.000000
314269954	598022	3102	7261.706044	31937	7	0.706701	30558	163	0.923531	10712821	0.000000
314079661	704803	3580	7237.004698	31894	3	0.593629	30859	71	0.953625	10708084	0.000000
313598173	735182	3782	7443.205971	31666	4	0.590133	31539	29	0.971876	10704747	0.000000
313904558	655818	3421	7404.043435	31790	23	0.751434	31493	42	0.982944	10700985	0.000000
314163824	649157	3340	7278.297020	32035	0	0.483474	31352	43	0.989656	10696269	0.000000
313786356	734916	3723	7363.401727	31980	29	0.571354	32045	4	0.993727	10692243	0.000000
313546429	735742	3764	7470.591961	31572	52	0.740045	31903	27	0.955006	10689186	0.000000
313965507	644443	3291	7363.934967	31804	1	0.659468	31932	19	0.972713	10685550	0.000000
314101745	655660	3451	7291.279057	31842	15	0.722106	31746	20	0.983452	10681394	0.000000
313927154	702681	3743	7319.135984	31692	6	0.831470	31506	31	0.989964	10677348	0.000000
313747708	714057	3755	7398.098843	31421	43	0.656473	31657	19	0.993914	10673551	0.000000
314006983	656581	3504	7361.684377	31762	33	0.791666	31512	26	0.996309	10669323	0.000000
314012218	682418	3519	7319.550864	32060	4	0.756118	31599	47	0.997762	10665269	0.000000
313787315	709689	3764	7376.243780	31666	24	0.852096	31550	2	0.739300	10661760	0.000000
313706622	706127	3645	7401.206036	31632	5	0.844255	31495	149	0.841897	10658320	0.000000
313854024	688010	3705	7374.328984	31634	13	0.784898	30251	221	0.904118	10654561	0.000000
313854816	684313	3516	7355.745913	31583	13	0.869550	30767	132	0.941852	10650490	0.000000
313880140	688675	3636	7363.178701	31758	1	0.492103	31348	41	0.964736	10646924	0.000000
313861538	685452	3557	7386.294603	31900	15	0.540576	31378	27	0.978614	10643019	0.000000
313918706	682194	3542	7372.979210	31751	23	0.721380	31760	8	0.987030	10639286	0.000000
313974637	670502	3537	7347.444622	32172	6	0.728987	31361	96	0.449975	10635111	0.000000
314044928	662094	3434	7321.810876	31817	29	0.590630	21047	1672	0.666435	10631094	0.000000
313911080	695066	3510	7328.156494	31506	25	0.751735	26980	500	0.797708	10627166	0.000000
313736037	706416	3707	7424.481348	31874	3	0.849439	29498	186	0.877319	10623725	0.000000
313906480	664069	3532	7392.486136	31926	0	0.474291	30431	181	0.925599	10620373	0.000000
314030968	659302	3420	7319.755940	31481	59	0.559597	31020	66	0.954879	10616267	0.000000
313958229	678784	3510	7335.397643	31397	26	0.732915	31507	31	0.972636	10612230	0.000000
313836678	693437	3570	7390.705949	31581	1	0.761316	31442	14	0.983405	10608599	0.000000
313872675	688317	3507	7383.053869	31746	16	0.552803	31682	1	0.968346	10605005	0.000000
314006579	660064	3408	7335.159990	31402	50	0.728795	32045	19	0.860290	10601020	-1.#IND00
313990400	680144	3553	7332.733363	31953	13	0.835527	31354	135	0.915272	10596823	-1.#IND00
313862021	696055	3544	7353.921984	31804	36	0.824222	31089	60	0.948617	10593053	0.006987
313859397	693549	3654	7382.644302	31826	3	0.772591	31545	27	0.968838	10589322	0.001271
313814880	695185	3643	7389.368022	32051	6	0.862087	31505	64	0.981102	10585677	0.001724
313913269	683081	3605	7367.426752	31873	2	0.583025	31727	11	0.988539	10582042	0.005762
313863622	700954	3521	7348.128984	31580	10	0.627982	31772	13	0.993049	10578290	0.013552
313826973	698644	3570	7390.176955	31595	9	0.604329	31761	2	0.850692	10574734	0.007710
313849865	694360	3659	7381.311885	31912	1	0.631508	31946	50	0.512099	10571273	0.001203
313899627	682972	3520	7354.672201	31793	17	0.621825	24674	1652	0.704110	10567516	-0.001190
313844501	695821	3526	7354.025927	31798	7	0.770654	27772	387	0.820556	10563928	0.001138
313793385	697146	3653	7407.808781	32109	7	0.791556	29696	180	0.891176	10560532	-0.000171
314035252	656930	3421	7351.376054	31727	15	0.873588	30990	105	0.934003	10556558	-0.002892
314042660	666578	3441	7320.596145	31642	4	0.636224	31554	5	0.959976	10552242	-0.000800
313878969	705112	3809	7326.384380	31713	0	0.464570	31789	0	0.756211	10548538	-0.001272
313696232	725751	3859	7406.446359	31854	16	0.574821	30109	633	0.696396	10545441	-0.001509
313794109	687045	3586	7409.547575	31801	16	0.742148	26753	588	0.815878	10541943	-0.001429
313969530	667095	3453	7343.074100	31665	1	0.628029	28762	335	0.888338	10538209	-0.000309
313787537	713694	3651	7325.518691	31425	34	0.722006	30370	216	0.932282	10534783	-0.000209
313660085	724528	3746	7407.696659	31716	51	0.831409	30848	92	0.958932	10531998	-0.000960
313863978	660011	3439	7402.053687	31608	11	0.613302	30725	110	0.975094	10528393	-0.002302
314122719	645387	3399	7291.769296	31642	22	0.765485	31344	37	0.984896	10524302	-0.002315
313873041	710942	3598	7332.161952	31557	5	0.857777	31720	60	0.990840	10520572	-0.002619
313574356	741066	4019	7446.087385	31844	2	0.739687	31700	23	0.994445	10517597	-0.003679
313899717	641498	3321	7385.071862	31739	19	0.717681	31971	3	0.566656	10513977	0.000513
314194508	643392	3336	7251.300284	31764	2	0.630218	29221	1019	0.642484	10509504	0.000968
313700997	753435	3913	7339.538148	31770	22	0.695504	25592	794	0.783182	10506112	0.002731
313492249	737443	3868	7474.963062	31827	3	0.710333	28972	341	0.868510	10503663	0.001918
313889178	655665	3424	7411.751072	31617	1	0.654489	30430	181	0.920257	10500170	0.002383
314059717	660650	3372	7279.987871	31817	21	0.623977	30737	101	0.951640	10496358	0.002700
313789989	724491	3745	7351.019412	31701	31	0.771959	31473	22	0.970672	10492916	0.002285
313607594	724238	3817	7464.520473	31605	11	0.861703	31736	11	0.982214	10490058	0.001650
313929955	655495	3423	7385.787829	31721	0	0.783587	31768	19	0.973694	10486361	0.001491
314117676	639396	3347	7265.386017	31853	25	0.734804	31574	33	0.900797	10482094	0.001619
313853151	721761	3665	7316.032056	31966	3	0.839170	31408	85	0.939838	10478451	0.001302
313589038	729127	3802	7451.849122	32018	5	0.707981	31579	8	0.963514	10475775	0.001384
313874963	660203	3391	7374.385544	31833	8	0.822904	31690	34	0.891108	10472443	0.000993
313997765	677587	3492	7318.206066	31960	32	0.588950	31315	51	0.933962	10468167	0.000729
313808508	716077	3683	7353.701007	31651	44	0.750717	31448	28	0.959951	10464560	0.000770
313655876	732496	3791	7413.047892	31893	5	0.848821	31699	8	0.975712	10461432	0.001104
313836972	677447	3668	7395.859833	31737	14	0.908317	31715	27	0.985270	10458203	0.001094
313882095	684191	3641	7370.652071	32208	7	0.426596	31632	40	0.991067	10454426	0.000981
313926841	676738	3518	7348.270010	31638	61	0.652256	31686	17	0.994583	10451052	0.000696
313900564	685520	3643	7346.249689	31724	23	0.789109	31734	8	0.996715	10447146	0.001865
313737004	711497	3708	7391.615516	31289	28	0.872104	31859	16	0.883817	10443823	0.001921
313866681	671306	3545	7371.292802	31806	12	0.625123	31745	30	0.929540	10440206	0.002077
313908470	685037	3604	7349.450908	31797	7	0.772654	31761	8	0.957269	10436600	0.000773
313879110	686900	3630	7354.401704	31846	9	0.860826	31806	4	0.705190	10433529	0.000758
313796149	705682	3628	7379.592317	31759	1	0.449044	31655	60	0.821211	10430165	0.000508
313875075	674711	3587	7382.535430	31816	25	0.489964	30584	158	0.891573	10426935	0.000035
314017748	666812	3441	7327.384176	31717	37	0.690686	30852	99	0.934244	10423174	0.000070
313908626	688626	3621	7318.219392	31654	7	0.812415	31109	113	0.960122	10419546	-0.000049
313759586	718105	3807	7384.583634	31978	9	0.877832	31339	62	0.975816	10416308	0.001052
313794525	688688	3640	7432.778759	31764	0	0.570854	31487	58	0.985333	10413096	0.000740
314042700	644360	3391	7317.599708	31750	32	0.675375	31597	55	0.991105	10409373	0.000839
313948350	705290	3706	7292.886271	31671	7	0.803130	31679	33	0.994606	10405705	0.000012
313529415	761208	3983	7436.848498	31903	4	0.833782	31544	50	0.996729	10403235	0.000091
313752826	670827	3514	7442.386897	31897	9	0.563977	31604	27	0.998016	10400278	-0.000034
314086118	650600	3407	7315.538272	31781	15	0.735572	31914	21	0.998797	10396320	0.000357
313989581	682473	3496	7303.037635	31685	33	0.554660	31597	14	0.999270	10392748	0.000598
npatches	nstrain	runtime	dt	init_x	init_y	init_y_blood	init_z	init_S	beta0	beta1	beta2	beta3	mean_beta	B	d	delta	delta_blood	b[0]	mut	m	CTL	c	g	epsilon	k	het	lambda	rho	omega	x_max	patch.dyna	DELTA	A	VA
10000	1	100.000000	0.001000	21900	9499	5000000	0.001000	10000000	8.957145	17.259982	19.403221	21.878554	15	800000000	0.010000	1.000000	432.000000	80000	0.000050	0.004800	0	0.500000	0.000000	2.500000	18.000000	0.500000	0.001000	0.001000	0.010000	31872	0	10.000000	7.000000	1.000000
sus	inf	inf_blood	z	x[0]	y[0][0]	z[0]	x[1]	y[1][0]	z[1]	S[0]	synchrony
219000000	94990000	5000000	10.000000	21900	9499	0.001000	21900	9499	0.001000	10000000	0.000000
177685993	25851538	135047	3941.516320	22831	1195	0.394152	15772	3133	0.394152	10496565	0.000000
266589366	6128303	32002	6325.803353	30755	46	0.632580	25007	782	0.632580	10613069	0.000000
296554558	2309496	12183	7757.026815	31662	4	0.777177	29262	228	0.777177	10654658	0.000000
308290872	1046591	5513	8021.474487	31802	9	0.771556	31323	63	0.864868	10665582	0.000000
313226558	559568	2910	7156.680905	31862	0	0.456069	31760	6	0.918048	10663982	0.000000
315290460	405852	2060	6447.698751	31684	0	0.374330	31540	27	0.556658	10656826	0.000000
315078969	628124	3240	6492.286304	31944	2	0.395308	30114	340	0.731133	10649459	0.000000
312961325	954754	4907	7172.617489	31731	3	0.447272	29877	137	0.836944	10647743	0.000000
314025145	552333	2891	7229.377902	31796	5	0.630094	31567	24	0.901114	10644358	0.000000
315566231	421030	2181	6474.054627	31870	3	0.624096	31923	8	0.940030	10636241	0.000000
314454120	796130	4157	6638.445451	31725	6	0.704065	31634	38	0.679849	10630057	0.000000
313030632	830878	4373	7287.232066	31655	4	0.660566	31331	48	0.805843	10629133	0.000000
314581449	493094	2644	6984.764504	31752	5	0.353938	31661	15	0.882253	10623956	0.000000
315321965	507848	2659	6481.049984	31696	0	0.322370	31677	29	0.496694	10616327	0.000000
313874570	858221	4511	6849.727161	31695	15	0.377883	29705	531	0.694768	10611693	0.000000
313488059	699902	3597	7265.307075	31941	4	0.622714	29764	198	0.814890	10609785	0.000000
315053990	446423	2273	6755.523966	32012	8	0.699814	31515	9	0.781428	10603401	0.000000
315317368	557187	2900	6450.581924	31902	2	0.365319	31508	26	0.858235	10595525	0.000000
313314727	937387	4765	7026.121552	31899	1	0.491434	31629	27	0.914026	10592432	0.000000
313575202	653693	3364	7287.813715	31722	2	0.527250	31655	8	0.947861	10590239	0.000000
315242617	435468	2404	6669.348429	31905	14	0.433107	32016	8	0.736914	10583139	0.000000
314889156	653020	3380	6570.013433	31853	3	0.388497	31788	10	0.672376	10576273	0.000000
313529528	809698	4281	7107.655855	32022	3	0.566455	31569	19	0.801311	10573630	0.000000
314359684	536766	2725	7061.023660	32089	2	0.509038	31853	2	0.592634	10569329	0.000000
315376049	465392	2288	6499.035986	31799	5	0.553030	31588	155	0.587869	10561656	0.000000
314249021	808292	4261	6749.443552	31908	1	0.424280	30354	240	0.750061	10556318	0.000000
313356334	760385	3990	7272.184763	32007	6	0.607134	30657	151	0.848423	10554421	0.000000
314921105	460755	2410	6857.288494	31758	2	0.280921	31437	17	0.908076	10548607	0.000000
315112626	571228	3006	6494.795545	31979	7	0.542837	31797	27	0.622550	10541713	0.000000
313584562	869485	4503	6961.682832	31949	3	0.594824	31528	37	0.771094	10537940	0.000000
313682135	653203	3327	7251.622269	32009	8	0.637120	31582	8	0.861179	10535164	0.000000
315147013	455666	2415	6705.134342	31945	3	0.404308	31700	0	0.843829	10528842	0.000000
314839174	656250	3451	6590.143713	31975	7	0.315222	31825	31	0.800097	10522249	0.000000
313387395	847718	4443	7126.677849	32105	16	0.426858	31523	38	0.878768	10519909	0.000000
314272959	552301	2921	7091.195519	32053	1	0.517662	31617	18	0.845297	10516056	0.000000
315291464	481416	2550	6624.723512	31904	0	0.271020	31938	8	0.641408	10509111	0.000000
314629449	690102	3611	6694.894427	31945	8	0.491715	31424	90	0.782530	10502954	0.000000
313568148	778178	3887	7130.623500	31787	6	0.609070	31444	18	0.868114	10500180	0.000000
314517658	535804	2776	7005.100227	32015	3	0.279309	31923	14	0.920017	10495476	0.000000
315157268	517168	2640	6591.625600	31884	7	0.408812	31672	1	0.881006	10488417	-1.#IND00
314268271	759845	3937	6807.304917	31885	2	0.559451	31580	41	0.685594	10483386	-1.#IND00
313671253	711472	3725	7187.817203	31698	3	0.725419	31131	77	0.809327	10480936	-0.005870
314939296	472840	2476	6833.704647	31892	4	0.525578	31684	7	0.884366	10475449	0.026035
315082864	578468	3094	6559.003315	31965	1	0.448353	31821	3	0.753818	10468476	0.017070
313761586	817222	4220	6987.908394	31805	3	0.526485	31751	0	0.639413	10464765	0.009733
313983804	626592	3262	7150.465855	31884	1	0.410923	31522	67	0.756633	10461285	0.009538
315104704	484824	2539	6711.401715	31739	1	0.471702	31573	42	0.852409	10454920	0.012119
314847998	644838	3249	6626.920738	31879	4	0.252718	31526	10	0.910493	10448300	0.013127
313651206	784627	4070	7078.014666	32040	1	0.494465	31884	3	0.504434	10444891	0.006426
314330945	570294	3026	7050.350270	31968	3	0.661835	31369	129	0.676141	10440720	0.005209
315269199	481577	2469	6617.051330	31967	0	0.379784	30719	125	0.803594	10433890	0.011679
314360831	744343	3918	6748.218542	31953	7	0.472636	31317	47	0.880889	10428577	0.011467
313484696	770758	3976	7196.855180	31798	3	0.552687	31775	3	0.845492	10426027	0.013569
314747091	489772	2582	6897.422231	31709	4	0.576373	31813	5	0.906298	10420890	0.014610
315204248	559941	2945	6536.351215	31828	5	0.366911	31847	29	0.523386	10413670	0.012048
313716193	857466	4523	6962.769315	32111	4	0.474367	30198	400	0.710955	10410142	0.012669
313722741	653385	3339	7230.558432	31760	11	0.536152	30645	104	0.824707	10407411	0.012391
315015017	485661	2493	6741.274338	31727	3	0.270073	31577	10	0.893693	10401204	0.014129
314767611	656524	3313	6654.025380	31889	3	0.341420	31715	24	0.805785	10395028	0.013555
313778239	750929	3873	7070.416713	31876	10	0.593155	31836	3	0.882217	10391880	0.013179
314471958	553097	2928	7011.711130	31987	2	0.540026	31634	12	0.917206	10387388	0.012931
315015234	541888	2818	6670.249376	31877	4	0.388693	31824	16	0.564448	10381336	0.012630
314414181	698138	3689	6808.355704	31865	6	0.544293	31734	54	0.735858	10376095	0.011021
313981553	696114	3658	7071.262511	31686	4	0.318679	31645	27	0.839810	10372512	0.012464
314626311	546809	2879	6927.625801	31991	2	0.511525	31791	10	0.902852	10367277	0.012404
314960548	564841	2856	6661.346957	31885	13	0.446161	31582	1	0.374524	10360945	0.011768
314216672	729218	3791	6876.496775	31777	3	0.418961	29796	729	0.586449	10356250	0.011637
313972999	662629	3496	7098.407216	31962	5	0.638688	28097	409	0.749200	10352858	0.011469
314890670	511203	2610	6803.371680	31877	3	0.780881	30375	89	0.847901	10347071	0.011139
314882671	609678	3228	6649.726243	31838	4	0.370595	31512	12	0.907759	10340973	0.010781
313882684	772211	4048	6992.996375	31730	3	0.558764	31811	5	0.944060	10337002	0.012168
314249186	594076	3128	7051.939694	31874	2	0.646463	31852	5	0.729011	10333309	0.011319
315041297	512664	2611	6693.065087	31840	9	0.385176	31672	24	0.835658	10326895	0.011807
314488090	698682	3565	6739.479122	31869	8	0.627137	31719	25	0.900334	10321627	0.013592
313662410	756883	3981	7121.724066	31907	9	0.629499	31921	6	0.537769	10319294	0.013853
314564462	528931	2820	6956.614001	31669	5	0.596620	31913	19	0.719678	10314609	0.014934
315062986	542112	2801	6591.456643	31854	6	0.428632	31616	57	0.829997	10308173	0.014280
314080244	782408	3950	6863.933920	31986	10	0.549972	31548	0	0.578810	10303766	0.014094
313778285	678369	3488	7158.181896	31996	5	0.537434	31149	274	0.504791	10301177	0.014194
314973813	487908	2569	6787.052997	31978	4	0.486059	26719	789	0.699678	10295505	0.013867
314848946	630760	3307	6646.430365	31815	0	0.310408	30281	112	0.817868	10289269	0.013483
313830227	776562	4005	7005.791030	31984	0	0.491816	31539	2	0.889545	10286177	0.013637
314183958	601035	3141	7078.587620	31912	4	0.416292	31743	4	0.459580	10282405	0.014199
314986931	521750	2685	6711.640549	31839	2	0.303467	31735	46	0.672260	10276381	0.015347
314503368	687123	3603	6763.354215	31929	6	0.577584	31137	66	0.801240	10270936	0.014560
313958332	713000	3691	7035.401909	31869	3	0.478675	31588	18	0.879461	10267260	0.013619
314514913	564830	2964	6954.398986	31722	3	0.664289	31715	17	0.926899	10262686	0.013120
314987185	560390	2953	6681.567491	31865	11	0.444234	31723	0	0.808367	10256953	0.013028
314080858	759270	3914	6879.524253	31784	2	0.359634	31887	8	0.590077	10252748	0.009084
313986014	644466	3427	7100.974051	32066	2	0.584306	31606	148	0.751400	10249902	0.008765
315019754	489638	2499	6728.239025	31796	3	0.455478	31472	62	0.849236	10244033	0.008886
314676391	675811	3528	6691.883863	31838	13	0.516849	31782	9	0.908568	10238420	0.008706
313847440	731088	3871	7064.035282	31922	7	0.699309	31735	12	0.650325	10235075	0.009086
314607303	529155	2737	6959.827994	31734	1	0.396558	31780	16	0.787938	10230294	0.009079
315045071	552369	2782	6658.728334	31754	7	0.416372	31873	0	0.605229	10223881	0.008468
314174120	746074	3889	6876.586272	31748	1	0.542090	31556	73	0.668737	10219520	0.008618
314050948	656493	3494	7066.299986	32026	7	0.475771	31151	95	0.799104	10216348	0.008193
314708421	549437	2804	6805.893641	32092	2	0.682079	31603	15	0.878166	10211094	0.008359
314770130	607801	3171	6742.690971	31806	11	0.424417	31865	8	0.926113	10205471	0.008370
npatches	nstrain	runtime	dt	init_x	init_y	init_y_blood	init_z	init_S	beta0	beta1	beta2	beta3	mean_beta	B	d	delta	delta_blood	b[0]	mut	m	CTL	c	g	epsilon	k	het	lambda	rho	omega	x_max	patch.dyna	DELTA	A	VA
10000	1	100.000000	0.001000	21900	9499	5000000	0.001000	10000000	13.691953	14.819127	8.126612	13.088343	15	800000000	0.010000	1.000000	432.000000	80000	0.000050	0.004800	0	0.500000	0.000000	2.500000	19.000000	0.500000	0.001000	0.001000	0.010000	31872	0	10.000000	7.000000	1.000000
sus	inf	inf_blood	z	x[0]	y[0][0]	z[0]	x[1]	y[1][0]	z[1]	S[0]	synchrony
219000000	94990000	5000000	10.000000	21900	9499	0.001000	21900	9499	0.001000	10000000	0.000000
181904656	23272028	122418	3941.516320	18700	2086	0.394152	17945	2316	0.394152	10489626	0.000000
271745653	5029008	26382	6325.803353	28921	217	0.632580	28596	262	0.632580	10593333	0.000000
300631650	1692260	8912	7696.231876	31604	4	0.777177	31492	39	0.777177	10624170	0.000000
311380617	648948	3444	7363.216225	31916	30	0.659917	31562	4	0.864868	10627383	0.000000
315363832	319376	1712	6188.668619	31947	8	0.793755	31910	17	0.398439	10619781	0.000000
316218893	418056	2252	5757.568798	31883	1	0.360861	31708	8	0.635180	10609552	0.000000
312839983	1208623	6312	6664.256465	31433	26	0.602630	31761	4	0.729812	10606895	0.000000
312799228	672169	3453	7317.704911	31717	6	0.759013	31644	7	0.729803	10607713	0.000000
315966685	294750	1515	6104.024128	31985	9	0.474805	31799	0	0.382050	10598903	0.000000
314939036	822628	4200	5992.933578	31791	4	0.681493	31627	135	0.386254	10591068	0.000000
311199299	1186919	6192	7161.830814	31592	3	0.806840	29704	395	0.627791	10594025	0.000000
314092366	456447	2403	6940.047171	31725	9	0.707975	31340	16	0.774272	10591305	0.000000
315989379	392975	2115	5858.570914	31746	7	0.453722	31776	11	0.616839	10582104	0.000000
313208583	1125112	5776	6508.086863	31747	22	0.668707	31721	1	0.710877	10578561	0.000000
312554839	760135	4000	7269.717415	31795	6	0.716711	31722	7	0.784892	10579960	0.000000
315539662	326866	1600	6318.494215	32013	0	0.287973	31811	1	0.650448	10572697	0.000000
315499902	631458	3308	5893.888302	31695	117	0.446755	31700	0	0.212210	10563686	0.000000
311697924	1221001	6311	6973.437121	31299	78	0.664482	31262	223	0.489114	10564950	0.000000
313567133	532078	2761	7117.857155	31832	4	0.796523	31359	39	0.690170	10563727	0.000000
316041949	327370	1695	5937.170490	31780	0	0.425411	31622	35	0.812102	10554615	0.000000
314203567	961683	4963	6214.505786	31745	55	0.373237	31705	12	0.814215	10548588	0.000000
311598665	1005932	5194	7257.399529	31684	23	0.619897	31732	10	0.887330	10551480	0.000000
314843847	375567	2023	6672.855053	31794	7	0.578161	31655	1	0.573245	10546469	0.000000
315952499	464665	2363	5810.398368	31928	6	0.585540	31611	0	0.575837	10536833	0.000000
312581330	1202773	6216	6675.277600	31842	4	0.576761	31807	39	0.554569	10534620	0.000000
312855436	667128	3393	7261.686042	31806	4	0.742019	31482	24	0.729866	10535338	0.000000
315774046	319195	1633	6158.639108	31790	14	0.599550	31756	2	0.836176	10527292	0.000000
314991803	766560	3869	6010.959533	31615	6	0.757145	31868	4	0.544482	10519463	0.000000
311598355	1129665	5899	7111.780662	31690	2	0.761278	31800	35	0.723749	10521386	0.000000
314245751	446864	2409	6916.283287	31904	2	0.612728	31674	7	0.832466	10518032	0.000000
316030700	390082	2091	5865.309356	31658	5	0.482392	31606	8	0.570374	10508864	0.000000
313356333	1125242	5855	6438.518064	31717	51	0.417834	31771	14	0.739451	10504466	0.000000
312226964	817101	4313	7300.535921	31402	46	0.646943	31942	1	0.821232	10506460	0.000000
315387906	334192	1705	6388.150751	31934	4	0.462601	31810	12	0.392007	10499701	0.000000
315693019	581000	3039	5831.831050	31737	8	0.467565	31751	56	0.631280	10490715	0.000000
311670183	1303332	6779	6892.899421	31819	17	0.677102	31837	8	0.776388	10491297	0.000000
313274919	575679	3065	7214.662834	31819	0	0.505991	32103	17	0.658112	10491234	0.000000
315965333	317350	1628	6018.271741	31734	24	0.527243	31713	27	0.514912	10482692	0.000000
314749235	832638	4295	6092.965584	31764	8	0.506745	31610	16	0.705816	10475766	0.000000
[truncated: 163 more rows]
