# Supplementary material for: Large Variations in HIV-1 Viral Load Explained by Shifting-Mosaic Metapopulation Dynamics
Source: PLoS Biol. 2016 Oct 5;14(10):e1002567. doi: 10.1371/journal.pbio.1002567 (PMC5051940; doi:10.1371/journal.pbio.1002567)
Supplement: S1 Data — Each file gives the output from the simulations indicated by the filename: low migration (ms1, db432); high migration (ms1, db1); very high migration (ms10, db1); number of patches (np); reservoir (storage); no reservoir (nostorage); CTL immigration model (CTLimmig); CTL proliferation model (CTLprolif); β¯ (beta1, beta2, …). Within each file, there are 21 simulations for (k = 0,1,..,20), and data is output each day. For measures of synchrony, the final entry should be used. See Methods and S1 Simulation Code for further details. (ZIP) [file pbio.1002567.s002.zip › S1_Data/ms1_np10000_storage_noPD_CTLimmig_db432_beta16.tsv]

npatches	nstrain	runtime	dt	init_x	init_y	init_y_blood	init_z	init_S	beta0	beta1	beta2	beta3	mean_beta	B	d	delta	delta_blood	b[0]	mut	m	CTL	c	g	epsilon	k	het	lambda	rho	omega	x_max	patch.dyna	DELTA	A	VA
10000	1	100.000000	0.001000	21900	9499	5000000	0.001000	10000000	13.479980	9.700412	13.063548	22.750204	16	800000000	0.010000	1.000000	432.000000	80000	0.000050	0.004800	0	0.500000	0.000000	2.500000	0.000000	0.500000	0.001000	0.001000	0.010000	31872	0	10.000000	7.000000	1.000000
sus	inf	inf_blood	z	x[0]	y[0][0]	z[0]	x[1]	y[1][0]	z[1]	S[0]	synchrony
219000000	94990000	5000000	10.000000	21900	9499	0.001000	21900	9499	0.001000	10000000	0.000000
69052061	195177879	1017784	3941.516320	7597	18738	0.394152	10501	16979	0.394152	10719646	0.000000
70514176	191551365	998725	6325.803353	7618	18855	0.632580	10398	16753	0.632580	11324751	0.000000
70549500	191489819	997831	7771.765723	7831	18714	0.777177	10446	16827	0.777177	11928868	0.000000
70542904	191481995	996628	8648.676577	7625	18694	0.864868	10588	16647	0.864868	12533855	0.000000
70542633	191482608	997375	9180.483393	7739	18618	0.918048	10649	16432	0.918048	13137664	0.000000
70536667	191496319	996165	9503.000201	7697	18766	0.950300	10636	16642	0.950300	13741998	0.000000
70517351	191517738	996612	9698.592075	7629	18682	0.969859	10816	16393	0.969859	14343328	0.000000
70546573	191487395	996176	9817.209710	7542	18704	0.981721	10437	16863	0.981721	14943846	0.000000
70538220	191493912	996119	9889.145947	7701	18664	0.988915	10517	16589	0.988915	15542895	0.000000
70534278	191484856	996535	9932.772025	7765	18424	0.993277	10694	16281	0.993277	16141817	0.000000
70530340	191491397	996078	9959.229270	7787	18511	0.995923	10717	16255	0.995923	16740975	0.000000
70545044	191464646	996228	9975.274394	7519	18905	0.997527	10429	16803	0.997527	17339589	0.000000
70553707	191457812	998153	9985.005037	7650	18707	0.998501	10513	16622	0.998501	17934769	0.000000
70524138	191498977	996694	9990.906233	7565	18586	0.999091	10469	16696	0.999091	18529737	0.000000
70554047	191479041	996133	9994.485041	7745	18637	0.999449	10493	16826	0.999449	19123928	0.000000
70551237	191466048	996871	9996.655426	7732	18719	0.999666	10594	16566	0.999666	19717273	0.000000
70547051	191465797	999065	9997.971667	7507	18981	0.999797	10546	16718	0.999797	20310081	0.000000
70542482	191491572	994765	9998.769908	7748	18454	0.999877	10782	16482	0.999877	20903661	0.000000
70527514	191510591	998034	9999.254005	7621	18914	0.999925	10619	16691	0.999925	21493451	0.000000
70551124	191474322	997768	9999.547588	7874	18406	0.999955	10393	17049	0.999955	22083557	0.000000
70534928	191497445	998770	9999.725632	7797	18579	0.999973	10479	16769	0.999973	22673954	0.000000
70550601	191457481	996514	9999.833608	7631	18662	0.999983	10609	16642	0.999983	23262642	0.000000
70529383	191484555	996537	9999.899091	7642	18575	0.999990	10493	16776	0.999990	23851485	0.000000
70532674	191492782	998641	9999.938803	7772	18503	0.999994	10584	16664	0.999994	24438206	0.000000
70544929	191491158	996845	9999.962887	7565	18886	0.999996	10694	16478	0.999996	25023077	0.000000
70535553	191496791	996853	9999.977493	7769	18760	0.999998	10664	16657	0.999998	25607793	0.000000
70541090	191488622	995814	9999.986350	7555	19186	0.999999	10672	16443	0.999999	26193026	0.000000
70553313	191471571	996694	9999.991722	7727	18588	0.999999	10320	16815	0.999999	26775845	0.000000
70541706	191471087	997783	9999.994980	7804	18745	0.999999	10614	16567	0.999999	27359274	0.000000
70549339	191485586	996633	9999.996955	7629	18771	1.000000	10757	16530	1.000000	27940575	0.000000
70547588	191478584	997425	9999.998154	7738	18525	1.000000	10550	16746	1.000000	28522242	0.000000
70563212	191456602	998158	9999.998880	7734	18803	1.000000	10680	16709	1.000000	29101681	0.000000
70548704	191484217	998733	9999.999321	7552	18923	1.000000	10453	16687	1.000000	29680070	0.000000
70543733	191473353	998657	9999.999588	7774	18482	1.000000	10564	16683	1.000000	30258747	0.000000
70539744	191475810	997435	9999.999750	7656	18672	1.000000	10579	16636	1.000000	30835708	0.000000
70547643	191465885	997778	9999.999849	7626	18794	1.000000	10626	16591	1.000000	31411451	0.000000
70541311	191488780	996200	9999.999908	7613	18715	1.000000	10400	16863	1.000000	31986997	0.000000
70538695	191502073	995397	9999.999944	7754	18642	1.000000	10598	16669	1.000000	32561028	0.000000
70540466	191483796	996536	9999.999966	7659	18861	1.000000	10585	16577	1.000000	33134932	0.000000
70543269	191473432	996971	9999.999980	7597	18835	1.000000	10630	16696	1.000000	33707529	-1.#IND00
70545642	191481077	996601	9999.999988	7716	18501	1.000000	10532	16669	1.000000	34280488	0.000000
70533994	191507640	998684	9999.999992	7674	18711	1.000000	10416	16954	1.000000	34852042	0.001960
70547359	191483260	996685	9999.999995	7586	18736	1.000000	10771	16278	1.000000	35420307	0.000166
70543231	191482420	995625	9999.999997	7726	18541	1.000000	10468	16762	1.000000	35989789	-0.003899
70543800	191476840	997619	9999.999998	7669	18865	1.000000	10601	16704	1.000000	36558283	-0.002419
70559468	191454459	997664	9999.999999	7676	18739	1.000000	10508	16718	1.000000	37125073	-0.003292
70550810	191460754	997063	9999.999999	7752	18625	1.000000	10566	16617	1.000000	37692326	-0.001362
70535655	191510875	997645	10000.000000	7590	18853	1.000000	10611	16612	1.000000	38257491	-0.003237
70543560	191486425	996134	10000.000000	7834	18532	1.000000	10488	16725	1.000000	38822072	-0.003308
70543892	191486082	997680	10000.000000	7531	19039	1.000000	10574	16716	1.000000	39384191	-0.002211
70545641	191465894	996910	10000.000000	7611	18696	1.000000	10340	16915	1.000000	39947766	-0.002772
70536815	191488605	996721	10000.000000	7716	18523	1.000000	10652	16575	1.000000	40511114	-0.002684
70543839	191475534	997662	10000.000000	7690	18842	1.000000	10577	16567	1.000000	41071047	-0.002040
70548038	191486062	997670	10000.000000	7685	18709	1.000000	10713	16321	1.000000	41631333	-0.001812
70533954	191484949	997708	10000.000000	7576	18803	1.000000	10612	16693	1.000000	42192575	-0.001540
70542226	191469629	998135	10000.000000	7645	18766	1.000000	10584	16681	1.000000	42751516	0.000404
70529888	191501688	996672	10000.000000	7738	18576	1.000000	10520	16433	1.000000	43308606	0.000084
70548442	191439073	995702	10000.000000	7669	18780	1.000000	10608	16697	1.000000	43866037	0.000572
70535859	191474030	999303	10000.000000	7621	18976	1.000000	10694	16498	1.000000	44422179	0.000678
70548825	191471505	998069	10000.000000	7678	18717	1.000000	10501	16967	1.000000	44978309	-0.001343
70540839	191485046	996760	10000.000000	7563	18694	1.000000	10465	16757	1.000000	45532706	-0.001115
70538666	191485945	997011	10000.000000	7722	18858	1.000000	10509	16474	1.000000	46088160	-0.001382
70544733	191489937	997600	10000.000000	7574	18696	1.000000	10691	16398	1.000000	46641072	-0.000273
70547732	191470577	997899	10000.000000	7589	18811	1.000000	10494	16836	1.000000	47193890	-0.000929
70547161	191479906	996569	10000.000000	7717	18652	1.000000	10488	16506	1.000000	47746103	-0.000439
70553836	191462992	997183	10000.000000	7730	18524	1.000000	10637	16348	1.000000	48296338	0.000316
70536608	191489012	996302	10000.000000	7621	18636	1.000000	10599	16628	1.000000	48847088	0.001034
70531229	191470960	998002	10000.000000	7769	18628	1.000000	10519	16653	1.000000	49395265	0.001413
70545225	191491792	997337	10000.000000	7708	18633	1.000000	10479	16766	1.000000	49944933	0.001437
70536619	191459217	997820	10000.000000	7784	18630	1.000000	10528	16590	1.000000	50492827	0.001486
70544650	191470294	996306	10000.000000	7748	18784	1.000000	10676	16580	1.000000	51039910	0.000913
70531008	191488016	997092	10000.000000	7659	18839	1.000000	10825	16457	1.000000	51583783	0.000572
70545605	191491916	997324	10000.000000	7796	18632	1.000000	10494	16711	1.000000	52129127	0.000392
70548523	191482463	997343	10000.000000	7738	18791	1.000000	10642	16589	1.000000	52672712	0.000132
70527342	191504341	996323	10000.000000	7745	18541	1.000000	10457	16681	1.000000	53217104	0.000716
70534315	191495930	995791	10000.000000	7755	18598	1.000000	10556	16525	1.000000	53757911	0.000228
70562664	191454289	997218	10000.000000	7682	18747	1.000000	10656	16652	1.000000	54300434	0.000315
70544763	191472567	997245	10000.000000	7765	18656	1.000000	10482	16477	1.000000	54842865	0.000330
70546456	191475675	997461	10000.000000	7684	18589	1.000000	10763	16404	1.000000	55384265	0.000255
70540597	191468878	999360	10000.000000	7744	18631	1.000000	10587	16548	1.000000	55923270	0.000433
70539746	191500262	998553	10000.000000	7782	18576	1.000000	10646	16421	1.000000	56461757	0.000322
70540459	191478927	997864	10000.000000	7601	18773	1.000000	10611	16555	1.000000	57000491	0.000841
70542559	191491619	996268	10000.000000	7565	18843	1.000000	10514	16868	1.000000	57537744	0.000758
70540169	191502980	997810	10000.000000	7637	18778	1.000000	10662	16570	1.000000	58073874	0.000707
70541219	191478426	998051	10000.000000	7572	18754	1.000000	10424	16771	1.000000	58608165	0.000619
70557744	191477489	997661	10000.000000	7738	18698	1.000000	10576	16568	1.000000	59143887	0.000392
70534660	191472925	998174	10000.000000	7683	18651	1.000000	10627	16604	1.000000	59677029	0.000176
70544818	191476447	997387	10000.000000	7760	18812	1.000000	10695	16435	1.000000	60209055	-0.000233
70539493	191481913	997356	10000.000000	7622	18729	1.000000	10602	16745	1.000000	60741169	-0.000239
70529454	191500583	997643	10000.000000	7637	18782	1.000000	10571	16791	1.000000	61273330	0.000163
70537257	191486132	997083	10000.000000	7657	18554	1.000000	10449	16831	1.000000	61804156	-0.000498
70544400	191479947	998514	10000.000000	7761	18295	1.000000	10576	16783	1.000000	62335521	-0.000607
70539703	191483184	995961	10000.000000	7636	18813	1.000000	10555	16834	1.000000	62865621	-0.001062
70546501	191506224	998048	10000.000000	7653	18838	1.000000	10534	16570	1.000000	63395208	-0.001037
70556124	191471846	998851	10000.000000	7769	18534	1.000000	10787	16366	1.000000	63923602	-0.000847
70542009	191482986	998306	10000.000000	7662	18885	1.000000	10709	16483	1.000000	64449275	-0.001007
70552318	191472197	997714	10000.000000	7685	18807	1.000000	10551	16855	1.000000	64975379	-0.000838
70556545	191488276	994536	10000.000000	7610	18643	1.000000	10645	16490	1.000000	65500161	-0.000777
70539614	191501756	995432	10000.000000	7867	18514	1.000000	10735	16414	1.000000	66023983	-0.000481
npatches	nstrain	runtime	dt	init_x	init_y	init_y_blood	init_z	init_S	beta0	beta1	beta2	beta3	mean_beta	B	d	delta	delta_blood	b[0]	mut	m	CTL	c	g	epsilon	k	het	lambda	rho	omega	x_max	patch.dyna	DELTA	A	VA
10000	1	100.000000	0.001000	21900	9499	5000000	0.001000	10000000	10.165110	20.380129	12.315929	18.745083	16	800000000	0.010000	1.000000	432.000000	80000	0.000050	0.004800	0	0.500000	0.000000	2.500000	1.000000	0.500000	0.001000	0.001000	0.010000	31872	0	10.000000	7.000000	1.000000
sus	inf	inf_blood	z	x[0]	y[0][0]	z[0]	x[1]	y[1][0]	z[1]	S[0]	synchrony
219000000	94990000	5000000	10.000000	21900	9499	0.001000	21900	9499	0.001000	10000000	0.000000
74889307	173833018	905876	3941.516320	10380	15485	0.394152	5546	18720	0.394152	10708713	0.000000
82860559	154081367	802891	6325.803353	11837	13290	0.632580	5992	16757	0.632580	11285593	0.000000
86749222	145299483	757087	7771.765723	12470	12286	0.777177	6366	15971	0.777177	11851377	0.000000
89072495	140402156	732180	8648.676577	12483	12165	0.864868	6545	15392	0.864868	12409268	0.000000
90456181	137568216	716511	9180.483393	12914	11524	0.918048	6549	15300	0.918048	12963922	0.000000
91307564	135915006	708136	9503.000201	13111	11289	0.950300	6699	14904	0.950300	13514202	0.000000
91815922	134919963	701882	9698.592075	13010	11263	0.969859	6735	14740	0.969859	14062554	0.000000
92121719	134338527	700002	9817.209710	13096	11173	0.981721	6687	14909	0.981721	14610584	0.000000
92315130	133950102	697733	9889.145947	13053	11147	0.988915	6606	14689	0.988915	15156636	0.000000
92421584	133737620	696851	9932.772025	13246	10983	0.993277	6643	14835	0.993277	15701108	0.000000
92499911	133603256	697361	9959.229270	12858	11382	0.995923	6782	14824	0.995923	16245799	0.000000
92550876	133528860	695115	9975.274394	13269	11167	0.997527	6698	14701	0.997527	16788769	0.000000
92556544	133487359	695771	9985.005037	13118	10970	0.998501	6701	14499	0.998501	17331324	0.000000
92558860	133479839	693851	9990.906233	13271	11126	0.999091	6745	14696	0.999091	17872611	0.000000
92599874	133430469	694714	9994.485041	13011	11408	0.999449	6800	14756	0.999449	18411844	0.000000
92603971	133412690	694338	9996.655426	13475	10924	0.999666	6620	14821	0.999666	18951122	0.000000
92592420	133429136	694625	9997.971667	13292	11067	0.999797	6854	14628	0.999797	19489537	0.000000
92595795	133434012	695364	9998.769908	13056	11388	0.999877	6756	14699	0.999877	20026428	0.000000
92612589	133388061	694838	9999.254005	13088	11327	0.999925	6599	14848	0.999925	20564160	0.000000
92621973	133394055	695160	9999.547588	13080	11284	0.999955	6765	14595	0.999955	21101526	0.000000
92585109	133434924	694906	9999.725632	13398	10987	0.999973	6787	14497	0.999973	21637204	0.000000
92593199	133407310	694084	9999.833608	13231	11230	0.999983	6736	14896	0.999983	22172029	0.000000
92586725	133429343	694838	9999.899091	13187	11359	0.999990	6712	14788	0.999990	22705549	0.000000
92610390	133402718	693547	9999.938803	13150	11106	0.999994	6704	14609	0.999994	23239575	0.000000
92595299	133419536	695370	9999.962887	13171	11068	0.999996	6717	14776	0.999996	23771504	0.000000
92606196	133407660	695831	9999.977493	13290	11163	0.999998	6751	14641	0.999998	24303778	0.000000
92594241	133403202	694253	9999.986350	13174	11176	0.999999	6666	14723	0.999999	24833416	0.000000
92619515	133396662	695545	9999.991722	13143	11250	0.999999	6697	14827	0.999999	25363058	0.000000
92611646	133393546	695119	9999.994980	13143	11202	0.999999	6766	14505	0.999999	25891570	0.000000
92604917	133407861	696475	9999.996955	13397	11037	1.000000	6831	14427	1.000000	26419450	0.000000
92586027	133419005	694183	9999.998154	13239	11074	1.000000	6717	14739	1.000000	26946848	0.000000
92599015	133414879	693742	9999.998880	13113	11247	1.000000	6683	14694	1.000000	27472124	0.000000
92586032	133437146	693851	9999.999321	13001	11146	1.000000	6692	14812	1.000000	27997211	0.000000
92615501	133409449	695635	9999.999588	13388	10901	1.000000	6669	14739	1.000000	28522677	0.000000
92589271	133422325	694113	9999.999750	13307	11125	1.000000	6772	14737	1.000000	29046682	0.000000
92597785	133410644	695574	9999.999849	13133	11106	1.000000	6781	14700	1.000000	29569961	0.000000
92593333	133430557	694812	9999.999908	13009	11233	1.000000	6743	14536	1.000000	30093477	0.000000
92599401	133403407	694050	9999.999944	13138	11091	1.000000	6623	14702	1.000000	30615678	0.000000
92607907	133414827	695702	9999.999966	13329	11050	1.000000	6793	14582	1.000000	31136924	0.000000
92603139	133405378	695242	9999.999980	13402	10895	1.000000	6758	14715	1.000000	31656115	-1.#IND00
92592799	133433436	694809	9999.999988	13381	10844	1.000000	6753	14790	1.000000	32176602	-0.014400
92592105	133443124	695549	9999.999992	13332	11142	1.000000	6700	14913	1.000000	32697071	-0.003673
92605879	133404888	694499	9999.999995	13254	11105	1.000000	6746	14739	1.000000	33213804	-0.001652
92597255	133425373	694985	9999.999997	13183	11265	1.000000	6593	15092	1.000000	33731269	-0.000500
92587590	133419263	694265	9999.999998	13129	11068	1.000000	6642	14870	1.000000	34248156	0.000302
92614224	133404815	694859	9999.999999	13172	11241	1.000000	6641	14792	1.000000	34763521	0.001274
92585977	133407143	695046	9999.999999	13159	11221	1.000000	6616	14695	1.000000	35278246	0.003056
92576970	133436384	694803	10000.000000	13218	11277	1.000000	6609	14931	1.000000	35793361	0.003308
92599664	133408484	696158	10000.000000	13209	11249	1.000000	6611	14799	1.000000	36307041	0.001763
92601188	133416917	695626	10000.000000	12970	11277	1.000000	6651	14860	1.000000	36819726	0.002574
92612775	133392410	694228	10000.000000	13293	11195	1.000000	6688	14777	1.000000	37331869	0.000071
92609484	133422124	694250	10000.000000	13079	11245	1.000000	6738	14692	1.000000	37844393	0.001681
92623709	133397639	695603	10000.000000	13127	11172	1.000000	6644	14725	1.000000	38355756	0.003309
92595068	133429316	693535	10000.000000	13344	10940	1.000000	6789	14452	1.000000	38866175	0.004843
92607304	133388303	696151	10000.000000	13166	11006	1.000000	6700	14730	1.000000	39375916	0.004232
92601496	133416900	695652	10000.000000	13370	11114	1.000000	6856	14697	1.000000	39884553	0.002995
92590459	133406836	694343	10000.000000	13422	10867	1.000000	6699	14826	1.000000	40392104	0.002952
92598070	133406285	695157	10000.000000	13589	10914	1.000000	6706	14758	1.000000	40898466	0.001649
92611707	133401605	696691	10000.000000	13319	10974	1.000000	6701	14605	1.000000	41404709	0.001218
92609969	133402056	695249	10000.000000	13242	11074	1.000000	6618	14693	1.000000	41909430	0.001280
92596537	133400741	695444	10000.000000	13322	11112	1.000000	6723	14698	1.000000	42414451	0.000671
92604781	133410273	696338	10000.000000	13125	11274	1.000000	6576	14881	1.000000	42917633	0.000866
92585704	133436447	695257	10000.000000	13082	11122	1.000000	6703	14722	1.000000	43419681	0.001410
92596653	133422272	695777	10000.000000	13384	10958	1.000000	6723	14863	1.000000	43921882	0.001124
92597314	133421578	695301	10000.000000	13486	10944	1.000000	6686	14930	1.000000	44422956	0.000550
92597597	133418324	695289	10000.000000	13126	11216	1.000000	6624	14978	1.000000	44922937	0.002856
92604152	133409513	694413	10000.000000	13181	11115	1.000000	6828	14711	1.000000	45422044	0.002702
92590148	133424779	694732	10000.000000	13186	11140	1.000000	6762	14594	1.000000	45920694	0.003088
92601321	133393010	697142	10000.000000	13214	11089	1.000000	6696	14773	1.000000	46419771	0.003707
92598522	133420708	695512	10000.000000	13494	11052	1.000000	6767	14579	1.000000	46916327	0.003458
92590564	133439974	695520	10000.000000	13470	11038	1.000000	6685	14772	1.000000	47412953	0.003342
92605512	133409565	693447	10000.000000	13019	11439	1.000000	6634	14838	1.000000	47910025	0.003505
92604753	133404473	695990	10000.000000	13075	11029	1.000000	6629	14838	1.000000	48404694	0.004608
92593993	133410988	695659	10000.000000	12901	11363	1.000000	6745	14691	1.000000	48900873	0.003020
92598890	133409820	695210	10000.000000	13315	10866	1.000000	6629	14785	1.000000	49393545	0.002540
92601233	133410031	693662	10000.000000	13294	11101	1.000000	6633	14770	1.000000	49886041	0.003465
92585880	133423560	696593	10000.000000	13156	11167	1.000000	6725	14681	1.000000	50379233	0.002704
92602296	133417056	694545	10000.000000	13130	11181	1.000000	6699	14784	1.000000	50871938	0.001834
92601002	133407275	694308	10000.000000	13120	11412	1.000000	6596	14871	1.000000	51362759	0.001927
92603473	133404040	695333	10000.000000	13034	11328	1.000000	6817	14643	1.000000	51852831	0.001332
92605144	133422464	695952	10000.000000	13193	11267	1.000000	6692	14753	1.000000	52340670	0.000316
92614539	133403858	693456	10000.000000	12878	11399	1.000000	6547	15002	1.000000	52829133	-0.000181
92585612	133446743	694851	10000.000000	13227	11088	1.000000	6768	14635	1.000000	53317613	-0.000628
92598793	133414067	694460	10000.000000	13050	11238	1.000000	6753	14736	1.000000	53804677	-0.000457
92589470	133426567	693766	10000.000000	13279	10957	1.000000	6616	14750	1.000000	54290931	-0.000604
92592208	133437736	696379	10000.000000	13118	11067	1.000000	6751	14612	1.000000	54775942	-0.000538
92597889	133402143	694649	10000.000000	13119	11249	1.000000	6697	14739	1.000000	55260126	0.000051
92575827	133420711	694640	10000.000000	13097	11310	1.000000	6830	14544	1.000000	55744714	0.000082
92596141	133411304	695430	10000.000000	13306	10856	1.000000	6764	14758	1.000000	56227889	-0.000329
92600677	133406689	693181	10000.000000	13272	11143	1.000000	6762	14660	1.000000	56711450	-0.000447
92613447	133420235	694904	10000.000000	13145	11331	1.000000	6549	15028	1.000000	57193368	-0.000745
92595992	133416650	694542	10000.000000	13285	11029	1.000000	6714	14878	1.000000	57674053	-0.000587
92601536	133416972	693995	10000.000000	13237	11003	1.000000	6671	14792	1.000000	58154078	-0.000389
92611923	133406804	694139	10000.000000	13262	11110	1.000000	6600	14836	1.000000	58633992	-0.000513
92583470	133417478	694336	10000.000000	13395	10958	1.000000	6730	14592	1.000000	59112917	-0.000550
92590491	133431550	694566	10000.000000	13234	11298	1.000000	6751	14601	1.000000	59591005	-0.000626
92621511	133390966	695219	10000.000000	13250	10759	1.000000	6609	14917	1.000000	60069122	-0.000543
92591776	133433546	693791	10000.000000	13252	11288	1.000000	6662	14888	1.000000	60546464	-0.000506
92607495	133392074	695529	10000.000000	13087	11294	1.000000	6710	14857	1.000000	61023297	-0.001004
npatches	nstrain	runtime	dt	init_x	init_y	init_y_blood	init_z	init_S	beta0	beta1	beta2	beta3	mean_beta	B	d	delta	delta_blood	b[0]	mut	m	CTL	c	g	epsilon	k	het	lambda	rho	omega	x_max	patch.dyna	DELTA	A	VA
10000	1	100.000000	0.001000	21900	9499	5000000	0.001000	10000000	22.153904	18.734920	12.606390	9.930551	16	800000000	0.010000	1.000000	432.000000	80000	0.000050	0.004800	0	0.500000	0.000000	2.500000	2.000000	0.500000	0.001000	0.001000	0.010000	31872	0	10.000000	7.000000	1.000000
sus	inf	inf_blood	z	x[0]	y[0][0]	z[0]	x[1]	y[1][0]	z[1]	S[0]	synchrony
219000000	94990000	5000000	10.000000	21900	9499	0.001000	21900	9499	0.001000	10000000	0.000000
80863499	155063839	807938	3941.516320	5398	17278	0.394152	6367	16751	0.394152	10696060	0.000000
95510303	125587166	654304	6325.803353	6313	14268	0.632580	7500	13682	0.632580	11241604	0.000000
103220921	113089891	589354	7771.765723	6969	12730	0.777177	8246	12327	0.777177	11765804	0.000000
107776287	106512002	554942	8648.676577	7107	12407	0.864868	8435	11879	0.864868	12278406	0.000000
110546514	102763661	536335	9180.483393	7421	11810	0.918048	8712	11378	0.918048	12783632	0.000000
112195190	100629891	523129	9503.000201	7507	11826	0.950300	8539	11526	0.950300	13283108	0.000000
113194735	99333487	516625	9698.592075	7637	11643	0.969859	8937	11101	0.969859	13779747	0.000000
113789284	98590336	513415	9817.209710	7553	11637	0.981721	8890	10960	0.981721	14274591	0.000000
114152334	98138992	511709	9889.145947	7557	11631	0.988915	9056	10932	0.988915	14766596	0.000000
114423496	97823196	508130	9932.772025	7557	11555	0.993277	8894	10924	0.993277	15257515	0.000000
114523631	97695495	508448	9959.229270	7676	11303	0.995923	9006	10857	0.995923	15746447	0.000000
114617235	97573590	507527	9975.274394	7507	11499	0.997527	8994	10856	0.997527	16234903	0.000000
114674197	97511423	509591	9985.005037	7738	11535	0.998501	8991	10932	0.998501	16724088	0.000000
114708669	97460818	507997	9990.906233	7732	11374	0.999091	9100	10907	0.999091	17210257	0.000000
114713340	97467752	507576	9994.485041	7510	11700	0.999449	8843	11131	0.999449	17697398	0.000000
114729244	97449958	506990	9996.655426	7492	11624	0.999666	9103	10747	0.999666	18182704	0.000000
114742872	97416813	507332	9997.971667	7633	11552	0.999797	8810	10994	0.999797	18667020	0.000000
114750286	97422622	507987	9998.769908	7659	11637	0.999877	8765	11170	0.999877	19150594	0.000000
114722148	97431841	507723	9999.254005	7740	11351	0.999925	8963	11027	0.999925	19633875	0.000000
114750089	97407341	507379	9999.547588	7431	11592	0.999955	9011	10668	0.999955	20116564	0.000000
114722592	97445365	507552	9999.725632	7568	11528	0.999973	8992	11046	0.999973	20598268	0.000000
114714586	97454093	508273	9999.833608	7642	11503	0.999983	9130	10628	0.999983	21079285	0.000000
114726425	97442194	507341	9999.899091	7713	11388	0.999990	8941	10881	0.999990	21559645	0.000000
114753232	97429485	508494	9999.938803	7773	11374	0.999994	8876	10920	0.999994	22038993	0.000000
114754172	97422104	507424	9999.962887	7680	11400	0.999996	8964	11038	0.999996	22517581	0.000000
114730252	97408774	506614	9999.977493	7608	11452	0.999998	8802	11084	0.999998	22994998	0.000000
114740786	97430510	507655	9999.986350	7651	11449	0.999999	9031	10918	0.999999	23472043	0.000000
114758155	97410181	507889	9999.991722	7674	11390	0.999999	9127	10695	0.999999	23947209	0.000000
114727369	97453293	507319	9999.994980	7510	11522	0.999999	8880	10941	0.999999	24423350	0.000000
114763863	97409180	508072	9999.996955	7612	11467	1.000000	9058	10858	1.000000	24898907	0.000000
114763349	97407677	508857	9999.998154	7736	11441	1.000000	8933	10892	1.000000	25372707	0.000000
114746950	97423420	507645	9999.998880	7546	11623	1.000000	9055	10592	1.000000	25846851	0.000000
114744993	97439874	506661	9999.999321	7663	11506	1.000000	8951	10785	1.000000	26320701	0.000000
114759639	97413529	506126	9999.999588	7561	11536	1.000000	8962	10861	1.000000	26791721	0.000000
114739449	97437089	506689	9999.999750	7591	11382	1.000000	9008	10775	1.000000	27264120	0.000000
114743304	97423739	506777	9999.999849	7572	11654	1.000000	9095	10683	1.000000	27734638	0.000000
114751881	97420174	506786	9999.999908	7510	11559	1.000000	8849	11079	1.000000	28204483	0.000000
114756245	97423330	507007	9999.999944	7591	11595	1.000000	9166	10654	1.000000	28674993	0.000000
114744106	97419623	507062	9999.999966	7646	11433	1.000000	8731	11308	1.000000	29143865	0.000000
114754091	97426097	507867	9999.999980	7458	11729	1.000000	9034	10820	1.000000	29613089	-1.#IND00
114762399	97414047	506767	9999.999988	7809	11225	1.000000	8801	11053	1.000000	30079933	-0.016000
114741395	97412096	507097	9999.999992	7669	11461	1.000000	8947	10709	1.000000	30546629	-0.005612
114752873	97398195	506801	9999.999995	7691	11484	1.000000	8921	10944	1.000000	31012438	-0.009035
114745708	97416068	507950	9999.999997	7482	11607	1.000000	9022	10866	1.000000	31477793	0.000196
114778234	97407435	507488	9999.999998	7680	11525	1.000000	8953	10889	1.000000	31942006	0.004281
114726309	97444357	507721	9999.999999	7545	11466	1.000000	8897	10727	1.000000	32405776	0.004238
114742051	97416082	506468	9999.999999	7732	11352	1.000000	9113	10817	1.000000	32868944	0.003952
114753304	97416734	507531	10000.000000	7522	11670	1.000000	8908	10894	1.000000	33330413	0.000325
114741923	97413575	507136	10000.000000	7714	11282	1.000000	8835	10957	1.000000	33792232	0.003862
114735016	97430360	507580	10000.000000	7686	11375	1.000000	8967	10951	1.000000	34252841	0.006948
114742915	97413508	508645	10000.000000	7459	11755	1.000000	9068	10898	1.000000	34713180	0.005548
114748843	97418968	508813	10000.000000	7770	11238	1.000000	8971	10793	1.000000	35172087	0.006184
114738743	97427575	506232	10000.000000	7553	11639	1.000000	8949	10824	1.000000	35630657	0.005819
114754493	97419179	507715	10000.000000	7548	11519	1.000000	8777	11341	1.000000	36087636	0.003494
114747730	97412769	507027	10000.000000	7606	11520	1.000000	8872	11098	1.000000	36545764	0.003983
114750199	97406287	507893	10000.000000	7622	11373	1.000000	9010	10633	1.000000	37003016	0.003935
114741075	97433048	507382	10000.000000	7608	11569	1.000000	8997	10788	1.000000	37459359	0.003948
114745527	97413711	508782	10000.000000	7616	11486	1.000000	9040	10735	1.000000	37915259	0.003459
114734852	97425761	508021	10000.000000	7696	11510	1.000000	9016	10901	1.000000	38369249	0.002791
114752543	97425781	507738	10000.000000	7528	11605	1.000000	8967	10949	1.000000	38822571	0.002638
114755426	97414900	506948	10000.000000	7739	11531	1.000000	9040	10789	1.000000	39275335	0.003472
114748118	97426451	507099	10000.000000	7628	11487	1.000000	9155	10517	1.000000	39728224	0.003499
114744625	97434093	508814	10000.000000	7600	11500	1.000000	8944	10992	1.000000	40180886	0.002519
114752271	97431104	507418	10000.000000	7499	11575	1.000000	9050	10659	1.000000	40631433	0.002124
114738196	97423305	506765	10000.000000	7671	11381	1.000000	8843	10868	1.000000	41082728	0.000341
114754705	97425879	506812	10000.000000	7562	11632	1.000000	8949	10862	1.000000	41534393	0.000428
114754512	97409068	506313	10000.000000	7743	11323	1.000000	8936	11088	1.000000	41983920	0.000096
114747422	97420821	507786	10000.000000	7749	11382	1.000000	8917	11102	1.000000	42430741	0.000715
114745480	97418166	508887	10000.000000	7578	11532	1.000000	9153	10667	1.000000	42879389	0.000535
114759530	97416503	506876	10000.000000	7682	11350	1.000000	8931	11119	1.000000	43326544	0.000478
114737526	97423766	506757	10000.000000	7585	11738	1.000000	8986	10855	1.000000	43773608	0.000473
114755639	97425403	507046	10000.000000	7682	11499	1.000000	8985	10840	1.000000	44219934	0.000925
114739876	97431954	507340	10000.000000	7601	11363	1.000000	8818	10974	1.000000	44666510	-0.001552
114773142	97399274	506210	10000.000000	7591	11465	1.000000	8896	10987	1.000000	45110493	-0.001320
114739210	97423847	507444	10000.000000	7459	11560	1.000000	9002	10803	1.000000	45554127	-0.001502
114736896	97430060	508667	10000.000000	7425	11896	1.000000	8829	10983	1.000000	45997214	-0.001051
114746815	97411507	507776	10000.000000	7639	11563	1.000000	9052	10985	1.000000	46440075	-0.000629
114748339	97424360	507345	10000.000000	7611	11553	1.000000	8932	11023	1.000000	46881023	-0.000463
114739328	97429877	507401	10000.000000	7605	11674	1.000000	9076	10752	1.000000	47321365	-0.000625
114756727	97420699	507761	10000.000000	7614	11378	1.000000	9057	10880	1.000000	47762953	-0.000613
114749498	97418579	508301	10000.000000	7688	11421	1.000000	8887	10921	1.000000	48203629	-0.001327
114753413	97410620	506302	10000.000000	7581	11496	1.000000	8894	10970	1.000000	48643519	-0.000457
114737691	97433123	507418	10000.000000	7723	11342	1.000000	8888	11027	1.000000	49081729	-0.000469
114744356	97415819	507860	10000.000000	7699	11456	1.000000	9055	10953	1.000000	49518686	0.000048
114750470	97401222	506138	10000.000000	7590	11602	1.000000	8958	10883	1.000000	49956105	0.000812
114746810	97411243	506954	10000.000000	7547	11559	1.000000	8950	11050	1.000000	50391887	0.000706
114730787	97438581	507859	10000.000000	7548	11489	1.000000	8987	10789	1.000000	50827753	0.000157
114766950	97409348	508801	10000.000000	7701	11351	1.000000	8989	10731	1.000000	51263033	0.000457
114729433	97434508	508280	10000.000000	7634	11603	1.000000	8987	10824	1.000000	51697039	0.000252
114754423	97406228	507530	10000.000000	7711	11499	1.000000	8961	10911	1.000000	52131518	0.000574
114748408	97420055	506543	10000.000000	7547	11671	1.000000	9066	10673	1.000000	52564277	0.000423
114743695	97418401	509472	10000.000000	7645	11339	1.000000	9044	10938	1.000000	52996927	0.000390
114728859	97430030	507681	10000.000000	7664	11379	1.000000	8986	10962	1.000000	53429480	0.000214
114753447	97419670	506635	10000.000000	7694	11309	1.000000	8990	10748	1.000000	53859920	0.000866
114738202	97433749	507979	10000.000000	7531	11548	1.000000	8976	10897	1.000000	54290559	0.000688
114745180	97414038	506670	10000.000000	7575	11555	1.000000	9216	10728	1.000000	54721175	0.001024
114756770	97409232	507393	10000.000000	7700	11404	1.000000	8924	10982	1.000000	55151728	0.001023
114713345	97441426	506970	10000.000000	7630	11277	1.000000	8940	10945	1.000000	55580425	0.001530
114731604	97424217	507045	10000.000000	7519	11463	1.000000	9006	10826	1.000000	56008591	0.001201
npatches	nstrain	runtime	dt	init_x	init_y	init_y_blood	init_z	init_S	beta0	beta1	beta2	beta3	mean_beta	B	d	delta	delta_blood	b[0]	mut	m	CTL	c	g	epsilon	k	het	lambda	rho	omega	x_max	patch.dyna	DELTA	A	VA
10000	1	100.000000	0.001000	21900	9499	5000000	0.001000	10000000	20.601143	22.641592	11.749837	20.261586	16	800000000	0.010000	1.000000	432.000000	80000	0.000050	0.004800	0	0.500000	0.000000	2.500000	3.000000	0.500000	0.001000	0.001000	0.010000	31872	0	10.000000	7.000000	1.000000
sus	inf	inf_blood	z	x[0]	y[0][0]	z[0]	x[1]	y[1][0]	z[1]	S[0]	synchrony
219000000	94990000	5000000	10.000000	21900	9499	0.001000	21900	9499	0.001000	10000000	0.000000
86670390	138677411	721387	3941.516320	6258	15486	0.394152	5701	15646	0.394152	10683069	0.000000
108038312	103591007	541077	6325.803353	7916	11662	0.632580	7025	12206	0.632580	11197552	0.000000
119456135	89688916	466950	7771.765723	8640	10387	0.777177	7722	10830	0.777177	11681439	0.000000
126217198	82593810	430889	8648.676577	8976	9805	0.864868	8110	10230	0.864868	12148260	0.000000
130229551	78695362	409579	9180.483393	9584	9063	0.918048	8484	9857	0.918048	12603239	0.000000
132674917	76446627	398093	9503.000201	9552	8913	0.950300	8496	9544	0.950300	13052328	0.000000
134216612	75072477	390581	9698.592075	9597	9063	0.969859	8714	9436	0.969859	13496473	0.000000
135087631	74302539	387165	9817.209710	9647	9045	0.981721	8846	9192	0.981721	13937108	0.000000
135613798	73842618	384826	9889.145947	9734	8910	0.988915	8977	9095	0.988915	14376749	0.000000
135969391	73562521	382925	9932.772025	9710	9058	0.993277	8984	9062	0.993277	14813262	0.000000
136176637	73379892	382224	9959.229270	9709	8974	0.995923	8861	9117	0.995923	15249962	0.000000
136291444	73278815	382294	9975.274394	9730	8960	0.997527	8813	9189	0.997527	15684521	0.000000
136349593	73231930	380198	9985.005037	9826	8721	0.998501	8851	9132	0.998501	16119589	0.000000
136395255	73207737	380565	9990.906233	9605	9094	0.999091	8848	9338	0.999091	16553396	0.000000
136442509	73141314	381694	9994.485041	9705	8927	0.999449	8715	9418	0.999449	16986091	0.000000
136454715	73145426	380629	9996.655426	9705	8670	0.999666	8842	9242	0.999666	17418064	0.000000
136453666	73127982	381991	9997.971667	9638	8915	0.999797	8779	9269	0.999797	17848232	0.000000
136470080	73120357	380886	9998.769908	9685	8755	0.999877	8802	9175	0.999877	18278187	0.000000
136476262	73103673	381086	9999.254005	9606	8816	0.999925	8766	9240	0.999925	18707893	0.000000
136468447	73124066	381048	9999.547588	9721	8862	0.999955	8775	9335	0.999955	19137286	0.000000
136439066	73144557	381140	9999.725632	9893	8843	0.999973	8908	9130	0.999973	19566056	0.000000
136458269	73132748	381013	9999.833608	9594	8832	0.999983	8929	9024	0.999983	19994899	0.000000
136472227	73129437	382035	9999.899091	9731	8718	0.999990	8691	9226	0.999990	20422937	0.000000
136461953	73127405	381590	9999.938803	9809	8741	0.999994	8661	9445	0.999994	20848600	0.000000
136462378	73128550	381570	9999.962887	9607	8962	0.999996	8845	9241	0.999996	21273698	0.000000
136467939	73127824	380714	9999.977493	9762	8891	0.999998	8710	9244	0.999998	21699774	0.000000
136474629	73119306	380712	9999.986350	9988	8675	0.999999	8979	9030	0.999999	22123623	0.000000
136477565	73112166	380603	9999.991722	9814	8930	0.999999	8878	9341	0.999999	22547038	0.000000
136476718	73126973	380560	9999.994980	9873	8821	0.999999	8768	9470	0.999999	22970412	0.000000
136473459	73134228	381092	9999.996955	9871	8721	1.000000	8749	9321	1.000000	23394291	0.000000
136473376	73128365	380346	9999.998154	9649	8896	1.000000	8889	9324	1.000000	23817093	0.000000
136465335	73125335	381357	9999.998880	9663	8813	1.000000	8743	9271	1.000000	24238694	0.000000
136475018	73126668	380148	9999.999321	9667	8954	1.000000	8828	9226	1.000000	24659027	0.000000
136469999	73129281	381288	9999.999588	9516	9058	1.000000	8818	9354	1.000000	25079348	0.000000
136478322	73135549	380382	9999.999750	9736	8910	1.000000	8784	9304	1.000000	25498296	0.000000
136496668	73109177	380502	9999.999849	9809	8772	1.000000	8567	9297	1.000000	25916693	0.000000
136493021	73115464	379660	9999.999908	9846	8746	1.000000	9032	9004	1.000000	26334934	0.000000
136482390	73121688	381071	9999.999944	9676	8972	1.000000	8837	9140	1.000000	26751736	0.000000
136493521	73112406	379659	9999.999966	9778	8714	1.000000	8857	9224	1.000000	27169364	0.000000
136507437	73092261	381187	9999.999980	9664	9020	1.000000	8996	8908	1.000000	27586187	-1.#IND00
136438595	73141617	381665	9999.999988	9578	8995	1.000000	8925	9110	1.000000	28000654	0.012800
136460755	73139791	380520	9999.999992	9926	8725	1.000000	8938	8938	1.000000	28414946	0.015922
136470286	73105663	380656	9999.999995	9752	8972	1.000000	9144	8915	1.000000	28829366	0.005792
136469023	73123375	380513	9999.999997	9717	8800	1.000000	8891	9185	1.000000	29243937	0.003090
136464793	73128205	379503	9999.999998	9790	8862	1.000000	8922	9088	1.000000	29657130	0.004950
136493514	73096188	381203	9999.999999	9593	8950	1.000000	8682	9259	1.000000	30069553	0.004501
136479478	73100636	380615	9999.999999	9713	8825	1.000000	8890	9175	1.000000	30483023	0.006370
136460135	73135623	381177	10000.000000	9785	8657	1.000000	8973	8969	1.000000	30894301	0.006266
136482656	73122121	381448	10000.000000	9532	9065	1.000000	8757	9235	1.000000	31304641	0.005517
136470473	73115182	380533	10000.000000	9742	8891	1.000000	8976	9103	1.000000	31715789	0.005421
136484331	73118123	380294	10000.000000	9712	8874	1.000000	8969	8919	1.000000	32125044	0.005129
136473164	73131225	380751	10000.000000	9604	8965	1.000000	8828	9151	1.000000	32534467	0.005582
136485064	73118210	380933	10000.000000	9954	8748	1.000000	8797	9168	1.000000	32941491	0.005246
136496990	73122618	380109	10000.000000	9724	8831	1.000000	8778	9063	1.000000	33347841	0.000850
136481809	73116069	380252	10000.000000	9627	8993	1.000000	8835	9127	1.000000	33754565	0.001198
136489439	73117324	380922	10000.000000	9692	8778	1.000000	8932	9026	1.000000	34160204	0.004144
136469756	73119303	381953	10000.000000	9663	8900	1.000000	8734	9313	1.000000	34565596	0.004131
136495687	73095663	380595	10000.000000	9757	8794	1.000000	8849	9188	1.000000	34970550	0.002155
136467520	73131846	380403	10000.000000	9740	8852	1.000000	8746	9223	1.000000	35375448	0.001101
136447217	73148999	381397	10000.000000	9919	8756	1.000000	9149	8960	1.000000	35780439	0.000548
136475798	73114490	378697	10000.000000	9794	8620	1.000000	8878	9036	1.000000	36183602	0.000712
136471530	73096298	380973	10000.000000	9676	8811	1.000000	8796	9290	1.000000	36587423	0.000416
136492798	73108425	380741	10000.000000	9779	8683	1.000000	8964	9138	1.000000	36989333	0.000891
136481695	73097486	380604	10000.000000	9596	8958	1.000000	9012	9048	1.000000	37390722	0.001241
136484555	73106778	381758	10000.000000	9807	8665	1.000000	9110	8904	1.000000	37790851	-0.000866
136478226	73124219	380668	10000.000000	9702	9069	1.000000	8858	9258	1.000000	38191962	-0.000408
136473524	73136101	380628	10000.000000	9635	8830	1.000000	8819	9112	1.000000	38591064	-0.000382
136492171	73102920	379940	10000.000000	9894	8837	1.000000	8942	9037	1.000000	38991061	-0.000042
136496200	73097117	380997	10000.000000	9664	8927	1.000000	8930	9130	1.000000	39389866	-0.000046
136472605	73118305	380483	10000.000000	9748	8723	1.000000	8861	9140	1.000000	39788092	0.000087
136478766	73118405	379897	10000.000000	9776	8841	1.000000	8815	9341	1.000000	40185256	-0.000286
136489986	73107419	381180	10000.000000	9693	8752	1.000000	8880	9056	1.000000	40581935	0.000135
136473462	73118897	381121	10000.000000	9761	8773	1.000000	8937	9059	1.000000	40977917	-0.000300
136505600	73089023	380928	10000.000000	9776	8751	1.000000	9061	8966	1.000000	41371886	-0.000195
136473630	73125379	380971	10000.000000	9713	8835	1.000000	8881	9301	1.000000	41768731	-0.002528
136471383	73105533	381313	10000.000000	9770	8750	1.000000	8931	9168	1.000000	42162754	-0.002453
136503510	73111460	381158	10000.000000	9814	8764	1.000000	8826	9051	1.000000	42556369	-0.002344
136473597	73130729	380262	10000.000000	9632	8820	1.000000	8933	9178	1.000000	42949833	-0.001978
136471508	73133312	380351	10000.000000	9696	8930	1.000000	8777	9199	1.000000	43342495	-0.002081
136458479	73115192	381537	10000.000000	9943	8556	1.000000	8949	8991	1.000000	43734799	-0.001397
136471497	73118574	380336	10000.000000	9624	8852	1.000000	8983	9109	1.000000	44126246	-0.001840
136486051	73120962	380737	10000.000000	9842	8505	1.000000	8913	9054	1.000000	44517468	-0.001709
136467298	73119629	380744	10000.000000	9501	9017	1.000000	8923	9077	1.000000	44908508	-0.002839
136468415	73137048	380562	10000.000000	9637	8949	1.000000	8833	9309	1.000000	45298794	-0.002787
136479923	73121346	380992	10000.000000	9668	8926	1.000000	8941	9027	1.000000	45686250	-0.002512
136476051	73116855	380975	10000.000000	9706	8941	1.000000	9083	8887	1.000000	46074515	-0.001986
136473280	73115680	381213	10000.000000	9753	8804	1.000000	9013	9031	1.000000	46462285	-0.001828
136473823	73112685	382144	10000.000000	9733	8945	1.000000	8991	8937	1.000000	46848878	-0.001797
136488902	73119121	381473	10000.000000	9684	9153	1.000000	9072	8976	1.000000	47236222	-0.001928
136487899	73101318	380664	10000.000000	9698	8797	1.000000	8831	9247	1.000000	47622896	-0.001786
136450751	73121340	381332	10000.000000	9656	9100	1.000000	8951	9155	1.000000	48008414	-0.002012
136473516	73122900	380564	10000.000000	9720	8704	1.000000	8906	9298	1.000000	48392607	-0.001926
136469094	73129997	380203	10000.000000	9656	8851	1.000000	8853	9250	1.000000	48776425	-0.001791
136465050	73115560	380648	10000.000000	9486	9011	1.000000	8893	9124	1.000000	49160607	-0.001725
136473905	73106670	381354	10000.000000	9699	8857	1.000000	8715	9277	1.000000	49544284	-0.001723
136472716	73113656	380326	10000.000000	9612	8967	1.000000	8824	9290	1.000000	49925333	-0.001540
136488002	73119900	380927	10000.000000	9781	8667	1.000000	8932	8929	1.000000	50307986	-0.001373
136486936	73113926	381132	10000.000000	9770	8883	1.000000	8829	9226	1.000000	50689858	-0.001383
136453293	73134664	380801	10000.000000	9629	8879	1.000000	8944	9064	1.000000	51069702	-0.001358
npatches	nstrain	runtime	dt	init_x	init_y	init_y_blood	init_z	init_S	beta0	beta1	beta2	beta3	mean_beta	B	d	delta	delta_blood	b[0]	mut	m	CTL	c	g	epsilon	k	het	lambda	rho	omega	x_max	patch.dyna	DELTA	A	VA
10000	1	100.000000	0.001000	21900	9499	5000000	0.001000	10000000	10.338582	19.043809	23.615999	11.345841	16	800000000	0.010000	1.000000	432.000000	80000	0.000050	0.004800	0	0.500000	0.000000	2.500000	4.000000	0.500000	0.001000	0.001000	0.010000	31872	0	10.000000	7.000000	1.000000
sus	inf	inf_blood	z	x[0]	y[0][0]	z[0]	x[1]	y[1][0]	z[1]	S[0]	synchrony
219000000	94990000	5000000	10.000000	21900	9499	0.001000	21900	9499	0.001000	10000000	0.000000
91589330	124690433	648686	3941.516320	12630	10593	0.394152	7583	13162	0.394152	10676085	0.000000
119310880	86682236	450645	6325.803353	16709	6594	0.632580	9419	9842	0.632580	11163899	0.000000
134074155	72578533	377448	7771.765723	18482	5225	0.777177	10637	8285	0.777177	11612208	0.000000
142793501	65506334	341036	8648.676577	19849	4712	0.864868	11197	7674	0.864868	12037116	0.000000
148052293	61657004	322586	9180.483393	20717	3965	0.918048	11590	7143	0.918048	12448189	0.000000
151273944	59432589	308069	9503.000201	20883	3841	0.950300	11710	7122	0.950300	12849631	0.000000
153211438	58144001	302086	9698.592075	21563	3689	0.969859	11990	6882	0.969859	13244649	0.000000
154354734	57389135	297893	9817.209710	21709	3549	0.981721	12176	6683	0.981721	13636513	0.000000
155101291	56914653	295709	9889.145947	21656	3691	0.988915	12180	6837	0.988915	14027273	0.000000
155516378	56623114	295348	9932.772025	21632	3597	0.993277	11999	6977	0.993277	14415691	0.000000
155791999	56460018	293554	9959.229270	21786	3524	0.995923	12354	6675	0.995923	14801612	0.000000
155934598	56395431	293741	9975.274394	21900	3463	0.997527	12149	6915	0.997527	15188095	0.000000
156023003	56321677	293809	9985.005037	22035	3593	0.998501	12145	6756	0.998501	15573075	0.000000
156084406	56267647	293571	9990.906233	22275	3300	0.999091	12305	6704	0.999091	15957202	0.000000
156113844	56261413	293828	9994.485041	21733	3390	0.999449	12119	6787	0.999449	16340808	0.000000
156152127	56238650	292509	9996.655426	22063	3488	0.999666	12130	6900	0.999666	16724433	0.000000
156146579	56233738	292366	9997.971667	22050	3426	0.999797	12155	6779	0.999797	17107274	0.000000
156169129	56216072	293210	9998.769908	21886	3507	0.999877	12206	6744	0.999877	17488744	0.000000
156147438	56229878	293289	9999.254005	21911	3620	0.999925	12102	6660	0.999925	17870453	0.000000
156158457	56227519	292799	9999.547588	21570	3709	0.999955	12242	6647	0.999955	18251538	0.000000
156179228	56213236	292473	9999.725632	21940	3460	0.999973	12198	6679	0.999973	18630985	0.000000
156193044	56196630	292471	9999.833608	21637	3576	0.999983	12228	6635	0.999983	19010205	0.000000
156216127	56187664	292932	9999.899091	21830	3616	0.999990	12248	6630	0.999990	19389702	0.000000
156183573	56215450	292649	9999.938803	21826	3611	0.999994	12146	6790	0.999994	19767447	0.000000
156187728	56207397	291992	9999.962887	22071	3401	0.999996	12139	6783	0.999996	20145161	0.000000
156222852	56192360	293004	9999.977493	22063	3512	0.999998	12268	6579	0.999998	20521902	0.000000
156175779	56229747	292051	9999.986350	21793	3494	0.999999	12062	6802	0.999999	20896494	0.000000
156149960	56230563	292578	9999.991722	21844	3633	0.999999	12381	6596	0.999999	21272295	0.000000
156170174	56217516	292517	9999.994980	22133	3419	0.999999	12094	6649	0.999999	21647540	0.000000
156209754	56196424	292530	9999.996955	21824	3503	1.000000	12252	6601	1.000000	22022307	0.000000
156194114	56208742	292422	9999.998154	21960	3447	1.000000	12363	6642	1.000000	22396315	0.000000
156168741	56224686	293246	9999.998880	22237	3383	1.000000	12213	6769	1.000000	22770598	0.000000
156158372	56235911	293048	9999.999321	21972	3504	1.000000	12256	6868	1.000000	23143428	0.000000
156174004	56218026	291998	9999.999588	22056	3582	1.000000	12173	6791	1.000000	23516699	0.000000
156186941	56209341	292177	9999.999750	21945	3442	1.000000	12352	6784	1.000000	23889618	0.000000
156168725	56235402	292896	9999.999849	21925	3609	1.000000	12465	6600	1.000000	24260672	0.000000
156192517	56199553	291925	9999.999908	21707	3669	1.000000	12501	6424	1.000000	24631449	0.000000
156194583	56212124	292052	9999.999944	21735	3574	1.000000	12337	6672	1.000000	25000668	0.000000
156152892	56222493	292756	9999.999966	22034	3347	1.000000	12327	6549	1.000000	25370349	0.000000
156187055	56206922	293075	9999.999980	22175	3260	1.000000	12041	6804	1.000000	25740180	-1.#IND00
156216050	56208123	292468	9999.999988	21903	3588	1.000000	12256	6692	1.000000	26109168	-1.#IND00
156180390	56223130	292965	9999.999992	21660	3652	1.000000	12428	6564	1.000000	26477451	-0.000394
156149601	56246809	293074	9999.999995	21661	3592	1.000000	12545	6519	1.000000	26845780	-0.004512
156177490	56217449	292393	9999.999997	21888	3643	1.000000	12280	6897	1.000000	27212710	-0.013101
156224467	56176823	292171	9999.999998	21754	3585	1.000000	12394	6725	1.000000	27579259	-0.010298
156184508	56225027	293158	9999.999999	21706	3503	1.000000	12371	6758	1.000000	27945249	-0.008249
156174553	56227251	292904	9999.999999	22039	3366	1.000000	12221	6836	1.000000	28311393	-0.006320
156191546	56207516	292502	10000.000000	22075	3625	1.000000	12400	6573	1.000000	28676231	0.005093
156187959	56222362	293586	10000.000000	22036	3416	1.000000	12130	6842	1.000000	29041624	0.005137
156170970	56228550	292799	10000.000000	22006	3611	1.000000	11943	6958	1.000000	29405594	0.005830
156160054	56221353	293361	10000.000000	21927	3687	1.000000	12172	6817	1.000000	29769349	0.002999
156171220	56233021	292551	10000.000000	21957	3490	1.000000	12220	6838	1.000000	30132382	-0.000454
156177307	56217594	293232	10000.000000	21848	3611	1.000000	12365	6559	1.000000	30494071	-0.000615
156196138	56191680	293096	10000.000000	21882	3524	1.000000	12257	6774	1.000000	30857320	-0.001941
156173211	56228019	293264	10000.000000	21982	3604	1.000000	12309	6466	1.000000	31218370	-0.002471
156192012	56219231	291605	10000.000000	21771	3511	1.000000	12081	6884	1.000000	31579779	-0.001415
156152494	56214827	292516	10000.000000	21906	3537	1.000000	12380	6635	1.000000	31940007	-0.000934
156172129	56217135	292449	10000.000000	21820	3481	1.000000	12330	6768	1.000000	32300112	-0.000966
156177398	56216888	291684	10000.000000	21904	3597	1.000000	12142	6907	1.000000	32659102	-0.000882
156159244	56233107	292920	10000.000000	21750	3654	1.000000	12211	6702	1.000000	33017743	-0.000479
156170497	56225704	292843	10000.000000	22030	3582	1.000000	12096	6937	1.000000	33375309	-0.001751
156147665	56248832	292873	10000.000000	21922	3487	1.000000	12375	6710	1.000000	33732439	-0.002219
156148059	56235708	293601	10000.000000	21705	3647	1.000000	11903	6989	1.000000	34090626	-0.002249
156173483	56230614	293433	10000.000000	22286	3311	1.000000	12172	6749	1.000000	34447719	-0.002258
156194092	56207777	292801	10000.000000	21801	3605	1.000000	12380	6538	1.000000	34803131	-0.000997
156178987	56208795	292957	10000.000000	22013	3413	1.000000	12247	6653	1.000000	35157863	-0.000724
156152022	56230138	292761	10000.000000	21872	3555	1.000000	12294	6626	1.000000	35512897	-0.000605
156167466	56216673	291915	10000.000000	21661	3674	1.000000	12185	6829	1.000000	35868060	-0.000566
156164985	56202649	293479	10000.000000	21856	3490	1.000000	12407	6623	1.000000	36222701	-0.000673
156196800	56209346	293841	10000.000000	22016	3487	1.000000	12327	6616	1.000000	36576535	-0.000608
156196399	56205834	292140	10000.000000	21659	3620	1.000000	12498	6517	1.000000	36929985	0.000417
156168141	56218351	293763	10000.000000	21700	3611	1.000000	12024	6959	1.000000	37283177	-0.000160
156161149	56218584	292669	10000.000000	22127	3392	1.000000	12169	6697	1.000000	37634061	-0.000564
156160409	56231999	292240	10000.000000	21996	3547	1.000000	12186	6729	1.000000	37985053	-0.000507
156170613	56216040	293182	10000.000000	22124	3379	1.000000	12077	6841	1.000000	38336279	-0.001129
156152306	56235211	292717	10000.000000	22166	3395	1.000000	12409	6691	1.000000	38686651	-0.000826
156187067	56215249	292535	10000.000000	21926	3395	1.000000	12156	6796	1.000000	39037304	-0.000716
156127184	56243358	293112	10000.000000	22071	3345	1.000000	12294	6781	1.000000	39387480	-0.000616
156134036	56243016	292685	10000.000000	22062	3338	1.000000	12112	6815	1.000000	39736515	0.000256
156187130	56209614	293188	10000.000000	21729	3649	1.000000	12226	6772	1.000000	40084875	0.000698
156140876	56240391	292335	10000.000000	21921	3316	1.000000	12200	6727	1.000000	40432314	-0.000318
156162664	56217604	293477	10000.000000	21986	3566	1.000000	12251	6925	1.000000	40779644	-0.000074
156171033	56234411	292112	10000.000000	21225	3819	1.000000	12223	6748	1.000000	41126853	-0.000018
156170518	56220632	293822	10000.000000	21836	3591	1.000000	12392	6774	1.000000	41473427	0.000029
156213348	56210213	293085	10000.000000	22254	3315	1.000000	12255	6622	1.000000	41818819	-0.000070
156197367	56200284	293045	10000.000000	21779	3444	1.000000	12274	6697	1.000000	42163239	-0.000037
156157287	56224485	293432	10000.000000	22050	3545	1.000000	12131	6733	1.000000	42508666	0.000037
156149347	56240164	292584	10000.000000	21848	3577	1.000000	12308	6744	1.000000	42853136	0.000201
156191114	56209459	293325	10000.000000	22111	3348	1.000000	12266	6736	1.000000	43195841	0.001267
156189589	56218623	292961	10000.000000	21626	3523	1.000000	12388	6656	1.000000	43539657	0.001087
156165775	56225971	291693	10000.000000	21746	3550	1.000000	12259	6637	1.000000	43882358	0.001006
156140273	56233338	293782	10000.000000	22162	3639	1.000000	12014	6724	1.000000	44224389	0.001017
156175133	56231865	293751	10000.000000	22066	3553	1.000000	12181	6763	1.000000	44564653	0.002140
156171853	56198743	292512	10000.000000	22170	3488	1.000000	12434	6653	1.000000	44905805	0.001866
156176379	56207541	292804	10000.000000	21821	3469	1.000000	12160	6829	1.000000	45245525	0.001843
156158164	56235513	292796	10000.000000	22356	3323	1.000000	12439	6576	1.000000	45586139	0.001701
156185261	56224439	292107	10000.000000	21546	3772	1.000000	12050	6858	1.000000	45925720	0.001550
156169041	56220194	293471	10000.000000	22286	3334	1.000000	12051	6758	1.000000	46264048	0.001363
156172758	56229413	292555	10000.000000	21830	3548	1.000000	12004	6973	1.000000	46602283	0.001454
npatches	nstrain	runtime	dt	init_x	init_y	init_y_blood	init_z	init_S	beta0	beta1	beta2	beta3	mean_beta	B	d	delta	delta_blood	b[0]	mut	m	CTL	c	g	epsilon	k	het	lambda	rho	omega	x_max	patch.dyna	DELTA	A	VA
10000	1	100.000000	0.001000	21900	9499	5000000	0.001000	10000000	12.576128	21.024469	15.555722	14.895739	16	800000000	0.010000	1.000000	432.000000	80000	0.000050	0.004800	0	0.500000	0.000000	2.500000	5.000000	0.500000	0.001000	0.001000	0.010000	31872	0	10.000000	7.000000	1.000000
sus	inf	inf_blood	z	x[0]	y[0][0]	z[0]	x[1]	y[1][0]	z[1]	S[0]	synchrony
219000000	94990000	5000000	10.000000	21900	9499	0.001000	21900	9499	0.001000	10000000	0.000000
98106452	111473403	580790	3941.516320	11430	10367	0.394152	7089	12465	0.394152	10662655	0.000000
132593255	72199274	376879	6325.803353	15556	6450	0.632580	9320	9138	0.632580	11116489	0.000000
150882939	58357347	304098	7771.765723	17410	4886	0.777177	10665	7442	0.777177	11523350	0.000000
161706201	51532766	268814	8648.676577	18748	4542	0.864868	11475	6613	0.864868	11901661	0.000000
168174313	47852059	249712	9180.483393	19964	3729	0.918048	11969	6327	0.918048	12262574	0.000000
172144557	45748688	238539	9503.000201	20104	3675	0.950300	12195	6177	0.950300	12612462	0.000000
174502739	44527129	231933	9698.592075	20731	3331	0.969859	12296	5975	0.969859	12955306	0.000000
175950978	43814889	228460	9817.209710	20712	3513	0.981721	12408	6019	0.981721	13295105	0.000000
176839795	43381381	225729	9889.145947	20723	3501	0.988915	12577	5748	0.988915	13631185	0.000000
177326906	43123578	224207	9932.772025	20400	3559	0.993277	12520	5831	0.993277	13964951	0.000000
177681196	42948633	224096	9959.229270	20757	3445	0.995923	12743	5741	0.995923	14298282	0.000000
177879893	42864934	222783	9975.274394	20938	3165	0.997527	12646	5734	0.997527	14630252	0.000000
177992602	42823718	222828	9985.005037	20626	3446	0.998501	12523	5792	0.998501	14960880	0.000000
178022740	42787927	223178	9990.906233	20522	3523	0.999091	12435	5916	0.999091	15291308	0.000000
178043976	42778388	222829	9994.485041	20512	3484	0.999449	12506	5774	0.999449	15621303	0.000000
178113123	42746467	222509	9996.655426	20640	3441	0.999666	12417	5781	0.999666	15950544	0.000000
178144943	42729465	222464	9997.971667	20822	3438	0.999797	12529	5955	0.999797	16280052	0.000000
178136338	42736271	222360	9998.769908	20727	3396	0.999877	12669	5874	0.999877	16608895	0.000000
178170118	42711881	222173	9999.254005	20711	3412	0.999925	12750	5802	0.999925	16935603	0.000000
178144460	42730749	222236	9999.547588	21011	3321	0.999955	12375	5936	0.999955	17264270	0.000000
178159766	42719214	222573	9999.725632	20724	3457	0.999973	12655	5723	0.999973	17590781	0.000000
178164717	42720521	222382	9999.833608	20575	3573	0.999983	12675	5772	0.999983	17917207	0.000000
178170795	42718658	222549	9999.899091	21129	3183	0.999990	12569	5739	0.999990	18243024	0.000000
178138725	42732365	222132	9999.938803	20678	3461	0.999994	12664	5673	0.999994	18567952	0.000000
178155075	42724604	222905	9999.962887	21033	3347	0.999996	12631	5805	0.999996	18892258	0.000000
178136312	42733587	222985	9999.977493	20928	3259	0.999998	12693	5764	0.999998	19215850	0.000000
178167873	42712277	223600	9999.986350	20922	3307	0.999999	12531	5725	0.999999	19541028	0.000000
178105666	42744121	223972	9999.991722	20677	3326	0.999999	12371	6020	0.999999	19864447	0.000000
178185416	42717224	221904	9999.994980	21234	3091	0.999999	12626	5774	0.999999	20187374	0.000000
178150926	42707864	222496	9999.996955	20963	3332	1.000000	12647	5749	1.000000	20509593	0.000000
178148412	42750485	222932	9999.998154	21105	3286	1.000000	12823	5642	1.000000	20831370	0.000000
178179777	42713023	222376	9999.998880	20405	3659	1.000000	12810	5625	1.000000	21153607	0.000000
178097715	42739019	222443	9999.999321	20874	3453	1.000000	12581	5839	1.000000	21475063	0.000000
178159180	42731186	222217	9999.999588	21052	3297	1.000000	12614	5630	1.000000	21795203	0.000000
178159329	42723910	222262	9999.999750	20314	3685	1.000000	12640	5804	1.000000	22114238	0.000000
178140343	42722271	221605	9999.999849	20710	3380	1.000000	12542	5864	1.000000	22434056	0.000000
178178144	42718883	222110	9999.999908	20864	3194	1.000000	12905	5786	1.000000	22753120	0.000000
178154999	42731117	222694	9999.999944	20989	3350	1.000000	12902	5583	1.000000	23072519	0.000000
178143898	42731027	222970	9999.999966	20734	3349	1.000000	12421	5808	1.000000	23390409	0.000000
178137161	42725004	223032	9999.999980	20451	3692	1.000000	12527	5949	1.000000	23707383	-1.#IND00
178145341	42750177	223498	9999.999988	20176	3659	1.000000	12773	5722	1.000000	24024248	-0.000800
178149615	42734075	222468	9999.999992	21145	3277	1.000000	12719	5859	1.000000	24340756	-0.002813
178175499	42726290	221489	9999.999995	20720	3611	1.000000	12593	5704	1.000000	24657167	0.003134
178166469	42716989	222294	9999.999997	21037	3434	1.000000	12661	5844	1.000000	24973411	0.006963
178174859	42713050	222122	9999.999998	20605	3527	1.000000	12652	5823	1.000000	25288137	0.006080
178134685	42737868	223666	9999.999999	20616	3410	1.000000	12594	5808	1.000000	25602964	0.004497
178156329	42720580	222342	9999.999999	20817	3345	1.000000	12739	5703	1.000000	25917626	0.004700
178167905	42730498	221852	10000.000000	20790	3344	1.000000	12591	5777	1.000000	26231546	0.004846
178142482	42748576	222070	10000.000000	20595	3666	1.000000	12652	5721	1.000000	26544770	0.005825
178160184	42727558	222758	10000.000000	20520	3444	1.000000	12603	5768	1.000000	26857048	0.010546
178152131	42715680	222574	10000.000000	20750	3347	1.000000	12681	5810	1.000000	27169511	0.008073
178155767	42721610	223040	10000.000000	20560	3529	1.000000	12830	5729	1.000000	27481491	0.008701
178185427	42727172	221963	10000.000000	20901	3398	1.000000	12750	5746	1.000000	27793016	0.010848
178149148	42710487	222500	10000.000000	20518	3637	1.000000	12310	5963	1.000000	28103915	0.009286
178124570	42740968	222650	10000.000000	20816	3472	1.000000	12744	5733	1.000000	28414102	0.006952
178140818	42746518	223058	10000.000000	20835	3367	1.000000	12570	5918	1.000000	28724532	0.006831
178107228	42751404	222238	10000.000000	20670	3390	1.000000	12477	5880	1.000000	29034066	0.005853
178161398	42723705	222915	10000.000000	20816	3475	1.000000	12585	5729	1.000000	29342101	0.004429
178129623	42732746	224200	10000.000000	20576	3542	1.000000	12478	5916	1.000000	29652483	0.004180
178160299	42736464	222061	10000.000000	20949	3321	1.000000	12617	5829	1.000000	29960016	0.005273
178112460	42735796	222484	10000.000000	21324	3213	1.000000	12649	5822	1.000000	30268689	0.005075
178129530	42736179	222572	10000.000000	20952	3409	1.000000	12588	5823	1.000000	30575577	0.004774
178116637	42740802	222167	10000.000000	20504	3449	1.000000	12700	5805	1.000000	30882494	0.003554
178170140	42721737	222278	10000.000000	20759	3431	1.000000	12488	5854	1.000000	31189182	0.003750
178155013	42727369	222226	10000.000000	20449	3510	1.000000	12641	5928	1.000000	31494761	0.002862
178146788	42727398	222788	10000.000000	20835	3289	1.000000	12807	5663	1.000000	31801258	0.002308
178161702	42727823	222795	10000.000000	21182	3281	1.000000	12593	5764	1.000000	32106352	-0.000860
178184414	42717934	222774	10000.000000	20909	3271	1.000000	12860	5693	1.000000	32410156	-0.001056
178146233	42725760	222179	10000.000000	21189	3361	1.000000	12646	5799	1.000000	32713505	-0.000673
178151150	42727195	222410	10000.000000	20470	3497	1.000000	12579	5798	1.000000	33017002	0.000115
178157269	42723881	222526	10000.000000	20525	3536	1.000000	12379	5873	1.000000	33320947	-0.001748
178159608	42729833	222538	10000.000000	20601	3472	1.000000	12731	5800	1.000000	33623817	-0.001218
178182836	42712610	223239	10000.000000	20702	3295	1.000000	12683	5626	1.000000	33926725	-0.000014
178153806	42732013	223052	10000.000000	20755	3481	1.000000	12549	5715	1.000000	34228149	-0.000717
178171402	42708168	222622	10000.000000	20787	3277	1.000000	12470	6000	1.000000	34528758	-0.000978
178161711	42745756	222654	10000.000000	20578	3424	1.000000	12326	5988	1.000000	34829573	-0.000638
178138890	42732458	222596	10000.000000	21248	3228	1.000000	12622	5790	1.000000	35129809	-0.000547
178161599	42723378	223426	10000.000000	21066	3414	1.000000	12775	5730	1.000000	35430597	-0.000557
178161921	42717456	221881	10000.000000	20894	3448	1.000000	12546	5798	1.000000	35729539	-0.000362
178129375	42740779	222562	10000.000000	21364	3134	1.000000	12622	5697	1.000000	36028239	-0.000266
178153548	42714295	222469	10000.000000	20414	3575	1.000000	12410	5813	1.000000	36327148	-0.000062
178173299	42729322	223074	10000.000000	20791	3403	1.000000	12631	5932	1.000000	36625640	-0.000022
178175865	42718895	222595	10000.000000	20702	3355	1.000000	12553	5784	1.000000	36923644	0.000304
178185286	42694707	222245	10000.000000	20743	3351	1.000000	12510	5845	1.000000	37221289	0.000311
178137248	42734991	221739	10000.000000	20894	3259	1.000000	12568	5914	1.000000	37518105	-0.000465
178174534	42746924	222063	10000.000000	20716	3410	1.000000	12565	5924	1.000000	37814935	-0.000481
178130271	42728963	222907	10000.000000	20980	3457	1.000000	12685	5663	1.000000	38111170	-0.000468
178145962	42720209	222476	10000.000000	20837	3270	1.000000	12773	5683	1.000000	38406590	0.000725
178134358	42735032	222724	10000.000000	20634	3551	1.000000	12669	5828	1.000000	38700540	0.001377
178151364	42722713	221941	10000.000000	20977	3170	1.000000	12712	5684	1.000000	38995784	0.002127
178181495	42716011	222613	10000.000000	20452	3602	1.000000	12463	5777	1.000000	39288886	0.003348
178172403	42703663	222730	10000.000000	20741	3548	1.000000	12568	5740	1.000000	39583082	0.003535
178148608	42732462	222696	10000.000000	20664	3501	1.000000	12459	5993	1.000000	39876857	0.003515
178132760	42721697	222407	10000.000000	20815	3392	1.000000	12840	5524	1.000000	40170705	0.002578
178171576	42723720	223155	10000.000000	20820	3409	1.000000	12612	5920	1.000000	40464002	0.002288
178140102	42727574	222666	10000.000000	20937	3419	1.000000	12795	5750	1.000000	40756172	0.001966
178164743	42720809	221529	10000.000000	20775	3368	1.000000	12654	5697	1.000000	41047785	0.001866
178152662	42717269	222062	10000.000000	20707	3345	1.000000	12573	5680	1.000000	41338999	0.002218
178162966	42727479	222652	10000.000000	20834	3381	1.000000	12697	5706	1.000000	41629110	0.001993
npatches	nstrain	runtime	dt	init_x	init_y	init_y_blood	init_z	init_S	beta0	beta1	beta2	beta3	mean_beta	B	d	delta	delta_blood	b[0]	mut	m	CTL	c	g	epsilon	k	het	lambda	rho	omega	x_max	patch.dyna	DELTA	A	VA
10000	1	100.000000	0.001000	21900	9499	5000000	0.001000	10000000	15.529883	16.392260	17.252955	10.659964	16	800000000	0.010000	1.000000	432.000000	80000	0.000050	0.004800	0	0.500000	0.000000	2.500000	6.000000	0.500000	0.001000	0.001000	0.010000	31872	0	10.000000	7.000000	1.000000
sus	inf	inf_blood	z	x[0]	y[0][0]	z[0]	x[1]	y[1][0]	z[1]	S[0]	synchrony
219000000	94990000	5000000	10.000000	21900	9499	0.001000	21900	9499	0.001000	10000000	0.000000
103477825	100303402	522934	3941.516320	10047	10137	0.394152	9657	10226	0.394152	10653757	0.000000
144021233	60998396	318154	6325.803353	13869	6243	0.632580	13148	6568	0.632580	11080489	0.000000
165389194	47670795	248598	7771.765723	15827	5252	0.777177	15469	4939	0.777177	11451747	0.000000
177955766	41226206	215155	8648.676577	16953	4459	0.864868	16030	4625	0.864868	11788759	0.000000
185441657	37788303	196063	9180.483393	18186	3877	0.918048	16857	4429	0.918048	12106409	0.000000
189914895	35859114	186904	9503.000201	18419	3703	0.950300	17449	3871	0.950300	12412543	0.000000
192637911	34714129	180951	9698.592075	18196	3862	0.969859	17744	3803	0.969859	12710069	0.000000
194260253	34068868	177465	9817.209710	18646	3622	0.981721	17638	3913	0.981721	13003298	0.000000
195253635	33666223	175202	9889.145947	19092	3381	0.988915	17887	3820	0.988915	13292697	0.000000
195816173	33433293	174243	9932.772025	18995	3622	0.993277	18080	3875	0.993277	13581048	0.000000
196186746	33284884	173329	9959.229270	19012	3565	0.995923	18158	3751	0.995923	13867104	0.000000
196463749	33171688	173559	9975.274394	19413	3222	0.997527	18239	3781	0.997527	14152356	0.000000
196567438	33143753	172797	9985.005037	19290	3497	0.998501	18262	3665	0.998501	14437120	0.000000
196611978	33138165	172882	9990.906233	19030	3275	0.999091	17994	3730	0.999091	14720982	0.000000
196699683	33084479	172430	9994.485041	18678	3610	0.999449	18121	3512	0.999449	15004876	0.000000
196757998	33048239	171581	9996.655426	19398	3414	0.999666	17681	3834	0.999666	15289137	0.000000
196742522	33073693	172478	9997.971667	19179	3314	0.999797	18007	3766	0.999797	15572690	0.000000
196754165	33059584	171925	9998.769908	18899	3664	0.999877	18012	3653	0.999877	15855402	0.000000
196754640	33079826	172267	9999.254005	19286	3371	0.999925	18294	3664	0.999925	16136866	0.000000
196767759	33057433	171619	9999.547588	18773	3500	0.999955	17975	3792	0.999955	16418250	0.000000
196774534	33044256	172306	9999.725632	19268	3337	0.999973	18422	3534	0.999973	16699875	0.000000
196755507	33061650	172288	9999.833608	19274	3446	0.999983	17762	3801	0.999983	16980065	0.000000
196748577	33073534	172422	9999.899091	19141	3432	0.999990	18436	3668	0.999990	17260894	0.000000
196779011	33047027	172257	9999.938803	19240	3374	0.999994	18005	3677	0.999994	17540629	0.000000
196745758	33079506	172731	9999.962887	18889	3506	0.999996	17918	3672	0.999996	17821201	0.000000
196771611	33064115	171527	9999.977493	19437	3147	0.999998	17737	3744	0.999998	18099743	0.000000
196745951	33062289	171831	9999.986350	19182	3259	0.999999	18215	3727	0.999999	18378223	0.000000
196754390	33065924	172495	9999.991722	18766	3624	0.999999	17808	3713	0.999999	18655904	0.000000
196749174	33057284	171598	9999.994980	18896	3648	0.999999	18212	3628	0.999999	18933764	0.000000
196780596	33060180	172927	9999.996955	18893	3604	1.000000	18295	3759	1.000000	19210652	0.000000
196808983	33053747	171580	9999.998154	19577	3306	1.000000	17974	3744	1.000000	19487992	0.000000
196732573	33083385	172480	9999.998880	18705	3697	1.000000	17782	3849	1.000000	19765167	0.000000
196745624	33064625	172066	9999.999321	19456	3244	1.000000	17754	3809	1.000000	20041467	0.000000
196744687	33068756	172286	9999.999588	18855	3658	1.000000	18487	3665	1.000000	20317124	0.000000
196751549	33064903	172417	9999.999750	19180	3310	1.000000	18169	3851	1.000000	20593008	0.000000
196738300	33075392	172961	9999.999849	19000	3473	1.000000	18147	3710	1.000000	20867211	0.000000
196765180	33065177	172323	9999.999908	18788	3433	1.000000	18016	3731	1.000000	21142397	0.000000
196770304	33050695	172060	9999.999944	18897	3438	1.000000	18247	3514	1.000000	21416732	0.000000
196739598	33070064	172790	9999.999966	19245	3228	1.000000	18237	3624	1.000000	21689560	0.000000
196790271	33049839	171970	9999.999980	19295	3211	1.000000	17886	3792	1.000000	21963055	-1.#IND00
196773941	33046994	172030	9999.999988	18689	3567	1.000000	18058	3604	1.000000	22235858	0.003200
196782151	33051196	172263	9999.999992	19060	3422	1.000000	18093	3863	1.000000	22507926	0.008362
196729146	33081469	172871	9999.999995	19154	3443	1.000000	18137	3600	1.000000	22780042	-0.000823
196750788	33057655	172500	9999.999997	19407	3328	1.000000	17955	3815	1.000000	23051819	-0.002069
196797764	33039609	172292	9999.999998	19292	3445	1.000000	18421	3592	1.000000	23322518	-0.003829
196821208	33028333	172177	9999.999999	18985	3548	1.000000	18133	3732	1.000000	23593724	-0.007890
196763911	33065899	171691	9999.999999	19144	3553	1.000000	17978	3859	1.000000	23864575	-0.007309
196768558	33056889	172458	10000.000000	19400	3267	1.000000	17992	3492	1.000000	24134782	-0.011749
196781793	33062123	172144	10000.000000	18889	3469	1.000000	17656	4081	1.000000	24404704	-0.010348
196792305	33040944	171801	10000.000000	19350	3374	1.000000	17900	3788	1.000000	24674283	-0.011387
196720515	33064521	172093	10000.000000	18793	3561	1.000000	18297	3663	1.000000	24943560	-0.009922
196751550	33053393	171632	10000.000000	19144	3433	1.000000	18002	3692	1.000000	25212500	-0.008176
196763050	33059225	172694	10000.000000	18922	3592	1.000000	17893	3753	1.000000	25481325	-0.004843
196764866	33072479	172558	10000.000000	19029	3579	1.000000	18214	3727	1.000000	25748994	-0.004012
196743054	33069949	172010	10000.000000	18952	3515	1.000000	17764	3861	1.000000	26016692	-0.003908
196738510	33067963	172067	10000.000000	18861	3440	1.000000	18087	3747	1.000000	26282963	-0.003132
196749241	33060297	172072	10000.000000	19033	3487	1.000000	18064	3629	1.000000	26549820	-0.001258
196735414	33065676	172131	10000.000000	18981	3477	1.000000	17739	3905	1.000000	26816159	-0.001257
196743132	33079213	171994	10000.000000	19061	3430	1.000000	17768	3882	1.000000	27081917	0.000200
196737774	33072362	171858	10000.000000	18718	3836	1.000000	17989	3688	1.000000	27347892	-0.001901
196778861	33043606	173329	10000.000000	19321	3441	1.000000	18172	3797	1.000000	27612007	-0.001517
196764737	33053775	172202	10000.000000	18907	3389	1.000000	18329	3756	1.000000	27877208	-0.001549
196753382	33068694	172126	10000.000000	18986	3367	1.000000	18171	3696	1.000000	28141328	-0.000914
196768350	33047816	172756	10000.000000	18929	3369	1.000000	18331	3601	1.000000	28405006	-0.000769
196753615	33055379	172472	10000.000000	18617	3681	1.000000	18245	3642	1.000000	28668126	0.000716
196750637	33071350	172119	10000.000000	19252	3421	1.000000	17880	3845	1.000000	28929952	0.000874
196788839	33057864	172297	10000.000000	18835	3522	1.000000	18316	3520	1.000000	29192565	0.000296
196752866	33060175	172432	10000.000000	18973	3428	1.000000	18086	3615	1.000000	29454251	0.001042
196777093	33057055	172505	10000.000000	18890	3550	1.000000	18384	3597	1.000000	29716544	0.000941
196755142	33063211	172699	10000.000000	18419	3591	1.000000	17880	3720	1.000000	29976968	0.000425
196802393	33062202	172412	10000.000000	18893	3551	1.000000	18368	3582	1.000000	30237880	0.000304
196744455	33060256	171713	10000.000000	19057	3464	1.000000	17603	4007	1.000000	30498588	0.000256
196767315	33059416	172410	10000.000000	19274	3432	1.000000	18048	3695	1.000000	30758607	0.000021
196756089	33070365	171236	10000.000000	19320	3388	1.000000	17969	3737	1.000000	31018020	0.000196
196743950	33048794	171934	10000.000000	18929	3467	1.000000	18248	3582	1.000000	31277809	-0.000151
196759680	33060895	172018	10000.000000	19181	3267	1.000000	17915	3840	1.000000	31537091	0.000063
196795060	33048291	172178	10000.000000	19343	3288	1.000000	18122	3717	1.000000	31795565	0.000383
196768368	33079118	172458	10000.000000	18978	3498	1.000000	18522	3476	1.000000	32053964	0.000361
196798515	33048802	172008	10000.000000	19158	3356	1.000000	18117	3655	1.000000	32312007	0.001348
196739688	33085527	172575	10000.000000	18980	3598	1.000000	17901	3711	1.000000	32568838	0.000590
196749734	33060777	172197	10000.000000	19504	3234	1.000000	17792	3915	1.000000	32826046	0.001005
196751175	33057970	172296	10000.000000	19269	3277	1.000000	18340	3569	1.000000	33082462	0.000928
196809720	33046470	172067	10000.000000	19334	3357	1.000000	17863	3815	1.000000	33337563	0.000903
196746413	33073724	171960	10000.000000	19242	3405	1.000000	18105	3717	1.000000	33593416	0.000490
196734282	33064358	172720	10000.000000	18794	3552	1.000000	17852	3763	1.000000	33849183	0.000784
196764951	33063826	171838	10000.000000	19241	3343	1.000000	17829	3816	1.000000	34104742	0.000276
196760237	33060143	172441	10000.000000	18911	3477	1.000000	17888	3874	1.000000	34358800	0.000404
196752444	33069040	171861	10000.000000	18907	3442	1.000000	18087	3714	1.000000	34613285	0.000365
196766086	33055568	172442	10000.000000	18791	3454	1.000000	18154	3759	1.000000	34867729	0.000338
196786379	33053550	172544	10000.000000	18896	3653	1.000000	18193	3813	1.000000	35121525	0.000341
196801844	33039477	172338	10000.000000	18922	3585	1.000000	18117	3581	1.000000	35375267	0.000371
196750379	33073397	172901	10000.000000	19146	3500	1.000000	18127	3638	1.000000	35628670	0.000398
196762979	33047548	172188	10000.000000	18966	3596	1.000000	17778	3866	1.000000	35880910	0.000696
196787322	33059438	172867	10000.000000	18720	3556	1.000000	18178	3742	1.000000	36132411	0.000922
196785125	33048480	171977	10000.000000	18326	3788	1.000000	17707	3780	1.000000	36383915	0.001335
196747179	33055574	172852	10000.000000	19342	3315	1.000000	18368	3802	1.000000	36634664	0.001436
196776197	33048086	172408	10000.000000	18924	3546	1.000000	17990	3894	1.000000	36885287	0.001276
196751044	33069095	172237	10000.000000	19131	3383	1.000000	18172	3582	1.000000	37135532	0.001278
196763245	33072638	171823	10000.000000	19379	3483	1.000000	18127	3798	1.000000	37386036	0.001174
npatches	nstrain	runtime	dt	init_x	init_y	init_y_blood	init_z	init_S	beta0	beta1	beta2	beta3	mean_beta	B	d	delta	delta_blood	b[0]	mut	m	CTL	c	g	epsilon	k	het	lambda	rho	omega	x_max	patch.dyna	DELTA	A	VA
10000	1	100.000000	0.001000	21900	9499	5000000	0.001000	10000000	20.588740	13.216243	22.972808	17.119003	16	800000000	0.010000	1.000000	432.000000	80000	0.000050	0.004800	0	0.500000	0.000000	2.500000	7.000000	0.500000	0.001000	0.001000	0.010000	31872	0	10.000000	7.000000	1.000000
sus	inf	inf_blood	z	x[0]	y[0][0]	z[0]	x[1]	y[1][0]	z[1]	S[0]	synchrony
219000000	94990000	5000000	10.000000	21900	9499	0.001000	21900	9499	0.001000	10000000	0.000000
109819547	89889657	469578	3941.516320	8243	10267	0.394152	12080	8479	0.394152	10641407	0.000000
156684685	51170247	266309	6325.803353	11534	6433	0.632580	17439	4494	0.632580	11037765	0.000000
180996233	38602817	201474	7771.765723	13082	5359	0.777177	20130	3272	0.777177	11370126	0.000000
195072329	32642013	169565	8648.676577	14516	4561	0.864868	21856	2565	0.864868	11664999	0.000000
203388025	29492497	153574	9180.483393	14654	4576	0.918048	23081	2220	0.918048	11937865	0.000000
208309343	27707459	144409	9503.000201	15394	4114	0.950300	23326	2197	0.950300	12197704	0.000000
211236028	26697465	139041	9698.592075	15581	4181	0.969859	23877	1938	0.969859	12448477	0.000000
212975108	26131329	136604	9817.209710	15649	4085	0.981721	24102	1970	0.981721	12695655	0.000000
214003203	25762721	134658	9889.145947	16014	3796	0.988915	24516	1868	0.988915	12939441	0.000000
214695138	25538477	133144	9932.772025	15838	3842	0.993277	24294	2003	0.993277	13180366	0.000000
215109606	25409051	132700	9959.229270	16183	3815	0.995923	24802	1729	0.995923	13420942	0.000000
215315978	25327255	131010	9975.274394	16178	3766	0.997527	24169	1921	0.997527	13660609	0.000000
215448774	25295253	131525	9985.005037	15786	4023	0.998501	24076	1844	0.998501	13899156	0.000000
215526124	25251448	131237	9990.906233	15905	3871	0.999091	24853	1776	0.999091	14136429	0.000000
215586902	25242888	131587	9994.485041	16008	3976	0.999449	24259	1882	0.999449	14373818	0.000000
215590906	25240970	131342	9996.655426	16099	3789	0.999666	25132	1616	0.999666	14611645	0.000000
215600297	25221664	131605	9997.971667	16035	3833	0.999797	25055	1763	0.999797	14847772	0.000000
215658540	25213444	131136	9998.769908	16270	3850	0.999877	24212	1749	0.999877	15083329	0.000000
215665414	25228179	130709	9999.254005	15978	3895	0.999925	24959	1602	0.999925	15319348	0.000000
215709958	25201044	131672	9999.547588	16271	3742	0.999955	24509	1960	0.999955	15554425	0.000000
215652543	25215715	131823	9999.725632	16493	3632	0.999973	24107	1782	0.999973	15790033	0.000000
215701184	25197473	131057	9999.833608	16099	3932	0.999983	24524	1922	0.999983	16025033	0.000000
215680393	25209174	131853	9999.899091	16293	3846	0.999990	24751	1539	0.999990	16259874	0.000000
215709710	25199867	130964	9999.938803	16462	3666	0.999994	24461	1840	0.999994	16494076	0.000000
215665972	25226736	131328	9999.962887	15908	3914	0.999996	24469	1944	0.999996	16727510	0.000000
215628757	25214331	131548	9999.977493	16136	3706	0.999998	24214	1833	0.999998	16961092	0.000000
215697231	25206516	131574	9999.986350	15987	3889	0.999999	24775	1657	0.999999	17193561	0.000000
215706147	25211383	131021	9999.991722	15650	3996	0.999999	23995	2003	0.999999	17427021	0.000000
215675299	25213098	131123	9999.994980	16188	4012	0.999999	24464	1857	0.999999	17658969	0.000000
215677498	25202225	131816	9999.996955	16023	3838	1.000000	24697	1778	1.000000	17891009	0.000000
215637010	25222958	131159	9999.998154	15894	3948	1.000000	24339	1848	1.000000	18121990	0.000000
215670351	25217240	131554	9999.998880	16103	3808	1.000000	24795	1708	1.000000	18353306	0.000000
215637338	25222897	131658	9999.999321	16110	3759	1.000000	24472	1678	1.000000	18583996	0.000000
215669419	25214770	131196	9999.999588	16041	3845	1.000000	24527	1769	1.000000	18814385	0.000000
215676381	25200752	131108	9999.999750	15780	4013	1.000000	24342	1931	1.000000	19044914	0.000000
215647591	25232405	131671	9999.999849	15888	4156	1.000000	24431	1788	1.000000	19275265	0.000000
215672299	25204592	131119	9999.999908	16578	3732	1.000000	24499	1800	1.000000	19504555	0.000000
215708350	25194826	131053	9999.999944	15939	3829	1.000000	24297	1920	1.000000	19734630	0.000000
215672725	25203977	131758	9999.999966	15890	3889	1.000000	24046	1975	1.000000	19963002	0.000000
215715535	25191899	131327	9999.999980	16063	3876	1.000000	25064	1522	1.000000	20190832	-1.#IND00
215666394	25219319	131245	9999.999988	16169	3887	1.000000	24419	1873	1.000000	20419081	-0.000000
215694138	25196192	131141	9999.999992	15763	3892	1.000000	24570	1774	1.000000	20647385	-0.001647
215644350	25211809	131031	9999.999995	16060	3802	1.000000	24568	1738	1.000000	20874733	-0.003863
215661741	25215363	130574	9999.999997	15692	3925	1.000000	24476	1703	1.000000	21101805	0.003644
215658048	25210594	131403	9999.999998	15793	3994	1.000000	24895	1623	1.000000	21328674	-0.008865
215662272	25214380	131277	9999.999999	16209	3809	1.000000	24475	1950	1.000000	21555502	-0.007710
215672567	25219171	131132	9999.999999	16144	3887	1.000000	24483	1905	1.000000	21782420	-0.015526
215671731	25203851	131048	10000.000000	15804	3923	1.000000	24259	1850	1.000000	22009210	-0.019050
215651144	25229867	131183	10000.000000	16030	3812	1.000000	24844	1685	1.000000	22234562	-0.019245
215700338	25194275	131038	10000.000000	16013	3886	1.000000	24874	1542	1.000000	22459508	-0.017690
215677358	25212068	131265	10000.000000	16004	3891	1.000000	24662	1759	1.000000	22684385	-0.017092
215675094	25214266	131295	10000.000000	16101	3880	1.000000	24645	1772	1.000000	22908519	-0.016264
215658726	25212626	132114	10000.000000	15915	3749	1.000000	24549	1743	1.000000	23132016	-0.014636
215691410	25195701	130742	10000.000000	16096	3812	1.000000	25064	1716	1.000000	23355787	-0.012543
215686139	25208463	131833	10000.000000	15925	3997	1.000000	24296	1861	1.000000	23579668	-0.013301
215704701	25199067	131822	10000.000000	15929	3996	1.000000	24632	1766	1.000000	23803052	-0.012729
215645161	25216402	131583	10000.000000	15772	3857	1.000000	24719	1785	1.000000	24025192	-0.012320
215675276	25220408	131416	10000.000000	15636	4031	1.000000	24517	1632	1.000000	24246493	-0.010034
215665809	25198964	130946	10000.000000	15966	3764	1.000000	24429	1911	1.000000	24469337	-0.009730
215702887	25201040	131858	10000.000000	16171	3657	1.000000	24887	1707	1.000000	24691743	-0.009488
215663244	25205474	132165	10000.000000	16129	3740	1.000000	24513	1847	1.000000	24912669	-0.010044
215684657	25214590	131669	10000.000000	15787	3918	1.000000	24132	2056	1.000000	25133454	-0.005984
215696061	25197209	131606	10000.000000	15868	4029	1.000000	24264	1884	1.000000	25354081	-0.004738
215699487	25212862	131464	10000.000000	16081	3791	1.000000	24378	1791	1.000000	25575219	-0.004265
215678730	25214256	131686	10000.000000	15968	3768	1.000000	24574	1805	1.000000	25793800	-0.003793
215670107	25205752	130931	10000.000000	16204	3653	1.000000	24528	1879	1.000000	26013477	-0.002453
215681214	25200547	131463	10000.000000	16053	3866	1.000000	24453	1815	1.000000	26233205	-0.002587
215675126	25213754	131446	10000.000000	15877	3888	1.000000	24450	1910	1.000000	26452327	-0.002117
215610929	25234448	131217	10000.000000	15850	3757	1.000000	24568	1758	1.000000	26671430	-0.002065
215668616	25215911	131043	10000.000000	16276	3877	1.000000	25116	1596	1.000000	26890799	-0.001851
215664542	25215747	131309	10000.000000	15980	3941	1.000000	24572	1827	1.000000	27108513	-0.002310
215649278	25204797	131686	10000.000000	15854	3920	1.000000	24315	1973	1.000000	27326335	-0.002170
215695981	25215818	130875	10000.000000	15999	3937	1.000000	24345	1903	1.000000	27542999	-0.003527
215675937	25200139	131509	10000.000000	16320	3771	1.000000	24436	1776	1.000000	27760548	-0.003858
215664733	25229264	131016	10000.000000	16046	3717	1.000000	25006	1709	1.000000	27977530	-0.004192
215680602	25217557	131959	10000.000000	15640	3963	1.000000	24307	1909	1.000000	28193537	-0.003602
215646618	25228035	131400	10000.000000	16194	3825	1.000000	24550	1686	1.000000	28410460	-0.004040
215675481	25202595	131567	10000.000000	15693	4046	1.000000	24355	1818	1.000000	28625550	-0.003955
215646945	25216014	131329	10000.000000	16010	3993	1.000000	24244	1961	1.000000	28841939	-0.003754
215635739	25220480	131323	10000.000000	16409	3669	1.000000	23951	1843	1.000000	29057957	-0.002982
215643527	25227187	131024	10000.000000	16145	3661	1.000000	24886	1672	1.000000	29273700	-0.003352
215655971	25208033	131378	10000.000000	15953	3896	1.000000	24245	1936	1.000000	29488599	-0.003707
215649316	25219147	131431	10000.000000	16058	3813	1.000000	24510	1890	1.000000	29703679	-0.004050
215664179	25222893	131101	10000.000000	16039	3852	1.000000	24136	1874	1.000000	29917437	-0.004286
215682927	25210274	131627	10000.000000	16036	3939	1.000000	24590	1751	1.000000	30131621	-0.004156
215686660	25195032	131066	10000.000000	16356	3890	1.000000	24192	2097	1.000000	30345130	-0.002968
215645628	25232295	131630	10000.000000	16106	3810	1.000000	24843	1653	1.000000	30559069	-0.002140
215695734	25208291	131027	10000.000000	15727	3901	1.000000	24437	1860	1.000000	30772307	-0.002226
215696888	25194052	130871	10000.000000	16107	3874	1.000000	24235	1935	1.000000	30984059	-0.002584
215685701	25197453	131518	10000.000000	16218	3717	1.000000	24527	1847	1.000000	31195970	-0.002467
215678153	25205303	130739	10000.000000	16221	3810	1.000000	24670	1784	1.000000	31407578	-0.001781
215692469	25201537	131186	10000.000000	15856	3931	1.000000	24386	1854	1.000000	31619139	-0.001751
215666056	25198111	131936	10000.000000	15797	3864	1.000000	24354	1815	1.000000	31831035	-0.001761
215648449	25219858	131361	10000.000000	15948	3859	1.000000	24781	1725	1.000000	32041970	-0.002256
215637977	25199053	131651	10000.000000	15852	3764	1.000000	24407	1833	1.000000	32251797	-0.002130
215698082	25201174	131244	10000.000000	15927	3800	1.000000	24595	1754	1.000000	32462925	-0.002401
215689752	25212324	131893	10000.000000	16080	3889	1.000000	24890	1756	1.000000	32672764	-0.002230
215684371	25192675	131748	10000.000000	15892	3778	1.000000	24694	1779	1.000000	32882877	-0.001460
215656290	25225029	131387	10000.000000	16193	3647	1.000000	24823	1758	1.000000	33091825	-0.001643
npatches	nstrain	runtime	dt	init_x	init_y	init_y_blood	init_z	init_S	beta0	beta1	beta2	beta3	mean_beta	B	d	delta	delta_blood	b[0]	mut	m	CTL	c	g	epsilon	k	het	lambda	rho	omega	x_max	patch.dyna	DELTA	A	VA
10000	1	100.000000	0.001000	21900	9499	5000000	0.001000	10000000	23.227389	13.405595	9.300003	20.043357	16	800000000	0.010000	1.000000	432.000000	80000	0.000050	0.004800	0	0.500000	0.000000	2.500000	8.000000	0.500000	0.001000	0.001000	0.010000	31872	0	10.000000	7.000000	1.000000
sus	inf	inf_blood	z	x[0]	y[0][0]	z[0]	x[1]	y[1][0]	z[1]	S[0]	synchrony
219000000	94990000	5000000	10.000000	21900	9499	0.001000	21900	9499	0.001000	10000000	0.000000
115971155	80633962	420934	3941.516320	7856	9719	0.394152	12907	7312	0.394152	10627421	0.000000
168771483	43041870	224294	6325.803353	11183	6054	0.632580	18700	3616	0.632580	10993775	0.000000
195680712	31301198	162817	7771.765723	12624	5258	0.777177	21848	2418	0.777177	11289476	0.000000
210988255	25803224	134668	8648.676577	13712	4297	0.864868	23536	1938	0.864868	11544170	0.000000
219830943	22970512	119749	9180.483393	14443	4123	0.918048	24445	1663	0.918048	11776110	0.000000
225015405	21390736	111704	9503.000201	15122	3794	0.950300	25611	1443	0.950300	11994062	0.000000
228138976	20481561	106783	9698.592075	15248	3707	0.969859	25750	1454	0.969859	12203739	0.000000
229923269	19973968	103959	9817.209710	15220	3753	0.981721	25690	1448	0.981721	12408843	0.000000
231013602	19638037	102145	9889.145947	15793	3594	0.988915	26592	1031	0.988915	12611092	0.000000
231688159	19466162	100965	9932.772025	15385	3670	0.993277	26500	1249	0.993277	12810905	0.000000
232087786	19349563	100694	9959.229270	15755	3718	0.995923	26003	1263	0.995923	13008843	0.000000
232355019	19270693	100636	9975.274394	15651	3568	0.997527	26329	1280	0.997527	13205837	0.000000
232459391	19240716	100776	9985.005037	15948	3363	0.998501	26611	1229	0.998501	13402449	0.000000
232582224	19213719	100242	9990.906233	15421	3641	0.999091	26572	1267	0.999091	13599670	0.000000
232614291	19199318	99951	9994.485041	15282	3684	0.999449	25539	1424	0.999449	13794627	0.000000
232653487	19185480	100285	9996.655426	15863	3433	0.999666	25986	1256	0.999666	13990569	0.000000
232659905	19183484	99737	9997.971667	15601	3518	0.999797	26353	1268	0.999797	14186087	0.000000
232715643	19172255	100181	9998.769908	15846	3499	0.999877	26226	1299	0.999877	14380885	0.000000
232668139	19191129	99159	9999.254005	15629	3437	0.999925	26117	1304	0.999925	14575704	0.000000
232728420	19166496	99971	9999.547588	15370	3778	0.999955	26355	1196	0.999955	14770505	0.000000
232720763	19163231	99983	9999.725632	15672	3650	0.999973	26718	1219	0.999973	14964537	0.000000
232679482	19187495	99915	9999.833608	15652	3487	0.999983	26559	1201	0.999983	15158202	0.000000
232731497	19162583	99742	9999.899091	15701	3590	0.999990	26722	1128	0.999990	15351634	0.000000
232752506	19178542	99675	9999.938803	15877	3590	0.999994	26457	1237	0.999994	15545039	0.000000
232682954	19174188	99158	9999.962887	15229	3721	0.999996	26584	1208	0.999996	15736910	0.000000
232743884	19172036	100161	9999.977493	15252	3547	0.999998	26376	1303	0.999998	15928882	0.000000
232687631	19159378	99299	9999.986350	15612	3588	0.999999	26552	1192	0.999999	16121417	0.000000
232778512	19172575	100605	9999.991722	15748	3528	0.999999	26551	1163	0.999999	16313035	0.000000
232694798	19175786	100015	9999.994980	15613	3524	0.999999	26480	1208	0.999999	16503831	0.000000
232709285	19172359	99912	9999.996955	15263	3831	1.000000	26462	1242	1.000000	16694500	0.000000
232699508	19178030	99553	9999.998154	15528	3653	1.000000	26362	1252	1.000000	16885371	0.000000
232717613	19163888	99579	9999.998880	15499	3596	1.000000	26345	1216	1.000000	17075113	0.000000
232713122	19164636	99838	9999.999321	15717	3440	1.000000	26149	1281	1.000000	17265443	0.000000
232692763	19189482	99894	9999.999588	15513	3651	1.000000	26609	1062	1.000000	17455139	0.000000
232739957	19159876	100150	9999.999750	15711	3608	1.000000	27318	923	1.000000	17644826	0.000000
232696656	19176996	99660	9999.999849	15573	3613	1.000000	27003	1082	1.000000	17833944	0.000000
232710012	19177842	99995	9999.999908	15622	3583	1.000000	26467	1254	1.000000	18023282	0.000000
232781255	19145050	99719	9999.999944	15771	3539	1.000000	26942	956	1.000000	18212465	0.000000
232719782	19164732	99676	9999.999966	15366	3685	1.000000	26747	1318	1.000000	18400748	0.000000
232732339	19162982	99833	9999.999980	15569	3570	1.000000	26920	1151	1.000000	18588999	-1.#IND00
232715798	19163771	99427	9999.999988	15318	3671	1.000000	26678	1190	1.000000	18776628	-1.#IND00
232729218	19165746	100190	9999.999992	15395	3684	1.000000	25914	1480	1.000000	18964933	0.014810
232692112	19177169	100184	9999.999995	15137	3890	1.000000	26242	1217	1.000000	19153123	0.003681
232724517	19158530	99925	9999.999997	15458	3701	1.000000	26420	1095	1.000000	19341005	0.003538
232716227	19163950	99830	9999.999998	15770	3496	1.000000	27138	1145	1.000000	19528100	-0.000658
232715361	19173441	100154	9999.999999	15668	3552	1.000000	26649	1168	1.000000	19714620	0.000067
232700522	19184742	100113	9999.999999	15694	3510	1.000000	26345	1294	1.000000	19901416	-0.001145
232714827	19170608	100261	10000.000000	15660	3741	1.000000	26461	1204	1.000000	20086677	0.001690
232708899	19174577	100064	10000.000000	15833	3541	1.000000	26677	1238	1.000000	20272889	0.008314
232740671	19160839	99882	10000.000000	15681	3453	1.000000	26140	1257	1.000000	20457686	0.007712
232743265	19146740	99688	10000.000000	15707	3580	1.000000	26696	1285	1.000000	20642758	0.007745
232710291	19161939	100140	10000.000000	15633	3545	1.000000	26663	1161	1.000000	20826983	0.008381
232707179	19184023	100042	10000.000000	15301	3550	1.000000	26820	1137	1.000000	21011579	0.008308
232682732	19174111	99933	10000.000000	15322	3617	1.000000	26954	1108	1.000000	21196068	0.009117
232719359	19160381	99943	10000.000000	15977	3609	1.000000	26090	1333	1.000000	21380184	0.009904
232735148	19160720	99484	10000.000000	15955	3517	1.000000	26485	1231	1.000000	21563637	0.008340
232692779	19187806	99513	10000.000000	15763	3751	1.000000	26736	1188	1.000000	21747112	0.007618
232715858	19174366	100265	10000.000000	15511	3547	1.000000	26428	1186	1.000000	21930933	0.007381
232719023	19172373	99792	10000.000000	15557	3534	1.000000	26549	1182	1.000000	22113766	0.006738
232756913	19155914	99380	10000.000000	15346	3817	1.000000	26100	1294	1.000000	22296125	0.008900
232688622	19185688	100198	10000.000000	15542	3600	1.000000	26575	1212	1.000000	22478425	0.010353
232752397	19143051	99730	10000.000000	15158	3754	1.000000	26941	1071	1.000000	22660973	0.009401
232699534	19178541	99890	10000.000000	15551	3498	1.000000	27115	1223	1.000000	22842170	0.009367
232742850	19167787	100184	10000.000000	15995	3487	1.000000	26395	1179	1.000000	23023343	0.009430
232694162	19183744	99932	10000.000000	15573	3551	1.000000	26346	1234	1.000000	23203258	0.008667
232713162	19167010	99569	10000.000000	15779	3368	1.000000	26049	1294	1.000000	23384495	0.008100
232711650	19176595	99158	10000.000000	15335	3600	1.000000	26453	1148	1.000000	23565935	0.008270
232680093	19182536	99996	10000.000000	15527	3747	1.000000	26873	1218	1.000000	23746672	0.007982
232677277	19183418	100096	10000.000000	15566	3706	1.000000	26248	1182	1.000000	23927024	0.007729
232735672	19150736	99777	10000.000000	15670	3734	1.000000	26960	1113	1.000000	24106902	0.007362
232701242	19189944	99897	10000.000000	15262	3693	1.000000	26065	1402	1.000000	24286709	0.007408
232709531	19173103	100124	10000.000000	15437	3586	1.000000	26488	1270	1.000000	24465783	0.007107
232755131	19144245	99845	10000.000000	15668	3567	1.000000	26378	1012	1.000000	24644826	0.006821
232675586	19173785	100653	10000.000000	15702	3705	1.000000	26390	1332	1.000000	24824693	0.005557
232762410	19165472	99642	10000.000000	15604	3644	1.000000	26819	1075	1.000000	25003379	0.005629
232720315	19158647	100185	10000.000000	15244	3665	1.000000	26541	1287	1.000000	25181897	0.005466
232712060	19164647	99827	10000.000000	15417	3575	1.000000	26452	1240	1.000000	25359481	0.005574
232703549	19186553	99860	10000.000000	15503	3708	1.000000	26022	1517	1.000000	25537821	0.005253
232728589	19160604	100062	10000.000000	15564	3545	1.000000	26323	1178	1.000000	25714908	0.005321
232736275	19175952	98868	10000.000000	15588	3572	1.000000	26636	1216	1.000000	25891806	0.003485
232736950	19160908	99737	10000.000000	15582	3654	1.000000	26490	1096	1.000000	26068962	0.003403
232689406	19174460	100111	10000.000000	15296	3721	1.000000	26671	1164	1.000000	26245778	0.003777
232699064	19176185	99653	10000.000000	15443	3748	1.000000	26558	1166	1.000000	26422717	0.003622
232711121	19164548	99812	10000.000000	15583	3728	1.000000	27049	1056	1.000000	26598446	0.003406
232717115	19166981	100037	10000.000000	15505	3629	1.000000	26649	1210	1.000000	26774051	0.003810
232753282	19142811	99180	10000.000000	15521	3617	1.000000	26076	1429	1.000000	26949156	0.003748
232757470	19168399	99953	10000.000000	15493	3589	1.000000	26684	1112	1.000000	27124485	0.003818
232698337	19187464	100079	10000.000000	15335	3775	1.000000	26720	1140	1.000000	27299907	0.003806
232740714	19161987	99902	10000.000000	15831	3521	1.000000	26674	1192	1.000000	27474327	0.003464
232734107	19168363	99613	10000.000000	15553	3467	1.000000	26882	1118	1.000000	27648045	0.001827
232690467	19167305	100003	10000.000000	14905	3932	1.000000	26654	1189	1.000000	27822830	0.001646
232670359	19189243	99480	10000.000000	15503	3792	1.000000	25601	1484	1.000000	27996835	-0.000629
232712453	19154150	100373	10000.000000	15573	3579	1.000000	26177	1197	1.000000	28170561	-0.000259
232736939	19166856	99966	10000.000000	15617	3560	1.000000	26613	1172	1.000000	28343603	-0.000267
232682604	19188513	100041	10000.000000	15651	3539	1.000000	25630	1470	1.000000	28517368	-0.000146
232726157	19161843	100050	10000.000000	15391	3531	1.000000	26135	1256	1.000000	28689942	0.000191
232698688	19163543	99700	10000.000000	15969	3395	1.000000	26360	1164	1.000000	28862867	0.001021
232677898	19177263	99844	10000.000000	15669	3469	1.000000	26412	1177	1.000000	29035284	0.000956
232732612	19173694	99518	10000.000000	15844	3685	1.000000	26927	1105	1.000000	29207733	0.000914
npatches	nstrain	runtime	dt	init_x	init_y	init_y_blood	init_z	init_S	beta0	beta1	beta2	beta3	mean_beta	B	d	delta	delta_blood	b[0]	mut	m	CTL	c	g	epsilon	k	het	lambda	rho	omega	x_max	patch.dyna	DELTA	A	VA
10000	1	100.000000	0.001000	21900	9499	5000000	0.001000	10000000	13.482067	20.464679	23.837211	20.324311	16	800000000	0.010000	1.000000	432.000000	80000	0.000050	0.004800	0	0.500000	0.000000	2.500000	9.000000	0.500000	0.001000	0.001000	0.010000	31872	0	10.000000	7.000000	1.000000
sus	inf	inf_blood	z	x[0]	y[0][0]	z[0]	x[1]	y[1][0]	z[1]	S[0]	synchrony
219000000	94990000	5000000	10.000000	21900	9499	0.001000	21900	9499	0.001000	10000000	0.000000
121976006	72447972	377264	3941.516320	13314	6561	0.394152	9436	8507	0.394152	10614965	0.000000
180147595	36336464	188879	6325.803353	20118	2861	0.632580	13577	4986	0.632580	10953532	0.000000
209049545	25470762	131993	7771.765723	23604	1906	0.777177	15678	3911	0.777177	11216809	0.000000
225109728	20502753	106199	8648.676577	25283	1374	0.864868	17041	3345	0.864868	11437082	0.000000
234184613	17988771	93795	9180.483393	26386	1152	0.918048	17937	2842	0.918048	11632808	0.000000
239496617	16583891	86506	9503.000201	27077	948	0.950300	18616	2811	0.950300	11813951	0.000000
242591570	15794442	81694	9698.592075	27434	871	0.969859	18913	2717	0.969859	11986609	0.000000
244444715	15313188	79961	9817.209710	28187	792	0.981721	19047	2675	0.981721	12155375	0.000000
245546292	15040233	78458	9889.145947	28061	825	0.988915	19038	2750	0.988915	12321390	0.000000
246225251	14887863	77607	9932.772025	28607	677	0.993277	19340	2632	0.993277	12485173	0.000000
246571645	14802774	77051	9959.229270	28282	789	0.995923	19187	2581	0.995923	12647189	0.000000
246813658	14743442	76781	9975.274394	28377	667	0.997527	19204	2605	0.997527	12808358	0.000000
247020701	14683112	76279	9985.005037	28441	656	0.998501	19414	2476	0.998501	12968798	0.000000
247087968	14668858	75988	9990.906233	28594	724	0.999091	19443	2505	0.999091	13128481	0.000000
247137824	14646078	76240	9994.485041	28565	715	0.999449	19986	2317	0.999449	13288064	0.000000
247129189	14650592	76178	9996.655426	28263	728	0.999666	19474	2473	0.999666	13447742	0.000000
247240869	14631952	75961	9997.971667	28799	626	0.999797	19235	2501	0.999797	13606578	0.000000
247188071	14642961	76406	9998.769908	28209	780	0.999877	19145	2614	0.999877	13764773	0.000000
247254652	14628886	76521	9999.254005	28124	820	0.999925	19839	2537	0.999925	13922912	0.000000
247170616	14639522	76077	9999.547588	27588	870	0.999955	19061	2645	0.999955	14081271	0.000000
247221468	14640917	75913	9999.725632	27521	835	0.999973	19015	2604	0.999973	14239133	0.000000
247230846	14633458	76186	9999.833608	28247	700	0.999983	19003	2818	0.999983	14397644	0.000000
247268118	14632205	76024	9999.899091	28668	590	0.999990	19313	2599	0.999990	14555683	0.000000
247243286	14643936	75950	9999.938803	28468	767	0.999994	19172	2620	0.999994	14713113	0.000000
247231159	14644246	76338	9999.962887	28512	672	0.999996	19516	2480	0.999996	14870380	0.000000
247237396	14636713	76042	9999.977493	28732	706	0.999998	19261	2725	0.999998	15027200	0.000000
247228965	14638632	76698	9999.986350	28457	716	0.999999	19615	2298	0.999999	15184589	0.000000
247220650	14628319	76212	9999.991722	28222	787	0.999999	18759	2642	0.999999	15341753	0.000000
247231974	14634564	76202	9999.994980	28571	739	0.999999	19243	2662	0.999999	15498609	0.000000
247213851	14645370	76337	9999.996955	27743	809	1.000000	19534	2432	1.000000	15654754	0.000000
247232679	14627857	76375	9999.998154	28473	714	1.000000	19769	2516	1.000000	15810335	0.000000
247225293	14640435	75906	9999.998880	28639	658	1.000000	19618	2420	1.000000	15965594	0.000000
247249270	14631315	76018	9999.999321	28771	665	1.000000	19034	2531	1.000000	16121720	0.000000
247238595	14633732	76031	9999.999588	28137	822	1.000000	19085	2589	1.000000	16277040	0.000000
247186935	14643636	75968	9999.999750	28497	646	1.000000	19639	2577	1.000000	16432546	0.000000
247256615	14623072	76666	9999.999849	29045	615	1.000000	18584	2715	1.000000	16586945	0.000000
247274851	14617580	76228	9999.999908	28733	665	1.000000	19286	2590	1.000000	16741427	0.000000
247263398	14623602	76497	9999.999944	28665	749	1.000000	18711	2678	1.000000	16895515	0.000000
247242436	14630159	76611	9999.999966	28275	745	1.000000	19739	2463	1.000000	17049892	0.000000
247208954	14650119	75874	9999.999980	27805	912	1.000000	18726	2654	1.000000	17202861	-1.#IND00
247189941	14642406	76101	9999.999988	28535	663	1.000000	18748	2635	1.000000	17355650	0.006400
247220517	14636276	76841	9999.999992	28122	772	1.000000	19971	2397	1.000000	17509193	0.003131
247177969	14638109	76087	9999.999995	28232	814	1.000000	19243	2532	1.000000	17662034	0.004830
247246284	14629737	76099	9999.999997	28536	649	1.000000	19647	2478	1.000000	17814322	0.005206
247213437	14635512	76388	9999.999998	28228	835	1.000000	18890	2625	1.000000	17966608	0.006704
247228765	14633891	76170	9999.999999	28074	802	1.000000	18865	2677	1.000000	18118608	0.004366
247254413	14635017	76204	9999.999999	27965	787	1.000000	19233	2776	1.000000	18270693	0.003945
247233075	14634631	75933	10000.000000	28568	681	1.000000	19270	2704	1.000000	18423080	0.002854
247234957	14637641	76230	10000.000000	28080	802	1.000000	19022	2608	1.000000	18574560	-0.000701
247241404	14644082	76573	10000.000000	28325	739	1.000000	19450	2603	1.000000	18726374	0.000166
247254631	14636522	76472	10000.000000	28619	809	1.000000	19106	2485	1.000000	18876944	0.001290
247230737	14644414	76070	10000.000000	28238	692	1.000000	19257	2524	1.000000	19028006	0.000917
247242767	14634044	76173	10000.000000	28339	661	1.000000	19468	2517	1.000000	19178506	0.001266
247192737	14648271	76194	10000.000000	28188	768	1.000000	19553	2272	1.000000	19328621	0.001988
247231268	14627841	76732	10000.000000	28557	644	1.000000	19260	2701	1.000000	19479947	0.001929
247264625	14624731	76169	10000.000000	28478	706	1.000000	19424	2589	1.000000	19629802	0.001652
247306709	14611233	75819	10000.000000	28730	675	1.000000	19246	2579	1.000000	19780066	0.002869
247198348	14655357	76332	10000.000000	28165	717	1.000000	19002	2478	1.000000	19929372	0.001269
247265128	14633157	76634	10000.000000	28671	594	1.000000	19422	2469	1.000000	20079014	0.002097
247271147	14637005	75909	10000.000000	28077	866	1.000000	19283	2700	1.000000	20228617	0.002864
247225005	14629649	76309	10000.000000	28753	629	1.000000	19367	2453	1.000000	20378108	0.002574
247218176	14635384	76566	10000.000000	28304	814	1.000000	19499	2379	1.000000	20526525	0.002827
247244132	14627754	76156	10000.000000	27928	738	1.000000	19059	2652	1.000000	20674753	0.002627
247202443	14650869	76330	10000.000000	28552	676	1.000000	19382	2604	1.000000	20822224	0.002561
247243678	14622756	76143	10000.000000	28600	656	1.000000	19109	2548	1.000000	20970523	0.002393
247252093	14624680	75876	10000.000000	28570	723	1.000000	19539	2569	1.000000	21118157	0.001915
247187957	14639598	76390	10000.000000	28799	646	1.000000	19156	2637	1.000000	21265562	0.001971
247254692	14625292	75869	10000.000000	28664	696	1.000000	19771	2502	1.000000	21412940	0.001551
247185267	14642624	75820	10000.000000	28159	801	1.000000	19036	2474	1.000000	21559680	0.002562
247203486	14642806	76194	10000.000000	28308	753	1.000000	18841	2775	1.000000	21706871	0.002145
247207292	14622201	76598	10000.000000	28488	657	1.000000	19050	2673	1.000000	21853397	0.002662
247255292	14626906	76141	10000.000000	28609	685	1.000000	19232	2544	1.000000	22000219	0.002701
247225637	14638946	76345	10000.000000	28391	783	1.000000	19643	2425	1.000000	22146024	0.002637
247270956	14625437	75945	10000.000000	27837	778	1.000000	19522	2525	1.000000	22291779	0.002669
247225632	14637588	76542	10000.000000	28020	891	1.000000	19522	2722	1.000000	22437333	0.002557
247248242	14635647	76180	10000.000000	28347	751	1.000000	19662	2492	1.000000	22583153	0.002410
247229527	14640384	76604	10000.000000	28350	844	1.000000	19115	2592	1.000000	22728676	0.002648
247234573	14630287	75965	10000.000000	28491	674	1.000000	19158	2496	1.000000	22873843	0.003032
247221852	14642040	75689	10000.000000	28385	720	1.000000	18637	2503	1.000000	23018839	0.003111
247224353	14628160	76437	10000.000000	28120	739	1.000000	19436	2804	1.000000	23163604	0.004098
247274899	14620752	76213	10000.000000	28168	792	1.000000	18934	2649	1.000000	23307629	0.002964
247229381	14633714	76081	10000.000000	28013	784	1.000000	19288	2536	1.000000	23452966	0.002221
247260926	14627654	76529	10000.000000	28248	603	1.000000	19448	2613	1.000000	23596448	0.002306
247263729	14625953	76132	10000.000000	28417	737	1.000000	19379	2549	1.000000	23740143	0.002888
247210038	14620592	76077	10000.000000	27765	875	1.000000	19051	2660	1.000000	23883869	0.003338
247220739	14627530	75862	10000.000000	28392	671	1.000000	19715	2381	1.000000	24027513	0.003217
247223608	14643278	75580	10000.000000	28508	712	1.000000	19537	2384	1.000000	24170654	0.003187
247228014	14634751	76256	10000.000000	28209	735	1.000000	19170	2666	1.000000	24313847	0.003384
247206826	14646313	76576	10000.000000	28385	738	1.000000	19244	2657	1.000000	24456583	0.003484
247208874	14632757	76143	10000.000000	29144	585	1.000000	19256	2461	1.000000	24599912	0.003316
247227713	14636570	76281	10000.000000	28826	701	1.000000	19573	2354	1.000000	24742281	0.002647
247212410	14647671	76104	10000.000000	28324	784	1.000000	19346	2592	1.000000	24883956	0.002858
247233963	14646432	76045	10000.000000	27979	872	1.000000	19305	2478	1.000000	25025531	0.003351
247177362	14647305	75962	10000.000000	28177	782	1.000000	19176	2656	1.000000	25167747	0.003521
247253823	14635235	76078	10000.000000	28476	762	1.000000	19453	2581	1.000000	25309052	0.004070
247222579	14639443	75902	10000.000000	28459	674	1.000000	19276	2528	1.000000	25451102	0.003685
247224849	14635369	77001	10000.000000	28523	754	1.000000	19171	2557	1.000000	25591907	0.003820
247219888	14618471	76342	10000.000000	28682	625	1.000000	19075	2732	1.000000	25732492	0.003821
247248023	14626191	75996	10000.000000	28690	700	1.000000	19330	2469	1.000000	25872585	0.003788
npatches	nstrain	runtime	dt	init_x	init_y	init_y_blood	init_z	init_S	beta0	beta1	beta2	beta3	mean_beta	B	d	delta	delta_blood	b[0]	mut	m	CTL	c	g	epsilon	k	het	lambda	rho	omega	x_max	patch.dyna	DELTA	A	VA
10000	1	100.000000	0.001000	21900	9499	5000000	0.001000	10000000	20.395075	20.336368	20.601424	14.757853	16	800000000	0.010000	1.000000	432.000000	80000	0.000050	0.004800	0	0.500000	0.000000	2.500000	10.000000	0.500000	0.001000	0.001000	0.010000	31872	0	10.000000	7.000000	1.000000
sus	inf	inf_blood	z	x[0]	y[0][0]	z[0]	x[1]	y[1][0]	z[1]	S[0]	synchrony
219000000	94990000	5000000	10.000000	21900	9499	0.001000	21900	9499	0.001000	10000000	0.000000
127208613	65370273	341423	3941.516320	9690	7906	0.394152	9858	7667	0.394152	10606472	0.000000
190217372	30909674	160647	6325.803353	14595	4361	0.632580	14301	4452	0.632580	10918674	0.000000
220761233	20861634	108992	7771.765723	16868	3275	0.777177	16854	3445	0.777177	11151860	0.000000
237356072	16394649	85197	8648.676577	18762	2809	0.864868	18730	2773	0.864868	11342035	0.000000
246552005	14144739	73310	9180.483393	19640	2437	0.918048	19356	2530	0.918048	11507046	0.000000
251876779	12896730	67443	9503.000201	20238	2237	0.950300	20448	2226	0.950300	11658309	0.000000
255008495	12192115	63301	9698.592075	20769	2015	0.969859	20241	2240	0.969859	11800943	0.000000
256883628	11774405	61497	9817.209710	20663	2059	0.981721	20517	2060	0.981721	11938475	0.000000
257955809	11539927	59730	9889.145947	21200	1942	0.988915	21172	1968	0.988915	12073849	0.000000
258628696	11402636	59739	9932.772025	20612	2233	0.993277	20896	2141	0.993277	12206079	0.000000
259060278	11317731	58942	9959.229270	20962	2112	0.995923	20779	2027	0.995923	12336893	0.000000
259298080	11255095	58855	9975.274394	20788	2049	0.997527	20433	2276	0.997527	12467188	0.000000
259405903	11233380	58717	9985.005037	20717	2085	0.998501	20728	2093	0.998501	12597402	0.000000
259445152	11231856	58380	9990.906233	20776	2090	0.999091	20566	2261	0.999091	12726374	0.000000
259554593	11202375	57853	9994.485041	21141	2048	0.999449	20979	1976	0.999449	12855588	0.000000
259593887	11186676	58395	9996.655426	20750	2237	0.999666	20993	2008	0.999666	12984904	0.000000
259642125	11181699	57701	9997.971667	21368	1796	0.999797	21055	2031	0.999797	13114333	0.000000
259580080	11182521	58670	9998.769908	20508	2150	0.999877	21351	2039	0.999877	13243600	0.000000
259647195	11174540	58353	9999.254005	20827	2102	0.999925	21174	2023	0.999925	13371821	0.000000
259624767	11192464	57969	9999.547588	21088	2077	0.999955	21025	1848	0.999955	13499694	0.000000
259695684	11176208	57954	9999.725632	20618	2116	0.999973	21132	2069	0.999973	13627584	0.000000
259634872	11192527	58408	9999.833608	20748	2266	0.999983	21292	1926	0.999983	13755219	0.000000
259727976	11160608	58124	9999.899091	20420	2090	0.999990	20723	2036	0.999990	13883016	0.000000
259622396	11191794	57948	9999.938803	21069	2244	0.999994	21300	1973	0.999994	14009686	0.000000
259667318	11169473	57848	9999.962887	21138	1941	0.999996	21015	1961	0.999996	14137078	0.000000
259598147	11196541	58609	9999.977493	20909	2054	0.999998	20622	2152	0.999998	14264884	0.000000
259616306	11189847	58051	9999.986350	20845	2015	0.999999	21055	2097	0.999999	14391556	0.000000
259636222	11176086	58393	9999.991722	21170	2058	0.999999	21267	1893	0.999999	14518400	0.000000
259614563	11186289	58357	9999.994980	21177	2113	0.999999	20544	2203	0.999999	14645475	0.000000
259664765	11172428	57984	9999.996955	21380	1832	1.000000	20715	2105	1.000000	14771653	0.000000
259614570	11189365	57844	9999.998154	21130	1962	1.000000	20777	2137	1.000000	14897774	0.000000
259640096	11179488	57881	9999.998880	20630	2269	1.000000	20862	2098	1.000000	15023396	0.000000
259630078	11184796	58515	9999.999321	21412	2073	1.000000	20727	2082	1.000000	15148470	0.000000
259663322	11175366	58045	9999.999588	21089	1892	1.000000	20681	2188	1.000000	15273536	0.000000
259606720	11198209	58513	9999.999750	20204	2120	1.000000	21468	1907	1.000000	15399824	0.000000
259670377	11180541	58409	9999.999849	20642	2078	1.000000	20931	2054	1.000000	15524559	0.000000
259619323	11194088	58722	9999.999908	20775	2066	1.000000	20911	2038	1.000000	15650320	0.000000
259617492	11184439	57862	9999.999944	20439	2179	1.000000	20878	2178	1.000000	15774656	0.000000
259637746	11186917	58292	9999.999966	20812	1958	1.000000	21291	1820	1.000000	15898827	0.000000
259613956	11184547	58464	9999.999980	20393	2184	1.000000	21217	2058	1.000000	16023588	-1.#IND00
259625644	11179851	58840	9999.999988	20929	2031	1.000000	21109	1904	1.000000	16147047	0.006400
259624108	11194565	58094	9999.999992	20293	2196	1.000000	21094	2200	1.000000	16270345	0.010144
259639520	11182324	58205	9999.999995	21167	2118	1.000000	21052	1963	1.000000	16394145	0.007231
259665903	11168753	58238	9999.999997	20946	2023	1.000000	20737	2288	1.000000	16518144	0.003062
259681530	11169466	58266	9999.999998	21102	1962	1.000000	20732	2044	1.000000	16642506	0.002014
259627596	11182384	58741	9999.999999	20656	2084	1.000000	21201	2126	1.000000	16765846	-0.004025
259626640	11197882	58362	9999.999999	20775	1974	1.000000	21351	1914	1.000000	16888856	-0.007563
259615802	11196750	58023	10000.000000	21027	2016	1.000000	20979	2153	1.000000	17011903	-0.006954
259657694	11175683	58433	10000.000000	21200	2083	1.000000	21029	1891	1.000000	17134934	-0.005055
259605114	11195160	58450	10000.000000	20997	2000	1.000000	20867	1905	1.000000	17256957	-0.004599
259659797	11174301	58433	10000.000000	21185	2160	1.000000	20782	2006	1.000000	17378803	-0.004130
259603608	11188890	58487	10000.000000	21298	1922	1.000000	20465	2132	1.000000	17501759	-0.003382
259669361	11175531	58217	10000.000000	21154	1826	1.000000	20986	2067	1.000000	17623883	-0.000154
259649973	11173845	58356	10000.000000	21216	1988	1.000000	20849	2101	1.000000	17746199	0.000242
259655645	11183190	57785	10000.000000	20987	2113	1.000000	20991	2165	1.000000	17867741	-0.000029
259620475	11178666	58113	10000.000000	21016	2018	1.000000	20827	1941	1.000000	17989978	-0.001879
259681028	11176707	58343	10000.000000	20906	1964	1.000000	20803	2213	1.000000	18111700	-0.001410
259700994	11159614	58436	10000.000000	20919	1991	1.000000	21333	2077	1.000000	18232458	0.000418
259568225	11194977	58613	10000.000000	20840	1855	1.000000	20883	2085	1.000000	18353285	0.001751
259651491	11182274	58336	10000.000000	20879	2019	1.000000	21300	1886	1.000000	18473749	0.002342
259640951	11169446	58211	10000.000000	20654	1959	1.000000	20407	2198	1.000000	18594160	0.001985
259702533	11170614	58409	10000.000000	20781	2160	1.000000	21240	2050	1.000000	18715176	0.002103
259603144	11195449	58460	10000.000000	21193	2005	1.000000	20984	2189	1.000000	18835301	0.000809
259628088	11182756	58099	10000.000000	21059	2097	1.000000	21236	1993	1.000000	18955593	0.000767
259702255	11168928	58306	10000.000000	20985	2082	1.000000	21076	1954	1.000000	19075427	0.000854
259631211	11188739	58483	10000.000000	21226	1999	1.000000	21079	1846	1.000000	19195327	0.001127
259616937	11176274	57927	10000.000000	20822	2141	1.000000	20872	1981	1.000000	19314779	0.001510
259652948	11185503	58032	10000.000000	21288	2004	1.000000	21311	1979	1.000000	19433820	0.001559
259611713	11191630	58518	10000.000000	21033	1976	1.000000	20971	1921	1.000000	19553177	0.001394
259702694	11176403	58930	10000.000000	20729	2137	1.000000	20865	2058	1.000000	19671641	-0.000088
259579256	11184925	58361	10000.000000	21188	2046	1.000000	21090	2055	1.000000	19791058	0.000373
259653758	11181639	58203	10000.000000	20829	2147	1.000000	21388	1942	1.000000	19909502	0.001610
259627716	11185020	58150	10000.000000	20649	2220	1.000000	20617	2115	1.000000	20028049	0.002134
259662894	11163843	58104	10000.000000	21379	1861	1.000000	21242	2027	1.000000	20146101	0.002445
259652818	11185831	58403	10000.000000	20573	2046	1.000000	21020	1963	1.000000	20263795	0.002454
259596526	11197442	58285	10000.000000	21387	1925	1.000000	20994	2122	1.000000	20381842	0.002327
259638493	11177359	58248	10000.000000	20572	2177	1.000000	20555	2004	1.000000	20499392	0.003149
259640119	11180733	57915	10000.000000	20746	2148	1.000000	20509	2157	1.000000	20616387	0.003068
259646074	11181529	58096	10000.000000	21217	2255	1.000000	20975	1984	1.000000	20734247	0.002742
259669590	11184340	58550	10000.000000	20960	2009	1.000000	20775	2149	1.000000	20851331	0.003214
259615688	11181634	58113	10000.000000	21081	2164	1.000000	21054	2092	1.000000	20967916	0.002486
259638787	11185152	58405	10000.000000	20679	2040	1.000000	21064	2032	1.000000	21085047	0.002828
259602223	11195587	58212	10000.000000	21224	1971	1.000000	20785	2082	1.000000	21201233	0.002919
259676370	11168807	58055	10000.000000	21279	2076	1.000000	20949	2088	1.000000	21317674	0.002909
259702210	11158372	58489	10000.000000	21528	1804	1.000000	20942	1968	1.000000	21434074	0.002647
259657052	11186956	57809	10000.000000	20891	2026	1.000000	20796	1982	1.000000	21550650	0.002569
259619089	11189308	58165	10000.000000	20506	2208	1.000000	21188	2308	1.000000	21666560	0.002107
259559061	11194434	57969	10000.000000	21591	1929	1.000000	21306	1958	1.000000	21782571	0.001669
259642498	11180605	58355	10000.000000	21188	2067	1.000000	20602	2188	1.000000	21898109	0.001648
259601285	11179779	58730	10000.000000	20391	2226	1.000000	20816	2073	1.000000	22013182	0.001652
259608201	11172995	58104	10000.000000	20884	2080	1.000000	20969	2167	1.000000	22128475	0.001603
259619357	11188002	57964	10000.000000	20447	2128	1.000000	21254	2030	1.000000	22243759	0.001726
259644656	11176329	58323	10000.000000	20929	2148	1.000000	21467	1845	1.000000	22358454	0.001737
259618838	11187375	58053	10000.000000	21720	1889	1.000000	20657	2095	1.000000	22472704	0.001672
259596007	11205286	58088	10000.000000	20508	2211	1.000000	21077	2124	1.000000	22586950	0.001080
259673825	11178818	57913	10000.000000	21250	2059	1.000000	20751	2136	1.000000	22701551	0.000477
259641869	11185378	57955	10000.000000	21044	2031	1.000000	20797	2009	1.000000	22816029	0.000129
259650876	11194611	57697	10000.000000	20909	2090	1.000000	20658	2044	1.000000	22929898	0.000180
259639299	11176353	58396	10000.000000	20610	2255	1.000000	20813	2048	1.000000	23043595	0.000484
npatches	nstrain	runtime	dt	init_x	init_y	init_y_blood	init_z	init_S	beta0	beta1	beta2	beta3	mean_beta	B	d	delta	delta_blood	b[0]	mut	m	CTL	c	g	epsilon	k	het	lambda	rho	omega	x_max	patch.dyna	DELTA	A	VA
10000	1	100.000000	0.001000	21900	9499	5000000	0.001000	10000000	18.149062	14.868468	21.580927	21.104877	16	800000000	0.010000	1.000000	432.000000	80000	0.000050	0.004800	0	0.500000	0.000000	2.500000	11.000000	0.500000	0.001000	0.001000	0.010000	31872	0	10.000000	7.000000	1.000000
sus	inf	inf_blood	z	x[0]	y[0][0]	z[0]	x[1]	y[1][0]	z[1]	S[0]	synchrony
219000000	94990000	5000000	10.000000	21900	9499	0.001000	21900	9499	0.001000	10000000	0.000000
132469239	59020945	308826	3941.516320	11353	6522	0.394152	13339	5763	0.394152	10596475	0.000000
199828332	26319984	136784	6325.803353	17130	3401	0.632580	20459	2473	0.632580	10885840	0.000000
231721179	17054174	88609	7771.765723	20297	2298	0.777177	23990	1484	0.777177	11090955	0.000000
248687594	13015843	67465	8648.676577	22180	1993	0.864868	26355	1094	0.864868	11252204	0.000000
258005886	10999226	57284	9180.483393	23589	1393	0.918048	27757	740	0.918048	11389861	0.000000
263326232	9905687	51035	9503.000201	24328	1372	0.950300	28748	490	0.950300	11512470	0.000000
266449084	9277609	48086	9698.592075	23802	1397	0.969859	29402	423	0.969859	11627092	0.000000
268241678	8931223	46230	9817.209710	25356	1151	0.981721	28720	549	0.981721	11736259	0.000000
269375853	8716304	45870	9889.145947	25014	1308	0.988915	29498	407	0.988915	11842448	0.000000
270001704	8593579	44314	9932.772025	25210	1036	0.993277	29548	416	0.993277	11946497	0.000000
270384336	8517646	43839	9959.229270	25605	1166	0.995923	29746	408	0.995923	12049936	0.000000
270709048	8453758	43757	9975.274394	24654	1232	0.997527	29965	378	0.997527	12152444	0.000000
270832735	8428272	43873	9985.005037	25175	1171	0.998501	29921	390	0.998501	12254370	0.000000
270902965	8419954	44218	9990.906233	25004	1136	0.999091	29662	345	0.999091	12356395	0.000000
270996323	8403182	43859	9994.485041	25110	1053	0.999449	29805	355	0.999449	12457742	0.000000
270998191	8399840	44255	9996.655426	25162	1185	0.999666	30482	214	0.999666	12558901	0.000000
271014987	8396860	43768	9997.971667	25548	1110	0.999797	30200	315	0.999797	12659671	0.000000
271039047	8379292	43624	9998.769908	25130	1318	0.999877	29070	457	0.999877	12761188	0.000000
270990833	8398540	43789	9999.254005	25580	1155	0.999925	29683	334	0.999925	12861944	0.000000
271066527	8378575	43374	9999.547588	24862	1198	0.999955	29864	354	0.999955	12962174	0.000000
271056346	8386124	43761	9999.725632	25201	1263	0.999973	29869	363	0.999973	13062239	0.000000
271083158	8378184	43763	9999.833608	25556	998	0.999983	30021	294	0.999983	13163036	0.000000
271017285	8397978	43419	9999.899091	25377	1121	0.999990	30064	329	0.999990	13263050	0.000000
271078943	8373756	43928	9999.938803	25336	1098	0.999994	30083	331	0.999994	13362152	0.000000
271050421	8387827	43845	9999.962887	24911	1201	0.999996	29649	407	0.999996	13461493	0.000000
271067896	8393803	43466	9999.977493	24744	1256	0.999998	29276	493	0.999998	13560744	0.000000
271002233	8391165	43554	9999.986350	25468	984	0.999999	29810	282	0.999999	13660441	0.000000
271045220	8393265	43567	9999.991722	25408	1324	0.999999	30410	257	0.999999	13759208	0.000000
271039972	8381511	43662	9999.994980	24981	1166	0.999999	30462	313	0.999999	13858056	0.000000
271082920	8375629	44063	9999.996955	24484	1225	1.000000	29793	357	1.000000	13956590	0.000000
271108523	8372386	43853	9999.998154	25058	1116	1.000000	30148	245	1.000000	14054899	0.000000
271049618	8387858	43510	9999.998880	24885	1320	1.000000	30121	353	1.000000	14153406	0.000000
271050337	8391785	43542	9999.999321	25029	1181	1.000000	29811	337	1.000000	14251879	0.000000
271060101	8396134	43860	9999.999588	25072	1184	1.000000	29915	394	1.000000	14350212	0.000000
271049215	8392154	43633	9999.999750	25109	1145	1.000000	29934	341	1.000000	14447721	0.000000
271003107	8392591	43429	9999.999849	25327	1143	1.000000	30140	294	1.000000	14545392	0.000000
271025459	8389601	43531	9999.999908	25626	1070	1.000000	29755	336	1.000000	14643337	0.000000
271021764	8402544	43470	9999.999944	25397	1201	1.000000	30174	274	1.000000	14740587	0.000000
271039402	8388523	43813	9999.999966	25344	1137	1.000000	29841	345	1.000000	14838587	0.000000
271087666	8385297	43406	9999.999980	24558	1254	1.000000	30093	255	1.000000	14934995	-1.#IND00
271075539	8382421	43239	9999.999988	25131	1215	1.000000	30238	282	1.000000	15032041	0.003200
271092128	8386643	43646	9999.999992	25261	1167	1.000000	29930	392	1.000000	15128702	0.000632
271026660	8392127	43642	9999.999995	25302	1184	1.000000	29759	321	1.000000	15226016	0.002476
271028808	8392941	43469	9999.999997	25703	959	1.000000	29898	302	1.000000	15322392	0.001160
270977982	8405256	43609	9999.999998	25658	944	1.000000	30347	276	1.000000	15419077	-0.008029
271065729	8387852	43557	9999.999999	24855	1237	1.000000	30330	274	1.000000	15515815	-0.008759
271025182	8387946	43292	9999.999999	25322	1109	1.000000	30125	334	1.000000	15612341	-0.014059
271062119	8384822	43501	10000.000000	25316	1115	1.000000	29813	356	1.000000	15708455	-0.012759
271117004	8384533	43852	10000.000000	24501	1280	1.000000	29812	348	1.000000	15804296	-0.008402
271095272	8373885	43015	10000.000000	25168	1118	1.000000	29965	342	1.000000	15900117	-0.008070
271043517	8386400	43621	10000.000000	25933	982	1.000000	30023	337	1.000000	15996326	-0.006329
271088911	8389341	43948	10000.000000	24784	1280	1.000000	30481	327	1.000000	16091309	-0.005720
271084480	8379974	43501	10000.000000	25303	1182	1.000000	30547	256	1.000000	16186834	-0.005529
271046858	8402044	43795	10000.000000	25177	1197	1.000000	29751	514	1.000000	16282042	-0.004861
271061948	8381788	43263	10000.000000	25209	1077	1.000000	29525	374	1.000000	16376909	-0.004373
271060690	8396338	43754	10000.000000	25370	1273	1.000000	29965	328	1.000000	16472381	-0.003411
271056900	8389926	43174	10000.000000	25247	1090	1.000000	30015	304	1.000000	16567033	-0.002995
271011887	8391562	43691	10000.000000	25381	1106	1.000000	29590	446	1.000000	16662209	-0.003142
271082800	8374079	43857	10000.000000	25143	1221	1.000000	29460	341	1.000000	16756105	-0.003484
271105366	8373059	43626	10000.000000	25205	1107	1.000000	29468	388	1.000000	16850832	-0.003046
271032076	8396828	43567	10000.000000	25376	1107	1.000000	29955	250	1.000000	16945862	-0.003170
271025687	8391239	43576	10000.000000	25264	1191	1.000000	29659	357	1.000000	17040152	-0.004919
271036879	8398657	43550	10000.000000	25057	1152	1.000000	30297	236	1.000000	17134230	-0.004280
271051225	8392815	44017	10000.000000	25195	1171	1.000000	30849	194	1.000000	17227973	-0.003579
271077292	8391849	43619	10000.000000	25588	1145	1.000000	29905	489	1.000000	17321499	-0.002926
271049441	8390451	43475	10000.000000	25245	1279	1.000000	29624	314	1.000000	17415024	-0.003464
271018330	8383340	43552	10000.000000	24739	1280	1.000000	29674	366	1.000000	17508495	-0.002868
271092827	8373290	43631	10000.000000	24461	1265	1.000000	29951	415	1.000000	17601832	-0.002405
271095202	8372108	43798	10000.000000	25195	1181	1.000000	29534	501	1.000000	17694887	-0.001889
271025150	8387812	43349	10000.000000	25242	1170	1.000000	29495	406	1.000000	17787959	-0.001033
271051089	8382972	43486	10000.000000	24983	1305	1.000000	29660	391	1.000000	17880759	-0.000456
271053260	8385998	43822	10000.000000	25051	1332	1.000000	30462	243	1.000000	17973416	-0.000404
271029204	8388004	43442	10000.000000	25118	1163	1.000000	30080	364	1.000000	18066357	-0.000662
271035827	8387496	43198	10000.000000	25361	1068	1.000000	29987	314	1.000000	18158879	-0.000920
271050195	8393569	43504	10000.000000	25285	1188	1.000000	29909	351	1.000000	18251404	-0.000898
271055378	8392397	43461	10000.000000	25330	1070	1.000000	30035	317	1.000000	18343861	-0.000335
271055829	8384670	43226	10000.000000	25433	1192	1.000000	30201	325	1.000000	18435376	-0.000458
271052414	8391246	43754	10000.000000	24475	1313	1.000000	30328	239	1.000000	18528003	-0.000487
271021312	8378180	43714	10000.000000	24719	1210	1.000000	30131	326	1.000000	18619781	-0.000994
271043572	8403333	43537	10000.000000	24663	1294	1.000000	29580	408	1.000000	18712100	-0.000732
271080881	8370726	43653	10000.000000	25255	1199	1.000000	29847	294	1.000000	18803262	-0.000707
271018385	8392015	43720	10000.000000	24407	1367	1.000000	30083	277	1.000000	18894180	-0.000367
271031138	8392913	43467	10000.000000	24735	1233	1.000000	29994	375	1.000000	18985905	-0.000344
271091432	8385835	43643	10000.000000	25538	1073	1.000000	29703	392	1.000000	19077353	-0.000228
271065485	8388787	44172	10000.000000	24747	1162	1.000000	29727	381	1.000000	19169042	0.000825
271057358	8386788	43614	10000.000000	25775	1126	1.000000	29865	347	1.000000	19259678	0.001388
271019252	8401525	43431	10000.000000	25049	1168	1.000000	29166	533	1.000000	19351123	0.001330
271078932	8375210	43714	10000.000000	25188	1203	1.000000	29906	329	1.000000	19441555	0.001340
271109895	8374291	43702	10000.000000	25540	1093	1.000000	29907	326	1.000000	19531542	0.001333
271059208	8384434	43508	10000.000000	25290	1136	1.000000	29971	387	1.000000	19620941	0.001695
271040672	8392030	43317	10000.000000	25195	1079	1.000000	29688	388	1.000000	19711301	0.001168
271053601	8392426	43680	10000.000000	25752	993	1.000000	29206	429	1.000000	19801156	0.001177
271067478	8401930	43754	10000.000000	25071	1299	1.000000	29801	399	1.000000	19890785	0.001171
271089720	8383479	43771	10000.000000	25578	989	1.000000	29979	333	1.000000	19980404	0.002161
271093283	8375977	43917	10000.000000	25311	1311	1.000000	29764	334	1.000000	20070052	0.002136
271048102	8397934	43948	10000.000000	25020	1145	1.000000	29837	330	1.000000	20159502	0.001926
271030694	8399384	43901	10000.000000	24710	1401	1.000000	30130	323	1.000000	20250122	0.000762
271048374	8385916	43988	10000.000000	25190	1228	1.000000	30098	287	1.000000	20339231	0.000929
271048003	8396027	43892	10000.000000	25041	1103	1.000000	29492	453	1.000000	20428437	0.001763
npatches	nstrain	runtime	dt	init_x	init_y	init_y_blood	init_z	init_S	beta0	beta1	beta2	beta3	mean_beta	B	d	delta	delta_blood	b[0]	mut	m	CTL	c	g	epsilon	k	het	lambda	rho	omega	x_max	patch.dyna	DELTA	A	VA
10000	1	100.000000	0.001000	21900	9499	5000000	0.001000	10000000	10.174064	15.655775	12.376696	13.096205	16	800000000	0.010000	1.000000	432.000000	80000	0.000050	0.004800	0	0.500000	0.000000	2.500000	12.000000	0.500000	0.001000	0.001000	0.010000	31872	0	10.000000	7.000000	1.000000
sus	inf	inf_blood	z	x[0]	y[0][0]	z[0]	x[1]	y[1][0]	z[1]	S[0]	synchrony
219000000	94990000	5000000	10.000000	21900	9499	0.001000	21900	9499	0.001000	10000000	0.000000
138656150	52908332	276265	3941.516320	18307	3709	0.394152	13434	5477	0.394152	10584617	0.000000
210436509	22035802	114373	6325.803353	27261	658	0.632580	21155	2113	0.632580	10845702	0.000000
243232628	13647331	71459	7771.765723	30608	184	0.777177	24635	1233	0.777177	11022125	0.000000
260132839	10062676	52465	8648.676577	31235	89	0.864868	26910	873	0.864868	11154882	0.000000
269272998	8301975	43018	9180.483393	31510	50	0.918048	27796	734	0.918048	11263662	0.000000
274416245	7359530	38460	9503.000201	31920	30	0.950300	28600	556	0.950300	11358515	0.000000
277403389	6824582	35463	9698.592075	31843	38	0.969859	29813	340	0.969859	11445956	0.000000
279204403	6534995	33897	9817.209710	31627	27	0.981721	30011	301	0.981721	11528436	0.000000
280241225	6332170	33252	9889.145947	31789	24	0.988915	29809	318	0.988915	11607892	0.000000
280826153	6237383	32754	9932.755881	32159	27	0.993277	30426	205	0.993277	11685373	0.000000
281214732	6164396	32238	9959.219480	31597	23	0.995923	30382	229	0.995923	11762273	0.000000
281476652	6124009	31787	9975.268457	31769	27	0.997527	30623	182	0.997527	11838241	0.000000
281653187	6097332	31949	9984.998969	31727	51	0.998501	30056	342	0.998501	11913527	0.000000
281719524	6083006	31811	9990.829336	31794	23	0.999091	30365	291	0.999091	11988633	0.000000
281781642	6075672	31565	9994.430344	31623	35	0.999449	30075	285	0.999449	12063630	0.000000
281790004	6073037	31771	9996.612823	31891	22	0.999666	30110	286	0.999666	12138637	0.000000
281806082	6063821	31701	9997.945830	31808	17	0.999797	30504	198	0.999797	12213369	0.000000
281829904	6054161	31576	9998.749994	31843	43	0.999877	30258	279	0.999877	12287006	0.000000
281847410	6058792	31778	9999.241928	31823	24	0.999925	30253	256	0.999925	12361073	0.000000
281828774	6067382	31224	9999.540263	31880	31	0.999955	30333	246	0.999955	12434646	0.000000
281798261	6073988	31482	9999.699389	31747	51	0.999973	30400	221	0.999973	12509152	0.000000
281837151	6063445	31507	9999.817693	31749	14	0.999983	29867	331	0.999983	12582759	0.000000
281829193	6068761	31653	9999.836217	31825	45	0.999990	30851	142	0.999990	12656617	0.000000
281873836	6058971	31423	9999.892748	31807	23	0.999994	31069	117	0.999994	12730191	0.000000
281808305	6070244	31303	9999.934956	31715	46	0.999996	30855	133	0.999996	12803473	0.000000
281901108	6048471	31754	9999.954210	31732	30	0.999998	30704	220	0.999998	12877297	0.000000
281810492	6070241	31631	9999.972231	31672	53	0.999999	30396	199	0.999999	12950663	0.000000
281812643	6067007	31799	9999.979029	31842	24	0.999999	30446	297	0.999999	13023846	0.000000
281848664	6063585	31536	9999.987282	31757	25	0.999999	29876	393	0.999999	13096814	0.000000
281829706	6063687	31673	9999.963834	31892	36	1.000000	30212	205	1.000000	13169525	0.000000
281815820	6066364	31572	9999.978067	31790	43	1.000000	30153	286	1.000000	13242625	0.000000
281815430	6063920	31605	9999.978701	31950	36	1.000000	30456	217	1.000000	13315783	0.000000
281816783	6061038	31721	9999.987083	31835	20	1.000000	31000	173	1.000000	13388493	0.000000
281833369	6063288	31714	9999.992167	31703	37	1.000000	30598	243	1.000000	13460890	0.000000
281837199	6054019	31769	9999.925806	31877	13	1.000000	30594	190	1.000000	13533488	0.000000
281838544	6071591	31620	9999.950822	31760	36	1.000000	30608	194	1.000000	13605102	0.000000
281837016	6064074	31508	9999.941610	31765	27	1.000000	30917	178	1.000000	13677544	0.000000
281847773	6065433	31567	9999.944858	31625	35	1.000000	30338	278	1.000000	13749362	0.000000
281863726	6070841	31772	9999.936210	31744	26	1.000000	29597	480	1.000000	13821049	0.000000
281806951	6071351	31526	9999.961314	31809	24	1.000000	29925	294	1.000000	13893246	-1.#IND00
281882028	6052228	31625	9999.972875	31772	22	1.000000	30298	249	1.000000	13964897	-1.#IND00
281873353	6057660	31479	9999.983550	31737	56	1.000000	30372	304	1.000000	14036594	-0.004041
281834359	6074352	31434	9999.990024	31999	17	1.000000	30235	282	1.000000	14108171	-0.001128
281825575	6067927	31374	9999.938278	31749	15	1.000000	30464	200	1.000000	14179534	0.000590
281823607	6061349	31654	9999.962569	31509	45	1.000000	30928	231	1.000000	14251074	-0.000478
281854383	6052368	31288	9999.912212	31864	33	1.000000	30746	184	1.000000	14322017	-0.004166
281804087	6072623	31522	9999.943097	31720	38	1.000000	30851	156	1.000000	14393693	-0.004233
281812402	6066100	31705	9999.939657	31762	36	1.000000	30764	183	1.000000	14463627	-0.002508
281866456	6056953	31421	9999.887716	31622	28	1.000000	30029	320	1.000000	14533890	0.006219
281807819	6080943	31927	9999.884119	31610	18	1.000000	30177	231	1.000000	14604374	0.004243
281835287	6068619	31847	9999.929723	31954	38	1.000000	30691	243	1.000000	14674875	0.003789
281811055	6070637	31603	9999.948282	31656	22	1.000000	29989	356	1.000000	14745968	0.004950
281833688	6055809	31642	9999.961213	31639	14	1.000000	29796	310	1.000000	14816455	0.005224
281849467	6073435	31768	9999.957451	31849	30	1.000000	30267	321	1.000000	14887065	0.004205
281778605	6067255	31900	9999.964241	31820	14	1.000000	30552	187	1.000000	14957490	0.006398
281830386	6061064	31399	9999.942717	31679	32	1.000000	30760	181	1.000000	15027985	0.006833
281801232	6080190	31627	9999.965261	31712	35	1.000000	30682	146	1.000000	15098270	0.006533
281811788	6053706	31408	9999.978932	31824	24	1.000000	30475	270	1.000000	15167847	0.003502
281835324	6066920	31451	9999.977288	31944	48	1.000000	30860	185	1.000000	15237937	0.004543
281815024	6069194	31518	9999.984157	31714	44	1.000000	30013	278	1.000000	15307691	0.004364
281819052	6062942	31536	9999.990392	31751	33	1.000000	30401	196	1.000000	15377305	0.005075
281840492	6064327	31738	9999.994173	31785	24	1.000000	30769	193	1.000000	15447473	0.007001
281877932	6054969	31094	9999.970966	31704	20	1.000000	30907	171	1.000000	15516541	0.006244
281819560	6078830	31814	9999.980805	31815	22	1.000000	30771	242	1.000000	15585930	0.004226
281852103	6051000	31494	9999.976599	31940	39	1.000000	30292	317	1.000000	15655241	0.003858
281874796	6059783	31287	9999.983496	31765	16	1.000000	30113	267	1.000000	15724168	0.003441
281809548	6078305	31527	9999.958379	31678	25	1.000000	30351	247	1.000000	15793501	0.002643
281856058	6055117	31438	9999.941989	31828	35	1.000000	30506	256	1.000000	15862294	0.001164
281855171	6070377	31268	9999.925964	31855	24	1.000000	30042	280	1.000000	15931001	0.001201
281799801	6067559	31457	9999.924838	31547	35	1.000000	29989	300	1.000000	15999367	0.001013
281823088	6074151	31495	9999.954418	31874	30	1.000000	30465	219	1.000000	16067394	0.000472
281850890	6064957	31597	9999.972356	31972	31	1.000000	30393	280	1.000000	16136106	0.000860
281781388	6071589	31382	9999.948236	31752	33	1.000000	29982	366	1.000000	16204464	0.000406
281833884	6073262	31639	9999.946586	31611	25	1.000000	30519	203	1.000000	16272864	0.000982
281832669	6062529	31546	9999.963040	31865	20	1.000000	30561	257	1.000000	16341829	0.001086
281864918	6062325	31336	9999.975641	31834	41	1.000000	30628	195	1.000000	16409439	0.001026
281832620	6072945	31279	9999.933916	31470	52	1.000000	30400	237	1.000000	16477113	0.001246
281819557	6061773	31710	9999.959923	31925	35	1.000000	30416	205	1.000000	16545227	0.001513
281850178	6063785	31456	9999.975695	31629	29	1.000000	30529	173	1.000000	16613122	0.001399
281870605	6060381	31541	9999.983685	31697	22	1.000000	30454	331	1.000000	16681122	0.001550
281818850	6067259	31671	9999.990105	31658	32	1.000000	30720	208	1.000000	16748428	0.001505
281839002	6051441	31501	9999.992382	31774	26	1.000000	30760	215	1.000000	16815515	0.001456
281810158	6062957	31654	9999.995380	32021	21	1.000000	30444	261	1.000000	16882811	0.000883
281864721	6057456	31607	9999.997198	31799	20	1.000000	30615	159	1.000000	16950213	0.000771
281818847	6071391	31535	9999.987116	31728	26	1.000000	30714	219	1.000000	17016988	0.000622
281853456	6060708	31424	9999.992186	31867	32	1.000000	30815	259	1.000000	17083531	0.000653
281842536	6071046	31658	9999.971998	31915	20	1.000000	30463	279	1.000000	17149854	0.000733
281820585	6064938	31482	9999.970766	31677	27	1.000000	30192	270	1.000000	17216636	0.000967
281818348	6075051	31919	9999.982271	31704	39	1.000000	30285	247	1.000000	17283245	0.000920
281780778	6076676	31883	9999.989248	31641	31	1.000000	30444	177	1.000000	17350165	0.001222
281841628	6066293	31633	9999.993479	31872	30	1.000000	29983	337	1.000000	17416554	0.001330
281896139	6049952	31601	9999.967573	31805	41	1.000000	30816	190	1.000000	17483056	0.001234
281820202	6066448	31416	9999.938304	31723	33	1.000000	30370	240	1.000000	17549923	0.001010
281785031	6069439	31584	9999.962584	31637	34	1.000000	30086	229	1.000000	17615543	0.001099
281856720	6065451	31760	9999.965457	31840	46	1.000000	29893	298	1.000000	17681168	0.001135
281814912	6061192	31457	9999.954584	32018	20	1.000000	30034	284	1.000000	17747626	0.001476
281844120	6064248	31286	9999.949134	31962	30	1.000000	30394	216	1.000000	17813522	0.001477
281856321	6072605	31689	9999.969152	31797	34	1.000000	29732	339	1.000000	17879342	0.001554
281842936	6054201	31483	9999.973890	31860	23	1.000000	29962	258	1.000000	17945393	0.001600
npatches	nstrain	runtime	dt	init_x	init_y	init_y_blood	init_z	init_S	beta0	beta1	beta2	beta3	mean_beta	B	d	delta	delta_blood	b[0]	mut	m	CTL	c	g	epsilon	k	het	lambda	rho	omega	x_max	patch.dyna	DELTA	A	VA
10000	1	100.000000	0.001000	21900	9499	5000000	0.001000	10000000	18.218617	18.835490	23.867529	19.862769	16	800000000	0.010000	1.000000	432.000000	80000	0.000050	0.004800	0	0.500000	0.000000	2.500000	13.000000	0.500000	0.001000	0.001000	0.010000	31872	0	10.000000	7.000000	1.000000
sus	inf	inf_blood	z	x[0]	y[0][0]	z[0]	x[1]	y[1][0]	z[1]	S[0]	synchrony
219000000	94990000	5000000	10.000000	21900	9499	0.001000	21900	9499	0.001000	10000000	0.000000
144120311	47653163	249272	3941.516320	12658	5309	0.394152	12354	5291	0.394152	10574021	0.000000
219498617	18630439	97373	6325.803353	19143	2472	0.632580	18867	2520	0.632580	10813784	0.000000
252781018	11010413	57593	7771.765723	22809	1483	0.777177	22087	1741	0.777177	10966140	0.000000
269424138	7855508	40618	8648.676577	24646	1161	0.864868	24398	1266	0.864868	11075002	0.000000
278248590	6334559	32925	9180.483393	25929	891	0.918048	25685	1000	0.918048	11161170	0.000000
283213755	5515548	28813	9502.923170	27595	546	0.950300	27475	643	0.950300	11233910	0.000000
286049299	5050603	26334	9698.419205	27656	710	0.969859	27505	692	0.969859	11299517	0.000000
287785044	4774919	24674	9816.920273	27843	534	0.981721	26471	901	0.981721	11360403	0.000000
288716565	4633380	24242	9888.400186	27909	658	0.988915	27319	635	0.988915	11418736	0.000000
289336278	4528425	23561	9931.555818	28609	503	0.993277	27627	658	0.993277	11475391	0.000000
289704820	4478510	23142	9957.203502	28115	630	0.995923	26941	851	0.995923	11531199	0.000000
289927203	4439469	23322	9972.451107	27774	613	0.997527	27548	678	0.997527	11586140	0.000000
290110633	4412181	23026	9981.589845	28454	586	0.998501	27471	630	0.998501	11640776	0.000000
290167324	4402440	23050	9987.031467	28326	550	0.999091	27107	683	0.999091	11695337	0.000000
290205738	4396271	22530	9990.814077	28323	524	0.999449	28084	501	0.999449	11749172	0.000000
290225149	4405015	22871	9992.733730	28628	461	0.999666	27904	619	0.999666	11802550	0.000000
290233270	4398022	22814	9993.929054	28631	510	0.999797	27609	636	0.999797	11856069	0.000000
290274001	4392040	23006	9994.270754	28826	539	0.999877	28521	422	0.999877	11909698	0.000000
290279699	4384046	22623	9994.774418	28475	612	0.999925	28036	708	0.999925	11963057	0.000000
290290288	4391785	22921	9995.528662	28332	530	0.999955	27505	664	0.999955	12016134	0.000000
290243043	4396358	22690	9995.750063	28258	580	0.999973	27362	801	0.999973	12069273	0.000000
290294713	4390937	22799	9996.017287	27712	759	0.999983	28455	568	0.999983	12122677	0.000000
290259215	4390605	22642	9995.983432	28024	623	0.999990	27971	621	0.999990	12176240	0.000000
290277025	4384491	22945	9995.831835	27728	617	0.999994	27509	670	0.999994	12229533	0.000000
290280498	4381339	22861	9995.775587	28601	479	0.999996	27927	567	0.999996	12282200	0.000000
290349529	4383177	22814	9995.874769	29256	304	0.999998	27913	724	0.999998	12335347	0.000000
290287049	4390307	22760	9995.941682	28909	514	0.999999	27080	724	0.999999	12388071	0.000000
290278506	4395877	22984	9995.680348	28814	446	0.999999	27440	594	0.999999	12440937	0.000000
290356325	4383901	22815	9995.594126	28046	649	0.999999	28129	614	0.999999	12492958	0.000000
290292155	4381042	22811	9996.268626	28530	468	1.000000	27996	540	1.000000	12546128	0.000000
290274755	4398334	22885	9996.280423	29720	343	1.000000	27350	699	1.000000	12598416	0.000000
290336026	4373131	22366	9996.236120	28726	408	1.000000	28434	527	1.000000	12651128	0.000000
290286936	4394898	23185	9996.249982	28552	466	1.000000	27384	699	1.000000	12702872	0.000000
290262137	4395993	22972	9995.740982	28467	507	1.000000	26874	676	1.000000	12755123	0.000000
290256285	4390307	22710	9996.069031	28889	482	1.000000	27665	685	1.000000	12807200	0.000000
290277948	4387919	22796	9996.093814	28263	513	1.000000	28088	522	1.000000	12859205	0.000000
290301523	4390698	22895	9996.015412	28841	444	1.000000	28362	562	1.000000	12911695	0.000000
290271757	4397663	22747	9995.879292	27994	602	1.000000	28009	624	1.000000	12963935	0.000000
290325366	4380221	22504	9996.042043	28944	431	1.000000	27911	518	1.000000	13016000	0.000000
290338691	4376832	22881	9995.761544	28772	433	1.000000	27746	679	1.000000	13067685	-1.#IND00
290263740	4389525	22465	9995.652279	28198	681	1.000000	27311	729	1.000000	13119204	-1.#IND00
290297468	4394185	22847	9995.720618	28842	452	1.000000	27604	599	1.000000	13170558	0.000772
290301708	4376788	22767	9995.441039	28549	495	1.000000	27796	556	1.000000	13222050	0.001074
290342397	4382141	22744	9995.496592	28373	490	1.000000	28159	479	1.000000	13273460	0.001581
290363934	4375663	22656	9995.945524	28497	460	1.000000	28056	568	1.000000	13324701	0.001439
290353279	4373893	22756	9995.575336	27888	741	1.000000	28423	448	1.000000	13375283	0.002538
290255154	4397419	23104	9995.880929	28628	535	1.000000	28004	642	1.000000	13426126	0.004755
290267873	4395719	22837	9995.347101	27878	668	1.000000	27201	628	1.000000	13477531	0.004611
290263532	4395332	22717	9995.622258	28310	504	1.000000	27969	578	1.000000	13528309	0.003731
290228882	4391492	23033	9995.557905	28314	526	1.000000	27535	715	1.000000	13579558	0.005193
290310371	4388117	22878	9995.805862	28095	525	1.000000	27198	645	1.000000	13630098	0.003976
290333584	4380435	22675	9995.662851	29339	345	1.000000	28234	483	1.000000	13680276	0.005036
290243910	4403009	22997	9996.174164	28136	606	1.000000	27426	700	1.000000	13731009	0.003771
290257159	4392609	22842	9995.631933	28447	621	1.000000	28060	597	1.000000	13781515	0.004580
290293155	4379121	22708	9996.061223	28488	474	1.000000	27645	514	1.000000	13832422	0.000617
290273723	4394946	22900	9995.900577	28935	484	1.000000	28725	492	1.000000	13883151	-0.000899
290295254	4380549	22695	9996.132416	28050	660	1.000000	28140	610	1.000000	13933194	-0.001345
290306204	4381698	22907	9995.638046	28720	388	1.000000	27862	639	1.000000	13983610	-0.003970
290277652	4394387	22713	9995.764152	28864	530	1.000000	27309	756	1.000000	14034001	-0.003853
290265090	4390286	23009	9996.064587	28787	493	1.000000	27424	664	1.000000	14084479	-0.004278
290305592	4378232	22800	9995.672675	28550	529	1.000000	27255	792	1.000000	14134448	-0.004682
290286364	4393534	22879	9996.027075	28751	501	1.000000	27673	575	1.000000	14184897	-0.006254
290255434	4397620	23045	9996.554694	28155	580	1.000000	27747	717	1.000000	14235104	-0.005840
290267544	4387894	22815	9996.495036	27986	554	1.000000	26623	870	1.000000	14285177	-0.005889
290258334	4386924	22612	9996.118366	28268	620	1.000000	27807	588	1.000000	14335631	-0.005443
290220351	4402387	22769	9995.410636	28645	455	1.000000	28468	496	1.000000	14385143	-0.005499
290253109	4387737	22618	9995.927747	28710	464	1.000000	27916	679	1.000000	14435131	-0.004609
290300282	4390792	22877	9995.537533	28171	629	1.000000	27942	669	1.000000	14484667	-0.005357
290321538	4382935	22783	9995.490234	28400	557	1.000000	27587	560	1.000000	14534748	-0.005129
290287351	4385390	23193	9995.846224	28017	664	1.000000	27960	598	1.000000	14584009	-0.005065
290325407	4371149	22872	9995.721868	28886	373	1.000000	27539	628	1.000000	14633508	-0.005214
290273983	4395699	23038	9995.783267	29481	430	1.000000	27442	704	1.000000	14683030	-0.004690
290286579	4395607	22998	9994.705434	28210	595	1.000000	27373	729	1.000000	14732488	-0.004974
290278634	4376849	22743	9995.054672	28801	463	1.000000	27277	779	1.000000	14781401	-0.004792
290282592	4383612	22761	9995.482934	29119	487	1.000000	27668	590	1.000000	14830429	-0.004637
290280732	4390948	22871	9995.258945	28776	461	1.000000	28113	670	1.000000	14879179	-0.004198
290328968	4376602	22805	9995.366382	28575	427	1.000000	27805	590	1.000000	14928746	-0.003806
290258406	4398610	22845	9995.924580	28872	515	1.000000	27595	740	1.000000	14977637	-0.003699
290248095	4397250	22760	9995.533703	28486	603	1.000000	27323	700	1.000000	15026486	-0.002442
290247294	4394812	23065	9996.037915	28482	516	1.000000	28420	680	1.000000	15075382	-0.002607
290281258	4385713	22948	9995.796076	28497	533	1.000000	27380	602	1.000000	15124477	-0.002591
290269119	4392252	22512	9995.613242	28632	568	1.000000	27875	675	1.000000	15173158	-0.002716
290279859	4381248	22715	9995.819992	28217	520	1.000000	28313	457	1.000000	15221574	-0.002412
290308046	4382467	22948	9995.582843	28423	428	1.000000	28318	605	1.000000	15270209	-0.002433
290254969	4390371	22537	9995.771763	29567	338	1.000000	27356	655	1.000000	15318722	-0.002375
290268253	4396769	23094	9995.870493	29700	261	1.000000	27919	506	1.000000	15367110	-0.002004
290282938	4386977	23186	9996.273558	28585	465	1.000000	28457	644	1.000000	15415520	-0.001842
290242289	4390781	22892	9995.999219	28533	536	1.000000	27169	713	1.000000	15463726	-0.001678
290266988	4385850	22781	9995.873331	28879	425	1.000000	27573	658	1.000000	15511938	-0.001893
290314679	4385117	22515	9995.980661	28610	443	1.000000	27822	624	1.000000	15559997	-0.001363
290275371	4395845	22994	9996.055083	27989	576	1.000000	28208	572	1.000000	15607940	-0.001273
290327032	4371614	22982	9995.471532	28037	589	1.000000	27634	590	1.000000	15655089	-0.001131
290277211	4381214	22993	9995.820538	28405	542	1.000000	27012	833	1.000000	15702736	-0.001214
290277835	4399434	22886	9995.903972	28792	587	1.000000	27359	783	1.000000	15750768	-0.001082
290295306	4385326	22825	9995.786571	28758	480	1.000000	27131	694	1.000000	15798193	-0.000921
290266139	4395848	22692	9996.027598	28478	559	1.000000	27550	662	1.000000	15845262	-0.000961
290284923	4393352	22876	9996.027507	28350	493	1.000000	27898	648	1.000000	15892110	-0.000929
290223654	4393569	22939	9995.682620	28346	643	1.000000	27930	674	1.000000	15939661	0.000145
290250226	4396048	23046	9995.505815	28170	492	1.000000	27573	536	1.000000	15986605	0.000123
npatches	nstrain	runtime	dt	init_x	init_y	init_y_blood	init_z	init_S	beta0	beta1	beta2	beta3	mean_beta	B	d	delta	delta_blood	b[0]	mut	m	CTL	c	g	epsilon	k	het	lambda	rho	omega	x_max	patch.dyna	DELTA	A	VA
10000	1	100.000000	0.001000	21900	9499	5000000	0.001000	10000000	17.944679	20.250708	8.582142	8.063238	16	800000000	0.010000	1.000000	432.000000	80000	0.000050	0.004800	0	0.500000	0.000000	2.500000	14.000000	0.500000	0.001000	0.001000	0.010000	31872	0	10.000000	7.000000	1.000000
sus	inf	inf_blood	z	x[0]	y[0][0]	z[0]	x[1]	y[1][0]	z[1]	S[0]	synchrony
219000000	94990000	5000000	10.000000	21900	9499	0.001000	21900	9499	0.001000	10000000	0.000000
149693216	42827215	224136	3941.516320	13032	5057	0.394152	12101	5281	0.394152	10561269	0.000000
228455074	15630040	81670	6325.803353	20514	2124	0.632580	18467	2457	0.632580	10778176	0.000000
261906539	8777497	45481	7771.765723	24692	1090	0.777177	21991	1578	0.777177	10908094	0.000000
278189864	5993501	31487	8648.676577	26554	860	0.864868	23812	1173	0.864868	10995413	0.000000
286619692	4680287	24649	9180.322113	27870	611	0.918048	24708	1048	0.918048	11060150	0.000000
291230930	3990397	20913	9501.280157	28296	430	0.950300	26213	834	0.950300	11113136	0.000000
293938072	3587274	18719	9690.703482	29142	399	0.969859	27132	671	0.969859	11158957	0.000000
295461693	3368134	17598	9797.832038	29352	334	0.981721	26364	695	0.981721	11201021	0.000000
296466943	3225493	16896	9854.118847	29507	421	0.988915	27158	674	0.988915	11240004	0.000000
297013000	3153938	16368	9883.316606	29452	283	0.993277	27343	616	0.993277	11277591	0.000000
297312177	3101580	16208	9896.184563	29706	289	0.995923	27388	680	0.995923	11314717	0.000000
297529841	3080707	16133	9904.038062	30212	209	0.997527	27407	629	0.997527	11350793	0.000000
297636323	3056657	15864	9908.316397	30455	251	0.998501	27057	638	0.998501	11386860	0.000000
297694742	3060395	15657	9909.458896	30407	226	0.999091	27245	701	0.999091	11422210	0.000000
297760619	3050065	15932	9906.942468	30260	225	0.999449	26985	687	0.999449	11457491	0.000000
297781025	3040674	15863	9904.359358	30812	173	0.999666	27648	591	0.999666	11493130	0.000000
297814654	3040007	16107	9903.334247	30656	191	0.999797	26941	766	0.999797	11528213	0.000000
297840620	3035225	15737	9908.028433	30428	266	0.999877	27254	794	0.999877	11563224	0.000000
297878232	3026673	15809	9907.789208	30382	194	0.999925	26875	668	0.999925	11598227	0.000000
297866134	3034221	15869	9907.055325	30642	191	0.999955	27474	680	0.999955	11632856	0.000000
297883223	3026805	15689	9910.586219	30891	150	0.999973	27683	564	0.999973	11667700	0.000000
297891630	3026876	15849	9909.513696	30192	310	0.999983	27333	649	0.999983	11702589	0.000000
297861844	3037379	15800	9905.516519	30174	209	0.999990	27856	607	0.999990	11737720	0.000000
297865680	3030650	15858	9907.110816	30149	163	0.999994	28386	455	0.999994	11772540	0.000000
297881802	3030521	15748	9906.711101	30782	197	0.999996	27420	744	0.999996	11807248	0.000000
297834724	3042916	15800	9907.543207	30268	249	0.999998	27820	533	0.999998	11841687	0.000000
297853159	3037630	16039	9909.554970	30404	222	0.999999	27147	802	0.999999	11876711	0.000000
297923746	3023401	15853	9907.880708	30783	129	0.999999	26828	692	0.999999	11910850	0.000000
297880161	3036983	15976	9909.715851	30354	179	0.999999	26862	718	0.999999	11945698	0.000000
297857343	3030249	15767	9910.842172	30925	105	1.000000	27609	476	1.000000	11980456	0.000000
297882110	3026860	15904	9912.250121	31086	151	1.000000	28204	460	1.000000	12014710	0.000000
297848087	3034746	16005	9910.536906	30724	169	1.000000	27889	589	1.000000	12048844	0.000000
297844402	3037006	15861	9908.940434	30587	214	1.000000	27560	657	1.000000	12083459	0.000000
297863656	3028041	15939	9908.376145	29831	351	1.000000	28149	548	1.000000	12117527	0.000000
297901423	3032655	15699	9907.273064	29762	261	1.000000	26583	875	1.000000	12151906	0.000000
297840268	3034550	15845	9907.907559	30736	173	1.000000	27721	641	1.000000	12186304	0.000000
297885950	3037125	15829	9907.095379	30705	163	1.000000	26940	842	1.000000	12220246	0.000000
297870652	3034901	15840	9907.866992	30870	174	1.000000	27653	476	1.000000	12254250	0.000000
297866215	3023760	15738	9909.954292	30399	280	1.000000	27822	596	1.000000	12288255	0.000000
297848002	3042482	15968	9906.300120	29802	285	1.000000	27137	702	1.000000	12322425	-1.#IND00
297884681	3030211	15804	9908.453892	29775	295	1.000000	27124	629	1.000000	12356278	0.004000
297883663	3027052	15992	9909.801084	30392	238	1.000000	27743	750	1.000000	12390157	0.000027
297915648	3024584	15933	9908.915790	30552	128	1.000000	27264	664	1.000000	12423921	0.003358
297850504	3031158	15681	9908.479616	30957	105	1.000000	27642	635	1.000000	12457946	0.009605
297852638	3037445	15591	9909.971469	30838	101	1.000000	26811	800	1.000000	12491755	0.005995
297909124	3027364	15681	9908.491834	31353	137	1.000000	27561	556	1.000000	12525446	0.007128
297825696	3041561	15854	9905.410322	29676	362	1.000000	27526	633	1.000000	12558923	0.006682
297888634	3032150	15832	9905.689012	30673	169	1.000000	27004	720	1.000000	12592579	0.004676
297823323	3042652	16211	9905.574184	30931	97	1.000000	27334	660	1.000000	12626696	0.003264
297875335	3020647	15884	9906.791700	30545	268	1.000000	27141	796	1.000000	12660445	-0.001526
297879895	3035694	15958	9906.582270	30112	253	1.000000	27479	590	1.000000	12693646	-0.005411
297819097	3034391	15649	9908.098871	31086	113	1.000000	27314	658	1.000000	12726754	-0.006432
297858069	3028581	15808	9909.642786	30617	210	1.000000	27045	798	1.000000	12759932	-0.006887
297889122	3032444	15700	9910.313266	30411	149	1.000000	27493	565	1.000000	12793095	-0.002794
297855083	3036776	15658	9908.736608	30676	153	1.000000	27022	811	1.000000	12826426	-0.002233
297869657	3036532	15730	9905.904841	30520	168	1.000000	27205	609	1.000000	12859523	-0.003481
297885225	3024849	15532	9909.202720	30342	164	1.000000	26950	770	1.000000	12893143	-0.003236
297830725	3045079	15745	9909.041594	30964	143	1.000000	27446	508	1.000000	12926095	-0.003202
297845404	3034585	15736	9905.045871	30606	159	1.000000	27550	614	1.000000	12959212	-0.001362
297899644	3031108	15491	9907.409335	30495	242	1.000000	27715	694	1.000000	12992339	-0.000698
297834556	3034511	15838	9908.109688	30410	185	1.000000	27274	602	1.000000	13024882	0.003608
297910942	3024374	15654	9909.632695	30859	206	1.000000	27840	529	1.000000	13057625	0.002962
297876439	3038256	15875	9906.947951	30649	171	1.000000	27541	503	1.000000	13090538	0.005646
297861973	3035138	15990	9910.191954	30328	250	1.000000	28097	622	1.000000	13123018	0.005245
297827273	3042337	15890	9910.099936	30973	80	1.000000	26952	778	1.000000	13155837	0.005270
297835153	3046977	16110	9907.059050	30689	212	1.000000	26892	582	1.000000	13188087	0.005070
297853310	3033019	15773	9905.288973	31021	104	1.000000	26709	774	1.000000	13220847	0.005253
297869367	3033487	15781	9901.860226	31295	79	1.000000	27239	652	1.000000	13253916	0.005321
297887237	3029011	15738	9904.075124	31325	163	1.000000	27710	607	1.000000	13285802	0.006593
297876210	3030879	15893	9903.597020	30520	203	1.000000	26756	734	1.000000	13318805	0.007508
297832243	3039788	15824	9906.188794	30558	172	1.000000	26895	744	1.000000	13351179	0.007719
297847517	3026428	15767	9908.469613	30861	124	1.000000	27457	617	1.000000	13383536	0.007570
297884249	3025641	15913	9910.552556	30966	144	1.000000	27346	574	1.000000	13415689	0.007024
297883995	3028856	16017	9907.150950	30919	160	1.000000	27394	722	1.000000	13447681	0.006870
297840955	3036922	15888	9904.536720	30764	185	1.000000	27441	639	1.000000	13479902	0.007055
297825151	3032536	15974	9906.891471	30495	141	1.000000	27946	508	1.000000	13511428	0.006881
297874216	3036093	15869	9907.485252	30898	181	1.000000	27853	574	1.000000	13543596	0.005631
297870459	3030772	15706	9909.821147	30649	177	1.000000	26981	725	1.000000	13575592	0.005386
297861171	3038253	15999	9904.909015	30502	149	1.000000	26851	726	1.000000	13607563	0.005222
297857549	3031582	15949	9904.456832	30753	141	1.000000	27492	780	1.000000	13639518	0.004352
297904207	3019837	15755	9907.677334	31293	81	1.000000	27175	679	1.000000	13671492	0.004476
297873944	3036324	15635	9907.384739	30627	174	1.000000	27796	549	1.000000	13703457	0.004640
297910075	3022241	15664	9909.226675	30695	143	1.000000	27506	631	1.000000	13735282	0.004522
297878662	3036921	15772	9907.160536	30425	267	1.000000	28492	453	1.000000	13767283	0.004672
297868695	3029684	15653	9907.837415	30254	274	1.000000	28599	482	1.000000	13799297	0.004220
297875046	3035254	15720	9910.238999	29762	325	1.000000	27386	639	1.000000	13830516	0.004980
297875493	3031448	15947	9905.929770	29902	232	1.000000	27569	642	1.000000	13862226	0.005079
297873789	3032442	15695	9906.368685	30037	181	1.000000	27452	699	1.000000	13893496	0.004690
297880717	3035009	15762	9906.221525	30947	71	1.000000	27354	605	1.000000	13925268	0.004779
297842201	3035131	15933	9908.864290	31287	129	1.000000	27027	768	1.000000	13957464	0.004721
297838634	3038145	15722	9910.069416	30886	205	1.000000	27658	608	1.000000	13988744	0.004566
297831389	3035489	15662	9909.035914	30534	213	1.000000	28068	536	1.000000	14020462	0.004762
297813142	3037236	15844	9907.231290	30361	185	1.000000	28061	547	1.000000	14051806	0.004726
297855328	3037466	15895	9904.311031	30241	229	1.000000	27235	585	1.000000	14082987	0.004529
297890222	3026574	15924	9907.458001	30614	181	1.000000	27633	584	1.000000	14114088	0.004489
297874668	3032491	15729	9910.944952	30775	150	1.000000	27865	643	1.000000	14145877	0.004315
297819250	3035780	15819	9907.897495	31223	101	1.000000	27053	707	1.000000	14176528	0.004234
297872658	3036511	15797	9909.988640	30779	176	1.000000	27955	536	1.000000	14207016	0.004228
297890627	3030152	15888	9908.476817	31096	48	1.000000	26893	779	1.000000	14238200	0.004068
npatches	nstrain	runtime	dt	init_x	init_y	init_y_blood	init_z	init_S	beta0	beta1	beta2	beta3	mean_beta	B	d	delta	delta_blood	b[0]	mut	m	CTL	c	g	epsilon	k	het	lambda	rho	omega	x_max	patch.dyna	DELTA	A	VA
10000	1	100.000000	0.001000	21900	9499	5000000	0.001000	10000000	9.195120	15.151947	17.970141	13.551483	16	800000000	0.010000	1.000000	432.000000	80000	0.000050	0.004800	0	0.500000	0.000000	2.500000	15.000000	0.500000	0.001000	0.001000	0.010000	31872	0	10.000000	7.000000	1.000000
sus	inf	inf_blood	z	x[0]	y[0][0]	z[0]	x[1]	y[1][0]	z[1]	S[0]	synchrony
219000000	94990000	5000000	10.000000	21900	9499	0.001000	21900	9499	0.001000	10000000	0.000000
154637606	38688657	201494	3941.516320	20947	2203	0.394152	15590	3611	0.394152	10553044	0.000000
235975409	13252700	69363	6325.803353	29858	171	0.632580	24141	1205	0.632580	10749061	0.000000
269334419	7066032	36658	7771.765723	31631	35	0.777177	28133	411	0.777177	10859972	0.000000
285145169	4615089	23864	8648.606337	31695	12	0.864868	30888	121	0.864868	10929688	0.000000
293196794	3465976	18220	9174.736284	31881	12	0.918048	31662	12	0.918048	10977937	0.000000
297602001	2864727	14956	9468.473522	31706	11	0.950300	31622	35	0.950300	11015356	0.000000
300165999	2523262	13111	9591.666434	32056	13	0.969859	31871	14	0.969859	11046053	0.000000
301484646	2357902	12349	9616.410711	32026	5	0.981721	31777	9	0.981721	11072467	0.000000
302414542	2228146	11609	9603.985144	31827	1	0.717822	31673	5	0.988915	11097268	0.000000
302912915	2168022	11376	9583.228602	31766	4	0.772758	31745	28	0.976012	11120692	0.000000
303202390	2132995	11143	9565.509646	31978	8	0.779189	31645	28	0.985452	11142833	0.000000
303386945	2102279	11039	9553.633917	31918	12	0.866088	31787	31	0.991177	11164699	0.000000
303492784	2098342	10785	9543.171810	32029	14	0.851783	31884	25	0.994649	11186043	0.000000
303551595	2083345	10828	9538.874669	31790	5	0.749274	31952	30	0.996755	11207244	0.000000
303605743	2077368	10867	9531.339907	32047	4	0.832787	31814	12	0.998032	11228272	0.000000
303649043	2074770	10813	9518.491594	31960	4	0.898593	31725	16	0.998807	11249427	0.000000
303703296	2069728	10772	9514.696369	31913	2	0.715045	31702	14	0.991302	11270478	0.000000
303654244	2076805	10679	9512.736566	31999	6	0.827187	31797	4	0.906126	11291328	0.000000
303708980	2059208	10547	9510.823868	31646	7	0.798412	31871	31	0.938566	11312065	0.000000
303699780	2066088	10832	9511.509932	32031	4	0.877746	31637	7	0.962743	11333234	0.000000
303694236	2071468	10711	9509.832272	31820	6	0.925858	31729	12	0.977405	11353997	0.000000
303684086	2069555	10651	9513.164245	31685	2	0.864727	32004	36	0.986297	11374693	0.000000
303652373	2075334	11066	9510.684215	31922	11	0.736677	31769	11	0.991690	11395427	0.000000
303686211	2070152	10808	9514.467696	32012	7	0.671590	31699	38	0.920162	11416233	0.000000
303659807	2077443	10850	9517.938690	31840	12	0.800834	31586	13	0.951582	11436842	0.000000
303699709	2075787	10561	9518.418608	31722	2	0.626532	31710	19	0.970636	11457778	0.000000
303652769	2079686	10863	9520.649761	31967	8	0.773508	31846	13	0.982192	11478126	0.000000
303625130	2073709	10580	9519.263556	31839	13	0.862643	31802	8	0.989200	11498859	0.000000
303645022	2071774	10772	9522.094312	31608	3	0.916699	31794	3	0.926902	11519563	0.000000
303672561	2075881	10823	9521.315561	32063	4	0.892323	31801	7	0.935959	11540104	0.000000
303672439	2071349	10797	9526.394645	31981	5	0.926998	31903	21	0.961162	11560329	0.000000
303710708	2064327	10749	9526.782258	31930	4	0.756929	31864	24	0.976447	11580671	0.000000
303708363	2072128	10778	9524.744204	31674	14	0.852588	31822	10	0.985716	11600658	0.000000
303695726	2073261	10661	9522.233795	31775	18	0.866393	31819	11	0.991337	11620796	0.000000
303644546	2076024	10804	9521.190590	31963	7	0.918973	31640	11	0.994746	11641256	0.000000
303690982	2070861	10754	9519.904053	31862	8	0.939712	31826	27	0.996814	11661570	0.000000
303704255	2060688	10800	9515.114306	31606	12	0.963438	31779	10	0.998068	11681738	0.000000
303704506	2073716	10994	9514.149430	31669	6	0.977827	31902	17	0.998828	11701892	0.000000
303692047	2069028	10799	9513.010784	31690	10	0.718352	31724	23	0.840701	11722414	0.000000
303622525	2080438	10843	9511.111289	31891	23	0.818656	31668	10	0.903392	11742665	-1.#IND00
303681758	2071155	10733	9516.393025	31726	8	0.890023	31680	28	0.941412	11763224	-1.#IND00
303692227	2072874	10684	9517.232825	31758	8	0.933304	31732	4	0.950252	11783152	-0.011305
303636972	2077231	10820	9520.970456	31777	6	0.928365	31830	10	0.969830	11803802	-0.015433
303569416	2085153	10800	9527.942991	31662	1	0.926012	31808	12	0.981703	11824218	-0.013773
303692131	2065841	10632	9517.559796	31680	24	0.613746	31755	10	0.988904	11843671	-0.009563
303687593	2067897	10702	9516.295352	31873	9	0.765755	31823	19	0.993271	11863893	-0.006935
303656337	2076657	10775	9516.929747	31863	4	0.857941	31986	17	0.995919	11884038	-0.003989
303672821	2067216	10813	9519.166931	31961	9	0.913847	31854	9	0.997525	11904274	-0.002962
303682681	2072847	10776	9504.796484	31657	7	0.875588	31726	16	0.998499	11924031	-0.002427
303662090	2073520	10580	9510.267317	31939	6	0.854435	31672	28	0.999090	11944015	-0.001912
303690584	2070639	10707	9517.792243	31817	5	0.911721	31900	21	0.999448	11963895	-0.002069
303720807	2064985	10769	9518.260976	31781	9	0.868822	31844	9	0.999665	11983743	-0.001821
303691307	2068969	10806	9512.462686	31985	9	0.794772	31572	6	0.999797	12003900	0.000223
303681707	2075601	11026	9517.432056	32062	10	0.788189	31958	13	0.999877	12023536	-0.003469
303648078	2071895	10675	9518.998395	31815	9	0.718004	31763	13	0.999925	12043356	-0.002890
303649641	2075327	10840	9527.472724	31939	9	0.828982	31764	29	0.999955	12062884	-0.002509
303708832	2066913	10921	9518.395735	31813	5	0.831215	31718	17	0.999973	12082460	-0.002353
303713645	2066799	10698	9519.788316	31840	2	0.885839	31711	15	0.999983	12102066	-0.002751
303673798	2065171	10718	9521.356543	31595	2	0.878746	31512	21	0.960982	12121412	-0.002502
303694017	2066381	10788	9521.321291	31673	4	0.926465	31840	20	0.863206	12141121	-0.002304
303657691	2069623	10742	9512.648207	31906	9	0.902936	31423	45	0.917041	12160890	-0.001998
303704013	2061499	10854	9510.445343	31841	7	0.930461	31538	12	0.949689	12180393	-0.003888
303721945	2069848	10491	9515.729591	31886	11	0.935042	31721	7	0.969489	12199925	-0.005253
303717438	2066689	10804	9519.638068	31749	5	0.796425	32048	13	0.981496	12219083	-0.004728
303714334	2062697	10755	9522.034662	31696	5	0.863142	31781	19	0.988778	12238347	-0.004422
303640117	2082164	10984	9523.626048	32047	9	0.917002	31789	2	0.993195	12258013	-0.003834
303684054	2068883	10874	9520.501173	31966	7	0.773362	31937	15	0.989862	12277227	-0.003545
303684942	2072277	10803	9521.514560	31665	7	0.858314	31730	20	0.993851	12296620	-0.003934
303682392	2065466	10625	9516.631465	31930	4	0.914074	31684	10	0.837669	12315980	-0.001753
303715385	2070754	10680	9510.615431	32057	13	0.900241	31785	48	0.901554	12335406	-0.001160
303653451	2075237	10770	9507.816481	31945	10	0.756590	31658	16	0.940297	12354568	-0.001146
303661355	2076158	10827	9517.805505	31917	5	0.848324	31795	33	0.963793	12373935	-0.001275
303676979	2068812	10639	9523.439159	31933	10	0.725441	31481	27	0.978042	12393262	-0.001226
303695579	2071994	10668	9516.675668	31929	5	0.833493	31565	28	0.986683	12412259	-0.001025
303658780	2074428	10823	9520.062489	31817	7	0.773508	31810	15	0.991924	12431502	-0.001194
303690234	2070120	11031	9534.789873	31780	4	0.862643	31789	23	0.995102	12450911	-0.000948
303623750	2077421	11021	9527.738415	31645	17	0.916699	31732	15	0.997030	12469994	-0.000846
303715627	2061390	10725	9519.503731	31713	8	0.744450	31852	14	0.998199	12488805	-0.000716
303668233	2073575	10904	9513.312389	31957	3	0.751428	31291	30	0.998908	12507435	-0.000780
303687039	2070224	10729	9518.551871	31609	4	0.642758	31805	11	0.999338	12526576	-0.000542
303658719	2073121	10863	9516.308538	31752	9	0.783349	31862	14	0.999598	12545375	-0.000420
303728217	2066474	10520	9514.674472	31935	3	0.867035	31756	27	0.999756	12564274	-0.000132
303652646	2070148	10987	9518.131434	31945	3	0.815914	31660	24	0.999852	12583365	0.000162
303674484	2070411	10690	9519.980832	31648	4	0.888360	31717	13	0.999910	12602297	-0.000197
303707887	2067861	10885	9521.585146	31955	5	0.852825	31950	10	0.999946	12621358	-0.000524
303686634	2074465	10779	9515.768834	32019	6	0.871882	31838	21	0.999967	12640425	-0.000533
303699576	2069098	10690	9518.903407	31740	5	0.922302	31672	19	0.999980	12658967	-0.000500
303704372	2067200	10716	9514.504237	31893	9	0.737614	31917	12	0.998292	12677679	-0.000521
303703384	2072857	10656	9509.964967	31685	6	0.742130	31902	8	0.998964	12696533	-0.000187
303677323	2076250	10853	9521.430890	31917	12	0.843613	31777	33	0.999372	12715263	-0.000362
303659565	2073209	10791	9527.164984	31740	11	0.905159	31758	8	0.999619	12734310	0.000699
303645482	2079971	10804	9524.230148	31913	10	0.824347	31791	14	0.999769	12753090	0.001341
303736963	2052875	10510	9519.591874	32135	9	0.747868	31643	20	0.999860	12771830	0.001306
303730385	2073390	10951	9514.168438	31707	3	0.847093	31638	32	0.999915	12790233	0.001430
303703069	2065111	10802	9516.101811	31700	9	0.860664	31632	11	0.999948	12808864	0.000485
303674346	2062971	10681	9517.979432	31705	4	0.908718	31595	4	0.999969	12826979	0.000360
303677262	2079437	10779	9516.171262	31907	6	0.917461	31989	17	0.971552	12845518	0.000347
303615890	2075702	10671	9521.980849	31753	3	0.736874	31749	12	0.982748	12864507	0.000372
303681808	2072487	10866	9523.233819	31749	5	0.840426	31891	23	0.967874	12883221	0.000421
npatches	nstrain	runtime	dt	init_x	init_y	init_y_blood	init_z	init_S	beta0	beta1	beta2	beta3	mean_beta	B	d	delta	delta_blood	b[0]	mut	m	CTL	c	g	epsilon	k	het	lambda	rho	omega	x_max	patch.dyna	DELTA	A	VA
10000	1	100.000000	0.001000	21900	9499	5000000	0.001000	10000000	14.995799	16.630748	23.050593	10.659630	16	800000000	0.010000	1.000000	432.000000	80000	0.000050	0.004800	0	0.500000	0.000000	2.500000	16.000000	0.500000	0.001000	0.001000	0.010000	31872	0	10.000000	7.000000	1.000000
sus	inf	inf_blood	z	x[0]	y[0][0]	z[0]	x[1]	y[1][0]	z[1]	S[0]	synchrony
219000000	94990000	5000000	10.000000	21900	9499	0.001000	21900	9499	0.001000	10000000	0.000000
160188828	34679501	181050	3941.516320	16119	3430	0.394152	15218	3713	0.394152	10540692	0.000000
244176658	10988842	57401	6325.803353	25794	814	0.632580	23548	1273	0.632580	10717138	0.000000
277196113	5488819	28503	7771.765723	29461	211	0.777177	27975	455	0.777177	10807851	0.000000
292306894	3364981	17480	8645.794074	31210	28	0.864868	30704	130	0.864868	10859600	0.000000
299767564	2387323	12380	9113.544276	31799	10	0.918048	31283	35	0.918048	10892141	0.000000
303728984	1901217	9952	9215.713604	31627	21	0.950300	31786	39	0.950300	10913688	0.000000
305954096	1642239	8515	9112.643158	31680	11	0.969859	31780	33	0.969859	10929707	0.000000
307138261	1496902	7839	8990.643749	31876	11	0.981721	31709	18	0.981721	10942751	0.000000
307888149	1411568	7291	8873.684709	31837	16	0.694458	31995	10	0.988915	10953637	0.000000
308259852	1371418	7139	8809.919984	31676	46	0.814702	31800	8	0.877661	10963352	0.000000
308404964	1360127	7205	8785.595014	31961	7	0.887625	31748	45	0.925807	10973034	0.000000
308517421	1343741	6968	8768.827598	31843	9	0.931850	31764	7	0.955005	10982501	0.000000
308604152	1334593	6931	8761.741064	31866	9	0.533073	31744	13	0.817875	10991711	0.000000
308577945	1345099	7054	8769.722211	31035	183	0.716830	31680	30	0.889549	11000499	0.000000
308643452	1326627	6913	8750.557159	31316	74	0.828270	32015	3	0.587074	11009500	0.000000
308653044	1327399	6684	8754.493824	31875	5	0.887231	31672	83	0.749579	11018067	0.000000
308635005	1332398	6947	8751.070504	31833	0	0.846725	31111	109	0.848131	11027075	0.000000
308685760	1324566	6911	8755.673875	31798	13	0.853954	31207	55	0.907898	11035743	0.000000
308718505	1323355	6838	8742.726290	31730	13	0.911430	31863	42	0.944145	11044194	0.000000
308681572	1327237	7092	8727.534738	31791	0	0.802638	31801	6	0.912402	11052843	0.000000
308618607	1339623	7066	8752.085698	31959	52	0.586668	31714	28	0.891308	11061463	0.000000
308655935	1324465	6875	8754.077598	31524	117	0.749333	31847	28	0.934083	11069968	0.000000
308713381	1316179	6848	8734.211593	31000	49	0.847982	31720	10	0.960025	11078649	0.000000
308675501	1334047	6939	8738.827077	31852	10	0.907808	31700	19	0.975757	11087210	0.000000
308698269	1319733	6864	8742.050361	31835	1	0.849604	31614	4	0.822275	11095869	0.000000
308736226	1316053	6803	8731.109524	31902	21	0.857057	31636	33	0.892218	11104387	0.000000
308689701	1327841	6835	8740.440714	31633	12	0.913312	31489	29	0.934635	11112710	0.000000
308672145	1328726	6749	8733.601765	31808	17	0.920370	31626	8	0.960359	11121515	0.000000
308630254	1332467	6948	8748.466293	31954	10	0.951708	31799	40	0.841209	11130246	0.000000
308653269	1332765	6954	8753.791416	31594	0	0.902034	31530	38	0.903700	11138612	0.000000
308631002	1335476	6863	8750.897227	31678	3	0.654554	31782	6	0.941598	11147218	0.000000
308650630	1325567	6995	8757.832207	31714	45	0.753878	31746	24	0.863828	11155645	0.000000
308679251	1318507	6755	8740.965613	31569	45	0.850738	31782	15	0.917418	11164115	0.000000
308666762	1332376	6870	8730.638818	31814	7	0.909479	31771	50	0.701649	11172372	0.000000
308666159	1331455	6936	8740.218268	31833	4	0.945103	30866	138	0.819063	11180859	0.000000
308616118	1328081	7001	8744.343924	31668	12	0.780949	31131	73	0.890270	11189241	0.000000
308668535	1321769	7011	8746.839360	31659	10	0.867155	31644	17	0.933454	11197633	0.000000
308702939	1324934	6837	8732.159035	31560	28	0.919436	31747	26	0.959643	11206282	0.000000
308718753	1330788	7138	8734.676421	31669	5	0.951141	31849	14	0.975525	11214380	0.000000
308642590	1329647	7007	8745.493751	31754	7	0.926892	31993	9	0.985157	11222876	-1.#IND00
308685229	1323989	6749	8750.579556	31724	12	0.942653	31908	7	0.688414	11231281	-1.#IND00
308725940	1322620	6848	8745.104311	31820	15	0.838990	31461	111	0.811037	11239224	-0.010549
308699942	1325769	6962	8744.959761	31718	3	0.683454	31357	94	0.885402	11247499	-0.001986
308663015	1323661	6960	8735.555800	31913	22	0.808029	31339	70	0.930502	11255928	0.003211
308678025	1322938	6844	8741.501105	31758	6	0.881619	31592	31	0.957852	11264611	-0.000527
308669709	1318483	6771	8736.220088	31676	5	0.928207	31906	8	0.820376	11273166	0.005524
308673906	1328714	6949	8737.796496	31823	12	0.956461	31805	30	0.891066	11281539	0.003479
308652367	1323849	6861	8741.655260	31802	6	0.904196	31838	20	0.933937	11290109	0.001406
308608590	1330029	6868	8742.560957	31576	28	0.784549	31961	9	0.959936	11298424	0.000593
308658207	1328671	6908	8764.026330	31825	29	0.869339	31743	13	0.861912	11306755	-0.002231
308611498	1339806	6978	8753.420933	32016	1	0.898054	31915	43	0.916256	11314957	-0.002951
308623368	1336212	7071	8754.234370	31835	2	0.935453	31745	8	0.949213	11323553	-0.003020
308638577	1329965	6940	8758.752463	31969	13	0.720166	31764	5	0.969200	11331799	-0.003035
308692278	1326797	6993	8739.062663	31791	32	0.720319	31913	22	0.981321	11340551	-0.001746
308681379	1325592	7000	8746.428292	31241	60	0.830386	31814	3	0.954138	11348860	-0.002545
308641610	1330168	7085	8749.067974	31857	10	0.897137	31793	29	0.838535	11357121	-0.004153
308635795	1323784	7008	8755.665418	32040	3	0.937618	31109	97	0.902079	11365636	-0.003603
308697263	1322020	6895	8747.396018	31926	9	0.962168	31512	10	0.940615	11373553	-0.004027
308688084	1324254	6956	8748.535664	31781	3	0.643324	31915	19	0.963986	11381726	-0.002448
308629570	1329865	6973	8735.136558	31592	60	0.783692	31676	2	0.888924	11390042	-0.000991
308684371	1317331	6854	8743.097478	31612	15	0.868819	32073	32	0.915134	11398170	-0.001314
308726302	1317637	6852	8745.517094	31955	2	0.879336	31977	10	0.948532	11406397	-0.001579
308700999	1318105	6855	8739.039165	31700	5	0.837799	31760	40	0.729462	11414368	-0.001687
308718900	1326714	7006	8734.282126	31695	28	0.805546	31701	39	0.835931	11422223	-0.004355
308690132	1327229	6927	8724.566729	31748	14	0.674491	31827	17	0.900500	11430154	-0.004476
308634905	1332414	7022	8755.824574	31841	35	0.802594	31567	33	0.806282	11438135	-0.003866
308653642	1326994	6966	8737.365980	31989	15	0.880282	31763	9	0.882519	11446370	-0.003491
308659751	1331077	6913	8736.521743	31686	12	0.927396	31805	17	0.916456	11454522	-0.003635
308666773	1325316	6781	8750.799184	31631	4	0.875189	31757	24	0.949334	11462526	-0.003256
308686642	1320461	6839	8749.895704	31697	5	0.924308	31632	32	0.969274	11470406	-0.003034
308681454	1324423	6966	8737.405831	31737	12	0.948499	31796	10	0.981366	11478593	-0.002966
308659912	1333056	6930	8746.535410	31873	9	0.968767	31762	30	0.931524	11486850	-0.003433
308609860	1332131	6822	8747.426640	31667	9	0.981058	31961	2	0.768090	11494646	-0.001851
308677493	1324675	6724	8756.784507	31840	20	0.808327	31660	11	0.851230	11502620	-0.001865
308703414	1322781	6882	8750.612758	31840	4	0.883759	31672	23	0.909778	11510657	0.002295
308722560	1321092	6844	8745.506261	31955	81	0.494222	31453	22	0.945284	11518348	0.002074
308674934	1330963	6831	8747.364377	30162	359	0.693269	31940	21	0.865291	11526536	0.002874
308645372	1335490	7014	8745.155106	30710	121	0.813981	31696	36	0.918305	11534486	0.002607
308668969	1323731	6865	8746.014782	31608	17	0.887188	31679	33	0.858722	11542991	0.002766
308646831	1326820	6702	8742.364602	31469	15	0.931585	31809	7	0.914321	11551129	0.002229
308705397	1320976	6827	8741.662639	31696	9	0.884371	31665	7	0.948040	11558744	0.002396
308762062	1315121	6846	8736.340209	31834	13	0.929876	31913	4	0.880552	11566603	0.002329
308717636	1328265	6843	8730.056707	32072	12	0.646255	31797	5	0.927560	11574180	0.002358
308554008	1341499	6892	8744.137887	32002	20	0.785470	31715	10	0.956068	11582068	0.002846
308625895	1332210	6953	8766.705787	31630	36	0.869897	31779	1	0.754882	11589842	0.002788
308706520	1318809	6815	8755.590355	31731	11	0.806869	31659	20	0.839990	11597429	0.003615
308663753	1335562	6881	8741.594022	31869	4	0.882875	31699	25	0.902961	11605300	0.003356
308652673	1329444	6791	8749.865971	31713	28	0.928969	31845	9	0.941150	11612705	0.004692
308642542	1332204	6939	8768.212261	31728	12	0.956923	31859	14	0.964310	11620559	0.004874
308697282	1321319	6794	8751.678897	31738	7	0.973876	31831	31	0.978356	11628491	0.005361
308654397	1328218	6922	8754.180082	31893	39	0.712939	31832	14	0.986874	11636532	0.005287
308604502	1334011	6775	8748.328053	31828	5	0.825910	31755	3	0.965595	11644439	0.005603
308665933	1326790	6866	8763.672709	31757	27	0.894423	31609	7	0.979135	11652297	0.004459
308667827	1326831	7017	8743.960142	31980	22	0.935972	31909	16	0.945884	11659891	0.004511
308611503	1333678	6886	8738.097683	31807	36	0.719851	31722	20	0.967181	11667768	0.004517
308679986	1323646	7002	8742.209556	31532	16	0.830102	31668	14	0.980097	11675214	0.004391
308638257	1330201	7033	8744.141699	31703	8	0.896965	31947	13	0.726250	11682960	0.004319
308630760	1332183	6986	8767.232502	31920	4	0.857303	31748	15	0.833983	11690647	0.003709
308690080	1323151	6765	8757.163067	31677	1	0.669466	31629	53	0.808852	11698511	0.003646
npatches	nstrain	runtime	dt	init_x	init_y	init_y_blood	init_z	init_S	beta0	beta1	beta2	beta3	mean_beta	B	d	delta	delta_blood	b[0]	mut	m	CTL	c	g	epsilon	k	het	lambda	rho	omega	x_max	patch.dyna	DELTA	A	VA
10000	1	100.000000	0.001000	21900	9499	5000000	0.001000	10000000	12.765530	9.162797	10.937770	14.429018	16	800000000	0.010000	1.000000	432.000000	80000	0.000050	0.004800	0	0.500000	0.000000	2.500000	17.000000	0.500000	0.001000	0.001000	0.010000	31872	0	10.000000	7.000000	1.000000
sus	inf	inf_blood	z	x[0]	y[0][0]	z[0]	x[1]	y[1][0]	z[1]	S[0]	synchrony
219000000	94990000	5000000	10.000000	21900	9499	0.001000	21900	9499	0.001000	10000000	0.000000
165003410	31263582	163811	3941.516320	18285	2470	0.394152	21896	1558	0.394152	10533670	0.000000
250898845	9232924	48319	6325.803353	28513	331	0.632580	30370	75	0.632580	10692134	0.000000
283382717	4286969	22422	7771.732510	31211	27	0.777177	31830	19	0.777177	10767257	0.000000
297726516	2465488	13008	8620.396999	32067	8	0.864868	31873	5	0.864868	10805220	0.000000
304633559	1649846	8667	8849.640785	31968	10	0.918048	31687	8	0.762001	10825003	0.000000
308113209	1258720	6599	8609.283505	31923	5	0.939170	31857	8	0.855664	10835751	0.000000
310018115	1056620	5407	8299.755314	31678	5	0.668775	31789	8	0.742896	10841842	0.000000
310943304	968729	4960	8116.281908	31740	2	0.603753	31961	3	0.550945	10845313	0.000000
311298990	959546	5091	8052.302405	31679	15	0.698958	31877	7	0.727668	10847591	0.000000
311267102	971132	5122	8060.222245	31977	22	0.754590	31925	2	0.666881	10850103	0.000000
311341890	957112	4943	8051.710248	31586	5	0.565657	31837	7	0.507697	10852266	0.000000
311396451	949612	5014	8064.673479	31766	7	0.736591	32078	4	0.622079	10854596	0.000000
311507390	930656	4843	8050.156558	31767	3	0.603662	31966	13	0.485169	10856676	0.000000
311480234	945041	4975	8028.796077	31706	12	0.629624	31911	8	0.687779	10858398	0.000000
311467986	941571	4858	8043.955613	31730	4	0.775384	31742	4	0.538840	10860629	0.000000
311399254	944405	5009	8050.189203	31693	5	0.863780	31524	16	0.552331	10862905	0.000000
311522791	938336	4857	8046.519381	31908	9	0.659098	31844	5	0.728509	10864844	0.000000
311521542	932391	4912	8041.559382	31846	12	0.630314	31835	4	0.571627	10866548	0.000000
311495851	947233	4916	8041.787936	32062	21	0.775802	31750	0	0.353411	10868458	0.000000
311380158	953446	4987	8059.895732	32014	6	0.717543	31850	3	0.510532	10870766	0.000000
311403767	948475	5032	8058.877003	31828	14	0.724348	31963	7	0.685702	10873019	0.000000
311465637	940409	4961	8049.545514	31721	1	0.437073	31687	1	0.425786	10874496	0.000000
311397556	955477	4868	8052.172386	31781	8	0.656624	32111	9	0.603190	10876699	0.000000
311419482	944380	4765	8054.467510	31947	10	0.784879	31515	6	0.629167	10878620	0.000000
311450387	945922	5052	8052.623162	31839	0	0.357677	31807	7	0.585505	10880225	0.000000
311483440	936437	4821	8056.025122	31680	28	0.540976	31927	2	0.551492	10882233	0.000000
311498208	949835	4903	8043.999416	31680	16	0.721623	31825	1	0.543841	10884189	0.000000
311486729	935421	4837	8052.799317	32097	7	0.831177	32060	4	0.547739	10885887	0.000000
311530114	932631	4835	8045.205894	31926	2	0.707468	32110	8	0.725724	10887141	0.000000
311520861	936318	4889	8029.922530	31726	2	0.681173	31926	1	0.425363	10888910	0.000000
311445008	951435	4921	8045.251208	31661	4	0.806646	31768	0	0.597278	10890796	0.000000
311430853	954020	5004	8054.649248	31621	1	0.748910	31816	2	0.643848	10892793	0.000000
311362206	954507	4944	8072.207445	31613	2	0.797541	31743	6	0.784010	10895312	0.000000
311510471	924760	4793	8051.532499	31636	16	0.624878	31785	6	0.488052	10897258	0.000000
311577844	926115	4894	8034.035188	31859	4	0.772506	31827	0	0.481613	10898734	0.000000
311535492	948474	4985	8043.914004	31847	3	0.557519	32015	10	0.507628	10900236	0.000000
311467798	948372	5040	8046.465776	31902	1	0.525307	31854	1	0.466503	10902392	0.000000
311429477	952727	5017	8067.711829	31765	25	0.657704	31941	4	0.510259	10904329	0.000000
311536001	925605	4746	8054.507954	31918	4	0.792413	31631	11	0.567297	10906015	0.000000
311607880	922329	4820	8013.446114	31760	2	0.603517	31758	5	0.431107	10907419	-1.#IND00
311551003	938122	4957	8017.289512	31605	2	0.659677	31750	7	0.487131	10908943	-1.#IND00
311457839	951182	4907	8053.159142	31937	1	0.738130	31657	5	0.624601	10911128	-0.038324
311418757	946739	4961	8058.191413	31595	5	0.800031	31780	4	0.736805	10912932	-0.022723
311374245	963260	5122	8080.780617	31941	4	0.726892	31843	1	0.613754	10914923	-0.012192
311452369	929355	4887	8057.717880	31915	2	0.421777	31834	1	0.611392	10916938	-0.015889
311583241	928685	4847	8025.902241	31883	5	0.649334	31753	6	0.726362	10918676	-0.013103
311512064	946382	4824	8041.448601	31832	21	0.692356	31933	1	0.688508	10920777	-0.010741
311517657	936667	4727	8046.924115	31447	4	0.813428	31775	1	0.489150	10922533	-0.011645
311526144	937443	4746	8040.260909	31767	2	0.375887	31870	7	0.526130	10924217	-0.010561
311436272	951053	5045	8061.143780	31709	18	0.576965	32036	5	0.612270	10926048	-0.003288
311536905	924758	4949	8040.717749	31775	6	0.743448	31902	1	0.405069	10927595	-0.000908
311494838	940924	5110	8033.999816	31923	9	0.844413	32013	12	0.611205	10929496	0.000035
311492885	945705	4885	8039.232525	31767	2	0.590958	32206	1	0.440728	10931343	-0.002122
311479085	948270	5028	8039.048729	31629	14	0.610617	31805	6	0.552066	10932766	-0.004226
311443615	955891	5029	8036.420267	31851	19	0.553584	31572	7	0.481385	10934762	-0.004091
311450874	948326	4919	8048.655195	32043	5	0.729269	31920	8	0.530413	10936422	-0.003404
311453317	947314	4798	8059.490356	31901	4	0.379487	31804	4	0.637703	10938069	-0.003256
311465662	932506	4957	8073.720513	31907	12	0.623687	32095	3	0.740433	10939584	-0.002687
311563982	920840	4779	8044.161416	31812	6	0.771783	32076	5	0.455180	10941241	-0.003033
311489130	942463	4869	8024.345285	31802	24	0.602765	31805	9	0.587625	10942738	-0.003279
311412785	960179	4927	8047.948232	31801	21	0.759095	31916	1	0.612416	10944527	-0.003732
311406687	948957	5067	8071.653702	31704	1	0.661883	31899	4	0.490118	10946361	-0.003304
311506655	927300	4815	8066.350482	31669	7	0.709084	31818	3	0.564823	10948140	-0.002917
311637664	923537	4831	8016.366602	31647	8	0.804388	31909	6	0.679400	10949146	-0.003000
311411531	964490	4950	8037.937433	31835	22	0.600224	31907	2	0.548132	10950841	-0.003780
311356557	955943	5052	8058.392573	31645	3	0.757554	31757	10	0.610036	10952810	-0.003265
311403455	944867	5002	8054.357778	31936	0	0.672911	31715	2	0.751938	10954681	-0.003223
311443767	949837	4936	8068.783146	31735	29	0.570692	31902	6	0.542314	10956563	-0.002554
311449682	945491	4960	8073.989484	31914	9	0.739644	31744	12	0.678741	10958422	-0.002525
311524990	931323	4958	8033.935834	32048	4	0.800166	31865	3	0.514326	10960170	-0.003325
311509182	941486	4979	8041.884016	31844	11	0.831124	31711	12	0.569891	10961612	-0.003074
311472128	946693	4949	8041.725583	31778	14	0.563060	31740	9	0.584412	10963590	-0.002964
311466003	942378	4856	8044.761118	31808	8	0.735016	31909	9	0.744814	10965576	-0.002456
311467929	938410	4843	8043.260784	31822	9	0.685072	31917	5	0.700699	10967326	-0.003600
311509307	937060	4970	8048.606901	31836	14	0.796580	31940	5	0.674000	10968953	-0.003429
311505405	938894	4876	8046.331209	32178	5	0.647457	31945	9	0.583752	10970255	-0.003323
311537560	930298	4839	8041.178926	31819	12	0.688560	31884	4	0.509878	10972136	-0.003383
311526283	940090	5014	8046.460469	31623	14	0.808410	31822	8	0.584378	10974018	-0.003294
311463553	944820	5051	8073.090390	31665	21	0.505294	31830	15	0.615971	10975780	-0.003838
311529424	931343	4829	8045.818564	31822	21	0.699983	31900	2	0.670121	10977350	-0.004197
311556239	932245	4880	8019.541445	31497	18	0.818053	31925	7	0.492258	10978836	-0.003984
311550516	939497	4873	8023.997973	31727	26	0.688401	31803	1	0.526247	10980488	-0.005312
311344755	968968	5032	8073.240355	31716	3	0.811029	31706	10	0.547469	10982461	-0.005399
311376901	948181	4902	8085.491602	31829	10	0.885398	31735	2	0.469718	10984683	-0.005378
311482463	936334	4828	8053.660759	31913	11	0.687760	31845	8	0.536684	10986258	-0.005130
311470051	949330	4932	8059.968277	32031	5	0.810640	31859	7	0.685022	10987834	-0.005106
311452067	942628	4858	8055.603556	32168	4	0.744642	31770	6	0.648768	10989762	-0.004964
311404937	948474	4912	8075.427057	31868	14	0.680880	31905	7	0.592183	10991604	-0.005191
311456546	939842	4902	8060.650371	31944	4	0.806468	31760	9	0.752677	10993305	-0.004987
311485313	941863	4998	8045.405617	32004	4	0.661643	31800	6	0.585627	10994922	-0.004264
311444369	944343	4993	8048.582232	31829	45	0.439778	31829	4	0.541155	10996710	-0.004169
311399123	953857	4922	8059.218516	31712	54	0.660251	31688	7	0.655374	10998537	-0.004221
311412748	948399	4894	8056.431527	31860	11	0.793957	31730	1	0.581568	11000535	-0.005293
311498130	935342	4944	8053.791020	31970	9	0.649138	31914	4	0.407819	11001904	-0.006357
311488976	946585	4957	8051.871954	31645	2	0.655364	31750	20	0.640869	11003588	-0.006233
311428373	956850	4986	8058.676589	31936	3	0.790994	31711	1	0.518933	11005531	-0.006429
311415947	952507	4862	8052.448676	31863	4	0.759693	31942	8	0.631491	11007507	-0.006668
311435664	949090	4916	8047.125667	31848	10	0.592657	31677	0	0.467167	11009115	-0.006713
311493173	933727	4920	8074.338962	31761	15	0.752965	31770	14	0.463670	11011005	-0.006631
npatches	nstrain	runtime	dt	init_x	init_y	init_y_blood	init_z	init_S	beta0	beta1	beta2	beta3	mean_beta	B	d	delta	delta_blood	b[0]	mut	m	CTL	c	g	epsilon	k	het	lambda	rho	omega	x_max	patch.dyna	DELTA	A	VA
10000	1	100.000000	0.001000	21900	9499	5000000	0.001000	10000000	23.312925	22.712652	17.786491	23.688909	16	800000000	0.010000	1.000000	432.000000	80000	0.000050	0.004800	0	0.500000	0.000000	2.500000	18.000000	0.500000	0.001000	0.001000	0.010000	31872	0	10.000000	7.000000	1.000000
sus	inf	inf_blood	z	x[0]	y[0][0]	z[0]	x[1]	y[1][0]	z[1]	S[0]	synchrony
219000000	94990000	5000000	10.000000	21900	9499	0.001000	21900	9499	0.001000	10000000	0.000000
169869162	28121022	147079	3941.516320	12583	3990	0.394152	12617	4138	0.394152	10522165	0.000000
257362878	7695980	40018	6325.803353	19285	1831	0.632580	19494	1970	0.632580	10663827	0.000000
289082807	3309142	17375	7770.228626	23629	983	0.777177	23745	988	0.777177	10723745	0.000000
302577692	1739263	9046	8474.173485	25061	844	0.864868	26566	585	0.864868	10749814	0.000000
308714927	1081760	5773	8255.976584	26838	637	0.918048	27668	520	0.918048	10759368	0.000000
311730823	783124	4030	7699.373246	28029	397	0.950300	28268	334	0.950300	10761207	0.000000
313038078	693801	3602	7384.870686	29344	387	0.969859	28697	343	0.969859	10759433	0.000000
312988232	786290	4168	7405.814635	28006	410	0.981721	30128	191	0.981721	10757652	0.000000
312539221	818196	4338	7597.836194	29045	417	0.988915	29869	195	0.988915	10757217	0.000000
312984149	724959	3785	7564.349661	28625	419	0.993277	29798	337	0.993277	10755718	0.000000
313333404	706453	3675	7435.204709	29710	185	0.995923	29769	252	0.995923	10753169	0.000000
313315958	726105	3770	7408.523138	30172	184	0.997527	30376	196	0.997527	10750544	0.000000
312915985	806792	4368	7491.279167	30711	228	0.998501	29653	307	0.998501	10748879	0.000000
312789816	788416	4063	7561.690496	28602	470	0.999091	30035	201	0.999091	10747688	0.000000
313137876	720254	3694	7505.018073	29125	258	0.999449	30265	175	0.999449	10745746	0.000000
313213867	743844	3959	7435.130882	29352	346	0.999666	30064	197	0.999666	10743806	0.000000
313007631	766794	3992	7497.724653	29700	295	0.999797	30101	145	0.999797	10741990	0.000000
312957864	767646	4014	7528.770099	29391	274	0.999877	29840	269	0.999877	10740138	0.000000
313046622	748711	3909	7512.007395	29361	232	0.999925	30493	114	0.999925	10738674	0.000000
313112931	744838	3920	7471.206047	29662	328	0.999955	30826	128	0.999955	10736650	0.000000
313139853	747243	3815	7475.225065	29441	283	0.999973	30562	184	0.999973	10734343	0.000000
313146141	744778	3834	7476.858983	30304	144	0.999983	29758	241	0.999983	10732342	0.000000
313177470	729027	3616	7481.935432	30124	309	0.999990	29849	202	0.999990	10730222	0.000000
313158064	742098	3866	7475.844389	28703	396	0.999994	30754	158	0.999994	10728140	0.000000
313160308	739409	3832	7481.407962	29668	201	0.999996	30859	137	0.999996	10726218	0.000000
313139219	749253	3991	7474.537101	29785	263	0.999998	30137	205	0.999998	10724260	0.000000
312897950	786080	4098	7548.713751	29536	277	0.999999	29825	293	0.999999	10723146	0.000000
313086617	729979	3776	7534.536722	29789	204	0.999999	29854	206	0.999999	10721044	0.000000
313231064	731056	3919	7445.931556	29281	369	0.999999	29696	264	0.999999	10718740	0.000000
313177548	747167	3894	7438.310483	29589	230	1.000000	29372	273	1.000000	10716674	0.000000
312959747	794728	4096	7508.389826	29231	250	1.000000	30178	172	1.000000	10715126	0.000000
312964104	745883	3984	7560.037220	30548	149	1.000000	29885	234	1.000000	10713621	0.000000
313231370	723177	3728	7477.067498	29441	298	1.000000	29519	271	1.000000	10711603	0.000000
313199659	740492	3917	7459.604710	29690	252	1.000000	30167	196	1.000000	10709609	0.000000
313075766	760815	3991	7491.254685	30363	129	1.000000	29457	265	1.000000	10707638	0.000000
313093390	754412	3887	7508.545139	29994	301	1.000000	29298	293	1.000000	10705464	0.000000
313053764	741654	3954	7495.124412	28656	391	1.000000	30266	262	1.000000	10703627	0.000000
313169389	731943	3867	7490.446884	28903	247	1.000000	30209	184	1.000000	10701191	0.000000
313177664	735737	3841	7476.334868	29873	166	1.000000	30437	179	1.000000	10699088	0.000000
313114271	745495	3810	7484.726049	29451	312	1.000000	29479	204	1.000000	10697104	-1.#IND00
313116893	748673	3988	7501.590891	29357	406	1.000000	30896	64	1.000000	10695155	-1.#IND00
313222496	722239	3737	7460.268176	28930	435	1.000000	30898	165	1.000000	10693197	-0.003403
313214352	743886	3888	7440.450901	29609	266	1.000000	30557	168	1.000000	10690891	-0.002900
312994632	771893	4098	7521.749226	28525	366	1.000000	29845	257	1.000000	10689063	-0.011053
313131851	732599	3741	7523.082999	29336	196	1.000000	29952	181	1.000000	10687110	-0.015222
313335418	711392	3740	7428.845296	29660	280	1.000000	29862	204	1.000000	10684828	-0.010988
313141549	752848	3961	7467.513443	29597	298	1.000000	30522	208	1.000000	10682646	-0.007336
313008375	757573	3967	7535.220620	30395	123	1.000000	30463	184	1.000000	10681195	-0.007019
313149216	738335	3876	7523.727366	30299	149	1.000000	29932	255	1.000000	10679210	-0.008264
313202115	733329	3875	7452.606000	30189	231	1.000000	30597	92	1.000000	10676871	-0.005914
313043505	757106	4005	7495.897573	30349	203	1.000000	30063	161	1.000000	10675216	-0.004719
313197435	723545	3863	7499.743616	30491	158	1.000000	29904	251	1.000000	10672990	-0.004093
313271935	732127	3824	7468.365901	30138	197	1.000000	30466	106	1.000000	10670835	-0.002924
313179552	737095	3910	7470.199431	29745	205	1.000000	30180	180	1.000000	10668631	-0.002971
313142520	754928	3910	7468.945630	29859	249	1.000000	30550	153	1.000000	10666584	-0.001473
313070263	758351	4036	7497.216205	29605	235	1.000000	30964	70	1.000000	10664398	-0.001817
313129521	739087	3829	7496.126935	29913	229	1.000000	30893	158	1.000000	10662538	-0.001954
313155250	757077	3939	7465.018994	28826	442	1.000000	30646	136	1.000000	10660561	-0.000614
313036267	760372	4065	7503.219205	29383	282	1.000000	30967	95	1.000000	10658897	-0.000644
313144732	735377	3805	7509.048013	28761	313	1.000000	30593	138	1.000000	10656920	-0.001948
313228010	726317	3712	7484.760292	29113	230	1.000000	30051	236	1.000000	10654641	-0.001661
313096464	765525	4036	7472.102108	29934	252	1.000000	30823	145	1.000000	10652946	-0.002195
312960440	771349	4014	7542.629412	29134	372	1.000000	30171	257	1.000000	10651973	-0.002324
313009533	752355	3875	7513.787435	29076	344	1.000000	29437	265	1.000000	10650317	-0.002870
313176069	720256	3744	7500.463605	29441	279	1.000000	30216	175	1.000000	10648629	-0.002472
313326910	719487	3851	7431.605753	29002	354	1.000000	30286	187	1.000000	10646310	-0.001980
313125483	760570	3985	7470.449563	28779	389	1.000000	30813	140	1.000000	10644221	-0.002402
313014910	754781	3966	7516.064778	29302	273	1.000000	29278	441	1.000000	10642543	-0.002380
313200493	725447	3720	7489.697756	29458	235	1.000000	29462	199	1.000000	10640387	-0.002232
313207742	740197	3959	7444.156514	29340	291	1.000000	29525	252	1.000000	10638008	-0.002243
313005682	766595	4029	7477.787466	28827	390	1.000000	29630	264	1.000000	10636298	-0.002001
312986768	758468	3986	7511.454763	29580	230	1.000000	29932	181	1.000000	10634650	-0.002460
313106653	738259	3917	7500.874286	29772	207	1.000000	30155	128	1.000000	10632894	-0.001981
313150837	739875	3833	7456.810693	29721	324	1.000000	30259	221	1.000000	10630691	-0.002066
313032736	771421	3976	7473.631314	29085	275	1.000000	29366	311	1.000000	10629039	-0.002592
312845223	785708	4087	7529.607603	30277	223	1.000000	29871	232	1.000000	10627583	-0.002817
313070246	740479	3879	7510.928498	29278	346	1.000000	29486	313	1.000000	10625884	-0.002758
313253098	707619	3793	7455.104858	28542	356	1.000000	30418	110	1.000000	10623389	-0.002492
313243487	735550	3895	7463.242462	29630	179	1.000000	31344	95	1.000000	10621191	-0.002499
313076624	761894	4051	7456.729070	29894	239	1.000000	30859	128	1.000000	10619736	-0.002331
312984663	781100	4051	7512.566541	30071	260	1.000000	30576	182	1.000000	10618334	-0.004124
313080408	738185	3894	7522.945196	29754	200	1.000000	29637	286	1.000000	10616708	-0.004094
313206021	733676	3946	7462.957030	29869	191	1.000000	29698	232	1.000000	10614732	-0.004129
313073315	754451	3990	7496.552538	29158	456	1.000000	30583	97	1.000000	10612855	-0.003715
313079838	746928	3773	7503.118398	28591	295	1.000000	30799	136	1.000000	10610805	-0.003542
313186996	728999	3832	7483.140035	29464	282	1.000000	29778	215	1.000000	10608891	-0.002701
313096223	760767	3945	7470.059307	29058	277	1.000000	29743	240	1.000000	10606966	-0.002562
313063988	746307	3893	7495.192769	30027	240	1.000000	30197	138	1.000000	10605067	-0.002725
313181950	727444	3736	7481.774821	28711	395	1.000000	29606	301	1.000000	10603211	-0.002786
313078634	761847	3983	7497.485726	29263	266	1.000000	29587	286	1.000000	10601401	-0.002930
313113515	731127	3739	7507.209373	29821	244	1.000000	29477	226	1.000000	10599733	-0.003247
313147850	745873	3907	7463.107249	29532	329	1.000000	30374	109	1.000000	10597796	-0.003594
313098975	748087	3756	7481.374888	29698	187	1.000000	31299	64	1.000000	10596015	-0.003988
313139187	742838	3861	7490.967622	30098	187	1.000000	31146	93	1.000000	10594214	-0.003967
313131898	751764	3820	7485.225476	29407	302	1.000000	31043	75	1.000000	10592146	-0.004017
313058863	748863	3845	7525.096410	28869	383	1.000000	30543	174	1.000000	10590456	-0.004115
313231009	723851	3809	7460.324925	29383	334	1.000000	30136	239	1.000000	10588416	-0.003773
313194214	742923	3802	7453.912093	28827	298	1.000000	30124	230	1.000000	10586117	-0.003705
313118488	745533	3915	7507.504618	28945	310	1.000000	29775	255	1.000000	10584011	-0.003490
npatches	nstrain	runtime	dt	init_x	init_y	init_y_blood	init_z	init_S	beta0	beta1	beta2	beta3	mean_beta	B	d	delta	delta_blood	b[0]	mut	m	CTL	c	g	epsilon	k	het	lambda	rho	omega	x_max	patch.dyna	DELTA	A	VA
10000	1	100.000000	0.001000	21900	9499	5000000	0.001000	10000000	22.167904	17.943166	21.933961	15.984391	16	800000000	0.010000	1.000000	432.000000	80000	0.000050	0.004800	0	0.500000	0.000000	2.500000	19.000000	0.500000	0.001000	0.001000	0.010000	31872	0	10.000000	7.000000	1.000000
sus	inf	inf_blood	z	x[0]	y[0][0]	z[0]	x[1]	y[1][0]	z[1]	S[0]	synchrony
219000000	94990000	5000000	10.000000	21900	9499	0.001000	21900	9499	0.001000	10000000	0.000000
174963965	25182550	130600	3941.516320	13605	3711	0.394152	15743	2989	0.394152	10511097	0.000000
263675844	6333914	33105	6325.803353	20942	1659	0.632580	25398	801	0.632580	10635118	0.000000
294385727	2467562	13018	7756.850775	25785	603	0.777177	29378	174	0.777177	10681737	0.000000
306772191	1171417	6162	8096.945873	27795	466	0.864868	31207	33	0.864868	10696465	0.000000
312112540	658650	3377	7377.590600	28985	278	0.918048	31592	61	0.829265	10697288	0.000000
314357199	495772	2551	6761.172270	29753	218	0.950300	31525	3	0.896457	10692285	0.000000
314161268	713870	3599	6797.854728	30646	74	0.969859	31833	5	0.657490	10687182	0.000000
312628850	880387	4506	7320.230711	31518	23	0.981721	31766	49	0.792283	10686482	0.000000
313881052	556520	2969	7208.228171	31790	0	0.753511	31707	30	0.874029	10683215	0.000000
314811076	543864	2802	6705.024509	30967	305	0.716560	31702	3	0.872638	10676588	0.000000
313543863	836985	4397	7007.634980	25813	859	0.828106	31532	116	0.484001	10673172	0.000000
313201879	709420	3763	7319.323598	29045	188	0.895754	27004	796	0.687070	10671363	0.000000
314525330	510665	2662	6915.760687	30182	243	0.936780	30250	69	0.810222	10666568	0.000000
314119600	735253	3908	6843.907095	30056	181	0.961660	31381	8	0.884908	10661602	0.000000
312809665	853440	4369	7285.092023	30981	74	0.976748	31638	14	0.930202	10660274	0.000000
313811515	583474	3062	7195.925037	31301	22	0.985899	31708	4	0.668675	10657140	0.000000
314740149	539145	2770	6764.839964	31584	62	0.991448	31760	13	0.736117	10651073	0.000000
313559640	826162	4286	7007.228729	31583	34	0.994814	31658	37	0.781997	10647228	0.000000
313135258	719800	3735	7306.592501	31756	46	0.996855	31694	14	0.867791	10645587	0.000000
314341031	545836	2817	6962.978583	30970	106	0.998093	31732	30	0.609540	10640776	0.000000
314191071	686855	3503	6858.519891	31021	88	0.998843	30675	231	0.763204	10635568	0.000000
313208826	790715	4159	7191.975310	31610	0	0.708042	31525	29	0.856394	10633599	0.000000
313836006	610821	3163	7158.624766	29963	494	0.793580	31928	8	0.698371	10630683	0.000000
314500122	565173	2985	6873.166174	27764	515	0.874815	31868	15	0.657503	10625433	0.000000
313838401	757429	3916	6950.230290	29142	214	0.924081	31818	9	0.792291	10621124	0.000000
313194291	764552	4075	7269.651796	30831	90	0.953959	32033	38	0.538484	10619017	0.000000
314213309	543442	2868	7068.088400	31343	29	0.972078	29928	319	0.720111	10614968	0.000000
314378442	634853	3310	6811.219052	31716	8	0.983067	30659	68	0.830260	10609662	0.000000
313376444	793882	4076	7107.911909	31875	22	0.989731	31645	13	0.897060	10606928	0.000000
313662770	643874	3286	7179.862937	31378	54	0.993772	31650	0	0.698076	10604434	0.000000
314492386	552104	2841	6901.011273	31617	5	0.955754	31795	19	0.671432	10599271	0.000000
314149273	684656	3557	6904.579907	31734	8	0.600284	31567	39	0.800738	10594296	0.000000
313345771	758281	3908	7193.016519	26416	1762	0.699125	31778	2	0.613600	10591918	0.000000
314002307	595712	3114	7108.839634	26385	522	0.817533	31887	42	0.718932	10588177	0.000000
314253189	633640	3203	6926.310043	29182	216	0.889342	31554	25	0.829545	10583369	0.000000
313771140	719447	3763	7075.807443	30068	191	0.932891	31888	4	0.896627	10579900	0.000000
313856076	638839	3252	7122.406688	30218	148	0.959301	31673	108	0.588420	10576322	0.000000
314204161	610690	3098	6985.907666	30803	84	0.975318	30364	211	0.750395	10571854	0.000000
313917410	699333	3689	6995.546300	31571	23	0.985032	31074	21	0.848626	10567719	0.000000
[truncated: 163 more rows]
