# Supplementary material for: Large Variations in HIV-1 Viral Load Explained by Shifting-Mosaic Metapopulation Dynamics
Source: PLoS Biol. 2016 Oct 5;14(10):e1002567. doi: 10.1371/journal.pbio.1002567 (PMC5051940; doi:10.1371/journal.pbio.1002567)
Supplement: S1 Data — Each file gives the output from the simulations indicated by the filename: low migration (ms1, db432); high migration (ms1, db1); very high migration (ms10, db1); number of patches (np); reservoir (storage); no reservoir (nostorage); CTL immigration model (CTLimmig); CTL proliferation model (CTLprolif); β¯ (beta1, beta2, …). Within each file, there are 21 simulations for (k = 0,1,..,20), and data is output each day. For measures of synchrony, the final entry should be used. See Methods and S1 Simulation Code for further details. (ZIP) [file pbio.1002567.s002.zip › S1_Data/ms1_np10000_storage_noPD_CTLimmig_db432_beta17.tsv]

npatches	nstrain	runtime	dt	init_x	init_y	init_y_blood	init_z	init_S	beta0	beta1	beta2	beta3	mean_beta	B	d	delta	delta_blood	b[0]	mut	m	CTL	c	g	epsilon	k	het	lambda	rho	omega	x_max	patch.dyna	DELTA	A	VA
10000	1	100.000000	0.001000	21900	9499	5000000	0.001000	10000000	8.660825	24.320085	23.364469	13.476024	17	800000000	0.010000	1.000000	432.000000	80000	0.000050	0.004800	0	0.500000	0.000000	2.500000	0.000000	0.500000	0.001000	0.001000	0.010000	31872	0	10.000000	7.000000	1.000000
sus	inf	inf_blood	z	x[0]	y[0][0]	z[0]	x[1]	y[1][0]	z[1]	S[0]	synchrony
219000000	94990000	5000000	10.000000	21900	9499	0.001000	21900	9499	0.001000	10000000	0.000000
65673933	197758803	1029148	3941.516320	11559	16217	0.394152	4339	21177	0.394152	10733457	0.000000
67018652	194245583	1011066	6325.803353	11755	15834	0.632580	4339	20962	0.632580	11348716	0.000000
67067218	194170793	1011374	7771.765723	11880	15605	0.777177	4334	20972	0.777177	11962984	0.000000
67050228	194171311	1011743	8648.676577	11681	15933	0.864868	4273	20985	0.864868	12575523	0.000000
67057644	194165318	1011425	9180.483393	11824	15577	0.918048	4337	20965	0.918048	13188302	0.000000
67048698	194159954	1012286	9503.000201	11746	15603	0.950300	4309	20960	0.950300	13799396	0.000000
67044102	194183261	1010699	9698.592075	11784	15819	0.969859	4369	21081	0.969859	14407866	0.000000
67051065	194181071	1010404	9817.209710	11742	15754	0.981721	4285	21331	0.981721	15017785	0.000000
67057374	194167356	1011828	9889.145947	11790	15899	0.988915	4275	21082	0.988915	15625278	0.000000
67058513	194182592	1008102	9932.772025	11724	15961	0.993277	4242	21083	0.993277	16233875	0.000000
67052230	194200239	1011170	9959.229270	11790	15848	0.995923	4280	21105	0.995923	16839073	0.000000
67054909	194182768	1011687	9975.274394	11671	15884	0.997527	4209	21246	0.997527	17444076	0.000000
67049356	194195908	1010951	9985.005037	11562	15890	0.998501	4342	21127	0.998501	18048206	0.000000
67055417	194171423	1011970	9990.906233	11985	15603	0.999091	4151	21213	0.999091	18653435	0.000000
67062719	194157865	1011123	9994.485041	11956	15718	0.999449	4376	21126	0.999449	19256857	0.000000
67051216	194177034	1012462	9996.655426	11884	15587	0.999666	4314	21129	0.999666	19857559	0.000000
67055168	194174773	1010484	9997.971667	11905	15810	0.999797	4235	21245	0.999797	20458373	0.000000
67061499	194164617	1009513	9998.769908	11749	15758	0.999877	4263	20935	0.999877	21058793	0.000000
67052435	194194858	1010117	9999.254005	11833	15725	0.999925	4317	21142	0.999925	21657413	0.000000
67054952	194158885	1011045	9999.547588	11605	15723	0.999955	4297	21105	0.999955	22255343	0.000000
67045237	194212979	1011484	9999.725632	11708	15677	0.999973	4278	21193	0.999973	22852732	0.000000
67043725	194192832	1012402	9999.833608	11809	15754	0.999983	4277	20960	0.999983	23449247	0.000000
67059525	194150214	1013591	9999.899091	11636	15919	0.999990	4358	20944	0.999990	24046660	0.000000
67047496	194184593	1011220	9999.938803	11822	15927	0.999994	4361	20963	0.999994	24642297	0.000000
67045415	194198442	1011185	9999.962887	11762	15717	0.999996	4345	20854	0.999996	25236882	0.000000
67045358	194168766	1011400	9999.977493	11717	15661	0.999998	4343	21137	0.999998	25829951	0.000000
67061425	194158949	1012247	9999.986350	11740	15860	0.999999	4347	21064	0.999999	26422473	0.000000
67061516	194154351	1010945	9999.991722	11764	15856	0.999999	4320	21160	0.999999	27014481	0.000000
67063429	194145806	1011519	9999.994980	11911	15699	0.999999	4346	21132	0.999999	27605479	0.000000
67046413	194195182	1010735	9999.996955	11805	15888	1.000000	4267	21187	1.000000	28194801	0.000000
67047687	194186855	1011494	9999.998154	11691	15832	1.000000	4292	21088	1.000000	28784055	0.000000
67051628	194160895	1009870	9999.998880	11786	15591	1.000000	4265	21258	1.000000	29371509	0.000000
67057576	194181189	1011577	9999.999321	12013	15451	1.000000	4354	21043	1.000000	29956672	0.000000
67032110	194188897	1011075	9999.999588	11687	15893	1.000000	4222	21275	1.000000	30542547	0.000000
67052261	194183242	1010741	9999.999750	11700	15779	1.000000	4285	21203	1.000000	31127265	0.000000
67052309	194181750	1010854	9999.999849	11854	15719	1.000000	4314	20963	1.000000	31712385	0.000000
67046019	194197537	1013221	9999.999908	11753	15819	1.000000	4269	21308	1.000000	32296063	0.000000
67057495	194175336	1012613	9999.999944	11645	16092	1.000000	4285	21123	1.000000	32879052	0.000000
67064447	194154559	1012422	9999.999966	11972	15578	1.000000	4241	21101	1.000000	33459713	0.000000
67059214	194176502	1010818	9999.999980	11803	15845	1.000000	4280	21163	1.000000	34040632	-1.#IND00
67055337	194168236	1010318	9999.999988	12004	15466	1.000000	4209	21104	1.000000	34620628	0.006400
67040597	194182396	1010201	9999.999992	11785	15645	1.000000	4208	21333	1.000000	35200548	0.010675
67066849	194175941	1011233	9999.999995	11991	15727	1.000000	4378	20924	1.000000	35780238	-0.002028
67064193	194168565	1011293	9999.999997	11849	15687	1.000000	4372	21165	1.000000	36357534	-0.010590
67053926	194182131	1008102	9999.999998	11725	16076	1.000000	4341	20917	1.000000	36935742	-0.004818
67056389	194170897	1009990	9999.999999	11858	15722	1.000000	4221	21208	1.000000	37511537	-0.002006
67054254	194159448	1011088	9999.999999	11677	15949	1.000000	4285	20955	1.000000	38086597	-0.000160
67054946	194159968	1010753	10000.000000	11751	15843	1.000000	4331	21081	1.000000	38660328	-0.002230
67044226	194159940	1011598	10000.000000	11671	16005	1.000000	4314	21219	1.000000	39234067	-0.004332
67047800	194180595	1010128	10000.000000	11745	15419	1.000000	4346	21099	1.000000	39805753	-0.002823
67048842	194187686	1010793	10000.000000	11783	15766	1.000000	4280	21257	1.000000	40376253	-0.003052
67059081	194165520	1013594	10000.000000	11527	15950	1.000000	4280	21077	1.000000	40946419	0.000186
67065449	194158743	1013692	10000.000000	11885	15624	1.000000	4274	20928	1.000000	41517229	0.000739
67051378	194164235	1012295	10000.000000	11734	15971	1.000000	4350	21070	1.000000	42086669	0.002044
67052872	194167000	1010433	10000.000000	11858	15605	1.000000	4254	21193	1.000000	42654486	0.002083
67048509	194191902	1012361	10000.000000	11848	15729	1.000000	4222	21197	1.000000	43222813	0.002393
67047907	194172332	1009296	10000.000000	11756	15629	1.000000	4253	21308	1.000000	43790555	0.002453
67057232	194171149	1012186	10000.000000	11866	15689	1.000000	4246	21269	1.000000	44356283	0.002332
67062085	194168432	1011086	10000.000000	11537	16119	1.000000	4327	20956	1.000000	44920566	0.002679
67057334	194152321	1011483	10000.000000	11628	15755	1.000000	4354	21026	1.000000	45485209	0.002742
67061769	194158326	1010821	10000.000000	11775	15712	1.000000	4258	21211	1.000000	46048929	0.002584
67059068	194176020	1013791	10000.000000	11871	15723	1.000000	4279	21224	1.000000	46610227	0.001404
67060392	194169133	1011891	10000.000000	11625	15866	1.000000	4320	21007	1.000000	47172196	-0.001657
67052807	194181026	1013564	10000.000000	11707	15912	1.000000	4293	21066	1.000000	47733452	-0.006027
67066324	194153900	1012748	10000.000000	11766	16001	1.000000	4224	21076	1.000000	48292725	-0.005390
67053093	194194094	1009726	10000.000000	11702	16013	1.000000	4159	21465	1.000000	48851926	-0.004862
67053503	194195713	1012233	10000.000000	11633	15766	1.000000	4258	21286	1.000000	49410801	-0.005777
67054887	194183708	1013793	10000.000000	11895	15770	1.000000	4249	21369	1.000000	49969838	-0.005612
67038940	194184684	1011605	10000.000000	11890	15577	1.000000	4204	21135	1.000000	50525241	-0.005826
67053645	194176917	1011923	10000.000000	11788	15609	1.000000	4246	21110	1.000000	51080040	-0.005195
67048188	194204739	1011674	10000.000000	11704	16125	1.000000	4246	21198	1.000000	51635986	-0.005339
67057719	194148763	1012603	10000.000000	11764	15580	1.000000	4280	20945	1.000000	52189267	-0.004791
67056671	194157813	1011235	10000.000000	11767	15356	1.000000	4293	21217	1.000000	52741869	-0.004586
67056789	194164300	1011862	10000.000000	11781	15709	1.000000	4321	21186	1.000000	53293063	-0.003974
67061477	194184395	1010556	10000.000000	11771	15658	1.000000	4211	21243	1.000000	53844797	-0.003959
67040586	194188085	1011061	10000.000000	11632	16119	1.000000	4312	21022	1.000000	54395918	-0.004091
67049285	194180004	1011297	10000.000000	11679	15793	1.000000	4238	21362	1.000000	54946439	-0.003997
67043080	194183490	1011685	10000.000000	12001	15696	1.000000	4159	21269	1.000000	55495049	-0.003796
67048038	194198133	1012044	10000.000000	11887	15452	1.000000	4360	20996	1.000000	56043065	-0.005031
67055414	194171297	1012080	10000.000000	11728	15824	1.000000	4231	21202	1.000000	56591497	-0.004849
67050991	194177489	1013189	10000.000000	11729	15914	1.000000	4282	21272	1.000000	57137680	-0.005166
67053304	194183884	1011014	10000.000000	11739	15857	1.000000	4257	21243	1.000000	57684282	-0.004943
67045144	194183663	1011043	10000.000000	11699	15940	1.000000	4334	21193	1.000000	58228766	-0.004571
67052633	194162581	1011252	10000.000000	11759	15844	1.000000	4283	21301	1.000000	58773232	-0.005434
67063504	194165499	1011056	10000.000000	12000	15521	1.000000	4283	21115	1.000000	59316418	-0.005512
67061823	194164539	1010662	10000.000000	11837	15633	1.000000	4265	21177	1.000000	59859063	-0.005565
67056732	194156353	1011426	10000.000000	11704	15856	1.000000	4315	21362	1.000000	60399734	-0.005291
67060440	194158133	1012189	10000.000000	11900	15752	1.000000	4226	21385	1.000000	60941003	-0.005207
67053565	194162506	1010699	10000.000000	11831	15702	1.000000	4264	21308	1.000000	61482080	-0.005305
67052171	194172372	1012339	10000.000000	12043	15600	1.000000	4335	21106	1.000000	62021116	-0.005226
67050097	194178937	1011613	10000.000000	11657	15984	1.000000	4327	20801	1.000000	62560036	-0.004913
67052513	194180342	1009943	10000.000000	11687	16007	1.000000	4356	20972	1.000000	63097014	-0.004762
67055366	194183359	1014471	10000.000000	11653	15831	1.000000	4377	20853	1.000000	63632513	-0.004624
67061898	194180404	1011619	10000.000000	11660	15785	1.000000	4407	21052	1.000000	64169539	-0.005046
67057066	194159529	1012123	10000.000000	11644	15823	1.000000	4226	21366	1.000000	64706429	-0.004793
67052039	194190833	1010024	10000.000000	11714	15801	1.000000	4397	21062	1.000000	65240699	-0.005027
67049105	194185875	1011085	10000.000000	11790	15874	1.000000	4251	21301	1.000000	65774894	-0.005073
67045051	194191717	1010890	10000.000000	11546	16060	1.000000	4282	21134	1.000000	66307854	-0.005018
67058880	194142579	1011989	10000.000000	11750	15810	1.000000	4328	21154	1.000000	66837885	-0.004520
npatches	nstrain	runtime	dt	init_x	init_y	init_y_blood	init_z	init_S	beta0	beta1	beta2	beta3	mean_beta	B	d	delta	delta_blood	b[0]	mut	m	CTL	c	g	epsilon	k	het	lambda	rho	omega	x_max	patch.dyna	DELTA	A	VA
10000	1	100.000000	0.001000	21900	9499	5000000	0.001000	10000000	9.331979	12.136457	14.464726	14.120358	17	800000000	0.010000	1.000000	432.000000	80000	0.000050	0.004800	0	0.500000	0.000000	2.500000	1.000000	0.500000	0.001000	0.001000	0.010000	31872	0	10.000000	7.000000	1.000000
sus	inf	inf_blood	z	x[0]	y[0][0]	z[0]	x[1]	y[1][0]	z[1]	S[0]	synchrony
219000000	94990000	5000000	10.000000	21900	9499	0.001000	21900	9499	0.001000	10000000	0.000000
70632439	176880139	921362	3941.516320	11361	14848	0.394152	8884	16420	0.394152	10724425	0.000000
78061856	157255593	818991	6325.803353	12593	12641	0.632580	9899	14467	0.632580	11313372	0.000000
81703724	148487260	772376	7771.765723	13334	11719	0.777177	10388	13521	0.777177	11891322	0.000000
83892238	143565977	749311	8648.676577	13565	11390	0.864868	10811	12819	0.864868	12463119	0.000000
85194518	140750874	734170	9180.483393	13990	11053	0.918048	10974	12730	0.918048	13028557	0.000000
85992510	139105907	723220	9503.000201	13889	10880	0.950300	10931	12684	0.950300	13593501	0.000000
86461607	138097970	719574	9698.592075	14072	10732	0.969859	11035	12553	0.969859	14156563	0.000000
86761345	137485843	715952	9817.209710	14290	10561	0.981721	11090	12467	0.981721	14716891	0.000000
86935766	137139770	714800	9889.145947	14402	10444	0.988915	11141	12340	0.988915	15276582	0.000000
87013785	136955842	713182	9932.772025	14523	10420	0.993277	11231	12201	0.993277	15834901	0.000000
87095806	136809404	712999	9959.229270	14319	10528	0.995923	11109	12474	0.995923	16391529	0.000000
87131947	136741515	711482	9975.274394	14330	10684	0.997527	11136	12382	0.997527	16948824	0.000000
87162902	136692600	711866	9985.005037	14143	10613	0.998501	11217	12502	0.998501	17503174	0.000000
87180837	136634447	712300	9990.906233	14460	10550	0.999091	11192	12226	0.999091	18057863	0.000000
87179526	136628837	712099	9994.485041	14092	10692	0.999449	11007	12681	0.999449	18611442	0.000000
87194909	136620606	711303	9996.655426	14548	10198	0.999666	11076	12283	0.999666	19164854	0.000000
87209809	136582265	712074	9997.971667	14047	10727	0.999797	11165	12237	0.999797	19717175	0.000000
87197824	136605750	711184	9998.769908	14416	10377	0.999877	11139	12376	0.999877	20269062	0.000000
87202183	136602625	710630	9999.254005	14210	10580	0.999925	11140	12226	0.999925	20819259	0.000000
87199178	136613820	710421	9999.547588	14363	10466	0.999955	10853	12543	0.999955	21367912	0.000000
87201406	136611126	711856	9999.725632	14451	10420	0.999973	10901	12607	0.999973	21916689	0.000000
87184615	136611639	713130	9999.833608	14384	10365	0.999983	10985	12395	0.999983	22463445	0.000000
87194457	136600147	710957	9999.899091	14315	10532	0.999990	10868	12495	0.999990	23011223	0.000000
87191091	136615928	712360	9999.938803	14350	10448	0.999994	11156	12464	0.999994	23557253	0.000000
87199752	136602261	711756	9999.962887	14255	10589	0.999996	11117	12365	0.999996	24102836	0.000000
87205364	136588221	711096	9999.977493	14255	10767	0.999998	10971	12405	0.999998	24645973	0.000000
87194845	136605963	711784	9999.986350	14442	10410	0.999999	11165	12154	0.999999	25190123	0.000000
87197755	136604212	711368	9999.991722	14518	10404	0.999999	11081	12490	0.999999	25732802	0.000000
87207983	136585590	712509	9999.994980	14449	10328	0.999999	11040	12318	0.999999	26275554	0.000000
87218507	136592792	711557	9999.996955	14202	10762	1.000000	10974	12569	1.000000	26816905	0.000000
87200641	136586640	712181	9999.998154	14243	10448	1.000000	11225	12246	1.000000	27357331	0.000000
87197925	136613247	710871	9999.998880	14407	10535	1.000000	11079	12519	1.000000	27895798	0.000000
87205527	136598849	711033	9999.999321	14270	10617	1.000000	11181	12258	1.000000	28435519	0.000000
87193304	136603950	710417	9999.999588	14153	10514	1.000000	11016	12500	1.000000	28973501	0.000000
87203490	136587841	711454	9999.999750	14422	10481	1.000000	11129	12447	1.000000	29510496	0.000000
87202760	136579748	711194	9999.999849	14136	10811	1.000000	11307	12119	1.000000	30046872	0.000000
87211421	136587864	710820	9999.999908	14290	10618	1.000000	11191	12301	1.000000	30582394	0.000000
87185362	136614785	711711	9999.999944	14510	10191	1.000000	11127	12222	1.000000	31115688	0.000000
87199674	136598103	710880	9999.999966	14263	10803	1.000000	11174	12353	1.000000	31649181	0.000000
87192632	136603709	712920	9999.999980	14275	10661	1.000000	11199	12277	1.000000	32184004	-1.#IND00
87206333	136585960	711480	9999.999988	14239	10441	1.000000	10986	12451	1.000000	32717239	-0.004800
87200431	136615572	710683	9999.999992	14441	10374	1.000000	11075	12393	1.000000	33248686	-0.012173
87197102	136604266	714452	9999.999995	14259	10651	1.000000	11059	12319	1.000000	33779357	-0.003297
87198045	136606560	712205	9999.999997	14322	10338	1.000000	11026	12389	1.000000	34308530	-0.003012
87191329	136612992	713652	9999.999998	14208	10620	1.000000	11086	12632	1.000000	34838177	-0.015739
87193249	136610305	711020	9999.999999	14315	10636	1.000000	11089	12180	1.000000	35366510	-0.005497
87194081	136603906	711047	9999.999999	14265	10431	1.000000	11211	12241	1.000000	35893623	-0.006607
87190262	136598758	711153	10000.000000	14400	10393	1.000000	11082	12316	1.000000	36420974	-0.006120
87199297	136595559	712652	10000.000000	14292	10517	1.000000	10948	12383	1.000000	36947107	-0.005832
87179321	136615955	710239	10000.000000	14202	10524	1.000000	11199	12262	1.000000	37472997	-0.003347
87201008	136595956	710568	10000.000000	14352	10425	1.000000	11055	12540	1.000000	37998880	-0.005837
87202204	136603180	710985	10000.000000	14220	10570	1.000000	11261	12253	1.000000	38522001	-0.003340
87223388	136589512	711854	10000.000000	14321	10506	1.000000	11225	12164	1.000000	39046090	-0.005403
87187320	136610875	712019	10000.000000	14212	10565	1.000000	11151	12178	1.000000	39567312	-0.005138
87204356	136579749	710467	10000.000000	14128	10571	1.000000	11216	12163	1.000000	40089944	-0.004547
87202120	136610484	711723	10000.000000	14158	10524	1.000000	11186	12283	1.000000	40611118	-0.003833
87193290	136602479	711004	10000.000000	14277	10562	1.000000	10962	12569	1.000000	41131056	-0.003159
87174866	136619140	711959	10000.000000	14445	10531	1.000000	11238	12127	1.000000	41650284	-0.003210
87194630	136617962	711580	10000.000000	14369	10460	1.000000	10947	12593	1.000000	42167972	-0.001750
87197456	136606674	711711	10000.000000	14192	10731	1.000000	11112	12270	1.000000	42685081	-0.001975
87200445	136591996	711503	10000.000000	14257	10557	1.000000	11065	12382	1.000000	43201603	-0.001530
87191041	136601301	710927	10000.000000	14302	10401	1.000000	11268	12179	1.000000	43717447	-0.001827
87199342	136613349	711246	10000.000000	14186	10475	1.000000	11134	12355	1.000000	44234270	-0.000608
87205449	136591128	712118	10000.000000	14367	10588	1.000000	11036	12406	1.000000	44748554	-0.000494
87199386	136589234	711880	10000.000000	14434	10369	1.000000	11101	12449	1.000000	45263947	-0.000716
87210515	136593424	711130	10000.000000	14021	10811	1.000000	11367	12138	1.000000	45776102	-0.000927
87198272	136604036	712201	10000.000000	14350	10405	1.000000	11173	12396	1.000000	46287441	-0.000673
87208172	136583546	710371	10000.000000	14333	10580	1.000000	11038	12342	1.000000	46799649	-0.000227
87202189	136587712	712490	10000.000000	14251	10602	1.000000	11201	12408	1.000000	47309633	0.000205
87181524	136614008	712166	10000.000000	14315	10528	1.000000	11222	12262	1.000000	47820703	-0.001142
87192876	136605668	712493	10000.000000	14005	10804	1.000000	11146	12285	1.000000	48329430	-0.001375
87194577	136607243	712071	10000.000000	14277	10553	1.000000	10886	12372	1.000000	48837692	-0.001170
87194643	136599314	710844	10000.000000	14130	10752	1.000000	11102	12346	1.000000	49345474	-0.001740
87207020	136592855	711666	10000.000000	14255	10672	1.000000	11041	12361	1.000000	49852848	-0.001333
87196590	136610112	711501	10000.000000	14333	10539	1.000000	11143	12296	1.000000	50357964	-0.000219
87194113	136616772	712240	10000.000000	14152	10485	1.000000	10954	12510	1.000000	50862323	-0.000253
87212245	136589216	711829	10000.000000	14377	10549	1.000000	11074	12419	1.000000	51366896	0.000419
87200749	136610159	710764	10000.000000	14035	10771	1.000000	11206	12384	1.000000	51871536	0.000418
87193018	136610904	710426	10000.000000	14193	10628	1.000000	11311	12177	1.000000	52373800	0.000329
87206478	136589321	711020	10000.000000	14461	10397	1.000000	10838	12359	1.000000	52875604	-0.000268
87196874	136589415	711087	10000.000000	14323	10650	1.000000	10947	12682	1.000000	53376131	-0.000541
87209704	136587412	711531	10000.000000	14346	10289	1.000000	11087	12321	1.000000	53877041	-0.000443
87190294	136606735	711619	10000.000000	14230	10734	1.000000	11194	12278	1.000000	54377600	-0.000843
87198053	136597660	711197	10000.000000	14388	10614	1.000000	11110	12246	1.000000	54877012	-0.000807
87201593	136594146	711386	10000.000000	14574	10325	1.000000	11006	12400	1.000000	55374661	-0.000866
87201539	136597537	710737	10000.000000	14356	10521	1.000000	11247	12297	1.000000	55873017	-0.000651
87207473	136595700	711224	10000.000000	14423	10308	1.000000	11142	12394	1.000000	56369890	-0.000558
87213775	136588409	710598	10000.000000	14049	10868	1.000000	11092	12499	1.000000	56865971	-0.000727
87185133	136623526	711419	10000.000000	14201	10489	1.000000	11233	12141	1.000000	57361302	-0.000483
87202795	136583354	711103	10000.000000	14427	10373	1.000000	11167	12182	1.000000	57854316	-0.000473
87182519	136620673	710547	10000.000000	14303	10487	1.000000	11140	12449	1.000000	58346661	-0.000687
87179635	136626477	712412	10000.000000	14298	10549	1.000000	11035	12315	1.000000	58839335	-0.000921
87208025	136577828	711512	10000.000000	14458	10431	1.000000	11015	12347	1.000000	59331745	-0.000813
87190097	136617737	712588	10000.000000	14187	10782	1.000000	11044	12527	1.000000	59824522	-0.000724
87197515	136601297	710337	10000.000000	14196	10507	1.000000	11123	12295	1.000000	60314558	0.000208
87190607	136606310	711205	10000.000000	14494	10401	1.000000	11362	12132	1.000000	60804787	-0.000151
87207313	136586397	711168	10000.000000	14512	10398	1.000000	11153	12285	1.000000	61294124	0.000100
87200412	136584010	710968	10000.000000	14282	10628	1.000000	11147	12280	1.000000	61784026	0.000120
87189517	136614581	712029	10000.000000	14228	10433	1.000000	10986	12433	1.000000	62272863	-0.000112
npatches	nstrain	runtime	dt	init_x	init_y	init_y_blood	init_z	init_S	beta0	beta1	beta2	beta3	mean_beta	B	d	delta	delta_blood	b[0]	mut	m	CTL	c	g	epsilon	k	het	lambda	rho	omega	x_max	patch.dyna	DELTA	A	VA
10000	1	100.000000	0.001000	21900	9499	5000000	0.001000	10000000	11.581798	20.454672	19.835737	11.164611	17	800000000	0.010000	1.000000	432.000000	80000	0.000050	0.004800	0	0.500000	0.000000	2.500000	2.000000	0.500000	0.001000	0.001000	0.010000	31872	0	10.000000	7.000000	1.000000
sus	inf	inf_blood	z	x[0]	y[0][0]	z[0]	x[1]	y[1][0]	z[1]	S[0]	synchrony
219000000	94990000	5000000	10.000000	21900	9499	0.001000	21900	9499	0.001000	10000000	0.000000
75898026	158332987	825559	3941.516320	10101	14224	0.394152	5840	16881	0.394152	10713472	0.000000
89510196	129079022	672776	6325.803353	12082	10971	0.632580	6983	13924	0.632580	11273900	0.000000
96684301	116601433	608571	7771.765723	12802	10082	0.777177	7470	12832	0.777177	11814410	0.000000
100958221	109984867	573674	8648.676577	13573	9269	0.864868	7817	12108	0.864868	12343000	0.000000
103522464	106262958	553397	9180.483393	13777	8946	0.918048	7947	11864	0.918048	12865487	0.000000
105072300	104093933	542061	9503.000201	13928	8946	0.950300	8027	11598	0.950300	13383182	0.000000
105983377	102836376	537058	9698.592075	14132	8495	0.969859	8161	11371	0.969859	13896261	0.000000
106544896	102103627	532510	9817.209710	13991	8633	0.981721	8247	11210	0.981721	14408785	0.000000
106895984	101622996	528766	9889.145947	14264	8461	0.988915	8160	11236	0.988915	14917953	0.000000
107100466	101365874	527799	9932.772025	14565	8488	0.993277	8231	11365	0.993277	15426450	0.000000
107240428	101168020	527892	9959.229270	14004	8655	0.995923	8238	11281	0.995923	15933738	0.000000
107318864	101067808	527645	9975.274394	14294	8415	0.997527	8259	11273	0.997527	16440228	0.000000
107368455	101027853	526566	9985.005037	14256	8348	0.998501	8005	11378	0.998501	16945780	0.000000
107368112	101006191	525042	9990.906233	14433	8341	0.999091	8166	11338	0.999091	17451070	0.000000
107409243	100950181	526976	9994.485041	14623	8331	0.999449	8190	11275	0.999449	17955505	0.000000
107433742	100907639	525499	9996.655426	14518	8378	0.999666	8296	10999	0.999666	18457729	0.000000
107386179	100970251	526087	9997.971667	14261	8541	0.999797	8286	11281	0.999797	18960891	0.000000
107419433	100909924	525488	9998.769908	14641	8162	0.999877	8128	11330	0.999877	19462489	0.000000
107416387	100943350	524935	9999.254005	14251	8535	0.999925	8244	11117	0.999925	19964223	0.000000
107432535	100925014	524506	9999.547588	14159	8545	0.999955	8246	11272	0.999955	20462514	0.000000
107423836	100909484	524695	9999.725632	14288	8499	0.999973	8338	11072	0.999973	20960416	0.000000
107419223	100926486	525743	9999.833608	14355	8388	0.999983	8227	11087	0.999983	21458251	0.000000
107439089	100922786	524960	9999.899091	14254	8507	0.999990	8186	11331	0.999990	21955436	0.000000
107414641	100950771	526356	9999.938803	14463	8362	0.999994	8235	11166	0.999994	22453365	0.000000
107433333	100922114	525656	9999.962887	14240	8580	0.999996	8272	11263	0.999996	22950349	0.000000
107423891	100925487	525766	9999.977493	14418	8389	0.999998	8274	11260	0.999998	23446408	0.000000
107406926	100933395	526138	9999.986350	14294	8591	0.999999	8156	11291	0.999999	23940672	0.000000
107425684	100925818	525452	9999.991722	14225	8604	0.999999	8259	11245	0.999999	24435662	0.000000
107428466	100919156	523357	9999.994980	14392	8404	0.999999	8183	11448	0.999999	24928513	0.000000
107429251	100916191	526430	9999.996955	14528	8308	1.000000	8225	11242	1.000000	25421289	0.000000
107410606	100918253	525808	9999.998154	14349	8473	1.000000	8325	11281	1.000000	25913283	0.000000
107414673	100930809	525222	9999.998880	14204	8482	1.000000	8177	11238	1.000000	26405163	0.000000
107415950	100931367	524796	9999.999321	14506	8313	1.000000	8167	11330	1.000000	26896847	0.000000
107439526	100889500	524807	9999.999588	14217	8585	1.000000	8020	11359	1.000000	27385901	0.000000
107429093	100899445	524264	9999.999750	14422	8394	1.000000	8445	11063	1.000000	27873911	0.000000
107448523	100904791	525512	9999.999849	14402	8461	1.000000	8200	11275	1.000000	28362016	0.000000
107436824	100909965	524509	9999.999908	14181	8628	1.000000	8114	11423	1.000000	28849109	0.000000
107429022	100925426	525329	9999.999944	14372	8463	1.000000	8230	11317	1.000000	29336530	0.000000
107432536	100915510	524801	9999.999966	14521	8261	1.000000	8387	10947	1.000000	29822354	0.000000
107411892	100927748	526264	9999.999980	14210	8578	1.000000	8314	11151	1.000000	30307219	-1.#IND00
107447025	100902895	524739	9999.999988	14448	8210	1.000000	8268	11275	1.000000	30791055	0.000000
107414983	100914508	527152	9999.999992	14054	8753	1.000000	8196	11303	1.000000	31274979	-0.000035
107425812	100922520	526659	9999.999995	14030	8644	1.000000	8111	11314	1.000000	31758141	0.006346
107420129	100914297	525808	9999.999997	14230	8556	1.000000	8057	11320	1.000000	32240955	0.013627
107429214	100909529	525916	9999.999998	14245	8729	1.000000	8291	11204	1.000000	32722649	0.009852
107412410	100932451	528206	9999.999999	14688	8191	1.000000	8291	11329	1.000000	33203211	0.006303
107427145	100918420	524619	9999.999999	14337	8511	1.000000	8317	11042	1.000000	33683499	0.005969
107423383	100926218	525868	10000.000000	14328	8319	1.000000	8237	11313	1.000000	34162527	0.002843
107427059	100924552	526587	10000.000000	14291	8624	1.000000	8070	11288	1.000000	34642097	0.001740
107425465	100936362	526513	10000.000000	14255	8605	1.000000	8178	11297	1.000000	35120267	0.005876
107439337	100914929	525603	10000.000000	14422	8357	1.000000	8171	11452	1.000000	35597818	0.004191
107430751	100912665	523210	10000.000000	14410	8263	1.000000	8290	11124	1.000000	36075453	0.005558
107425607	100940993	524447	10000.000000	14280	8553	1.000000	8119	11400	1.000000	36552072	0.007689
107435328	100934196	525823	10000.000000	13918	8631	1.000000	8045	11585	1.000000	37027016	0.006912
107424962	100913638	525332	10000.000000	14308	8563	1.000000	8094	11244	1.000000	37501169	0.007215
107428553	100915404	525200	10000.000000	14368	8247	1.000000	8173	11394	1.000000	37974020	0.006999
107426494	100916023	525888	10000.000000	14314	8479	1.000000	8203	11313	1.000000	38447059	0.006173
107436765	100903287	524949	10000.000000	14454	8441	1.000000	8278	11290	1.000000	38918402	0.006969
107428554	100901113	524617	10000.000000	14378	8243	1.000000	8224	11149	1.000000	39389010	0.005802
107434042	100914275	525075	10000.000000	14431	8295	1.000000	8237	11093	1.000000	39860666	0.006011
107418799	100922761	526648	10000.000000	14163	8591	1.000000	8355	11088	1.000000	40329829	0.004871
107407285	100938148	526252	10000.000000	13946	8855	1.000000	8257	11407	1.000000	40800223	0.003633
107428285	100909766	525528	10000.000000	14389	8370	1.000000	8141	11306	1.000000	41270351	0.001609
107434275	100914683	525289	10000.000000	14344	8368	1.000000	8172	11214	1.000000	41738945	0.002580
107425948	100904666	525437	10000.000000	14211	8600	1.000000	8005	11477	1.000000	42206313	0.002226
107411321	100938892	525543	10000.000000	14276	8530	1.000000	8224	11371	1.000000	42673002	0.002639
107423705	100904911	524736	10000.000000	14518	8158	1.000000	8099	11479	1.000000	43139273	0.001999
107439804	100921018	525365	10000.000000	13906	8653	1.000000	8184	11300	1.000000	43604796	0.002052
107430003	100922847	527559	10000.000000	14562	8310	1.000000	8401	11134	1.000000	44069915	0.002226
107426144	100927032	526033	10000.000000	14249	8486	1.000000	8182	11298	1.000000	44533973	0.003159
107442906	100933309	524598	10000.000000	14624	8335	1.000000	8165	11142	1.000000	44995758	0.002840
107422339	100922051	526301	10000.000000	13899	8867	1.000000	8259	11153	1.000000	45459612	0.002675
107432408	100913258	526158	10000.000000	14273	8472	1.000000	8237	11231	1.000000	45922927	0.002836
107425827	100925396	526378	10000.000000	14364	8487	1.000000	8273	11389	1.000000	46384740	0.002705
107435125	100914905	525866	10000.000000	14621	8268	1.000000	8200	11290	1.000000	46844341	0.002715
107456642	100903565	525454	10000.000000	14514	8294	1.000000	8157	11209	1.000000	47303821	0.002779
107418226	100952559	526035	10000.000000	14328	8604	1.000000	8184	11207	1.000000	47764145	0.002585
107438422	100916592	525958	10000.000000	14168	8698	1.000000	8194	11340	1.000000	48222469	0.001945
107445016	100920583	526031	10000.000000	14307	8553	1.000000	8312	11109	1.000000	48679920	0.002155
107415387	100934430	524234	10000.000000	14455	8159	1.000000	8361	11023	1.000000	49136961	0.001991
107454958	100904304	527305	10000.000000	14391	8580	1.000000	8189	11339	1.000000	49594892	0.002446
107417857	100924987	525473	10000.000000	14320	8328	1.000000	8343	10969	1.000000	50050876	0.002396
107427656	100928174	525499	10000.000000	14412	8507	1.000000	8318	11196	1.000000	50505872	0.002270
107434456	100903699	526369	10000.000000	14104	8569	1.000000	8206	11246	1.000000	50959509	0.002657
107437638	100912545	525619	10000.000000	14131	8552	1.000000	8153	11321	1.000000	51413163	0.002785
107435707	100892769	526758	10000.000000	14420	8354	1.000000	8246	11270	1.000000	51866001	0.001619
107444921	100899044	525880	10000.000000	14240	8337	1.000000	8176	11329	1.000000	52317650	0.001016
107424452	100918642	525195	10000.000000	14179	8486	1.000000	8397	11014	1.000000	52769063	0.000912
107446436	100891926	525348	10000.000000	14211	8476	1.000000	8185	11248	1.000000	53220192	0.001115
107443543	100918846	524415	10000.000000	14346	8533	1.000000	8304	10953	1.000000	53670834	0.001216
107436310	100919820	525531	10000.000000	14322	8449	1.000000	8285	11213	1.000000	54119855	0.000563
107422213	100922274	525531	10000.000000	14354	8412	1.000000	8117	11306	1.000000	54569072	0.000619
107433616	100905868	524679	10000.000000	14095	8598	1.000000	8244	11129	1.000000	55017529	0.000400
107436841	100895234	526132	10000.000000	14348	8408	1.000000	8310	11145	1.000000	55464566	0.000082
107440507	100916395	524601	10000.000000	14153	8520	1.000000	8086	11287	1.000000	55912336	-0.000233
107427994	100925574	525922	10000.000000	14254	8543	1.000000	8278	11171	1.000000	56358288	-0.000509
107436719	100932647	525673	10000.000000	14324	8488	1.000000	7991	11416	1.000000	56804150	-0.000421
107417654	100917130	525617	10000.000000	14506	8323	1.000000	8344	11035	1.000000	57248744	-0.001397
107434973	100917811	525560	10000.000000	14477	8448	1.000000	8355	11121	1.000000	57691656	-0.001793
npatches	nstrain	runtime	dt	init_x	init_y	init_y_blood	init_z	init_S	beta0	beta1	beta2	beta3	mean_beta	B	d	delta	delta_blood	b[0]	mut	m	CTL	c	g	epsilon	k	het	lambda	rho	omega	x_max	patch.dyna	DELTA	A	VA
10000	1	100.000000	0.001000	21900	9499	5000000	0.001000	10000000	10.190365	19.670087	19.548018	14.519212	17	800000000	0.010000	1.000000	432.000000	80000	0.000050	0.004800	0	0.500000	0.000000	2.500000	3.000000	0.500000	0.001000	0.001000	0.010000	31872	0	10.000000	7.000000	1.000000
sus	inf	inf_blood	z	x[0]	y[0][0]	z[0]	x[1]	y[1][0]	z[1]	S[0]	synchrony
219000000	94990000	5000000	10.000000	21900	9499	0.001000	21900	9499	0.001000	10000000	0.000000
81860863	141630354	738737	3941.516320	12038	11950	0.394152	6636	15092	0.394152	10701165	0.000000
101902917	106745227	556070	6325.803353	15372	8255	0.632580	8131	11698	0.632580	11232874	0.000000
112597890	92867670	483495	7771.765723	16607	6948	0.777177	8838	10387	0.777177	11735467	0.000000
118925707	85767542	446675	8648.676577	17492	6081	0.864868	9520	9438	0.864868	12220733	0.000000
122703116	81852757	425802	9180.483393	18506	5377	0.918048	9702	9230	0.918048	12693935	0.000000
125036839	79580810	416154	9503.000201	18811	5556	0.950300	9866	8975	0.950300	13160924	0.000000
126455344	78253820	407786	9698.592075	18894	5397	0.969859	9823	9031	0.969859	13624020	0.000000
127256086	77492131	403653	9817.209710	18736	5302	0.981721	10139	8628	0.981721	14083615	0.000000
127778429	77037751	401453	9889.145947	19255	5125	0.988915	10258	8447	0.988915	14540373	0.000000
128081420	76723854	399919	9932.772025	19329	5125	0.993277	9950	8818	0.993277	14995944	0.000000
128260519	76565678	400047	9959.229270	18977	5589	0.995923	10064	8627	0.995923	15451071	0.000000
128384404	76446470	399850	9975.274394	19104	5291	0.997527	10102	8766	0.997527	15905318	0.000000
128453483	76391943	397102	9985.005037	19322	5048	0.998501	10161	8707	0.998501	16359034	0.000000
128486895	76364728	397670	9990.906233	18908	5298	0.999091	10136	8575	0.999091	16811184	0.000000
128521797	76322599	396710	9994.485041	19026	5276	0.999449	10059	8733	0.999449	17263347	0.000000
128555291	76322040	396990	9996.655426	19602	5053	0.999666	10179	8636	0.999666	17715359	0.000000
128545788	76307582	397519	9997.971667	19299	4974	0.999797	10014	8835	0.999797	18165431	0.000000
128552167	76313004	396132	9998.769908	18812	5227	0.999877	9942	8808	0.999877	18615119	0.000000
128528568	76305888	397300	9999.254005	19322	5235	0.999925	10136	8705	0.999925	19063638	0.000000
128545699	76308697	396999	9999.547588	18955	5395	0.999955	10231	8583	0.999955	19511696	0.000000
128561192	76310124	397285	9999.725632	19205	5110	0.999973	10308	8420	0.999973	19959695	0.000000
128540358	76296278	397701	9999.833608	19274	4949	0.999983	10388	8516	0.999983	20406595	0.000000
128545595	76303147	396857	9999.899091	19152	5028	0.999990	10081	8767	0.999990	20852364	0.000000
128556912	76301943	397382	9999.938803	19331	5047	0.999994	10141	8780	0.999994	21297650	0.000000
128565152	76272100	397324	9999.962887	19308	5158	0.999996	10095	8820	0.999996	21743307	0.000000
128542422	76305835	397505	9999.977493	19158	5257	0.999998	10148	8677	0.999998	22187501	0.000000
128561481	76297575	397674	9999.986350	19047	5272	0.999999	10194	8695	0.999999	22630172	0.000000
128574238	76298644	397309	9999.991722	19128	5030	0.999999	10001	9065	0.999999	23073344	0.000000
128578301	76267742	397103	9999.994980	19129	5407	0.999999	10014	8717	0.999999	23515491	0.000000
128562376	76291209	398359	9999.996955	19191	5028	1.000000	10169	8634	1.000000	23955952	0.000000
128552758	76288952	397115	9999.998154	19277	5072	1.000000	10172	8826	1.000000	24396259	0.000000
128584253	76272457	396172	9999.998880	19327	5351	1.000000	10194	8681	1.000000	24835544	0.000000
128549140	76294566	396997	9999.999321	19251	5185	1.000000	10109	8634	1.000000	25274903	0.000000
128561567	76282465	397652	9999.999588	19127	5240	1.000000	10313	8568	1.000000	25714192	0.000000
128557905	76301594	397684	9999.999750	19037	5170	1.000000	10158	8634	1.000000	26152441	0.000000
128560720	76287685	397924	9999.999849	19492	5107	1.000000	10267	8624	1.000000	26591277	0.000000
128562630	76293498	396388	9999.999908	19264	5214	1.000000	10201	8617	1.000000	27028955	0.000000
128593730	76255645	397629	9999.999944	19240	5009	1.000000	10103	8738	1.000000	27464937	0.000000
128579210	76276914	397872	9999.999966	19155	5109	1.000000	10228	8518	1.000000	27900754	0.000000
128541107	76317095	397445	9999.999980	18945	5352	1.000000	10046	8651	1.000000	28336044	-1.#IND00
128544024	76299663	397476	9999.999988	19319	5099	1.000000	10112	8763	1.000000	28771790	-1.#IND00
128550450	76307114	396695	9999.999992	19124	5177	1.000000	10311	8618	1.000000	29205390	0.005902
128566743	76292520	397285	9999.999995	19280	4976	1.000000	10113	8874	1.000000	29639744	0.004351
128545936	76309991	398113	9999.999997	19011	5217	1.000000	10181	8707	1.000000	30074106	-0.000178
128573812	76293256	398529	9999.999998	19197	5132	1.000000	10178	8612	1.000000	30504611	-0.000736
128551359	76297570	397607	9999.999999	19144	5229	1.000000	10358	8663	1.000000	30935902	0.001875
128570807	76278962	396377	9999.999999	19209	5125	1.000000	10323	8431	1.000000	31365663	0.003389
128581143	76281576	398009	10000.000000	19361	5083	1.000000	10181	8676	1.000000	31795870	0.003196
128556371	76298164	397828	10000.000000	19057	5260	1.000000	10137	8726	1.000000	32225699	0.001284
128550888	76295973	396567	10000.000000	19226	5368	1.000000	10115	8826	1.000000	32655459	0.000187
128552666	76288218	397821	10000.000000	19399	5050	1.000000	10114	8630	1.000000	33084636	-0.000114
128549610	76319817	397094	10000.000000	19233	5015	1.000000	10053	8709	1.000000	33511702	0.001839
128564246	76288693	397001	10000.000000	19327	5170	1.000000	10097	8710	1.000000	33939583	-0.000720
128547132	76305539	397479	10000.000000	19184	5297	1.000000	10228	8599	1.000000	34366795	-0.000926
128552501	76294321	397896	10000.000000	19127	5125	1.000000	10312	8624	1.000000	34791174	-0.000072
128538483	76315597	397137	10000.000000	19122	5312	1.000000	10257	8678	1.000000	35215795	-0.000816
128564100	76296997	397929	10000.000000	19205	5205	1.000000	10270	8701	1.000000	35640490	-0.001137
128552600	76319393	397425	10000.000000	19259	5061	1.000000	10132	8655	1.000000	36063947	-0.000618
128580831	76276246	397441	10000.000000	19273	4992	1.000000	10130	8844	1.000000	36486504	-0.000857
128573703	76273514	397609	10000.000000	19051	5186	1.000000	10305	8716	1.000000	36908364	-0.001219
128566629	76271255	396817	10000.000000	19004	5285	1.000000	10195	8725	1.000000	37330465	-0.000936
128556354	76305445	398033	10000.000000	19324	5122	1.000000	10155	8729	1.000000	37751481	-0.001104
128569188	76280297	397332	10000.000000	19482	5040	1.000000	10097	8783	1.000000	38171723	-0.000852
128574795	76292869	396528	10000.000000	19318	5229	1.000000	10289	8692	1.000000	38590793	-0.001070
128567463	76270097	396205	10000.000000	19154	5281	1.000000	10181	8635	1.000000	39010489	-0.001543
128582028	76276840	397974	10000.000000	19392	5053	1.000000	10174	8617	1.000000	39428690	-0.000506
128548481	76297062	396729	10000.000000	19294	5387	1.000000	10227	8583	1.000000	39845753	-0.000434
128553339	76304826	397702	10000.000000	19331	5103	1.000000	10103	8790	1.000000	40262740	-0.000391
128586401	76260912	397077	10000.000000	19178	5303	1.000000	10057	8681	1.000000	40677815	-0.000247
128562507	76299139	397704	10000.000000	18992	5506	1.000000	9965	8870	1.000000	41094608	-0.000989
128560414	76288138	397670	10000.000000	19201	5221	1.000000	10145	8828	1.000000	41509470	-0.000996
128576352	76294528	396350	10000.000000	19109	5212	1.000000	10173	8691	1.000000	41924827	-0.002727
128575830	76268467	397433	10000.000000	19265	5081	1.000000	10278	8551	1.000000	42339266	-0.001853
128560539	76293771	397289	10000.000000	19232	5135	1.000000	10238	8557	1.000000	42752263	-0.001742
128545625	76337649	396842	10000.000000	19013	5407	1.000000	10204	8684	1.000000	43165535	-0.001268
128563665	76280988	396271	10000.000000	18935	5195	1.000000	10196	8627	1.000000	43576869	-0.001331
128580894	76305189	397297	10000.000000	19177	5143	1.000000	10016	8752	1.000000	43988493	-0.001428
128576447	76279757	396653	10000.000000	19104	5238	1.000000	10168	8591	1.000000	44399513	-0.001385
128571365	76293277	397785	10000.000000	19266	5154	1.000000	10048	8667	1.000000	44810307	-0.001688
128569706	76276527	396931	10000.000000	19702	4815	1.000000	10080	8642	1.000000	45221044	-0.001514
128594482	76278226	396222	10000.000000	19178	5106	1.000000	10196	8626	1.000000	45630241	-0.001527
128561017	76291342	396986	10000.000000	19146	5199	1.000000	10188	8432	1.000000	46040552	-0.001609
128563481	76285819	397259	10000.000000	19138	5333	1.000000	10325	8639	1.000000	46449140	-0.001337
128561341	76296085	396651	10000.000000	19249	5161	1.000000	10152	8662	1.000000	46856133	-0.001803
128560168	76288819	397422	10000.000000	19074	5320	1.000000	10141	8835	1.000000	47263963	-0.001571
128560585	76290293	396477	10000.000000	18956	5172	1.000000	10034	8755	1.000000	47671523	-0.001551
128561671	76290389	396756	10000.000000	19241	5313	1.000000	10194	8552	1.000000	48077781	-0.001928
128552775	76296972	396942	10000.000000	19118	5126	1.000000	10343	8468	1.000000	48481830	-0.002360
128542004	76309376	398716	10000.000000	18910	5180	1.000000	10043	8682	1.000000	48886917	-0.002354
128593695	76284427	396945	10000.000000	19172	5047	1.000000	10189	8720	1.000000	49290077	-0.002860
128564565	76289397	397670	10000.000000	19570	5050	1.000000	10012	8814	1.000000	49692990	-0.002486
128561094	76283686	397172	10000.000000	19121	5286	1.000000	10235	8650	1.000000	50094154	-0.002612
128564424	76296150	397978	10000.000000	19292	4987	1.000000	10114	8750	1.000000	50496330	-0.002645
128558531	76298751	398225	10000.000000	19270	5094	1.000000	10200	8792	1.000000	50897874	-0.002608
128576275	76275928	396645	10000.000000	19359	5084	1.000000	10237	8691	1.000000	51298034	-0.002624
128552073	76292425	397289	10000.000000	18943	5379	1.000000	10395	8400	1.000000	51697910	-0.002851
128542341	76307110	397558	10000.000000	19098	5121	1.000000	10077	8718	1.000000	52097789	-0.002722
128537890	76303004	396254	10000.000000	19413	5041	1.000000	10198	8577	1.000000	52495858	-0.002699
128580376	76294073	397078	10000.000000	19123	5317	1.000000	10009	8780	1.000000	52893977	-0.002840
npatches	nstrain	runtime	dt	init_x	init_y	init_y_blood	init_z	init_S	beta0	beta1	beta2	beta3	mean_beta	B	d	delta	delta_blood	b[0]	mut	m	CTL	c	g	epsilon	k	het	lambda	rho	omega	x_max	patch.dyna	DELTA	A	VA
10000	1	100.000000	0.001000	21900	9499	5000000	0.001000	10000000	9.912540	15.949746	14.040832	15.296444	17	800000000	0.010000	1.000000	432.000000	80000	0.000050	0.004800	0	0.500000	0.000000	2.500000	4.000000	0.500000	0.001000	0.001000	0.010000	31872	0	10.000000	7.000000	1.000000
sus	inf	inf_blood	z	x[0]	y[0][0]	z[0]	x[1]	y[1][0]	z[1]	S[0]	synchrony
219000000	94990000	5000000	10.000000	21900	9499	0.001000	21900	9499	0.001000	10000000	0.000000
86856309	127451182	664677	3941.516320	13065	10259	0.394152	8555	12861	0.394152	10693810	0.000000
112946292	89665155	467501	6325.803353	17089	6633	0.632580	11189	8914	0.632580	11196367	0.000000
126898817	75486715	392968	7771.765723	19435	4875	0.777177	12567	7579	0.777177	11664291	0.000000
135118580	68452981	356140	8648.676577	20869	4058	0.864868	13346	7024	0.864868	12108633	0.000000
140096245	64575185	336501	9180.483393	21689	3801	0.918048	13922	6401	0.918048	12538757	0.000000
143108989	62345813	325746	9503.000201	21872	3633	0.950300	14039	6254	0.950300	12960589	0.000000
144904689	61066522	318136	9698.592075	22207	3458	0.969859	13938	6238	0.969859	13378557	0.000000
146027006	60302592	313888	9817.209710	22402	3427	0.981721	14484	6212	0.981721	13791763	0.000000
146677731	59830533	312221	9889.145947	22456	3384	0.988915	14323	5989	0.988915	14202352	0.000000
147097729	59562684	310176	9932.772025	23047	3168	0.993277	14371	6075	0.993277	14610928	0.000000
147355732	59393861	309138	9959.229270	22345	3339	0.995923	14489	5913	0.995923	15018865	0.000000
147497734	59290728	309007	9975.274394	22641	3265	0.997527	14530	6122	0.997527	15426131	0.000000
147584711	59240821	308147	9985.005037	22544	3380	0.998501	14751	5851	0.998501	15832473	0.000000
147612417	59212061	309152	9990.906233	22630	3244	0.999091	14391	6053	0.999091	16237678	0.000000
147661807	59195270	307851	9994.485041	22928	3074	0.999449	14481	6072	0.999449	16642460	0.000000
147676646	59179023	308294	9996.655426	23237	3043	0.999666	14432	6024	0.999666	17046627	0.000000
147699548	59153002	307603	9997.971667	22682	3241	0.999797	14581	6168	0.999797	17449510	0.000000
147682435	59159157	308188	9998.769908	22567	3448	0.999877	14509	5835	0.999877	17854278	0.000000
147716486	59152836	308705	9999.254005	22748	3201	0.999925	14567	6079	0.999925	18255752	0.000000
147700083	59169192	308119	9999.547588	22485	3307	0.999955	14659	6000	0.999955	18657016	0.000000
147716025	59141693	307528	9999.725632	22596	3254	0.999973	14420	5967	0.999973	19058737	0.000000
147704720	59149006	307503	9999.833608	22658	3347	0.999983	14590	5994	0.999983	19459972	0.000000
147734696	59135344	308027	9999.899091	22182	3437	0.999990	14634	5987	0.999990	19859871	0.000000
147755299	59117294	308071	9999.938803	22851	3253	0.999994	14332	6016	0.999994	20259947	0.000000
147727331	59148722	308586	9999.962887	23095	3097	0.999996	14421	6018	0.999996	20659583	0.000000
147710131	59130624	307750	9999.977493	22584	3339	0.999998	14486	5920	0.999998	21058046	0.000000
147723025	59132114	308219	9999.986350	22307	3353	0.999999	14329	6156	0.999999	21455767	0.000000
147704445	59167858	306839	9999.991722	22637	3351	0.999999	14476	6005	0.999999	21853104	0.000000
147704487	59150308	307834	9999.994980	22452	3322	0.999999	14579	6063	0.999999	22249425	0.000000
147721604	59135128	307571	9999.996955	22648	3148	1.000000	14579	5905	1.000000	22644135	0.000000
147677010	59177837	306951	9999.998154	22550	3397	1.000000	14496	6158	1.000000	23039715	0.000000
147739616	59144786	308090	9999.998880	22700	3264	1.000000	14228	6160	1.000000	23434019	0.000000
147706860	59142726	308109	9999.999321	22572	3390	1.000000	14100	6267	1.000000	23828012	0.000000
147731672	59152258	307919	9999.999588	22698	3308	1.000000	14499	5992	1.000000	24221417	0.000000
147735952	59136336	307410	9999.999750	22636	3235	1.000000	14528	5925	1.000000	24612896	0.000000
147729376	59133240	308371	9999.999849	22485	3363	1.000000	14302	6098	1.000000	25003665	0.000000
147728256	59137686	308320	9999.999908	22273	3632	1.000000	14575	6116	1.000000	25394652	0.000000
147696654	59161635	308177	9999.999944	22724	3146	1.000000	14377	6056	1.000000	25785299	0.000000
147721741	59135582	307996	9999.999966	22646	3176	1.000000	14496	5857	1.000000	26174315	0.000000
147721087	59142702	308905	9999.999980	22786	3268	1.000000	14428	6146	1.000000	26564455	-1.#IND00
147691904	59169407	308042	9999.999988	22689	3253	1.000000	14599	5972	1.000000	26953987	0.000000
147738002	59131095	308260	9999.999992	22840	3233	1.000000	14336	6143	1.000000	27343676	-0.039204
147740998	59119987	308045	9999.999995	22663	3309	1.000000	14360	6204	1.000000	27731268	-0.034705
147712642	59133172	307988	9999.999997	22500	3312	1.000000	14394	5791	1.000000	28117497	-0.023440
147708527	59150300	308969	9999.999998	22685	3255	1.000000	14555	5946	1.000000	28504324	-0.012474
147721707	59157425	308997	9999.999999	22462	3377	1.000000	14264	5966	1.000000	28891153	-0.010529
147718189	59147291	308709	9999.999999	22483	3368	1.000000	14333	5919	1.000000	29276543	-0.010169
147722932	59135641	308056	10000.000000	22690	3128	1.000000	14745	5916	1.000000	29661067	-0.010912
147705123	59149424	308539	10000.000000	22387	3270	1.000000	14712	5914	1.000000	30045894	-0.014399
147696308	59164046	308174	10000.000000	22834	3117	1.000000	14632	5908	1.000000	30429763	-0.016330
147716558	59137384	308714	10000.000000	22703	3365	1.000000	14752	5708	1.000000	30812182	-0.014367
147728042	59152607	308574	10000.000000	22619	3290	1.000000	14418	5886	1.000000	31195062	-0.013105
147718474	59137299	307991	10000.000000	23000	3013	1.000000	14602	5833	1.000000	31577929	-0.013594
147695313	59162373	308589	10000.000000	22801	3350	1.000000	14683	5823	1.000000	31959995	-0.012569
147732932	59152899	307899	10000.000000	22366	3224	1.000000	14657	5849	1.000000	32340092	-0.013164
147714643	59153470	309195	10000.000000	22592	3268	1.000000	14731	5832	1.000000	32720089	-0.012806
147711227	59150786	307864	10000.000000	22521	3313	1.000000	14475	6024	1.000000	33100045	-0.012346
147736540	59144560	308488	10000.000000	22416	3361	1.000000	14461	5996	1.000000	33478715	-0.011574
147707518	59144993	308585	10000.000000	22794	3124	1.000000	14547	5886	1.000000	33857439	-0.010784
147692455	59160168	307818	10000.000000	22680	3220	1.000000	14270	6122	1.000000	34235261	-0.010973
147741220	59132500	307907	10000.000000	23110	3115	1.000000	14502	5943	1.000000	34612080	-0.010375
147702577	59146099	308950	10000.000000	22598	3345	1.000000	14494	6136	1.000000	34989100	-0.008927
147716929	59152077	307995	10000.000000	22740	3440	1.000000	14530	5874	1.000000	35365943	-0.008749
147693163	59152432	308418	10000.000000	22544	3237	1.000000	14397	6068	1.000000	35741762	-0.008198
147735337	59138919	307996	10000.000000	22865	3164	1.000000	14614	5938	1.000000	36117114	-0.006820
147698568	59150276	308025	10000.000000	22585	3212	1.000000	14638	6064	1.000000	36491328	-0.004802
147707342	59156263	308625	10000.000000	22395	3482	1.000000	14484	6086	1.000000	36866521	-0.004534
147720157	59143012	307778	10000.000000	22833	3002	1.000000	14748	5905	1.000000	37240481	-0.004206
147729167	59148086	307182	10000.000000	22709	3294	1.000000	14516	5952	1.000000	37612518	-0.002925
147721894	59146072	308067	10000.000000	22413	3415	1.000000	14857	5849	1.000000	37984816	-0.002288
147719603	59151998	307343	10000.000000	22697	3304	1.000000	14241	6076	1.000000	38357291	-0.002055
147696249	59147624	307421	10000.000000	22753	3174	1.000000	14390	6035	1.000000	38728266	-0.002405
147735298	59137709	307958	10000.000000	23000	3176	1.000000	14408	5897	1.000000	39100018	-0.002289
147720248	59155637	306898	10000.000000	22525	3383	1.000000	14394	6096	1.000000	39468502	-0.002553
147721927	59160566	308420	10000.000000	22723	3212	1.000000	14510	6005	1.000000	39838056	-0.002812
147725420	59158555	308219	10000.000000	22758	3253	1.000000	14499	5985	1.000000	40207691	-0.002940
147726663	59148604	308212	10000.000000	22246	3567	1.000000	14308	5924	1.000000	40577473	-0.003034
147719024	59145030	308249	10000.000000	22563	3234	1.000000	14488	5872	1.000000	40946466	-0.003413
147745136	59137344	309131	10000.000000	22367	3359	1.000000	14689	5841	1.000000	41315002	-0.003784
147688074	59146249	308422	10000.000000	22387	3558	1.000000	14707	5981	1.000000	41682166	-0.003758
147697916	59155302	308788	10000.000000	22500	3496	1.000000	14520	5977	1.000000	42048378	-0.003669
147718193	59140904	308171	10000.000000	22996	3148	1.000000	14517	5936	1.000000	42413658	-0.003518
147697725	59161862	307108	10000.000000	22458	3499	1.000000	14650	6004	1.000000	42778505	-0.003512
147737556	59121587	307662	10000.000000	22344	3340	1.000000	14536	6050	1.000000	43143993	-0.003190
147697104	59160278	308768	10000.000000	22661	3168	1.000000	14553	5987	1.000000	43507797	-0.003019
147723903	59131016	308496	10000.000000	22482	3417	1.000000	14673	5971	1.000000	43872682	-0.002978
147702764	59155322	307530	10000.000000	22875	3058	1.000000	14249	6281	1.000000	44236498	-0.002148
147709086	59151638	308921	10000.000000	22531	3326	1.000000	14941	5878	1.000000	44599502	-0.002081
147715523	59158673	308503	10000.000000	22449	3455	1.000000	14495	6076	1.000000	44960502	-0.001939
147719191	59150782	308133	10000.000000	22702	3248	1.000000	14259	6244	1.000000	45322723	-0.001937
147727752	59152875	309214	10000.000000	22743	3275	1.000000	14593	6013	1.000000	45684250	-0.001330
147699726	59153556	308592	10000.000000	22707	3325	1.000000	14456	6179	1.000000	46045148	-0.001351
147730322	59141594	308233	10000.000000	23182	3111	1.000000	14310	6303	1.000000	46405833	-0.001278
147704916	59162179	307313	10000.000000	22809	3320	1.000000	14390	6226	1.000000	46765154	-0.001167
147710543	59139965	308628	10000.000000	22659	3357	1.000000	14514	5980	1.000000	47123382	-0.001304
147726622	59144286	309400	10000.000000	22605	3350	1.000000	14551	6055	1.000000	47480718	-0.001230
147716764	59162385	308475	10000.000000	22775	3350	1.000000	14661	6014	1.000000	47838038	-0.001228
147732573	59128081	308094	10000.000000	22724	3192	1.000000	14669	5959	1.000000	48196053	-0.001369
147739694	59124830	308342	10000.000000	22843	3257	1.000000	14540	5976	1.000000	48553705	-0.001516
npatches	nstrain	runtime	dt	init_x	init_y	init_y_blood	init_z	init_S	beta0	beta1	beta2	beta3	mean_beta	B	d	delta	delta_blood	b[0]	mut	m	CTL	c	g	epsilon	k	het	lambda	rho	omega	x_max	patch.dyna	DELTA	A	VA
10000	1	100.000000	0.001000	21900	9499	5000000	0.001000	10000000	16.450384	23.920900	9.366654	15.412939	17	800000000	0.010000	1.000000	432.000000	80000	0.000050	0.004800	0	0.500000	0.000000	2.500000	5.000000	0.500000	0.001000	0.001000	0.010000	31872	0	10.000000	7.000000	1.000000
sus	inf	inf_blood	z	x[0]	y[0][0]	z[0]	x[1]	y[1][0]	z[1]	S[0]	synchrony
219000000	94990000	5000000	10.000000	21900	9499	0.001000	21900	9499	0.001000	10000000	0.000000
92925218	114292628	597074	3941.516320	8975	11515	0.394152	6139	13275	0.394152	10681196	0.000000
125354029	75254320	391349	6325.803353	12123	7755	0.632580	8532	9033	0.632580	11153743	0.000000
142570642	61384799	319157	7771.765723	13455	6382	0.777177	9443	8013	0.777177	11581463	0.000000
152758299	54570740	284468	8648.676577	14463	5795	0.864868	10005	7201	0.864868	11983160	0.000000
158906325	50872031	265818	9180.483393	15106	5469	0.918048	10867	6568	0.918048	12366804	0.000000
162630093	48766348	253463	9503.000201	15444	5202	0.950300	10688	6834	0.950300	12741449	0.000000
164865417	47545804	247227	9698.592075	15604	5063	0.969859	11113	6456	0.969859	13108920	0.000000
166270803	46791191	244277	9817.209710	16137	4763	0.981721	11161	6182	0.981721	13472481	0.000000
167026188	46372545	241181	9889.145947	16003	4865	0.988915	10897	6470	0.988915	13833084	0.000000
167598150	46084766	239960	9932.772025	16180	4639	0.993277	10806	6502	0.993277	14191136	0.000000
167868618	45954818	239215	9959.229270	15990	4784	0.995923	11096	6188	0.995923	14548126	0.000000
168045807	45865976	238764	9975.274394	16134	4590	0.997527	10889	6318	0.997527	14902901	0.000000
168171914	45799681	238423	9985.005037	16319	4685	0.998501	11255	6211	0.998501	15258587	0.000000
168231470	45749520	237074	9990.906233	15674	4932	0.999091	11081	6158	0.999091	15613992	0.000000
168268821	45737862	237244	9994.485041	15873	4819	0.999449	11019	6390	0.999449	15968381	0.000000
168318906	45734398	237778	9996.655426	15956	4802	0.999666	11117	6279	0.999666	16321184	0.000000
168307121	45723579	238672	9997.971667	15776	5065	0.999797	11186	6214	0.999797	16674955	0.000000
168292322	45704574	238551	9998.769908	16127	4632	0.999877	11249	6193	0.999877	17027491	0.000000
168328508	45720614	238513	9999.254005	16179	4604	0.999925	10873	6482	0.999925	17378987	0.000000
168290017	45708383	238128	9999.547588	15813	5008	0.999955	11036	6401	0.999955	17730265	0.000000
168335695	45692948	237789	9999.725632	16059	4671	0.999973	11160	6177	0.999973	18079831	0.000000
168306936	45711208	238217	9999.833608	15804	4903	0.999983	10958	6298	0.999983	18429543	0.000000
168310074	45717097	237694	9999.899091	16159	4767	0.999990	11284	6242	0.999990	18779119	0.000000
168310675	45733295	237692	9999.938803	15949	5055	0.999994	11050	6273	0.999994	19128021	0.000000
168329721	45708060	238303	9999.962887	16065	4821	0.999996	11057	6343	0.999996	19476623	0.000000
168356497	45695130	237660	9999.977493	15881	4877	0.999998	11130	6111	0.999998	19825148	0.000000
168352442	45693286	237556	9999.986350	16163	4631	0.999999	10996	6247	0.999999	20173536	0.000000
168345275	45687886	238295	9999.991722	16309	4772	0.999999	11177	6301	0.999999	20519990	0.000000
168355510	45699217	237757	9999.994980	15860	5014	0.999999	10982	6441	0.999999	20865859	0.000000
168309268	45715500	238234	9999.996955	15965	4768	1.000000	11050	6312	1.000000	21212137	0.000000
168351218	45704840	237497	9999.998154	16147	4669	1.000000	10773	6453	1.000000	21557583	0.000000
168316285	45729608	238461	9999.998880	16217	4604	1.000000	11257	6148	1.000000	21902399	0.000000
168337162	45707788	238362	9999.999321	16013	4798	1.000000	11189	6278	1.000000	22246490	0.000000
168349368	45708421	238241	9999.999588	15989	4836	1.000000	10850	6422	1.000000	22590610	0.000000
168363192	45700931	238640	9999.999750	15998	4837	1.000000	11069	6262	1.000000	22934838	0.000000
168362940	45691897	237192	9999.999849	16149	4681	1.000000	11193	6203	1.000000	23278160	0.000000
168373163	45702301	237982	9999.999908	16157	4741	1.000000	11185	6245	1.000000	23621116	0.000000
168343883	45711981	238018	9999.999944	15935	4689	1.000000	11157	6270	1.000000	23964654	0.000000
168303794	45713111	238304	9999.999966	16100	4708	1.000000	10848	6434	1.000000	24305560	0.000000
168323933	45705814	237978	9999.999980	16057	4851	1.000000	10919	6308	1.000000	24646540	-1.#IND00
168312286	45719475	238328	9999.999988	16007	4988	1.000000	10993	6424	1.000000	24986164	0.009600
168330268	45711767	238199	9999.999992	15974	4811	1.000000	11176	6145	1.000000	25326190	-0.010893
168335825	45698778	238405	9999.999995	16246	4766	1.000000	10824	6379	1.000000	25665670	-0.013438
168332154	45705139	237913	9999.999997	16075	4850	1.000000	11123	6370	1.000000	26004483	-0.003844
168340574	45705732	237812	9999.999998	15991	4758	1.000000	10991	6446	1.000000	26343062	-0.005041
168304811	45734210	238227	9999.999999	16289	4658	1.000000	11040	6335	1.000000	26680409	-0.005651
168334600	45708137	237378	9999.999999	16032	4920	1.000000	11268	6015	1.000000	27017059	0.001017
168342591	45709069	237810	10000.000000	15954	4895	1.000000	11034	6208	1.000000	27353880	0.005393
168324492	45719292	237963	10000.000000	16038	4692	1.000000	11275	6077	1.000000	27690158	0.004907
168321493	45708930	237351	10000.000000	16167	4739	1.000000	11294	6090	1.000000	28025704	0.004371
168330349	45721857	238201	10000.000000	15984	4801	1.000000	11025	6203	1.000000	28360080	0.003773
168316353	45723222	238044	10000.000000	16323	4775	1.000000	11283	6190	1.000000	28695471	0.007531
168339055	45716149	238376	10000.000000	16244	4717	1.000000	11099	6308	1.000000	29030153	0.011945
168320513	45716861	237669	10000.000000	15988	4652	1.000000	10950	6327	1.000000	29363681	0.010698
168319045	45714235	237733	10000.000000	15684	4925	1.000000	10903	6328	1.000000	29696948	0.010716
168293875	45719998	238003	10000.000000	16271	4712	1.000000	11131	6316	1.000000	30028623	0.010049
168339213	45708134	237389	10000.000000	15869	4903	1.000000	11213	6228	1.000000	30361115	0.009347
168306091	45719850	237807	10000.000000	15840	4954	1.000000	10853	6375	1.000000	30691917	0.008308
168333368	45708192	237865	10000.000000	15845	4996	1.000000	11032	6301	1.000000	31024651	0.008586
168298007	45723107	238257	10000.000000	15939	4838	1.000000	10955	6234	1.000000	31356762	0.007730
168328895	45705621	238380	10000.000000	16153	4582	1.000000	11020	6252	1.000000	31687232	0.007496
168354228	45692535	237438	10000.000000	15955	4883	1.000000	11169	6199	1.000000	32016874	0.007335
168327792	45718544	237368	10000.000000	16227	4648	1.000000	11063	6387	1.000000	32346973	0.006781
168341589	45701048	238277	10000.000000	16289	4609	1.000000	10996	6214	1.000000	32675383	0.006314
168318449	45711943	238232	10000.000000	15939	4797	1.000000	10970	6325	1.000000	33003790	0.006199
168314631	45721117	238174	10000.000000	15926	4805	1.000000	11212	6266	1.000000	33332279	0.006479
168325178	45708084	236840	10000.000000	16042	4647	1.000000	10991	6475	1.000000	33659454	0.005614
168336755	45704139	238584	10000.000000	15877	4843	1.000000	11158	6172	1.000000	33985889	0.005052
168339193	45717572	237406	10000.000000	15771	5042	1.000000	11220	6260	1.000000	34311944	0.004298
168333007	45708661	238509	10000.000000	15925	4842	1.000000	10902	6363	1.000000	34637198	0.003937
168316129	45720669	237825	10000.000000	15839	4960	1.000000	11078	6251	1.000000	34962286	0.003700
168345457	45712997	239227	10000.000000	16226	4770	1.000000	11271	6120	1.000000	35288633	0.003101
168333328	45703876	237464	10000.000000	15954	4740	1.000000	11213	6091	1.000000	35614039	0.003030
168334205	45716597	237477	10000.000000	16353	4636	1.000000	11046	6464	1.000000	35937638	0.003466
168330182	45705591	237633	10000.000000	16108	4908	1.000000	11153	6203	1.000000	36261378	0.003511
168309779	45728153	239032	10000.000000	15680	4879	1.000000	11013	6403	1.000000	36584211	0.003242
168344700	45695901	237507	10000.000000	16076	4642	1.000000	10964	6365	1.000000	36907278	0.003656
168339873	45704623	237616	10000.000000	15919	4806	1.000000	11237	6109	1.000000	37229827	0.003374
168353320	45700553	237856	10000.000000	16048	4471	1.000000	11106	6244	1.000000	37551683	0.003869
168350209	45702224	237950	10000.000000	15934	4988	1.000000	11158	6331	1.000000	37873351	0.003956
168329541	45703910	238164	10000.000000	16484	4545	1.000000	11261	6096	1.000000	38193794	0.003931
168297923	45729001	238723	10000.000000	15748	4966	1.000000	11001	6365	1.000000	38513178	0.004079
168292143	45739464	238440	10000.000000	15899	4980	1.000000	11217	6375	1.000000	38831571	0.004068
168312872	45726904	238231	10000.000000	16010	4662	1.000000	10977	6226	1.000000	39150536	0.004649
168341042	45713129	237828	10000.000000	15887	4774	1.000000	11290	6273	1.000000	39470053	0.004531
168349851	45705737	238617	10000.000000	16419	4587	1.000000	11134	6285	1.000000	39789028	0.004266
168344459	45689329	238031	10000.000000	15985	4811	1.000000	10982	6420	1.000000	40107416	0.004035
168319812	45718431	237613	10000.000000	15992	5020	1.000000	11123	6324	1.000000	40425453	0.004756
168349358	45709402	238057	10000.000000	16202	4678	1.000000	11020	6376	1.000000	40742552	0.004374
168362998	45708330	238865	10000.000000	16034	4772	1.000000	11132	6331	1.000000	41059143	0.004494
168293900	45730455	238286	10000.000000	16213	4695	1.000000	11409	6153	1.000000	41374787	0.004910
168314897	45715564	238641	10000.000000	15646	5140	1.000000	11344	6193	1.000000	41689474	0.004721
168347057	45695220	237582	10000.000000	16446	4616	1.000000	10995	6310	1.000000	42004481	0.004612
168348559	45703571	238790	10000.000000	16092	4761	1.000000	10832	6394	1.000000	42319522	0.004615
168328563	45708380	238139	10000.000000	15748	4897	1.000000	11098	6259	1.000000	42633655	0.004444
168344021	45709771	237548	10000.000000	15927	4870	1.000000	11075	6415	1.000000	42946702	0.004383
168352299	45714257	238598	10000.000000	15989	5034	1.000000	11149	6226	1.000000	43258779	0.004319
168306174	45703823	238176	10000.000000	16071	4743	1.000000	10868	6485	1.000000	43570744	0.004476
168330040	45707566	238111	10000.000000	15801	4806	1.000000	10947	6380	1.000000	43883651	0.004219
npatches	nstrain	runtime	dt	init_x	init_y	init_y_blood	init_z	init_S	beta0	beta1	beta2	beta3	mean_beta	B	d	delta	delta_blood	b[0]	mut	m	CTL	c	g	epsilon	k	het	lambda	rho	omega	x_max	patch.dyna	DELTA	A	VA
10000	1	100.000000	0.001000	21900	9499	5000000	0.001000	10000000	11.109636	21.616195	9.286227	17.080573	17	800000000	0.010000	1.000000	432.000000	80000	0.000050	0.004800	0	0.500000	0.000000	2.500000	6.000000	0.500000	0.001000	0.001000	0.010000	31872	0	10.000000	7.000000	1.000000
sus	inf	inf_blood	z	x[0]	y[0][0]	z[0]	x[1]	y[1][0]	z[1]	S[0]	synchrony
219000000	94990000	5000000	10.000000	21900	9499	0.001000	21900	9499	0.001000	10000000	0.000000
98802180	102704803	536481	3941.516320	13184	8631	0.394152	7262	11528	0.394152	10667596	0.000000
137345622	63559855	331601	6325.803353	18344	4739	0.632580	9886	7943	0.632580	11110633	0.000000
157599663	50249133	261951	7771.765723	21411	3291	0.777177	11640	6119	0.777177	11501041	0.000000
169649163	43752298	227681	8648.676577	23021	2586	0.864868	12197	5861	0.864868	11859756	0.000000
176853543	40283296	209831	9180.483393	24448	2050	0.918048	12832	5646	0.918048	12199664	0.000000
181188011	38324083	199868	9503.000201	24828	1884	0.950300	12997	5287	0.950300	12526524	0.000000
183754166	37191509	193927	9698.592075	25147	1841	0.969859	13375	5101	0.969859	12846526	0.000000
185398101	36491523	190189	9817.209710	25416	1778	0.981721	13639	5004	0.981721	13162126	0.000000
186309039	36110548	188250	9889.145947	25546	1706	0.988915	13324	5100	0.988915	13474724	0.000000
186894109	35861112	186729	9932.772025	26128	1627	0.993277	13824	4778	0.993277	13785715	0.000000
187193867	35739594	186279	9959.229270	25427	1726	0.995923	13891	4790	0.995923	14093925	0.000000
187477006	35626281	185571	9975.274394	25938	1735	0.997527	13711	4863	0.997527	14401098	0.000000
187562673	35597524	185528	9985.005037	25701	1823	0.998501	14058	4710	0.998501	14708226	0.000000
187633921	35547335	184691	9990.906233	25747	1783	0.999091	13654	4827	0.999091	15014506	0.000000
187701846	35537114	185469	9994.485041	25421	1717	0.999449	13496	5104	0.999449	15320612	0.000000
187712242	35524440	183726	9996.655426	25743	1779	0.999666	13497	4869	0.999666	15625503	0.000000
187751597	35498550	184921	9997.971667	26118	1573	0.999797	13733	4882	0.999797	15931590	0.000000
187768858	35518015	184820	9998.769908	25274	1926	0.999877	14032	4740	0.999877	16235305	0.000000
187751480	35505773	185424	9999.254005	25443	1792	0.999925	13605	4844	0.999925	16538515	0.000000
187753705	35497313	184693	9999.547588	25764	1698	0.999955	13482	4981	0.999955	16841292	0.000000
187749088	35499042	185293	9999.725632	25747	1612	0.999973	13735	4804	0.999973	17144707	0.000000
187786722	35480881	184373	9999.833608	25884	1754	0.999983	13824	4804	0.999983	17447270	0.000000
187780359	35498528	184952	9999.899091	25186	2041	0.999990	13812	4957	0.999990	17749632	0.000000
187784308	35490864	184907	9999.938803	25818	1676	0.999994	13761	4695	0.999994	18051962	0.000000
187741618	35526018	184591	9999.962887	26030	1583	0.999996	13538	4872	0.999996	18354055	0.000000
187767876	35515344	184896	9999.977493	25714	1751	0.999998	13618	4835	0.999998	18654723	0.000000
187784879	35482355	184416	9999.986350	25595	1678	0.999999	13942	4701	0.999999	18955429	0.000000
187768280	35497436	185058	9999.991722	25950	1649	0.999999	13812	4745	0.999999	19256142	0.000000
187790751	35492147	185087	9999.994980	25551	1855	0.999999	13792	5000	0.999999	19555107	0.000000
187773182	35494488	184456	9999.996955	25927	1689	1.000000	13611	4844	1.000000	19854214	0.000000
187752522	35497690	184817	9999.998154	25441	1738	1.000000	13472	5066	1.000000	20153146	0.000000
187753306	35507093	185827	9999.998880	25460	1738	1.000000	13899	4830	1.000000	20450875	0.000000
187763593	35514433	185230	9999.999321	25596	1937	1.000000	13929	4825	1.000000	20747781	0.000000
187812262	35482851	184665	9999.999588	25291	1734	1.000000	13751	5014	1.000000	21044883	0.000000
187779041	35511309	185228	9999.999750	25831	1641	1.000000	13754	4877	1.000000	21341520	0.000000
187761382	35493460	185017	9999.999849	25786	1657	1.000000	13757	4957	1.000000	21638160	0.000000
187735486	35505177	184767	9999.999908	26100	1593	1.000000	13664	4960	1.000000	21934028	0.000000
187730930	35504012	185003	9999.999944	25711	1756	1.000000	13686	4888	1.000000	22229661	0.000000
187808876	35488624	185600	9999.999966	25694	1744	1.000000	13671	5167	1.000000	22525216	0.000000
187791956	35493040	185017	9999.999980	26056	1591	1.000000	13825	4923	1.000000	22820108	-1.#IND00
187759801	35494615	184486	9999.999988	25723	1734	1.000000	13701	4838	1.000000	23113348	0.003200
187765087	35494390	184615	9999.999992	26229	1581	1.000000	13521	4992	1.000000	23407886	-0.006297
187780750	35508170	185893	9999.999995	25731	1666	1.000000	13713	4975	1.000000	23702155	0.001529
187760562	35511709	184499	9999.999997	26089	1604	1.000000	13816	4643	1.000000	23994729	0.001203
187764813	35521499	185002	9999.999998	26083	1596	1.000000	13848	4769	1.000000	24287026	0.001854
187794408	35489866	184294	9999.999999	25711	1734	1.000000	13891	4836	1.000000	24578658	0.002691
187764037	35487322	185016	9999.999999	26065	1808	1.000000	13921	4808	1.000000	24870520	-0.001257
187787154	35504017	184647	10000.000000	25786	1686	1.000000	13645	4905	1.000000	25163163	0.003501
187762774	35491702	184437	10000.000000	25736	1732	1.000000	13851	4813	1.000000	25453858	0.000748
187819331	35480301	185252	10000.000000	25669	1668	1.000000	13867	4865	1.000000	25743738	0.001118
187774797	35499713	184561	10000.000000	26163	1586	1.000000	13866	4962	1.000000	26034501	0.001404
187766520	35492147	184015	10000.000000	26198	1545	1.000000	13741	4751	1.000000	26323596	-0.003659
187763880	35503266	184451	10000.000000	25790	1745	1.000000	14032	4830	1.000000	26612305	-0.002386
187798937	35505259	184880	10000.000000	25881	1774	1.000000	13621	4886	1.000000	26900764	-0.002812
187794560	35485347	184628	10000.000000	25399	1714	1.000000	13980	4633	1.000000	27189969	-0.003164
187779655	35486471	184519	10000.000000	26436	1532	1.000000	13639	4920	1.000000	27477235	-0.003173
187760136	35513920	184873	10000.000000	25892	1723	1.000000	13759	4857	1.000000	27764796	-0.002819
187749833	35517962	185025	10000.000000	25783	1677	1.000000	14070	4864	1.000000	28051068	-0.002186
187788714	35496490	185124	10000.000000	25645	1729	1.000000	13966	4799	1.000000	28337039	-0.002700
187768114	35506145	184720	10000.000000	25614	1585	1.000000	13618	4935	1.000000	28624410	-0.002238
187781543	35496332	183915	10000.000000	26103	1753	1.000000	13695	4896	1.000000	28911087	-0.002599
187794450	35489583	185854	10000.000000	25647	1774	1.000000	13722	4739	1.000000	29196465	-0.002547
187798766	35480543	184979	10000.000000	25823	1644	1.000000	13878	4902	1.000000	29481526	-0.001085
187776583	35511923	183923	10000.000000	25481	1906	1.000000	13836	4991	1.000000	29764905	-0.000440
187788590	35478455	184982	10000.000000	25454	1776	1.000000	13766	4813	1.000000	30047214	-0.000408
187790698	35493458	185376	10000.000000	26192	1574	1.000000	13516	4935	1.000000	30330287	0.000367
187771135	35500703	184718	10000.000000	25681	1759	1.000000	13703	4946	1.000000	30613536	0.000753
187801108	35482901	185173	10000.000000	25816	1744	1.000000	13642	4846	1.000000	30896109	0.000956
187788921	35491560	184729	10000.000000	25951	1644	1.000000	13711	4852	1.000000	31179250	0.001955
187750347	35516880	183955	10000.000000	25689	1736	1.000000	13737	4867	1.000000	31461515	0.001946
187798066	35493836	185116	10000.000000	25782	1712	1.000000	13498	5132	1.000000	31742068	0.001802
187760422	35494925	184179	10000.000000	25922	1579	1.000000	13740	4875	1.000000	32022347	0.001433
187808435	35480603	184486	10000.000000	26133	1604	1.000000	13985	4827	1.000000	32304162	-0.001714
187756187	35484652	184861	10000.000000	25956	1789	1.000000	13954	4913	1.000000	32584872	-0.002373
187770865	35493702	184912	10000.000000	25327	1770	1.000000	14193	4607	1.000000	32865219	-0.001713
187767344	35495197	184723	10000.000000	26425	1511	1.000000	13800	4899	1.000000	33144058	-0.001702
187806833	35490270	185233	10000.000000	25561	1697	1.000000	13916	4713	1.000000	33423179	-0.001706
187755836	35505953	184674	10000.000000	25757	1582	1.000000	13506	5030	1.000000	33702536	-0.000810
187762118	35510092	185127	10000.000000	25941	1750	1.000000	13698	4985	1.000000	33980123	-0.001164
187760660	35486182	184185	10000.000000	25931	1600	1.000000	13735	4656	1.000000	34256527	-0.000549
187733724	35515831	184723	10000.000000	25892	1705	1.000000	13683	4822	1.000000	34533345	-0.000416
187756367	35518734	184866	10000.000000	25911	1714	1.000000	13682	4969	1.000000	34809851	-0.000561
187763550	35506339	184908	10000.000000	25938	1806	1.000000	13699	4958	1.000000	35087003	-0.000554
187765049	35507202	185020	10000.000000	25853	1684	1.000000	13793	4778	1.000000	35362413	-0.000114
187770366	35493901	185023	10000.000000	25890	1670	1.000000	13736	4899	1.000000	35637024	-0.000210
187777806	35496811	184359	10000.000000	25549	1697	1.000000	13663	4981	1.000000	35911764	-0.000161
187758253	35505488	184729	10000.000000	26029	1596	1.000000	13818	4832	1.000000	36186118	0.000024
187777226	35493228	185454	10000.000000	25887	1555	1.000000	13750	4901	1.000000	36460493	-0.000516
187783137	35476764	185317	10000.000000	25696	1751	1.000000	13840	4907	1.000000	36734476	-0.000475
187763891	35511121	184797	10000.000000	25716	1529	1.000000	13694	4952	1.000000	37006212	-0.000241
187773676	35486383	184683	10000.000000	26114	1735	1.000000	13833	4886	1.000000	37278806	-0.000274
187780435	35490294	184778	10000.000000	25654	1715	1.000000	13635	4966	1.000000	37550931	-0.000227
187795871	35491661	184507	10000.000000	25990	1646	1.000000	13906	4914	1.000000	37823013	-0.000171
187792218	35486672	185048	10000.000000	25727	1760	1.000000	13667	4690	1.000000	38095234	-0.000137
187752139	35505635	185364	10000.000000	25560	1637	1.000000	13635	4964	1.000000	38366518	-0.000100
187776445	35490341	184857	10000.000000	25586	1711	1.000000	13411	4929	1.000000	38637235	0.000461
187763294	35502825	184905	10000.000000	25909	1665	1.000000	13601	4831	1.000000	38908785	0.000430
187801183	35473879	185288	10000.000000	25565	1783	1.000000	13674	4980	1.000000	39179671	0.000387
187808576	35497713	185456	10000.000000	25935	1727	1.000000	13681	4903	1.000000	39448791	0.000488
npatches	nstrain	runtime	dt	init_x	init_y	init_y_blood	init_z	init_S	beta0	beta1	beta2	beta3	mean_beta	B	d	delta	delta_blood	b[0]	mut	m	CTL	c	g	epsilon	k	het	lambda	rho	omega	x_max	patch.dyna	DELTA	A	VA
10000	1	100.000000	0.001000	21900	9499	5000000	0.001000	10000000	14.742415	8.816634	24.886804	18.746894	17	800000000	0.010000	1.000000	432.000000	80000	0.000050	0.004800	0	0.500000	0.000000	2.500000	7.000000	0.500000	0.001000	0.001000	0.010000	31872	0	10.000000	7.000000	1.000000
sus	inf	inf_blood	z	x[0]	y[0][0]	z[0]	x[1]	y[1][0]	z[1]	S[0]	synchrony
219000000	94990000	5000000	10.000000	21900	9499	0.001000	21900	9499	0.001000	10000000	0.000000
104113042	92680359	483233	3941.516320	11196	8783	0.394152	16834	6376	0.394152	10658486	0.000000
148320264	54122140	281775	6325.803353	15589	5310	0.632580	24268	2127	0.632580	11074114	0.000000
171376478	41471708	216040	7771.765723	18436	3754	0.777177	28100	934	0.777177	11430639	0.000000
184890761	35425640	184964	8648.676577	20132	3091	0.864868	29355	748	0.864868	11752331	0.000000
192940518	32187133	168407	9180.483393	20576	2915	0.918048	29823	515	0.918048	12052247	0.000000
197665523	30425973	157776	9503.000201	21090	2774	0.950300	30292	376	0.950300	12338364	0.000000
200589930	29358234	152960	9698.592075	21859	2572	0.969859	30257	433	0.969859	12616524	0.000000
202271816	28755204	149950	9817.209710	21747	2568	0.981721	30293	396	0.981721	12889239	0.000000
203292008	28415866	147051	9889.145947	21745	2679	0.988915	30272	412	0.988915	13160091	0.000000
203961498	28168879	146800	9932.772025	22389	2182	0.993277	30515	368	0.993277	13428576	0.000000
204326199	28051288	146524	9959.229270	22017	2442	0.995923	30859	308	0.995923	13694779	0.000000
204577506	27959680	145597	9975.274394	21694	2401	0.997527	30592	394	0.997527	13960652	0.000000
204731278	27922943	145025	9985.005037	22486	2303	0.998501	30599	356	0.998501	14225962	0.000000
204761937	27878544	145111	9990.906233	21882	2430	0.999091	30689	263	0.999091	14491128	0.000000
204846346	27863828	144951	9994.485041	22541	2302	0.999449	30813	317	0.999449	14754676	0.000000
204855531	27857115	145551	9996.655426	21749	2474	0.999666	30584	393	0.999666	15018478	0.000000
204929130	27829249	145253	9997.971667	21975	2498	0.999797	30908	357	0.999797	15281941	0.000000
204927904	27842323	145051	9998.769908	21694	2412	0.999877	30788	365	0.999877	15544219	0.000000
204920635	27839898	144544	9999.254005	21665	2476	0.999925	30733	340	0.999925	15807226	0.000000
204878602	27847906	145310	9999.547588	22171	2374	0.999955	30601	393	0.999955	16069604	0.000000
204943322	27830488	145326	9999.725632	22333	2421	0.999973	30840	342	0.999973	16330173	0.000000
204923036	27845951	144511	9999.833608	22243	2395	0.999983	30804	296	0.999983	16590804	0.000000
204892548	27860085	145081	9999.899091	22225	2383	0.999990	30591	368	0.999990	16851761	0.000000
204925099	27846201	144859	9999.938803	22276	2383	0.999994	30605	397	0.999994	17111402	0.000000
204976759	27820407	145310	9999.962887	21991	2425	0.999996	30587	355	0.999996	17370930	0.000000
204903651	27854916	145497	9999.977493	21741	2455	0.999998	30840	327	0.999998	17630147	0.000000
204912972	27844283	144587	9999.986350	22176	2355	0.999999	30432	383	0.999999	17889550	0.000000
204929527	27823118	145497	9999.991722	22298	2421	0.999999	30747	332	0.999999	18147883	0.000000
204931673	27840536	145371	9999.994980	21821	2536	0.999999	30814	301	0.999999	18406044	0.000000
204938323	27827576	144654	9999.996955	21808	2713	1.000000	30517	330	1.000000	18663161	0.000000
204934674	27827898	144923	9999.998154	22217	2371	1.000000	30855	303	1.000000	18920570	0.000000
204953876	27822248	145093	9999.998880	22050	2419	1.000000	30637	341	1.000000	19177046	0.000000
204906215	27844389	145361	9999.999321	22151	2463	1.000000	30784	314	1.000000	19433197	0.000000
204891634	27841145	145688	9999.999588	22365	2342	1.000000	30605	325	1.000000	19690098	0.000000
204894636	27846229	144889	9999.999750	22010	2476	1.000000	30651	346	1.000000	19946025	0.000000
204921019	27839797	144561	9999.999849	22065	2419	1.000000	30664	332	1.000000	20201893	0.000000
204928452	27838489	144990	9999.999908	22048	2410	1.000000	30772	332	1.000000	20456873	0.000000
204887359	27849696	144462	9999.999944	22290	2365	1.000000	30589	390	1.000000	20710593	0.000000
204894389	27858761	145551	9999.999966	22121	2481	1.000000	30670	393	1.000000	20965465	0.000000
204884734	27854034	144981	9999.999980	21812	2453	1.000000	30411	395	1.000000	21219569	-1.#IND00
204902048	27857744	145239	9999.999988	21596	2507	1.000000	30855	335	1.000000	21472608	0.019200
204943477	27807860	144453	9999.999992	21869	2491	1.000000	30769	367	1.000000	21725001	0.004707
204938768	27841301	145252	9999.999995	22517	2281	1.000000	30525	394	1.000000	21978192	-0.002433
204907539	27838280	144415	9999.999997	21921	2358	1.000000	30919	309	1.000000	22231872	0.003097
204906232	27850871	145566	9999.999998	22546	2228	1.000000	30604	383	1.000000	22484427	0.001434
204922141	27845618	144154	9999.999999	22183	2312	1.000000	31081	252	1.000000	22736242	-0.001125
204948338	27846086	145173	9999.999999	21961	2465	1.000000	30571	392	1.000000	22986796	-0.000364
204920507	27828050	144680	10000.000000	22669	2319	1.000000	30579	375	1.000000	23238467	0.000627
204960782	27819338	144413	10000.000000	22371	2091	1.000000	30606	366	1.000000	23489230	0.002078
204949151	27831531	145500	10000.000000	22154	2354	1.000000	30421	382	1.000000	23739777	0.002034
204884243	27846555	145254	10000.000000	21969	2342	1.000000	30550	390	1.000000	23989579	-0.000613
204946658	27815278	145205	10000.000000	22160	2260	1.000000	30684	255	1.000000	24238862	-0.004190
204954827	27831375	144185	10000.000000	22331	2410	1.000000	31089	297	1.000000	24487278	-0.003340
204925427	27831509	145147	10000.000000	22330	2293	1.000000	30604	362	1.000000	24736164	-0.002816
204912002	27840099	145069	10000.000000	22133	2443	1.000000	30697	294	1.000000	24984761	-0.003333
204931168	27831404	145819	10000.000000	21841	2470	1.000000	30571	429	1.000000	25233198	-0.003851
204936418	27842314	145363	10000.000000	21942	2409	1.000000	30543	353	1.000000	25480295	-0.002647
204911009	27840747	145640	10000.000000	22207	2375	1.000000	30742	378	1.000000	25727146	-0.002315
204915917	27837193	145052	10000.000000	22176	2263	1.000000	30745	318	1.000000	25973508	-0.002489
204902044	27852860	145142	10000.000000	21876	2604	1.000000	30828	329	1.000000	26219471	-0.002430
204904550	27852188	145185	10000.000000	22139	2362	1.000000	30597	391	1.000000	26465232	-0.000204
204916580	27827674	145303	10000.000000	21907	2514	1.000000	30866	331	1.000000	26710471	-0.001905
204917611	27827538	144963	10000.000000	21935	2517	1.000000	30677	341	1.000000	26955230	-0.003092
204887902	27842489	145270	10000.000000	22064	2228	1.000000	30721	371	1.000000	27199888	-0.003335
204894859	27854303	145144	10000.000000	21627	2490	1.000000	30736	308	1.000000	27445121	-0.002570
204942835	27827191	145383	10000.000000	21803	2452	1.000000	30759	298	1.000000	27688716	-0.002603
204915283	27827910	145307	10000.000000	22504	2180	1.000000	30585	390	1.000000	27933055	-0.002536
204915231	27849061	144796	10000.000000	22190	2535	1.000000	30753	268	1.000000	28176889	-0.002694
204943133	27835249	144785	10000.000000	21785	2528	1.000000	30982	325	1.000000	28419302	-0.002410
204919544	27826701	145282	10000.000000	22139	2426	1.000000	30620	378	1.000000	28662366	-0.002238
204877443	27850022	144771	10000.000000	21781	2407	1.000000	30734	368	1.000000	28905129	-0.002331
204877452	27850269	145053	10000.000000	22348	2519	1.000000	30652	336	1.000000	29147531	-0.002311
204905104	27852740	145517	10000.000000	21754	2505	1.000000	30788	311	1.000000	29389830	-0.001563
204906568	27843634	145059	10000.000000	22356	2363	1.000000	30890	362	1.000000	29631378	-0.001224
204917549	27838315	144673	10000.000000	22068	2425	1.000000	30744	341	1.000000	29872644	-0.002654
204898314	27835421	145076	10000.000000	22256	2301	1.000000	30883	297	1.000000	30114422	-0.002541
204922716	27853892	144474	10000.000000	21712	2511	1.000000	30712	310	1.000000	30354835	-0.004191
204937367	27847625	144623	10000.000000	21960	2295	1.000000	30750	302	1.000000	30594449	-0.004772
204922959	27840869	145287	10000.000000	22157	2489	1.000000	30777	329	1.000000	30834260	-0.004344
204912887	27849271	145061	10000.000000	21949	2556	1.000000	30439	433	1.000000	31072926	-0.003654
204929386	27835727	145108	10000.000000	21890	2430	1.000000	30803	345	1.000000	31312285	-0.003358
204937814	27833128	144392	10000.000000	21909	2550	1.000000	30834	320	1.000000	31551217	-0.003024
204924992	27830414	145250	10000.000000	21751	2514	1.000000	30666	327	1.000000	31789866	-0.003116
204924103	27834153	144527	10000.000000	22226	2365	1.000000	30540	328	1.000000	32025944	-0.002892
204920586	27836450	145586	10000.000000	22488	2188	1.000000	30657	331	1.000000	32263219	-0.002832
204896904	27852348	145369	10000.000000	22109	2420	1.000000	30598	368	1.000000	32500143	-0.002582
204914371	27834707	144864	10000.000000	21725	2470	1.000000	30614	357	1.000000	32737950	-0.002770
204895621	27848739	145295	10000.000000	22107	2267	1.000000	30558	347	1.000000	32974748	-0.002736
204886652	27837620	145386	10000.000000	22329	2337	1.000000	30873	411	1.000000	33210388	-0.002262
204925042	27834577	144742	10000.000000	22377	2364	1.000000	30732	329	1.000000	33445989	-0.002009
204921152	27838934	145647	10000.000000	22281	2282	1.000000	31073	341	1.000000	33681217	-0.001911
204890935	27845778	144390	10000.000000	22406	2227	1.000000	30298	303	1.000000	33915674	-0.001878
204916912	27844692	145193	10000.000000	22160	2448	1.000000	30687	357	1.000000	34150424	-0.001844
204927498	27848027	145509	10000.000000	22131	2238	1.000000	30704	278	1.000000	34383915	-0.001802
204921731	27839136	144750	10000.000000	21906	2439	1.000000	30839	347	1.000000	34617791	-0.002234
204939881	27850772	145555	10000.000000	22416	2345	1.000000	30788	333	1.000000	34851243	-0.001891
204943529	27829761	145107	10000.000000	22117	2371	1.000000	30773	330	1.000000	35084651	-0.001892
204962436	27839029	145322	10000.000000	21972	2559	1.000000	30687	266	1.000000	35317200	-0.002233
204887185	27840467	144295	10000.000000	22129	2349	1.000000	30528	405	1.000000	35549875	-0.002704
npatches	nstrain	runtime	dt	init_x	init_y	init_y_blood	init_z	init_S	beta0	beta1	beta2	beta3	mean_beta	B	d	delta	delta_blood	b[0]	mut	m	CTL	c	g	epsilon	k	het	lambda	rho	omega	x_max	patch.dyna	DELTA	A	VA
10000	1	100.000000	0.001000	21900	9499	5000000	0.001000	10000000	10.690451	13.012969	20.935081	14.236034	17	800000000	0.010000	1.000000	432.000000	80000	0.000050	0.004800	0	0.500000	0.000000	2.500000	8.000000	0.500000	0.001000	0.001000	0.010000	31872	0	10.000000	7.000000	1.000000
sus	inf	inf_blood	z	x[0]	y[0][0]	z[0]	x[1]	y[1][0]	z[1]	S[0]	synchrony
219000000	94990000	5000000	10.000000	21900	9499	0.001000	21900	9499	0.001000	10000000	0.000000
109514218	83647998	436284	3941.516320	15003	6711	0.394152	12968	7539	0.394152	10648704	0.000000
159068431	46254031	240006	6325.803353	22050	2653	0.632580	19262	3641	0.632580	11037715	0.000000
184579110	34345557	178194	7771.765723	25980	1318	0.777177	22000	2293	0.777177	11361098	0.000000
199366431	28724798	149513	8648.676577	28112	858	0.864868	24179	1734	0.864868	11646176	0.000000
208007449	25797715	134535	9180.483393	28293	807	0.918048	25985	1308	0.918048	11907127	0.000000
213148208	24140988	125919	9503.000201	29150	602	0.950300	25827	1379	0.950300	12154565	0.000000
216129660	23219359	121086	9698.592075	29528	509	0.969859	26423	1276	0.969859	12394897	0.000000
217933856	22673503	117950	9817.209710	30485	420	0.981721	26865	1184	0.981721	12629485	0.000000
219030533	22325053	116084	9889.145947	30574	393	0.988915	26054	1418	0.988915	12860950	0.000000
219728808	22128742	115227	9932.772025	30111	507	0.993277	26322	1205	0.993277	13091478	0.000000
220094886	22030111	114924	9959.229270	30033	378	0.995923	26750	1148	0.995923	13319570	0.000000
220327845	21944617	114525	9975.274394	30456	423	0.997527	27090	1096	0.997527	13546410	0.000000
220453840	21922049	114090	9985.005037	30211	474	0.998501	26967	1176	0.998501	13772547	0.000000
220527959	21903026	114339	9990.906233	30348	389	0.999091	26693	1191	0.999091	13998258	0.000000
220566207	21885041	114273	9994.485041	29988	538	0.999449	26882	1140	0.999449	14224013	0.000000
220635363	21871518	114188	9996.655426	30312	332	0.999666	27129	1089	0.999666	14448251	0.000000
220682189	21843053	113202	9997.971667	30533	329	0.999797	27278	1081	0.999797	14672080	0.000000
220709353	21834653	113967	9998.769908	30107	479	0.999877	26999	1230	0.999877	14897085	0.000000
220664746	21851071	114301	9999.254005	30127	371	0.999925	26715	1191	0.999925	15120082	0.000000
220698560	21868806	113616	9999.547588	30601	394	0.999955	26983	1106	0.999955	15343628	0.000000
220704781	21831726	113428	9999.725632	30222	443	0.999973	27130	1035	0.999973	15566515	0.000000
220663397	21868720	113427	9999.833608	30237	423	0.999983	27010	1214	0.999983	15789051	0.000000
220734949	21853223	113586	9999.899091	30215	366	0.999990	27062	1164	0.999990	16011764	0.000000
220739310	21839512	113596	9999.938803	30278	331	0.999994	27577	955	0.999994	16233427	0.000000
220707248	21853871	113731	9999.962887	30474	341	0.999996	27087	1262	0.999996	16453981	0.000000
220715705	21843440	113919	9999.977493	30139	352	0.999998	26494	1284	0.999998	16674208	0.000000
220688497	21854366	114135	9999.986350	30230	374	0.999999	26979	1047	0.999999	16894927	0.000000
220719864	21829703	113529	9999.991722	30315	379	0.999999	27620	1001	0.999999	17115709	0.000000
220734313	21837197	113604	9999.994980	30435	404	0.999999	27491	1101	0.999999	17336473	0.000000
220700982	21853744	113960	9999.996955	30462	365	1.000000	27122	951	1.000000	17555469	0.000000
220693106	21845757	114438	9999.998154	30302	434	1.000000	27542	1107	1.000000	17774323	0.000000
220693340	21844508	112973	9999.998880	30407	362	1.000000	26760	1183	1.000000	17992694	0.000000
220730809	21843323	113657	9999.999321	30208	374	1.000000	27249	1141	1.000000	18211283	0.000000
220686718	21840823	113502	9999.999588	30420	420	1.000000	26831	1007	1.000000	18429995	0.000000
220692444	21852134	114236	9999.999750	30088	429	1.000000	26699	1164	1.000000	18647539	0.000000
220661073	21860013	113229	9999.999849	30231	392	1.000000	26935	1147	1.000000	18865310	0.000000
220718591	21835154	113454	9999.999908	30055	444	1.000000	27243	929	1.000000	19082467	0.000000
220654433	21857589	114049	9999.999944	29945	478	1.000000	26880	1171	1.000000	19299801	0.000000
220695018	21854762	113961	9999.999966	30297	391	1.000000	27013	1023	1.000000	19517552	0.000000
220698348	21849970	113602	9999.999980	29971	451	1.000000	26768	1290	1.000000	19735417	-1.#IND00
220704066	21844863	113451	9999.999988	30237	364	1.000000	26830	1103	1.000000	19951760	0.003200
220708284	21842178	113928	9999.999992	29899	486	1.000000	27332	1025	1.000000	20167754	0.009031
220740411	21855937	113899	9999.999995	30290	416	1.000000	26886	1191	1.000000	20382577	-0.010876
220700087	21839467	113280	9999.999997	30462	407	1.000000	27095	1130	1.000000	20598727	-0.004786
220682526	21852714	113669	9999.999998	30344	421	1.000000	27011	1055	1.000000	20814481	-0.004136
220696678	21839247	113605	9999.999999	30224	362	1.000000	26712	1278	1.000000	21028911	0.001496
220676103	21855765	113687	9999.999999	30503	355	1.000000	27189	984	1.000000	21242717	0.004362
220725096	21845451	113682	10000.000000	30463	320	1.000000	26431	1306	1.000000	21455960	0.002769
220695038	21848303	113325	10000.000000	30065	383	1.000000	26939	1082	1.000000	21669599	0.001189
220691685	21848253	113030	10000.000000	30208	420	1.000000	27365	1050	1.000000	21882864	0.001439
220672169	21856034	114000	10000.000000	30013	425	1.000000	26752	1212	1.000000	22095731	0.001552
220664543	21858984	113596	10000.000000	30135	351	1.000000	26842	1179	1.000000	22308776	0.003678
220696755	21851144	113886	10000.000000	30471	384	1.000000	26487	1129	1.000000	22520889	0.003284
220733569	21847964	114290	10000.000000	30217	408	1.000000	27137	1020	1.000000	22733535	0.003876
220700071	21851889	113869	10000.000000	30028	423	1.000000	27471	1014	1.000000	22944839	0.004080
220685401	21858004	113295	10000.000000	30304	335	1.000000	26281	1230	1.000000	23157140	0.004972
220735432	21822347	113540	10000.000000	30255	441	1.000000	26813	1150	1.000000	23368081	0.003474
220699688	21847581	113703	10000.000000	30067	467	1.000000	27121	1039	1.000000	23578201	0.002984
220673830	21857287	113823	10000.000000	30011	387	1.000000	27201	1076	1.000000	23788828	0.003159
220710703	21846576	113624	10000.000000	30222	356	1.000000	27040	1191	1.000000	23998316	0.002756
220645544	21865397	114378	10000.000000	30460	254	1.000000	26970	1237	1.000000	24209057	0.002672
220674062	21849951	113940	10000.000000	30672	348	1.000000	26927	1073	1.000000	24418345	0.003035
220727452	21839330	114253	10000.000000	30758	255	1.000000	27481	929	1.000000	24627594	0.002993
220685275	21849003	113187	10000.000000	30465	416	1.000000	27297	1012	1.000000	24836217	0.003744
220710139	21831730	113683	10000.000000	30168	414	1.000000	27299	1044	1.000000	25043535	0.005015
220705818	21839434	113545	10000.000000	30018	461	1.000000	26903	1218	1.000000	25251382	0.004398
220652873	21869794	113783	10000.000000	30291	309	1.000000	26355	1223	1.000000	25460340	0.004290
220696684	21855090	114157	10000.000000	30259	374	1.000000	26990	1172	1.000000	25668067	0.004172
220672198	21873975	113417	10000.000000	30303	368	1.000000	26799	1149	1.000000	25875109	0.004442
220696795	21847549	113737	10000.000000	30458	385	1.000000	27069	1091	1.000000	26081948	0.004385
220703835	21842886	113848	10000.000000	30288	423	1.000000	27284	1003	1.000000	26288811	0.004190
220717994	21841776	113110	10000.000000	30268	386	1.000000	27214	1065	1.000000	26495851	0.004081
220713047	21841693	113976	10000.000000	30144	470	1.000000	27383	1037	1.000000	26702718	0.003423
220694479	21856470	114181	10000.000000	30252	392	1.000000	26941	1094	1.000000	26908889	0.003537
220718934	21840092	114020	10000.000000	30421	426	1.000000	27364	1064	1.000000	27115172	0.003946
220706287	21853558	114003	10000.000000	30416	353	1.000000	25960	1238	1.000000	27320157	0.002629
220686884	21847601	114391	10000.000000	30336	382	1.000000	26920	1108	1.000000	27524067	0.002472
220664416	21854257	113313	10000.000000	30326	362	1.000000	26729	1134	1.000000	27728996	0.002132
220676332	21854670	114069	10000.000000	30230	405	1.000000	26863	1073	1.000000	27933692	0.003601
220709404	21851281	113706	10000.000000	30102	381	1.000000	27568	979	1.000000	28138126	0.003924
220687376	21863948	113843	10000.000000	30461	362	1.000000	26977	1210	1.000000	28341448	0.002753
220669299	21864787	114103	10000.000000	30477	382	1.000000	27319	1016	1.000000	28544538	0.002644
220729671	21839745	113509	10000.000000	29986	472	1.000000	27531	808	1.000000	28747839	0.002117
220705024	21843306	113902	10000.000000	30446	390	1.000000	27045	1150	1.000000	28950498	0.001666
220731965	21844670	113758	10000.000000	30223	371	1.000000	26925	1109	1.000000	29153398	0.001980
220720416	21836960	113887	10000.000000	30463	358	1.000000	26819	1071	1.000000	29354794	0.002110
220719932	21844078	113471	10000.000000	30256	421	1.000000	27341	1119	1.000000	29556414	0.001858
220700153	21852201	113937	10000.000000	30143	437	1.000000	26896	1154	1.000000	29757833	0.001567
220705160	21843576	114286	10000.000000	30224	421	1.000000	27193	1127	1.000000	29959505	0.000721
220670161	21851201	114097	10000.000000	29791	529	1.000000	26887	1260	1.000000	30159813	0.000690
220650821	21863572	113535	10000.000000	30406	356	1.000000	26695	1044	1.000000	30360011	0.000675
220725285	21836542	112971	10000.000000	30547	392	1.000000	27071	1063	1.000000	30560192	0.000522
220662223	21867507	114009	10000.000000	30125	394	1.000000	26750	1188	1.000000	30760372	0.000553
220697406	21864057	114342	10000.000000	30435	431	1.000000	27080	1204	1.000000	30960001	0.000552
220736579	21858348	114047	10000.000000	30459	350	1.000000	27020	1055	1.000000	31159551	0.000767
220675006	21859348	114109	10000.000000	30399	308	1.000000	26741	1148	1.000000	31358949	0.000776
220699111	21846107	114375	10000.000000	30003	448	1.000000	26714	1191	1.000000	31558439	0.000583
220703768	21842914	113723	10000.000000	30340	448	1.000000	27229	1175	1.000000	31757539	0.000536
220705482	21853576	114013	10000.000000	29882	433	1.000000	26878	1060	1.000000	31954968	0.000821
npatches	nstrain	runtime	dt	init_x	init_y	init_y_blood	init_z	init_S	beta0	beta1	beta2	beta3	mean_beta	B	d	delta	delta_blood	b[0]	mut	m	CTL	c	g	epsilon	k	het	lambda	rho	omega	x_max	patch.dyna	DELTA	A	VA
10000	1	100.000000	0.001000	21900	9499	5000000	0.001000	10000000	24.805383	10.472870	19.730832	16.289017	17	800000000	0.010000	1.000000	432.000000	80000	0.000050	0.004800	0	0.500000	0.000000	2.500000	9.000000	0.500000	0.001000	0.001000	0.010000	31872	0	10.000000	7.000000	1.000000
sus	inf	inf_blood	z	x[0]	y[0][0]	z[0]	x[1]	y[1][0]	z[1]	S[0]	synchrony
219000000	94990000	5000000	10.000000	21900	9499	0.001000	21900	9499	0.001000	10000000	0.000000
115703115	75216868	392199	3941.516320	7916	9153	0.394152	16012	5502	0.394152	10636150	0.000000
170832066	39191656	204755	6325.803353	11322	5598	0.632580	24000	1911	0.632580	10996956	0.000000
198725820	28057006	146605	7771.765723	13070	4410	0.777177	27342	947	0.777177	11284765	0.000000
214517908	22937758	119828	8648.676577	13981	3886	0.864868	29751	409	0.864868	11531775	0.000000
223511700	20324436	105782	9180.483393	15010	3628	0.918048	30557	275	0.918048	11754544	0.000000
228862640	18841571	97515	9503.000201	15042	3583	0.950300	30744	226	0.950300	11963521	0.000000
231934026	18032217	93805	9698.592075	15411	3461	0.969859	30887	254	0.969859	12163641	0.000000
233861774	17517955	91224	9817.209710	15666	3417	0.981721	30987	302	0.981721	12358410	0.000000
234941426	17235426	89643	9889.145947	15671	3363	0.988915	30871	189	0.988915	12550594	0.000000
235624064	17059679	88811	9932.772025	15755	3188	0.993277	31213	180	0.993277	12740668	0.000000
235981241	16977128	88480	9959.229270	15546	3350	0.995923	31078	187	0.995923	12929124	0.000000
236228118	16905439	87760	9975.274394	16104	3143	0.997527	30930	184	0.997527	13116572	0.000000
236404741	16867825	87650	9985.005037	15835	3163	0.998501	31143	152	0.998501	13303381	0.000000
236486695	16847059	87864	9990.906233	15693	3207	0.999091	31107	164	0.999091	13488893	0.000000
236558924	16810627	86956	9994.485041	15728	3239	0.999449	30959	181	0.999449	13675036	0.000000
236567364	16830439	87959	9996.655426	15780	3207	0.999666	31295	111	0.999666	13860979	0.000000
236585271	16818192	87323	9997.971667	15778	3225	0.999797	31105	161	0.999797	14046072	0.000000
236608488	16808491	87874	9998.769908	16222	3216	0.999877	31151	242	0.999877	14231232	0.000000
236609795	16811975	87731	9999.254005	16152	3308	0.999925	31053	208	0.999925	14415774	0.000000
236678373	16788499	87047	9999.547588	16094	3403	0.999955	30973	207	0.999955	14599707	0.000000
236625081	16791999	87333	9999.725632	16235	3272	0.999973	30932	194	0.999973	14783458	0.000000
236600259	16814242	87105	9999.833608	16082	3106	0.999983	30917	178	0.999983	14967142	0.000000
236609125	16801453	87428	9999.899091	16421	3074	0.999990	31011	193	0.999990	15150644	0.000000
236625665	16797917	87065	9999.938803	16041	3298	0.999994	31270	179	0.999994	15334166	0.000000
236609611	16809320	87709	9999.962887	16075	3135	0.999996	31208	140	0.999996	15517985	0.000000
236605631	16796745	87720	9999.977493	16011	3144	0.999998	31343	157	0.999998	15700362	0.000000
236634704	16807301	87022	9999.986350	15996	3038	0.999999	31007	207	0.999999	15883008	0.000000
236589814	16803005	87588	9999.991722	15771	3229	0.999999	31159	177	0.999999	16064598	0.000000
236636006	16808521	86824	9999.994980	15810	3226	0.999999	31251	188	0.999999	16246079	0.000000
236618556	16811592	87564	9999.996955	16145	3220	1.000000	31101	173	1.000000	16427647	0.000000
236621896	16796439	87542	9999.998154	15831	3357	1.000000	31151	157	1.000000	16608784	0.000000
236636847	16803920	87837	9999.998880	15892	3309	1.000000	31291	145	1.000000	16790361	0.000000
236604321	16807355	88085	9999.999321	15882	3076	1.000000	31046	213	1.000000	16969904	0.000000
236580261	16815468	87429	9999.999588	15813	3435	1.000000	30974	171	1.000000	17150508	0.000000
236637513	16818841	87921	9999.999750	15849	3216	1.000000	31340	159	1.000000	17330769	0.000000
236622293	16805634	87089	9999.999849	15790	3253	1.000000	31059	186	1.000000	17510498	0.000000
236597495	16809779	87330	9999.999908	16010	3164	1.000000	30955	202	1.000000	17690323	0.000000
236628778	16799793	87966	9999.999944	15793	3248	1.000000	31381	151	1.000000	17869659	0.000000
236598998	16807617	87333	9999.999966	16074	3116	1.000000	31107	220	1.000000	18048276	0.000000
236632348	16807185	87952	9999.999980	15970	3164	1.000000	31308	140	1.000000	18227601	-1.#IND00
236670958	16789526	87497	9999.999988	15750	3378	1.000000	31104	163	1.000000	18405912	0.008000
236610978	16799931	87286	9999.999992	15726	3338	1.000000	31340	97	1.000000	18583925	0.001651
236629380	16797394	87620	9999.999995	16069	3216	1.000000	31316	111	1.000000	18763004	-0.000670
236684637	16777556	87478	9999.999997	16111	3148	1.000000	31269	148	1.000000	18940621	-0.001444
236634423	16807320	87995	9999.999998	16142	3041	1.000000	31233	115	1.000000	19117847	-0.000808
236632744	16791202	87780	9999.999999	15823	3234	1.000000	30874	228	1.000000	19295496	-0.001660
236569289	16806955	87360	9999.999999	15837	3107	1.000000	31036	168	1.000000	19472192	-0.000732
236639510	16797913	87146	10000.000000	15871	3214	1.000000	30870	278	1.000000	19647726	0.003170
236663284	16798604	87300	10000.000000	16119	3120	1.000000	31052	147	1.000000	19824918	0.002810
236579047	16814271	87748	10000.000000	16114	3174	1.000000	31070	141	1.000000	20000981	0.001917
236635302	16810539	87152	10000.000000	15892	3304	1.000000	31270	140	1.000000	20177536	0.006731
236611202	16801270	87524	10000.000000	15451	3441	1.000000	31267	146	1.000000	20353688	0.008451
236604859	16800715	87140	10000.000000	15956	3177	1.000000	31307	164	1.000000	20529287	0.008872
236646895	16801989	87357	10000.000000	15842	3117	1.000000	31369	161	1.000000	20704679	0.008142
236639181	16798635	87651	10000.000000	16047	3204	1.000000	31588	132	1.000000	20879545	0.007524
236638711	16784900	87456	10000.000000	16082	3193	1.000000	31235	196	1.000000	21054738	0.007169
236639146	16802795	87674	10000.000000	16050	3229	1.000000	31032	185	1.000000	21229552	0.007030
236627748	16797296	88074	10000.000000	16100	3111	1.000000	31394	159	1.000000	21404088	0.006995
236656461	16805249	87131	10000.000000	15843	3273	1.000000	30934	154	1.000000	21578140	0.006753
236637138	16811344	87488	10000.000000	15751	3170	1.000000	31431	130	1.000000	21751952	0.006365
236617691	16800883	87284	10000.000000	16037	3097	1.000000	31170	139	1.000000	21925778	0.005949
236609674	16805632	87073	10000.000000	15997	3179	1.000000	31208	141	1.000000	22098923	0.005575
236600699	16815716	87250	10000.000000	16044	3146	1.000000	31224	174	1.000000	22272069	0.005930
236655279	16798528	87512	10000.000000	15462	3367	1.000000	31179	137	1.000000	22445184	0.005883
236620877	16811559	87910	10000.000000	15904	3394	1.000000	30784	202	1.000000	22616818	0.006098
236644544	16785619	87421	10000.000000	15613	3401	1.000000	31174	132	1.000000	22789020	0.006830
236627637	16801832	87962	10000.000000	16051	3253	1.000000	31168	217	1.000000	22961226	0.006718
236612742	16811081	87575	10000.000000	16123	3182	1.000000	30985	204	1.000000	23132725	0.006806
236639297	16796098	87244	10000.000000	15671	3371	1.000000	30918	183	1.000000	23303598	0.005229
236639245	16810232	87201	10000.000000	16261	3172	1.000000	30884	150	1.000000	23474284	0.004856
236633957	16804883	87484	10000.000000	16191	3153	1.000000	31228	180	1.000000	23645652	0.004294
236674331	16791887	87696	10000.000000	16034	3285	1.000000	30951	194	1.000000	23815883	0.003379
236627287	16813469	87932	10000.000000	15900	3316	1.000000	30998	208	1.000000	23985579	0.001715
236602671	16816286	88003	10000.000000	16118	3031	1.000000	30756	207	1.000000	24155987	0.001927
236646006	16796420	87629	10000.000000	15758	3447	1.000000	30968	237	1.000000	24325240	0.001180
236618885	16813267	87250	10000.000000	15883	3240	1.000000	30945	222	1.000000	24494987	-0.000072
236641707	16802991	87813	10000.000000	15819	3186	1.000000	31187	143	1.000000	24664367	0.000962
236647119	16792635	86899	10000.000000	16449	3124	1.000000	31353	160	1.000000	24832927	0.000142
236661398	16792868	87003	10000.000000	16186	3049	1.000000	31250	181	1.000000	25000598	-0.000440
236634447	16798905	87415	10000.000000	15613	3283	1.000000	31275	200	1.000000	25169458	-0.000782
236596907	16828811	87676	10000.000000	16027	3135	1.000000	31142	204	1.000000	25337883	-0.000142
236654882	16799881	87601	10000.000000	15652	3329	1.000000	31276	213	1.000000	25505661	0.000013
236616226	16812912	87824	10000.000000	15890	3276	1.000000	31062	220	1.000000	25673674	0.000532
236668906	16801151	87441	10000.000000	15688	3335	1.000000	31024	190	1.000000	25840620	0.000262
236616339	16801968	87164	10000.000000	16181	3113	1.000000	30983	182	1.000000	26007851	0.000278
236628318	16794278	87407	10000.000000	15856	3219	1.000000	30970	205	1.000000	26174739	0.000164
236633893	16810277	87673	10000.000000	15583	3363	1.000000	31075	217	1.000000	26341011	0.000052
236647134	16793162	87495	10000.000000	15540	3409	1.000000	31114	206	1.000000	26508207	0.000384
236599088	16828299	87861	10000.000000	15626	3361	1.000000	31251	207	1.000000	26674220	0.000335
236638962	16810577	87225	10000.000000	15918	3208	1.000000	31349	189	1.000000	26839582	0.000319
236608746	16803845	87406	10000.000000	15710	3241	1.000000	31105	208	1.000000	27005132	0.000193
236658504	16790690	87658	10000.000000	15977	3136	1.000000	31135	161	1.000000	27169930	0.000723
236585792	16811158	87452	10000.000000	15915	3283	1.000000	31022	191	1.000000	27335571	0.000888
236625002	16811880	87585	10000.000000	15905	3315	1.000000	31315	149	1.000000	27499935	0.001033
236623266	16796165	87083	10000.000000	15828	3212	1.000000	31509	134	1.000000	27665001	0.001162
236624479	16810578	87961	10000.000000	16066	3269	1.000000	31340	155	1.000000	27829804	0.001470
236576721	16814228	87746	10000.000000	16151	2977	1.000000	31138	231	1.000000	27993855	0.001681
236637969	16795766	87792	10000.000000	16231	3140	1.000000	30943	198	1.000000	28158110	0.001586
236630182	16804832	87238	10000.000000	15417	3291	1.000000	31042	189	1.000000	28322489	0.001579
npatches	nstrain	runtime	dt	init_x	init_y	init_y_blood	init_z	init_S	beta0	beta1	beta2	beta3	mean_beta	B	d	delta	delta_blood	b[0]	mut	m	CTL	c	g	epsilon	k	het	lambda	rho	omega	x_max	patch.dyna	DELTA	A	VA
10000	1	100.000000	0.001000	21900	9499	5000000	0.001000	10000000	13.562068	19.593402	18.692187	17.050194	17	800000000	0.010000	1.000000	432.000000	80000	0.000050	0.004800	0	0.500000	0.000000	2.500000	10.000000	0.500000	0.001000	0.001000	0.010000	31872	0	10.000000	7.000000	1.000000
sus	inf	inf_blood	z	x[0]	y[0][0]	z[0]	x[1]	y[1][0]	z[1]	S[0]	synchrony
219000000	94990000	5000000	10.000000	21900	9499	0.001000	21900	9499	0.001000	10000000	0.000000
121437375	67812167	354563	3941.516320	13720	6110	0.394152	10269	7443	0.394152	10625474	0.000000
181554313	33370254	174064	6325.803353	20754	2549	0.632580	15150	4086	0.632580	10959745	0.000000
211372545	23031540	120378	7771.765723	24828	1432	0.777177	17509	3168	0.777177	11216517	0.000000
227827780	18410108	96098	8648.676577	26730	932	0.864868	19103	2642	0.864868	11429478	0.000000
237144373	16032104	83525	9180.483393	28188	746	0.918048	20420	2245	0.918048	11618817	0.000000
242491680	14736559	76602	9503.000201	28618	611	0.950300	20554	2117	0.950300	11792849	0.000000
245628440	14001782	73026	9698.592075	29513	513	0.969859	21230	2033	0.969859	11958721	0.000000
247545909	13572955	70912	9817.209710	29402	465	0.981721	21467	2177	0.981721	12119944	0.000000
248657712	13319314	69255	9889.145947	29407	449	0.988915	21535	1821	0.988915	12277999	0.000000
249345491	13174198	68547	9932.772025	29395	494	0.993277	21602	1979	0.993277	12433759	0.000000
249764025	13076607	67728	9959.229270	29477	445	0.995923	21318	2118	0.995923	12588258	0.000000
250015094	13016787	67505	9975.274394	30526	341	0.997527	21731	1854	0.997527	12741027	0.000000
250185919	12983822	67779	9985.005037	29843	371	0.998501	21340	2045	0.998501	12893639	0.000000
250183506	12975612	67433	9990.906233	29789	426	0.999091	21589	1981	0.999091	13046171	0.000000
250252449	12968571	67357	9994.485041	29318	461	0.999449	21512	1997	0.999449	13198345	0.000000
250318413	12940888	67397	9996.655426	29585	398	0.999666	21326	2018	0.999666	13349895	0.000000
250356965	12941191	67929	9997.971667	29896	398	0.999797	22253	1894	0.999797	13501152	0.000000
250319353	12948563	67687	9998.769908	29608	444	0.999877	21864	1842	0.999877	13653061	0.000000
250357205	12928855	67495	9999.254005	29827	421	0.999925	21762	2035	0.999925	13804681	0.000000
250428596	12923327	67141	9999.547588	29811	429	0.999955	21828	1855	0.999955	13954620	0.000000
250342697	12936491	67463	9999.725632	29424	417	0.999973	22184	1840	0.999973	14104770	0.000000
250409221	12929634	67671	9999.833608	29893	356	0.999983	21821	1886	0.999983	14254736	0.000000
250347578	12943257	67567	9999.899091	29908	381	0.999990	21966	1792	0.999990	14404896	0.000000
250397818	12936583	67349	9999.938803	29382	485	0.999994	21781	1828	0.999994	14554637	0.000000
250379861	12938524	67630	9999.962887	29776	459	0.999996	21182	2188	0.999996	14704044	0.000000
250422630	12919730	67130	9999.977493	29589	393	0.999998	21540	1930	0.999998	14853420	0.000000
250324737	12960853	67627	9999.986350	29908	390	0.999999	21636	2078	0.999999	15002189	0.000000
250357834	12933619	67770	9999.991722	29861	374	0.999999	21556	1895	0.999999	15150945	0.000000
250407678	12916568	66760	9999.994980	29748	451	0.999999	22424	1844	0.999999	15299077	0.000000
250394452	12931917	67356	9999.996955	29817	405	1.000000	21974	1829	1.000000	15447093	0.000000
250384985	12932636	67587	9999.998154	29512	454	1.000000	22012	1820	1.000000	15595330	0.000000
250378720	12930811	67606	9999.998880	30077	300	1.000000	21607	1783	1.000000	15743565	0.000000
250369929	12936691	67266	9999.999321	30244	334	1.000000	21399	2058	1.000000	15890204	0.000000
250405232	12936577	67700	9999.999588	30076	318	1.000000	21305	2113	1.000000	16037838	0.000000
250388036	12947087	67358	9999.999750	30149	320	1.000000	21840	1832	1.000000	16185644	0.000000
250383269	12935137	67429	9999.999849	30312	311	1.000000	21475	1893	1.000000	16332992	0.000000
250390771	12936286	67552	9999.999908	29740	410	1.000000	21577	1986	1.000000	16479928	0.000000
250427206	12924626	67266	9999.999944	29937	339	1.000000	21886	1820	1.000000	16626431	0.000000
250370205	12943333	67281	9999.999966	30473	240	1.000000	21363	2134	1.000000	16773110	0.000000
250394518	12931647	67071	9999.999980	30031	439	1.000000	21692	1918	1.000000	16919251	-1.#IND00
250382310	12944070	67380	9999.999988	29881	346	1.000000	21326	2037	1.000000	17065273	-1.#IND00
250388747	12949416	66884	9999.999992	29671	432	1.000000	22068	1812	1.000000	17211010	0.008019
250406641	12920522	67575	9999.999995	29344	460	1.000000	21039	2126	1.000000	17357374	0.002325
250383072	12931649	67194	9999.999997	29860	351	1.000000	21793	1813	1.000000	17503098	0.005401
250373566	12934819	67417	9999.999998	30038	387	1.000000	21461	1778	1.000000	17648382	0.009435
250345638	12929983	67162	9999.999999	30086	321	1.000000	21298	2120	1.000000	17792779	0.005455
250350429	12948939	67473	9999.999999	29759	451	1.000000	22038	1838	1.000000	17937514	0.004608
250382891	12928252	67704	10000.000000	29831	380	1.000000	21403	2139	1.000000	18081879	0.006109
250355767	12927537	67684	10000.000000	29838	357	1.000000	21669	1945	1.000000	18226792	0.000112
250356354	12935383	67557	10000.000000	30116	299	1.000000	21351	1986	1.000000	18371282	-0.000209
250331253	12940195	67584	10000.000000	29789	453	1.000000	21690	1872	1.000000	18515270	0.001961
250382683	12934683	67057	10000.000000	29757	379	1.000000	21577	1791	1.000000	18659046	0.001280
250332742	12946091	67535	10000.000000	30251	330	1.000000	21993	1764	1.000000	18803270	-0.000504
250365622	12944735	67423	10000.000000	30120	359	1.000000	21762	1976	1.000000	18946409	-0.001726
250331162	12946986	67383	10000.000000	29922	423	1.000000	21834	1885	1.000000	19088502	-0.002165
250353378	12930333	67283	10000.000000	29862	395	1.000000	22210	1837	1.000000	19231264	-0.001925
250395833	12937355	67188	10000.000000	29850	399	1.000000	21867	1809	1.000000	19373636	-0.002478
250367061	12939824	67820	10000.000000	29830	393	1.000000	21609	1841	1.000000	19515384	-0.002876
250415734	12923736	67942	10000.000000	29747	536	1.000000	21542	2059	1.000000	19657162	-0.004088
250378340	12931901	67030	10000.000000	29752	352	1.000000	21868	1966	1.000000	19799755	-0.004340
250367482	12943708	67063	10000.000000	30105	341	1.000000	22128	1798	1.000000	19940833	-0.001769
250390380	12937906	67190	10000.000000	29794	325	1.000000	21602	1946	1.000000	20082788	-0.001203
250383949	12921328	67432	10000.000000	30105	331	1.000000	22065	1677	1.000000	20225319	-0.000650
250346182	12940477	67331	10000.000000	30258	382	1.000000	21669	2052	1.000000	20366172	0.000801
250369204	12937906	67537	10000.000000	29843	357	1.000000	22352	1724	1.000000	20507170	0.001244
250368244	12949032	67596	10000.000000	30224	358	1.000000	21489	1998	1.000000	20648085	-0.000016
250334920	12959512	67024	10000.000000	30432	314	1.000000	21913	1899	1.000000	20788509	-0.000105
250404968	12935635	67631	10000.000000	30240	372	1.000000	22017	1838	1.000000	20928905	0.000685
250375892	12922214	66637	10000.000000	29402	489	1.000000	21831	1660	1.000000	21068948	0.000440
250349424	12945294	67052	10000.000000	29667	406	1.000000	21748	1871	1.000000	21208852	0.000989
250398578	12933903	67610	10000.000000	29866	407	1.000000	21580	1795	1.000000	21347856	0.000752
250348431	12943333	67237	10000.000000	29597	368	1.000000	22133	1766	1.000000	21487616	0.000569
250375753	12930551	67451	10000.000000	29922	414	1.000000	21238	2092	1.000000	21627196	0.000397
250425333	12929418	67550	10000.000000	29901	345	1.000000	21785	1866	1.000000	21766254	0.000946
250388111	12934594	67143	10000.000000	30154	305	1.000000	21670	1703	1.000000	21905441	0.001434
250383826	12941078	67398	10000.000000	30104	341	1.000000	21372	1969	1.000000	22045174	0.002744
250382876	12932688	67437	10000.000000	29930	351	1.000000	21779	1927	1.000000	22183295	0.001816
250405167	12924526	67005	10000.000000	29887	391	1.000000	22055	1666	1.000000	22321727	0.001824
250381749	12933287	67245	10000.000000	29800	430	1.000000	21759	1878	1.000000	22459419	0.001861
250383999	12916751	67348	10000.000000	29583	513	1.000000	21160	2002	1.000000	22597159	0.002041
250364162	12937021	67581	10000.000000	29958	292	1.000000	21791	2007	1.000000	22734446	0.001843
250322704	12939697	67601	10000.000000	30184	372	1.000000	21812	2081	1.000000	22872162	0.001656
250380437	12922672	67439	10000.000000	30258	320	1.000000	21619	1875	1.000000	23008991	0.001130
250397759	12938539	67076	10000.000000	29704	482	1.000000	21953	1763	1.000000	23146758	0.001000
250375813	12935415	67251	10000.000000	29921	331	1.000000	21329	1971	1.000000	23283586	0.000846
250337127	12948672	67440	10000.000000	30180	345	1.000000	21759	1941	1.000000	23420286	0.000633
250365880	12944034	67271	10000.000000	29805	441	1.000000	21774	1786	1.000000	23556975	0.000408
250344040	12937042	67766	10000.000000	30188	327	1.000000	21342	2161	1.000000	23692807	0.000434
250428663	12920402	67015	10000.000000	30202	333	1.000000	21722	1815	1.000000	23828340	0.000972
250400821	12944284	67122	10000.000000	29886	400	1.000000	21415	2151	1.000000	23963725	0.000944
250430179	12921808	67421	10000.000000	30202	316	1.000000	21301	2079	1.000000	24099230	0.000933
250375216	12929220	67313	10000.000000	30140	339	1.000000	21943	1820	1.000000	24234415	0.000857
250386905	12934537	67198	10000.000000	29879	408	1.000000	21366	1976	1.000000	24369682	0.000840
250378018	12929849	67575	10000.000000	30026	352	1.000000	21802	1884	1.000000	24504586	0.001156
250379961	12932620	67518	10000.000000	29563	560	1.000000	21873	1784	1.000000	24638834	0.001215
250363823	12942316	67198	10000.000000	29523	500	1.000000	21635	1945	1.000000	24773076	0.001642
250392508	12934915	67188	10000.000000	29869	342	1.000000	22237	1719	1.000000	24906888	0.001647
250350934	12935991	67607	10000.000000	29972	444	1.000000	21684	1859	1.000000	25040559	0.001172
250353876	12919517	67659	10000.000000	29657	392	1.000000	21553	2025	1.000000	25174781	0.001114
npatches	nstrain	runtime	dt	init_x	init_y	init_y_blood	init_z	init_S	beta0	beta1	beta2	beta3	mean_beta	B	d	delta	delta_blood	b[0]	mut	m	CTL	c	g	epsilon	k	het	lambda	rho	omega	x_max	patch.dyna	DELTA	A	VA
10000	1	100.000000	0.001000	21900	9499	5000000	0.001000	10000000	22.020831	21.414490	15.265623	19.083769	17	800000000	0.010000	1.000000	432.000000	80000	0.000050	0.004800	0	0.500000	0.000000	2.500000	11.000000	0.500000	0.001000	0.001000	0.010000	31872	0	10.000000	7.000000	1.000000
sus	inf	inf_blood	z	x[0]	y[0][0]	z[0]	x[1]	y[1][0]	z[1]	S[0]	synchrony
219000000	94990000	5000000	10.000000	21900	9499	0.001000	21900	9499	0.001000	10000000	0.000000
126556641	61395866	320161	3941.516320	9762	7202	0.394152	9885	7318	0.394152	10615196	0.000000
190992917	28664722	149764	6325.803353	14353	4024	0.632580	14915	3999	0.632580	10924464	0.000000
222121759	19145111	99357	7771.765723	16870	3016	0.777177	17305	3029	0.777177	11154011	0.000000
239007132	14926606	77736	8648.676577	18143	2794	0.864868	18933	2351	0.864868	11339875	0.000000
248315278	12815952	66844	9180.483393	19782	2101	0.918048	19832	2224	0.918048	11501262	0.000000
253729284	11676147	60930	9503.000201	19632	2173	0.950300	20736	1922	0.950300	11647466	0.000000
256881246	11008463	57485	9698.592075	20213	1996	0.969859	21144	1998	0.969859	11785881	0.000000
258721513	10621669	55500	9817.209710	20627	1902	0.981721	20993	1816	0.981721	11918022	0.000000
259861030	10410145	54356	9889.145947	20490	2125	0.988915	21000	1957	0.988915	12047040	0.000000
260521756	10271220	53528	9932.772025	20785	1979	0.993277	21296	1796	0.993277	12174313	0.000000
260956560	10181319	53028	9959.229270	20573	1992	0.995923	21490	1933	0.995923	12301240	0.000000
261171435	10131849	52539	9975.274394	20202	2076	0.997527	20990	2015	0.997527	12427061	0.000000
261308323	10112171	52917	9985.005037	20745	1992	0.998501	20807	2007	0.998501	12551768	0.000000
261442654	10074115	52582	9990.906233	20617	1905	0.999091	21398	1877	0.999091	12676851	0.000000
261490013	10064926	52453	9994.485041	20906	2002	0.999449	21105	1893	0.999449	12801708	0.000000
261546338	10061289	52492	9996.655426	20735	1953	0.999666	21257	1874	0.999666	12926188	0.000000
261513608	10068637	52553	9997.971667	20502	2018	0.999797	21330	1915	0.999797	13050523	0.000000
261554878	10062450	52289	9998.769908	20750	1902	0.999877	21540	1993	0.999877	13174710	0.000000
261565486	10061209	52319	9999.254005	20256	2006	0.999925	21591	1850	0.999925	13298842	0.000000
261579542	10058879	52686	9999.547588	20736	2095	0.999955	21826	1711	0.999955	13422146	0.000000
261543676	10058995	52150	9999.725632	20853	1834	0.999973	21360	1793	0.999973	13546043	0.000000
261592429	10051891	52288	9999.833608	20531	2077	0.999983	21464	1807	0.999983	13668880	0.000000
261568666	10058245	52001	9999.899091	20905	2080	0.999990	21799	1686	0.999990	13791207	0.000000
261594133	10050551	52458	9999.938803	20284	2145	0.999994	21339	1728	0.999994	13914379	0.000000
261560585	10061798	52230	9999.962887	20659	1847	0.999996	21389	1807	0.999996	14037197	0.000000
261561318	10071391	52630	9999.977493	20331	2104	0.999998	21044	1905	0.999998	14159739	0.000000
261555142	10048660	52509	9999.986350	21152	1880	0.999999	20974	1961	0.999999	14282227	0.000000
261564418	10057975	53005	9999.991722	20247	2124	0.999999	22345	1609	0.999999	14403829	0.000000
261578656	10055450	52345	9999.994980	20693	2041	0.999999	21358	1761	0.999999	14525243	0.000000
261631750	10051261	52333	9999.996955	20396	1973	1.000000	21313	1885	1.000000	14646514	0.000000
261574048	10054869	52051	9999.998154	20725	1825	1.000000	20824	2157	1.000000	14767401	0.000000
261536830	10068751	52287	9999.998880	20929	1894	1.000000	21617	1830	1.000000	14888718	0.000000
261534202	10060929	52618	9999.999321	20978	1881	1.000000	21306	1659	1.000000	15009066	0.000000
261526795	10068306	52374	9999.999588	20893	1902	1.000000	21059	1881	1.000000	15130353	0.000000
261524438	10067987	52429	9999.999750	21598	1881	1.000000	21286	1847	1.000000	15251144	0.000000
261552344	10071353	52083	9999.999849	20610	1919	1.000000	21714	1871	1.000000	15371336	0.000000
261574737	10055577	52410	9999.999908	20518	2037	1.000000	21354	1848	1.000000	15492084	0.000000
261573327	10058621	52071	9999.999944	20842	2000	1.000000	21343	1775	1.000000	15611474	0.000000
261547111	10064171	52390	9999.999966	20630	1838	1.000000	21464	1663	1.000000	15730998	0.000000
261550845	10055818	52515	9999.999980	20692	1961	1.000000	21373	1951	1.000000	15850750	-1.#IND00
261565959	10064557	52566	9999.999988	20635	1859	1.000000	21429	1845	1.000000	15970669	0.009600
261532078	10062702	52594	9999.999992	21066	1860	1.000000	21356	1729	1.000000	16089975	0.009337
261558437	10057623	52014	9999.999995	21043	1977	1.000000	21276	1791	1.000000	16209416	0.008276
261572268	10064528	52479	9999.999997	20536	2050	1.000000	21315	1754	1.000000	16328057	0.016080
261576461	10055642	52767	9999.999998	21112	1888	1.000000	21278	1841	1.000000	16446934	0.008642
261614477	10046067	52381	9999.999999	20828	1973	1.000000	21726	1879	1.000000	16564947	0.007280
261580264	10051123	52596	9999.999999	20659	1788	1.000000	21176	1876	1.000000	16683115	0.017764
261567766	10057207	52141	10000.000000	20554	2002	1.000000	21274	1738	1.000000	16801730	0.014938
261548472	10065871	52684	10000.000000	21112	1839	1.000000	21282	2045	1.000000	16920383	0.013151
261545244	10056661	52374	10000.000000	20865	1943	1.000000	20762	1856	1.000000	17037843	0.007566
261600247	10054950	52054	10000.000000	20663	1966	1.000000	21573	1848	1.000000	17155847	0.006714
261567443	10058959	52575	10000.000000	20733	1975	1.000000	21460	1780	1.000000	17274004	0.006010
261557303	10057253	52218	10000.000000	20911	1935	1.000000	20726	2055	1.000000	17391979	0.004644
261601061	10055556	52100	10000.000000	20943	1961	1.000000	21065	1962	1.000000	17508146	0.004955
261531404	10062241	52652	10000.000000	20948	1916	1.000000	21773	1705	1.000000	17625111	0.004102
261617613	10049472	52426	10000.000000	20646	2098	1.000000	21936	1689	1.000000	17742107	0.003298
261562538	10054808	52662	10000.000000	21352	1775	1.000000	21367	1756	1.000000	17858073	0.003205
261582555	10055889	52050	10000.000000	20786	1899	1.000000	21439	1735	1.000000	17974769	0.003219
261583183	10065073	52315	10000.000000	20611	1943	1.000000	21748	1778	1.000000	18090836	0.003104
261539821	10062444	52352	10000.000000	21379	1938	1.000000	21227	1918	1.000000	18206688	0.002935
261550136	10065192	52323	10000.000000	20694	1916	1.000000	21072	1915	1.000000	18322795	0.002137
261640462	10022373	52247	10000.000000	20969	1846	1.000000	20956	1995	1.000000	18438635	0.003716
261546062	10056816	52340	10000.000000	20478	1942	1.000000	21364	1905	1.000000	18554443	0.003631
261528716	10076290	52944	10000.000000	20982	2066	1.000000	21095	1915	1.000000	18669835	0.003662
261559649	10074206	52617	10000.000000	20857	2107	1.000000	21737	1729	1.000000	18785787	0.003764
261593690	10054102	52087	10000.000000	20495	2096	1.000000	21146	1892	1.000000	18900388	0.001954
261567034	10057041	52298	10000.000000	20490	2106	1.000000	21449	1781	1.000000	19015049	0.001793
261588499	10056828	52535	10000.000000	21114	1738	1.000000	20849	1939	1.000000	19130046	0.002238
261583710	10046484	52372	10000.000000	20605	2044	1.000000	21123	2007	1.000000	19244355	0.002124
261550659	10079351	52634	10000.000000	20930	1960	1.000000	21300	1776	1.000000	19358408	0.002308
261599952	10049333	52388	10000.000000	20478	2019	1.000000	21653	1823	1.000000	19472155	0.001827
261540133	10062477	52522	10000.000000	21026	1892	1.000000	21481	1771	1.000000	19585723	0.001961
261580170	10058076	52284	10000.000000	20468	1902	1.000000	21787	1661	1.000000	19699811	0.001831
261576252	10061516	52103	10000.000000	21144	1759	1.000000	21204	1772	1.000000	19814058	0.001654
261581966	10060466	52206	10000.000000	20698	1902	1.000000	21069	1835	1.000000	19928018	0.001559
261586342	10048415	52216	10000.000000	21223	1900	1.000000	21186	1898	1.000000	20042512	0.000755
261578271	10059131	52250	10000.000000	20399	1829	1.000000	20946	1928	1.000000	20156022	0.000770
261566368	10051470	52155	10000.000000	21034	1943	1.000000	21846	1743	1.000000	20269217	0.001955
261564497	10067832	52479	10000.000000	21302	1919	1.000000	21237	1963	1.000000	20381719	0.001920
261552031	10061623	52142	10000.000000	21136	1780	1.000000	21276	1888	1.000000	20494496	0.001775
261541886	10064849	52291	10000.000000	20685	1896	1.000000	20957	1958	1.000000	20607401	0.000841
261558024	10064942	52980	10000.000000	20605	1966	1.000000	21445	1986	1.000000	20720310	0.000568
261569675	10062901	52148	10000.000000	21077	2061	1.000000	21207	1759	1.000000	20832841	0.000746
261566011	10050978	52539	10000.000000	20554	1856	1.000000	21278	1908	1.000000	20945034	0.000747
261580989	10063779	52537	10000.000000	21182	2053	1.000000	22205	1702	1.000000	21056646	0.000244
261550875	10056967	52639	10000.000000	20859	1966	1.000000	21566	1724	1.000000	21167948	0.000286
261569874	10060933	52594	10000.000000	20916	1807	1.000000	21136	1930	1.000000	21279638	-0.000277
261556618	10060549	52448	10000.000000	20750	1967	1.000000	22170	1553	1.000000	21391194	-0.000581
261568588	10057267	52387	10000.000000	21074	1737	1.000000	21274	1894	1.000000	21502438	-0.000804
261553491	10053980	52250	10000.000000	20171	2124	1.000000	21378	1934	1.000000	21613243	0.000138
261570502	10048105	52237	10000.000000	20623	2033	1.000000	21067	1903	1.000000	21723226	0.000019
261569102	10051722	52395	10000.000000	20910	1989	1.000000	21187	1872	1.000000	21834349	0.000179
261653786	10045591	52632	10000.000000	20675	2038	1.000000	21569	1698	1.000000	21944487	0.000114
261540864	10057626	52104	10000.000000	21100	1915	1.000000	21941	1780	1.000000	22055601	0.001240
261572839	10052995	52032	10000.000000	20780	1931	1.000000	21729	1824	1.000000	22165937	0.001256
261581378	10060575	52437	10000.000000	20302	2001	1.000000	21122	1871	1.000000	22276337	0.001263
261523092	10064803	52306	10000.000000	20700	2085	1.000000	21427	1903	1.000000	22386118	0.001235
261549274	10066130	52662	10000.000000	20601	2003	1.000000	21677	1707	1.000000	22496322	0.001295
261565821	10056024	52385	10000.000000	20880	1914	1.000000	21083	1841	1.000000	22606031	0.001443
npatches	nstrain	runtime	dt	init_x	init_y	init_y_blood	init_z	init_S	beta0	beta1	beta2	beta3	mean_beta	B	d	delta	delta_blood	b[0]	mut	m	CTL	c	g	epsilon	k	het	lambda	rho	omega	x_max	patch.dyna	DELTA	A	VA
10000	1	100.000000	0.001000	21900	9499	5000000	0.001000	10000000	21.681076	11.744027	14.074079	15.087988	17	800000000	0.010000	1.000000	432.000000	80000	0.000050	0.004800	0	0.500000	0.000000	2.500000	12.000000	0.500000	0.001000	0.001000	0.010000	31872	0	10.000000	7.000000	1.000000
sus	inf	inf_blood	z	x[0]	y[0][0]	z[0]	x[1]	y[1][0]	z[1]	S[0]	synchrony
219000000	94990000	5000000	10.000000	21900	9499	0.001000	21900	9499	0.001000	10000000	0.000000
131925528	55501364	289673	3941.516320	10370	6525	0.394152	16466	4304	0.394152	10604999	0.000000
200514098	24500862	127646	6325.803353	15541	3497	0.632580	25519	1092	0.632580	10891513	0.000000
232777151	15745473	82292	7771.765723	18379	2421	0.777177	29311	363	0.777177	11095231	0.000000
249786636	11973933	62284	8648.676577	20016	2059	0.864868	30909	162	0.864868	11254028	0.000000
259152697	10073485	52379	9180.483393	20968	1879	0.918048	31389	111	0.918048	11387468	0.000000
264525879	9044143	46763	9503.000201	21368	1811	0.950300	31488	101	0.950300	11507484	0.000000
267628094	8479028	44352	9698.592075	22441	1602	0.969859	31721	66	0.969859	11618749	0.000000
269429889	8146472	42754	9817.209710	21742	1700	0.981721	31644	92	0.981721	11725158	0.000000
270522300	7953022	41411	9889.145947	23311	1352	0.988915	31623	50	0.988915	11828479	0.000000
271224482	7836784	41001	9932.772025	22613	1469	0.993277	31833	31	0.993277	11930204	0.000000
271618298	7748041	40281	9959.229270	22433	1523	0.995923	31574	42	0.995923	12030366	0.000000
271852479	7697849	40138	9975.274394	22275	1682	0.997527	31513	64	0.997527	12129976	0.000000
272002716	7686313	40103	9985.005037	22671	1469	0.998501	31431	41	0.998501	12228605	0.000000
272034520	7682159	40173	9990.906233	22489	1507	0.999091	31961	35	0.999091	12327665	0.000000
272144954	7664835	40281	9994.485041	22042	1476	0.999449	31515	80	0.999449	12426329	0.000000
272191724	7644457	39756	9996.655426	22373	1648	0.999666	31638	39	0.999666	12524375	0.000000
272204703	7649915	40146	9997.971667	23344	1330	0.999797	31974	48	0.999797	12622112	0.000000
272200448	7644773	39681	9998.769908	23231	1383	0.999877	31465	43	0.999877	12720112	0.000000
272203010	7644428	39799	9999.254005	22217	1463	0.999925	31817	29	0.999925	12818115	0.000000
272175004	7646607	39802	9999.547588	22525	1478	0.999955	31483	50	0.999955	12915839	0.000000
272218882	7653218	39651	9999.725632	22540	1478	0.999973	31648	57	0.999973	13013093	0.000000
272227319	7643779	40216	9999.833608	22073	1535	0.999983	31459	87	0.999983	13110268	0.000000
272222449	7642169	39786	9999.899091	22552	1547	0.999990	31742	41	0.999990	13207070	0.000000
272240073	7635439	39859	9999.938803	22606	1545	0.999994	31631	44	0.999994	13303903	0.000000
272202946	7646153	40115	9999.962887	22968	1420	0.999996	31511	31	0.999996	13400057	0.000000
272254399	7645164	39998	9999.977493	22707	1553	0.999998	31652	31	0.999998	13496110	0.000000
272239891	7650497	39737	9999.986350	22546	1548	0.999999	31754	60	0.999999	13592307	0.000000
272223320	7636996	39945	9999.991722	22894	1497	0.999999	31296	73	0.999999	13687951	0.000000
272236190	7650246	39896	9999.994980	22516	1631	0.999999	31820	56	0.999999	13784300	0.000000
272227006	7633519	40013	9999.996955	22930	1543	1.000000	31635	29	1.000000	13879930	0.000000
272237655	7656582	39822	9999.998154	21940	1586	1.000000	31742	59	1.000000	13975571	0.000000
272192527	7661787	40036	9999.998880	22263	1583	1.000000	31701	34	1.000000	14071494	0.000000
272230733	7643712	39786	9999.999321	22705	1501	1.000000	31569	43	1.000000	14166514	0.000000
272189277	7648021	39858	9999.999588	22672	1430	1.000000	31612	43	1.000000	14261908	0.000000
272287053	7635426	39988	9999.999750	22119	1626	1.000000	31543	78	1.000000	14356214	0.000000
272226513	7648513	39586	9999.999849	22862	1391	1.000000	31371	67	1.000000	14451392	0.000000
272169289	7657849	39996	9999.999908	22355	1514	1.000000	31718	29	1.000000	14546563	0.000000
272267913	7646599	39823	9999.999944	23017	1379	1.000000	31498	46	1.000000	14641202	0.000000
272229247	7641270	40285	9999.999966	22201	1467	1.000000	31505	55	1.000000	14735939	0.000000
272231403	7657711	39437	9999.999980	22495	1469	1.000000	31418	45	1.000000	14830198	-1.#IND00
272204401	7640839	39547	9999.999988	22452	1629	1.000000	31657	27	1.000000	14924953	0.008800
272175749	7659631	39668	9999.999992	22659	1451	1.000000	31693	39	1.000000	15018549	-0.000195
272215333	7642103	39660	9999.999995	22698	1452	1.000000	31721	50	1.000000	15112657	0.002830
272214258	7652595	39958	9999.999997	22604	1510	1.000000	31625	27	1.000000	15206779	0.002758
272219276	7646874	39874	9999.999998	21911	1765	1.000000	31548	61	1.000000	15300478	0.001882
272212941	7653107	39859	9999.999999	22991	1451	1.000000	31814	61	1.000000	15394367	0.000012
272195077	7655078	39625	9999.999999	22591	1470	1.000000	31641	38	1.000000	15487641	0.002777
272248874	7641994	39664	10000.000000	22832	1462	1.000000	31567	47	1.000000	15580969	0.006632
272268148	7628436	39519	10000.000000	22155	1598	1.000000	31770	52	1.000000	15673924	0.005221
272216930	7642200	39822	10000.000000	22652	1592	1.000000	31540	61	1.000000	15767082	0.005089
272223994	7642634	39794	10000.000000	22858	1399	1.000000	31624	43	1.000000	15860682	0.004635
272223046	7640109	39824	10000.000000	22489	1644	1.000000	31619	91	1.000000	15953384	0.003392
272220191	7639499	39897	10000.000000	23211	1614	1.000000	31523	51	1.000000	16046349	0.002349
272170335	7653808	39746	10000.000000	22702	1421	1.000000	31647	33	1.000000	16139470	0.003128
272218809	7643689	39783	10000.000000	22486	1404	1.000000	31771	40	1.000000	16232095	0.002426
272202328	7660182	39772	10000.000000	22358	1467	1.000000	31829	56	1.000000	16323947	0.002193
272245654	7632163	39615	10000.000000	22213	1507	1.000000	31573	67	1.000000	16416441	0.001362
272252594	7645612	39753	9999.987936	22120	1686	1.000000	31852	48	1.000000	16508156	0.000689
272171009	7648126	39656	9999.992684	22942	1436	1.000000	31699	33	1.000000	16599618	0.000581
272208883	7654219	39879	9999.995563	22853	1462	1.000000	31604	57	1.000000	16691604	-0.000465
272229829	7640983	39593	9999.997309	22498	1594	1.000000	31415	61	1.000000	16783160	0.000300
272167998	7659336	39810	9999.998368	22330	1593	1.000000	31478	44	1.000000	16874497	0.000758
272227978	7637407	39747	9999.999010	22686	1566	1.000000	31720	53	1.000000	16965927	0.000639
272222906	7645475	39775	9999.999400	22769	1450	1.000000	31669	50	1.000000	17056620	0.000788
272174640	7656580	39906	9999.999636	22101	1493	1.000000	31569	55	1.000000	17147437	0.000784
272230801	7638873	39365	9999.999779	22693	1520	1.000000	31549	30	1.000000	17237650	0.000827
272238758	7650875	39771	9999.999866	22294	1485	1.000000	31616	41	1.000000	17328413	0.000545
272177645	7642633	39927	9999.999919	22299	1475	1.000000	31765	53	1.000000	17418366	-0.000273
272256452	7636413	39806	9999.999951	22905	1459	1.000000	31774	55	1.000000	17509134	-0.000194
272223313	7653247	39733	9999.999970	22287	1562	1.000000	31719	55	1.000000	17599510	-0.000584
272206557	7650623	39932	9999.999982	22562	1567	1.000000	31708	69	1.000000	17690147	-0.000398
272295315	7639009	39736	9999.999989	22944	1317	1.000000	31692	43	1.000000	17780985	-0.001175
272210119	7648434	39969	9999.999993	22305	1765	1.000000	31824	42	1.000000	17871343	-0.000816
272177009	7665520	40189	9999.999996	23189	1171	1.000000	31505	40	1.000000	17960732	-0.000416
272207053	7652513	40023	9999.999998	21615	1801	1.000000	31643	47	1.000000	18050579	0.000075
272213159	7662699	39611	9999.999999	22708	1515	1.000000	31689	47	1.000000	18139634	0.001319
272231526	7643494	40265	9999.999999	22365	1526	1.000000	31743	33	1.000000	18228823	0.000609
272281982	7628952	39839	9999.999999	22184	1582	1.000000	31990	36	1.000000	18318225	0.000465
272216884	7647499	40069	10000.000000	22445	1543	1.000000	31735	52	1.000000	18407910	0.000374
272184280	7657498	39934	10000.000000	22379	1614	1.000000	31527	50	1.000000	18496906	0.000410
272231267	7644247	40017	9999.976881	22049	1611	1.000000	31640	55	1.000000	18585885	0.000027
272249615	7641063	39690	9999.985979	22636	1631	1.000000	31570	37	1.000000	18674153	0.000103
272276936	7638530	39581	9999.991497	22731	1512	1.000000	31748	39	1.000000	18762355	0.000180
272204151	7655651	40052	9999.994843	22681	1462	1.000000	31548	61	1.000000	18850608	-0.000309
272202268	7645023	39943	9999.996873	22742	1443	1.000000	31598	28	1.000000	18939608	-0.000360
272234860	7654442	39956	9999.998103	22106	1563	1.000000	31633	66	1.000000	19027559	-0.000670
272184508	7648803	39793	9999.998850	23094	1446	1.000000	31618	79	1.000000	19115329	-0.000404
272259144	7641762	39622	9999.999302	22214	1632	1.000000	31681	31	1.000000	19203084	-0.000098
272168997	7654580	39849	9999.999577	22259	1498	1.000000	31704	51	1.000000	19291013	0.000270
272228945	7641091	39537	9999.999743	22392	1499	1.000000	31640	52	1.000000	19378931	0.000235
272230275	7637352	40289	9999.999844	22435	1535	1.000000	31657	50	1.000000	19466112	0.000050
272211378	7651466	39773	9999.999906	22974	1452	1.000000	31769	72	1.000000	19553240	0.000058
272181924	7645828	39863	9999.996434	22602	1454	1.000000	31767	47	1.000000	19640656	0.000184
272226473	7640289	39929	9999.997837	22156	1627	1.000000	31705	48	1.000000	19727810	0.000137
272213532	7651455	39664	9999.998688	22736	1491	1.000000	31489	61	1.000000	19814383	0.000575
272243682	7639138	39755	9999.999205	22321	1531	1.000000	31808	52	1.000000	19902217	0.000836
272218572	7641990	40097	9999.999518	22439	1611	1.000000	31670	70	1.000000	19989394	0.000833
272216718	7645655	39851	9999.999707	23206	1392	1.000000	31710	32	1.000000	20076327	0.001172
272187459	7655451	39631	9999.997476	22622	1448	1.000000	31546	57	1.000000	20162787	0.001167
npatches	nstrain	runtime	dt	init_x	init_y	init_y_blood	init_z	init_S	beta0	beta1	beta2	beta3	mean_beta	B	d	delta	delta_blood	b[0]	mut	m	CTL	c	g	epsilon	k	het	lambda	rho	omega	x_max	patch.dyna	DELTA	A	VA
10000	1	100.000000	0.001000	21900	9499	5000000	0.001000	10000000	16.144921	13.369240	21.849199	14.132752	17	800000000	0.010000	1.000000	432.000000	80000	0.000050	0.004800	0	0.500000	0.000000	2.500000	13.000000	0.500000	0.001000	0.001000	0.010000	31872	0	10.000000	7.000000	1.000000
sus	inf	inf_blood	z	x[0]	y[0][0]	z[0]	x[1]	y[1][0]	z[1]	S[0]	synchrony
219000000	94990000	5000000	10.000000	21900	9499	0.001000	21900	9499	0.001000	10000000	0.000000
137624978	50030068	261581	3941.516320	13807	4874	0.394152	15597	4226	0.394152	10594839	0.000000
210168656	20802589	107997	6325.803353	21193	2073	0.632580	24536	1197	0.632580	10856532	0.000000
243232933	12812160	66919	7771.765723	25122	1003	0.777177	28372	542	0.777177	11033270	0.000000
260231053	9436508	48820	8648.676577	27286	657	0.864868	30473	171	0.864868	11165964	0.000000
269398488	7775505	40726	9180.483393	29217	478	0.918048	31168	58	0.918048	11274494	0.000000
274630064	6879114	36204	9503.000201	29294	443	0.950300	31598	67	0.950300	11368659	0.000000
277610843	6374689	33263	9698.592075	29978	392	0.969859	31679	36	0.969859	11455706	0.000000
279348402	6099234	31936	9817.209710	30187	284	0.981721	31810	39	0.981721	11537141	0.000000
280446873	5909020	30657	9889.132569	30591	174	0.988915	31633	43	0.988915	11616232	0.000000
281126350	5805562	30605	9932.684480	30579	191	0.993277	31708	68	0.993277	11693089	0.000000
281487971	5747655	29836	9959.155604	30760	236	0.995923	31787	31	0.995923	11768312	0.000000
281701464	5717032	29763	9975.198159	30667	143	0.997527	31516	58	0.997527	11843604	0.000000
281838026	5698295	29391	9984.868952	30632	233	0.998501	31757	46	0.998501	11917911	0.000000
281929246	5683871	29675	9990.782379	30801	146	0.999091	31682	19	0.999091	11991886	0.000000
281977805	5671438	29304	9994.364068	31105	129	0.999449	31530	25	0.999449	12065865	0.000000
282004147	5669388	29570	9996.509705	31022	85	0.999666	31686	42	0.999666	12140295	0.000000
282010750	5670277	29507	9997.861306	30954	126	0.999797	31644	27	0.999797	12214319	0.000000
282066379	5652280	28980	9998.620354	31060	120	0.999877	31762	43	0.999877	12287779	0.000000
282082710	5657010	29482	9999.108920	30904	165	0.999925	31848	59	0.999925	12360422	0.000000
282061713	5661485	29220	9999.314593	30739	148	0.999955	31590	40	0.999955	12434273	0.000000
282059838	5655529	29691	9999.437680	31114	133	0.999973	31751	56	0.999973	12507497	0.000000
282047871	5663449	29401	9999.627537	30758	149	0.999983	31615	25	0.999983	12580776	0.000000
282074703	5659391	29516	9999.686836	31199	109	0.999990	31636	54	0.999990	12654108	0.000000
282046520	5662235	29473	9999.710626	30831	165	0.999994	31760	47	0.999994	12727461	0.000000
282124994	5650951	29573	9999.805998	31269	142	0.999996	31673	34	0.999996	12800101	0.000000
282018143	5665454	29536	9999.793188	31162	167	0.999998	31655	35	0.999998	12873629	0.000000
282060606	5651549	29450	9999.820910	30956	179	0.999999	31420	25	0.999999	12946049	0.000000
282096440	5659677	29409	9999.761875	30630	171	0.999999	31690	38	0.999999	13017996	0.000000
282066354	5653552	29436	9999.844212	30463	253	0.999999	31711	31	0.999999	13090308	0.000000
282034621	5661042	29556	9999.762578	30625	156	1.000000	31644	30	1.000000	13163102	0.000000
281999622	5650778	29324	9999.833227	30585	176	1.000000	31588	42	1.000000	13235082	0.000000
282091476	5657527	29531	9999.861649	31107	126	1.000000	31534	57	1.000000	13307441	0.000000
282059153	5653921	29395	9999.797049	31005	187	1.000000	31930	35	1.000000	13379127	0.000000
282002471	5670578	29626	9999.832430	30753	193	1.000000	31658	42	1.000000	13450921	0.000000
282106263	5655782	29225	9999.889678	31216	157	1.000000	31662	22	1.000000	13522528	0.000000
282072338	5657961	29055	9999.933095	30943	119	1.000000	31815	38	1.000000	13594649	0.000000
282043177	5661759	29541	9999.942397	31065	121	1.000000	31592	58	1.000000	13666554	0.000000
282041087	5665891	29463	9999.903707	31064	149	1.000000	31752	20	1.000000	13738150	0.000000
282055798	5651607	29476	9999.823133	31186	92	1.000000	31824	37	1.000000	13809458	0.000000
282099529	5652718	29234	9999.843072	30735	245	1.000000	31549	67	1.000000	13880494	-1.#IND00
282094477	5655512	29548	9999.874569	30538	220	1.000000	31657	65	1.000000	13951556	0.005600
282070535	5648649	29591	9999.895172	30764	217	1.000000	31506	36	1.000000	14022810	0.005395
282115672	5660012	29821	9999.912685	30673	154	1.000000	31770	44	1.000000	14093594	0.005974
282107200	5642916	29453	9999.870250	31148	104	1.000000	31746	35	1.000000	14164946	-0.000805
282040929	5654478	29636	9999.788615	30906	146	1.000000	31819	44	1.000000	14235282	0.001904
282084363	5658079	29226	9999.798428	31421	71	1.000000	31697	48	1.000000	14306122	0.004892
282100450	5651203	29581	9999.801621	31376	100	1.000000	31568	62	1.000000	14376136	0.005284
282039304	5655951	29593	9999.822941	30739	195	1.000000	31732	34	1.000000	14446348	0.005750
282064468	5653972	29533	9999.792033	30743	165	1.000000	31784	29	1.000000	14516410	0.005413
282083644	5654736	29384	9999.817256	30627	195	1.000000	31675	41	1.000000	14586620	0.007702
282062807	5651714	29088	9999.858003	31041	105	1.000000	31782	30	1.000000	14656208	0.003338
282036925	5662259	29583	9999.906932	30956	172	1.000000	31559	54	1.000000	14726139	0.003106
282036702	5662331	29098	9999.832215	31181	107	1.000000	31959	31	1.000000	14795998	0.002084
282070445	5654555	29476	9999.878045	31277	116	1.000000	31680	36	1.000000	14865657	0.001633
282070127	5654260	29313	9999.926040	30975	173	1.000000	31753	49	1.000000	14934883	0.000881
282022099	5665846	29744	9999.955146	31184	145	1.000000	31536	55	1.000000	15004522	-0.000191
282078554	5648756	29343	9999.910639	31368	91	1.000000	31817	46	1.000000	15073980	-0.000451
282092293	5653481	29333	9999.845673	31000	160	1.000000	31501	52	1.000000	15143112	-0.000584
282105155	5645149	29004	9999.831482	31200	163	1.000000	31560	39	1.000000	15212141	-0.000658
282017770	5662698	29491	9999.842191	30705	199	1.000000	31727	29	1.000000	15281820	-0.000117
282057497	5653333	29926	9999.811130	30383	175	1.000000	31552	45	1.000000	15350289	-0.000384
282124214	5644488	29757	9999.854316	30951	118	1.000000	31540	66	1.000000	15419502	-0.000047
282070368	5653974	29555	9999.861062	30830	139	1.000000	31476	59	1.000000	15488532	0.000621
282066644	5663714	29477	9999.870529	30913	162	1.000000	31459	39	1.000000	15556766	-0.001659
282053963	5654274	29570	9999.846956	30288	192	1.000000	31755	28	1.000000	15625584	-0.001414
282076629	5648456	29251	9999.887871	30940	138	1.000000	31802	48	1.000000	15694211	-0.001575
282092864	5654188	29767	9999.881542	31419	67	1.000000	31400	35	1.000000	15762510	-0.001291
282066638	5653408	29299	9999.919674	31306	110	1.000000	31589	64	1.000000	15831327	-0.000540
282028619	5668454	29615	9999.728612	30885	109	1.000000	31576	27	1.000000	15899575	-0.000516
282024034	5655092	29440	9999.729009	30717	123	1.000000	31409	44	1.000000	15967873	-0.001159
282024029	5669531	29343	9999.731404	30743	179	1.000000	31668	31	1.000000	16035627	-0.001486
282047742	5670355	29747	9999.739602	30830	165	1.000000	31550	50	1.000000	16102859	-0.000977
282025262	5659256	29774	9999.787208	31030	139	1.000000	31672	42	1.000000	16170657	-0.001051
282053425	5659035	29440	9999.853763	30708	225	1.000000	31667	61	1.000000	16238659	-0.002099
282074197	5653275	29404	9999.774658	30788	173	1.000000	31620	53	1.000000	16306423	-0.001885
282043191	5661432	29398	9999.704129	30694	140	1.000000	31349	38	1.000000	16374130	-0.001926
282068404	5659510	29584	9999.776361	30724	169	1.000000	31677	64	1.000000	16441389	-0.001900
282085788	5653958	29117	9999.702078	30859	135	1.000000	31952	42	1.000000	16508175	-0.001865
282048925	5659823	29667	9999.706863	31178	116	1.000000	31576	68	1.000000	16575337	-0.001882
282034894	5666659	29753	9999.578956	31166	128	1.000000	31584	51	1.000000	16642585	-0.001678
282086840	5656480	29501	9999.733897	31225	90	1.000000	31569	57	1.000000	16709022	-0.003101
282041825	5667334	29517	9999.795324	30861	197	1.000000	31647	50	1.000000	16775811	-0.002851
282078131	5639482	29189	9999.746091	30834	191	1.000000	31493	41	1.000000	16842768	-0.002962
282079450	5650058	29586	9999.822503	30713	180	1.000000	31576	43	1.000000	16909162	-0.003029
282077436	5646050	29335	9999.852990	30205	379	1.000000	31610	29	1.000000	16975546	-0.002914
282097988	5653382	29634	9999.863265	30389	222	1.000000	31752	73	1.000000	17042202	-0.002721
282053731	5659846	29390	9999.813100	30888	162	1.000000	31647	60	1.000000	17107941	-0.002772
282053838	5658705	29672	9999.827059	30991	245	1.000000	31635	64	1.000000	17174488	-0.003262
282057382	5655438	29644	9999.858535	30342	234	1.000000	31679	46	1.000000	17240651	-0.003611
282018454	5661774	29286	9999.829278	30410	226	1.000000	31706	42	1.000000	17307733	-0.003025
282055238	5659245	29752	9999.795001	30582	134	1.000000	31816	22	1.000000	17374060	-0.003335
282076119	5659087	29725	9999.753058	31126	119	1.000000	31649	44	1.000000	17440058	-0.003341
282030298	5652523	29104	9999.821060	30828	157	1.000000	31680	32	1.000000	17505758	-0.003106
282038105	5662287	29304	9999.842630	30435	193	1.000000	31989	79	1.000000	17570928	-0.003309
282035656	5671314	29477	9999.830638	31020	172	1.000000	31304	21	1.000000	17636759	-0.003281
282072586	5653321	29449	9999.895320	31095	156	1.000000	31811	47	1.000000	17701881	-0.003202
282039226	5667244	29580	9999.869966	31165	108	1.000000	31574	51	1.000000	17767271	-0.003281
282026669	5664096	29153	9999.839701	30815	160	1.000000	31581	25	1.000000	17832515	-0.003275
282074864	5642537	29540	9999.749000	30837	115	1.000000	31564	25	1.000000	17897599	-0.002731
npatches	nstrain	runtime	dt	init_x	init_y	init_y_blood	init_z	init_S	beta0	beta1	beta2	beta3	mean_beta	B	d	delta	delta_blood	b[0]	mut	m	CTL	c	g	epsilon	k	het	lambda	rho	omega	x_max	patch.dyna	DELTA	A	VA
10000	1	100.000000	0.001000	21900	9499	5000000	0.001000	10000000	16.823391	19.317539	12.253747	23.118238	17	800000000	0.010000	1.000000	432.000000	80000	0.000050	0.004800	0	0.500000	0.000000	2.500000	14.000000	0.500000	0.001000	0.001000	0.010000	31872	0	10.000000	7.000000	1.000000
sus	inf	inf_blood	z	x[0]	y[0][0]	z[0]	x[1]	y[1][0]	z[1]	S[0]	synchrony
219000000	94990000	5000000	10.000000	21900	9499	0.001000	21900	9499	0.001000	10000000	0.000000
142873963	45241721	236429	3941.516320	13956	4575	0.394152	12557	5023	0.394152	10582315	0.000000
218703625	17766399	92163	6325.803353	21748	1700	0.632580	19485	2339	0.632580	10820909	0.000000
252129248	10498751	54511	7771.765723	25476	938	0.777177	22203	1629	0.777177	10976133	0.000000
268823491	7509631	39318	8648.676577	28075	537	0.864868	25049	898	0.864868	11087104	0.000000
277727493	6045101	31448	9180.483393	29103	349	0.918048	26269	945	0.918048	11174732	0.000000
282635458	5281703	27505	9502.795561	30224	214	0.950300	26646	782	0.950300	11249421	0.000000
285506418	4841747	25268	9697.948198	31182	153	0.969859	27627	600	0.969859	11316003	0.000000
287224444	4577726	24141	9815.613211	30703	154	0.981721	27557	680	0.981721	11378557	0.000000
288271100	4431020	23046	9886.315539	30958	120	0.988915	28196	444	0.988915	11437632	0.000000
288862373	4335862	22511	9928.510147	31143	100	0.993277	28819	434	0.993277	11495016	0.000000
289192421	4292491	22352	9953.612456	31327	96	0.995923	28839	394	0.995923	11551195	0.000000
289392323	4265069	22254	9968.722829	30930	189	0.997527	28207	533	0.997527	11607241	0.000000
289555583	4240530	22273	9977.985017	30699	177	0.998501	27940	527	0.998501	11662705	0.000000
289622827	4226237	21838	9982.566405	31097	70	0.999091	28593	453	0.999091	11718776	0.000000
289710350	4220015	21742	9985.488479	31347	68	0.999449	28701	429	0.999449	11774127	0.000000
289687270	4220970	22009	9988.704223	31596	55	0.999666	28009	630	0.999666	11829019	0.000000
289722828	4215049	21934	9989.746061	31053	119	0.999797	28488	494	0.999797	11884260	0.000000
289739374	4211078	21972	9990.742182	31318	50	0.999877	28275	573	0.999877	11939303	0.000000
289740395	4216261	22193	9991.066720	31274	96	0.999925	28818	391	0.999925	11994012	0.000000
289729908	4217266	21939	9990.823097	30952	167	0.999955	28310	586	0.999955	12049367	0.000000
289732431	4209420	21875	9990.412983	31108	100	0.999973	28520	421	0.999973	12103906	0.000000
289751498	4207261	21903	9990.018166	31240	41	0.999983	28712	453	0.999983	12158115	0.000000
289737892	4222555	21889	9990.584788	31172	57	0.999990	29400	405	0.999990	12212829	0.000000
289728869	4214383	22071	9990.588412	31364	95	0.999994	29106	324	0.999994	12267451	0.000000
289702758	4223781	22032	9990.483615	31001	104	0.999996	29088	437	0.999996	12321500	0.000000
289741960	4209619	21731	9990.624907	31554	50	0.999998	28160	621	0.999998	12375808	0.000000
289751326	4207553	21982	9990.869555	31202	136	0.999999	28212	593	0.999999	12429429	0.000000
289798270	4204599	21692	9990.974569	31403	75	0.999999	28928	293	0.999999	12483620	0.000000
289722442	4209423	21677	9990.203072	31141	85	0.999999	29500	383	0.999999	12537845	0.000000
289780008	4204361	22225	9991.230105	31392	61	1.000000	29024	444	1.000000	12591901	0.000000
289785118	4209391	21744	9990.463114	31477	83	1.000000	28775	438	1.000000	12645612	0.000000
289763670	4209651	21980	9990.060760	31362	97	1.000000	28398	460	1.000000	12699876	0.000000
289742382	4210363	22178	9990.650821	30809	171	1.000000	28586	558	1.000000	12753100	0.000000
289781358	4209547	21806	9991.338408	30751	112	1.000000	28333	446	1.000000	12806459	0.000000
289791578	4201804	21683	9990.924767	30806	188	1.000000	29114	369	1.000000	12859497	0.000000
289755201	4216907	21903	9990.525491	31129	84	1.000000	28728	509	1.000000	12912563	0.000000
289756471	4205207	21736	9990.207105	31264	127	1.000000	28478	476	1.000000	12966244	0.000000
289747543	4209632	21825	9990.232405	30818	117	1.000000	28399	394	1.000000	13019442	0.000000
289758720	4207054	21740	9989.638434	31108	50	1.000000	28985	428	1.000000	13072363	0.000000
289759343	4214010	21811	9989.719247	31335	54	1.000000	28629	495	1.000000	13125633	-1.#IND00
289741626	4212823	21980	9990.523095	31322	113	1.000000	28170	592	1.000000	13178922	0.000000
289743150	4209825	21863	9991.010234	31356	48	1.000000	28987	361	1.000000	13231984	-0.002849
289765418	4206303	21559	9991.793310	31283	122	1.000000	28778	550	1.000000	13284668	-0.003257
289758237	4224782	21752	9991.433478	31023	88	1.000000	28370	497	1.000000	13337223	-0.002566
289776346	4213073	21543	9991.743052	31413	56	1.000000	29181	413	1.000000	13388886	-0.001507
289827815	4201656	21848	9991.545052	31380	124	1.000000	28691	504	1.000000	13441679	-0.004058
289723476	4210592	21924	9991.435601	31385	75	1.000000	28750	468	1.000000	13494242	-0.003873
289750793	4216570	21805	9990.824483	31500	55	1.000000	28208	546	1.000000	13546308	-0.001781
289798398	4207955	22097	9989.508812	31276	87	1.000000	29228	269	1.000000	13598825	-0.001934
289742658	4220038	21934	9990.099586	31389	100	1.000000	29465	360	1.000000	13651112	-0.003781
289767456	4200438	22006	9990.761687	31222	128	1.000000	28514	523	1.000000	13703838	-0.001242
289748739	4212553	21943	9990.764964	31294	51	1.000000	28184	540	1.000000	13756092	-0.002279
289735558	4217960	22180	9990.514545	31340	49	1.000000	28695	399	1.000000	13807647	-0.001151
289824182	4206789	21937	9991.119033	31252	94	1.000000	28625	565	1.000000	13859382	-0.002837
289808356	4205560	21995	9991.174400	31242	139	1.000000	28080	583	1.000000	13910738	-0.004028
289764999	4202289	22127	9990.569365	30977	117	1.000000	29318	349	1.000000	13961987	-0.004844
289765337	4211927	21972	9990.964188	31364	69	1.000000	28769	443	1.000000	14013813	-0.004302
289798633	4213262	22036	9991.244864	31311	72	1.000000	28323	488	1.000000	14065622	-0.004303
289762982	4199204	21831	9991.074514	31608	100	1.000000	27838	581	1.000000	14117135	-0.003917
289762387	4209195	21798	9990.537510	31102	79	1.000000	27935	590	1.000000	14168807	-0.003762
289795920	4209838	21582	9990.185516	31339	100	1.000000	29302	284	1.000000	14220089	-0.003328
289734409	4216124	21849	9990.154529	31516	103	1.000000	29141	452	1.000000	14271527	-0.003264
289762876	4205854	22161	9990.952403	31359	57	1.000000	28606	416	1.000000	14322404	-0.003586
289751451	4213345	21969	9991.160581	31644	60	1.000000	28603	536	1.000000	14373579	-0.002979
289788618	4214465	21868	9990.972418	31147	128	1.000000	28947	446	1.000000	14424673	-0.002932
289730689	4217054	21894	9990.966546	31127	111	1.000000	28394	579	1.000000	14475766	-0.003230
289757512	4214073	21979	9990.961984	30898	174	1.000000	28415	475	1.000000	14526946	-0.004263
289748770	4218293	21935	9990.684589	30804	93	1.000000	28640	384	1.000000	14577586	-0.004246
289736585	4218786	21918	9991.195595	31351	56	1.000000	29172	419	1.000000	14628176	-0.004329
289772804	4206363	22018	9991.425325	31498	64	1.000000	28354	552	1.000000	14679184	-0.004175
289789373	4205863	22071	9991.739735	31438	102	1.000000	28752	384	1.000000	14729957	-0.004318
289753758	4212296	22186	9991.616550	31419	106	1.000000	28816	482	1.000000	14780686	-0.004102
289771278	4211098	21917	9991.351952	31271	64	1.000000	28494	541	1.000000	14830996	-0.004706
289761391	4206707	21673	9991.622869	31399	67	1.000000	28672	382	1.000000	14881391	-0.004344
289722589	4210118	22002	9989.995465	31393	67	1.000000	28554	491	1.000000	14932377	-0.003877
289767033	4202417	21974	9990.010928	31189	104	1.000000	28134	594	1.000000	14982956	-0.004294
289781899	4207235	21935	9990.658323	31492	50	1.000000	28008	494	1.000000	15033223	-0.004279
289769464	4210882	21711	9990.858091	31374	140	1.000000	29077	382	1.000000	15083337	-0.003007
289750349	4213156	21794	9991.323830	31085	104	1.000000	28534	513	1.000000	15133517	-0.003056
289765607	4214352	21882	9990.853578	31259	121	1.000000	28024	650	1.000000	15183127	-0.003214
289779618	4210250	22081	9990.725672	31415	26	1.000000	28233	499	1.000000	15232881	-0.003092
289780421	4210525	21787	9991.135276	31391	87	1.000000	28850	429	1.000000	15282590	-0.003041
289762458	4206079	21813	9990.924284	30987	146	1.000000	28197	479	1.000000	15332439	-0.003225
289776959	4216842	21770	9991.968032	30877	92	1.000000	28402	535	1.000000	15381385	-0.003271
289732132	4200693	22187	9991.434914	31289	112	1.000000	28044	604	1.000000	15431295	-0.003008
289773063	4212607	22002	9991.313623	31051	126	1.000000	28464	425	1.000000	15480207	-0.002958
289751414	4211612	21793	9991.381274	31274	85	1.000000	29047	345	1.000000	15529109	-0.002719
289760515	4211876	21936	9991.352868	31356	50	1.000000	28618	560	1.000000	15578117	-0.002732
289795219	4199942	21990	9991.816717	31331	106	1.000000	28154	467	1.000000	15627199	-0.002517
289786355	4201100	22125	9991.204166	31221	99	1.000000	27850	551	1.000000	15676379	-0.002197
289766230	4205877	21879	9991.178249	31049	155	1.000000	29207	310	1.000000	15725786	-0.002293
289748857	4218044	21800	9991.051009	31204	96	1.000000	28178	591	1.000000	15774675	-0.002276
289764692	4210687	22109	9991.223763	31192	74	1.000000	28911	337	1.000000	15823639	-0.002138
289740879	4213723	22071	9990.564868	31621	79	1.000000	28892	406	1.000000	15872325	-0.002162
289752124	4209677	21812	9990.936571	30967	109	1.000000	28490	518	1.000000	15921191	-0.001995
289802341	4201466	21913	9990.129613	31226	127	1.000000	28918	387	1.000000	15970295	-0.002292
289776453	4204240	22033	9990.101422	31090	70	1.000000	28325	582	1.000000	16018988	-0.001624
289782246	4213522	21728	9990.238591	31178	126	1.000000	28526	471	1.000000	16066782	-0.001609
289766378	4211404	22108	9990.356111	31636	40	1.000000	29327	339	1.000000	16115089	-0.001473
npatches	nstrain	runtime	dt	init_x	init_y	init_y_blood	init_z	init_S	beta0	beta1	beta2	beta3	mean_beta	B	d	delta	delta_blood	b[0]	mut	m	CTL	c	g	epsilon	k	het	lambda	rho	omega	x_max	patch.dyna	DELTA	A	VA
10000	1	100.000000	0.001000	21900	9499	5000000	0.001000	10000000	11.688702	11.879288	20.622841	14.590140	17	800000000	0.010000	1.000000	432.000000	80000	0.000050	0.004800	0	0.500000	0.000000	2.500000	15.000000	0.500000	0.001000	0.001000	0.010000	31872	0	10.000000	7.000000	1.000000
sus	inf	inf_blood	z	x[0]	y[0][0]	z[0]	x[1]	y[1][0]	z[1]	S[0]	synchrony
219000000	94990000	5000000	10.000000	21900	9499	0.001000	21900	9499	0.001000	10000000	0.000000
147871319	40945826	213467	3941.516320	18519	2660	0.394152	17855	3068	0.394152	10572781	0.000000
226636464	15193275	79271	6325.803353	28006	360	0.632580	27992	403	0.632580	10793628	0.000000
260327791	8556633	44518	7771.765723	30920	70	0.777177	30925	108	0.777177	10927194	0.000000
276806725	5866593	30475	8648.657445	31821	38	0.864868	31558	50	0.864868	11017599	0.000000
285406077	4601161	23785	9180.250592	31822	24	0.918048	31635	23	0.918048	11086151	0.000000
290143553	3921054	20228	9498.745601	31856	22	0.950300	31860	14	0.950300	11141604	0.000000
292776266	3559736	18513	9684.708044	31793	19	0.969859	31773	14	0.969859	11190625	0.000000
294417944	3327165	17399	9788.306552	31709	18	0.981721	31884	18	0.943621	11234641	0.000000
295356744	3210300	16894	9841.382260	31654	6	0.988915	31782	11	0.891063	11276562	0.000000
295909067	3134481	16442	9866.426249	31749	10	0.993277	31768	3	0.933935	11316900	0.000000
296268784	3084729	16292	9876.913627	31687	8	0.995923	31843	3	0.884030	11355906	0.000000
296480096	3046663	16148	9880.488068	31797	15	0.997527	31774	12	0.925567	11394959	0.000000
296632530	3033602	15751	9884.261859	31845	13	0.945588	31692	12	0.954860	11433195	0.000000
296658981	3033865	15829	9882.707253	31703	10	0.947320	31775	6	0.972625	11471588	0.000000
296710612	3028250	15909	9883.408121	31974	5	0.968052	31907	21	0.974210	11509781	0.000000
296748733	3023237	15719	9885.181688	31947	17	0.980625	31804	12	0.984360	11547595	0.000000
296698468	3026812	15904	9886.684100	31976	20	0.988250	31736	8	0.990515	11585370	0.000000
296783880	3018890	15629	9881.454955	31589	13	0.992874	31910	3	0.992677	11622720	0.000000
296804377	3024657	15846	9882.117203	31996	13	0.995678	31786	5	0.980776	11660778	0.000000
296702882	3023286	15826	9883.624860	31926	15	0.997379	31807	11	0.951221	11698440	0.000000
296801030	3009089	15556	9884.378874	31801	25	0.998411	31882	19	0.970418	11735918	0.000000
296787220	3014814	15512	9881.816133	32084	7	0.891134	31624	8	0.982060	11772777	0.000000
296737132	3028757	15599	9882.436491	31830	13	0.933978	31970	8	0.989120	11810056	0.000000
296739981	3021185	15924	9883.631524	31616	15	0.959960	31882	9	0.993402	11847708	0.000000
296787909	3015140	15580	9883.227629	31789	10	0.975718	31910	12	0.995998	11884956	0.000000
296798265	3004380	15616	9883.799537	31829	21	0.985274	31910	15	0.997573	11922277	0.000000
296809552	3022381	15510	9886.117058	31821	7	0.991069	31869	14	0.998528	11959704	0.000000
296767511	3023013	15818	9884.522060	31846	8	0.994584	31863	11	0.999107	11996654	0.000000
296743342	3026012	15815	9885.133385	31922	19	0.994836	31816	11	0.999459	12033710	0.000000
296808359	3008763	15571	9884.148791	31671	11	0.996868	32041	6	0.893632	12070934	0.000000
296801734	3016534	15591	9885.954563	31859	17	0.998101	31859	12	0.935493	12108072	0.000000
296790147	3012783	15679	9885.392365	31832	7	0.998848	31761	10	0.960879	12144921	0.000000
296841913	3012530	15781	9883.291149	31914	13	0.990270	31992	23	0.976275	12181517	0.000000
296824860	3011362	15799	9883.290455	31854	12	0.990348	31871	12	0.985612	12218435	0.000000
296769629	3014813	15699	9884.710968	31781	10	0.994147	31697	7	0.991274	12255110	0.000000
296795064	3010143	15706	9884.038644	31962	9	0.955544	32060	5	0.994708	12291481	0.000000
296752721	3020229	15425	9884.839471	31850	10	0.973040	31874	12	0.996791	12327902	0.000000
296816109	3017067	15857	9881.623836	31988	16	0.983650	31966	7	0.998054	12364123	0.000000
296824624	3009694	15630	9882.108009	31761	24	0.990084	31709	12	0.998820	12400182	0.000000
296786097	3019500	15681	9880.842443	31791	10	0.993987	31735	9	0.999284	12436477	-1.#IND00
296817805	3017766	15523	9879.836158	31751	5	0.921399	31812	14	0.999566	12473195	-1.#IND00
296783564	3017246	15810	9883.333145	31912	5	0.952332	31769	11	0.999737	12509538	-0.001210
296796022	3009580	15561	9882.299213	31977	7	0.971091	31787	5	0.999840	12545430	0.001543
296785283	3016597	15595	9885.714352	31924	12	0.982468	31736	6	0.999903	12581945	-0.002136
296806364	3009061	15656	9888.194091	31646	14	0.989368	31894	16	0.818409	12618253	-0.001119
296771251	3016664	15400	9885.722029	31842	5	0.993552	31863	13	0.818633	12654675	-0.000993
296735680	3020818	16014	9885.593023	31876	7	0.996090	31804	17	0.888259	12690824	-0.009917
296770178	3016428	15834	9889.435712	31648	6	0.997629	31816	13	0.932234	12726808	-0.008173
296815645	3007881	15660	9885.201571	31683	9	0.961525	31559	10	0.958903	12762004	-0.005999
296802687	3015088	15484	9883.842536	31610	10	0.972300	31709	22	0.961730	12798116	-0.006515
296762187	3018970	15573	9883.362801	31821	19	0.983201	31823	8	0.976791	12833905	-0.005671
296761718	3023227	15665	9883.987650	31840	8	0.962151	31889	10	0.985925	12869796	-0.005020
296741428	3022258	15775	9883.020435	31649	20	0.977047	31729	16	0.948069	12905727	-0.005630
296816792	3007508	15833	9886.122325	31644	16	0.986080	31756	8	0.968506	12941340	-0.005460
296774689	3013991	15822	9886.267450	31693	8	0.972459	31701	6	0.980900	12977024	-0.003165
296763066	3020642	15865	9886.521633	31880	16	0.983298	31756	18	0.988417	13012711	-0.004368
296804542	3019916	15674	9884.383439	31890	11	0.989871	31828	11	0.966176	13048279	-0.005314
296780454	3013766	15646	9883.056635	31801	11	0.993857	32003	10	0.979487	13083765	-0.006513
296792139	3015228	16014	9881.809053	31856	7	0.996275	31890	15	0.987560	13119106	-0.004743
296789727	3009285	15730	9880.413996	31767	5	0.818973	31815	21	0.992456	13154657	-0.008483
296757927	3017473	15655	9881.926465	31564	9	0.890216	31916	6	0.995425	13189742	-0.008582
296810164	3010743	15638	9886.292177	31757	18	0.933421	31776	6	0.881339	13224857	-0.008665
296758956	3018270	15836	9887.262191	31695	9	0.959623	31862	8	0.928037	13260048	-0.008168
296817497	3011971	15848	9883.606298	31842	14	0.975513	31573	20	0.956358	13295322	-0.008052
296812333	3013926	15662	9882.893308	31931	7	0.985150	31586	6	0.973533	13330090	-0.007920
296794888	3018990	15763	9882.501145	31790	9	0.990994	31731	8	0.983949	13365644	-0.006830
296784688	3020613	16054	9881.287227	31635	22	0.994538	31785	6	0.990266	13400434	-0.006225
296789616	3018424	15745	9878.592428	31592	2	0.996688	31845	17	0.902166	13435031	-0.006901
296736408	3020620	15700	9884.642449	31855	5	0.967390	31874	5	0.940668	13470139	-0.006798
296802993	3016953	15803	9882.922690	31681	14	0.974926	31850	11	0.964018	13505000	-0.006251
296799441	3015424	15713	9881.595419	31616	15	0.984794	31960	15	0.978179	13539696	-0.006269
296753469	3014564	15627	9882.136607	31883	13	0.923460	31717	13	0.986766	13574835	-0.006049
296801411	3012492	15703	9882.284045	31780	4	0.937115	31799	5	0.991974	13610042	-0.005599
296734713	3027642	15796	9880.158872	31745	10	0.961863	31773	14	0.992079	13644559	-0.004776
296769681	3015291	15601	9882.778586	31751	7	0.976872	31763	6	0.995196	13679517	-0.004554
296781298	3008753	15882	9885.250196	31832	4	0.985974	31739	6	0.997087	13714026	-0.004298
296821394	3016861	15833	9882.094425	31746	5	0.991494	31850	3	0.998233	13748214	-0.004257
296816342	3016432	15834	9884.223849	32061	13	0.994841	31833	16	0.942753	13782608	-0.004153
296805170	3020851	15729	9885.172539	31886	13	0.996871	31688	4	0.965282	13817385	-0.003946
296802254	3010902	15602	9885.305896	31968	10	0.998103	31832	8	0.978945	13851545	-0.003107
296783724	3011182	15715	9879.505404	32011	24	0.998849	31558	6	0.976857	13886092	-0.002677
296790498	3019302	15839	9880.827724	31448	9	0.999302	31795	14	0.889424	13920352	-0.002793
296782194	3016613	15620	9884.055581	31701	12	0.999577	32152	11	0.932941	13955111	-0.002712
296794887	3009042	15697	9885.106070	31665	14	0.999743	31776	15	0.959331	13989187	-0.001107
296814385	3014808	15493	9883.792726	31863	14	0.903437	31710	12	0.975336	14023311	-0.001180
296748564	3024780	15910	9883.654578	31830	8	0.941439	31687	9	0.985043	14057471	-0.001560
296766442	3013702	15449	9886.506476	31627	16	0.964485	31804	11	0.990929	14091568	-0.001819
296787390	3011511	15689	9883.207478	31846	11	0.978462	31614	9	0.994499	14125557	-0.001808
296757534	3018016	15641	9885.433061	31827	10	0.986938	31827	18	0.996664	14159823	-0.001854
296728049	3026022	15907	9881.707170	31831	13	0.992079	32004	13	0.982927	14193988	-0.002159
296761584	3019540	15826	9882.466373	31822	16	0.995196	31864	7	0.989646	14228087	-0.002557
296835395	3005060	15730	9879.366381	31961	2	0.997087	31863	11	0.993721	14260974	-0.002499
296782885	3015365	15596	9880.522058	31883	4	0.998233	31734	7	0.996192	14293879	-0.002118
296792924	3015698	16062	9880.587669	31943	11	0.998928	31700	15	0.997691	14327502	-0.001904
296816599	3014459	15471	9882.544258	32111	20	0.999350	31832	19	0.998599	14361070	-0.001592
296765799	3016393	15704	9879.692752	31639	13	0.999606	31695	17	0.999151	14394737	-0.001468
296750348	3029881	15753	9881.059002	31668	8	0.999761	31692	17	0.999485	14428179	-0.001372
296808952	3016171	15600	9882.342187	31671	3	0.999855	31929	14	0.999688	14461707	-0.001471
296805650	3005737	15808	9884.175111	31940	22	0.999912	31557	15	0.999811	14494883	-0.001448
npatches	nstrain	runtime	dt	init_x	init_y	init_y_blood	init_z	init_S	beta0	beta1	beta2	beta3	mean_beta	B	d	delta	delta_blood	b[0]	mut	m	CTL	c	g	epsilon	k	het	lambda	rho	omega	x_max	patch.dyna	DELTA	A	VA
10000	1	100.000000	0.001000	21900	9499	5000000	0.001000	10000000	19.370787	14.429076	22.352775	10.128972	17	800000000	0.010000	1.000000	432.000000	80000	0.000050	0.004800	0	0.500000	0.000000	2.500000	16.000000	0.500000	0.001000	0.001000	0.010000	31872	0	10.000000	7.000000	1.000000
sus	inf	inf_blood	z	x[0]	y[0][0]	z[0]	x[1]	y[1][0]	z[1]	S[0]	synchrony
219000000	94990000	5000000	10.000000	21900	9499	0.001000	21900	9499	0.001000	10000000	0.000000
152906255	37033687	193630	3941.516320	13438	4248	0.394152	16511	3210	0.394152	10564502	0.000000
234311719	12911033	66940	6325.803353	20568	1769	0.632580	26116	790	0.632580	10764705	0.000000
267957862	6927363	36143	7771.765723	24795	968	0.777177	29972	143	0.777177	10879184	0.000000
283957993	4540932	23676	8648.448777	27795	522	0.864868	31226	45	0.864868	10952015	0.000000
292178465	3427835	17877	9173.258888	29338	336	0.918048	31661	33	0.918048	11003788	0.000000
296588009	2849221	14961	9454.859550	29321	288	0.950300	31737	9	0.950300	11043583	0.000000
299167573	2529952	13191	9567.543720	30279	184	0.969859	31853	20	0.969859	11076668	0.000000
300595642	2349875	12193	9590.903184	30135	229	0.981721	31846	17	0.978328	11105848	0.000000
301442908	2243812	11675	9578.405067	30524	169	0.988915	31835	12	0.986857	11132660	0.000000
301975721	2179078	11239	9547.085574	31274	41	0.993277	31956	21	0.829454	11158265	0.000000
302327503	2136024	10981	9529.355540	31207	61	0.995923	31766	31	0.896572	11182712	0.000000
302493750	2115417	11030	9512.492790	31261	76	0.997527	31924	6	0.937275	11206592	0.000000
302566987	2110281	11156	9495.457951	30949	106	0.998501	31827	4	0.961960	11230544	0.000000
302657481	2096809	10927	9492.174600	30742	135	0.999091	31572	8	0.976931	11254301	0.000000
302682488	2094930	10714	9494.769084	31204	55	0.999449	31766	24	0.931650	11277403	0.000000
302722827	2092597	10783	9483.035370	31571	80	0.999666	31739	11	0.958549	11300869	0.000000
302722831	2091047	11091	9486.673044	31140	109	0.999797	31506	26	0.948374	11323905	0.000000
302789448	2076709	10919	9486.658897	30918	131	0.999877	32049	9	0.968691	11347141	0.000000
302724321	2092686	10960	9485.173158	31267	104	0.999925	31647	15	0.981013	11370236	0.000000
302738433	2080184	10793	9487.985610	31049	148	0.999955	31708	15	0.821329	11393336	0.000000
302785397	2082854	11156	9488.516124	30788	111	0.999973	31760	10	0.856669	11415824	0.000000
302753344	2085956	10822	9487.509452	31103	87	0.999983	31816	14	0.913076	11439060	0.000000
302744216	2085288	10826	9481.002607	30711	205	0.999990	31921	19	0.947285	11461995	0.000000
302750483	2088768	10705	9483.722184	30654	164	0.999994	31850	5	0.968030	11484461	0.000000
302748138	2084442	10925	9483.935034	30981	171	0.999996	31905	10	0.980612	11507158	0.000000
302724566	2084425	10667	9482.329928	31218	35	0.999998	32010	12	0.924348	11530030	0.000000
302768289	2082670	10794	9482.736475	31668	25	0.999999	31712	17	0.954121	11552910	0.000000
302746409	2090616	10906	9489.427153	31948	6	0.999999	31648	11	0.945640	11575816	0.000000
302751607	2085709	10965	9489.061045	31231	74	0.999999	31817	18	0.822723	11598831	0.000000
302751386	2082879	10920	9490.251285	31692	22	1.000000	31885	27	0.892490	11621319	0.000000
302735643	2080972	10812	9481.334195	31551	13	1.000000	31771	5	0.873229	11643974	0.000000
302754357	2084058	10878	9474.514706	31454	111	1.000000	31750	21	0.923119	11666435	0.000000
302763846	2084128	10938	9479.011475	31376	85	1.000000	31842	14	0.953375	11688898	0.000000
302741971	2084265	10833	9484.272236	31157	56	1.000000	32038	16	0.971724	11711686	0.000000
302719710	2093874	10887	9489.566416	30779	182	1.000000	32013	15	0.834750	11734444	0.000000
302734863	2079691	10843	9492.631660	30899	91	1.000000	31782	3	0.899784	11756782	0.000000
302734650	2086591	11040	9490.705722	30955	78	1.000000	31673	22	0.929197	11779152	0.000000
302802454	2080040	10897	9481.546296	31214	70	1.000000	31794	11	0.957061	11801391	0.000000
302732012	2085303	10950	9483.225542	30848	109	1.000000	31685	10	0.973959	11823601	0.000000
302764265	2082951	10874	9481.791587	31102	81	1.000000	31868	14	0.984208	11846119	-1.#IND00
302712183	2089757	10961	9482.735197	31157	136	1.000000	31567	8	0.914261	11868235	-1.#IND00
302744695	2085839	10859	9479.167269	31037	156	1.000000	31854	7	0.948003	11890537	-0.010277
302739238	2086073	10798	9482.675368	30656	153	1.000000	31669	12	0.908957	11913029	-0.012368
302725427	2088320	10858	9483.289082	31179	66	1.000000	31818	20	0.869940	11935357	-0.014686
302755643	2080663	10808	9480.274951	31020	117	1.000000	31686	22	0.921125	11957633	-0.005892
302772116	2090384	10879	9473.038621	31241	105	1.000000	31916	6	0.947837	11979430	-0.001928
302760347	2084743	10954	9478.844934	31035	130	1.000000	31941	2	0.933874	12001466	-0.000388
302750318	2087154	10862	9481.023267	31226	109	1.000000	31713	10	0.897332	12023346	-0.001785
302738075	2090105	10692	9483.943540	30544	149	1.000000	31922	10	0.937737	12045289	-0.001018
302754649	2081186	10912	9487.349281	31087	74	1.000000	31950	11	0.950720	12067087	-0.000589
302750324	2082391	11102	9487.316177	31513	66	1.000000	31722	9	0.970114	12088678	-0.002746
302718846	2087816	10715	9487.528785	31037	96	1.000000	31682	23	0.981875	12111243	-0.002362
302680767	2095830	10875	9492.533348	31274	35	1.000000	31788	4	0.902694	12133452	-0.003170
302703070	2098351	11151	9485.100297	31526	42	1.000000	31970	21	0.940989	12155795	-0.005320
302783159	2076144	10684	9483.984558	31421	75	1.000000	31654	18	0.964212	12177476	-0.005857
302725832	2088034	10928	9491.913421	30832	205	1.000000	31741	12	0.978296	12199244	-0.005818
302772144	2081666	10960	9491.787537	30355	211	1.000000	31989	7	0.885315	12221187	-0.009008
302761655	2084658	10977	9486.554677	30837	120	1.000000	31766	17	0.930449	12242720	-0.006479
302777008	2084722	10840	9478.268403	30930	93	1.000000	31666	5	0.957820	12265026	-0.005787
302722867	2088276	11016	9489.401883	31075	91	1.000000	31898	7	0.971463	12286663	-0.005569
302722048	2090821	10926	9491.900982	30928	122	1.000000	31870	2	0.889493	12308354	-0.005623
302721569	2082802	10782	9496.122567	31473	70	1.000000	31791	33	0.932983	12329509	-0.006304
302757873	2087097	10848	9489.498242	31738	44	1.000000	31731	14	0.929406	12351381	-0.005595
302762425	2075964	10726	9482.530397	31277	76	1.000000	31747	9	0.681076	12372704	-0.005270
302709459	2091424	10892	9486.136175	31367	92	1.000000	31747	11	0.806587	12394561	-0.008661
302746108	2083031	10794	9480.848248	30973	125	1.000000	31765	15	0.882704	12416098	-0.008474
302738683	2085427	10866	9484.160390	31323	92	1.000000	31722	6	0.928865	12437854	-0.008088
302776443	2084830	10830	9482.690840	31440	64	1.000000	31685	32	0.912417	12459313	-0.007736
302787993	2080249	10886	9483.920814	31117	127	1.000000	31979	9	0.946885	12480857	-0.007821
302781457	2072801	10858	9484.044224	31097	56	1.000000	31824	9	0.967788	12501837	-0.007708
302742950	2094630	11114	9477.133570	31129	111	1.000000	31932	6	0.980465	12523269	-0.007336
302719114	2091473	10777	9486.924513	30814	115	1.000000	31824	5	0.804873	12544644	-0.007261
302795302	2087802	10911	9488.245212	31619	51	1.000000	31992	12	0.881664	12565574	-0.007460
302736788	2088452	10713	9493.522532	31191	153	1.000000	31710	17	0.866100	12586843	-0.007040
302757334	2088498	10775	9492.751244	30954	119	1.000000	31702	14	0.918796	12607839	-0.006821
302773931	2082291	10772	9482.851633	31428	46	1.000000	31802	10	0.944066	12629033	-0.005695
302740076	2083302	10752	9481.619909	31493	45	1.000000	31684	24	0.966079	12650074	-0.007617
302711186	2094765	10883	9489.141282	31042	114	1.000000	32000	12	0.979428	12671519	-0.007461
302747042	2082310	11130	9485.820000	31761	35	1.000000	31826	13	0.987524	12692862	-0.007828
302739570	2087173	10846	9485.529549	31463	63	1.000000	31754	4	0.992434	12714008	-0.007435
302749035	2088430	10862	9488.835948	30887	97	1.000000	31669	15	0.846666	12735087	-0.007177
302741434	2089275	11074	9494.238525	31220	102	1.000000	31574	12	0.907010	12756372	-0.007544
302746779	2086070	10837	9493.078958	31206	53	1.000000	31757	19	0.943606	12777071	-0.007284
302769800	2081835	10631	9490.850656	31390	90	1.000000	31906	16	0.965799	12797887	-0.007107
302733633	2087853	10915	9495.096814	30268	246	1.000000	31869	9	0.900536	12818558	-0.006981
302818822	2075394	10838	9485.984587	30239	206	1.000000	31653	18	0.939679	12839395	-0.007390
302820711	2079952	10715	9482.092481	30938	128	1.000000	31917	12	0.869237	12859834	-0.006621
302760780	2080895	10760	9486.232530	31595	42	1.000000	31742	13	0.920698	12881242	-0.007118
302760576	2086817	10971	9485.048156	31569	76	1.000000	32055	11	0.951907	12901829	-0.007496
302749412	2081991	10727	9487.780578	31216	113	1.000000	32007	11	0.970834	12922475	-0.007411
302724977	2088615	10920	9491.031681	30790	159	1.000000	31783	5	0.781053	12942980	-0.007402
302740068	2081751	10949	9484.662609	30615	162	1.000000	31842	24	0.867219	12963613	-0.007304
302795082	2087650	10725	9482.712374	31199	67	1.000000	31858	9	0.919474	12984920	-0.007191
302756995	2082180	10812	9486.476257	31196	115	1.000000	31731	25	0.951165	13005366	-0.007098
302734864	2084922	11030	9495.456763	31253	67	1.000000	31930	19	0.970384	13026066	-0.007122
302741635	2088194	10891	9487.627249	31298	56	1.000000	31696	12	0.982039	13046809	-0.007148
302716377	2094489	10923	9488.859244	31729	42	1.000000	31880	10	0.936931	13067581	-0.007094
302702319	2092764	10930	9495.422822	31394	86	1.000000	31715	16	0.961752	13088614	-0.007065
302716645	2083856	10872	9486.527025	31338	107	1.000000	31713	6	0.976804	13108987	-0.006505
npatches	nstrain	runtime	dt	init_x	init_y	init_y_blood	init_z	init_S	beta0	beta1	beta2	beta3	mean_beta	B	d	delta	delta_blood	b[0]	mut	m	CTL	c	g	epsilon	k	het	lambda	rho	omega	x_max	patch.dyna	DELTA	A	VA
10000	1	100.000000	0.001000	21900	9499	5000000	0.001000	10000000	12.321765	12.300297	17.787053	9.141526	17	800000000	0.010000	1.000000	432.000000	80000	0.000050	0.004800	0	0.500000	0.000000	2.500000	17.000000	0.500000	0.001000	0.001000	0.010000	31872	0	10.000000	7.000000	1.000000
sus	inf	inf_blood	z	x[0]	y[0][0]	z[0]	x[1]	y[1][0]	z[1]	S[0]	synchrony
219000000	94990000	5000000	10.000000	21900	9499	0.001000	21900	9499	0.001000	10000000	0.000000
158398844	33310397	174489	3941.516320	19028	2262	0.394152	18872	2380	0.394152	10552916	0.000000
242216448	10837985	56941	6325.803353	28605	241	0.632580	28790	265	0.632580	10734043	0.000000
275430796	5460646	28436	7771.765723	31361	42	0.777177	31141	33	0.777177	10829781	0.000000
290665515	3415474	17858	8644.963594	31738	19	0.864868	31711	22	0.864868	10885269	0.000000
298252785	2479029	12881	9104.055478	31688	18	0.918048	31767	9	0.918048	10921259	0.000000
302282379	1993063	10339	9216.433331	31803	4	0.943697	31871	2	0.932720	10946511	0.000000
304579177	1728735	8893	9132.751934	31725	7	0.937120	31803	11	0.922193	10965642	0.000000
305843569	1586692	8234	9020.628871	31751	1	0.790843	31837	7	0.656850	10981898	0.000000
306583610	1503605	7868	8940.278685	31883	10	0.711716	31874	19	0.791895	10996044	0.000000
306975007	1460186	7514	8864.684865	31791	10	0.714867	32140	3	0.873794	11008790	0.000000
307177148	1444703	7477	8842.270902	31793	2	0.812341	31564	3	0.848445	11021153	0.000000
307310646	1427765	7564	8825.925484	31644	5	0.799557	31806	3	0.908089	11033135	0.000000
307354163	1419645	7330	8822.313506	31694	3	0.810491	31943	1	0.807550	11045081	0.000000
307426806	1412631	7400	8816.471425	31876	13	0.848783	31958	3	0.840598	11057113	0.000000
307450443	1417926	7187	8801.479828	31878	2	0.849981	31751	6	0.739763	11068602	0.000000
307376616	1422864	7514	8803.853893	31731	12	0.822134	31847	22	0.787915	11080859	0.000000
307401916	1420518	7561	8811.811338	31853	4	0.659668	31759	6	0.871380	11092520	0.000000
307412142	1408637	7244	8814.500865	31816	8	0.760767	31666	19	0.921998	11104314	0.000000
307404167	1417782	7352	8803.522640	32042	5	0.597487	31801	5	0.913643	11116092	0.000000
307468151	1412583	7383	8799.583791	32019	19	0.755894	31927	5	0.796840	11127476	0.000000
307413021	1412098	7422	8811.438436	31979	12	0.720511	31849	1	0.625581	11138644	0.000000
307434978	1414354	7427	8803.712099	31844	6	0.752316	31943	11	0.716771	11150328	0.000000
307416244	1416017	7396	8807.448605	31832	24	0.751138	31957	14	0.828234	11162084	0.000000
307427358	1412237	7310	8814.590783	31837	14	0.746404	31875	1	0.761647	11173897	0.000000
307432212	1413208	7310	8810.801498	31842	3	0.752166	31877	9	0.601298	11185212	0.000000
307456278	1409974	7440	8803.438678	32017	7	0.849700	32060	10	0.653395	11196748	0.000000
307430701	1415926	7322	8793.757193	31999	5	0.908850	31784	5	0.789800	11208391	0.000000
307401157	1420346	7455	8806.690443	31826	16	0.651142	31726	6	0.872523	11220299	0.000000
307418209	1418564	7428	8823.801700	31746	14	0.787099	31892	7	0.922691	11231980	0.000000
307435699	1410402	7286	8822.016120	32065	16	0.703508	31728	47	0.573893	11243220	0.000000
307416541	1417316	7453	8804.937443	32084	13	0.820191	31646	10	0.741585	11254565	0.000000
307437218	1411062	7413	8810.324057	31868	6	0.890954	31826	14	0.680155	11266228	0.000000
307401461	1413429	7251	8812.684168	31589	8	0.933868	32166	1	0.618570	11277674	0.000000
307470141	1408779	7386	8802.350837	31717	10	0.845505	32263	19	0.752942	11288894	0.000000
307445426	1415921	7267	8799.010113	31944	3	0.906306	31974	12	0.709401	11300048	0.000000
307429778	1415699	7382	8806.903177	31818	4	0.656419	31825	8	0.823765	11311431	0.000000
307429990	1416978	7508	8786.463904	31862	3	0.771866	31930	5	0.893121	11322791	0.000000
307421228	1416533	7521	8793.098342	31631	17	0.782082	31682	4	0.905127	11334163	0.000000
307390586	1426382	7392	8799.676029	31654	0	0.732788	31816	12	0.726622	11345332	0.000000
307371068	1418464	7295	8806.305691	31647	19	0.599044	31654	8	0.834209	11356553	-1.#IND00
307399154	1414480	7322	8812.864610	31849	10	0.756839	31822	12	0.853746	11368007	-1.#IND00
307506079	1403158	7268	8797.765473	31978	7	0.738484	32035	5	0.911303	11379411	-1.#IND00
307488816	1411857	7315	8802.666436	31844	5	0.826125	31781	4	0.724844	11390397	-0.020171
307452408	1413334	7293	8811.935611	31934	5	0.894553	32046	16	0.833131	11401330	-0.013567
307390641	1421916	7383	8803.106549	31701	5	0.707104	31958	6	0.785544	11412878	-0.022148
307414511	1418399	7482	8801.604959	31822	7	0.651005	31836	7	0.647265	11424149	-0.014989
307421699	1417586	7356	8796.103900	31783	7	0.688399	31633	8	0.776166	11435584	-0.012570
307400677	1420289	7417	8797.608611	31754	12	0.811028	31746	23	0.654970	11447275	-0.013220
307400531	1411068	7388	8810.733707	31847	1	0.631975	31747	2	0.762193	11458631	-0.008267
307463882	1413108	7369	8802.233869	31838	11	0.726232	31789	9	0.637490	11469458	-0.007173
307420066	1416776	7283	8816.890503	31832	10	0.833972	31817	2	0.712509	11480816	-0.009021
307422432	1410649	7406	8793.708868	32016	3	0.899312	31743	6	0.698070	11492291	-0.009786
307418380	1418761	7280	8808.047864	31966	21	0.659877	31854	7	0.757924	11503541	-0.010716
307403868	1413203	7490	8799.696388	31779	17	0.793731	31916	3	0.565068	11514463	-0.009123
307421266	1413616	7428	8796.606913	31720	7	0.874907	32051	2	0.736233	11525624	-0.008481
307415359	1420712	7484	8804.903716	31788	6	0.805918	31861	27	0.641847	11537124	-0.008323
307400401	1417109	7455	8814.821876	31692	3	0.786714	31878	1	0.705959	11548384	-0.009318
307405933	1417711	7329	8833.407404	31571	5	0.707848	31740	1	0.763624	11559123	-0.008842
307477397	1402875	7238	8819.950596	31920	4	0.822823	31646	16	0.805120	11570433	-0.008579
307478852	1415851	7492	8810.497194	31944	10	0.758248	31895	2	0.795580	11581239	-0.006880
307424631	1414093	7302	8798.357445	31949	3	0.825724	31718	12	0.698273	11592220	-0.006823
307504969	1414579	7300	8806.987659	31753	9	0.836648	31829	23	0.682682	11603036	-0.007800
307428932	1421803	7439	8813.322975	31879	12	0.837024	31853	13	0.749836	11614126	-0.009822
307388681	1416213	7281	8806.867522	31562	12	0.752091	31807	9	0.789664	11624970	-0.010044
307435582	1410083	7343	8804.658882	31837	6	0.807359	31720	3	0.804114	11636316	-0.008604
307434457	1413412	7427	8814.606644	31909	22	0.748127	31913	12	0.881204	11646656	-0.008899
307480979	1409654	7414	8815.689539	31890	2	0.847250	31689	1	0.860856	11657931	-0.008072
307477861	1408107	7271	8800.550156	31880	1	0.680349	31744	18	0.789602	11668357	-0.007186
307445110	1408572	7387	8791.192891	31721	5	0.762397	31898	2	0.503742	11679454	-0.007039
307389623	1418228	7290	8806.057454	31738	5	0.714538	32079	27	0.591540	11690033	-0.007598
307406036	1420561	7488	8796.186110	31999	0	0.600499	31757	7	0.752287	11700761	-0.006801
307388885	1420090	7313	8795.311148	31725	32	0.615683	31970	3	0.839853	11711569	-0.006618
307367505	1429213	7574	8809.607228	31764	4	0.625242	31851	17	0.783413	11722306	-0.006391
307420037	1407720	7254	8811.224722	31894	8	0.578612	32016	11	0.868650	11733200	-0.006736
307452999	1415704	7406	8802.490571	31973	14	0.740539	31984	8	0.900084	11743569	-0.006462
307414269	1417436	7292	8800.075138	31720	7	0.842649	31754	5	0.939405	11754388	-0.006076
307394855	1416953	7445	8821.425536	31788	7	0.822633	31627	3	0.701308	11765414	-0.005870
307451720	1407004	7295	8799.767891	31665	6	0.797928	31752	6	0.736479	11776302	-0.006052
307466267	1422738	7417	8788.053607	31507	7	0.877452	31845	7	0.840187	11787104	-0.005913
307431789	1409175	7153	8801.519424	31903	6	0.665367	31951	6	0.866547	11798130	-0.005981
307447843	1410118	7538	8802.569854	31917	5	0.797060	31908	2	0.687570	11808971	-0.005694
307431242	1412902	7375	8804.389047	31762	15	0.876926	31519	18	0.678118	11819526	-0.005207
307530168	1402092	7353	8797.812759	31780	16	0.925361	31774	19	0.804793	11830023	-0.004322
307479629	1414171	7404	8803.891591	31827	8	0.883961	31943	2	0.802470	11840558	-0.003912
307474681	1412729	7433	8815.661535	31946	4	0.645060	31871	6	0.812185	11851002	-0.003865
307402871	1422922	7361	8809.741461	31813	5	0.784745	31925	4	0.886099	11861674	-0.003990
307372831	1418400	7256	8803.551488	31944	12	0.869457	31557	17	0.929123	11872562	-0.003833
307470522	1408337	7355	8805.734288	31763	8	0.817819	31977	4	0.957016	11883025	-0.004186
307434698	1410385	7417	8807.885232	31873	2	0.721086	31903	14	0.914752	11893838	-0.004315
307391972	1420715	7474	8798.157749	32084	4	0.800035	32004	7	0.608104	11904207	-0.004341
307487716	1411331	7323	8806.351528	31940	2	0.748377	31748	15	0.667666	11914737	-0.004145
307424400	1415162	7410	8804.068082	31729	7	0.843975	31615	1	0.796459	11925399	-0.003947
307466451	1412902	7410	8806.296597	31900	18	0.855624	31830	22	0.639140	11935879	-0.003946
307459239	1404910	7330	8805.934878	31812	4	0.487476	31766	3	0.759745	11946200	-0.003646
307482635	1403493	7310	8802.167195	31774	35	0.689177	31844	13	0.853130	11956571	-0.003670
307488891	1407658	7219	8790.870098	31764	5	0.811500	31977	2	0.910930	11967296	-0.003725
307441322	1423335	7461	8811.214105	31917	5	0.885683	31671	7	0.918387	11977723	-0.003339
307377866	1420942	7334	8818.585949	31790	2	0.722229	31977	3	0.950506	11988647	-0.003550
307392826	1416164	7419	8810.625904	31671	6	0.801015	31636	0	0.916022	11999022	-0.003649
npatches	nstrain	runtime	dt	init_x	init_y	init_y_blood	init_z	init_S	beta0	beta1	beta2	beta3	mean_beta	B	d	delta	delta_blood	b[0]	mut	m	CTL	c	g	epsilon	k	het	lambda	rho	omega	x_max	patch.dyna	DELTA	A	VA
10000	1	100.000000	0.001000	21900	9499	5000000	0.001000	10000000	10.083337	22.418089	11.214944	21.462916	17	800000000	0.010000	1.000000	432.000000	80000	0.000050	0.004800	0	0.500000	0.000000	2.500000	18.000000	0.500000	0.001000	0.001000	0.010000	31872	0	10.000000	7.000000	1.000000
sus	inf	inf_blood	z	x[0]	y[0][0]	z[0]	x[1]	y[1][0]	z[1]	S[0]	synchrony
219000000	94990000	5000000	10.000000	21900	9499	0.001000	21900	9499	0.001000	10000000	0.000000
163497588	30042339	157361	3941.516320	21409	1569	0.394152	12739	4019	0.394152	10542593	0.000000
249017205	9153189	47808	6325.803353	30229	122	0.632580	20061	1821	0.632580	10704813	0.000000
281681363	4327299	22562	7771.698227	31568	14	0.777177	24164	965	0.777177	10783890	0.000000
296236887	2540310	13397	8610.536120	32036	9	0.864868	26816	532	0.864868	10825515	0.000000
303292467	1738143	9097	8849.002586	31820	11	0.687927	28165	465	0.918048	10848877	0.000000
306998399	1332279	6844	8641.818018	31910	8	0.540950	29142	303	0.950300	10862778	0.000000
308947025	1140006	5940	8358.776999	31986	20	0.721607	29895	177	0.969859	10871563	0.000000
309865376	1054935	5541	8207.942672	31849	3	0.661254	31104	58	0.981721	10877867	0.000000
310241729	1037970	5400	8165.892597	31846	1	0.477341	31257	66	0.988915	10882819	0.000000
310280961	1044143	5474	8148.164742	31723	7	0.487988	30924	116	0.993277	10887445	0.000000
310301684	1036494	5444	8176.701209	31836	12	0.610264	30998	125	0.995923	10892359	0.000000
310452399	1012364	5262	8155.231311	31878	2	0.583076	30590	193	0.997527	10897074	0.000000
310527988	1011837	5086	8126.150009	31935	10	0.481946	30239	166	0.998501	10901355	0.000000
310504934	1019057	5380	8135.825024	31867	6	0.562943	29952	253	0.999091	10905761	0.000000
310420925	1027790	5251	8138.481388	31882	0	0.338870	30709	143	0.999449	10910214	0.000000
310502135	1007512	5166	8147.560286	31803	3	0.540846	30244	173	0.999666	10914517	0.000000
310519423	1014384	5304	8148.899514	31860	2	0.721544	30360	150	0.999797	10918362	0.000000
310516465	1009765	5227	8164.179489	31826	18	0.571954	30380	202	0.999877	10922813	0.000000
310680848	982998	5119	8124.958544	31898	3	0.691774	29713	244	0.999925	10926843	0.000000
310692763	990031	5173	8099.614678	31970	12	0.678957	30157	134	0.999955	10930102	0.000000
310510391	1025978	5306	8133.986112	31925	10	0.538161	30459	206	0.999973	10934358	0.000000
310425712	1027232	5278	8147.656150	31834	3	0.702451	30433	124	0.999983	10938727	0.000000
310518591	1008638	5231	8157.204008	31829	17	0.465077	31102	111	0.999990	10943053	0.000000
310448612	1021656	5406	8150.344538	31727	5	0.675593	30708	154	0.999994	10947220	0.000000
310523846	1003306	5245	8152.009301	31887	2	0.348048	30632	124	0.999996	10951535	0.000000
310477354	1016851	5181	8135.996201	31887	8	0.604620	30205	159	0.999998	10955762	0.000000
310506514	1017097	5282	8140.379053	31917	0	0.682484	30087	290	0.999999	10959802	0.000000
310551300	1009876	5357	8125.874428	31949	8	0.673358	29993	177	0.999999	10964165	0.000000
310558181	1001832	5149	8134.867988	31952	4	0.299948	29966	177	0.999999	10968046	0.000000
310641087	988438	5072	8117.698867	31976	10	0.575450	30526	200	1.000000	10971752	0.000000
310550032	1013382	5199	8120.149817	31635	2	0.681784	30191	161	1.000000	10975812	0.000000
310533832	1007522	5254	8134.032057	31807	7	0.604486	30350	194	1.000000	10979778	0.000000
310567848	1006554	5161	8126.886758	31717	5	0.424074	30140	227	1.000000	10983440	0.000000
310517746	1014111	5469	8137.120772	32065	6	0.650727	30900	59	1.000000	10987780	0.000000
310470414	1012914	5357	8142.863305	31792	4	0.647966	31316	136	1.000000	10992034	0.000000
310499659	1013081	5205	8136.749602	31628	5	0.574131	29958	304	1.000000	10996431	0.000000
310467696	1022117	5426	8135.197323	31871	9	0.490923	30121	165	1.000000	11000695	0.000000
310498690	1005287	5274	8133.785415	31946	1	0.306113	31030	111	1.000000	11005077	0.000000
310577625	1002825	5186	8121.605016	32064	3	0.467319	29928	240	1.000000	11008963	0.000000
310537127	1009477	5244	8127.746563	31942	4	0.535028	30228	198	1.000000	11012847	-1.#IND00
310495279	1015642	5314	8132.263018	31920	6	0.536780	30847	75	1.000000	11017300	-0.008000
310505125	1009762	5208	8146.048444	32048	8	0.518098	30595	166	1.000000	11021627	0.002785
310552865	1011664	5244	8132.295211	31846	10	0.707748	30126	235	1.000000	11025500	0.010949
310510204	1012955	5251	8130.695363	31646	2	0.682683	29885	209	1.000000	11029532	0.006870
310461580	1023258	5402	8150.979717	31937	4	0.448180	30176	157	1.000000	11033760	0.010811
310446664	1019691	5197	8149.525478	31658	2	0.306704	30671	129	1.000000	11037960	0.009334
310524678	1013708	5174	8142.214245	31766	9	0.574682	30747	168	1.000000	11042081	0.005822
310554424	1010160	5186	8123.535664	31918	3	0.680595	31313	65	1.000000	11046066	0.001449
310514840	1013698	5259	8134.995042	31881	13	0.707333	30823	141	1.000000	11050602	-0.000381
310464034	1015096	5208	8139.323817	31761	6	0.500722	30632	201	1.000000	11054657	0.003470
310540034	1002250	5131	8132.814856	31812	1	0.630560	29495	243	1.000000	11058944	0.003342
310579726	1013476	5359	8132.669804	31806	10	0.611276	30237	179	1.000000	11062672	0.003501
310458925	1025163	5363	8150.048304	31974	1	0.497703	30875	105	1.000000	11066686	0.002617
310478089	1020224	5346	8147.673954	31898	4	0.690601	30740	263	1.000000	11070535	0.001043
310487212	1014995	5401	8131.574107	31728	12	0.560143	29954	182	1.000000	11074490	0.001169
310590124	994519	5252	8147.161717	31530	2	0.713288	30542	127	1.000000	11078159	0.003914
310649569	997830	5225	8117.948961	31855	2	0.572949	31260	31	1.000000	11081549	0.004924
310533409	1014462	5169	8123.506439	31713	8	0.550653	31579	38	1.000000	11085398	0.005425
310585067	1002549	5189	8138.494981	31887	5	0.641715	31669	14	1.000000	11089240	0.002589
310572235	1003228	5067	8133.514251	32080	13	0.603044	31297	101	1.000000	11093037	0.002869
310542576	1009311	5187	8139.159304	31836	7	0.673248	30757	149	1.000000	11096736	0.001987
310492598	1016141	5376	8132.357503	31796	3	0.602667	30729	161	1.000000	11100952	-0.001457
310549823	1010804	5153	8123.224143	32013	9	0.581277	30388	164	1.000000	11104979	-0.003784
310502851	1012532	5249	8143.556485	32048	6	0.589513	30973	76	1.000000	11108981	-0.003265
310517183	1017613	5348	8141.698872	31659	8	0.529169	31219	76	1.000000	11112820	-0.003954
310518901	1012211	5256	8135.676458	32007	3	0.714462	30996	136	1.000000	11116691	-0.003497
310502183	1014263	5171	8126.801858	31970	16	0.620096	29901	199	1.000000	11120920	-0.002728
310445908	1023093	5464	8131.081967	31757	7	0.769605	30047	155	1.000000	11125077	-0.001227
310529595	1011718	5314	8141.973338	31799	7	0.599122	30302	195	1.000000	11129095	-0.001133
310456855	1023570	5337	8147.726995	31984	10	0.570775	30835	113	1.000000	11133374	-0.000879
310563904	1003895	5225	8155.809473	31922	4	0.668637	30683	150	1.000000	11137438	-0.000313
310609543	997429	5296	8137.272471	31800	1	0.639151	30411	150	1.000000	11140901	0.000188
310534945	1011738	5266	8131.679897	32022	4	0.537778	30255	209	1.000000	11144644	-0.000608
310548006	1005595	5296	8130.984963	31908	4	0.649888	30127	144	1.000000	11148659	-0.001043
310549416	1011168	5153	8117.224767	32093	8	0.581637	30579	146	1.000000	11152898	-0.000671
310438737	1020981	5394	8140.312185	31753	4	0.437599	30787	71	1.000000	11156544	-0.000795
310471668	1015969	5195	8149.594928	31674	5	0.434433	30678	160	1.000000	11160409	-0.000991
310528164	1005744	5229	8139.977112	32026	0	0.524615	30573	183	1.000000	11164079	-0.001077
310525533	1006155	5271	8153.168327	31921	5	0.617425	30638	109	1.000000	11167791	-0.000940
310561917	1001440	5251	8129.740705	31757	12	0.513341	30693	182	1.000000	11171543	-0.001915
310540428	1014869	5213	8123.683096	31747	1	0.658483	30154	159	1.000000	11175462	-0.001563
310530535	1014120	5361	8124.911823	31990	5	0.570410	29786	217	1.000000	11179262	-0.001860
310413549	1039641	5330	8141.370677	31855	9	0.427980	30447	214	1.000000	11183130	-0.001446
310428796	1020545	5337	8161.291695	31927	0	0.384607	30337	129	1.000000	11186986	-0.001246
310496883	1007786	5225	8151.021326	31598	12	0.530737	31008	82	1.000000	11191094	-0.001086
310462681	1012381	5314	8142.122769	31931	5	0.525324	30513	223	1.000000	11194686	-0.000219
310500106	1016258	5243	8134.940776	31999	3	0.543304	30513	163	1.000000	11198237	-0.000330
310465547	1020467	5460	8140.944556	31819	4	0.604599	30654	120	1.000000	11202394	-0.000309
310452858	1011401	5188	8142.565473	31882	1	0.398725	30803	158	1.000000	11205865	-0.000444
310517861	1005793	5164	8146.963931	31810	1	0.380371	30420	169	1.000000	11209645	0.000005
310551726	1003113	5295	8143.425929	31790	18	0.583999	30856	124	1.000000	11213370	0.000231
310541732	1001612	5091	8141.368475	32005	8	0.747714	31314	32	1.000000	11217040	0.000327
310636680	997451	5174	8136.721745	31820	4	0.672392	31484	81	1.000000	11220438	0.000762
310607903	1000581	5199	8119.837958	31607	9	0.606591	31273	92	1.000000	11224253	0.000277
310507473	1018434	5355	8137.805346	31770	5	0.674723	30831	151	1.000000	11228256	0.000610
310548751	1002466	5301	8138.122093	31819	4	0.550789	30350	138	1.000000	11232053	0.000972
310520800	1018636	5192	8108.322619	31751	11	0.535331	31006	109	1.000000	11235540	0.000763
310466034	1022890	5295	8155.383957	31906	1	0.611394	30253	184	1.000000	11239814	0.000570
310503883	1002056	5328	8151.131478	31871	1	0.566313	30722	161	1.000000	11244066	0.000641
npatches	nstrain	runtime	dt	init_x	init_y	init_y_blood	init_z	init_S	beta0	beta1	beta2	beta3	mean_beta	B	d	delta	delta_blood	b[0]	mut	m	CTL	c	g	epsilon	k	het	lambda	rho	omega	x_max	patch.dyna	DELTA	A	VA
10000	1	100.000000	0.001000	21900	9499	5000000	0.001000	10000000	18.381395	21.638227	8.944625	24.282068	17	800000000	0.010000	1.000000	432.000000	80000	0.000050	0.004800	0	0.500000	0.000000	2.500000	19.000000	0.500000	0.001000	0.001000	0.010000	31872	0	10.000000	7.000000	1.000000
sus	inf	inf_blood	z	x[0]	y[0][0]	z[0]	x[1]	y[1][0]	z[1]	S[0]	synchrony
219000000	94990000	5000000	10.000000	21900	9499	0.001000	21900	9499	0.001000	10000000	0.000000
168460536	27032038	141505	3941.516320	15274	3097	0.394152	13791	3549	0.394152	10534394	0.000000
255740554	7630745	39817	6325.803353	25080	794	0.632580	21593	1373	0.632580	10679077	0.000000
287667596	3347338	17564	7770.319775	28620	313	0.777177	25770	800	0.777177	10743521	0.000000
301328430	1808048	9363	8482.027428	30990	29	0.864868	28985	249	0.864868	10772377	0.000000
307692629	1154800	6033	8275.441126	31763	14	0.918048	29704	253	0.918048	10784587	0.000000
310803653	851080	4531	7802.667513	31876	6	0.414161	29828	253	0.950300	10788634	0.000000
312213244	762755	4025	7514.210506	31010	346	0.531999	30537	88	0.969859	10788706	0.000000
312200990	839446	4438	7521.637678	26565	682	0.716179	31043	54	0.981721	10788515	0.000000
311986867	852769	4506	7642.214325	30232	81	0.827875	31790	2	0.988915	10789085	0.000000
312189977	795402	4026	7629.899108	31468	49	0.895614	31703	13	0.987887	10789082	0.000000
312578178	766493	3961	7536.129746	31690	15	0.936695	31838	19	0.992654	10788065	0.000000
312437128	807978	4202	7542.155443	31853	3	0.904684	31994	6	0.581817	10787457	0.000000
312172468	821326	4153	7627.048284	31625	40	0.629162	30899	341	0.715793	10787582	0.000000
312342504	798541	4068	7601.456632	31048	149	0.775104	26023	619	0.827641	10787511	0.000000
312486346	770280	3934	7593.303349	31189	95	0.863610	29640	210	0.895472	10787170	0.000000
312602921	767904	3960	7514.660091	31549	13	0.917286	29964	200	0.936609	10786321	0.000000
312378124	814518	4241	7577.695439	31413	78	0.587095	30823	87	0.961556	10785952	0.000000
312248224	813982	4336	7611.148406	30732	163	0.749591	31283	29	0.976685	10786171	0.000000
312515888	769035	3908	7578.513542	30831	106	0.848139	31873	11	0.985861	10785997	0.000000
312532635	780292	4007	7537.459623	31480	37	0.907903	31985	40	0.755050	10785372	0.000000
312324112	818758	4266	7571.528561	31905	18	0.944147	29827	404	0.851449	10784987	0.000000
312247659	816831	4240	7613.995322	31912	15	0.966128	28898	306	0.909910	10785141	0.000000
312483720	765418	4002	7572.493431	31957	7	0.933508	30479	82	0.945365	10784786	0.000000
312423107	802139	4280	7552.313734	31691	97	0.663682	31045	88	0.966866	10784183	0.000000
312275826	811204	4144	7607.253892	30965	95	0.796038	31438	52	0.979906	10784331	0.000000
312420747	792491	4059	7590.501061	31616	18	0.876306	31867	18	0.987814	10784167	0.000000
312418477	792423	4128	7583.131960	31754	1	0.716919	31922	6	0.907218	10783771	0.000000
312357088	797608	4163	7576.066051	31708	29	0.820753	31732	38	0.943732	10783600	0.000000
312472166	782290	4100	7571.608942	31807	32	0.891295	32039	3	0.502362	10783340	0.000000
312379806	806176	4198	7588.415860	31779	7	0.934075	25239	2183	0.651068	10783210	0.000000
312421151	788607	4046	7585.623603	31854	5	0.726449	25553	567	0.788388	10783313	0.000000
312418071	797281	4096	7545.424520	31818	37	0.834103	29146	157	0.871667	10782536	0.000000
312289286	809687	4322	7611.691204	31780	19	0.899391	30517	151	0.922172	10782631	0.000000
312478000	769484	4094	7585.370114	31888	2	0.601308	31397	60	0.952801	10782302	0.000000
312571135	770452	4030	7535.035866	31138	280	0.580501	31532	35	0.971376	10781759	0.000000
312454516	803755	4145	7546.572663	27903	439	0.745593	31644	7	0.982641	10781200	0.000000
312248012	820686	4279	7613.315880	30012	147	0.845713	31756	12	0.989472	10781386	0.000000
312509075	772615	4029	7596.079475	31206	12	0.906432	31755	4	0.476382	10780952	0.000000
312695808	753653	3918	7512.304922	31786	29	0.554611	22509	1988	0.682449	10779810	0.000000
[truncated: 163 more rows]
