# Supplementary material for: Large Variations in HIV-1 Viral Load Explained by Shifting-Mosaic Metapopulation Dynamics
Source: PLoS Biol. 2016 Oct 5;14(10):e1002567. doi: 10.1371/journal.pbio.1002567 (PMC5051940; doi:10.1371/journal.pbio.1002567)
Supplement: S1 Data — Each file gives the output from the simulations indicated by the filename: low migration (ms1, db432); high migration (ms1, db1); very high migration (ms10, db1); number of patches (np); reservoir (storage); no reservoir (nostorage); CTL immigration model (CTLimmig); CTL proliferation model (CTLprolif); β¯ (beta1, beta2, …). Within each file, there are 21 simulations for (k = 0,1,..,20), and data is output each day. For measures of synchrony, the final entry should be used. See Methods and S1 Simulation Code for further details. (ZIP) [file pbio.1002567.s002.zip › S1_Data/ms1_np10000_storage_noPD_CTLimmig_db432_beta18.tsv]

npatches	nstrain	runtime	dt	init_x	init_y	init_y_blood	init_z	init_S	beta0	beta1	beta2	beta3	mean_beta	B	d	delta	delta_blood	b[0]	mut	m	CTL	c	g	epsilon	k	het	lambda	rho	omega	x_max	patch.dyna	DELTA	A	VA
10000	1	100.000000	0.001000	21900	9499	5000000	0.001000	10000000	9.170285	25.750678	24.738850	14.268731	18	800000000	0.010000	1.000000	432.000000	80000	0.000050	0.004800	0	0.500000	0.000000	2.500000	0.000000	0.500000	0.001000	0.001000	0.010000	31872	0	10.000000	7.000000	1.000000
sus	inf	inf_blood	z	x[0]	y[0][0]	z[0]	x[1]	y[1][0]	z[1]	S[0]	synchrony
219000000	94990000	5000000	10.000000	21900	9499	0.001000	21900	9499	0.001000	10000000	0.000000
62075102	200526173	1043243	3941.516320	10757	16832	0.394152	3959	21586	0.394152	10747244	0.000000
63304058	197134909	1026989	6325.803353	11053	16232	0.632580	4108	21485	0.632580	11370716	0.000000
63362699	197027209	1027441	7771.765723	11291	16061	0.777177	4132	21247	0.777177	11993747	0.000000
63332898	197065694	1026559	8648.676577	11214	16053	0.864868	4039	21389	0.864868	12616534	0.000000
63334257	197034536	1027767	9180.483393	11158	16327	0.918048	4078	21462	0.918048	13238925	0.000000
63342872	197038829	1025565	9503.000201	11109	16289	0.950300	4070	21486	0.950300	13861355	0.000000
63348253	197028917	1025608	9698.592075	11044	16422	0.969859	4010	21330	0.969859	14479747	0.000000
63338786	197034481	1026225	9817.209710	11197	16348	0.981721	4202	21104	0.981721	15097462	0.000000
63344698	197028424	1026167	9889.145947	11349	16035	0.988915	4090	21227	0.988915	15714896	0.000000
63336368	197052207	1025623	9932.772025	11155	16291	0.993277	4032	21333	0.993277	16332248	0.000000
63346005	197034651	1025609	9959.229270	11121	16129	0.995923	4051	21479	0.995923	16948510	0.000000
63328136	197048692	1025841	9975.274394	11041	16200	0.997527	4098	21232	0.997527	17563571	0.000000
63343792	197039300	1025961	9985.005037	11183	16373	0.998501	4073	21295	0.998501	18177176	0.000000
63347964	197033475	1025840	9990.906233	11090	16296	0.999091	3997	21263	0.999091	18790924	0.000000
63335891	197032512	1027030	9994.485041	11005	16330	0.999449	4030	21429	0.999449	19401120	0.000000
63331930	197059743	1026191	9996.655426	11135	16254	0.999666	4101	21053	0.999666	20012870	0.000000
63332174	197033257	1023585	9997.971667	11188	16275	0.999797	4043	21495	0.999797	20623384	0.000000
63349247	197043724	1026494	9998.769908	11048	16181	0.999877	4077	21214	0.999877	21234022	0.000000
63344338	197035053	1025159	9999.254005	10990	16640	0.999925	3996	21356	0.999925	21841580	0.000000
63340507	197050563	1026552	9999.547588	11216	16288	0.999955	4123	21193	0.999955	22449501	0.000000
63338843	197056728	1026538	9999.725632	11240	16217	0.999973	4053	21325	0.999973	23057197	0.000000
63330000	197056856	1027050	9999.833608	11105	16274	0.999983	4163	21230	0.999983	23663122	0.000000
63336233	197032059	1026396	9999.899091	11216	16231	0.999990	4044	21173	0.999990	24269626	0.000000
63336827	197040615	1026481	9999.938803	11138	16261	0.999994	4070	21179	0.999994	24872707	0.000000
63354496	197022271	1024838	9999.962887	11192	16067	0.999996	4041	21320	0.999996	25476779	0.000000
63343690	197039223	1025235	9999.977493	11287	16303	0.999998	4045	21426	0.999998	26079949	0.000000
63344886	197047211	1025967	9999.986350	11069	16425	0.999999	4042	21207	0.999999	26681647	0.000000
63342932	197045025	1024815	9999.991722	11264	16207	0.999999	4084	21184	0.999999	27282419	0.000000
63327202	197047509	1024617	9999.994980	11340	15750	0.999999	4004	21395	0.999999	27881921	0.000000
63351617	197019736	1026372	9999.996955	11216	16058	1.000000	4109	21384	1.000000	28480575	0.000000
63340618	197037593	1027423	9999.998154	10980	16505	1.000000	3964	21592	1.000000	29078092	0.000000
63345987	197023155	1024841	9999.998880	11058	16527	1.000000	4114	21279	1.000000	29675638	0.000000
63338666	197016705	1025881	9999.999321	11182	16123	1.000000	4037	21311	1.000000	30270092	0.000000
63346264	197037493	1025891	9999.999588	11075	16157	1.000000	3951	21539	1.000000	30865791	0.000000
63342567	197042999	1025029	9999.999750	11103	16135	1.000000	4085	21207	1.000000	31460308	0.000000
63346792	197017377	1028497	9999.999849	11334	16097	1.000000	4009	21269	1.000000	32053005	0.000000
63335243	197051086	1025961	9999.999908	11087	16332	1.000000	4051	21340	1.000000	32646248	0.000000
63339139	197046630	1025236	9999.999944	10934	16276	1.000000	3972	21406	1.000000	33237833	0.000000
63343850	197035334	1027976	9999.999966	11124	16236	1.000000	3930	21545	1.000000	33829621	0.000000
63341849	197042883	1024426	9999.999980	11192	16302	1.000000	4034	21426	1.000000	34419070	-1.#IND00
63345060	197023794	1024462	9999.999988	11164	16356	1.000000	4037	21433	1.000000	35006731	0.038400
63340738	197025497	1026915	9999.999992	11024	16189	1.000000	4070	21392	1.000000	35594091	0.039112
63350037	197028660	1027188	9999.999995	10907	16421	1.000000	4024	21508	1.000000	36181751	0.018708
63338834	197037240	1027374	9999.999997	11233	16153	1.000000	4038	21482	1.000000	36767792	0.013652
63340379	197031826	1028300	9999.999998	11049	16507	1.000000	4021	21434	1.000000	37352666	0.008881
63343584	197028692	1025913	9999.999999	11243	16010	1.000000	4171	21165	1.000000	37936450	0.014542
63342370	197035603	1025852	9999.999999	10949	16499	1.000000	3897	21594	1.000000	38521728	0.011698
63339226	197057746	1026942	10000.000000	10999	16363	1.000000	4014	21422	1.000000	39106244	0.006603
63346532	197017147	1025388	10000.000000	11188	16106	1.000000	4080	21487	1.000000	39687379	0.004465
63343225	197033151	1025856	10000.000000	11062	16382	1.000000	4100	21157	1.000000	40268093	0.002987
63360013	197007158	1026960	10000.000000	11101	16397	1.000000	4145	21369	1.000000	40848136	0.003659
63339050	197032774	1026903	10000.000000	11077	16271	1.000000	4167	21337	1.000000	41427157	0.002339
63346309	197044187	1024475	10000.000000	11181	16367	1.000000	4079	21190	1.000000	42005607	0.002042
63339489	197027156	1027764	10000.000000	11066	16336	1.000000	3976	21536	1.000000	42581854	0.003441
63341889	197038505	1025731	10000.000000	11158	16063	1.000000	4040	21466	1.000000	43159005	0.002793
63343366	197035662	1024674	10000.000000	11077	16322	1.000000	3987	21610	1.000000	43735617	0.000583
63344208	197046780	1024119	10000.000000	11040	16327	1.000000	4095	21362	1.000000	44311285	0.000503
63336869	197058260	1026601	10000.000000	11243	16085	1.000000	4126	21217	1.000000	44885502	0.000583
63340477	197043983	1025766	10000.000000	10954	16518	1.000000	4034	21402	1.000000	45458641	0.001570
63338287	197038365	1026838	10000.000000	11143	16201	1.000000	4056	21288	1.000000	46030788	0.000732
63340116	197047744	1024949	10000.000000	10911	16563	1.000000	4113	21153	1.000000	46602100	0.000354
63340217	197053552	1026600	10000.000000	11132	16094	1.000000	4045	21506	1.000000	47172384	0.000863
63342473	197053651	1027342	10000.000000	11170	16141	1.000000	4005	21521	1.000000	47740449	-0.000531
63350526	197014785	1027409	10000.000000	11174	16315	1.000000	4001	21439	1.000000	48310098	-0.001010
63341595	197026310	1026927	10000.000000	11135	16073	1.000000	4085	21361	1.000000	48877741	-0.000892
63332064	197060061	1027570	10000.000000	11084	16342	1.000000	4010	21371	1.000000	49444948	0.000295
63329839	197043646	1025987	10000.000000	11223	16229	1.000000	4033	21117	1.000000	50010688	0.000061
63337608	197036177	1026854	10000.000000	11122	16288	1.000000	4025	21480	1.000000	50578029	-0.000452
63337820	197038207	1025632	10000.000000	11018	16594	1.000000	3985	21594	1.000000	51143625	-0.000638
63346181	197020591	1026883	10000.000000	11100	16344	1.000000	3978	21551	1.000000	51707883	-0.000666
63336614	197048367	1025919	10000.000000	10991	16581	1.000000	4165	21295	1.000000	52269695	-0.000745
63347141	197038827	1026912	10000.000000	11282	16245	1.000000	3938	21554	1.000000	52830747	-0.000524
63337538	197026434	1025509	10000.000000	11213	16224	1.000000	4018	21445	1.000000	53392235	-0.000896
63339322	197057210	1028325	10000.000000	11202	16175	1.000000	4080	21150	1.000000	53952781	-0.000902
63336115	197035803	1025718	10000.000000	11186	16156	1.000000	4047	21245	1.000000	54511053	0.000197
63337457	197044003	1024296	10000.000000	11131	16135	1.000000	4141	21068	1.000000	55070954	0.000271
63331732	197046198	1027408	10000.000000	10995	16469	1.000000	4039	21411	1.000000	55628489	0.000823
63357644	197025925	1026893	10000.000000	11176	16336	1.000000	4045	21475	1.000000	56185412	0.000371
63345959	197043669	1026471	10000.000000	11299	15762	1.000000	3948	21576	1.000000	56742752	0.000367
63340466	197044394	1027197	10000.000000	11191	16044	1.000000	3996	21400	1.000000	57297594	0.001016
63342712	197043261	1026304	10000.000000	11074	16485	1.000000	4031	21251	1.000000	57851363	0.000955
63343833	197027250	1026852	10000.000000	11016	16425	1.000000	4089	21264	1.000000	58405754	0.000876
63348503	197013892	1027144	10000.000000	11153	16365	1.000000	4008	21251	1.000000	58959477	0.000879
63336807	197037952	1025322	10000.000000	11223	16066	1.000000	4018	21355	1.000000	59511423	0.000923
63353951	197007991	1025734	10000.000000	11091	16238	1.000000	4022	21356	1.000000	60062588	0.000986
63349675	197026213	1025828	10000.000000	11161	16300	1.000000	3991	21410	1.000000	60612013	0.000341
63359530	197008725	1025790	10000.000000	11195	16113	1.000000	4011	21341	1.000000	61161611	0.001097
63340818	197036695	1026478	10000.000000	11073	16566	1.000000	4081	21236	1.000000	61709730	0.000958
63332754	197042841	1025357	10000.000000	11010	16345	1.000000	4040	21412	1.000000	62258051	0.000903
63341209	197018950	1025890	10000.000000	11149	16299	1.000000	4015	21417	1.000000	62805060	0.000993
63338177	197061257	1026816	10000.000000	11169	16281	1.000000	3950	21529	1.000000	63352816	0.001030
63344121	197051882	1025774	10000.000000	11169	16194	1.000000	4125	21258	1.000000	63898722	0.000860
63338776	197049527	1026304	10000.000000	11222	16138	1.000000	4103	21334	1.000000	64443743	0.000826
63318591	197081198	1026331	10000.000000	11153	16085	1.000000	3951	21397	1.000000	64988340	0.000851
63348961	197019997	1026935	10000.000000	11099	16156	1.000000	4008	21434	1.000000	65532198	0.001081
63348862	197024928	1025851	10000.000000	11202	16123	1.000000	4033	21441	1.000000	66073081	0.000806
63335714	197022764	1027347	10000.000000	11227	15966	1.000000	3917	21645	1.000000	66614133	0.000700
63344494	197045193	1027272	10000.000000	11027	16343	1.000000	4045	21337	1.000000	67154227	0.000566
63343047	197041235	1027741	10000.000000	11088	16176	1.000000	4047	21313	1.000000	67694494	0.000487
npatches	nstrain	runtime	dt	init_x	init_y	init_y_blood	init_z	init_S	beta0	beta1	beta2	beta3	mean_beta	B	d	delta	delta_blood	b[0]	mut	m	CTL	c	g	epsilon	k	het	lambda	rho	omega	x_max	patch.dyna	DELTA	A	VA
10000	1	100.000000	0.001000	21900	9499	5000000	0.001000	10000000	11.494954	25.892744	18.054466	13.567539	18	800000000	0.010000	1.000000	432.000000	80000	0.000050	0.004800	0	0.500000	0.000000	2.500000	1.000000	0.500000	0.001000	0.001000	0.010000	31872	0	10.000000	7.000000	1.000000
sus	inf	inf_blood	z	x[0]	y[0][0]	z[0]	x[1]	y[1][0]	z[1]	S[0]	synchrony
219000000	94990000	5000000	10.000000	21900	9499	0.001000	21900	9499	0.001000	10000000	0.000000
66884939	179541780	933593	3941.516320	9496	15927	0.394152	4431	19299	0.394152	10737681	0.000000
73867735	160040512	833456	6325.803353	10390	14118	0.632580	4704	17723	0.632580	11336842	0.000000
77292008	151262885	786901	7771.765723	11125	12866	0.777177	5021	16478	0.777177	11925545	0.000000
79353603	146387305	761801	8648.676577	11210	12790	0.864868	5124	16292	0.864868	12508050	0.000000
80579792	143554668	746592	9180.483393	11363	12623	0.918048	5210	15844	0.918048	13086837	0.000000
81332089	141891734	740035	9503.000201	11594	12254	0.950300	5261	15816	0.950300	13664207	0.000000
81788715	140877686	733775	9698.592075	11655	12215	0.969859	5171	15649	0.969859	14238109	0.000000
82063505	140303405	729874	9817.209710	11451	12358	0.981721	5240	15810	0.981721	14809519	0.000000
82226156	139925990	729618	9889.145947	11696	12039	0.988915	5276	15590	0.988915	15381245	0.000000
82320884	139707480	727023	9932.772025	11781	11981	0.993277	5335	15517	0.993277	15950810	0.000000
82374200	139617376	727767	9959.229270	11759	11849	0.995923	5253	15699	0.995923	16520213	0.000000
82424107	139505803	725714	9975.274394	11592	12113	0.997527	5297	15496	0.997527	17087766	0.000000
82462379	139444022	725863	9985.005037	11637	12164	0.998501	5259	15515	0.998501	17655600	0.000000
82463864	139417205	726563	9990.906233	11500	12057	0.999091	5250	15740	0.999091	18220505	0.000000
82467476	139395145	725518	9994.485041	11743	11953	0.999449	5270	15605	0.999449	18786166	0.000000
82471754	139397858	727241	9996.655426	11858	11827	0.999666	5295	15523	0.999666	19350918	0.000000
82488355	139390397	725127	9997.971667	11682	12007	0.999797	5267	15555	0.999797	19914737	0.000000
82496621	139367110	725006	9998.769908	11722	11927	0.999877	5338	15444	0.999877	20476676	0.000000
82485796	139381018	726323	9999.254005	11627	12110	0.999925	5185	15752	0.999925	21039037	0.000000
82469554	139389438	724322	9999.547588	11820	11956	0.999955	5244	15769	0.999955	21601755	0.000000
82481846	139376938	726049	9999.725632	11561	12142	0.999973	5227	15716	0.999973	22161322	0.000000
82469703	139392658	726603	9999.833608	11539	12121	0.999983	5332	15566	0.999983	22720008	0.000000
82468793	139400809	726532	9999.899091	11572	12165	0.999990	5277	15698	0.999990	23278628	0.000000
82475728	139386459	725337	9999.938803	11765	11961	0.999994	5245	15693	0.999994	23837307	0.000000
82467072	139395841	726779	9999.962887	11842	11918	0.999996	5318	15466	0.999996	24393273	0.000000
82488152	139389318	726369	9999.977493	11579	12281	0.999998	5279	15682	0.999998	24949058	0.000000
82474986	139384780	727726	9999.986350	11690	12098	0.999999	5236	15441	0.999999	25504810	0.000000
82484611	139354562	725931	9999.991722	11637	12084	0.999999	5266	15560	0.999999	26058713	0.000000
82488921	139359722	726119	9999.994980	11783	11810	0.999999	5196	15616	0.999999	26612812	0.000000
82484047	139372043	725195	9999.996955	11708	12091	1.000000	5291	15437	1.000000	27165881	0.000000
82488543	139370599	724775	9999.998154	11676	12038	1.000000	5335	15522	1.000000	27717198	0.000000
82480926	139369902	726868	9999.998880	11571	12220	1.000000	5244	15583	1.000000	28268077	0.000000
82484631	139390415	725734	9999.999321	11610	12083	1.000000	5335	15366	1.000000	28819255	0.000000
82480800	139362854	726086	9999.999588	11523	12014	1.000000	5357	15514	1.000000	29368615	0.000000
82468569	139390262	726198	9999.999750	11560	12257	1.000000	5355	15548	1.000000	29916552	0.000000
82482771	139385944	724888	9999.999849	11771	12056	1.000000	5193	15648	1.000000	30463624	0.000000
82481332	139378345	725700	9999.999908	11677	12080	1.000000	5282	15496	1.000000	31010491	0.000000
82465627	139399553	726134	9999.999944	11621	12137	1.000000	5256	15780	1.000000	31557310	0.000000
82484858	139381052	727622	9999.999966	11638	12140	1.000000	5314	15395	1.000000	32102300	0.000000
82464961	139420960	724787	9999.999980	11753	12018	1.000000	5265	15660	1.000000	32645657	-1.#IND00
82468943	139397523	725314	9999.999988	11805	11948	1.000000	5199	15721	1.000000	33188714	0.009600
82487279	139368333	725305	9999.999992	11859	11892	1.000000	5199	15765	1.000000	33731644	0.006098
82484789	139377045	726666	9999.999995	11656	12300	1.000000	5215	15643	1.000000	34273110	0.003145
82482089	139377259	724393	9999.999997	11652	12131	1.000000	5368	15484	1.000000	34813259	0.005785
82487925	139368518	724931	9999.999998	11604	12203	1.000000	5167	15626	1.000000	35353529	0.004689
82484974	139374434	724593	9999.999999	11659	11946	1.000000	5340	15394	1.000000	35892772	0.008632
82501445	139377520	725891	9999.999999	11696	11980	1.000000	5232	15577	1.000000	36432084	0.008432
82477314	139384561	725784	10000.000000	11488	12243	1.000000	5154	15719	1.000000	36971191	0.007446
82470876	139381137	725134	10000.000000	11642	12126	1.000000	5059	15866	1.000000	37508577	0.005735
82470719	139399385	724224	10000.000000	11635	12288	1.000000	5278	15496	1.000000	38045815	0.006123
82479567	139382554	725804	10000.000000	11478	12183	1.000000	5249	15544	1.000000	38580709	0.006517
82469628	139397521	726213	10000.000000	11828	11878	1.000000	5243	15581	1.000000	39114665	0.005999
82470900	139391480	725208	10000.000000	11527	12176	1.000000	5188	15703	1.000000	39647627	0.005694
82481725	139380425	725189	10000.000000	11581	12064	1.000000	5298	15533	1.000000	40180096	0.004904
82476808	139394136	725864	10000.000000	11658	11990	1.000000	5301	15578	1.000000	40711168	0.004911
82470686	139398706	727004	10000.000000	11613	12222	1.000000	5273	15614	1.000000	41242262	0.005623
82469346	139399866	726374	10000.000000	11671	11927	1.000000	5370	15460	1.000000	41771395	0.004536
82479315	139379316	727218	10000.000000	11656	12223	1.000000	5261	15620	1.000000	42303083	0.004410
82485815	139374478	726247	10000.000000	11606	12037	1.000000	5305	15555	1.000000	42832536	0.003797
82492838	139381828	726068	10000.000000	11587	12204	1.000000	5360	15421	1.000000	43361974	0.004331
82483096	139393793	724926	10000.000000	11767	11984	1.000000	5262	15872	1.000000	43888249	0.005068
82477094	139391508	726081	10000.000000	11754	11925	1.000000	5259	15554	1.000000	44415465	0.006830
82489774	139390350	725071	10000.000000	11814	11907	1.000000	5382	15433	1.000000	44944899	0.005016
82466532	139392034	726684	10000.000000	11616	12145	1.000000	5171	15641	1.000000	45470070	0.005316
82486517	139373266	726757	10000.000000	11696	11980	1.000000	5208	15615	1.000000	45994989	0.005165
82473461	139378914	727891	10000.000000	11434	12372	1.000000	5197	15581	1.000000	46518532	0.004481
82484025	139380148	725417	10000.000000	11606	12125	1.000000	5272	15598	1.000000	47040727	0.004182
82491213	139368305	725919	10000.000000	11586	11983	1.000000	5280	15349	1.000000	47562237	0.004144
82476683	139396829	725266	10000.000000	11864	11709	1.000000	5224	15609	1.000000	48085192	0.002522
82478718	139382643	726964	10000.000000	11730	11881	1.000000	5185	15651	1.000000	48604096	0.002597
82504401	139342276	725213	10000.000000	11724	12109	1.000000	5315	15494	1.000000	49123625	0.001188
82474019	139368264	725180	10000.000000	11621	11891	1.000000	5299	15673	1.000000	49640883	0.000801
82485806	139387098	725719	10000.000000	11546	12208	1.000000	5320	15579	1.000000	50158242	0.000642
82487904	139385373	727060	10000.000000	11862	11953	1.000000	5194	15830	1.000000	50676163	0.001945
82485122	139372969	725821	10000.000000	11595	12169	1.000000	5188	15709	1.000000	51193061	0.002180
82489335	139382801	725568	10000.000000	11822	11801	1.000000	5259	15495	1.000000	51708836	0.002117
82478266	139382958	726445	10000.000000	11696	12115	1.000000	5341	15607	1.000000	52223307	0.003116
82483639	139396422	728301	10000.000000	11740	11942	1.000000	5308	15468	1.000000	52738991	0.003259
82468035	139395216	725982	10000.000000	11646	12060	1.000000	5407	15377	1.000000	53252633	0.003697
82473307	139378187	724950	10000.000000	11636	12035	1.000000	5327	15629	1.000000	53766456	0.003316
82485027	139376114	726527	10000.000000	11735	11952	1.000000	5238	15626	1.000000	54278249	0.004419
82470005	139415650	725895	10000.000000	11580	12262	1.000000	5249	15724	1.000000	54789709	0.004281
82470024	139392726	724329	10000.000000	11773	11963	1.000000	5171	15803	1.000000	55299920	0.004457
82476844	139377040	724199	10000.000000	11722	12093	1.000000	5207	15812	1.000000	55809721	0.004285
82481124	139381011	725313	10000.000000	11604	12193	1.000000	5308	15378	1.000000	56317824	0.004257
82489714	139378064	724775	10000.000000	11590	11989	1.000000	5272	15679	1.000000	56826927	0.003556
82474600	139385918	725679	10000.000000	11718	12009	1.000000	5221	15684	1.000000	57333401	0.004176
82486630	139373768	726955	10000.000000	11859	12067	1.000000	5263	15581	1.000000	57840007	0.004417
82482887	139393707	725113	10000.000000	11527	12003	1.000000	5289	15547	1.000000	58346056	0.004515
82481038	139371139	727045	10000.000000	11772	11779	1.000000	5296	15576	1.000000	58851760	0.004728
82470386	139390232	725596	10000.000000	11773	11944	1.000000	5324	15614	1.000000	59357741	0.004859
82486518	139384637	725696	10000.000000	11658	12114	1.000000	5395	15319	1.000000	59861836	0.004580
82481039	139380277	724972	10000.000000	11719	12004	1.000000	5223	15738	1.000000	60363019	0.004555
82495356	139366467	726076	10000.000000	11734	12037	1.000000	5240	15404	1.000000	60865566	0.004380
82473786	139373499	727277	10000.000000	11885	11896	1.000000	5225	15651	1.000000	61367190	0.004192
82466664	139388748	725711	10000.000000	11771	11988	1.000000	5252	15454	1.000000	61868087	0.004200
82490992	139367122	726033	10000.000000	11742	11983	1.000000	5352	15576	1.000000	62369367	0.003413
82475494	139378942	724192	10000.000000	11680	11972	1.000000	5118	15881	1.000000	62868360	0.003263
82483208	139378194	726639	10000.000000	11632	11912	1.000000	5295	15530	1.000000	63366396	0.003086
npatches	nstrain	runtime	dt	init_x	init_y	init_y_blood	init_z	init_S	beta0	beta1	beta2	beta3	mean_beta	B	d	delta	delta_blood	b[0]	mut	m	CTL	c	g	epsilon	k	het	lambda	rho	omega	x_max	patch.dyna	DELTA	A	VA
10000	1	100.000000	0.001000	21900	9499	5000000	0.001000	10000000	20.364716	18.415227	25.540823	11.983281	18	800000000	0.010000	1.000000	432.000000	80000	0.000050	0.004800	0	0.500000	0.000000	2.500000	2.000000	0.500000	0.001000	0.001000	0.010000	31872	0	10.000000	7.000000	1.000000
sus	inf	inf_blood	z	x[0]	y[0][0]	z[0]	x[1]	y[1][0]	z[1]	S[0]	synchrony
219000000	94990000	5000000	10.000000	21900	9499	0.001000	21900	9499	0.001000	10000000	0.000000
72303904	160712448	838028	3941.516320	5954	16876	0.394152	6471	16289	0.394152	10727572	0.000000
85182070	131599822	685055	6325.803353	6970	14083	0.632580	7735	13595	0.632580	11298565	0.000000
91964573	119105475	620071	7771.765723	7452	12794	0.777177	8320	12404	0.777177	11851197	0.000000
96007051	112501408	585394	8648.676577	7762	12322	0.864868	8617	11663	0.864868	12392816	0.000000
98440749	108801342	567609	9180.483393	7879	11986	0.918048	8792	11214	0.918048	12927494	0.000000
99897337	106642481	554880	9503.000201	7955	11759	0.950300	9039	10921	0.950300	13457906	0.000000
100767541	105356348	548716	9698.592075	8132	11495	0.969859	8933	11156	0.969859	13985130	0.000000
101323325	104593130	543591	9817.209710	8286	11153	0.981721	8862	11087	0.981721	14509689	0.000000
101651309	104140844	542125	9889.145947	8271	11198	0.988915	9148	10837	0.988915	15031637	0.000000
101834069	103886749	541750	9932.772025	8260	11248	0.993277	9115	10830	0.993277	15552962	0.000000
101976551	103686255	541547	9959.229270	8274	11272	0.995923	9017	11099	0.995923	16073961	0.000000
102041067	103586978	539543	9975.274394	8305	11173	0.997527	9119	10785	0.997527	16592933	0.000000
102074719	103530906	540295	9985.005037	8433	11076	0.998501	9097	10915	0.998501	17111289	0.000000
102117244	103487201	538041	9990.906233	8164	11380	0.999091	9008	11196	0.999091	17629601	0.000000
102123512	103484687	539371	9994.485041	8342	11161	0.999449	9164	10683	0.999449	18146012	0.000000
102135913	103445652	539332	9996.655426	8395	11090	0.999666	8905	11085	0.999666	18660726	0.000000
102145044	103433077	538456	9997.971667	8243	11306	0.999797	9047	10893	0.999797	19175754	0.000000
102128973	103470556	537769	9998.769908	8260	11397	0.999877	9167	10972	0.999877	19690396	0.000000
102127554	103459599	539466	9999.254005	8407	11078	0.999925	9055	10961	0.999925	20204793	0.000000
102133171	103444874	538896	9999.547588	8359	11160	0.999955	9019	10992	0.999955	20717914	0.000000
102161223	103426211	539014	9999.725632	8198	11331	0.999973	9289	10726	0.999973	21229055	0.000000
102134022	103460940	538788	9999.833608	8194	11330	0.999983	9035	10795	0.999983	21739413	0.000000
102155931	103436776	538353	9999.899091	8069	11230	0.999990	9234	10689	0.999990	22250104	0.000000
102138477	103457580	538712	9999.938803	8297	11075	0.999994	9106	10848	0.999994	22759555	0.000000
102134065	103440279	540958	9999.962887	8237	11218	0.999996	9053	10917	0.999996	23268935	0.000000
102159860	103431201	539144	9999.977493	8248	11144	0.999998	9129	10940	0.999998	23778530	0.000000
102132795	103438922	538078	9999.986350	8129	11345	0.999999	9165	10816	0.999999	24286012	0.000000
102164834	103426384	538454	9999.991722	8143	11423	0.999999	9079	10877	0.999999	24793483	0.000000
102168442	103440576	538449	9999.994980	8393	11078	0.999999	9142	10790	0.999999	25298286	0.000000
102171022	103430523	538689	9999.996955	8166	11254	1.000000	9086	10995	1.000000	25803886	0.000000
102145152	103450658	540245	9999.998154	8076	11606	1.000000	9189	10884	1.000000	26309599	0.000000
102148722	103430101	539034	9999.998880	8089	11376	1.000000	9163	10975	1.000000	26812922	0.000000
102157009	103433756	540110	9999.999321	8408	11118	1.000000	9193	10788	1.000000	27317291	0.000000
102154992	103434391	538870	9999.999588	8223	11260	1.000000	9030	10950	1.000000	27819011	0.000000
102137020	103470000	539629	9999.999750	8315	11191	1.000000	9250	10733	1.000000	28321151	0.000000
102146653	103437728	537559	9999.999849	8365	11127	1.000000	9070	10912	1.000000	28822066	0.000000
102143156	103436483	539086	9999.999908	8294	11218	1.000000	9048	10984	1.000000	29322312	0.000000
102139215	103454345	538696	9999.999944	8280	11301	1.000000	9152	10850	1.000000	29820122	0.000000
102155351	103428409	539763	9999.999966	8206	11414	1.000000	9198	10678	1.000000	30319809	0.000000
102138641	103449185	539785	9999.999980	8238	11037	1.000000	9044	10922	1.000000	30818040	-1.#IND00
102150898	103427437	538602	9999.999988	8223	11256	1.000000	9016	11198	1.000000	31314596	0.033600
102132757	103458596	538016	9999.999992	8068	11268	1.000000	9129	10719	1.000000	31811253	0.006425
102153841	103438009	539519	9999.999995	8292	11160	1.000000	9208	10716	1.000000	32305722	-0.002891
102144599	103439010	539482	9999.999997	8248	11200	1.000000	8930	11088	1.000000	32801067	-0.003935
102156425	103427837	540622	9999.999998	8133	11224	1.000000	9079	10756	1.000000	33294484	-0.010033
102131447	103471548	538064	9999.999999	8293	11179	1.000000	9191	10928	1.000000	33788227	-0.011815
102149744	103432342	538650	9999.999999	8312	11039	1.000000	9178	10774	1.000000	34279936	0.007112
102156295	103446077	539579	10000.000000	8319	11096	1.000000	9217	10887	1.000000	34771783	0.004582
102152269	103457512	539500	10000.000000	8172	11411	1.000000	9164	10895	1.000000	35263945	0.005303
102161202	103409290	538050	10000.000000	8345	11008	1.000000	9050	11048	1.000000	35755508	0.005165
102140875	103433488	538570	10000.000000	8317	11093	1.000000	8917	11022	1.000000	36245008	0.005055
102139859	103455886	537466	10000.000000	8203	11459	1.000000	9070	10787	1.000000	36734898	0.003776
102143190	103453541	538153	10000.000000	8182	11187	1.000000	9148	10797	1.000000	37222258	0.002268
102170695	103427732	539990	10000.000000	8272	11100	1.000000	9243	10802	1.000000	37709427	0.000113
102153971	103445928	538712	10000.000000	8330	11234	1.000000	9046	10757	1.000000	38195622	0.000525
102144399	103446087	539103	10000.000000	8349	11161	1.000000	9048	10941	1.000000	38682979	0.001047
102140695	103460549	538452	10000.000000	8286	11241	1.000000	9116	10782	1.000000	39169772	-0.002115
102138495	103428352	538733	10000.000000	8175	11298	1.000000	9140	10820	1.000000	39654131	-0.002140
102138274	103435369	538040	10000.000000	8191	11295	1.000000	9067	10747	1.000000	40138887	-0.002149
102147067	103429444	537883	10000.000000	8306	11281	1.000000	9123	10849	1.000000	40621867	-0.006210
102114877	103458724	538730	10000.000000	8184	11139	1.000000	9218	10675	1.000000	41104351	-0.006132
102141381	103445230	538904	10000.000000	8244	11199	1.000000	9166	10728	1.000000	41585135	-0.006657
102138208	103448713	539525	10000.000000	8320	11227	1.000000	9147	10669	1.000000	42065673	-0.003897
102144962	103450969	539220	10000.000000	8236	11078	1.000000	9152	10754	1.000000	42547089	-0.004300
102139649	103455818	538238	10000.000000	8337	11199	1.000000	8997	10959	1.000000	43027083	-0.004109
102162576	103409512	538746	10000.000000	8268	11265	1.000000	9035	10866	1.000000	43507150	-0.004233
102167440	103418513	540017	10000.000000	8315	11130	1.000000	9120	10840	1.000000	43985003	-0.004082
102153756	103451943	539062	10000.000000	8295	11146	1.000000	9196	10644	1.000000	44461587	-0.004280
102153151	103433212	538536	10000.000000	8164	11291	1.000000	9137	10856	1.000000	44939581	-0.003905
102160720	103432157	539752	10000.000000	8189	11241	1.000000	9060	10751	1.000000	45414783	-0.004234
102148109	103439412	539861	10000.000000	8155	11330	1.000000	9074	10778	1.000000	45890021	-0.003645
102157902	103431697	538869	10000.000000	8294	10966	1.000000	9163	10793	1.000000	46363586	-0.003485
102136899	103449687	538796	10000.000000	8301	11190	1.000000	9033	10733	1.000000	46835987	-0.002803
102154933	103437284	539478	10000.000000	8175	11429	1.000000	9182	10929	1.000000	47308701	-0.002535
102141308	103449261	538655	10000.000000	8331	11182	1.000000	9030	11001	1.000000	47780626	-0.002785
102162760	103428423	538766	10000.000000	8057	11473	1.000000	9285	10853	1.000000	48253227	-0.004333
102154141	103435458	538085	10000.000000	8332	11159	1.000000	9061	10737	1.000000	48722767	-0.004244
102138056	103460851	538967	10000.000000	8061	11479	1.000000	9054	10925	1.000000	49193193	-0.003747
102155383	103432600	539090	10000.000000	8143	11257	1.000000	9068	10792	1.000000	49664295	-0.002875
102138577	103456465	539513	10000.000000	8223	11183	1.000000	9199	10570	1.000000	50133279	-0.002453
102162513	103426024	538175	10000.000000	8297	11259	1.000000	9230	10871	1.000000	50600876	-0.002049
102155986	103428712	538441	10000.000000	8133	11287	1.000000	9347	10671	1.000000	51067814	-0.002412
102145650	103441681	538584	10000.000000	8359	11123	1.000000	9184	10726	1.000000	51535338	-0.002494
102159178	103429341	539421	10000.000000	8258	11316	1.000000	9126	10889	1.000000	52000355	-0.002480
102160060	103429408	539010	10000.000000	8402	11027	1.000000	9148	10752	1.000000	52465384	-0.002133
102159867	103434939	537936	10000.000000	8177	11314	1.000000	9063	10734	1.000000	52931022	-0.002054
102153767	103435688	538747	10000.000000	8329	11107	1.000000	9200	10860	1.000000	53396066	-0.001139
102150037	103426691	539705	10000.000000	8347	11274	1.000000	9109	10899	1.000000	53859499	-0.000785
102148225	103448855	539253	10000.000000	8311	11185	1.000000	9247	10713	1.000000	54320660	-0.001034
102143785	103435636	539027	10000.000000	8327	11061	1.000000	9105	10750	1.000000	54781514	0.000241
102149640	103436173	537775	10000.000000	8313	11193	1.000000	9162	10681	1.000000	55243666	0.000263
102139951	103451785	538457	10000.000000	8421	10997	1.000000	9062	10804	1.000000	55703991	0.000316
102144889	103460527	537864	10000.000000	8515	11076	1.000000	9164	10594	1.000000	56162631	0.000760
102151587	103430951	539669	10000.000000	8316	11121	1.000000	9265	10828	1.000000	56621370	0.000822
102153689	103441504	539260	10000.000000	8353	11291	1.000000	9091	10778	1.000000	57080189	0.000937
102135920	103444331	537419	10000.000000	8207	11180	1.000000	8987	11021	1.000000	57539777	0.000902
102128489	103455190	539162	10000.000000	8207	11282	1.000000	9146	10901	1.000000	57994969	0.000604
102161540	103436414	538846	10000.000000	8264	11324	1.000000	9210	10802	1.000000	58451753	0.000643
102166408	103416413	537991	10000.000000	8259	11092	1.000000	9217	10894	1.000000	58905565	0.000882
npatches	nstrain	runtime	dt	init_x	init_y	init_y_blood	init_z	init_S	beta0	beta1	beta2	beta3	mean_beta	B	d	delta	delta_blood	b[0]	mut	m	CTL	c	g	epsilon	k	het	lambda	rho	omega	x_max	patch.dyna	DELTA	A	VA
10000	1	100.000000	0.001000	21900	9499	5000000	0.001000	10000000	12.769829	26.509630	18.369661	19.677233	18	800000000	0.010000	1.000000	432.000000	80000	0.000050	0.004800	0	0.500000	0.000000	2.500000	3.000000	0.500000	0.001000	0.001000	0.010000	31872	0	10.000000	7.000000	1.000000
sus	inf	inf_blood	z	x[0]	y[0][0]	z[0]	x[1]	y[1][0]	z[1]	S[0]	synchrony
219000000	94990000	5000000	10.000000	21900	9499	0.001000	21900	9499	0.001000	10000000	0.000000
77549719	144299253	752308	3941.516320	9914	13199	0.394152	4939	16152	0.394152	10716418	0.000000
96354965	109612727	571258	6325.803353	12441	9437	0.632580	6079	12583	0.632580	11260757	0.000000
106401438	95725108	499923	7771.765723	13644	8286	0.777177	6602	11364	0.777177	11777293	0.000000
112352010	88657870	461737	8648.676577	14365	7426	0.864868	7072	10638	0.864868	12277379	0.000000
115920927	84721865	442216	9180.483393	14726	7316	0.918048	7128	10361	0.918048	12767424	0.000000
118110886	82441915	428974	9503.000201	15102	6788	0.950300	7325	9990	0.950300	13252941	0.000000
119395923	81131158	422577	9698.592075	15327	6738	0.969859	7426	9957	0.969859	13733342	0.000000
120184389	80355378	418369	9817.209710	15504	6630	0.981721	7459	9806	0.981721	14211486	0.000000
120662988	79891648	416322	9889.145947	15443	6737	0.988915	7582	9776	0.988915	14688430	0.000000
120967734	79625265	414230	9932.772025	15190	6792	0.993277	7558	9691	0.993277	15162655	0.000000
121133554	79445697	413403	9959.229270	15442	6622	0.995923	7644	9479	0.995923	15634472	0.000000
121252023	79311889	413292	9975.274394	15516	6715	0.997527	7572	9693	0.997527	16107033	0.000000
121323479	79253484	412090	9985.005037	15623	6515	0.998501	7491	9927	0.998501	16577935	0.000000
121366665	79210213	411889	9990.906233	15355	6654	0.999091	7606	9703	0.999091	17047738	0.000000
121363094	79204964	411805	9994.485041	15278	6570	0.999449	7579	9878	0.999449	17517303	0.000000
121396387	79171148	411684	9996.655426	15355	6613	0.999666	7543	9716	0.999666	17985065	0.000000
121397082	79171822	411988	9997.971667	15482	6613	0.999797	7675	9563	0.999797	18452888	0.000000
121408695	79165274	411584	9998.769908	15576	6643	0.999877	7489	9894	0.999877	18919491	0.000000
121409700	79151654	412876	9999.254005	15523	6475	0.999925	7700	9509	0.999925	19385845	0.000000
121438310	79141920	413294	9999.547588	15713	6450	0.999955	7487	9780	0.999955	19850927	0.000000
121396085	79170658	412196	9999.725632	15593	6603	0.999973	7505	9725	0.999973	20315470	0.000000
121392849	79187084	411872	9999.833608	15387	6624	0.999983	7565	9650	0.999983	20780569	0.000000
121431239	79158444	412542	9999.899091	15306	6670	0.999990	7676	9500	0.999990	21244870	0.000000
121395936	79175030	412077	9999.938803	15406	6667	0.999994	7538	9743	0.999994	21707806	0.000000
121421247	79154757	412855	9999.962887	15405	6642	0.999996	7715	9538	0.999996	22170777	0.000000
121413368	79146918	412728	9999.977493	15370	6685	0.999998	7575	9698	0.999998	22632082	0.000000
121439930	79130569	412705	9999.986350	15516	6601	0.999999	7579	9590	0.999999	23092825	0.000000
121396279	79174662	412080	9999.991722	15402	6709	0.999999	7604	9574	0.999999	23552253	0.000000
121409157	79152934	412397	9999.994980	15359	6659	0.999999	7649	9522	0.999999	24011705	0.000000
121431561	79162207	412937	9999.996955	15706	6584	1.000000	7524	9567	1.000000	24471962	0.000000
121410415	79151156	412424	9999.998154	15644	6406	1.000000	7621	9546	1.000000	24928846	0.000000
121403681	79173340	411475	9999.998880	15334	6758	1.000000	7424	9891	1.000000	25386866	0.000000
121407548	79156927	411248	9999.999321	15548	6627	1.000000	7574	9745	1.000000	25843812	0.000000
121408734	79149801	412914	9999.999588	15578	6364	1.000000	7691	9594	1.000000	26299631	0.000000
121384608	79185495	412108	9999.999750	15059	6661	1.000000	7439	9858	1.000000	26755311	0.000000
121410640	79152126	412232	9999.999849	15202	6908	1.000000	7390	9722	1.000000	27209230	0.000000
121408675	79178506	411695	9999.999908	15380	6849	1.000000	7439	9825	1.000000	27662480	0.000000
121381822	79185426	411993	9999.999944	15506	6495	1.000000	7561	9857	1.000000	28114027	0.000000
121378540	79185661	412674	9999.999966	15592	6517	1.000000	7456	9876	1.000000	28567729	0.000000
121417911	79169715	412395	9999.999980	15332	6732	1.000000	7776	9536	1.000000	29019811	-1.#IND00
121409059	79150964	412779	9999.999988	15536	6452	1.000000	7720	9466	1.000000	29471824	-1.#IND00
121419279	79162842	412780	9999.999992	15395	6611	1.000000	7618	9727	1.000000	29922373	0.000989
121401209	79154344	412779	9999.999995	15503	6661	1.000000	7512	9703	1.000000	30372932	-0.000331
121403466	79164977	412961	9999.999997	15563	6631	1.000000	7446	9729	1.000000	30822324	0.007183
121384967	79188618	412114	9999.999998	15469	6515	1.000000	7670	9648	1.000000	31271677	0.006214
121422296	79149242	411611	9999.999999	15427	6744	1.000000	7642	9691	1.000000	31720665	0.005610
121419607	79165639	411322	9999.999999	15603	6391	1.000000	7537	9747	1.000000	32166528	0.005750
121410480	79165512	412680	10000.000000	15119	6809	1.000000	7685	9698	1.000000	32613616	0.005654
121412867	79171070	412316	10000.000000	15634	6722	1.000000	7579	9871	1.000000	33060492	0.004562
121411108	79163280	412907	10000.000000	15525	6657	1.000000	7408	9816	1.000000	33506336	0.005861
121406047	79164235	412039	10000.000000	15741	6565	1.000000	7572	9797	1.000000	33950732	0.006137
121397067	79165974	412152	10000.000000	15388	6820	1.000000	7642	9713	1.000000	34396580	0.007123
121402238	79162520	413643	10000.000000	15509	6535	1.000000	7559	9764	1.000000	34840669	0.007329
121419766	79155703	412393	10000.000000	15448	6597	1.000000	7610	9607	1.000000	35283031	0.008255
121435704	79136748	411800	10000.000000	15395	6712	1.000000	7538	9596	1.000000	35726463	0.007783
121407876	79166554	411792	10000.000000	15679	6423	1.000000	7406	9786	1.000000	36167018	-0.000597
121427645	79153983	411129	10000.000000	15485	6485	1.000000	7772	9426	1.000000	36608751	-0.000873
121398522	79160518	410940	10000.000000	15358	6680	1.000000	7666	9604	1.000000	37048699	-0.000642
121430694	79158430	413252	10000.000000	15553	6722	1.000000	7798	9454	1.000000	37488376	-0.001271
121382866	79185697	412308	10000.000000	15454	6635	1.000000	7652	9558	1.000000	37927027	-0.001290
121416574	79157909	412638	10000.000000	15239	6788	1.000000	7453	9724	1.000000	38365884	-0.001562
121410125	79163971	412418	10000.000000	15484	6560	1.000000	7532	9748	1.000000	38802229	-0.001429
121399983	79172347	412507	10000.000000	15609	6605	1.000000	7622	9557	1.000000	39238302	-0.001255
121424827	79146251	412815	10000.000000	15507	6690	1.000000	7637	9685	1.000000	39674533	-0.000941
121412548	79172281	412539	10000.000000	15552	6497	1.000000	7650	9507	1.000000	40111269	-0.001004
121413296	79161470	412578	10000.000000	15460	6535	1.000000	7750	9589	1.000000	40546725	0.000954
121423092	79157077	412088	10000.000000	15761	6480	1.000000	7687	9517	1.000000	40980892	0.002191
121419141	79167233	411935	10000.000000	15249	6771	1.000000	7611	9727	1.000000	41413175	0.001596
121405474	79166732	412423	10000.000000	15401	6683	1.000000	7494	9572	1.000000	41845541	0.001364
121403898	79151352	412081	10000.000000	15437	6776	1.000000	7434	9701	1.000000	42278200	0.000964
121418738	79161992	412630	10000.000000	15780	6408	1.000000	7692	9610	1.000000	42709287	0.001020
121407202	79162667	412128	10000.000000	15328	6595	1.000000	7534	9631	1.000000	43141342	0.001003
121422796	79158858	412096	10000.000000	15711	6507	1.000000	7645	9622	1.000000	43571693	0.000868
121430517	79146048	411250	10000.000000	15395	6609	1.000000	7621	9735	1.000000	44001104	0.001010
121399351	79169622	412788	10000.000000	15480	6494	1.000000	7593	9652	1.000000	44429220	0.001335
121392623	79176489	412899	10000.000000	15471	6596	1.000000	7627	9679	1.000000	44857077	0.001426
121421927	79152345	411485	10000.000000	15502	6711	1.000000	7550	9598	1.000000	45283879	0.000643
121403023	79176888	412675	10000.000000	15422	6768	1.000000	7588	9767	1.000000	45711360	0.001089
121431067	79167442	412873	10000.000000	15619	6516	1.000000	7571	9627	1.000000	46136843	0.001333
121430500	79135659	411347	10000.000000	15500	6584	1.000000	7627	9729	1.000000	46561584	0.001954
121366466	79190108	412867	10000.000000	15443	6453	1.000000	7652	9599	1.000000	46986293	0.001576
121396788	79173410	412555	10000.000000	15373	6748	1.000000	7651	9644	1.000000	47409748	0.002199
121416397	79162923	411437	10000.000000	15582	6680	1.000000	7494	9784	1.000000	47833315	0.002301
121412972	79156419	412416	10000.000000	15427	6633	1.000000	7739	9581	1.000000	48257489	0.002064
121413261	79159220	413194	10000.000000	15391	6584	1.000000	7552	9613	1.000000	48680906	0.002085
121391489	79170961	412699	10000.000000	15496	6701	1.000000	7553	9617	1.000000	49101928	0.001935
121406480	79172532	413408	10000.000000	15827	6414	1.000000	7425	9894	1.000000	49524820	0.002064
121406999	79155368	413631	10000.000000	15570	6474	1.000000	7654	9452	1.000000	49946187	0.001020
121392553	79191524	412295	10000.000000	15309	6829	1.000000	7627	9564	1.000000	50365981	0.001259
121400619	79154703	412658	10000.000000	15617	6598	1.000000	7579	9637	1.000000	50785598	0.000803
121422112	79149166	413215	10000.000000	15592	6413	1.000000	7584	9699	1.000000	51204770	0.000687
121423382	79148028	411416	10000.000000	15581	6823	1.000000	7610	9645	1.000000	51622453	0.000831
121410991	79166890	411275	10000.000000	15465	6509	1.000000	7583	9768	1.000000	52038797	0.000818
121392984	79181152	411999	10000.000000	15395	6818	1.000000	7796	9587	1.000000	52455602	0.000730
121391511	79174428	412716	10000.000000	15309	6739	1.000000	7456	9856	1.000000	52873747	0.000570
121414252	79159138	411727	10000.000000	15424	6721	1.000000	7664	9640	1.000000	53289095	0.000325
121422654	79160988	411100	10000.000000	15123	6745	1.000000	7757	9494	1.000000	53703455	0.000192
121397785	79177793	413286	10000.000000	15600	6622	1.000000	7483	9682	1.000000	54118387	0.000189
121412076	79157612	410640	10000.000000	15376	6681	1.000000	7663	9635	1.000000	54534896	0.000298
npatches	nstrain	runtime	dt	init_x	init_y	init_y_blood	init_z	init_S	beta0	beta1	beta2	beta3	mean_beta	B	d	delta	delta_blood	b[0]	mut	m	CTL	c	g	epsilon	k	het	lambda	rho	omega	x_max	patch.dyna	DELTA	A	VA
10000	1	100.000000	0.001000	21900	9499	5000000	0.001000	10000000	22.625484	26.108118	18.383146	12.127883	18	800000000	0.010000	1.000000	432.000000	80000	0.000050	0.004800	0	0.500000	0.000000	2.500000	4.000000	0.500000	0.001000	0.001000	0.010000	31872	0	10.000000	7.000000	1.000000
sus	inf	inf_blood	z	x[0]	y[0][0]	z[0]	x[1]	y[1][0]	z[1]	S[0]	synchrony
219000000	94990000	5000000	10.000000	21900	9499	0.001000	21900	9499	0.001000	10000000	0.000000
83200127	129555804	675296	3941.516320	6143	14109	0.394152	5471	14449	0.394152	10704899	0.000000
108048347	91939245	478709	6325.803353	7885	10540	0.632580	6869	10983	0.632580	11218533	0.000000
121277227	77802896	405203	7771.765723	8872	9095	0.777177	7738	9503	0.777177	11699482	0.000000
129160063	70705483	370091	8648.676577	9466	8267	0.864868	8295	8678	0.864868	12158892	0.000000
133883634	66850819	348055	9180.483393	9673	8055	0.918048	8394	8319	0.918048	12604877	0.000000
136742363	64616732	337019	9503.000201	9937	7732	0.950300	8761	8103	0.950300	13041887	0.000000
138475979	63343551	330755	9698.592075	9870	7978	0.969859	8709	8008	0.969859	13475324	0.000000
139534252	62568091	324606	9817.209710	10237	7648	0.981721	8803	8155	0.981721	13904851	0.000000
140158481	62134748	323869	9889.145947	10125	7581	0.988915	8927	7881	0.988915	14333840	0.000000
140537715	61868622	322524	9932.772025	10328	7393	0.993277	9011	7813	0.993277	14760353	0.000000
140785598	61660323	321134	9959.229270	10195	7518	0.995923	8879	7991	0.995923	15184380	0.000000
140906789	61583527	320517	9975.274394	10348	7478	0.997527	9040	7863	0.997527	15608222	0.000000
141008207	61504959	320327	9985.005037	10504	7375	0.998501	8827	7891	0.998501	16029500	0.000000
141061191	61471167	320224	9990.906233	10427	7264	0.999091	8861	8015	0.999091	16451977	0.000000
141067095	61476427	319723	9994.485041	10326	7399	0.999449	8753	7994	0.999449	16873432	0.000000
141107700	61442672	320188	9996.655426	10373	7444	0.999666	8932	7893	0.999666	17294464	0.000000
141139941	61423495	319424	9997.971667	10379	7488	0.999797	8918	7846	0.999797	17714917	0.000000
141153592	61424065	319865	9998.769908	10272	7339	0.999877	8828	8002	0.999877	18133192	0.000000
141138941	61419623	319789	9999.254005	10341	7516	0.999925	9070	7894	0.999925	18551583	0.000000
141126157	61434677	320112	9999.547588	10182	7488	0.999955	9137	7654	0.999955	18970671	0.000000
141142911	61409338	320088	9999.725632	10410	7415	0.999973	9069	7803	0.999973	19387881	0.000000
141134782	61427346	320676	9999.833608	10218	7570	0.999983	8853	7795	0.999983	19803501	0.000000
141185982	61395208	318983	9999.899091	10332	7388	0.999990	8916	7779	0.999990	20219855	0.000000
141156212	61420010	320048	9999.938803	10199	7561	0.999994	9061	7715	0.999994	20635500	0.000000
141141645	61432535	320565	9999.962887	10097	7494	0.999996	8889	8057	0.999996	21050883	0.000000
141147758	61411265	319700	9999.977493	10461	7337	0.999998	8786	7957	0.999998	21465394	0.000000
141143654	61404756	319304	9999.986350	10136	7445	0.999999	9007	7726	0.999999	21878613	0.000000
141151024	61427342	320062	9999.991722	10147	7476	0.999999	8923	7903	0.999999	22291186	0.000000
141145419	61399055	320614	9999.994980	10246	7363	0.999999	8915	7954	0.999999	22702901	0.000000
141146530	61410631	320035	9999.996955	10303	7305	1.000000	9132	7727	1.000000	23114516	0.000000
141168815	61404510	319642	9999.998154	10218	7553	1.000000	8935	7968	1.000000	23525017	0.000000
141124621	61437754	318996	9999.998880	10279	7503	1.000000	8818	7855	1.000000	23935333	0.000000
141144385	61432158	319603	9999.999321	10262	7542	1.000000	9042	7638	1.000000	24344423	0.000000
141090272	61452265	320267	9999.999588	10283	7389	1.000000	8914	7886	1.000000	24753498	0.000000
141143788	61408087	319403	9999.999750	10198	7511	1.000000	9011	7794	1.000000	25162402	0.000000
141150069	61412167	321285	9999.999849	10376	7293	1.000000	8961	7918	1.000000	25569925	0.000000
141120866	61430331	319713	9999.999908	10172	7354	1.000000	8985	7715	1.000000	25976078	0.000000
141151822	61417116	320759	9999.999944	10255	7460	1.000000	8815	7956	1.000000	26382991	0.000000
141129326	61425095	319931	9999.999966	10274	7482	1.000000	8868	7824	1.000000	26788840	0.000000
141138950	61415844	319206	9999.999980	10266	7490	1.000000	8836	7800	1.000000	27194490	-1.#IND00
141113522	61433117	319779	9999.999988	10276	7474	1.000000	8894	7886	1.000000	27599908	-0.003200
141132897	61428597	319710	9999.999992	10454	7294	1.000000	8911	7861	1.000000	28003774	-0.002594
141141145	61419656	319801	9999.999995	10173	7512	1.000000	8873	7943	1.000000	28407527	0.008028
141128030	61424867	320238	9999.999997	10321	7171	1.000000	9056	7702	1.000000	28809504	0.006084
141138110	61417553	319502	9999.999998	10185	7542	1.000000	8894	7913	1.000000	29212473	0.007002
141150551	61431754	319854	9999.999999	10192	7676	1.000000	8987	7884	1.000000	29613425	0.005647
141156523	61400540	319978	9999.999999	10589	7272	1.000000	8791	8006	1.000000	30013660	0.004570
141181387	61401305	319450	10000.000000	10090	7547	1.000000	9060	7803	1.000000	30414435	0.004729
141134555	61415010	319264	10000.000000	10038	7666	1.000000	8947	7670	1.000000	30813680	0.001487
141150097	61422052	320314	10000.000000	10292	7424	1.000000	8726	7933	1.000000	31211803	0.001999
141161170	61396436	319883	10000.000000	10376	7384	1.000000	8934	7900	1.000000	31609634	0.002147
141148165	61414002	320374	10000.000000	10326	7362	1.000000	8944	8004	1.000000	32007841	0.001137
141150000	61421125	319792	10000.000000	10237	7504	1.000000	9208	7670	1.000000	32406945	0.001676
141140384	61435732	320552	10000.000000	10379	7205	1.000000	8795	8166	1.000000	32803681	0.002696
141144381	61436037	318996	10000.000000	10359	7331	1.000000	8807	7865	1.000000	33199547	0.002793
141141536	61415711	319984	10000.000000	10202	7459	1.000000	8895	7861	1.000000	33596474	0.006595
141149899	61425432	319738	10000.000000	10286	7426	1.000000	8748	8012	1.000000	33991429	0.006434
141137996	61415449	320358	10000.000000	10175	7415	1.000000	9072	7718	1.000000	34386058	0.008923
141117720	61439067	320949	10000.000000	10401	7390	1.000000	8977	7798	1.000000	34781072	0.006418
141147279	61414210	319953	10000.000000	10398	7363	1.000000	8901	7915	1.000000	35174827	0.005886
141160961	61408786	320183	10000.000000	10349	7428	1.000000	8961	7902	1.000000	35567809	0.005604
141129067	61426325	319812	10000.000000	10221	7394	1.000000	8802	8050	1.000000	35960180	0.005623
141143795	61419749	320629	10000.000000	10311	7566	1.000000	9038	7845	1.000000	36353015	0.005942
141151581	61398755	319488	10000.000000	10521	7347	1.000000	8942	7822	1.000000	36744735	0.006827
141140654	61402385	319946	10000.000000	10465	7229	1.000000	8862	7958	1.000000	37134398	0.009467
141141780	61403654	320102	10000.000000	10337	7418	1.000000	9010	7937	1.000000	37524512	0.011637
141156058	61408244	319647	10000.000000	10376	7498	1.000000	8832	7886	1.000000	37912621	0.011557
141133695	61433242	319903	10000.000000	10254	7463	1.000000	8971	7831	1.000000	38301293	0.012237
141142308	61421612	319335	10000.000000	10435	7304	1.000000	8995	7940	1.000000	38689973	0.011919
141156091	61395308	320113	10000.000000	10316	7290	1.000000	8953	7903	1.000000	39077909	0.011653
141149670	61454965	319590	10000.000000	10277	7452	1.000000	8974	7917	1.000000	39465033	0.013529
141127474	61440387	320010	10000.000000	10432	7328	1.000000	8844	8004	1.000000	39852200	0.013224
141129640	61420482	320555	10000.000000	10223	7452	1.000000	9004	7800	1.000000	40239102	0.011423
141139117	61416946	319596	10000.000000	10435	7157	1.000000	8880	7938	1.000000	40623497	0.011980
141153113	61413747	320208	10000.000000	10228	7443	1.000000	9069	7767	1.000000	41006835	0.011694
141122806	61430366	319306	10000.000000	10393	7235	1.000000	9045	7773	1.000000	41390771	0.011936
141169820	61400349	319774	10000.000000	10218	7451	1.000000	8822	8019	1.000000	41774322	0.011821
141130944	61421034	319016	10000.000000	10151	7542	1.000000	8975	7925	1.000000	42158999	0.011399
141155275	61426793	320414	10000.000000	10049	7670	1.000000	8854	7918	1.000000	42540987	0.011067
141176747	61405979	319168	10000.000000	10478	7448	1.000000	8822	7920	1.000000	42922605	0.009570
141143809	61411764	319353	10000.000000	10331	7320	1.000000	8965	8000	1.000000	43303791	0.009357
141161194	61417122	320320	10000.000000	10264	7396	1.000000	9007	7921	1.000000	43685297	0.009052
141147217	61417971	319171	10000.000000	10301	7442	1.000000	8804	8050	1.000000	44066182	0.009053
141122597	61416809	319595	10000.000000	10206	7457	1.000000	9027	7823	1.000000	44445599	0.008732
141137733	61423825	318886	10000.000000	10323	7230	1.000000	8816	7851	1.000000	44823724	0.008884
141118279	61429640	319979	10000.000000	10243	7541	1.000000	8933	7865	1.000000	45202230	0.008746
141115086	61416541	320650	10000.000000	10288	7374	1.000000	8798	7918	1.000000	45580681	0.008919
141133621	61419297	319517	10000.000000	10253	7522	1.000000	8748	8037	1.000000	45958399	0.008794
141134402	61427611	320178	10000.000000	10308	7289	1.000000	8840	8010	1.000000	46334315	0.008332
141163411	61413256	320695	10000.000000	10319	7312	1.000000	8677	8050	1.000000	46710335	0.008317
141111856	61434574	321116	10000.000000	10525	7442	1.000000	8841	7916	1.000000	47086087	0.007884
141133119	61413176	319472	10000.000000	10189	7497	1.000000	9000	7743	1.000000	47460606	0.008139
141152788	61403124	320598	10000.000000	10492	7283	1.000000	9029	7821	1.000000	47835269	0.008103
141165985	61410374	319397	10000.000000	10243	7350	1.000000	8834	7880	1.000000	48208573	0.007897
141111502	61423149	320062	10000.000000	10250	7516	1.000000	8914	7980	1.000000	48582377	0.007773
141168144	61398643	319006	10000.000000	10399	7369	1.000000	8848	7925	1.000000	48953824	0.007592
141154463	61413082	319719	10000.000000	10260	7479	1.000000	8889	7843	1.000000	49325588	0.007491
141121298	61420438	319798	10000.000000	10157	7660	1.000000	8921	7864	1.000000	49696905	0.007343
141102118	61442578	320217	10000.000000	10253	7389	1.000000	8881	7885	1.000000	50067337	0.007196
npatches	nstrain	runtime	dt	init_x	init_y	init_y_blood	init_z	init_S	beta0	beta1	beta2	beta3	mean_beta	B	d	delta	delta_blood	b[0]	mut	m	CTL	c	g	epsilon	k	het	lambda	rho	omega	x_max	patch.dyna	DELTA	A	VA
10000	1	100.000000	0.001000	21900	9499	5000000	0.001000	10000000	25.720571	15.262948	24.091124	24.732856	18	800000000	0.010000	1.000000	432.000000	80000	0.000050	0.004800	0	0.500000	0.000000	2.500000	5.000000	0.500000	0.001000	0.001000	0.010000	31872	0	10.000000	7.000000	1.000000
sus	inf	inf_blood	z	x[0]	y[0][0]	z[0]	x[1]	y[1][0]	z[1]	S[0]	synchrony
219000000	94990000	5000000	10.000000	21900	9499	0.001000	21900	9499	0.001000	10000000	0.000000
88324686	116812215	609079	3941.516320	5888	13232	0.394152	9400	11339	0.394152	10696443	0.000000
118873674	77993252	405416	6325.803353	7894	9389	0.632580	12853	7458	0.632580	11186087	0.000000
135123765	64100637	334031	7771.765723	8602	8306	0.777177	14463	6149	0.777177	11631757	0.000000
144805223	57242026	298591	8648.676577	9513	7273	0.864868	15607	5339	0.864868	12052296	0.000000
150616277	53551061	278523	9180.483393	9776	6948	0.918048	16437	4931	0.918048	12456483	0.000000
154119832	51448408	267682	9503.000201	9996	6820	0.950300	16745	4613	0.950300	12850798	0.000000
156238120	50218765	261338	9698.592075	10174	6597	0.969859	16947	4611	0.969859	13239619	0.000000
157554988	49482747	257626	9817.209710	10158	6451	0.981721	16913	4603	0.981721	13624724	0.000000
158319563	49068645	254790	9889.145947	10024	6736	0.988915	17042	4685	0.988915	14006954	0.000000
158826395	48778030	253836	9932.772025	10281	6377	0.993277	17106	4444	0.993277	14387184	0.000000
159096467	48608677	252151	9959.229270	10503	6346	0.995923	16910	4655	0.995923	14765549	0.000000
159260186	48536594	252776	9975.274394	10221	6606	0.997527	17486	4342	0.997527	15143350	0.000000
159404836	48464403	252202	9985.005037	10432	6512	0.998501	17005	4613	0.998501	15520451	0.000000
159420840	48443010	252902	9990.906233	10065	6646	0.999091	17598	4344	0.999091	15896984	0.000000
159481071	48420432	252355	9994.485041	10153	6576	0.999449	16855	4688	0.999449	16273096	0.000000
159474360	48425359	252041	9996.655426	10181	6565	0.999666	17162	4395	0.999666	16648077	0.000000
159501291	48388264	252291	9997.971667	10098	6644	0.999797	17073	4602	0.999797	17022717	0.000000
159518934	48399918	251539	9998.769908	10483	6329	0.999877	17420	4346	0.999877	17396370	0.000000
159549447	48378291	252450	9999.254005	10368	6390	0.999925	17104	4705	0.999925	17769980	0.000000
159525101	48387007	250931	9999.547588	10617	6208	0.999955	17067	4531	0.999955	18142251	0.000000
159541073	48379752	252000	9999.725632	10335	6476	0.999973	17227	4477	0.999973	18514503	0.000000
159525772	48384339	252243	9999.833608	10164	6858	0.999983	17113	4542	0.999983	18885543	0.000000
159536839	48377581	252117	9999.899091	10441	6417	0.999990	17365	4340	0.999990	19255705	0.000000
159538880	48382426	251728	9999.938803	10416	6430	0.999994	17244	4509	0.999994	19625290	0.000000
159505180	48392936	251952	9999.962887	10277	6496	0.999996	17218	4470	0.999996	19995446	0.000000
159530905	48368378	251642	9999.977493	10290	6622	0.999998	16969	4434	0.999998	20365022	0.000000
159522691	48395852	252279	9999.986350	10135	6632	0.999999	16850	4602	0.999999	20734896	0.000000
159543260	48379805	251438	9999.991722	10431	6515	0.999999	16877	4530	0.999999	21101486	0.000000
159524030	48383834	252628	9999.994980	10044	6704	0.999999	17358	4275	0.999999	21469246	0.000000
159519116	48389190	251852	9999.996955	10304	6485	1.000000	17538	4234	1.000000	21836714	0.000000
159543684	48373139	251806	9999.998154	10567	6269	1.000000	17014	4606	1.000000	22203230	0.000000
159531351	48378599	252558	9999.998880	10330	6572	1.000000	17258	4547	1.000000	22569702	0.000000
159555344	48370744	252091	9999.999321	10399	6418	1.000000	17571	4199	1.000000	22935847	0.000000
159563083	48382955	252945	9999.999588	10595	6344	1.000000	17448	4374	1.000000	23300433	0.000000
159543210	48386305	251107	9999.999750	10341	6542	1.000000	17228	4413	1.000000	23664238	0.000000
159562602	48361720	252300	9999.999849	10344	6537	1.000000	17429	4341	1.000000	24027608	0.000000
159533608	48386765	252957	9999.999908	10299	6532	1.000000	17189	4493	1.000000	24390103	0.000000
159541800	48370504	251072	9999.999944	10406	6352	1.000000	17240	4537	1.000000	24752838	0.000000
159504456	48387871	251605	9999.999966	10224	6570	1.000000	17048	4667	1.000000	25115418	0.000000
159535731	48397214	252032	9999.999980	10337	6294	1.000000	17267	4396	1.000000	25476669	-1.#IND00
159543529	48369616	251677	9999.999988	10293	6487	1.000000	17444	4265	1.000000	25836817	-0.019200
159528437	48384679	252340	9999.999992	10271	6454	1.000000	17015	4604	1.000000	26197237	0.014334
159550745	48378218	251815	9999.999995	10419	6369	1.000000	16891	4568	1.000000	26558385	0.011998
159550389	48368868	252436	9999.999997	10407	6414	1.000000	17346	4453	1.000000	26917943	0.003430
159542308	48381700	252652	9999.999998	10464	6577	1.000000	17247	4463	1.000000	27277338	0.009815
159538405	48359555	252299	9999.999999	10304	6447	1.000000	17279	4382	1.000000	27636271	0.007298
159535638	48373930	252163	9999.999999	10194	6638	1.000000	16914	4728	1.000000	27993985	-0.000746
159554834	48374483	252318	10000.000000	10302	6429	1.000000	17322	4290	1.000000	28350056	0.004066
159520433	48392291	251813	10000.000000	10057	6741	1.000000	17459	4398	1.000000	28707282	0.004071
159479410	48411311	251464	10000.000000	10168	6565	1.000000	17247	4645	1.000000	29063525	0.003964
159550925	48382025	251897	10000.000000	10140	6716	1.000000	17319	4449	1.000000	29418454	0.000697
159535207	48376785	251560	10000.000000	10191	6598	1.000000	17171	4442	1.000000	29773255	-0.004045
159537074	48387839	252392	10000.000000	10354	6441	1.000000	17407	4354	1.000000	30127281	-0.004666
159560594	48379260	252231	10000.000000	10217	6632	1.000000	17449	4269	1.000000	30481119	-0.001035
159553986	48360772	251605	10000.000000	10277	6544	1.000000	17232	4229	1.000000	30834927	-0.000438
159551299	48395111	252710	10000.000000	10173	6602	1.000000	17453	4324	1.000000	31187917	0.000785
159500694	48400834	252116	10000.000000	10498	6514	1.000000	17287	4379	1.000000	31541334	0.000040
159525515	48391579	251670	10000.000000	10536	6342	1.000000	17589	4261	1.000000	31893547	0.000700
159563070	48383308	251832	10000.000000	10372	6548	1.000000	17295	4407	1.000000	32246817	0.000457
159519868	48392729	251103	10000.000000	10060	6714	1.000000	16814	4786	1.000000	32597152	0.000523
159519867	48385199	252873	10000.000000	10294	6450	1.000000	16958	4551	1.000000	32947582	0.000126
159527905	48392489	251988	10000.000000	10293	6488	1.000000	17325	4326	1.000000	33296736	0.000783
159543329	48367874	251607	10000.000000	10308	6426	1.000000	17150	4341	1.000000	33646268	0.000695
159483206	48401071	253331	10000.000000	10409	6396	1.000000	17238	4443	1.000000	33994511	0.000852
159565005	48368141	251419	10000.000000	10428	6516	1.000000	17351	4514	1.000000	34342198	-0.002231
159514304	48398103	251964	10000.000000	10255	6612	1.000000	17558	4253	1.000000	34690675	-0.001455
159570140	48360769	252467	10000.000000	10149	6678	1.000000	17484	4142	1.000000	35038590	-0.002124
159512816	48395564	252863	10000.000000	10060	6825	1.000000	17338	4443	1.000000	35385995	-0.001496
159558678	48394703	251565	10000.000000	10192	6575	1.000000	16976	4486	1.000000	35731992	-0.001074
159538986	48398490	251922	10000.000000	10271	6609	1.000000	16939	4560	1.000000	36078139	-0.001152
159533635	48381734	252638	10000.000000	10404	6431	1.000000	17419	4445	1.000000	36424253	-0.001246
159528693	48382817	252436	10000.000000	10131	6661	1.000000	17278	4381	1.000000	36769168	-0.002296
159564202	48385693	250766	10000.000000	10419	6419	1.000000	17240	4572	1.000000	37111930	-0.000348
159513103	48384743	253099	10000.000000	10216	6612	1.000000	17436	4454	1.000000	37456765	-0.000099
159527999	48406858	252036	10000.000000	10279	6550	1.000000	17291	4427	1.000000	37799454	-0.000136
159529451	48402104	251957	10000.000000	10253	6565	1.000000	17067	4591	1.000000	38142092	-0.000455
159528673	48386271	251945	10000.000000	10496	6452	1.000000	17321	4409	1.000000	38484399	-0.000758
159552715	48361803	252012	10000.000000	10328	6541	1.000000	17253	4401	1.000000	38826437	-0.000353
159565271	48369701	252154	10000.000000	10568	6310	1.000000	17179	4649	1.000000	39167308	-0.000197
159538678	48369786	251416	10000.000000	10300	6562	1.000000	17360	4375	1.000000	39507675	-0.000081
159560732	48371775	251778	10000.000000	10311	6658	1.000000	17379	4369	1.000000	39847592	0.000600
159515495	48392263	252274	10000.000000	10106	6686	1.000000	17325	4463	1.000000	40187900	0.000721
159492364	48403775	252140	10000.000000	10213	6549	1.000000	17226	4395	1.000000	40527358	0.000364
159535791	48373008	252048	10000.000000	10218	6560	1.000000	17373	4473	1.000000	40865339	0.000509
159556457	48371330	251937	10000.000000	10335	6467	1.000000	17095	4645	1.000000	41204661	0.000186
159558896	48359759	251471	10000.000000	10292	6538	1.000000	17126	4566	1.000000	41540914	-0.000602
159514482	48397880	251773	10000.000000	10288	6538	1.000000	17206	4471	1.000000	41878722	0.000228
159521976	48387428	251770	10000.000000	10133	6795	1.000000	17359	4338	1.000000	42215131	0.000282
159574550	48366427	251236	10000.000000	10261	6608	1.000000	17042	4555	1.000000	42550863	0.000522
159521223	48387187	252039	10000.000000	10268	6756	1.000000	17415	4317	1.000000	42886312	0.000644
159572487	48361839	251354	10000.000000	10471	6410	1.000000	17327	4531	1.000000	43220453	0.001054
159549516	48369499	251582	10000.000000	10389	6409	1.000000	17457	4331	1.000000	43555190	0.000864
159560349	48387060	251851	10000.000000	10191	6519	1.000000	16984	4586	1.000000	43888655	0.000779
159541837	48380871	251594	10000.000000	10294	6500	1.000000	17226	4484	1.000000	44222942	0.000911
159548931	48372389	252385	10000.000000	10443	6377	1.000000	17160	4481	1.000000	44556039	0.000082
159554129	48377300	251949	10000.000000	10100	6676	1.000000	17083	4503	1.000000	44888784	0.000515
159531328	48381748	252260	10000.000000	10259	6636	1.000000	16978	4795	1.000000	45219701	0.000390
159553083	48366464	252416	10000.000000	10535	6322	1.000000	17053	4539	1.000000	45551066	0.000750
159525647	48380456	251865	10000.000000	10322	6403	1.000000	16804	4744	1.000000	45882296	0.000999
npatches	nstrain	runtime	dt	init_x	init_y	init_y_blood	init_z	init_S	beta0	beta1	beta2	beta3	mean_beta	B	d	delta	delta_blood	b[0]	mut	m	CTL	c	g	epsilon	k	het	lambda	rho	omega	x_max	patch.dyna	DELTA	A	VA
10000	1	100.000000	0.001000	21900	9499	5000000	0.001000	10000000	12.523831	12.824211	10.032288	26.175681	18	800000000	0.010000	1.000000	432.000000	80000	0.000050	0.004800	0	0.500000	0.000000	2.500000	6.000000	0.500000	0.001000	0.001000	0.010000	31872	0	10.000000	7.000000	1.000000
sus	inf	inf_blood	z	x[0]	y[0][0]	z[0]	x[1]	y[1][0]	z[1]	S[0]	synchrony
219000000	94990000	5000000	10.000000	21900	9499	0.001000	21900	9499	0.001000	10000000	0.000000
94424332	104942174	547096	3941.516320	12129	8952	0.394152	11575	9401	0.394152	10684425	0.000000
130994777	66026817	344052	6325.803353	17025	5004	0.632580	16187	5521	0.632580	11142598	0.000000
150305066	52653816	274127	7771.765723	19378	3916	0.777177	18724	4020	0.777177	11551632	0.000000
161809961	46136443	240137	8648.676577	20638	3323	0.864868	20533	3260	0.864868	11928455	0.000000
168691756	42626299	222296	9180.483393	22090	2680	0.918048	21510	2892	0.918048	12287521	0.000000
172910935	40653244	211991	9503.000201	22625	2666	0.950300	22220	2724	0.950300	12634857	0.000000
175404941	39511315	205307	9698.592075	22813	2631	0.969859	21950	2720	0.969859	12976384	0.000000
176941710	38821654	201655	9817.209710	22703	2529	0.981721	22474	2610	0.981721	13312260	0.000000
177843463	38418869	200088	9889.145947	23033	2383	0.988915	22502	2621	0.988915	13645996	0.000000
178403607	38172412	198375	9932.772025	23009	2549	0.993277	22684	2476	0.993277	13977614	0.000000
178731495	38030173	198370	9959.229270	22977	2487	0.995923	22382	2602	0.995923	14307330	0.000000
178945116	37943885	196829	9975.274394	23230	2323	0.997527	22707	2599	0.997527	14635451	0.000000
179092373	37882821	198019	9985.005037	22994	2353	0.998501	22984	2426	0.998501	14964982	0.000000
179136092	37860177	196932	9990.906233	23599	2168	0.999091	22693	2556	0.999091	15293429	0.000000
179188475	37855265	197564	9994.485041	22890	2545	0.999449	22566	2521	0.999449	15619815	0.000000
179219387	37824559	196812	9996.655426	22747	2451	0.999666	22762	2482	0.999666	15945877	0.000000
179220176	37822750	197094	9997.971667	22994	2486	0.999797	23136	2297	0.999797	16271356	0.000000
179240307	37820883	197219	9998.769908	23290	2361	0.999877	22659	2563	0.999877	16596671	0.000000
179264573	37807725	196716	9999.254005	23408	2216	0.999925	22703	2626	0.999925	16920679	0.000000
179293044	37796983	196166	9999.547588	23274	2311	0.999955	22420	2470	0.999955	17245587	0.000000
179267838	37798417	196930	9999.725632	23259	2407	0.999973	22597	2556	0.999973	17569667	0.000000
179275804	37822572	196559	9999.833608	23109	2320	0.999983	22636	2651	0.999983	17891926	0.000000
179270398	37817691	197472	9999.899091	23391	2330	0.999990	23087	2383	0.999990	18215070	0.000000
179252518	37809053	196333	9999.938803	23048	2566	0.999994	22673	2477	0.999994	18537268	0.000000
179240997	37826700	197155	9999.962887	23202	2512	0.999996	22874	2437	0.999996	18858512	0.000000
179259077	37789177	196231	9999.977493	23382	2339	0.999998	22610	2629	0.999998	19180197	0.000000
179249507	37796807	196885	9999.986350	23606	2145	0.999999	22587	2487	0.999999	19500414	0.000000
179221757	37816981	196098	9999.991722	23113	2366	0.999999	22484	2632	0.999999	19821990	0.000000
179255555	37821835	197879	9999.994980	23490	2308	0.999999	22575	2552	0.999999	20141313	0.000000
179248165	37811554	197269	9999.996955	23069	2363	1.000000	22607	2590	1.000000	20460764	0.000000
179244013	37800069	196596	9999.998154	22956	2403	1.000000	23002	2340	1.000000	20780595	0.000000
179233262	37813511	196583	9999.998880	23259	2524	1.000000	22480	2577	1.000000	21097286	0.000000
179303286	37796059	196897	9999.999321	23463	2151	1.000000	22986	2503	1.000000	21415834	0.000000
179229706	37813047	197202	9999.999588	23671	2312	1.000000	22770	2359	1.000000	21733751	0.000000
179284080	37790798	196381	9999.999750	23299	2318	1.000000	22779	2409	1.000000	22051157	0.000000
179266080	37826352	196343	9999.999849	22826	2523	1.000000	22549	2543	1.000000	22367742	0.000000
179248498	37819356	196159	9999.999908	23119	2344	1.000000	22499	2686	1.000000	22684976	0.000000
179239693	37826771	196945	9999.999944	23108	2414	1.000000	22802	2477	1.000000	23000253	0.000000
179269021	37815603	197096	9999.999966	23127	2344	1.000000	22857	2617	1.000000	23315575	0.000000
179267634	37797372	197218	9999.999980	23622	2202	1.000000	22581	2477	1.000000	23631030	-1.#IND00
179298555	37794181	197323	9999.999988	23468	2409	1.000000	22803	2567	1.000000	23945889	0.004800
179266301	37814590	197577	9999.999992	23633	2242	1.000000	22747	2364	1.000000	24260451	0.007830
179240246	37825375	197208	9999.999995	23374	2351	1.000000	22295	2739	1.000000	24573922	0.004761
179250816	37812061	197068	9999.999997	23033	2329	1.000000	23048	2333	1.000000	24885728	0.001318
179255858	37814766	196054	9999.999998	23207	2451	1.000000	22671	2537	1.000000	25197387	0.000169
179288818	37795537	196823	9999.999999	23160	2449	1.000000	23004	2406	1.000000	25509445	-0.000915
179284472	37799720	197399	9999.999999	23095	2292	1.000000	23058	2368	1.000000	25820289	-0.003406
179262379	37799211	197198	10000.000000	23592	2254	1.000000	22742	2589	1.000000	26130793	-0.010595
179248000	37815637	197265	10000.000000	23207	2449	1.000000	22911	2328	1.000000	26440555	-0.010631
179252983	37807555	196949	10000.000000	22710	2475	1.000000	22527	2517	1.000000	26751092	-0.010170
179269985	37802718	196741	10000.000000	22924	2460	1.000000	22864	2483	1.000000	27060954	-0.010125
179251811	37807691	196510	10000.000000	23235	2434	1.000000	22870	2467	1.000000	27370393	-0.008742
179275005	37804556	196612	10000.000000	23154	2438	1.000000	22348	2753	1.000000	27679664	-0.011088
179271491	37811978	197156	10000.000000	23407	2294	1.000000	22760	2498	1.000000	27988108	-0.010416
179245779	37805284	197154	10000.000000	23122	2547	1.000000	22967	2427	1.000000	28295788	-0.009576
179246674	37813562	197252	10000.000000	23329	2239	1.000000	22845	2554	1.000000	28602925	-0.007367
179271054	37802020	196157	10000.000000	23455	2489	1.000000	22671	2569	1.000000	28909073	-0.008027
179229504	37820255	196054	10000.000000	23013	2258	1.000000	22672	2454	1.000000	29215796	-0.007280
179279721	37793632	196959	10000.000000	23461	2210	1.000000	22639	2711	1.000000	29521796	-0.006994
179245621	37815853	197990	10000.000000	23195	2401	1.000000	22624	2511	1.000000	29828262	-0.006697
179241012	37805329	196555	10000.000000	22949	2520	1.000000	22852	2498	1.000000	30133473	-0.006542
179257779	37807660	197153	10000.000000	23285	2425	1.000000	22506	2557	1.000000	30436920	-0.005244
179253405	37786335	197036	10000.000000	22952	2488	1.000000	22644	2347	1.000000	30742026	-0.004589
179257872	37813371	197001	10000.000000	23170	2411	1.000000	22924	2468	1.000000	31046294	-0.003332
179253652	37814683	197049	10000.000000	22596	2583	1.000000	22775	2496	1.000000	31350454	-0.003434
179277608	37793744	196561	10000.000000	23194	2339	1.000000	22413	2509	1.000000	31652865	-0.002903
179310196	37810115	196464	10000.000000	23582	2222	1.000000	22695	2714	1.000000	31955265	-0.003381
179290558	37790104	196487	10000.000000	22800	2453	1.000000	22397	2466	1.000000	32256810	-0.003174
179276757	37799049	196832	10000.000000	23582	2260	1.000000	23104	2399	1.000000	32558957	-0.003734
179240864	37816507	196751	10000.000000	23296	2408	1.000000	22705	2513	1.000000	32860190	-0.003442
179256443	37804975	197440	10000.000000	22891	2396	1.000000	22624	2563	1.000000	33161202	-0.003268
179225978	37818796	196457	10000.000000	23334	2362	1.000000	22860	2466	1.000000	33461876	-0.002893
179272910	37800291	197956	10000.000000	22570	2485	1.000000	22590	2617	1.000000	33763391	-0.002469
179241284	37818326	196513	10000.000000	23180	2325	1.000000	22616	2540	1.000000	34062194	-0.001843
179268029	37795144	197224	10000.000000	23600	2261	1.000000	22671	2616	1.000000	34360121	-0.004707
179270727	37806192	196224	10000.000000	23110	2449	1.000000	22892	2584	1.000000	34658778	-0.004701
179237437	37808770	196638	10000.000000	22969	2501	1.000000	22783	2442	1.000000	34956742	-0.004607
179237829	37815462	196993	10000.000000	23824	2253	1.000000	22955	2515	1.000000	35252945	-0.004728
179274728	37799454	197936	10000.000000	23115	2362	1.000000	22407	2530	1.000000	35548654	-0.004627
179274966	37802671	196909	10000.000000	22994	2484	1.000000	22563	2489	1.000000	35845488	-0.004521
179293350	37795655	195801	10000.000000	22955	2460	1.000000	22975	2364	1.000000	36142208	-0.004069
179270606	37794326	196344	10000.000000	23195	2509	1.000000	22729	2579	1.000000	36437338	-0.003985
179249043	37820574	196404	10000.000000	23080	2410	1.000000	22388	2676	1.000000	36732478	-0.004336
179269312	37796197	195995	10000.000000	23142	2354	1.000000	22446	2547	1.000000	37026270	-0.003893
179259705	37803298	196946	10000.000000	22950	2471	1.000000	23170	2309	1.000000	37320881	-0.003787
179272779	37788453	196859	10000.000000	23246	2192	1.000000	22443	2662	1.000000	37614602	-0.003766
179213430	37825076	196591	10000.000000	23087	2450	1.000000	22801	2460	1.000000	37909087	-0.003569
179280422	37804583	196809	10000.000000	23026	2544	1.000000	22758	2605	1.000000	38201068	-0.003687
179248177	37802856	196881	10000.000000	23289	2303	1.000000	22639	2403	1.000000	38494269	-0.003752
179229705	37816037	196944	10000.000000	23323	2386	1.000000	22837	2455	1.000000	38785900	-0.003810
179224856	37808683	196734	10000.000000	23084	2361	1.000000	22775	2422	1.000000	39076868	-0.004719
179227971	37832034	196584	10000.000000	23290	2361	1.000000	22226	2799	1.000000	39368951	-0.004506
179218805	37830014	196973	10000.000000	23243	2453	1.000000	23075	2412	1.000000	39660680	-0.003905
179227449	37825591	196369	10000.000000	22666	2644	1.000000	22676	2474	1.000000	39950547	-0.003736
179279940	37794646	196577	10000.000000	23114	2305	1.000000	22803	2546	1.000000	40239945	-0.002804
179238137	37812877	196601	10000.000000	23256	2500	1.000000	22844	2493	1.000000	40529478	-0.002809
179247482	37810566	196676	10000.000000	23448	2402	1.000000	22866	2498	1.000000	40819470	-0.002768
179290552	37797156	196220	10000.000000	22906	2482	1.000000	22928	2526	1.000000	41109929	-0.002694
179239883	37821078	196984	10000.000000	23211	2331	1.000000	22861	2320	1.000000	41398265	-0.002567
npatches	nstrain	runtime	dt	init_x	init_y	init_y_blood	init_z	init_S	beta0	beta1	beta2	beta3	mean_beta	B	d	delta	delta_blood	b[0]	mut	m	CTL	c	g	epsilon	k	het	lambda	rho	omega	x_max	patch.dyna	DELTA	A	VA
10000	1	100.000000	0.001000	21900	9499	5000000	0.001000	10000000	9.987755	24.189073	26.143853	26.921645	18	800000000	0.010000	1.000000	432.000000	80000	0.000050	0.004800	0	0.500000	0.000000	2.500000	7.000000	0.500000	0.001000	0.001000	0.010000	31872	0	10.000000	7.000000	1.000000
sus	inf	inf_blood	z	x[0]	y[0][0]	z[0]	x[1]	y[1][0]	z[1]	S[0]	synchrony
219000000	94990000	5000000	10.000000	21900	9499	0.001000	21900	9499	0.001000	10000000	0.000000
98955581	95206282	496411	3941.516320	15397	6991	0.394152	7100	10881	0.394152	10675789	0.000000
140675236	56862140	296973	6325.803353	21691	3144	0.632580	9947	6941	0.632580	11111237	0.000000
162519716	44136586	230085	7771.765723	25301	1733	0.777177	11630	5824	0.777177	11490529	0.000000
175470232	38009387	198834	8648.676577	27133	1179	0.864868	12262	5263	0.864868	11834306	0.000000
183183576	34767718	180740	9180.483393	28339	972	0.918048	12975	4793	0.918048	12157408	0.000000
187839935	32935093	171995	9503.000201	28549	961	0.950300	13318	4538	0.950300	12468415	0.000000
190618568	31863169	165518	9698.592075	29262	644	0.969859	13240	4631	0.969859	12771986	0.000000
192286044	31236534	162801	9817.209710	29360	747	0.981721	13323	4597	0.981721	13069433	0.000000
193362400	30849915	160266	9889.145947	29324	662	0.988915	13605	4423	0.988915	13364752	0.000000
193955643	30630460	158821	9932.772025	29369	648	0.993277	13514	4501	0.993277	13657927	0.000000
194303710	30507467	159379	9959.229270	29436	698	0.995923	13423	4481	0.995923	13950566	0.000000
194520229	30423224	158142	9975.274394	29425	680	0.997527	13711	4259	0.997527	14241197	0.000000
194633686	30382927	158848	9985.005037	29533	609	0.998501	13651	4347	0.998501	14530902	0.000000
194701310	30358920	158557	9990.906233	29692	649	0.999091	13496	4467	0.999091	14820064	0.000000
194755703	30352264	158404	9994.485041	29024	765	0.999449	13511	4526	0.999449	15108719	0.000000
194827764	30302610	157574	9996.655426	29577	613	0.999666	13788	4344	0.999666	15397053	0.000000
194850064	30312197	157991	9997.971667	29690	604	0.999797	13413	4570	0.999797	15684609	0.000000
194842455	30316324	157725	9998.769908	29885	613	0.999877	13697	4300	0.999877	15972124	0.000000
194887075	30300458	157291	9999.254005	29486	643	0.999925	13634	4316	0.999925	16258640	0.000000
194854679	30297071	158266	9999.547588	29458	651	0.999955	13869	4349	0.999955	16544822	0.000000
194880909	30296903	157964	9999.725632	29754	567	0.999973	13511	4442	0.999973	16831399	0.000000
194863111	30285929	157629	9999.833608	29509	565	0.999983	13649	4388	0.999983	17117396	0.000000
194877729	30301997	158094	9999.899091	29773	573	0.999990	13653	4515	0.999990	17402957	0.000000
194847149	30304916	157972	9999.938803	29673	589	0.999994	13351	4498	0.999994	17686116	0.000000
194883470	30296989	157858	9999.962887	29922	491	0.999996	13413	4580	0.999996	17970527	0.000000
194879702	30296411	158223	9999.977493	29637	687	0.999998	13594	4484	0.999998	18253543	0.000000
194874404	30308288	157280	9999.986350	29510	634	0.999999	13786	4266	0.999999	18536759	0.000000
194835908	30286858	157728	9999.991722	29754	503	0.999999	13625	4536	0.999999	18819698	0.000000
194862503	30289120	157436	9999.994980	29719	655	0.999999	13535	4397	0.999999	19103036	0.000000
194883998	30301327	158435	9999.996955	29560	710	1.000000	13864	4265	1.000000	19385436	0.000000
194898166	30295672	157353	9999.998154	29583	602	1.000000	13653	4465	1.000000	19667918	0.000000
194875512	30276381	158221	9999.998880	29476	657	1.000000	13742	4347	1.000000	19948884	0.000000
194828236	30317239	158053	9999.999321	29363	705	1.000000	13470	4564	1.000000	20230184	0.000000
194878664	30278825	157290	9999.999588	29456	653	1.000000	13597	4372	1.000000	20510204	0.000000
194837801	30305862	157436	9999.999750	29851	604	1.000000	13899	4395	1.000000	20788991	0.000000
194894284	30291373	157756	9999.999849	29743	600	1.000000	13608	4344	1.000000	21069417	0.000000
194858906	30308522	156803	9999.999908	29557	650	1.000000	13450	4486	1.000000	21347847	0.000000
194899181	30291405	157554	9999.999944	29499	614	1.000000	13787	4320	1.000000	21626002	0.000000
194885762	30291486	157925	9999.999966	29366	688	1.000000	13606	4461	1.000000	21904468	0.000000
194875776	30292612	157781	9999.999980	29402	676	1.000000	13569	4372	1.000000	22183015	-1.#IND00
194890043	30292762	157510	9999.999988	29378	613	1.000000	13640	4387	1.000000	22460606	-0.019200
194845122	30299412	158313	9999.999992	29632	657	1.000000	13651	4361	1.000000	22737511	-0.011923
194820103	30313427	157871	9999.999995	29592	591	1.000000	13551	4587	1.000000	23013773	-0.005762
194856842	30302656	157292	9999.999997	29520	769	1.000000	13826	4402	1.000000	23289207	0.000350
194859867	30305203	157013	9999.999998	29475	655	1.000000	13720	4421	1.000000	23565488	-0.010255
194894538	30298240	157668	9999.999999	29452	674	1.000000	13590	4550	1.000000	23841214	-0.008662
194853809	30317478	158688	9999.999999	29368	676	1.000000	14122	4194	1.000000	24117535	-0.009286
194879974	30280389	157526	10000.000000	29529	584	1.000000	13518	4407	1.000000	24392624	-0.008114
194832849	30307101	157046	10000.000000	29795	500	1.000000	13666	4356	1.000000	24665859	-0.012054
194874471	30294878	158234	10000.000000	29497	694	1.000000	13258	4547	1.000000	24940062	-0.013953
194857885	30299475	157515	10000.000000	29688	603	1.000000	13505	4506	1.000000	25214539	-0.014095
194870478	30301632	157943	10000.000000	29824	566	1.000000	13613	4424	1.000000	25486855	-0.014346
194878195	30321254	157600	10000.000000	29744	623	1.000000	13504	4474	1.000000	25759610	-0.011897
194844347	30306330	157784	10000.000000	29724	612	1.000000	13918	4304	1.000000	26032769	-0.013033
194877130	30295184	158047	10000.000000	29398	676	1.000000	13528	4385	1.000000	26303509	-0.010876
194855986	30302179	157755	10000.000000	29637	530	1.000000	13920	4354	1.000000	26574543	-0.010209
194845388	30330209	157614	10000.000000	29516	669	1.000000	13638	4412	1.000000	26845033	-0.009978
194859761	30293630	158061	10000.000000	29905	500	1.000000	13562	4438	1.000000	27115137	-0.012009
194878292	30294362	157528	10000.000000	29607	616	1.000000	13766	4436	1.000000	27385862	-0.011262
194843796	30327126	158221	10000.000000	29840	508	1.000000	13819	4348	1.000000	27654421	-0.011676
194859932	30311488	157667	10000.000000	29568	611	1.000000	13373	4406	1.000000	27924405	-0.010978
194855171	30297708	158054	10000.000000	29718	580	1.000000	13631	4463	1.000000	28194348	-0.010058
194899528	30279185	157734	10000.000000	29705	594	1.000000	13685	4347	1.000000	28463196	-0.009635
194856075	30289440	158363	10000.000000	29363	657	1.000000	13531	4348	1.000000	28731278	-0.008636
194848872	30316268	156926	10000.000000	29278	633	1.000000	13506	4398	1.000000	28999483	-0.008325
194912623	30285649	157748	10000.000000	29748	603	1.000000	13677	4477	1.000000	29265703	-0.007867
194864711	30305168	157675	10000.000000	29605	641	1.000000	13570	4337	1.000000	29532542	-0.007535
194849203	30306950	157541	10000.000000	29340	664	1.000000	13834	4498	1.000000	29798229	-0.009860
194920909	30271522	157025	10000.000000	29302	660	1.000000	13618	4450	1.000000	30064405	-0.009824
194878354	30286504	158039	10000.000000	29414	666	1.000000	13707	4343	1.000000	30329672	-0.009226
194829613	30306276	157686	10000.000000	29793	614	1.000000	13577	4269	1.000000	30595332	-0.008917
194902349	30302316	158301	10000.000000	29787	587	1.000000	13686	4463	1.000000	30860634	-0.009725
194881391	30295557	158035	10000.000000	29322	772	1.000000	13518	4683	1.000000	31124688	-0.009125
194864492	30295556	157814	10000.000000	29636	600	1.000000	13726	4416	1.000000	31390014	-0.008960
194844123	30309551	158154	10000.000000	29559	610	1.000000	13677	4433	1.000000	31653888	-0.008502
194879898	30287695	158100	10000.000000	29947	533	1.000000	13521	4512	1.000000	31917165	-0.008613
194872646	30302096	158110	10000.000000	29838	551	1.000000	13532	4462	1.000000	32181004	-0.008280
194840050	30315978	157463	10000.000000	29417	714	1.000000	13333	4638	1.000000	32443392	-0.007822
194874004	30288800	157522	10000.000000	29802	558	1.000000	13628	4411	1.000000	32705790	-0.007235
194819950	30302655	157697	10000.000000	29308	716	1.000000	13607	4472	1.000000	32966616	-0.006879
194839511	30307810	157866	10000.000000	29486	570	1.000000	13409	4573	1.000000	33228409	-0.005985
194877075	30283184	157662	10000.000000	29871	583	1.000000	13647	4376	1.000000	33489697	-0.005805
194854423	30299161	158022	10000.000000	29538	672	1.000000	13574	4594	1.000000	33750687	-0.005671
194830308	30306683	157726	10000.000000	29415	680	1.000000	13751	4464	1.000000	34010769	-0.005667
194900938	30287110	158018	10000.000000	29782	539	1.000000	13795	4173	1.000000	34270183	-0.005310
194861122	30304320	157540	10000.000000	29697	609	1.000000	13666	4633	1.000000	34529199	-0.005179
194883884	30296138	157483	10000.000000	29766	621	1.000000	13459	4488	1.000000	34788369	-0.005177
194846240	30304957	157656	10000.000000	29580	604	1.000000	13535	4565	1.000000	35047072	-0.005092
194895296	30295709	158651	10000.000000	30100	460	1.000000	13569	4356	1.000000	35305418	-0.004890
194840403	30315577	158112	10000.000000	29781	533	1.000000	14014	4294	1.000000	35562446	-0.005502
194903798	30290812	158070	10000.000000	29737	588	1.000000	13545	4535	1.000000	35819631	-0.005061
194894238	30272997	157858	10000.000000	29595	503	1.000000	13730	4454	1.000000	36076121	-0.004453
194855039	30313809	158680	10000.000000	29549	553	1.000000	13357	4502	1.000000	36331810	-0.004290
194835273	30313276	157857	10000.000000	29500	569	1.000000	13541	4467	1.000000	36586377	-0.004080
194869131	30291820	157911	10000.000000	29991	515	1.000000	13911	4234	1.000000	36842708	-0.004075
194875573	30298733	158102	10000.000000	29789	619	1.000000	13464	4624	1.000000	37097555	-0.003736
194891229	30296843	157923	10000.000000	29725	571	1.000000	13440	4543	1.000000	37352959	-0.003481
194862227	30295532	158429	10000.000000	29420	570	1.000000	13690	4556	1.000000	37607294	-0.003827
194882627	30298046	157492	10000.000000	29948	592	1.000000	13736	4361	1.000000	37861878	-0.004040
npatches	nstrain	runtime	dt	init_x	init_y	init_y_blood	init_z	init_S	beta0	beta1	beta2	beta3	mean_beta	B	d	delta	delta_blood	b[0]	mut	m	CTL	c	g	epsilon	k	het	lambda	rho	omega	x_max	patch.dyna	DELTA	A	VA
10000	1	100.000000	0.001000	21900	9499	5000000	0.001000	10000000	17.243164	12.380690	17.911886	22.651539	18	800000000	0.010000	1.000000	432.000000	80000	0.000050	0.004800	0	0.500000	0.000000	2.500000	8.000000	0.500000	0.001000	0.001000	0.010000	31872	0	10.000000	7.000000	1.000000
sus	inf	inf_blood	z	x[0]	y[0][0]	z[0]	x[1]	y[1][0]	z[1]	S[0]	synchrony
219000000	94990000	5000000	10.000000	21900	9499	0.001000	21900	9499	0.001000	10000000	0.000000
104249785	86100071	447980	3941.516320	10282	8561	0.394152	13406	7183	0.394152	10666132	0.000000
151139888	48875135	255174	6325.803353	14629	5048	0.632580	19783	3431	0.632580	11076128	0.000000
175516602	36821134	191469	7771.765723	17652	3518	0.777177	22994	2204	0.777177	11422715	0.000000
189736972	31148198	162583	8648.676577	18489	3269	0.864868	24738	1713	0.864868	11731240	0.000000
198164951	28141735	147028	9180.483393	19700	2821	0.918048	26357	1174	0.918048	12017025	0.000000
203099160	26477460	137433	9503.000201	20298	2618	0.950300	26545	1162	0.950300	12289674	0.000000
206136310	25494000	133100	9698.592075	20263	2581	0.969859	27446	936	0.969859	12554229	0.000000
207874453	24947308	130061	9817.209710	20278	2655	0.981721	27567	1022	0.981721	12814140	0.000000
208940355	24617505	128255	9889.145947	20673	2426	0.988915	28256	791	0.988915	13070187	0.000000
209618471	24399992	127571	9932.772025	20556	2568	0.993277	28618	747	0.993277	13324373	0.000000
210055923	24255085	126066	9959.229270	20924	2291	0.995923	28276	830	0.995923	13576153	0.000000
210248119	24204416	126732	9975.274394	20295	2459	0.997527	27903	917	0.997527	13828305	0.000000
210406186	24156865	125126	9985.005037	20737	2460	0.998501	27856	1008	0.998501	14080065	0.000000
210448117	24139747	125940	9990.906233	20978	2408	0.999091	27382	1003	0.999091	14330325	0.000000
210584806	24102006	125623	9994.485041	20708	2535	0.999449	27918	845	0.999449	14580121	0.000000
210567549	24128963	126100	9996.655426	20874	2417	0.999666	28299	884	0.999666	14830116	0.000000
210604431	24103081	125858	9997.971667	20804	2586	0.999797	28105	816	0.999797	15078679	0.000000
210587354	24107434	126262	9998.769908	21077	2518	0.999877	28096	878	0.999877	15327485	0.000000
210583342	24106982	125028	9999.254005	20779	2411	0.999925	27957	905	0.999925	15575686	0.000000
210642033	24089884	125469	9999.547588	21069	2257	0.999955	28378	905	0.999955	15823682	0.000000
210601408	24093618	125319	9999.725632	20805	2404	0.999973	28099	826	0.999973	16070524	0.000000
210615719	24097802	125343	9999.833608	20968	2491	0.999983	28175	799	0.999983	16316879	0.000000
210634949	24112667	125660	9999.899091	20509	2495	0.999990	27534	1019	0.999990	16564301	0.000000
210639923	24086709	125730	9999.938803	20769	2381	0.999994	27956	991	0.999994	16810200	0.000000
210656138	24072125	125623	9999.962887	21022	2369	0.999996	27934	912	0.999996	17056863	0.000000
210622462	24081263	125402	9999.977493	20518	2452	0.999998	28019	898	0.999998	17302542	0.000000
210625477	24100497	125732	9999.986350	20599	2674	0.999999	28112	913	0.999999	17547144	0.000000
210611626	24087012	125551	9999.991722	20879	2374	0.999999	28331	811	0.999999	17791854	0.000000
210649882	24084689	125720	9999.994980	20932	2428	0.999999	27421	973	0.999999	18035838	0.000000
210609028	24089740	125245	9999.996955	20337	2581	1.000000	28004	831	1.000000	18279025	0.000000
210584888	24113626	126112	9999.998154	21049	2419	1.000000	27961	886	1.000000	18522521	0.000000
210621487	24093135	125110	9999.998880	20680	2556	1.000000	28527	729	1.000000	18766111	0.000000
210625279	24098039	125385	9999.999321	21071	2379	1.000000	28383	892	1.000000	19008525	0.000000
210625309	24093169	124963	9999.999588	21000	2330	1.000000	27695	990	1.000000	19250097	0.000000
210636840	24079909	124989	9999.999750	21198	2309	1.000000	27870	959	1.000000	19491295	0.000000
210604430	24103429	125309	9999.999849	21264	2287	1.000000	27935	914	1.000000	19733957	0.000000
210635386	24087257	125715	9999.999908	20666	2490	1.000000	27954	845	1.000000	19974245	0.000000
210654955	24087085	125802	9999.999944	20509	2567	1.000000	28641	778	1.000000	20215010	0.000000
210612230	24106990	125225	9999.999966	21118	2262	1.000000	28079	975	1.000000	20455935	0.000000
210643025	24083531	125337	9999.999980	21035	2416	1.000000	27390	1022	1.000000	20696261	-1.#IND00
210659962	24085423	125281	9999.999988	20497	2530	1.000000	27459	931	1.000000	20936387	-1.#IND00
210642577	24082774	125347	9999.999992	20913	2497	1.000000	27848	944	1.000000	21175974	-0.044373
210595707	24111381	125641	9999.999995	20983	2296	1.000000	28033	829	1.000000	21415993	-0.024995
210623710	24109315	125615	9999.999997	21302	2473	1.000000	27811	1020	1.000000	21655825	-0.018250
210635363	24087559	125404	9999.999998	21093	2353	1.000000	27837	865	1.000000	21894992	-0.012176
210643029	24082810	125788	9999.999999	21093	2486	1.000000	27722	874	1.000000	22133738	-0.010933
210628802	24096159	124753	9999.999999	20227	2778	1.000000	27878	932	1.000000	22371796	-0.009401
210654547	24077854	125724	10000.000000	21047	2442	1.000000	27678	876	1.000000	22610343	-0.008627
210606534	24103076	125494	10000.000000	20560	2466	1.000000	27845	942	1.000000	22847940	-0.009395
210601290	24103822	125437	10000.000000	20777	2625	1.000000	27959	895	1.000000	23084289	-0.008212
210606768	24111758	125602	10000.000000	20456	2484	1.000000	28168	889	1.000000	23320889	-0.006815
210591681	24103029	125444	10000.000000	21222	2342	1.000000	28080	900	1.000000	23556958	-0.008023
210567414	24104695	125442	10000.000000	21072	2359	1.000000	28237	830	1.000000	23791927	-0.009354
210583850	24109218	125468	10000.000000	20819	2430	1.000000	27984	884	1.000000	24026821	-0.008217
210633522	24086016	124574	10000.000000	21063	2426	1.000000	27941	841	1.000000	24261596	-0.008746
210601399	24104659	125698	10000.000000	20402	2491	1.000000	27670	945	1.000000	24495214	-0.008130
210620864	24089824	125720	10000.000000	20670	2464	1.000000	27290	1102	1.000000	24729147	-0.005774
210616575	24081048	125369	10000.000000	20701	2445	1.000000	28386	780	1.000000	24963229	-0.005910
210627498	24085732	125770	10000.000000	21218	2396	1.000000	27822	921	1.000000	25196652	-0.005859
210622554	24093871	125483	10000.000000	20633	2519	1.000000	28020	882	1.000000	25429468	-0.004340
210596205	24105932	125763	10000.000000	20444	2455	1.000000	27977	904	1.000000	25663636	-0.003784
210646638	24086091	125636	10000.000000	20708	2481	1.000000	28162	975	1.000000	25896179	-0.005165
210632726	24094059	125413	10000.000000	20804	2370	1.000000	28189	804	1.000000	26128633	-0.005601
210593168	24103276	125182	10000.000000	21157	2392	1.000000	27734	1040	1.000000	26360231	-0.005643
210627370	24070796	125993	10000.000000	20586	2643	1.000000	28024	833	1.000000	26591832	-0.006257
210624530	24094434	125875	10000.000000	20638	2432	1.000000	28124	992	1.000000	26823163	-0.006476
210643850	24099085	125161	10000.000000	21176	2386	1.000000	28017	852	1.000000	27053157	-0.006168
210648608	24086422	125085	10000.000000	20800	2469	1.000000	27733	934	1.000000	27283394	-0.006377
210668172	24070490	125528	10000.000000	20685	2626	1.000000	28158	963	1.000000	27513731	-0.004759
210601800	24094033	125998	10000.000000	21481	2287	1.000000	27907	917	1.000000	27743622	-0.004375
210614358	24087974	125251	10000.000000	20458	2569	1.000000	28132	770	1.000000	27973280	-0.003385
210626153	24081055	125191	10000.000000	20933	2326	1.000000	27956	886	1.000000	28202081	-0.003374
210630065	24086317	125728	10000.000000	20815	2507	1.000000	28266	844	1.000000	28429853	-0.001479
210560173	24104168	125216	10000.000000	21140	2321	1.000000	28557	786	1.000000	28659545	-0.001467
210576116	24083728	125984	10000.000000	20753	2474	1.000000	27935	941	1.000000	28887410	-0.001356
210625665	24093131	125472	10000.000000	21056	2472	1.000000	27838	958	1.000000	29115220	-0.000115
210634353	24095877	125934	10000.000000	21488	2293	1.000000	28169	816	1.000000	29343345	-0.000415
210612871	24085944	125798	10000.000000	20399	2550	1.000000	27945	975	1.000000	29570811	-0.000547
210594161	24099197	125184	10000.000000	21001	2545	1.000000	27728	989	1.000000	29797822	-0.001381
210597665	24113692	125300	10000.000000	20730	2334	1.000000	27660	963	1.000000	30024176	-0.001368
210619156	24087492	125478	10000.000000	20801	2419	1.000000	27471	1001	1.000000	30250817	-0.001113
210613997	24096879	125329	10000.000000	20917	2349	1.000000	27926	978	1.000000	30476419	-0.001103
210603169	24102686	125290	10000.000000	20871	2553	1.000000	28028	873	1.000000	30701830	-0.001871
210644668	24094744	124925	10000.000000	20563	2512	1.000000	27990	921	1.000000	30926838	-0.001857
210599700	24103991	125460	10000.000000	20546	2526	1.000000	27988	893	1.000000	31151404	-0.001799
210620956	24097462	125800	10000.000000	20887	2604	1.000000	28029	940	1.000000	31376082	-0.001758
210638032	24089552	125690	10000.000000	20452	2656	1.000000	28046	964	1.000000	31600225	-0.001396
210632719	24093143	124992	10000.000000	20620	2576	1.000000	27909	914	1.000000	31824784	-0.001471
210600655	24087830	125191	10000.000000	20422	2717	1.000000	27963	899	1.000000	32048320	-0.001239
210621081	24089715	125040	10000.000000	20981	2508	1.000000	27693	1031	1.000000	32270803	-0.001145
210624308	24081993	125478	10000.000000	21172	2378	1.000000	27473	1024	1.000000	32492720	-0.001177
210607934	24110248	125441	10000.000000	20963	2463	1.000000	28171	882	1.000000	32715165	-0.001867
210632890	24097681	124805	10000.000000	21103	2290	1.000000	28142	901	1.000000	32937648	-0.001900
210639937	24076107	125655	10000.000000	20603	2570	1.000000	27744	1005	1.000000	33158944	-0.001020
210622685	24085446	125527	10000.000000	20923	2322	1.000000	27962	905	1.000000	33380036	-0.002273
210603963	24095703	125899	10000.000000	21378	2365	1.000000	27419	1033	1.000000	33600701	-0.002121
210652945	24087931	125714	10000.000000	20762	2301	1.000000	27508	943	1.000000	33821509	-0.002197
210669944	24078594	125344	10000.000000	20652	2665	1.000000	27845	865	1.000000	34042530	-0.002116
210623541	24085253	125477	10000.000000	20843	2477	1.000000	28288	781	1.000000	34263146	-0.002117
npatches	nstrain	runtime	dt	init_x	init_y	init_y_blood	init_z	init_S	beta0	beta1	beta2	beta3	mean_beta	B	d	delta	delta_blood	b[0]	mut	m	CTL	c	g	epsilon	k	het	lambda	rho	omega	x_max	patch.dyna	DELTA	A	VA
10000	1	100.000000	0.001000	21900	9499	5000000	0.001000	10000000	15.760648	18.956958	24.102069	26.538563	18	800000000	0.010000	1.000000	432.000000	80000	0.000050	0.004800	0	0.500000	0.000000	2.500000	9.000000	0.500000	0.001000	0.001000	0.010000	31872	0	10.000000	7.000000	1.000000
sus	inf	inf_blood	z	x[0]	y[0][0]	z[0]	x[1]	y[1][0]	z[1]	S[0]	synchrony
219000000	94990000	5000000	10.000000	21900	9499	0.001000	21900	9499	0.001000	10000000	0.000000
110231725	77634385	405032	3941.516320	11557	7595	0.394152	9751	8284	0.394152	10653880	0.000000
162498838	41740294	216904	6325.803353	16943	4066	0.632580	14478	4708	0.632580	11035348	0.000000
189297072	30449236	158640	7771.765723	20563	2713	0.777177	17047	3447	0.777177	11346739	0.000000
204665344	25207628	130882	8648.676577	21681	2284	0.864868	18103	2981	0.864868	11617498	0.000000
213623411	22478597	116713	9180.483393	22724	2141	0.918048	19440	2662	0.918048	11864569	0.000000
218924298	20954322	108734	9503.000201	23625	1824	0.950300	19770	2549	0.950300	12097980	0.000000
221975858	20111526	105110	9698.592075	23983	1615	0.969859	20324	2456	0.969859	12322750	0.000000
223915306	19587135	102055	9817.209710	23788	1670	0.981721	20598	2193	0.981721	12542739	0.000000
224998361	19287204	100282	9889.145947	24526	1462	0.988915	20618	2333	0.988915	12760439	0.000000
225676790	19129390	99617	9932.772025	24570	1446	0.993277	20333	2521	0.993277	12975016	0.000000
226080300	18999717	98738	9959.229270	24834	1471	0.995923	20907	2290	0.995923	13187170	0.000000
226343884	18936192	98747	9975.274394	24836	1387	0.997527	20810	2412	0.997527	13398684	0.000000
226518537	18879510	98288	9985.005037	25399	1305	0.998501	20662	2266	0.998501	13610102	0.000000
226566763	18860021	98440	9990.906233	24456	1430	0.999091	20532	2399	0.999091	13820803	0.000000
226632149	18865029	98123	9994.485041	24282	1595	0.999449	21077	2155	0.999449	14030998	0.000000
226652256	18847985	97891	9996.655426	24015	1658	0.999666	20346	2393	0.999666	14240893	0.000000
226617660	18863284	97865	9997.971667	24464	1550	0.999797	21105	2257	0.999797	14450790	0.000000
226658978	18838289	97953	9998.769908	24557	1539	0.999877	20560	2370	0.999877	14660251	0.000000
226681927	18843112	98019	9999.254005	24370	1339	0.999925	21579	1965	0.999925	14869583	0.000000
226722320	18815112	97890	9999.547588	24704	1447	0.999955	20668	2361	0.999955	15078218	0.000000
226668844	18841013	98290	9999.725632	25082	1318	0.999973	20783	2223	0.999973	15286404	0.000000
226699268	18841111	98414	9999.833608	24753	1530	0.999983	20620	2214	0.999983	15494934	0.000000
226691717	18838738	98221	9999.899091	24446	1579	0.999990	20977	2391	0.999990	15702054	0.000000
226689522	18843028	97923	9999.938803	24497	1443	0.999994	20783	2200	0.999994	15909792	0.000000
226665926	18859936	98239	9999.962887	24658	1511	0.999996	20770	2323	0.999996	16117812	0.000000
226695663	18839145	97929	9999.977493	24912	1401	0.999998	20420	2345	0.999998	16324819	0.000000
226709587	18846549	98303	9999.986350	25176	1362	0.999999	20709	2178	0.999999	16530762	0.000000
226667153	18856724	97988	9999.991722	24267	1651	0.999999	20671	2282	0.999999	16736618	0.000000
226678934	18831312	98477	9999.994980	24607	1403	0.999999	20971	2170	0.999999	16942473	0.000000
226696575	18847287	97609	9999.996955	25593	1239	1.000000	20646	2204	1.000000	17148307	0.000000
226705232	18842457	97855	9999.998154	24208	1594	1.000000	20830	2167	1.000000	17353405	0.000000
226722008	18851413	98163	9999.998880	25530	1256	1.000000	20847	2340	1.000000	17558072	0.000000
226668562	18839345	98116	9999.999321	24531	1535	1.000000	20799	2308	1.000000	17762742	0.000000
226687736	18834202	98191	9999.999588	24302	1669	1.000000	20765	2228	1.000000	17966635	0.000000
226696787	18829963	98291	9999.999750	24597	1436	1.000000	20897	2230	1.000000	18170983	0.000000
226663493	18852036	98271	9999.999849	25143	1349	1.000000	20771	2168	1.000000	18373887	0.000000
226705306	18836846	98061	9999.999908	24831	1502	1.000000	20745	2267	1.000000	18578076	0.000000
226631936	18867526	98671	9999.999944	24351	1662	1.000000	20239	2321	1.000000	18780471	0.000000
226690140	18855486	98665	9999.999966	24732	1313	1.000000	20561	2366	1.000000	18983114	0.000000
226661069	18839624	97588	9999.999980	24942	1423	1.000000	20394	2417	1.000000	19186174	-1.#IND00
226692036	18844777	98442	9999.999988	24829	1369	1.000000	20568	2339	1.000000	19388193	0.000000
226701342	18844408	98542	9999.999992	23957	1739	1.000000	20390	2382	1.000000	19589791	0.007718
226672563	18848204	98198	9999.999995	24262	1602	1.000000	20818	2220	1.000000	19790882	0.007867
226712854	18844734	97942	9999.999997	24747	1390	1.000000	20428	2453	1.000000	19992264	0.006508
226731944	18822867	98439	9999.999998	24750	1503	1.000000	20899	2209	1.000000	20192815	0.002831
226692528	18826716	97945	9999.999999	24689	1491	1.000000	20530	2195	1.000000	20393231	0.003572
226644961	18836854	98176	9999.999999	24451	1406	1.000000	21114	2330	1.000000	20593864	-0.004539
226720858	18830829	98014	10000.000000	24801	1355	1.000000	20765	2286	1.000000	20794402	-0.002741
226682487	18840375	98801	10000.000000	24930	1398	1.000000	20638	2262	1.000000	20994266	-0.004076
226686897	18834956	97858	10000.000000	25082	1445	1.000000	20712	2393	1.000000	21194034	-0.002316
226731110	18823451	97740	10000.000000	24542	1562	1.000000	20756	2212	1.000000	21392317	-0.002456
226711659	18833928	98276	10000.000000	24116	1605	1.000000	20748	2290	1.000000	21590486	0.000406
226706421	18840391	97589	10000.000000	24829	1414	1.000000	20859	2069	1.000000	21789029	-0.003967
226722434	18838162	98545	10000.000000	24914	1486	1.000000	20513	2283	1.000000	21986654	-0.003317
226691691	18839704	98340	10000.000000	24799	1333	1.000000	20281	2377	1.000000	22183988	-0.003337
226694259	18839453	97851	10000.000000	24748	1418	1.000000	20454	2403	1.000000	22381541	-0.004641
226704148	18834440	97823	10000.000000	24985	1505	1.000000	20958	2037	1.000000	22578515	-0.004415
226703019	18838733	97874	10000.000000	24851	1477	1.000000	20545	2237	1.000000	22775999	-0.004405
226677664	18845706	98618	10000.000000	24427	1475	1.000000	21182	2228	1.000000	22972060	-0.004136
226732381	18828414	97867	10000.000000	24664	1592	1.000000	20622	2405	1.000000	23168263	-0.004180
226765901	18830763	98280	10000.000000	25372	1405	1.000000	20477	2359	1.000000	23364703	-0.004216
226669765	18829782	97832	10000.000000	24316	1495	1.000000	20576	2303	1.000000	23560994	-0.004099
226740819	18822074	98518	10000.000000	25116	1371	1.000000	20746	2200	1.000000	23756211	-0.002530
226713183	18832787	97652	10000.000000	24590	1416	1.000000	20708	2277	1.000000	23950943	-0.002494
226686643	18842086	98249	10000.000000	24876	1592	1.000000	20573	2433	1.000000	24145831	-0.002568
226687215	18837368	98097	10000.000000	24478	1505	1.000000	20254	2394	1.000000	24340144	-0.004122
226688444	18842452	97788	10000.000000	25342	1284	1.000000	21039	2211	1.000000	24534170	-0.003542
226682346	18838368	97755	10000.000000	24792	1594	1.000000	20469	2330	1.000000	24728688	-0.002931
226725342	18817794	97722	10000.000000	24596	1377	1.000000	20643	2311	1.000000	24922241	-0.002675
226675550	18855972	98430	10000.000000	24051	1727	1.000000	20202	2289	1.000000	25116454	-0.003452
226679577	18842987	97947	10000.000000	24596	1524	1.000000	20331	2478	1.000000	25309547	-0.003097
226710535	18828301	98117	10000.000000	24051	1745	1.000000	20485	2424	1.000000	25503007	-0.002898
226709370	18843753	98427	10000.000000	24661	1484	1.000000	20816	2361	1.000000	25695455	-0.003067
226719351	18839014	98300	10000.000000	24379	1693	1.000000	20212	2292	1.000000	25887436	-0.002031
226737856	18827232	98101	10000.000000	24817	1348	1.000000	20652	2230	1.000000	26079907	-0.002996
226730842	18832746	98434	10000.000000	24482	1569	1.000000	20585	2223	1.000000	26271890	-0.002795
226740604	18814666	98191	10000.000000	25005	1455	1.000000	20715	2316	1.000000	26462705	-0.002042
226693906	18840352	98453	10000.000000	24808	1353	1.000000	20635	2308	1.000000	26653530	-0.001895
226695813	18833282	98074	10000.000000	25050	1478	1.000000	21095	2085	1.000000	26843671	-0.001808
226713681	18829919	98188	10000.000000	24636	1367	1.000000	20750	2240	1.000000	27035413	-0.002799
226683053	18855103	97740	10000.000000	25107	1439	1.000000	21094	2129	1.000000	27225917	-0.001539
226707892	18851184	98484	10000.000000	24491	1564	1.000000	20531	2291	1.000000	27416706	-0.001254
226716296	18832092	98133	10000.000000	23871	1655	1.000000	20452	2221	1.000000	27606687	-0.001596
226693877	18838662	97542	10000.000000	25005	1400	1.000000	20660	2288	1.000000	27796493	-0.001761
226718875	18827179	98430	10000.000000	25309	1456	1.000000	21040	2267	1.000000	27985205	-0.001907
226706897	18833844	98152	10000.000000	24598	1525	1.000000	20534	2223	1.000000	28175726	-0.001600
226686927	18838359	97574	10000.000000	24596	1569	1.000000	20943	2080	1.000000	28364137	-0.001453
226709898	18843979	97769	10000.000000	24367	1459	1.000000	20523	2247	1.000000	28552073	-0.001270
226703221	18842180	97978	10000.000000	24882	1452	1.000000	21463	2231	1.000000	28740936	-0.001230
226711113	18834937	98113	10000.000000	24563	1520	1.000000	20855	2244	1.000000	28928854	-0.001179
226687180	18844538	98325	10000.000000	24607	1556	1.000000	20198	2310	1.000000	29115697	-0.000985
226673493	18823333	98429	10000.000000	24865	1346	1.000000	21396	2095	1.000000	29302664	-0.000936
226709276	18831762	97889	10000.000000	24885	1405	1.000000	20915	2108	1.000000	29488832	-0.000885
226723020	18837222	97869	10000.000000	24395	1493	1.000000	20492	2164	1.000000	29675743	-0.000836
226654520	18854585	98296	10000.000000	24613	1464	1.000000	20520	2432	1.000000	29862250	-0.001208
226722227	18826650	98698	10000.000000	24254	1686	1.000000	20467	2358	1.000000	30047984	-0.001145
226671305	18846292	97940	10000.000000	24517	1636	1.000000	20527	2369	1.000000	30233662	-0.001314
226720044	18829547	97919	10000.000000	24270	1438	1.000000	20809	2291	1.000000	30419023	-0.001416
226704825	18831965	98005	10000.000000	24567	1488	1.000000	20578	2375	1.000000	30604364	-0.001530
npatches	nstrain	runtime	dt	init_x	init_y	init_y_blood	init_z	init_S	beta0	beta1	beta2	beta3	mean_beta	B	d	delta	delta_blood	b[0]	mut	m	CTL	c	g	epsilon	k	het	lambda	rho	omega	x_max	patch.dyna	DELTA	A	VA
10000	1	100.000000	0.001000	21900	9499	5000000	0.001000	10000000	14.823548	15.656786	22.630658	19.704805	18	800000000	0.010000	1.000000	432.000000	80000	0.000050	0.004800	0	0.500000	0.000000	2.500000	10.000000	0.500000	0.001000	0.001000	0.010000	31872	0	10.000000	7.000000	1.000000
sus	inf	inf_blood	z	x[0]	y[0][0]	z[0]	x[1]	y[1][0]	z[1]	S[0]	synchrony
219000000	94990000	5000000	10.000000	21900	9499	0.001000	21900	9499	0.001000	10000000	0.000000
115604427	70306738	367114	3941.516320	12802	6507	0.394152	12224	6690	0.394152	10643352	0.000000
172644435	35923490	187261	6325.803353	19630	2822	0.632580	18496	3257	0.632580	10999629	0.000000
201306027	25408981	132514	7771.765723	22503	1997	0.777177	21679	2154	0.777177	11281864	0.000000
217477354	20605965	107305	8648.676577	24476	1555	0.864868	24051	1481	0.864868	11521336	0.000000
226692080	18157219	94550	9180.483393	25717	1225	0.918048	25077	1369	0.918048	11735850	0.000000
232020721	16817693	87568	9503.000201	26927	1010	0.950300	25161	1299	0.950300	11937195	0.000000
235203145	16026623	83419	9698.592075	27362	876	0.969859	25685	1226	0.969859	12128925	0.000000
237115505	15573375	81260	9817.209710	27257	767	0.981721	25952	1069	0.981721	12316124	0.000000
238178743	15326358	79337	9889.145947	27307	834	0.988915	26025	1205	0.988915	12499641	0.000000
238906847	15138063	78978	9932.772025	27752	852	0.993277	26148	1124	0.993277	12679968	0.000000
239326750	15068254	78601	9959.229270	27401	865	0.995923	26755	971	0.995923	12860409	0.000000
239547023	15002349	78136	9975.274394	27941	651	0.997527	26412	1057	0.997527	13040932	0.000000
239736532	14957286	77971	9985.005037	28007	673	0.998501	26820	1007	0.998501	13218858	0.000000
239731070	14961399	77420	9990.906233	28615	676	0.999091	27510	875	0.999091	13396250	0.000000
239869577	14924193	77495	9994.485041	28241	648	0.999449	27096	976	0.999449	13574231	0.000000
239910549	14917329	77870	9996.655426	28240	677	0.999666	26166	1060	0.999666	13751945	0.000000
239912331	14904859	77701	9997.971667	28127	806	0.999797	26903	956	0.999797	13928608	0.000000
239915052	14916880	77708	9998.769908	27835	751	0.999877	26525	978	0.999877	14105333	0.000000
239919214	14911970	77120	9999.254005	27799	740	0.999925	26667	1056	0.999925	14281804	0.000000
239932968	14908513	77598	9999.547588	27809	741	0.999955	26286	1009	0.999955	14458254	0.000000
239916449	14916709	77264	9999.725632	28300	705	0.999973	26212	1108	0.999973	14635082	0.000000
239965243	14895930	77850	9999.833608	28239	671	0.999983	26561	1057	0.999983	14810541	0.000000
239922376	14920625	77408	9999.899091	28000	662	0.999990	26899	999	0.999990	14986485	0.000000
239899972	14914259	77735	9999.938803	27512	854	0.999994	26245	1182	0.999994	15161761	0.000000
239925997	14917193	77695	9999.962887	28294	679	0.999996	27185	779	0.999996	15337043	0.000000
239942060	14912969	77540	9999.977493	27584	829	0.999998	27337	861	0.999998	15511791	0.000000
239951401	14907113	77686	9999.986350	27944	734	0.999999	26787	1031	0.999999	15686363	0.000000
239936670	14918627	77782	9999.991722	27980	724	0.999999	26741	955	0.999999	15860012	0.000000
239971197	14907249	77709	9999.994980	28097	710	0.999999	26322	1048	0.999999	16033261	0.000000
239947788	14907002	77336	9999.996955	28382	615	1.000000	26652	952	1.000000	16207261	0.000000
239925043	14913971	77555	9999.998154	27879	921	1.000000	26828	1007	1.000000	16380978	0.000000
239910098	14915673	77813	9999.998880	27965	761	1.000000	27110	876	1.000000	16553605	0.000000
239916976	14908148	77547	9999.999321	27711	819	1.000000	26771	1010	1.000000	16726679	0.000000
239905956	14907598	77791	9999.999588	27931	668	1.000000	26658	972	1.000000	16899390	0.000000
239917854	14920373	77967	9999.999750	28457	654	1.000000	26668	937	1.000000	17072094	0.000000
239953548	14902744	77652	9999.999849	27690	890	1.000000	27011	976	1.000000	17244061	0.000000
239920559	14919449	77523	9999.999908	27876	716	1.000000	26265	1109	1.000000	17416211	0.000000
239900346	14910144	77029	9999.999944	28055	641	1.000000	26854	896	1.000000	17587539	0.000000
239920279	14913647	77250	9999.999966	28478	655	1.000000	26813	979	1.000000	17758682	0.000000
239956298	14908122	77857	9999.999980	28007	697	1.000000	26991	932	1.000000	17930147	-1.#IND00
239938669	14905858	77624	9999.999988	28167	766	1.000000	27327	857	1.000000	18100880	-0.016000
239920368	14907739	77784	9999.999992	27998	754	1.000000	27607	913	1.000000	18272043	0.012897
239922135	14914814	77970	9999.999995	27663	813	1.000000	26614	1075	1.000000	18443301	0.006449
239920235	14909971	77319	9999.999997	28321	675	1.000000	26416	921	1.000000	18613906	0.004408
239932221	14917199	78129	9999.999998	28381	653	1.000000	27011	927	1.000000	18783993	0.003368
239947287	14915155	77782	9999.999999	27891	734	1.000000	27178	908	1.000000	18951853	0.008647
239939480	14900726	77788	9999.999999	27750	737	1.000000	26819	1041	1.000000	19121749	0.006289
239957508	14907424	78135	10000.000000	27953	710	1.000000	26399	1171	1.000000	19289834	0.002395
239969316	14906053	77601	10000.000000	28674	563	1.000000	26231	1005	1.000000	19458003	0.001406
239952995	14898837	77585	10000.000000	28272	791	1.000000	26745	1036	1.000000	19627210	0.000593
239939213	14916819	77587	10000.000000	27887	694	1.000000	26749	1005	1.000000	19796024	0.000502
239956666	14909063	77562	10000.000000	28184	655	1.000000	27307	904	1.000000	19964093	0.000998
239927641	14910945	78242	10000.000000	27864	821	1.000000	26451	1005	1.000000	20133329	0.000665
239973310	14915880	78257	10000.000000	27802	902	1.000000	26797	892	1.000000	20301384	0.000679
239925651	14901061	77416	10000.000000	27961	724	1.000000	27055	901	1.000000	20469222	0.000368
239920944	14918272	77507	10000.000000	28373	819	1.000000	26369	1119	1.000000	20635788	0.001489
239946408	14903649	77852	10000.000000	27782	783	1.000000	26618	922	1.000000	20803588	0.000412
239944993	14910317	77706	10000.000000	27989	732	1.000000	26392	1055	1.000000	20970585	-0.000637
239934140	14910300	77567	10000.000000	27554	813	1.000000	26648	928	1.000000	21136809	-0.001334
239928848	14920762	77996	10000.000000	28008	761	1.000000	27018	886	1.000000	21302170	-0.001977
239911580	14920377	77334	10000.000000	27645	797	1.000000	27121	898	1.000000	21467562	-0.001762
239926946	14927107	77333	10000.000000	27793	779	1.000000	26686	1065	1.000000	21634104	-0.002426
239985321	14896662	77786	10000.000000	28426	659	1.000000	26934	852	1.000000	21799292	-0.001156
239931163	14909142	77181	10000.000000	28231	662	1.000000	27145	981	1.000000	21964786	-0.001715
239935763	14909069	78103	10000.000000	28315	712	1.000000	26988	942	1.000000	22129488	-0.001841
239936462	14911568	77687	10000.000000	27748	695	1.000000	25998	1165	1.000000	22293494	-0.001690
239973661	14906412	77743	10000.000000	28558	671	1.000000	26780	921	1.000000	22458455	-0.001425
239890798	14905350	77738	10000.000000	27798	812	1.000000	27352	770	1.000000	22622677	-0.001272
239927665	14893453	77847	10000.000000	28064	670	1.000000	26851	1044	1.000000	22787011	-0.001231
239907086	14929951	77601	10000.000000	27631	850	1.000000	26422	932	1.000000	22950581	-0.001262
239920786	14915240	78087	10000.000000	28053	706	1.000000	26762	1037	1.000000	23114264	-0.000969
239929409	14917509	78093	10000.000000	27596	785	1.000000	26786	856	1.000000	23277919	-0.000927
239907677	14903002	77759	10000.000000	28211	692	1.000000	27321	1017	1.000000	23440122	-0.000952
239904078	14912145	77505	10000.000000	27723	724	1.000000	26169	1138	1.000000	23603347	-0.001453
239927113	14918383	77334	10000.000000	28060	701	1.000000	26589	1008	1.000000	23766044	-0.001717
239970715	14909990	77808	10000.000000	28128	725	1.000000	27137	945	1.000000	23928749	-0.001778
239959667	14906163	77888	10000.000000	28097	744	1.000000	26620	1097	1.000000	24091514	-0.002354
239920442	14911739	77308	10000.000000	28220	619	1.000000	26874	939	1.000000	24253142	-0.002426
239918940	14919753	77356	10000.000000	28580	610	1.000000	26947	856	1.000000	24414408	-0.001820
239917977	14911613	77727	10000.000000	28340	714	1.000000	26447	1075	1.000000	24575954	-0.001623
239942634	14915547	77607	10000.000000	28464	624	1.000000	27028	833	1.000000	24737991	-0.001558
239964980	14915139	77546	10000.000000	27533	961	1.000000	26402	1032	1.000000	24898221	-0.001552
239987809	14892852	77479	10000.000000	27954	628	1.000000	26980	872	1.000000	25058417	-0.001565
239920898	14903554	77698	10000.000000	28017	799	1.000000	26259	1191	1.000000	25218331	-0.002520
239955709	14906141	77253	10000.000000	28045	750	1.000000	26884	993	1.000000	25377925	-0.002536
239949130	14902039	77608	10000.000000	27749	818	1.000000	26832	981	1.000000	25538052	-0.002269
239930866	14914352	77401	10000.000000	28329	665	1.000000	26891	887	1.000000	25696615	-0.002173
239945238	14900086	77590	10000.000000	28063	776	1.000000	26793	960	1.000000	25855585	-0.001842
239997963	14904009	77414	10000.000000	27543	895	1.000000	26535	1008	1.000000	26013891	-0.001775
239963224	14893339	77645	10000.000000	27247	846	1.000000	26749	941	1.000000	26173036	-0.001798
239890186	14919316	77654	10000.000000	28010	723	1.000000	27081	921	1.000000	26331006	-0.001724
239947566	14896693	77789	10000.000000	28056	705	1.000000	26792	979	1.000000	26488697	-0.001728
239947714	14906743	77252	10000.000000	28070	728	1.000000	26441	963	1.000000	26646115	-0.001683
239928667	14916370	77602	10000.000000	27792	833	1.000000	26611	900	1.000000	26803709	-0.000800
239919591	14913517	77366	10000.000000	27477	854	1.000000	26996	910	1.000000	26962547	-0.000801
239923139	14915733	78310	10000.000000	27755	825	1.000000	26117	1060	1.000000	27119054	-0.000852
239893450	14910222	77346	10000.000000	27740	783	1.000000	26448	1092	1.000000	27275928	-0.000570
239920064	14906944	77734	10000.000000	28032	621	1.000000	26974	974	1.000000	27433541	-0.000465
239880072	14917967	78177	10000.000000	28226	732	1.000000	27030	918	1.000000	27590297	0.000374
npatches	nstrain	runtime	dt	init_x	init_y	init_y_blood	init_z	init_S	beta0	beta1	beta2	beta3	mean_beta	B	d	delta	delta_blood	b[0]	mut	m	CTL	c	g	epsilon	k	het	lambda	rho	omega	x_max	patch.dyna	DELTA	A	VA
10000	1	100.000000	0.001000	21900	9499	5000000	0.001000	10000000	25.220823	24.341045	14.666947	16.000001	18	800000000	0.010000	1.000000	432.000000	80000	0.000050	0.004800	0	0.500000	0.000000	2.500000	11.000000	0.500000	0.001000	0.001000	0.010000	31872	0	10.000000	7.000000	1.000000
sus	inf	inf_blood	z	x[0]	y[0][0]	z[0]	x[1]	y[1][0]	z[1]	S[0]	synchrony
219000000	94990000	5000000	10.000000	21900	9499	0.001000	21900	9499	0.001000	10000000	0.000000
121257455	63545728	332965	3941.516320	8422	7868	0.394152	8736	7707	0.394152	10633092	0.000000
182895208	30830914	160713	6325.803353	12622	4506	0.632580	12970	4597	0.632580	10964148	0.000000
213224900	21076240	109794	7771.765723	14913	3429	0.777177	15264	3443	0.777177	11216167	0.000000
229934157	16704517	87270	8648.676577	15944	3072	0.864868	16742	2926	0.864868	11423875	0.000000
239266756	14531608	75838	9180.483393	17153	2660	0.918048	17697	2624	0.918048	11607448	0.000000
244736377	13304702	69521	9503.000201	17038	2746	0.950300	18045	2629	0.950300	11776785	0.000000
247880337	12625924	65132	9698.592075	17316	2685	0.969859	18227	2454	0.969859	11937077	0.000000
249803838	12204505	63165	9817.209710	17965	2393	0.981721	18792	2340	0.981721	12092837	0.000000
250905920	11994789	62409	9889.145947	18124	2392	0.988915	18827	2321	0.988915	12245032	0.000000
251579206	11835317	61493	9932.772025	17549	2622	0.993277	18778	2300	0.993277	12394607	0.000000
251965709	11776653	61548	9959.229270	18255	2395	0.995923	19270	2180	0.995923	12542890	0.000000
252237521	11717396	61468	9975.274394	18481	2308	0.997527	18685	2290	0.997527	12691620	0.000000
252388506	11684483	60886	9985.005037	18402	2247	0.998501	18335	2300	0.998501	12838477	0.000000
252481044	11652631	60875	9990.906233	18131	2504	0.999091	18791	2320	0.999091	12986351	0.000000
252577587	11638678	60697	9994.485041	18107	2337	0.999449	19017	2276	0.999449	13132208	0.000000
252567906	11645523	60983	9996.655426	18380	2359	0.999666	18802	2269	0.999666	13278935	0.000000
252605157	11637901	60519	9997.971667	17889	2564	0.999797	19035	2127	0.999797	13424824	0.000000
252590314	11643644	60776	9998.769908	18201	2616	0.999877	19143	2114	0.999877	13570427	0.000000
252656546	11637228	60313	9999.254005	18499	2272	0.999925	18766	2244	0.999925	13715496	0.000000
252612474	11624622	60151	9999.547588	18313	2307	0.999955	19114	2497	0.999955	13860299	0.000000
252626408	11636692	60503	9999.725632	18454	2163	0.999973	18857	2184	0.999973	14005986	0.000000
252611395	11635574	60409	9999.833608	18034	2252	0.999983	18624	2280	0.999983	14150783	0.000000
252668585	11630475	60441	9999.899091	17977	2325	0.999990	19107	2233	0.999990	14294940	0.000000
252644414	11636204	60597	9999.938803	18134	2412	0.999994	18392	2375	0.999994	14438706	0.000000
252661899	11628074	60366	9999.962887	17909	2313	0.999996	19195	2252	0.999996	14583225	0.000000
252611422	11640656	60652	9999.977493	18748	2226	0.999998	19093	2183	0.999998	14728126	0.000000
252582992	11635993	60658	9999.986350	18209	2410	0.999999	18363	2215	0.999999	14871990	0.000000
252620771	11631825	60734	9999.991722	18601	2348	0.999999	19139	2271	0.999999	15015236	0.000000
252582062	11635208	60717	9999.994980	18140	2501	0.999999	18850	2245	0.999999	15157929	0.000000
252630257	11624318	60919	9999.996955	18168	2433	1.000000	18619	2297	1.000000	15300860	0.000000
252624076	11625630	60657	9999.998154	18211	2351	1.000000	19227	2126	1.000000	15442934	0.000000
252630390	11640264	60432	9999.998880	18586	2143	1.000000	18860	2473	1.000000	15585289	0.000000
252641421	11627891	60572	9999.999321	18318	2370	1.000000	18883	2240	1.000000	15727255	0.000000
252638165	11631813	60418	9999.999588	18176	2527	1.000000	19164	2308	1.000000	15869974	0.000000
252657097	11624438	60615	9999.999750	18275	2473	1.000000	18765	2252	1.000000	16011803	0.000000
252652241	11616745	60644	9999.999849	18335	2474	1.000000	18553	2480	1.000000	16153215	0.000000
252587946	11629201	60366	9999.999908	18247	2490	1.000000	19272	2091	1.000000	16295328	0.000000
252634641	11621622	60356	9999.999944	18516	2264	1.000000	18603	2285	1.000000	16436231	0.000000
252650465	11630847	60688	9999.999966	17844	2480	1.000000	18966	2209	1.000000	16578326	0.000000
252622258	11638695	60789	9999.999980	18135	2507	1.000000	18554	2343	1.000000	16718935	-1.#IND00
252636115	11630132	60613	9999.999988	18326	2293	1.000000	19153	2196	1.000000	16859886	-0.006400
252603653	11639758	60570	9999.999992	18366	2234	1.000000	19013	2164	1.000000	17000034	-0.000225
252638056	11632936	60716	9999.999995	17829	2513	1.000000	18903	2120	1.000000	17139928	0.006717
252630029	11631541	60721	9999.999997	17864	2468	1.000000	18785	2405	1.000000	17279513	0.000521
252593575	11640898	60242	9999.999998	18238	2372	1.000000	18726	2385	1.000000	17419076	-0.000348
252657902	11625055	60580	9999.999999	18394	2294	1.000000	18890	2001	1.000000	17558835	-0.000386
252700693	11615892	60487	9999.999999	18041	2400	1.000000	18824	2239	1.000000	17697800	-0.002574
252690079	11626329	60133	10000.000000	18028	2318	1.000000	19082	2146	1.000000	17836523	-0.002079
252629069	11636640	60766	10000.000000	18256	2247	1.000000	19095	2232	1.000000	17975562	-0.001978
252671958	11626023	60392	10000.000000	18498	2294	1.000000	18737	2416	1.000000	18114297	-0.002586
252609247	11639213	60427	10000.000000	18336	2347	1.000000	18851	2171	1.000000	18252655	-0.002096
252641943	11624562	60693	10000.000000	18332	2484	1.000000	18554	2529	1.000000	18390671	-0.000246
252629011	11643329	60311	10000.000000	18157	2432	1.000000	19052	2138	1.000000	18528887	0.000300
252607797	11640745	60944	10000.000000	18278	2424	1.000000	19182	2087	1.000000	18666719	0.000584
252675032	11626321	60643	10000.000000	17720	2632	1.000000	19003	2193	1.000000	18804208	0.001150
252635798	11612459	60846	10000.000000	18281	2282	1.000000	19136	2238	1.000000	18941637	0.000434
252623028	11636104	60541	10000.000000	18350	2348	1.000000	19070	2011	1.000000	19079391	0.001006
252660043	11637766	60372	10000.000000	17952	2514	1.000000	18624	2263	1.000000	19216463	0.002319
252621029	11627852	60277	10000.000000	18217	2558	1.000000	18897	2412	1.000000	19353565	0.002123
252669354	11622884	60642	10000.000000	18268	2325	1.000000	18913	2220	1.000000	19490176	0.002068
252581276	11630193	60515	10000.000000	18143	2246	1.000000	18646	2246	1.000000	19626449	0.001739
252611031	11632030	60208	10000.000000	18248	2387	1.000000	19084	2202	1.000000	19762885	0.002434
252675397	11618930	60461	10000.000000	18428	2165	1.000000	19100	2357	1.000000	19898662	0.002209
252659056	11618450	60713	10000.000000	17429	2672	1.000000	18451	2266	1.000000	20034284	0.002943
252659164	11628848	60771	10000.000000	18695	2111	1.000000	18641	2462	1.000000	20170158	0.002254
252647203	11625473	60481	10000.000000	18434	2365	1.000000	18302	2468	1.000000	20305851	0.001688
252661125	11617016	60412	10000.000000	18086	2427	1.000000	18948	2233	1.000000	20440863	0.001170
252709342	11616112	60427	10000.000000	18249	2269	1.000000	19537	2091	1.000000	20576375	0.001194
252616421	11633908	60765	10000.000000	17965	2639	1.000000	18331	2347	1.000000	20711754	0.001982
252666601	11625759	60889	10000.000000	18702	2285	1.000000	18577	2438	1.000000	20846564	0.001803
252619234	11635659	60320	10000.000000	18833	2256	1.000000	18693	2377	1.000000	20981431	0.002898
252634143	11633580	60731	10000.000000	18130	2397	1.000000	19214	2270	1.000000	21116102	0.004053
252637047	11631632	60087	10000.000000	17944	2387	1.000000	18577	2282	1.000000	21250827	0.003978
252646470	11628161	60362	10000.000000	18237	2424	1.000000	19031	2256	1.000000	21385880	0.004346
252634839	11616635	60472	10000.000000	18804	2260	1.000000	18654	2343	1.000000	21519744	0.003954
252652076	11642497	60683	10000.000000	17924	2196	1.000000	18653	2396	1.000000	21652764	0.003894
252660896	11627927	60567	10000.000000	17788	2556	1.000000	19387	2131	1.000000	21786719	0.004357
252638647	11624685	60826	10000.000000	18459	2354	1.000000	18864	2449	1.000000	21919845	0.004327
252626761	11632132	60436	10000.000000	18762	2048	1.000000	18966	2193	1.000000	22053178	0.003763
252658765	11622993	60783	10000.000000	18109	2356	1.000000	18983	2243	1.000000	22185632	0.002773
252643473	11621200	60555	10000.000000	18168	2432	1.000000	19131	2207	1.000000	22318035	0.002788
252658973	11626508	61026	10000.000000	18509	2290	1.000000	18821	2026	1.000000	22450993	0.002593
252631529	11626173	60282	10000.000000	17978	2410	1.000000	18557	2357	1.000000	22582995	0.003027
252605579	11637689	60365	10000.000000	18455	2328	1.000000	19193	2363	1.000000	22714895	0.002121
252668019	11619478	60448	10000.000000	18231	2307	1.000000	18669	2387	1.000000	22847057	0.002052
252707950	11620071	60397	10000.000000	18094	2298	1.000000	18880	2161	1.000000	22978477	0.002108
252554573	11618097	60743	10000.000000	18300	2380	1.000000	18536	2296	1.000000	23109663	0.002532
252657060	11628560	60431	10000.000000	18248	2221	1.000000	18526	2280	1.000000	23240425	0.002984
252624087	11632342	60953	10000.000000	18281	2366	1.000000	18613	2311	1.000000	23371033	0.002740
252655203	11626970	60583	10000.000000	18845	2093	1.000000	18968	2231	1.000000	23501898	0.002834
252602154	11632718	60440	10000.000000	18190	2437	1.000000	18877	2290	1.000000	23631648	0.002812
252643765	11627849	60924	10000.000000	18111	2399	1.000000	19120	2239	1.000000	23762075	0.001686
252669033	11624847	60565	10000.000000	18255	2336	1.000000	18815	2298	1.000000	23891972	0.001525
252643467	11624069	60780	10000.000000	18304	2367	1.000000	18844	2175	1.000000	24023714	0.001520
252635007	11625508	60265	10000.000000	18174	2442	1.000000	18983	2203	1.000000	24153710	0.001467
252653241	11628366	60839	10000.000000	17957	2386	1.000000	18945	2230	1.000000	24283200	0.001091
252629799	11636984	60297	10000.000000	18295	2415	1.000000	18909	2201	1.000000	24413542	0.000932
252646566	11641159	60563	10000.000000	17820	2423	1.000000	18989	2046	1.000000	24542399	0.000847
252630543	11621987	60878	10000.000000	18090	2553	1.000000	18612	2394	1.000000	24671027	0.000766
npatches	nstrain	runtime	dt	init_x	init_y	init_y_blood	init_z	init_S	beta0	beta1	beta2	beta3	mean_beta	B	d	delta	delta_blood	b[0]	mut	m	CTL	c	g	epsilon	k	het	lambda	rho	omega	x_max	patch.dyna	DELTA	A	VA
10000	1	100.000000	0.001000	21900	9499	5000000	0.001000	10000000	16.096879	19.849577	9.715627	26.181332	18	800000000	0.010000	1.000000	432.000000	80000	0.000050	0.004800	0	0.500000	0.000000	2.500000	12.000000	0.500000	0.001000	0.001000	0.010000	31872	0	10.000000	7.000000	1.000000
sus	inf	inf_blood	z	x[0]	y[0][0]	z[0]	x[1]	y[1][0]	z[1]	S[0]	synchrony
219000000	94990000	5000000	10.000000	21900	9499	0.001000	21900	9499	0.001000	10000000	0.000000
126500854	57601919	301418	3941.516320	13105	5571	0.394152	11079	6292	0.394152	10623084	0.000000
192247669	26587032	138857	6325.803353	20262	2473	0.632580	16804	3296	0.632580	10929793	0.000000
223980110	17528508	91561	7771.765723	23771	1432	0.777177	19741	2207	0.777177	11155035	0.000000
241019720	13594137	71241	8648.676577	26626	863	0.864868	22253	1791	0.864868	11335396	0.000000
250492141	11604318	60236	9180.483393	27447	759	0.918048	22779	1558	0.918048	11490622	0.000000
255979768	10504301	54926	9503.000201	28217	544	0.950300	23276	1396	0.950300	11630635	0.000000
259102684	9906183	51173	9698.592075	29248	356	0.969859	23732	1379	0.969859	11763250	0.000000
260947680	9563129	50150	9817.209710	28879	444	0.981721	23973	1370	0.981721	11890435	0.000000
262153240	9329392	48867	9889.145947	29130	462	0.988915	24231	1200	0.988915	12015194	0.000000
262805572	9217559	48075	9932.772025	29214	505	0.993277	24755	1359	0.993277	12136800	0.000000
263135659	9145579	47357	9959.229270	28617	590	0.995923	24374	1168	0.995923	12257945	0.000000
263421900	9104293	47040	9975.274394	28937	479	0.997527	24763	1195	0.997527	12378821	0.000000
263577452	9072715	47058	9985.005037	28852	415	0.998501	24909	1160	0.998501	12498826	0.000000
263646750	9044483	47379	9990.906233	28925	484	0.999091	24591	1187	0.999091	12617799	0.000000
263744304	9045394	46893	9994.485041	29262	377	0.999449	24352	1325	0.999449	12736770	0.000000
263761868	9034264	47615	9996.655426	29747	395	0.999666	24986	1071	0.999666	12855879	0.000000
263772197	9035566	46957	9997.971667	29767	355	0.999797	24688	1199	0.999797	12974629	0.000000
263775512	9030712	47196	9998.769908	29951	319	0.999877	24609	1128	0.999877	13092908	0.000000
263819783	9021016	46801	9999.254005	29409	444	0.999925	24744	1138	0.999925	13210529	0.000000
263873492	9022913	46862	9999.547588	29647	335	0.999955	24892	1066	0.999955	13328336	0.000000
263844538	9029059	46898	9999.725632	29465	381	0.999973	24594	1036	0.999973	13445694	0.000000
263797645	9031561	46917	9999.833608	29559	441	0.999983	25351	1121	0.999983	13563030	0.000000
263793058	9029068	46910	9999.899091	29906	344	0.999990	24885	1143	0.999990	13680476	0.000000
263845935	9018729	46805	9999.938803	29520	439	0.999994	23783	1313	0.999994	13797987	0.000000
263815142	9023634	46963	9999.962887	29618	423	0.999996	24798	1204	0.999996	13915358	0.000000
263777756	9041322	47267	9999.977493	29213	440	0.999998	25191	1102	0.999998	14032494	0.000000
263805312	9027941	46982	9999.986350	29479	445	0.999999	24841	1124	0.999999	14149051	0.000000
263727453	9042677	47472	9999.991722	29613	333	0.999999	24883	1146	0.999999	14265681	0.000000
263810740	9035257	46868	9999.994980	29773	322	0.999999	24266	1345	0.999999	14382096	0.000000
263843379	9022061	46665	9999.996955	29490	443	1.000000	24811	1179	1.000000	14497656	0.000000
263792139	9024334	47064	9999.998154	29642	399	1.000000	24986	1036	1.000000	14613772	0.000000
263851059	9031241	47108	9999.998880	29684	411	1.000000	24941	1175	1.000000	14729446	0.000000
263858161	9024177	46951	9999.999321	29797	322	1.000000	24675	1208	1.000000	14845567	0.000000
263798850	9035918	47141	9999.999588	30171	326	1.000000	24941	1150	1.000000	14960888	0.000000
263882856	9024899	47174	9999.999750	29617	434	1.000000	24321	1268	1.000000	15075672	0.000000
263800193	9033284	47126	9999.999849	29741	314	1.000000	23513	1345	1.000000	15190510	0.000000
263827876	9030879	47160	9999.999908	29645	402	1.000000	24387	1133	1.000000	15305624	0.000000
263792156	9032063	46890	9999.999944	29741	415	1.000000	24496	1187	1.000000	15420514	0.000000
263772966	9035577	46697	9999.999966	29551	350	1.000000	24790	1090	1.000000	15535415	0.000000
263814716	9032242	47362	9999.999980	29320	479	1.000000	24467	1132	1.000000	15649922	-1.#IND00
263793656	9034692	47216	9999.999988	28720	516	1.000000	25084	1288	1.000000	15764586	-1.#IND00
263783360	9036723	46718	9999.999992	29566	331	1.000000	24471	1121	1.000000	15879068	0.004640
263802294	9029766	47299	9999.999995	30180	330	1.000000	24481	1257	1.000000	15992894	0.003617
263846545	9016614	46878	9999.999997	29480	414	1.000000	25110	1108	1.000000	16106364	0.015413
263838017	9031630	46922	9999.999998	29422	418	1.000000	24492	1220	1.000000	16219899	0.012108
263817442	9020660	47309	9999.999999	29645	410	1.000000	24667	1230	1.000000	16333742	0.011473
263826669	9026773	47033	9999.999999	29388	426	1.000000	24387	1309	1.000000	16446887	0.012767
263833706	9035637	46917	10000.000000	29088	462	1.000000	24884	1087	1.000000	16559801	0.012364
263874116	9025965	46765	10000.000000	29195	460	1.000000	24900	1276	1.000000	16672868	0.011812
263826437	9034495	46997	10000.000000	29478	346	1.000000	25264	1051	1.000000	16785333	0.009612
263769660	9041042	47051	10000.000000	29495	407	1.000000	24268	1319	1.000000	16898099	0.010704
263794067	9032859	46857	10000.000000	29750	324	1.000000	24404	1138	1.000000	17010553	0.009536
263847544	9024492	47172	10000.000000	29868	316	1.000000	24786	1122	1.000000	17122786	0.008892
263778192	9041609	46922	10000.000000	28971	588	1.000000	24286	1192	1.000000	17234469	0.011150
263764569	9031141	47118	10000.000000	28755	570	1.000000	24763	1083	1.000000	17346855	0.010904
263868263	9017426	47119	10000.000000	29608	382	1.000000	24479	1163	1.000000	17458273	0.010377
263769647	9044073	47201	10000.000000	29791	340	1.000000	24923	1085	1.000000	17569598	0.009552
263832027	9019454	46787	10000.000000	29293	476	1.000000	24074	1441	1.000000	17680565	0.009268
263854201	9021617	46767	10000.000000	29547	433	1.000000	24486	1229	1.000000	17790937	0.008638
263820303	9028747	47166	10000.000000	29424	417	1.000000	24921	1141	1.000000	17901527	0.009379
263825920	9032560	47093	10000.000000	30072	281	1.000000	24878	1198	1.000000	18013398	0.008793
263808431	9032184	46863	10000.000000	29707	420	1.000000	24856	1051	1.000000	18123417	0.007469
263791491	9044668	46972	10000.000000	29619	406	1.000000	25376	1010	1.000000	18234170	0.007226
263815977	9018852	46722	10000.000000	29839	316	1.000000	23842	1321	1.000000	18345053	0.004916
263807562	9027292	46970	10000.000000	29711	323	1.000000	25246	1125	1.000000	18454656	0.004654
263811356	9023584	46829	10000.000000	29801	425	1.000000	24538	1218	1.000000	18565101	0.004213
263793998	9033188	46862	10000.000000	29242	437	1.000000	24902	1103	1.000000	18674911	0.003902
263859841	9021285	47063	10000.000000	29906	294	1.000000	24906	1216	1.000000	18784673	0.004167
263820740	9024813	46818	10000.000000	29699	345	1.000000	25188	997	1.000000	18894270	0.004446
263882816	9010801	46747	10000.000000	29453	361	1.000000	24370	1237	1.000000	19004169	0.004466
263749164	9045023	47119	10000.000000	28758	531	1.000000	24938	1126	1.000000	19113238	0.004080
263815270	9029134	47275	10000.000000	29214	371	1.000000	25057	1124	1.000000	19222374	0.003397
263841912	9033083	47138	10000.000000	29814	302	1.000000	24258	1198	1.000000	19331459	0.002131
263856628	9014744	46969	10000.000000	29894	348	1.000000	24579	1248	1.000000	19440659	0.002006
263854404	9029750	47119	10000.000000	29613	453	1.000000	24702	1290	1.000000	19548889	0.001819
263814905	9028562	46711	10000.000000	29053	503	1.000000	24972	1113	1.000000	19657310	0.001756
263770891	9036174	47337	10000.000000	29696	351	1.000000	24737	1039	1.000000	19765735	0.000242
263823648	9019940	46718	10000.000000	29453	451	1.000000	24320	1346	1.000000	19873740	0.000218
263817728	9040750	47310	10000.000000	29453	388	1.000000	24732	1123	1.000000	19981140	0.000417
263805095	9031614	46807	10000.000000	29701	381	1.000000	24946	1175	1.000000	20089015	-0.000073
263762823	9033920	46967	10000.000000	29241	417	1.000000	24529	1348	1.000000	20196759	-0.000659
263802698	9034614	46897	10000.000000	29561	412	1.000000	24139	1258	1.000000	20304705	-0.000842
263815020	9026038	47097	10000.000000	29346	326	1.000000	24602	1005	1.000000	20412599	-0.000514
263791316	9042238	46697	10000.000000	29152	539	1.000000	24749	1227	1.000000	20519830	0.000052
263797456	9030668	47380	10000.000000	29434	319	1.000000	24862	1144	1.000000	20627588	0.000501
263790838	9023667	47036	10000.000000	29981	230	1.000000	24507	1361	1.000000	20734377	0.000422
263758532	9038467	46912	10000.000000	30020	327	1.000000	25300	1062	1.000000	20841335	0.000246
263810205	9024774	46807	10000.000000	30095	350	1.000000	24927	1160	1.000000	20948253	0.000600
263824992	9026417	46843	10000.000000	30205	271	1.000000	24503	1166	1.000000	21054570	0.000573
263805551	9033785	46959	10000.000000	29959	404	1.000000	24353	1222	1.000000	21160669	0.000417
263839139	9030486	47114	10000.000000	29623	325	1.000000	24590	1102	1.000000	21267066	0.001001
263835839	9032790	46945	10000.000000	29414	435	1.000000	24391	1098	1.000000	21373272	0.000999
263768444	9045618	46978	10000.000000	29524	420	1.000000	25068	1093	1.000000	21478203	0.001495
263748447	9025778	46965	10000.000000	29514	374	1.000000	24997	1177	1.000000	21583938	0.001316
263820964	9028749	47018	10000.000000	30241	263	1.000000	24509	1318	1.000000	21689167	0.002530
263784840	9034950	46868	10000.000000	29570	333	1.000000	24548	1229	1.000000	21794028	0.002354
263814898	9031470	47116	10000.000000	30040	367	1.000000	24995	1130	1.000000	21898718	0.002469
263847220	9025295	46840	10000.000000	29276	378	1.000000	24628	1231	1.000000	22003190	0.002628
263818457	9029116	47192	10000.000000	29312	421	1.000000	24708	1256	1.000000	22107545	0.002532
npatches	nstrain	runtime	dt	init_x	init_y	init_y_blood	init_z	init_S	beta0	beta1	beta2	beta3	mean_beta	B	d	delta	delta_blood	b[0]	mut	m	CTL	c	g	epsilon	k	het	lambda	rho	omega	x_max	patch.dyna	DELTA	A	VA
10000	1	100.000000	0.001000	21900	9499	5000000	0.001000	10000000	10.976132	13.574398	20.928819	11.597942	18	800000000	0.010000	1.000000	432.000000	80000	0.000050	0.004800	0	0.500000	0.000000	2.500000	13.000000	0.500000	0.001000	0.001000	0.010000	31872	0	10.000000	7.000000	1.000000
sus	inf	inf_blood	z	x[0]	y[0][0]	z[0]	x[1]	y[1][0]	z[1]	S[0]	synchrony
219000000	94990000	5000000	10.000000	21900	9499	0.001000	21900	9499	0.001000	10000000	0.000000
131656135	52257529	272665	3941.516320	17914	3502	0.394152	15715	4213	0.394152	10612000	0.000000
201172588	22914039	119082	6325.803353	26974	694	0.632580	24406	1292	0.632580	10895801	0.000000
233688383	14634859	75982	7771.765723	30504	170	0.777177	27898	589	0.777177	11095735	0.000000
250830865	11066055	57661	8648.676577	31355	123	0.864868	30626	160	0.864868	11251006	0.000000
260273548	9278332	48157	9180.483393	31593	56	0.918048	31290	120	0.918048	11381914	0.000000
265540340	8326772	43216	9503.000201	31855	49	0.950300	31130	102	0.950300	11498263	0.000000
268630659	7795491	40725	9698.592075	31840	76	0.969859	31416	74	0.969859	11607199	0.000000
270445661	7484536	38718	9817.209710	31919	32	0.981721	31346	67	0.981721	11711295	0.000000
271600947	7284968	38075	9889.145947	31564	30	0.988915	31127	62	0.988915	11812453	0.000000
272231991	7175348	37265	9932.772025	31729	44	0.993277	31708	107	0.993277	11911382	0.000000
272634528	7113042	37015	9959.229270	31970	39	0.995923	31594	62	0.995923	12008725	0.000000
272905030	7077305	36466	9975.272353	31774	25	0.997527	31466	89	0.997527	12105607	0.000000
273064927	7041777	36585	9985.003799	31651	25	0.998501	31702	36	0.998501	12202943	0.000000
273081862	7057031	36899	9990.905482	31581	34	0.999091	31421	92	0.999091	12298663	0.000000
273184916	7015604	36357	9994.484585	31773	33	0.999449	31501	71	0.999449	12394562	0.000000
273226166	7022786	36734	9996.655150	31785	38	0.999666	31583	55	0.999666	12490217	0.000000
273227192	7027928	36364	9997.971500	31946	39	0.999797	31594	41	0.999797	12585612	0.000000
273230468	7008251	36837	9998.769806	31913	35	0.999877	31485	53	0.999877	12680974	0.000000
273211248	7024161	36284	9999.253943	31762	15	0.999925	31698	36	0.999925	12776199	0.000000
273233961	7009481	36852	9999.547550	31782	22	0.999955	31636	37	0.999955	12871919	0.000000
273253863	7012173	36649	9999.723282	31824	35	0.999973	31422	102	0.999973	12966349	0.000000
273260961	7017606	36586	9999.832183	31769	36	0.999983	31424	75	0.999983	13060497	0.000000
273178864	7024949	36736	9999.880746	31780	16	0.999990	31868	58	0.999990	13154766	0.000000
273230239	7009719	36462	9999.927678	31518	51	0.999994	31331	71	0.999994	13248547	0.000000
273305984	7014833	36321	9999.956140	32010	37	0.999996	31586	36	0.999996	13342600	0.000000
273197200	7021313	36430	9999.973401	31877	26	0.999998	31646	76	0.999998	13437488	0.000000
273213768	7016048	36415	9999.980376	31777	40	0.999999	31455	64	0.999999	13531041	0.000000
273269123	7010952	36930	9999.988099	31775	21	0.999999	31529	53	0.999999	13624382	0.000000
273188079	7025426	36215	9999.992782	31841	50	0.999999	31587	59	0.999999	13717788	0.000000
273253387	7013384	36802	9999.995623	31789	29	1.000000	31808	30	1.000000	13811247	0.000000
273217922	7031544	36614	9999.997345	31492	33	1.000000	31742	45	1.000000	13905005	0.000000
273276160	7012116	36580	9999.998390	31718	15	1.000000	31728	58	1.000000	13998855	0.000000
273275157	6997067	36091	9999.999024	31642	33	1.000000	31636	58	1.000000	14091636	0.000000
273242940	7017470	36463	9999.999408	31776	23	1.000000	31454	69	1.000000	14184595	0.000000
273226204	7030870	36450	9999.992322	31993	24	1.000000	31545	46	1.000000	14278076	0.000000
273235004	7017931	36405	9999.995344	31934	19	1.000000	31357	73	1.000000	14370690	0.000000
273268777	7009824	36629	9999.997176	31894	22	1.000000	31600	64	1.000000	14463343	0.000000
273222549	7020313	36358	9999.998288	31632	31	1.000000	31662	38	1.000000	14556366	0.000000
273236970	7017222	36786	9999.998961	31748	28	1.000000	31802	39	1.000000	14648576	0.000000
273273267	7018921	36515	9999.999370	31703	27	1.000000	31655	51	1.000000	14740798	-1.#IND00
273227379	7025321	36679	9999.999618	31745	36	1.000000	31543	64	1.000000	14832504	-0.019200
273189112	7037978	36612	9999.999768	31661	31	1.000000	31405	33	1.000000	14924406	-0.053371
273185987	7025320	36223	9999.999860	31803	36	1.000000	31725	84	1.000000	15016498	-0.023775
273225854	7012744	36382	9999.999915	31882	21	1.000000	31646	40	1.000000	15107346	-0.031748
273275024	7018560	36232	9999.999948	31846	27	1.000000	31441	59	1.000000	15198315	-0.018649
273247536	7016690	36601	9999.999969	31878	38	1.000000	31592	43	1.000000	15289793	-0.011350
273237538	7016980	36731	9999.999981	31788	41	1.000000	31583	48	1.000000	15380580	-0.007673
273247161	7031648	36706	9999.999988	31713	47	1.000000	31699	44	1.000000	15471766	-0.009664
273281306	7007232	36724	9999.999993	31670	34	1.000000	31774	60	1.000000	15562635	-0.005846
273263398	7008976	36546	9999.999996	31484	52	1.000000	31671	54	1.000000	15653175	-0.007785
273198470	7028880	36439	9999.999997	31716	31	1.000000	31538	64	1.000000	15743663	-0.007335
273229969	7012948	36387	9999.976978	31799	24	1.000000	31710	83	1.000000	15834024	-0.013613
273266657	7007115	36455	9999.986038	31726	19	1.000000	31177	56	1.000000	15924261	-0.012546
273214644	7023048	36637	9999.991533	31812	27	1.000000	31340	49	1.000000	16015098	-0.011930
273205715	7016614	36652	9999.994865	31703	22	1.000000	31630	82	1.000000	16104858	-0.014653
273221257	7028404	36574	9999.996886	31882	25	1.000000	31647	72	1.000000	16195118	-0.015637
273250187	7017911	36370	9999.998111	31608	47	1.000000	31724	48	1.000000	16284860	-0.014740
273241002	7010227	36486	9999.998855	31747	38	1.000000	31627	72	1.000000	16374943	-0.015942
273273817	7012283	36411	9999.999305	31735	32	1.000000	31531	68	1.000000	16464284	-0.014118
273244849	7023976	36558	9999.999579	31865	29	1.000000	31698	51	1.000000	16553595	-0.013266
273236698	7018158	36746	9999.995010	31883	13	1.000000	31514	76	1.000000	16643019	-0.013348
273241898	7018595	36787	9999.996974	32041	34	1.000000	31610	38	1.000000	16732013	-0.012682
273207811	7021998	36589	9999.998165	31909	32	1.000000	31594	66	1.000000	16821606	-0.012235
273226907	7024552	36394	9999.998887	31633	32	1.000000	31459	38	1.000000	16910193	-0.011986
273258036	7007853	36520	9999.999325	31715	48	1.000000	31620	53	1.000000	16998442	-0.011374
273249959	7002662	36373	9999.999591	31649	29	1.000000	31556	94	1.000000	17086797	-0.010915
273275841	7018395	36200	9999.999752	31646	39	1.000000	31571	75	1.000000	17175371	-0.010551
273223759	7019252	36880	9999.984200	31793	32	1.000000	31624	40	1.000000	17263847	-0.010704
273270287	7016584	36505	9999.988461	31490	25	1.000000	31484	77	1.000000	17351667	-0.010629
273216142	7020299	36870	9999.993002	31395	22	1.000000	31546	63	1.000000	17439998	-0.010235
273263744	7011892	36652	9999.995756	31623	34	1.000000	31414	55	1.000000	17527586	-0.008227
273221615	7022520	36293	9999.995385	31716	41	1.000000	31520	41	1.000000	17615690	-0.007862
273307178	7009209	36338	9999.997201	31844	21	1.000000	31846	56	1.000000	17703699	-0.007729
273268924	7014621	36412	9999.998303	31699	42	1.000000	31659	44	1.000000	17790942	-0.007199
273221208	7027376	36499	9999.998971	31744	22	1.000000	31668	55	1.000000	17878499	-0.007489
273239600	7014186	36415	9999.999376	31691	28	1.000000	31524	41	1.000000	17966159	-0.007356
273212320	7037413	36309	9999.999621	31826	38	1.000000	31698	55	1.000000	18053355	-0.006643
273260748	7017436	36354	9999.999770	31752	24	1.000000	31637	34	1.000000	18140336	-0.007015
273264480	7014394	36605	9999.999861	31578	24	1.000000	31476	75	1.000000	18227710	-0.006792
273237665	7020382	36968	9999.999916	31904	22	1.000000	31573	63	1.000000	18314652	-0.006605
273269752	7020404	36552	9999.999949	31740	31	1.000000	31487	63	1.000000	18400830	-0.006316
273176484	7021757	36628	9999.999969	31552	50	1.000000	31583	35	1.000000	18486798	-0.007523
273253626	7017300	36644	9999.999981	31705	39	1.000000	31404	67	1.000000	18573302	-0.007326
273186845	7033907	36860	9999.999989	31739	32	1.000000	31695	40	1.000000	18659725	-0.007392
273228123	7030018	36760	9999.999993	31710	56	1.000000	31824	35	1.000000	18745532	-0.008017
273204423	7028407	36409	9999.999996	31752	25	1.000000	31687	52	1.000000	18831092	-0.008202
273265341	7004881	35949	9999.999997	31649	24	1.000000	31492	81	1.000000	18916274	-0.008861
273226145	7030268	36552	9999.999998	31722	45	1.000000	31552	54	1.000000	19002141	-0.009580
273230090	7016460	36585	9999.999999	32044	45	1.000000	31524	63	1.000000	19087343	-0.009545
273226451	7013009	36533	9999.999999	31698	32	1.000000	31810	73	1.000000	19172508	-0.010522
273258328	7019195	36430	10000.000000	31918	26	1.000000	31723	78	1.000000	19257760	-0.011024
273269258	7020517	36527	9999.982257	31669	30	1.000000	31768	54	1.000000	19342863	-0.010782
273307278	7001583	35856	9999.989240	31895	25	1.000000	31558	29	1.000000	19428383	-0.010725
273200721	7024256	36851	9999.993474	31879	30	1.000000	31665	53	1.000000	19513707	-0.011096
273225089	7010344	36745	9999.996042	31858	22	1.000000	31676	23	1.000000	19599062	-0.010671
273240465	7023062	36620	9999.997600	32025	18	1.000000	31571	85	1.000000	19683951	-0.011116
273217547	7027157	36534	9999.998544	31901	26	1.000000	31669	32	1.000000	19769049	-0.010312
273234407	7009051	36546	9999.999117	31719	31	1.000000	31833	44	1.000000	19852979	-0.010126
273250529	7025672	36433	9999.996229	31672	27	1.000000	31531	64	1.000000	19936322	-0.009984
npatches	nstrain	runtime	dt	init_x	init_y	init_y_blood	init_z	init_S	beta0	beta1	beta2	beta3	mean_beta	B	d	delta	delta_blood	b[0]	mut	m	CTL	c	g	epsilon	k	het	lambda	rho	omega	x_max	patch.dyna	DELTA	A	VA
10000	1	100.000000	0.001000	21900	9499	5000000	0.001000	10000000	14.886245	10.878672	13.675971	14.243333	18	800000000	0.010000	1.000000	432.000000	80000	0.000050	0.004800	0	0.500000	0.000000	2.500000	14.000000	0.500000	0.001000	0.001000	0.010000	31872	0	10.000000	7.000000	1.000000
sus	inf	inf_blood	z	x[0]	y[0][0]	z[0]	x[1]	y[1][0]	z[1]	S[0]	synchrony
219000000	94990000	5000000	10.000000	21900	9499	0.001000	21900	9499	0.001000	10000000	0.000000
137321350	47221564	245877	3941.516320	15383	3935	0.394152	18576	3028	0.394152	10600692	0.000000
210547355	19570090	101563	6325.803353	23871	1324	0.632580	28101	432	0.632580	10861522	0.000000
243871594	11971723	62406	7771.765723	27965	546	0.777177	31030	78	0.777177	11036476	0.000000
260881493	8786314	45668	8648.676577	29902	247	0.864868	31746	42	0.864868	11168435	0.000000
270005835	7236674	37535	9180.483393	30874	191	0.918048	31838	30	0.918048	11275669	0.000000
275209887	6391532	32994	9503.000201	31320	51	0.950300	31664	24	0.950300	11368150	0.000000
278153955	5939963	30876	9698.543549	31171	89	0.969859	31667	11	0.969859	11453583	0.000000
279983171	5659165	29656	9817.167023	31388	72	0.981721	31888	14	0.981721	11533471	0.000000
281060340	5488248	28556	9889.048647	31583	48	0.988915	31870	21	0.988915	11611020	0.000000
281682765	5398881	27968	9932.433698	31490	86	0.993277	31808	20	0.993277	11686188	0.000000
282018975	5342625	27834	9958.853611	31460	77	0.995923	31843	22	0.995923	11760913	0.000000
282267548	5289641	27546	9974.844780	31293	62	0.997527	31974	47	0.997527	11834746	0.000000
282397557	5286275	27459	9984.480079	31809	50	0.998501	31772	10	0.998501	11908135	0.000000
282475661	5276418	27173	9990.120147	31049	91	0.999091	31673	20	0.999091	11981022	0.000000
282497816	5268726	27253	9993.699571	31736	30	0.999449	31736	8	0.999449	12053872	0.000000
282577728	5261343	27345	9995.856994	31875	60	0.999666	31934	18	0.999666	12125724	0.000000
282595071	5255646	27479	9997.196829	31498	72	0.999797	31922	24	0.999797	12198248	0.000000
282583447	5252706	27190	9997.933445	31385	75	0.999877	31684	12	0.999877	12270432	0.000000
282594658	5247125	27318	9998.563769	31217	65	0.999925	31923	27	0.999925	12343118	0.000000
282647186	5250244	27304	9998.723229	31756	38	0.999955	31727	16	0.999955	12414879	0.000000
282607691	5253221	27695	9999.042306	31513	38	0.999973	31726	25	0.999973	12486884	0.000000
282664169	5249940	27378	9999.090698	31686	34	0.999983	31870	20	0.999983	12558944	0.000000
282616321	5252730	27684	9999.193189	31520	48	0.999990	31975	24	0.999990	12630915	0.000000
282686885	5239193	27665	9998.964738	31586	25	0.999994	31654	27	0.999994	12702511	0.000000
282668011	5239969	27327	9999.118779	31389	85	0.999996	32077	21	0.999996	12773827	0.000000
282637808	5237077	27486	9998.992777	31515	50	0.999998	31852	17	0.999998	12844978	0.000000
282593903	5250484	27536	9998.972171	31407	90	0.999999	31624	19	0.999999	12916233	0.000000
282650563	5239483	27334	9999.027568	31738	61	0.999999	31833	19	0.999999	12987034	0.000000
282544698	5264898	27342	9999.115444	31703	29	0.999999	31673	19	0.999999	13058504	0.000000
282613957	5254606	27310	9999.094913	31703	37	1.000000	31583	31	1.000000	13129869	0.000000
282547410	5260624	27622	9999.222368	31479	78	1.000000	31864	18	1.000000	13200988	0.000000
282624886	5245009	26988	9999.285450	31530	53	1.000000	31894	24	1.000000	13271417	0.000000
282660623	5244312	27446	9999.150252	31865	20	1.000000	31807	28	1.000000	13341810	0.000000
282579468	5261521	27696	9998.897708	31700	26	1.000000	31642	27	1.000000	13412597	0.000000
282661704	5236762	27401	9998.998464	31802	65	1.000000	31597	21	1.000000	13483034	0.000000
282623064	5244741	27195	9999.004671	31758	48	1.000000	31606	21	1.000000	13553034	0.000000
282651641	5243868	27266	9999.193125	31543	18	1.000000	31972	34	1.000000	13623023	0.000000
282709227	5237588	27456	9999.286701	31685	30	1.000000	31832	27	1.000000	13692825	0.000000
282619065	5249144	27121	9999.157378	31486	58	1.000000	31699	16	1.000000	13762526	0.000000
282581125	5255726	27610	9999.224334	31427	52	1.000000	31688	12	1.000000	13832192	-1.#IND00
282628451	5242068	27264	9999.135742	31510	73	1.000000	31976	21	1.000000	13901689	0.007200
282657264	5234997	27380	9999.194673	31798	23	1.000000	31898	18	1.000000	13971170	0.047415
282659171	5236806	27225	9999.016846	31591	55	1.000000	31609	14	1.000000	14041166	0.026570
282578743	5245549	27176	9998.977683	31475	39	1.000000	32171	19	1.000000	14111020	0.017174
282589043	5248197	27452	9998.989516	31523	54	1.000000	31659	23	1.000000	14180676	0.013018
282634972	5246025	27416	9998.935202	31499	86	1.000000	31703	7	1.000000	14250134	0.010484
282601754	5248320	27703	9998.878521	31405	73	1.000000	32026	19	1.000000	14319247	0.009742
282644344	5238399	27311	9998.915107	31434	37	1.000000	31848	15	1.000000	14388628	0.009331
282612880	5255165	26992	9999.017839	31668	24	1.000000	31611	20	1.000000	14458060	0.007583
282589506	5247450	27312	9999.096568	31444	34	1.000000	31835	18	1.000000	14526929	0.003356
282643597	5243263	27194	9999.102745	31595	53	1.000000	31900	20	1.000000	14595312	0.002368
282662047	5256315	27648	9999.163791	31566	58	1.000000	31816	8	1.000000	14663850	-0.000439
282601202	5247412	27149	9999.249495	31310	75	1.000000	31772	10	1.000000	14731931	-0.002183
282690876	5245156	27439	9999.264773	31670	24	1.000000	31847	20	1.000000	14800799	-0.002513
282635471	5244252	27292	9999.244159	31544	59	1.000000	31793	9	1.000000	14869555	-0.007194
282621294	5249989	27290	9998.896376	31725	51	1.000000	31581	18	1.000000	14937826	-0.008003
282606780	5242328	27587	9998.992140	31661	51	1.000000	31806	22	1.000000	15005536	-0.007953
282652185	5238779	27353	9998.919547	31609	29	1.000000	31828	13	1.000000	15073795	-0.007312
282660302	5240662	27203	9999.180178	31730	19	1.000000	31878	16	1.000000	15141601	-0.006401
282654626	5245401	27240	9999.117379	31561	43	1.000000	31799	11	1.000000	15209764	-0.006676
282621574	5256585	27168	9998.987865	31702	35	1.000000	31892	17	1.000000	15277628	-0.006940
282620385	5244185	27262	9999.153869	31594	45	1.000000	31700	16	1.000000	15344939	-0.006634
282573064	5253339	27623	9999.144597	31472	48	1.000000	31697	31	1.000000	15412837	-0.006411
282643380	5254699	27174	9999.215778	31479	59	1.000000	31904	23	1.000000	15480474	-0.004540
282649846	5245216	27475	9999.221218	31463	76	1.000000	31563	24	1.000000	15547511	-0.003785
282648161	5240647	27353	9999.103947	31603	31	1.000000	31739	14	1.000000	15614202	-0.003481
282608213	5259034	27421	9999.025768	31593	50	1.000000	31855	18	1.000000	15681701	-0.003585
282649001	5243293	27169	9998.957981	31928	33	1.000000	31476	30	1.000000	15748341	-0.003438
282578662	5262561	27355	9999.022840	31807	56	1.000000	31792	10	1.000000	15814758	-0.003409
282636310	5249306	27240	9999.149412	31847	53	1.000000	31824	28	1.000000	15881249	-0.003451
282634246	5245766	27363	9999.197623	31713	25	1.000000	31912	25	1.000000	15947747	-0.003420
282688612	5242706	27110	9999.117905	31662	54	1.000000	31653	14	1.000000	16014034	-0.004301
282636449	5246620	27456	9998.931683	31616	33	1.000000	31648	15	1.000000	16080320	-0.004348
282597520	5254713	27160	9999.021445	31569	35	1.000000	31797	15	1.000000	16146734	-0.004159
282649452	5254251	27217	9999.214742	31351	78	1.000000	31779	16	1.000000	16212898	-0.003216
282675854	5231256	27275	9998.996351	31447	46	1.000000	31781	25	1.000000	16278955	-0.003004
282640398	5248980	27402	9999.181904	31617	35	1.000000	31927	25	1.000000	16345474	-0.002933
282642980	5248482	27294	9998.747765	31225	62	1.000000	31898	10	1.000000	16411568	-0.002730
282634723	5244199	27297	9998.867187	31563	42	1.000000	31970	17	1.000000	16477109	-0.002266
282589756	5260175	27310	9999.046264	31481	41	1.000000	31792	24	1.000000	16542912	-0.001064
282629705	5243957	27267	9999.233036	31753	28	1.000000	31799	20	1.000000	16608624	-0.001077
282583704	5265333	27435	9998.865490	31696	40	1.000000	31787	19	1.000000	16674608	-0.000981
282658404	5241038	27199	9999.018536	31503	34	1.000000	31603	13	1.000000	16740044	-0.001730
282619960	5256166	27233	9999.017925	31479	53	1.000000	31754	10	1.000000	16805647	-0.001759
282614657	5246662	27145	9999.122729	31655	63	1.000000	31908	13	1.000000	16871175	-0.001699
282562772	5249812	27657	9999.092167	31689	29	1.000000	31657	20	1.000000	16936233	-0.002012
282630025	5254577	27301	9999.246182	31565	37	1.000000	31887	26	1.000000	17001471	-0.001922
282594887	5248285	27490	9999.311658	31886	19	1.000000	31802	14	1.000000	17065899	-0.002365
282634926	5246444	27135	9999.170361	31749	31	1.000000	31603	29	1.000000	17130558	-0.002576
282649845	5247759	27355	9999.263892	31648	72	1.000000	31846	21	1.000000	17195622	-0.002002
282614510	5248628	27352	9999.169803	31436	40	1.000000	31952	13	1.000000	17260441	-0.001258
282601538	5248884	27255	9999.341486	31676	25	1.000000	31884	15	1.000000	17325484	-0.001566
282660026	5235265	27237	9999.444105	31618	27	1.000000	31681	25	1.000000	17390449	-0.001575
282606670	5239734	27379	9999.405889	31692	63	1.000000	31662	15	1.000000	17455131	-0.001885
282590582	5254247	27265	9999.228826	31888	31	1.000000	31779	7	1.000000	17519318	-0.001839
282681851	5231804	27242	9999.238942	31534	31	1.000000	31896	22	1.000000	17583721	-0.000999
282599295	5261507	27269	9999.165967	31689	26	1.000000	31740	18	1.000000	17647705	-0.000643
282595540	5241717	27240	9999.217942	31664	37	1.000000	31885	30	1.000000	17711601	-0.000454
282610047	5252778	27280	9999.269111	31656	26	1.000000	31727	23	1.000000	17775206	-0.000740
npatches	nstrain	runtime	dt	init_x	init_y	init_y_blood	init_z	init_S	beta0	beta1	beta2	beta3	mean_beta	B	d	delta	delta_blood	b[0]	mut	m	CTL	c	g	epsilon	k	het	lambda	rho	omega	x_max	patch.dyna	DELTA	A	VA
10000	1	100.000000	0.001000	21900	9499	5000000	0.001000	10000000	23.334725	15.978575	10.388831	12.487367	18	800000000	0.010000	1.000000	432.000000	80000	0.000050	0.004800	0	0.500000	0.000000	2.500000	15.000000	0.500000	0.001000	0.001000	0.010000	31872	0	10.000000	7.000000	1.000000
sus	inf	inf_blood	z	x[0]	y[0][0]	z[0]	x[1]	y[1][0]	z[1]	S[0]	synchrony
219000000	94990000	5000000	10.000000	21900	9499	0.001000	21900	9499	0.001000	10000000	0.000000
142572331	42759605	223461	3941.516320	11109	5313	0.394152	15131	3704	0.394152	10589377	0.000000
219007315	16765546	87706	6325.803353	16624	2807	0.632580	23278	1322	0.632580	10829165	0.000000
252739278	9833803	51049	7771.765723	19951	1866	0.777177	27699	560	0.777177	10982869	0.000000
269540245	6981819	36560	8648.676577	21928	1420	0.864868	30212	206	0.864868	11091207	0.000000
278448602	5623660	29426	9180.459356	23417	1380	0.918048	30885	114	0.918048	11177173	0.000000
283378007	4883827	25528	9502.554084	24203	986	0.950300	31411	34	0.950300	11250467	0.000000
286223956	4473447	23362	9697.055408	24492	1128	0.969859	31610	62	0.969859	11315353	0.000000
287841120	4255159	22053	9813.189722	24602	1104	0.981721	31567	57	0.981721	11376584	0.000000
288858988	4105387	21518	9881.438429	25462	803	0.988915	31540	49	0.988915	11434337	0.000000
289477797	4014757	20896	9921.091361	24786	962	0.993277	31754	40	0.993277	11490597	0.000000
289849192	3966539	20663	9945.444546	25818	808	0.995923	31440	75	0.995923	11545683	0.000000
290052887	3938448	20321	9958.606163	26482	721	0.997527	31423	60	0.997527	11600806	0.000000
290197878	3924932	20384	9966.355510	25211	989	0.998501	31420	68	0.998501	11654553	0.000000
290273038	3907961	20192	9970.632009	24458	1063	0.999091	31749	13	0.999091	11708653	0.000000
290363808	3889539	20069	9972.817879	25579	985	0.999449	31793	36	0.999449	11762859	0.000000
290352255	3898958	20364	9972.418882	25351	875	0.999666	31549	31	0.999666	11816362	0.000000
290372996	3900970	20497	9973.780873	25619	762	0.999797	31611	26	0.999797	11870125	0.000000
290364074	3893224	20210	9974.602999	25546	757	0.999877	31586	47	0.999877	11923424	0.000000
290400214	3887620	20070	9975.054706	24869	839	0.999925	31744	51	0.999925	11976875	0.000000
290388935	3898340	20523	9975.386997	25205	1015	0.999955	31720	26	0.999955	12030310	0.000000
290392036	3890596	20005	9976.735624	24358	990	0.999973	31816	29	0.999973	12083101	0.000000
290393700	3893826	20358	9977.293821	25500	983	0.999983	31604	48	0.999983	12136341	0.000000
290388584	3892656	20303	9977.191008	25271	881	0.999990	31627	5	0.832107	12188612	0.000000
290355849	3893858	20316	9975.875098	25545	954	0.999994	31760	33	0.898181	12241522	0.000000
290342886	3905771	20373	9977.081258	25294	800	0.999996	31811	38	0.938251	12293801	0.000000
290438843	3886008	20285	9975.849106	25353	1073	0.999998	31440	49	0.962552	12345776	0.000000
290444599	3881439	19889	9975.430302	25383	841	0.999999	31621	29	0.977290	12398177	0.000000
290370659	3899273	20409	9975.398996	24240	1004	0.999999	31848	14	0.986227	12451041	0.000000
290355789	3891366	20269	9975.085763	24787	940	0.999999	31623	51	0.991647	12503140	0.000000
290372729	3897253	20394	9973.197888	24941	954	1.000000	31617	27	0.994935	12555041	0.000000
290372523	3891418	20218	9974.338817	25159	936	1.000000	31877	27	0.996928	12606918	0.000000
290396217	3893541	20111	9975.175305	25363	847	1.000000	31741	16	0.998137	12658913	0.000000
290413143	3893085	20108	9976.174399	24296	1028	1.000000	31872	21	0.998870	12711676	0.000000
290414585	3878935	20119	9975.194265	25075	851	1.000000	31747	31	0.999315	12763663	0.000000
290326090	3903034	20102	9976.278100	25655	760	1.000000	31691	46	0.999584	12815294	0.000000
290413282	3890877	20137	9975.945108	26030	816	1.000000	31622	38	0.999748	12866725	0.000000
290364274	3901815	20239	9975.977667	25067	885	1.000000	31476	45	0.999847	12919174	0.000000
290365837	3896253	20152	9976.245071	24992	982	1.000000	31672	50	0.999907	12970724	0.000000
290409675	3895007	20232	9975.681238	25105	953	1.000000	31331	28	0.999944	13022551	0.000000
290403791	3888580	20368	9975.564541	25085	905	1.000000	31435	61	0.999966	13073719	-1.#IND00
290377727	3895106	20426	9976.264168	24832	970	1.000000	31753	46	0.999979	13125227	-1.#IND00
290373875	3900608	20269	9976.280439	25408	875	1.000000	31623	43	0.999987	13176091	-0.016434
290399675	3893731	20097	9976.223395	25357	826	1.000000	31666	35	0.999992	13227208	-0.018630
290405070	3884604	20444	9976.099689	25340	968	1.000000	31662	46	0.999995	13278106	0.003364
290445959	3885775	20270	9975.458281	24799	939	1.000000	31748	27	0.999997	13328873	0.005551
290391424	3891186	20108	9977.478476	25153	891	1.000000	31498	40	0.999998	13379705	0.002305
290383536	3893072	20526	9977.253637	25348	958	1.000000	31980	12	0.999999	13430394	0.000336
290369511	3895360	20314	9975.316497	25154	840	1.000000	31487	43	0.999999	13481183	-0.003440
290411423	3889547	20104	9975.044907	25032	943	1.000000	31683	29	1.000000	13532203	-0.000915
290384987	3897899	20296	9975.063562	24588	817	1.000000	31840	35	1.000000	13583344	-0.003988
290370807	3896812	20340	9974.522869	25079	1097	1.000000	31544	16	1.000000	13634114	-0.003106
290405997	3895626	20266	9975.063152	25630	822	1.000000	31598	41	1.000000	13684597	-0.005726
290372281	3900686	20529	9975.239879	24767	965	1.000000	31547	53	1.000000	13734930	-0.004065
290411487	3891202	20064	9976.629848	25250	909	1.000000	31612	52	1.000000	13785971	-0.003142
290365295	3900334	20471	9977.530659	24871	926	1.000000	31571	32	1.000000	13836362	-0.000006
290336559	3900935	20389	9977.662539	25417	849	1.000000	31637	48	1.000000	13887057	-0.000058
290421798	3885693	20219	9976.324416	25137	806	1.000000	31586	43	1.000000	13937097	0.000928
290394775	3894914	20447	9975.561996	25169	1054	1.000000	31437	52	1.000000	13987053	0.001287
290368153	3895357	20183	9976.140646	24588	1017	1.000000	31740	36	1.000000	14037528	0.001046
290385352	3892941	20269	9976.072364	25227	835	1.000000	31732	29	1.000000	14087708	-0.000294
290405700	3899635	20110	9975.947787	25439	846	1.000000	31500	41	1.000000	14137423	-0.000617
290399322	3884720	20272	9974.502275	24848	1074	1.000000	31524	29	1.000000	14188037	-0.000556
290351277	3904581	20333	9975.192879	25269	895	1.000000	31479	13	1.000000	14238001	-0.000568
290393637	3887272	20320	9974.542425	24806	917	1.000000	31483	27	1.000000	14287295	-0.001988
290373049	3896960	20191	9975.897620	25414	888	1.000000	31705	40	1.000000	14337332	-0.002358
290334743	3901643	20016	9976.934971	25390	928	1.000000	31593	36	1.000000	14387050	-0.002313
290388619	3895250	20318	9976.442782	25163	883	1.000000	31812	22	1.000000	14436800	-0.002113
290405713	3899130	20250	9976.491760	25454	951	1.000000	31720	6	1.000000	14486612	-0.002817
290416375	3892644	20316	9975.898329	24600	863	1.000000	31494	42	1.000000	14536210	-0.002763
290362754	3903032	20545	9976.472168	25796	925	1.000000	31930	21	1.000000	14585601	-0.002944
290350541	3895642	20184	9976.167042	24877	808	1.000000	31669	12	1.000000	14634692	-0.002732
290384465	3902138	20320	9975.939110	25210	940	1.000000	31584	23	1.000000	14683768	-0.002780
290381962	3892481	20199	9974.875939	25682	677	1.000000	31772	32	1.000000	14732918	-0.002852
290365592	3891532	19956	9975.931320	24725	931	1.000000	31797	28	1.000000	14781794	-0.002788
290411949	3891992	20143	9976.163078	25294	1041	1.000000	31524	69	1.000000	14830830	-0.002576
290377424	3904407	20118	9978.270412	25126	916	1.000000	31485	29	1.000000	14879279	-0.002047
290354142	3892784	20485	9977.230859	25454	865	1.000000	31939	24	1.000000	14928462	-0.002092
290391034	3889797	20363	9976.445345	25037	979	1.000000	31781	27	1.000000	14976600	-0.001494
290420429	3896993	20511	9975.317044	25128	1035	1.000000	31617	72	1.000000	15025060	-0.002183
290377219	3890400	20286	9974.913406	24986	854	1.000000	31720	59	1.000000	15073921	-0.002055
290369175	3894532	20074	9976.016619	25667	821	1.000000	31529	44	1.000000	15122046	-0.002224
290429847	3887811	20319	9976.570621	25144	878	1.000000	31789	20	1.000000	15170993	-0.002106
290370297	3897592	20252	9974.034786	25609	844	1.000000	31803	30	1.000000	15219198	-0.002412
290349925	3903136	20394	9975.751936	25368	986	1.000000	31568	20	1.000000	15267499	-0.001452
290388638	3891518	20365	9975.649147	24769	900	1.000000	31865	30	1.000000	15315506	-0.001997
290366115	3904810	20411	9975.352191	25675	898	1.000000	31626	43	1.000000	15363606	-0.001994
290393665	3886304	20236	9973.695214	25210	922	1.000000	31702	24	1.000000	15411679	-0.001747
290401718	3893409	20343	9974.831913	24803	955	1.000000	31592	56	1.000000	15459208	-0.001632
290415404	3893047	20341	9975.538447	25158	1055	1.000000	31941	20	1.000000	15507091	-0.002358
290425432	3879260	20037	9974.908548	24987	1000	1.000000	31537	60	1.000000	15555295	-0.002353
290441406	3888875	20246	9973.795846	25519	737	1.000000	31505	42	1.000000	15602735	-0.001960
290413343	3880686	20306	9973.827078	24451	974	1.000000	31644	22	1.000000	15650333	-0.001801
290433464	3886279	20046	9974.041089	25839	750	1.000000	31609	33	1.000000	15697621	-0.001844
290405366	3885913	20121	9974.813287	24868	965	1.000000	31428	34	1.000000	15744673	-0.002282
290388628	3898265	20450	9975.923349	25993	691	1.000000	31521	39	1.000000	15792354	-0.002834
290445289	3884204	20294	9975.268747	25843	910	1.000000	31662	29	1.000000	15839582	-0.001513
290400776	3888486	20299	9975.581776	25031	853	1.000000	31611	13	1.000000	15887084	-0.001585
290427883	3885914	20137	9975.323731	26037	822	1.000000	31874	22	1.000000	15934180	-0.001470
290379872	3894800	20325	9974.914864	25012	1075	1.000000	31730	27	1.000000	15981288	-0.001337
npatches	nstrain	runtime	dt	init_x	init_y	init_y_blood	init_z	init_S	beta0	beta1	beta2	beta3	mean_beta	B	d	delta	delta_blood	b[0]	mut	m	CTL	c	g	epsilon	k	het	lambda	rho	omega	x_max	patch.dyna	DELTA	A	VA
10000	1	100.000000	0.001000	21900	9499	5000000	0.001000	10000000	26.113396	14.904601	26.476043	12.836092	18	800000000	0.010000	1.000000	432.000000	80000	0.000050	0.004800	0	0.500000	0.000000	2.500000	16.000000	0.500000	0.001000	0.001000	0.010000	31872	0	10.000000	7.000000	1.000000
sus	inf	inf_blood	z	x[0]	y[0][0]	z[0]	x[1]	y[1][0]	z[1]	S[0]	synchrony
219000000	94990000	5000000	10.000000	21900	9499	0.001000	21900	9499	0.001000	10000000	0.000000
147205520	38906431	203255	3941.516320	10582	5262	0.394152	16158	3402	0.394152	10583127	0.000000
226149403	14519693	76028	6325.803353	15759	2920	0.632580	25372	816	0.632580	10804306	0.000000
259951626	8170417	42736	7771.765723	19367	1899	0.777177	29734	200	0.777177	10938674	0.000000
276531029	5617228	28996	8648.661905	20455	1617	0.864868	31156	121	0.864868	11029416	0.000000
285017700	4412241	22979	9179.157864	22296	1289	0.918048	31666	64	0.918048	11098909	0.000000
289792176	3774462	19800	9495.484746	22440	1203	0.950300	31628	16	0.950300	11155542	0.000000
292447518	3420465	17718	9675.153733	23332	1073	0.969859	31761	18	0.969859	11204917	0.000000
294082365	3201853	16693	9766.412878	23425	1178	0.981721	31594	39	0.981721	11250640	0.000000
295055209	3076528	16116	9807.886784	23221	1040	0.988915	31666	23	0.988915	11293609	0.000000
295566744	3022133	15938	9826.841973	22828	1258	0.993277	31610	20	0.993277	11334563	0.000000
295939514	2964375	15479	9833.079161	23891	1103	0.995923	31935	19	0.995923	11374748	0.000000
296166857	2939127	15383	9835.409536	23847	926	0.997527	31920	24	0.997527	11414337	0.000000
296277072	2919518	15100	9837.718670	23378	904	0.998501	31539	13	0.998501	11453900	0.000000
296370683	2915239	15512	9835.458921	24315	940	0.999091	31741	15	0.999091	11493133	0.000000
296395031	2910874	15031	9837.228205	23292	1041	0.999449	31784	15	0.999449	11532445	0.000000
296398238	2907200	15104	9837.758242	23739	1014	0.999666	31828	15	0.999666	11570620	0.000000
296396606	2915954	15293	9835.658608	24110	969	0.999797	31909	15	0.999797	11609154	0.000000
296444768	2895154	15269	9830.402255	23734	1012	0.999877	31912	15	0.999877	11648010	0.000000
296426498	2901689	14974	9833.742749	23938	980	0.999925	31694	12	0.999925	11686333	0.000000
296418011	2908605	15018	9833.935090	23357	1163	0.999955	31684	14	0.999955	11724657	0.000000
296460517	2903132	15405	9834.576696	24315	920	0.999973	31690	7	0.999973	11762965	0.000000
296396645	2909467	15120	9833.820086	23480	1073	0.999983	31828	20	0.999983	11801090	0.000000
296437490	2907633	15114	9833.457978	23459	1102	0.999990	31829	27	0.999990	11838858	0.000000
296444857	2894190	14946	9827.679578	23426	1032	0.999994	31582	17	0.999994	11877465	0.000000
296470289	2903846	15130	9825.042362	24196	960	0.999996	31800	9	0.999996	11915483	0.000000
296410830	2899076	15142	9828.822727	23276	1201	0.999998	31513	37	0.999998	11953765	0.000000
296459262	2907086	15109	9831.401781	23924	942	0.999999	31563	36	0.999999	11991451	0.000000
296380381	2911235	15204	9834.832653	24205	979	0.999999	31728	16	0.999999	12029458	0.000000
296448918	2898387	15007	9835.249079	23467	1107	0.999999	31790	10	0.999999	12067165	0.000000
296435258	2903197	15044	9835.304316	23828	1048	1.000000	31733	11	1.000000	12104091	0.000000
296497728	2896489	15291	9833.488545	24059	1004	1.000000	31803	5	1.000000	12141962	0.000000
296423863	2903811	15287	9835.647512	23840	878	1.000000	31853	8	1.000000	12179563	0.000000
296423133	2910265	15185	9835.538655	23637	1060	1.000000	32006	7	1.000000	12217520	0.000000
296453929	2904587	15196	9836.645892	23310	1162	1.000000	31645	26	0.934478	12255504	0.000000
296440209	2908679	15043	9836.504466	23458	1094	1.000000	31743	20	0.960264	12293116	0.000000
296467442	2890009	15159	9836.657581	23605	998	1.000000	32023	20	0.975902	12330542	0.000000
296431313	2911302	15214	9834.612693	23855	1058	1.000000	31866	7	0.985386	12368268	0.000000
296435860	2897669	15061	9829.466506	23382	1096	1.000000	31709	29	0.991137	12405667	0.000000
296397673	2908338	15088	9830.362549	24400	914	1.000000	31680	20	0.994625	12442793	0.000000
296465449	2896770	15338	9830.843663	23477	1152	1.000000	31747	10	0.996740	12480308	-1.#IND00
296448693	2899379	15101	9827.559034	23685	1077	1.000000	31874	10	0.998023	12517705	-1.#IND00
296432673	2909226	14919	9829.520650	24424	1096	1.000000	31799	8	0.998801	12554740	0.007298
296400999	2907098	15048	9828.718547	23618	1062	1.000000	31660	21	0.952694	12592033	0.014978
296404201	2910704	15002	9832.967191	23730	932	1.000000	31785	20	0.971311	12629354	0.002313
296462791	2897589	14936	9834.353342	23215	1208	1.000000	31597	9	0.982601	12666550	0.002012
296487272	2901922	15040	9834.890574	24053	982	1.000000	32049	35	0.989449	12703154	-0.003234
296435145	2900082	15001	9833.924191	23333	1327	1.000000	31790	18	0.993601	12739673	-0.000575
296474640	2896561	15250	9831.713111	23638	1110	1.000000	31895	12	0.996119	12776247	0.002100
296458554	2899099	15321	9828.394091	23695	1050	1.000000	31996	15	0.997647	12812913	0.001491
296416279	2903141	15126	9829.149499	24370	881	1.000000	31812	3	0.998573	12849574	0.002677
296454969	2900178	14907	9830.647825	22992	1299	1.000000	31855	25	0.926828	12886061	0.005151
296444564	2898456	15174	9835.250813	23862	1030	1.000000	31855	20	0.955625	12923109	0.005626
296456080	2899984	15049	9830.773754	23928	992	1.000000	31726	23	0.973088	12959625	0.004905
296463806	2896451	14962	9829.381167	23995	888	1.000000	31981	12	0.983679	12995441	0.004084
296414415	2916350	15085	9834.400932	23263	1117	1.000000	31755	18	0.990102	13031922	0.002666
296411520	2909943	15141	9833.559556	23678	1014	1.000000	31717	13	0.993997	13068436	0.002703
296439587	2906755	15079	9834.439648	23771	969	1.000000	31734	3	0.971356	13104572	0.003757
296526419	2890093	14966	9836.034421	23269	992	1.000000	31720	8	0.982629	13141011	0.003454
296462689	2895709	14940	9831.728325	23875	1100	1.000000	31533	19	0.989465	13177214	0.002827
296478791	2902905	15254	9830.266523	23807	916	1.000000	31822	13	0.993611	13213399	0.001789
296466008	2901774	15317	9826.775641	23344	1125	1.000000	31651	13	0.996125	13248767	0.003706
296477101	2894265	15034	9827.384521	23616	1091	1.000000	31779	16	0.997650	13284598	0.003740
296433479	2913060	15204	9831.856261	23432	1136	1.000000	31669	12	0.998575	13320200	0.002926
296468744	2907869	15079	9833.133226	23823	1043	1.000000	31758	14	0.999136	13356148	0.002773
296473267	2903089	15185	9832.122927	23641	1018	1.000000	31667	10	0.999476	13392166	0.003193
296454765	2901265	15155	9831.140976	24131	890	1.000000	31749	27	0.999682	13427850	0.002990
296427060	2920882	15421	9831.520194	23394	1168	1.000000	31557	7	0.882858	13463381	0.002414
296430844	2905388	15122	9831.075831	24086	894	1.000000	31666	19	0.928958	13498814	0.002535
296435030	2903475	15009	9832.900690	23582	1149	1.000000	31495	11	0.956917	13534638	0.003765
296460396	2902882	14942	9830.385126	23857	1097	1.000000	31944	15	0.973872	13569845	0.003451
296459563	2910950	14966	9834.736874	24009	1066	1.000000	31839	17	0.971653	13605773	0.003603
296443756	2903186	15253	9834.702767	23892	1126	1.000000	31905	17	0.982809	13641266	0.003334
296504155	2897916	15320	9834.133450	23125	1031	1.000000	31767	4	0.984830	13676673	0.003067
296470220	2895766	15404	9832.054247	23476	1176	1.000000	31626	14	0.990800	13712215	0.002859
296431486	2903100	15117	9833.072316	24012	1048	1.000000	31887	16	0.994421	13747750	0.003599
296492491	2892216	15207	9835.439080	24004	1046	1.000000	32127	19	0.996616	13783390	0.002951
296426959	2907801	15362	9833.775709	23327	1068	1.000000	31850	14	0.997948	13818524	0.002767
296449738	2903712	14979	9833.584312	24521	947	1.000000	31860	21	0.998756	13853557	0.002775
296457103	2902577	15028	9830.223198	23663	971	1.000000	31696	34	0.999245	13888469	0.002489
296494831	2897498	15004	9825.456708	23617	1119	1.000000	31878	6	0.999542	13923038	0.001279
296403642	2914832	14987	9831.174674	23447	1095	1.000000	31799	9	0.999722	13958338	0.001091
296432379	2908872	15255	9830.633683	23914	1058	1.000000	31907	26	0.999832	13993799	0.000914
296490252	2886783	15050	9833.950049	23325	1217	1.000000	31599	18	0.999898	14028919	0.000982
296478808	2905171	15064	9830.432595	23506	1171	1.000000	31757	23	0.999938	14063604	0.001347
296484977	2901433	15036	9828.824839	23359	1073	1.000000	31576	11	0.999962	14098222	0.001240
296447505	2904138	15003	9828.723328	24341	990	1.000000	31675	45	0.999977	14132653	0.000866
296461045	2900226	15042	9831.140081	23919	900	1.000000	31727	19	0.999986	14167718	0.000663
296402940	2907540	15066	9828.334683	23658	1165	1.000000	31713	10	0.999992	14202576	0.000626
296441979	2903641	15074	9828.894492	24145	953	1.000000	32019	4	0.999995	14237062	0.000430
296494236	2900842	15058	9830.868568	23141	1087	1.000000	31784	24	0.999997	14271447	-0.000348
296427494	2905036	15102	9832.600558	23675	990	1.000000	31885	3	0.999998	14305700	-0.000304
296424715	2910954	15109	9833.024636	23414	1108	1.000000	31838	20	0.999999	14340066	-0.000277
296389125	2913876	15135	9833.358404	23657	1109	1.000000	31572	17	0.999999	14374471	-0.000275
296441971	2905189	15262	9835.732263	23069	1217	1.000000	31687	19	1.000000	14409366	-0.000333
296452452	2896002	15306	9835.363269	22723	1324	1.000000	31829	25	1.000000	14443842	-0.000258
296456872	2898626	15238	9837.410946	23713	1130	1.000000	31639	12	1.000000	14477809	-0.000160
296440424	2906534	15211	9833.881123	23033	1167	1.000000	31925	21	0.998386	14512015	-0.000087
296455122	2898306	15009	9831.388241	24633	1046	1.000000	31946	9	0.819775	14546335	-0.000337
296369401	2925102	15290	9828.954978	23422	1282	1.000000	31607	49	0.890701	14580345	0.000144
npatches	nstrain	runtime	dt	init_x	init_y	init_y_blood	init_z	init_S	beta0	beta1	beta2	beta3	mean_beta	B	d	delta	delta_blood	b[0]	mut	m	CTL	c	g	epsilon	k	het	lambda	rho	omega	x_max	patch.dyna	DELTA	A	VA
10000	1	100.000000	0.001000	21900	9499	5000000	0.001000	10000000	24.650128	12.229259	20.550078	25.921231	18	800000000	0.010000	1.000000	432.000000	80000	0.000050	0.004800	0	0.500000	0.000000	2.500000	17.000000	0.500000	0.001000	0.001000	0.010000	31872	0	10.000000	7.000000	1.000000
sus	inf	inf_blood	z	x[0]	y[0][0]	z[0]	x[1]	y[1][0]	z[1]	S[0]	synchrony
219000000	94990000	5000000	10.000000	21900	9499	0.001000	21900	9499	0.001000	10000000	0.000000
152364409	35213599	183051	3941.516320	11356	4913	0.394152	18895	2391	0.394152	10571776	0.000000
233714043	12414985	64185	6325.803353	17661	2251	0.632580	28720	211	0.632580	10773525	0.000000
267387447	6660266	34883	7771.765723	21045	1432	0.777177	31190	53	0.777177	10889318	0.000000
283441660	4398742	23066	8648.175910	22661	1259	0.864868	31912	20	0.864868	10963307	0.000000
291645959	3332810	17386	9167.821981	24813	743	0.918048	31901	9	0.918048	11015865	0.000000
296137827	2779943	14496	9430.947042	25686	739	0.950300	31709	4	0.950300	11056695	0.000000
298702555	2459683	12897	9523.527385	25554	683	0.969859	31840	8	0.869759	11090745	0.000000
300116057	2293168	12124	9525.703585	26037	880	0.981721	31467	12	0.898196	11120935	0.000000
300984998	2189601	11315	9490.820417	25963	714	0.988915	31941	13	0.938261	11148672	0.000000
301523192	2130200	11244	9462.798347	26020	730	0.993277	31734	10	0.962558	11175282	0.000000
301838228	2091882	10906	9439.390272	26204	774	0.995923	32177	6	0.902514	11201213	0.000000
301994981	2079969	10794	9428.395489	25926	712	0.997527	31912	4	0.940879	11225909	0.000000
302124316	2056446	10788	9411.852047	26465	651	0.998501	32004	1	0.749058	11250878	0.000000
302139607	2062586	10626	9407.466527	26271	752	0.999091	31955	4	0.752455	11275951	0.000000
302175443	2056241	10733	9411.451339	26168	785	0.999449	31824	8	0.849875	11300101	0.000000
302149716	2059193	10787	9408.190010	26943	603	0.999666	31802	20	0.862883	11324568	0.000000
302209510	2045531	10755	9408.710166	25858	842	0.999797	31973	12	0.867473	11349223	0.000000
302176205	2059865	10627	9404.565245	26516	684	0.999877	31562	5	0.732213	11373560	0.000000
302260442	2042722	10551	9406.590661	26467	603	0.999925	31780	5	0.837599	11397639	0.000000
302250582	2037566	10532	9414.814891	26385	611	0.999955	31912	7	0.901511	11421995	0.000000
302298031	2043431	10610	9403.577357	26682	699	0.999973	32111	7	0.940271	11446257	0.000000
302284651	2043747	10613	9401.631905	26741	522	0.999983	31791	10	0.893964	11470281	0.000000
302228755	2047227	10747	9406.393414	26577	700	0.999990	31799	6	0.935694	11494491	0.000000
302231808	2054180	10726	9408.574650	26357	607	0.999994	32031	2	0.949123	11518867	0.000000
302231777	2041012	10578	9407.720207	27078	605	0.999996	31794	7	0.722848	11542813	0.000000
302273708	2050668	10729	9407.300165	26620	781	0.999998	31931	19	0.831920	11566788	0.000000
302228976	2047461	10508	9406.345405	26207	647	0.999999	31713	14	0.898067	11590578	0.000000
302266768	2047332	10688	9403.528844	26879	673	0.999999	31975	7	0.926857	11614228	0.000000
302218171	2051585	10665	9405.391178	26730	634	0.999999	31918	8	0.943063	11638154	0.000000
302231326	2052007	10460	9404.278117	26404	544	1.000000	31743	9	0.632176	11662201	0.000000
302262323	2046593	10612	9409.722689	26234	773	1.000000	31931	8	0.776931	11686000	0.000000
302276356	2043262	10577	9413.392992	26127	769	1.000000	31814	14	0.825241	11709386	0.000000
302251119	2042177	10547	9409.900755	26639	625	1.000000	31682	9	0.894017	11732878	0.000000
302267857	2048204	10640	9405.257083	26930	582	1.000000	32122	2	0.935726	11756382	0.000000
302291989	2039545	10687	9404.427677	26449	548	1.000000	31903	12	0.791359	11780166	0.000000
302237580	2055572	10717	9395.890732	26935	665	1.000000	31631	10	0.873469	11803119	0.000000
302278053	2045798	10707	9395.554911	26354	540	1.000000	31749	11	0.923265	11826901	0.000000
302293374	2042704	10671	9409.953287	26385	642	1.000000	31929	2	0.925434	11850705	0.000000
302259082	2040450	10614	9410.087452	26229	623	1.000000	31990	4	0.763846	11874464	0.000000
302247621	2043012	10751	9408.574081	26223	751	1.000000	31751	20	0.834283	11898195	-1.#IND00
302258383	2041952	10486	9406.642379	27029	647	1.000000	31944	10	0.855180	11921661	-1.#IND00
302264394	2049247	10626	9405.328743	26971	622	1.000000	32066	17	0.830074	11945114	0.006250
302260348	2046490	10535	9410.826574	25574	793	1.000000	31917	3	0.808137	11968929	0.014702
302278939	2039517	10615	9415.626152	26719	617	1.000000	31816	15	0.860812	11992117	0.011931
302308939	2036726	10555	9407.025229	25954	866	1.000000	31737	10	0.915588	12015573	0.007597
302262930	2047491	10657	9406.185490	26675	669	1.000000	31733	6	0.946563	12038541	0.009660
302229142	2051691	10626	9406.926920	25898	662	1.000000	31752	8	0.965608	12061832	0.008268
302255944	2046338	10559	9408.720406	25984	753	1.000000	31785	11	0.802153	12085338	0.008164
302267735	2050582	10513	9401.875607	27272	608	1.000000	31835	22	0.880015	12108347	0.006803
302318932	2029209	10641	9403.237094	26286	764	1.000000	31925	5	0.927234	12131412	0.004529
302280243	2036956	10589	9404.834882	26312	685	1.000000	31777	7	0.939824	12154325	0.002907
302294988	2045570	10721	9406.390715	26323	697	1.000000	31745	0	0.883387	12177275	0.001796
302258214	2039220	10737	9415.491721	26998	572	1.000000	31952	4	0.891447	12200531	0.002492
302292281	2045175	10695	9418.425810	26215	680	1.000000	31821	12	0.846207	12223668	0.003090
302257753	2040879	10745	9412.637801	27292	474	1.000000	31707	7	0.870224	12246214	0.003736
302211448	2049668	10580	9415.674380	26251	703	1.000000	31850	13	0.921297	12269598	0.004224
302265630	2046218	10782	9416.256298	26187	639	1.000000	31651	8	0.900345	12292446	0.004988
302220442	2054523	10617	9407.816782	26501	755	1.000000	31833	10	0.889988	12315715	0.004542
302248826	2049236	10754	9405.631406	26511	723	1.000000	32048	1	0.933283	12338296	0.006191
302192554	2048850	10682	9400.885752	26709	600	1.000000	31783	9	0.707630	12360958	0.006126
302252001	2042313	10613	9405.639778	26346	753	1.000000	31854	5	0.752606	12383548	0.007825
302288041	2042930	10612	9408.231205	26205	777	1.000000	31835	7	0.849967	12406418	0.007856
302248153	2046621	10759	9410.863291	26173	713	1.000000	32020	10	0.909012	12429324	0.007107
302323870	2038928	10574	9400.014484	26941	551	1.000000	31806	11	0.905612	12452131	0.006956
302236994	2050545	10706	9399.778410	26207	661	1.000000	31895	3	0.771727	12474798	0.007754
302206596	2052429	10683	9402.122721	26967	686	1.000000	31737	7	0.861563	12496922	0.007770
302239543	2041798	10629	9411.260036	26152	729	1.000000	31844	16	0.876258	12519677	0.007227
302250827	2044820	10670	9405.824982	26588	533	1.000000	31930	5	0.868027	12542160	0.006889
302280939	2042522	10533	9399.190030	26991	545	1.000000	31954	4	0.854829	12564621	0.006396
302214093	2042832	10552	9409.298304	26605	731	1.000000	31783	4	0.860218	12587389	0.004474
302236580	2046651	10580	9407.064765	26567	671	1.000000	31892	0	0.869277	12609840	0.004731
302263568	2039013	10645	9400.677231	26354	666	1.000000	32002	10	0.819753	12632607	0.005034
302225331	2048052	10717	9404.490579	26603	604	1.000000	31827	14	0.849854	12654466	0.005254
302245403	2050403	10758	9413.316079	26870	625	1.000000	31687	6	0.844950	12677060	0.004531
302225927	2055925	10722	9411.474382	25972	686	1.000000	31659	6	0.891346	12699073	0.003229
302274740	2040894	10631	9416.301936	26423	638	1.000000	31629	9	0.915170	12721142	0.003282
302273650	2041835	10478	9415.971724	25973	706	1.000000	31825	5	0.919157	12743350	0.003076
302272996	2045236	10642	9408.149420	26793	663	1.000000	31654	8	0.864427	12765664	0.002969
302292502	2047330	10467	9406.335327	26219	749	1.000000	31919	13	0.890299	12787377	0.002660
302302553	2046341	10761	9402.263335	26468	679	1.000000	31764	4	0.933471	12809244	0.002442
302222583	2047151	10858	9405.244984	27395	595	1.000000	31604	2	0.666334	12831640	0.003292
302228174	2046085	10658	9414.227762	26568	681	1.000000	32014	10	0.797646	12853836	0.004221
302258485	2044837	10556	9414.939052	26920	544	1.000000	32185	4	0.816453	12876173	0.004544
302269715	2039594	10766	9417.705619	26597	558	1.000000	31691	7	0.815828	12897885	0.004418
302316975	2035399	10831	9405.171867	25918	882	1.000000	31836	3	0.888308	12919642	0.004337
302249978	2040915	10595	9408.313718	27006	558	1.000000	31591	6	0.906551	12941468	0.004398
302306164	2038278	10655	9403.416154	26026	749	1.000000	31797	8	0.848883	12962901	0.005003
302266566	2040813	10569	9406.915958	26567	679	1.000000	31746	9	0.908354	12984647	0.004106
302250764	2045202	10854	9406.402312	27111	652	1.000000	31890	10	0.843646	13005785	0.003851
302233629	2050210	10807	9412.583884	26544	541	1.000000	31827	13	0.905178	13027593	0.003681
302278832	2044967	10624	9410.099910	27055	509	1.000000	31432	5	0.822470	13049733	0.003749
302197799	2050373	10846	9416.117774	26066	686	1.000000	31779	5	0.783832	13071791	0.003845
302274205	2037527	10548	9405.579061	26387	719	1.000000	32198	8	0.851171	13093569	0.003827
302287835	2040154	10756	9408.162656	26053	723	1.000000	31544	9	0.909742	13115390	0.003604
302268598	2042280	10751	9401.306682	25773	671	1.000000	32006	9	0.940828	13137042	0.003293
302241162	2050785	10786	9411.430948	27116	559	1.000000	31796	6	0.893634	13158783	0.003050
302235236	2046762	10717	9404.907952	26266	640	1.000000	31854	15	0.917480	13180092	0.002875
302251487	2044817	10539	9409.077927	27093	607	1.000000	31911	5	0.797871	13201618	0.002054
302236477	2045869	10614	9413.323059	26233	674	1.000000	31829	10	0.877418	13222757	0.001513
npatches	nstrain	runtime	dt	init_x	init_y	init_y_blood	init_z	init_S	beta0	beta1	beta2	beta3	mean_beta	B	d	delta	delta_blood	b[0]	mut	m	CTL	c	g	epsilon	k	het	lambda	rho	omega	x_max	patch.dyna	DELTA	A	VA
10000	1	100.000000	0.001000	21900	9499	5000000	0.001000	10000000	9.047171	23.407800	26.974943	13.858990	18	800000000	0.010000	1.000000	432.000000	80000	0.000050	0.004800	0	0.500000	0.000000	2.500000	18.000000	0.500000	0.001000	0.001000	0.010000	31872	0	10.000000	7.000000	1.000000
sus	inf	inf_blood	z	x[0]	y[0][0]	z[0]	x[1]	y[1][0]	z[1]	S[0]	synchrony
219000000	94990000	5000000	10.000000	21900	9499	0.001000	21900	9499	0.001000	10000000	0.000000
157405384	31851387	166087	3941.516320	22468	1357	0.394152	12371	4351	0.394152	10560872	0.000000
241055373	10546370	54734	6325.803353	30649	76	0.632580	19410	1881	0.632580	10743564	0.000000
274521649	5337883	27685	7771.765723	31883	20	0.777177	22387	1202	0.777177	10842038	0.000000
289969754	3327109	17244	8642.093567	31844	5	0.864868	25381	755	0.864868	10899515	0.000000
297705432	2420172	12586	9087.674290	31923	10	0.869480	26584	657	0.918048	10936940	0.000000
301854613	1947112	9954	9164.374569	31928	2	0.674008	28078	490	0.950300	10963493	0.000000
304154209	1691088	8875	9049.256056	31862	7	0.716935	27548	478	0.969859	10984073	0.000000
305481007	1554272	8073	8939.288730	31658	5	0.768492	28662	360	0.981721	11000889	0.000000
306199660	1484228	7688	8858.486742	32062	6	0.688307	29056	375	0.988915	11015724	0.000000
306514179	1456418	7602	8810.460667	31791	3	0.810972	28743	349	0.993277	11029865	0.000000
306670993	1437913	7477	8783.441996	31657	6	0.633478	28585	395	0.995923	11043467	0.000000
306851682	1418632	7446	8774.092740	31967	6	0.606611	29195	295	0.997527	11056966	0.000000
306840615	1428486	7485	8769.402579	31868	12	0.603664	29019	314	0.998501	11070338	0.000000
306795723	1425454	7402	8776.772165	31808	7	0.759640	29763	281	0.999091	11083708	0.000000
306881058	1408630	7328	8786.366380	31869	6	0.729549	29434	318	0.999449	11097028	0.000000
307005540	1390071	7277	8773.651108	31596	4	0.688775	29425	334	0.999666	11109914	0.000000
306993042	1406261	7369	8749.650349	31690	5	0.638513	29348	336	0.999797	11122156	0.000000
306927468	1413556	7407	8771.807070	32045	7	0.557935	28511	349	0.999877	11135011	0.000000
306977972	1404881	7240	8763.678204	31837	10	0.678063	29015	374	0.999925	11147647	0.000000
306890390	1420554	7368	8755.431740	31764	4	0.679649	28929	345	0.999955	11160261	0.000000
306927864	1412328	7352	8760.104755	31909	1	0.685521	29583	261	0.999973	11173112	0.000000
306898107	1413184	7308	8754.779281	31823	3	0.562300	29437	282	0.999983	11186080	0.000000
306949220	1412668	7325	8769.957955	31933	0	0.683614	29720	236	0.999990	11198895	0.000000
306937315	1406145	7340	8767.211343	31809	4	0.604770	29072	375	0.999994	11211614	0.000000
307049598	1394682	7193	8764.411011	31786	4	0.760311	29110	238	0.999996	11224233	0.000000
307020363	1407461	7261	8760.521154	31819	6	0.653424	29660	255	0.999998	11236548	0.000000
306894131	1416741	7422	8772.737973	31888	1	0.783913	29808	210	0.999999	11249332	0.000000
306890230	1417869	7318	8764.808829	31899	22	0.409664	28811	341	0.999999	11262153	0.000000
306910412	1408846	7441	8772.735376	31760	7	0.509337	29124	223	0.999999	11274862	0.000000
306986845	1401036	7186	8754.276956	31837	10	0.612868	30301	132	1.000000	11287501	0.000000
306966658	1412074	7455	8753.216872	31995	4	0.579619	30159	240	1.000000	11299925	0.000000
306961158	1409195	7247	8760.487606	32015	9	0.580275	29077	268	1.000000	11312360	0.000000
306967910	1405867	7470	8762.179724	31928	4	0.504448	29159	251	1.000000	11325050	0.000000
307041412	1395534	7190	8754.966194	31825	9	0.684016	29316	311	1.000000	11337395	0.000000
306953076	1411248	7427	8762.556171	31915	0	0.603164	28801	392	1.000000	11349477	0.000000
306978339	1399192	7195	8769.235547	32080	6	0.697947	28527	477	1.000000	11362168	0.000000
307007649	1404316	7403	8760.341017	31860	5	0.669397	29150	270	1.000000	11374297	0.000000
306939839	1411732	7449	8766.554922	31866	7	0.587567	29332	330	1.000000	11386840	0.000000
306993325	1404091	7341	8759.714704	31948	3	0.698112	29348	380	1.000000	11399183	0.000000
306990994	1404367	7439	8753.587597	31944	4	0.813032	30263	158	1.000000	11411410	-1.#IND00
306948755	1409153	7275	8750.862773	31952	11	0.738577	29605	343	1.000000	11423479	-1.#IND00
306976103	1404813	7267	8767.171929	31842	3	0.553547	28439	421	1.000000	11435758	-0.020190
306970909	1407009	7162	8775.099856	31795	3	0.648771	29385	174	1.000000	11448335	-0.010276
306985943	1403629	7193	8764.669616	32029	6	0.599182	30243	215	1.000000	11461131	-0.005966
306923682	1410485	7129	8761.645631	31654	6	0.662349	29179	466	1.000000	11473190	-0.017256
306912664	1411380	7314	8760.229714	32039	9	0.731518	28817	298	1.000000	11485179	-0.009075
306955729	1412252	7463	8782.068101	31832	12	0.643783	29838	225	1.000000	11497630	-0.008449
306934590	1406555	7310	8772.706918	31746	3	0.754608	29941	313	1.000000	11510154	-0.006846
306951599	1406956	7312	8772.333924	32063	4	0.625258	28334	382	1.000000	11522368	-0.004168
306968740	1409903	7261	8757.108119	31816	10	0.681560	29661	233	1.000000	11534740	-0.004489
306883223	1415736	7305	8760.846309	31942	12	0.771739	29341	249	1.000000	11547648	-0.006966
306893656	1419559	7476	8769.031163	31761	4	0.654472	29226	297	1.000000	11560074	-0.005303
306917447	1412912	7424	8769.866973	31871	2	0.517893	29308	310	1.000000	11572354	-0.005896
306940141	1412351	7234	8772.989760	31827	1	0.658940	28286	479	1.000000	11584666	-0.007157
306869009	1415694	7354	8788.536427	31748	7	0.718317	29522	235	1.000000	11597102	-0.012538
306883843	1409257	7281	8769.031644	31419	1	0.535460	29671	243	1.000000	11609150	-0.012359
306997152	1396346	7150	8763.937819	31714	9	0.606317	29331	317	1.000000	11621181	-0.011496
307012138	1400268	7260	8760.410662	31685	10	0.750568	29532	208	1.000000	11633127	-0.010358
307015952	1405434	7331	8745.647241	31696	4	0.766002	28558	476	1.000000	11645078	-0.009916
306927363	1413643	7269	8768.835734	31911	5	0.858090	29160	256	1.000000	11657209	-0.009966
306907888	1412139	7329	8771.880352	31921	10	0.681224	29516	285	1.000000	11669550	-0.009335
306891575	1414294	7305	8763.730161	31832	7	0.806677	29115	386	1.000000	11681713	-0.008886
306920861	1412537	7363	8773.765856	31759	8	0.882758	29627	195	1.000000	11693573	-0.008462
306962532	1407219	7324	8762.592931	31795	4	0.715526	29859	300	1.000000	11705704	-0.006176
306998146	1406580	7206	8770.991289	31715	4	0.775265	29429	264	1.000000	11717738	-0.005891
306961438	1409259	7350	8762.029084	31846	9	0.729785	28724	405	1.000000	11729647	-0.004883
306852265	1425301	7505	8767.371766	31585	8	0.734827	30093	164	1.000000	11741837	-0.004395
306926378	1407068	7187	8763.446166	31977	6	0.839184	29994	287	1.000000	11753841	-0.003935
306942588	1404827	7283	8765.825733	31809	7	0.671014	29555	286	1.000000	11766144	-0.004615
307064563	1394743	7092	8764.122013	31494	1	0.589844	28715	382	1.000000	11777805	-0.004830
307001058	1404415	7502	8745.165254	31906	5	0.743260	28705	395	1.000000	11789472	-0.005107
306920014	1415673	7423	8756.782731	32095	1	0.683995	28592	393	1.000000	11801357	-0.005138
306905555	1416683	7303	8757.198096	31799	8	0.738934	29936	218	1.000000	11813387	-0.005485
306928745	1411189	7277	8752.537393	31629	5	0.754738	28922	367	1.000000	11825427	-0.005212
306953719	1409280	7353	8774.785280	31903	3	0.742860	29869	195	1.000000	11837216	-0.004834
306927434	1406915	7424	8766.875330	31601	3	0.768233	29317	332	1.000000	11849197	-0.005092
306964870	1413550	7409	8771.577767	31812	6	0.641737	29299	293	1.000000	11860780	-0.004543
306906962	1408328	7451	8772.658401	31739	6	0.624416	28567	386	1.000000	11872867	-0.004436
306976262	1402564	7171	8777.006551	31833	2	0.750099	29262	286	1.000000	11884692	-0.004200
306968158	1406983	7278	8765.014059	31877	11	0.762764	29177	330	1.000000	11896065	-0.004916
306993485	1405946	7310	8759.407036	31915	4	0.703123	28856	405	1.000000	11907618	-0.004806
306976747	1407846	7191	8761.064999	31938	2	0.589458	29008	363	1.000000	11919478	-0.004737
306943293	1408267	7284	8774.636180	31880	3	0.751025	28914	314	1.000000	11931278	-0.004773
306928037	1409246	7302	8765.931980	31957	4	0.687141	29248	266	1.000000	11943023	-0.005300
306966766	1406663	7306	8758.475393	31857	10	0.557956	29331	372	1.000000	11954590	-0.005014
306979534	1404176	7175	8764.175231	31901	1	0.486288	28912	328	1.000000	11966021	-0.004919
307032100	1393371	7235	8761.566326	31711	5	0.663266	29411	294	1.000000	11977429	-0.004756
307045185	1400395	7214	8757.847400	31851	6	0.615639	29016	409	1.000000	11989110	-0.004260
306986746	1411729	7348	8766.146158	31764	4	0.671195	29858	237	1.000000	12000474	-0.004203
306995300	1403613	7359	8768.523740	31891	7	0.768471	29140	343	1.000000	12011817	-0.004333
306976848	1405733	7477	8764.086734	31652	4	0.752598	29183	317	1.000000	12023697	-0.004483
306974243	1406174	7523	8751.164216	31890	2	0.525985	29396	249	1.000000	12034876	-0.004494
306997967	1405288	7380	8758.866381	31953	5	0.518145	29204	342	1.000000	12046207	-0.004736
306972164	1411879	7365	8762.226435	32033	8	0.707777	29676	246	1.000000	12057815	-0.004442
306925604	1406248	7381	8759.099897	31861	3	0.793112	29204	269	1.000000	12069381	-0.004122
306911067	1412713	7377	8773.936927	31747	2	0.411376	29358	297	1.000000	12081263	-0.003917
306988618	1400719	7396	8764.342156	31886	12	0.576260	29258	264	1.000000	12092461	-0.003865
306994134	1398419	7275	8758.771156	31775	5	0.734526	29724	192	1.000000	12103871	-0.004004
306992606	1405955	7291	8755.583378	31895	11	0.839002	28744	454	1.000000	12115348	-0.003814
npatches	nstrain	runtime	dt	init_x	init_y	init_y_blood	init_z	init_S	beta0	beta1	beta2	beta3	mean_beta	B	d	delta	delta_blood	b[0]	mut	m	CTL	c	g	epsilon	k	het	lambda	rho	omega	x_max	patch.dyna	DELTA	A	VA
10000	1	100.000000	0.001000	21900	9499	5000000	0.001000	10000000	23.863717	11.695099	23.015408	10.732753	18	800000000	0.010000	1.000000	432.000000	80000	0.000050	0.004800	0	0.500000	0.000000	2.500000	19.000000	0.500000	0.001000	0.001000	0.010000	31872	0	10.000000	7.000000	1.000000
sus	inf	inf_blood	z	x[0]	y[0][0]	z[0]	x[1]	y[1][0]	z[1]	S[0]	synchrony
219000000	94990000	5000000	10.000000	21900	9499	0.001000	21900	9499	0.001000	10000000	0.000000
162411773	28807118	150547	3941.516320	12616	3936	0.394152	20316	1874	0.394152	10552409	0.000000
247680851	8984171	46886	6325.803353	19993	1537	0.632580	29818	96	0.632580	10717648	0.000000
280638584	4277831	22224	7771.370203	23371	1116	0.777177	31573	23	0.777177	10799845	0.000000
295286905	2540638	13109	8601.601866	26153	665	0.864868	31873	9	0.864868	10844003	0.000000
302500501	1753571	9099	8820.325881	27873	448	0.918048	31815	8	0.918048	10869350	0.000000
306198762	1368697	7123	8628.174020	28434	341	0.950300	31700	2	0.543263	10884730	0.000000
308147963	1182926	6073	8374.346343	29156	271	0.969859	31582	9	0.594456	10895103	0.000000
309084006	1102105	5840	8238.562260	29141	301	0.981721	31785	6	0.615375	10902969	0.000000
309388230	1088185	5671	8190.504847	29309	360	0.988915	31726	7	0.609433	10909669	0.000000
309530879	1076400	5661	8185.912391	29782	173	0.993277	31826	0	0.558314	10916397	0.000000
309615690	1057943	5533	8190.963444	30314	181	0.995923	31897	2	0.477671	10922939	0.000000
309770027	1049013	5655	8170.330253	30011	141	0.997527	31960	2	0.602668	10929090	0.000000
309732245	1055493	5527	8169.399524	29908	275	0.998501	31749	12	0.593984	10935271	0.000000
309686215	1070735	5553	8174.704716	28867	305	0.999091	31739	10	0.552262	10941279	0.000000
309583906	1078379	5706	8196.872252	30383	127	0.999449	31751	5	0.619957	10947450	0.000000
309685699	1057039	5597	8184.813917	30046	220	0.999666	31930	15	0.556549	10953851	0.000000
309791558	1051430	5446	8177.250607	30316	208	0.999797	31752	2	0.619349	10959706	0.000000
309690207	1064411	5621	8171.650217	29701	221	0.999877	31875	11	0.673844	10965776	0.000000
309712151	1066665	5581	8168.459658	30541	189	0.999925	31774	9	0.802201	10971399	0.000000
309733024	1051758	5496	8186.751561	29540	289	0.999955	31696	7	0.862832	10977522	0.000000
309745907	1053495	5602	8169.824217	29767	178	0.999973	31931	4	0.710808	10983548	0.000000
309769671	1046714	5467	8144.304557	29953	187	0.999983	31858	6	0.481390	10989568	0.000000
309715421	1067318	5521	8200.871768	30087	192	0.999990	31819	3	0.685487	10995549	0.000000
309741079	1052360	5485	8192.706553	30097	191	0.999994	31922	2	0.484389	11002260	0.000000
309818665	1042133	5453	8163.503675	30163	167	0.999996	31897	17	0.606140	11007839	0.000000
309876748	1034558	5246	8161.755461	30042	224	0.999998	31871	7	0.579931	11013645	0.000000
309846964	1044765	5309	8153.882727	30188	179	0.999999	31989	4	0.534936	11019412	0.000000
309741393	1067793	5494	8170.628494	30023	225	0.999999	32023	5	0.717960	11025426	0.000000
309780687	1047981	5377	8163.703185	29759	220	0.999999	31955	2	0.806223	11031609	0.000000
309681369	1077356	5616	8176.438775	29841	230	1.000000	31925	17	0.524619	11037370	0.000000
309625873	1064296	5482	8190.111797	29857	281	1.000000	31675	8	0.711703	11043750	0.000000
309737512	1051764	5536	8174.025717	30593	84	1.000000	32010	22	0.494657	11049793	0.000000
309787481	1050780	5408	8157.605181	30888	104	1.000000	31621	6	0.693532	11055841	0.000000
309722873	1068297	5513	8179.832056	29852	163	1.000000	31991	8	0.444230	11061956	0.000000
309757973	1044688	5543	8183.538664	29970	196	1.000000	31832	5	0.662951	11068227	0.000000
309716900	1070216	5663	8179.362438	29961	171	1.000000	31759	1	0.552012	11074405	0.000000
309698688	1062290	5618	8179.004177	30179	169	1.000000	31692	5	0.679353	11080294	0.000000
309727079	1061301	5540	8178.611905	30041	241	1.000000	31840	1	0.518377	11086208	0.000000
309759753	1048734	5467	8166.649376	30224	216	1.000000	31632	0	0.560434	11092177	0.000000
[truncated: 163 more rows]
