# Supplementary material for: Large Variations in HIV-1 Viral Load Explained by Shifting-Mosaic Metapopulation Dynamics
Source: PLoS Biol. 2016 Oct 5;14(10):e1002567. doi: 10.1371/journal.pbio.1002567 (PMC5051940; doi:10.1371/journal.pbio.1002567)
Supplement: S1 Data — Each file gives the output from the simulations indicated by the filename: low migration (ms1, db432); high migration (ms1, db1); very high migration (ms10, db1); number of patches (np); reservoir (storage); no reservoir (nostorage); CTL immigration model (CTLimmig); CTL proliferation model (CTLprolif); β¯ (beta1, beta2, …). Within each file, there are 21 simulations for (k = 0,1,..,20), and data is output each day. For measures of synchrony, the final entry should be used. See Methods and S1 Simulation Code for further details. (ZIP) [file pbio.1002567.s002.zip › S1_Data/ms1_np10000_storage_noPD_CTLimmig_db432_beta19.tsv]

npatches	nstrain	runtime	dt	init_x	init_y	init_y_blood	init_z	init_S	beta0	beta1	beta2	beta3	mean_beta	B	d	delta	delta_blood	b[0]	mut	m	CTL	c	g	epsilon	k	het	lambda	rho	omega	x_max	patch.dyna	DELTA	A	VA
10000	1	100.000000	0.001000	21900	9499	5000000	0.001000	10000000	20.133847	23.688844	16.762227	9.884357	19	800000000	0.010000	1.000000	432.000000	80000	0.000050	0.004800	0	0.500000	0.000000	2.500000	0.000000	0.500000	0.001000	0.001000	0.010000	31872	0	10.000000	7.000000	1.000000
sus	inf	inf_blood	z	x[0]	y[0][0]	z[0]	x[1]	y[1][0]	z[1]	S[0]	synchrony
219000000	94990000	5000000	10.000000	21900	9499	0.001000	21900	9499	0.001000	10000000	0.000000
58537935	203270920	1056804	3941.516320	4926	21018	0.394152	4334	21423	0.394152	10759900	0.000000
59653029	199968624	1040285	6325.803353	5121	20627	0.632580	4405	21142	0.632580	11393509	0.000000
59699114	199858385	1040556	7771.765723	5089	20906	0.777177	4344	21255	0.777177	12024590	0.000000
59683734	199885623	1040139	8648.676577	5200	20398	0.864868	4477	21150	0.864868	12656759	0.000000
59697637	199854042	1040732	9180.483393	5122	20664	0.918048	4472	21028	0.918048	13287108	0.000000
59692610	199850486	1041541	9503.000201	5253	20295	0.950300	4392	21069	0.950300	13917764	0.000000
59693920	199852829	1039657	9698.592075	5114	20785	0.969859	4387	21209	0.969859	14546434	0.000000
59698727	199856971	1039575	9817.209710	5103	20572	0.981721	4264	21250	0.981721	15174747	0.000000
59695723	199850952	1041588	9889.145947	5123	20574	0.988915	4337	21065	0.988915	15800463	0.000000
59689880	199859144	1040290	9932.772025	5110	20776	0.993277	4331	21350	0.993277	16426606	0.000000
59692457	199861557	1041692	9959.229270	5261	20571	0.995923	4432	21068	0.995923	17051976	0.000000
59695109	199861300	1041503	9975.274394	5257	20451	0.997527	4397	21291	0.997527	17676670	0.000000
59700025	199831497	1042371	9985.005037	5210	20368	0.998501	4361	21150	0.998501	18299522	0.000000
59695854	199867519	1038887	9990.906233	5199	20656	0.999091	4361	21097	0.999091	18923217	0.000000
59687921	199847011	1041187	9994.485041	5067	20850	0.999449	4413	21217	0.999449	19543983	0.000000
59697983	199830117	1042760	9996.655426	5081	20770	0.999666	4308	21082	0.999666	20164687	0.000000
59708144	199854358	1039496	9997.971667	5123	20658	0.999797	4421	20883	0.999797	20785229	0.000000
59693422	199860211	1040490	9998.769908	5237	20424	0.999877	4371	21010	0.999877	21404894	0.000000
59701956	199838611	1040156	9999.254005	5090	20699	0.999925	4429	21110	0.999925	22023528	0.000000
59692516	199855698	1040327	9999.547588	5162	20617	0.999955	4370	21195	0.999955	22640568	0.000000
59694082	199858143	1039928	9999.725632	5133	20350	0.999973	4365	21018	0.999973	23254908	0.000000
59701681	199848283	1039867	9999.833608	5138	20572	0.999983	4475	20916	0.999983	23868348	0.000000
59693115	199853940	1042790	9999.899091	5170	20538	0.999990	4377	21361	0.999990	24481248	0.000000
59701353	199835529	1041560	9999.938803	5151	20582	0.999994	4431	21167	0.999994	25094448	0.000000
59694682	199841635	1041060	9999.962887	5105	20725	0.999996	4343	21233	0.999996	25705916	0.000000
59701413	199826543	1039347	9999.977493	5138	20673	0.999998	4287	21109	0.999998	26315765	0.000000
59693342	199870336	1041698	9999.986350	5145	20515	0.999999	4381	21241	0.999999	26925701	0.000000
59700119	199843042	1040077	9999.991722	5141	20767	0.999999	4391	21172	0.999999	27533646	0.000000
59690729	199871090	1040921	9999.994980	5172	20419	0.999999	4467	20863	0.999999	28142777	0.000000
59701769	199848626	1040692	9999.996955	5188	20442	1.000000	4490	20907	1.000000	28750732	0.000000
59699129	199849498	1041313	9999.998154	5145	20439	1.000000	4456	21012	1.000000	29358671	0.000000
59692809	199860807	1042836	9999.998880	5142	20431	1.000000	4527	20787	1.000000	29963844	0.000000
59705386	199819192	1040703	9999.999321	5094	20523	1.000000	4446	20949	1.000000	30567533	0.000000
59692868	199863947	1041872	9999.999588	5201	20313	1.000000	4353	21225	1.000000	31171075	0.000000
59704816	199841209	1041351	9999.999750	5125	20740	1.000000	4376	21088	1.000000	31774875	0.000000
59705593	199834409	1041127	9999.999849	5137	20676	1.000000	4289	21271	1.000000	32376756	0.000000
59700627	199852505	1040771	9999.999908	5267	20444	1.000000	4345	21122	1.000000	32976988	0.000000
59700964	199847699	1041365	9999.999944	5175	20532	1.000000	4365	21113	1.000000	33576637	0.000000
59697839	199865365	1039245	9999.999966	5229	20384	1.000000	4353	21253	1.000000	34176260	0.000000
59697192	199853417	1040891	9999.999980	5292	20415	1.000000	4422	21228	1.000000	34773832	-1.#IND00
59687394	199841277	1041291	9999.999988	5060	20571	1.000000	4362	21149	1.000000	35371539	0.008000
59697847	199840658	1040065	9999.999992	5052	20908	1.000000	4388	20985	1.000000	35967897	-0.004569
59701922	199863072	1039959	9999.999995	5098	20723	1.000000	4527	21076	1.000000	36564644	-0.003977
59685965	199848902	1043725	9999.999997	5079	20402	1.000000	4428	21134	1.000000	37160053	-0.008955
59692311	199829903	1040723	9999.999998	5194	20603	1.000000	4323	21074	1.000000	37754844	0.000067
59704869	199833739	1039541	9999.999999	5125	20722	1.000000	4380	21071	1.000000	38348135	0.000005
59702488	199823567	1040390	9999.999999	5116	20488	1.000000	4377	21109	1.000000	38939938	-0.004110
59697465	199851067	1040630	10000.000000	5202	20543	1.000000	4417	21101	1.000000	39530837	-0.007554
59692287	199864843	1041227	10000.000000	5150	20504	1.000000	4460	21017	1.000000	40121891	-0.006097
59692383	199844401	1041259	10000.000000	5187	20470	1.000000	4444	21186	1.000000	40711361	-0.005051
59697456	199848813	1039000	10000.000000	5224	20353	1.000000	4324	21405	1.000000	41299813	-0.009329
59700044	199853208	1039228	10000.000000	5115	20533	1.000000	4394	21120	1.000000	41886302	-0.014400
59696540	199839456	1039213	10000.000000	5102	20655	1.000000	4424	21046	1.000000	42472715	-0.013051
59700973	199875956	1041133	10000.000000	5139	20738	1.000000	4414	21162	1.000000	43059244	-0.015124
59693537	199840082	1040660	10000.000000	5038	20645	1.000000	4391	21113	1.000000	43643899	-0.015885
59706186	199849462	1041239	10000.000000	5142	20671	1.000000	4454	21000	1.000000	44228076	-0.015023
59690331	199865432	1039461	10000.000000	5201	20626	1.000000	4416	20839	1.000000	44812363	-0.012449
59689168	199870028	1039810	10000.000000	5168	20667	1.000000	4313	21229	1.000000	45393865	-0.011879
59695313	199837260	1041413	10000.000000	5118	20825	1.000000	4338	21194	1.000000	45975586	-0.011164
59694733	199858119	1041401	10000.000000	5169	20475	1.000000	4385	21147	1.000000	46555215	-0.011585
59696440	199849698	1040338	10000.000000	5225	20541	1.000000	4403	21137	1.000000	47133929	-0.009437
59693987	199844551	1041715	10000.000000	5193	20475	1.000000	4531	20916	1.000000	47713421	-0.007982
59693186	199831064	1040761	10000.000000	5028	20739	1.000000	4395	21149	1.000000	48292398	-0.007251
59690932	199858669	1041235	10000.000000	5162	20536	1.000000	4389	20956	1.000000	48869084	-0.006762
59690577	199864185	1041811	10000.000000	5242	20440	1.000000	4382	21221	1.000000	49444728	-0.006563
59694338	199845190	1042507	10000.000000	5127	20702	1.000000	4367	21277	1.000000	50021996	-0.006387
59701045	199832033	1040396	10000.000000	5085	20724	1.000000	4437	21037	1.000000	50598004	-0.005760
59709968	199828117	1040341	10000.000000	5126	20708	1.000000	4385	20907	1.000000	51172318	-0.006874
59694987	199847646	1040113	10000.000000	5128	20551	1.000000	4491	21180	1.000000	51745288	-0.007316
59699769	199862815	1042445	10000.000000	5149	20512	1.000000	4390	21427	1.000000	52317364	-0.006962
59699097	199846903	1042079	10000.000000	5121	20766	1.000000	4355	21093	1.000000	52888012	-0.006271
59693326	199865051	1040224	10000.000000	5208	20420	1.000000	4438	21179	1.000000	53458623	-0.007094
59691469	199858373	1041997	10000.000000	5142	20530	1.000000	4334	21173	1.000000	54028536	-0.007094
59688068	199873385	1042283	10000.000000	5068	20638	1.000000	4394	21007	1.000000	54598380	-0.006895
59689688	199865610	1040145	10000.000000	5055	20641	1.000000	4296	21481	1.000000	55166205	-0.006553
59690733	199859350	1042276	10000.000000	5052	20799	1.000000	4461	20909	1.000000	55732800	-0.005741
59704552	199825080	1042775	10000.000000	5273	20335	1.000000	4393	20941	1.000000	56299498	-0.004928
59700396	199825232	1042390	10000.000000	5184	20434	1.000000	4454	20922	1.000000	56864547	-0.004767
59697484	199850285	1041325	10000.000000	5174	20612	1.000000	4332	21279	1.000000	57429614	-0.004695
59700797	199850786	1041163	10000.000000	5215	20401	1.000000	4342	21028	1.000000	57991850	-0.004698
59700736	199837925	1037962	10000.000000	5192	20507	1.000000	4398	20847	1.000000	58554821	-0.004546
59697815	199841722	1040624	10000.000000	5092	20722	1.000000	4319	21103	1.000000	59116087	-0.004650
59697757	199855881	1040456	10000.000000	5145	20589	1.000000	4363	21049	1.000000	59677135	-0.004605
59697012	199863334	1041526	10000.000000	5181	20488	1.000000	4427	21149	1.000000	60238923	-0.004428
59704537	199824180	1040518	10000.000000	5121	20684	1.000000	4356	21033	1.000000	60798177	-0.004209
59702286	199850302	1042188	10000.000000	5168	20669	1.000000	4401	21066	1.000000	61356249	-0.005406
59709568	199838114	1041311	10000.000000	5112	20650	1.000000	4533	20960	1.000000	61914337	-0.005380
59703027	199850113	1040929	10000.000000	5254	20498	1.000000	4454	21030	1.000000	62470913	-0.005494
59688018	199869833	1042082	10000.000000	5239	20598	1.000000	4381	21074	1.000000	63027911	-0.005231
59694854	199864083	1041611	10000.000000	5143	20510	1.000000	4487	21065	1.000000	63583941	-0.005232
59685800	199879855	1041855	10000.000000	5160	20662	1.000000	4486	21089	1.000000	64139602	-0.005616
59702783	199837688	1040698	10000.000000	5198	20539	1.000000	4339	21246	1.000000	64692226	-0.005534
59688347	199855191	1042435	10000.000000	5025	20790	1.000000	4483	20773	1.000000	65244702	-0.005328
59691783	199860734	1041135	10000.000000	5186	20341	1.000000	4310	21296	1.000000	65796893	-0.005145
59692515	199860061	1040868	10000.000000	5270	20510	1.000000	4320	21060	1.000000	66347076	-0.004938
59700745	199831723	1041012	10000.000000	5098	20450	1.000000	4460	21185	1.000000	66897349	-0.004838
59701062	199834809	1040236	10000.000000	5220	20531	1.000000	4456	21142	1.000000	67446340	-0.004528
59699316	199846750	1042465	10000.000000	5176	20720	1.000000	4408	21137	1.000000	67995476	-0.004885
59698769	199855200	1039725	10000.000000	5170	20573	1.000000	4292	21336	1.000000	68544371	-0.004759
npatches	nstrain	runtime	dt	init_x	init_y	init_y_blood	init_z	init_S	beta0	beta1	beta2	beta3	mean_beta	B	d	delta	delta_blood	b[0]	mut	m	CTL	c	g	epsilon	k	het	lambda	rho	omega	x_max	patch.dyna	DELTA	A	VA
10000	1	100.000000	0.001000	21900	9499	5000000	0.001000	10000000	10.368102	20.759093	21.636952	23.169384	19	800000000	0.010000	1.000000	432.000000	80000	0.000050	0.004800	0	0.500000	0.000000	2.500000	1.000000	0.500000	0.001000	0.001000	0.010000	31872	0	10.000000	7.000000	1.000000
sus	inf	inf_blood	z	x[0]	y[0][0]	z[0]	x[1]	y[1][0]	z[1]	S[0]	synchrony
219000000	94990000	5000000	10.000000	21900	9499	0.001000	21900	9499	0.001000	10000000	0.000000
63358932	182051158	946508	3941.516320	10280	15689	0.394152	5308	18796	0.394152	10752009	0.000000
69887948	162675231	847219	6325.803353	11549	13476	0.632580	5843	16901	0.632580	11359436	0.000000
73137391	153909182	802407	7771.765723	12070	12608	0.777177	6023	16321	0.777177	11957087	0.000000
75064314	149006493	774098	8648.676577	12432	11944	0.864868	6232	15642	0.864868	12551690	0.000000
76244135	146183873	762276	9180.483393	12603	11830	0.918048	6374	15269	0.918048	13141098	0.000000
76942126	144503056	753035	9503.000201	12850	11348	0.950300	6461	15246	0.950300	13727117	0.000000
77345990	143548106	748215	9698.592075	12707	11525	0.969859	6607	15102	0.969859	14312974	0.000000
77606769	142931824	744612	9817.209710	12935	11315	0.981721	6508	14964	0.981721	14895643	0.000000
77764166	142574546	741600	9889.145947	12806	11540	0.988915	6613	14722	0.988915	15478246	0.000000
77866479	142353478	741973	9932.772025	12786	11448	0.993277	6734	14642	0.993277	16058782	0.000000
77909260	142245679	740944	9959.229270	13055	11369	0.995923	6627	14876	0.995923	16640338	0.000000
77946175	142157596	740071	9975.274394	12901	11312	0.997527	6605	14771	0.997527	17220034	0.000000
77993379	142080102	739747	9985.005037	12816	11464	0.998501	6493	14943	0.998501	17798338	0.000000
77995137	142053526	739288	9990.906233	13013	11180	0.999091	6449	15075	0.999091	18376356	0.000000
77985227	142065181	740805	9994.485041	12949	11281	0.999449	6450	15129	0.999449	18951726	0.000000
77991459	142038955	738417	9996.655426	12921	11503	0.999666	6439	15025	0.999666	19526620	0.000000
78015168	142012094	740500	9997.971667	12732	11628	0.999797	6656	14780	0.999797	20100311	0.000000
78009851	142025861	739708	9998.769908	12653	11668	0.999877	6641	14834	0.999877	20672767	0.000000
78016028	142006451	738642	9999.254005	12989	11317	0.999925	6607	14587	0.999925	21245986	0.000000
78000864	142024058	738998	9999.547588	13124	11057	0.999955	6507	14880	0.999955	21818229	0.000000
78015155	142020944	740944	9999.725632	12855	11473	0.999973	6525	14917	0.999973	22390496	0.000000
78005324	142036684	739484	9999.833608	13094	11274	0.999983	6586	14800	0.999983	22959902	0.000000
78002871	142019302	740406	9999.899091	12924	11480	0.999990	6623	14949	0.999990	23529265	0.000000
78001529	142027989	738100	9999.938803	12814	11351	0.999994	6616	14926	0.999994	24097516	0.000000
78012473	142030950	739003	9999.962887	12907	11413	0.999996	6519	15072	0.999996	24664893	0.000000
78008698	142044045	739015	9999.977493	12982	10988	0.999998	6552	14942	0.999998	25232608	0.000000
78029665	142007218	737805	9999.986350	12750	11457	0.999999	6474	15050	0.999999	25799129	0.000000
78013243	142010247	740213	9999.991722	12911	11229	0.999999	6677	14843	0.999999	26363474	0.000000
78017726	142009902	737886	9999.994980	12566	11652	0.999999	6469	15106	0.999999	26927146	0.000000
78008445	142017548	739110	9999.996955	12972	11177	1.000000	6573	14768	1.000000	27491669	0.000000
78015096	142014205	741158	9999.998154	12780	11480	1.000000	6571	14872	1.000000	28053280	0.000000
78008593	142015293	739761	9999.998880	12780	11386	1.000000	6439	14937	1.000000	28613968	0.000000
78004090	142027543	739549	9999.999321	13021	11061	1.000000	6628	14837	1.000000	29175045	0.000000
78007648	142035580	740064	9999.999588	12765	11517	1.000000	6580	14825	1.000000	29734738	0.000000
78008218	142011799	739943	9999.999750	12789	11518	1.000000	6630	14795	1.000000	30293163	0.000000
78015805	142031959	740495	9999.999849	12885	11334	1.000000	6584	14738	1.000000	30851684	0.000000
78004644	142018382	741130	9999.999908	12922	11236	1.000000	6597	14888	1.000000	31409793	0.000000
78007284	142022508	740104	9999.999944	12990	11352	1.000000	6713	14679	1.000000	31966755	0.000000
78008530	142013066	739377	9999.999966	12829	11540	1.000000	6532	14810	1.000000	32522388	0.000000
78006516	142022885	739793	9999.999980	12919	11328	1.000000	6624	14922	1.000000	33075209	-1.#IND00
78016506	142021110	739319	9999.999988	12981	11511	1.000000	6548	14775	1.000000	33628766	0.019200
78019052	142000923	739891	9999.999992	12900	11346	1.000000	6521	14914	1.000000	34182798	0.002532
77995656	142047675	739211	9999.999995	12706	11632	1.000000	6468	15006	1.000000	34733152	-0.002905
78010665	142022156	739580	9999.999997	12705	11491	1.000000	6539	14833	1.000000	35284436	-0.012330
78012827	142022367	739780	9999.999998	12650	11714	1.000000	6624	14814	1.000000	35834163	-0.011424
78012838	142021614	740416	9999.999999	12859	11338	1.000000	6566	14847	1.000000	36383150	-0.012353
78026069	142010784	738491	9999.999999	13064	11266	1.000000	6624	14914	1.000000	36932468	-0.009734
77998606	142035224	738503	10000.000000	12768	11493	1.000000	6402	14945	1.000000	37480737	-0.008795
78022392	142019788	739371	10000.000000	12879	11334	1.000000	6358	15175	1.000000	38028935	-0.008281
78025526	141981862	739131	10000.000000	13145	11055	1.000000	6631	14789	1.000000	38575978	-0.007561
78016680	142030322	739353	10000.000000	12647	11481	1.000000	6587	14825	1.000000	39122617	-0.001326
78015972	142006141	739999	10000.000000	13032	11294	1.000000	6476	14939	1.000000	39667739	0.000112
78013932	142018263	740659	10000.000000	12706	11527	1.000000	6511	14985	1.000000	40212293	0.001315
78012411	142014854	740277	10000.000000	12729	11488	1.000000	6415	14990	1.000000	40756195	0.002493
78018119	142009200	739824	10000.000000	12878	11228	1.000000	6491	15159	1.000000	41298636	0.002389
78021221	142009198	738748	10000.000000	12815	11372	1.000000	6445	15016	1.000000	41840317	0.003301
78022279	142017945	740773	10000.000000	12859	11374	1.000000	6475	14895	1.000000	42381423	0.003297
78012985	142016885	738921	10000.000000	13021	11220	1.000000	6557	14976	1.000000	42920952	0.004052
77999349	142036558	738809	10000.000000	12903	11398	1.000000	6563	14871	1.000000	43459977	0.004469
78015998	142001258	737770	10000.000000	13042	11461	1.000000	6521	15023	1.000000	43998611	0.004158
78015656	142021310	739192	10000.000000	12863	11488	1.000000	6580	14908	1.000000	44536549	0.003581
78005734	142028498	740342	10000.000000	12990	11327	1.000000	6550	14980	1.000000	45074407	0.002922
77997142	142042676	740630	10000.000000	12791	11454	1.000000	6582	14862	1.000000	45610153	0.003323
78006684	142016786	739715	10000.000000	12975	11283	1.000000	6568	14982	1.000000	46146336	0.004650
78018380	142017806	740733	10000.000000	12884	11416	1.000000	6521	14946	1.000000	46681075	0.004591
77998293	142033628	741839	10000.000000	13222	11208	1.000000	6521	15061	1.000000	47214978	0.004210
78008072	142015817	740218	10000.000000	12950	11225	1.000000	6463	14981	1.000000	47747889	0.005527
77998816	142013480	739817	10000.000000	12790	11569	1.000000	6551	14924	1.000000	48280469	0.005575
78013127	142021329	738897	10000.000000	12985	11177	1.000000	6557	14827	1.000000	48812378	0.006233
78009019	142043016	738914	10000.000000	12916	11361	1.000000	6643	14607	1.000000	49342868	0.006033
78014873	142008205	739879	10000.000000	12961	11247	1.000000	6534	15014	1.000000	49872341	0.005955
78014628	142004909	741378	10000.000000	12775	11544	1.000000	6466	15088	1.000000	50401491	0.005300
78008985	142037445	739294	10000.000000	13142	11234	1.000000	6598	14792	1.000000	50927990	0.005082
77998463	142036764	739664	10000.000000	12831	11479	1.000000	6623	14677	1.000000	51455244	0.005083
78012435	142010012	741479	10000.000000	12902	11447	1.000000	6546	14951	1.000000	51981707	0.005179
77991917	142025131	740623	10000.000000	13024	11157	1.000000	6425	14983	1.000000	52507103	0.005173
78018249	142012815	739764	10000.000000	12863	11394	1.000000	6377	14964	1.000000	53032607	0.005080
78014780	142017546	741026	10000.000000	12694	11537	1.000000	6668	14880	1.000000	53556792	0.005334
78011012	142024275	739788	10000.000000	13096	11222	1.000000	6665	14779	1.000000	54080192	0.005733
78021582	142002227	739822	10000.000000	13037	11127	1.000000	6622	15036	1.000000	54602755	0.005575
78012720	142021257	739484	10000.000000	12994	11192	1.000000	6597	14601	1.000000	55124655	0.005414
78002125	142027760	738539	10000.000000	12830	11292	1.000000	6613	14915	1.000000	55646794	0.003868
78010405	142004918	739581	10000.000000	12837	11505	1.000000	6481	14845	1.000000	56166590	0.003793
77999578	142031991	740814	10000.000000	12631	11643	1.000000	6647	14695	1.000000	56685571	0.003812
78011197	142016450	740182	10000.000000	12953	11299	1.000000	6450	15224	1.000000	57204404	0.003541
78006121	142018857	739393	10000.000000	12666	11623	1.000000	6598	14879	1.000000	57722467	0.003590
78030291	141989193	739168	10000.000000	12968	11264	1.000000	6731	14541	1.000000	58239989	0.003463
78007180	142025651	739685	10000.000000	12895	11417	1.000000	6598	14859	1.000000	58756377	0.003881
78008137	142016052	738928	10000.000000	12732	11525	1.000000	6536	14711	1.000000	59271978	0.003839
78008173	142010450	740426	10000.000000	13063	11283	1.000000	6501	14962	1.000000	59785934	0.004052
78007367	142035166	739764	10000.000000	12889	11125	1.000000	6570	14774	1.000000	60300438	0.003831
78002586	142027567	739735	10000.000000	12796	11396	1.000000	6466	15133	1.000000	60812687	0.003990
78001027	142029039	737922	10000.000000	12837	11355	1.000000	6602	14959	1.000000	61324635	0.003943
78011346	142014396	740131	10000.000000	12879	11256	1.000000	6617	14763	1.000000	61836730	0.003813
78008538	142010262	739803	10000.000000	12929	11351	1.000000	6619	14826	1.000000	62349082	0.003699
78015645	142027990	740083	10000.000000	12844	11451	1.000000	6440	15269	1.000000	62859379	0.004785
78031234	142007191	738432	10000.000000	12958	11247	1.000000	6512	15036	1.000000	63368902	0.004405
78005608	142021187	739468	10000.000000	12610	11671	1.000000	6465	15019	1.000000	63877038	0.004149
78012569	142032274	738533	10000.000000	12848	11368	1.000000	6494	14936	1.000000	64383432	0.003942
npatches	nstrain	runtime	dt	init_x	init_y	init_y_blood	init_z	init_S	beta0	beta1	beta2	beta3	mean_beta	B	d	delta	delta_blood	b[0]	mut	m	CTL	c	g	epsilon	k	het	lambda	rho	omega	x_max	patch.dyna	DELTA	A	VA
10000	1	100.000000	0.001000	21900	9499	5000000	0.001000	10000000	23.426397	14.970965	11.106026	27.005930	19	800000000	0.010000	1.000000	432.000000	80000	0.000050	0.004800	0	0.500000	0.000000	2.500000	2.000000	0.500000	0.001000	0.001000	0.010000	31872	0	10.000000	7.000000	1.000000
sus	inf	inf_blood	z	x[0]	y[0][0]	z[0]	x[1]	y[1][0]	z[1]	S[0]	synchrony
219000000	94990000	5000000	10.000000	21900	9499	0.001000	21900	9499	0.001000	10000000	0.000000
68783705	163036535	848497	3941.516320	5229	17370	0.394152	7816	15882	0.394152	10741175	0.000000
80928725	134062071	697416	6325.803353	6048	14471	0.632580	9551	12413	0.632580	11322021	0.000000
87362699	121578212	634016	7771.765723	6690	13141	0.777177	10052	11362	0.777177	11884921	0.000000
91190315	114950504	599133	8648.676577	6686	12730	0.864868	10434	10825	0.864868	12438554	0.000000
93484771	111238395	579625	9180.483393	6809	12325	0.918048	10814	10204	0.918048	12984405	0.000000
94883016	109075018	569011	9503.000201	7131	11755	0.950300	10913	10297	0.950300	13527779	0.000000
95698126	107833718	560868	9698.592075	7291	11780	0.969859	10959	10204	0.969859	14067427	0.000000
96199747	107069758	557056	9817.209710	7081	12000	0.981721	11294	9896	0.981721	14605293	0.000000
96529630	106574291	555689	9889.145947	7239	11683	0.988915	10951	10085	0.988915	15141437	0.000000
96692493	106331475	553959	9932.772025	7236	11852	0.993277	11113	9920	0.993277	15676121	0.000000
96813982	106155083	551996	9959.229270	7180	11771	0.995923	10987	10116	0.995923	16209448	0.000000
96887812	106032824	551943	9975.274394	7288	11494	0.997527	11153	9924	0.997527	16741499	0.000000
96932892	105980425	552275	9985.005037	7205	11645	0.998501	11128	9999	0.998501	17271080	0.000000
96930491	105976571	551358	9990.906233	7241	11641	0.999091	11151	9992	0.999091	17802074	0.000000
96952619	105954036	552174	9994.485041	7202	11812	0.999449	11190	9831	0.999449	18331136	0.000000
96967350	105933854	551909	9996.655426	7184	11745	0.999666	11219	10026	0.999666	18858942	0.000000
96983863	105924358	550948	9997.971667	7216	11621	0.999797	11171	9908	0.999797	19385958	0.000000
96983956	105900110	550694	9998.769908	7138	11685	0.999877	11299	9846	0.999877	19913026	0.000000
96983389	105927670	551711	9999.254005	7196	11673	0.999925	11135	9911	0.999925	20440252	0.000000
96983233	105904919	551622	9999.547588	7212	11857	0.999955	11232	9918	0.999955	20965970	0.000000
96974056	105928007	551191	9999.725632	7152	11830	0.999973	11128	9828	0.999973	21490697	0.000000
96997860	105886949	550769	9999.833608	7207	11779	0.999983	11172	9966	0.999983	22015035	0.000000
96985160	105905895	551796	9999.899091	7028	11805	0.999990	11234	9963	0.999990	22538304	0.000000
96986901	105898279	551305	9999.938803	7303	11604	0.999994	11322	9856	0.999994	23059024	0.000000
96977112	105924488	551338	9999.962887	7301	11587	0.999996	10973	10135	0.999996	23580376	0.000000
96985636	105893295	551457	9999.977493	7368	11519	0.999998	11046	10092	0.999998	24101529	0.000000
96970713	105922390	552630	9999.986350	7132	11777	0.999999	11130	9818	0.999999	24622532	0.000000
96995401	105911115	551348	9999.991722	7050	11900	0.999999	11074	10106	0.999999	25141844	0.000000
96986838	105919451	551592	9999.994980	7118	11856	0.999999	11131	9797	0.999999	25660273	0.000000
96975171	105905227	551948	9999.996955	7131	11754	1.000000	11298	9798	1.000000	26178264	0.000000
96997129	105890439	550657	9999.998154	7255	11717	1.000000	11241	9837	1.000000	26693835	0.000000
97008400	105878773	552144	9999.998880	7132	11606	1.000000	11196	9907	1.000000	27210621	0.000000
96974875	105921220	551794	9999.999321	7231	11626	1.000000	11072	9867	1.000000	27725382	0.000000
96972743	105914623	551816	9999.999588	6977	11897	1.000000	11054	10083	1.000000	28240635	0.000000
96976153	105915870	551687	9999.999750	7282	11688	1.000000	11326	9722	1.000000	28753582	0.000000
97000676	105904159	551476	9999.999849	7349	11587	1.000000	11244	9906	1.000000	29266374	0.000000
96985881	105913176	551391	9999.999908	7251	11699	1.000000	11165	10013	1.000000	29779364	0.000000
96968930	105902055	551713	9999.999944	7194	11748	1.000000	11105	9979	1.000000	30291141	0.000000
96992003	105908726	552582	9999.999966	7318	11617	1.000000	11221	9873	1.000000	30802215	0.000000
96972816	105907557	551925	9999.999980	7081	11864	1.000000	11061	9973	1.000000	31312599	-1.#IND00
96972232	105907265	553261	9999.999988	7139	11690	1.000000	11168	9846	1.000000	31822699	-1.#IND00
96993931	105899811	551003	9999.999992	7076	12077	1.000000	11136	9836	1.000000	32332735	-0.004236
96973720	105898990	551969	9999.999995	7245	11650	1.000000	11077	10071	1.000000	32841275	0.011389
96976322	105921053	551274	9999.999997	7292	11615	1.000000	11171	9996	1.000000	33347335	0.006415
97005732	105894811	551099	9999.999998	7228	11723	1.000000	11318	9829	1.000000	33852333	0.005527
96992057	105907597	551559	9999.999999	7191	11697	1.000000	11169	9804	1.000000	34358616	0.003936
96995429	105896081	551424	9999.999999	7092	12008	1.000000	10978	10284	1.000000	34863161	0.004930
96987799	105901488	552132	10000.000000	7258	11683	1.000000	11195	9802	1.000000	35368250	0.004703
96993222	105904266	551857	10000.000000	7123	11848	1.000000	11205	9687	1.000000	35872289	0.004533
96978912	105915617	550702	10000.000000	7194	11741	1.000000	11291	9794	1.000000	36374863	0.003616
96974655	105922437	551536	10000.000000	7042	11963	1.000000	11163	9809	1.000000	36877003	0.002396
96990873	105895709	552247	10000.000000	7257	11535	1.000000	11147	9704	1.000000	37376865	0.000897
96996137	105892042	550857	10000.000000	7181	11735	1.000000	11216	9886	1.000000	37876285	0.000882
96989903	105905229	553512	10000.000000	7065	11946	1.000000	11147	9975	1.000000	38376161	0.000565
96980166	105906621	551399	10000.000000	7213	11773	1.000000	11211	9826	1.000000	38875023	0.000710
96978194	105913904	550961	10000.000000	7267	11644	1.000000	11190	9994	1.000000	39372731	0.002741
96979465	105895857	550855	10000.000000	7179	11791	1.000000	11169	9753	1.000000	39869714	0.003413
96998001	105889631	553669	10000.000000	7102	11780	1.000000	11252	9864	1.000000	40366804	0.002620
97004205	105885551	551216	10000.000000	7061	11881	1.000000	11156	9905	1.000000	40861727	0.002044
96996227	105886738	551798	10000.000000	7139	11766	1.000000	11146	10013	1.000000	41356189	0.001643
96980646	105913292	551291	10000.000000	7243	11732	1.000000	11105	9967	1.000000	41850429	0.002020
96993977	105904162	551321	10000.000000	7305	11660	1.000000	11112	9940	1.000000	42343977	0.001608
96970306	105925192	551405	10000.000000	7213	11733	1.000000	11099	9979	1.000000	42835975	0.001360
96966201	105922246	552520	10000.000000	7202	11730	1.000000	11025	9945	1.000000	43328630	0.001301
96995359	105889529	552066	10000.000000	7172	11848	1.000000	11274	9742	1.000000	43820028	0.001652
96955373	105945097	552299	10000.000000	7218	11823	1.000000	11091	10047	1.000000	44309860	0.000333
96994466	105893918	552012	10000.000000	7096	11859	1.000000	11129	9775	1.000000	44799144	-0.000389
96986232	105919860	551250	10000.000000	7087	11930	1.000000	11153	9797	1.000000	45289612	-0.000137
96998826	105898345	551711	10000.000000	7157	11823	1.000000	11237	9906	1.000000	45776529	-0.001454
96985290	105887354	551643	10000.000000	7101	11856	1.000000	11147	9863	1.000000	46265511	-0.001439
97000831	105903748	552198	10000.000000	7065	11937	1.000000	11062	9949	1.000000	46753651	-0.001290
97003145	105901940	551276	10000.000000	7185	11665	1.000000	11196	10025	1.000000	47239121	-0.001269
96969571	105919396	551549	10000.000000	7204	11804	1.000000	11029	9942	1.000000	47724173	-0.002016
96989467	105885964	551561	10000.000000	7282	11622	1.000000	11116	10034	1.000000	48208471	-0.002060
96996217	105906591	552313	10000.000000	7076	11786	1.000000	11168	9812	1.000000	48690863	-0.002015
96986422	105901790	550650	10000.000000	7225	11553	1.000000	11252	9771	1.000000	49173727	-0.002170
96983682	105905828	550422	10000.000000	7313	11653	1.000000	11124	9928	1.000000	49655556	-0.001967
96997585	105898522	551501	10000.000000	7257	11588	1.000000	11136	9866	1.000000	50137585	-0.001620
96992819	105891308	551102	10000.000000	7161	11820	1.000000	11090	10042	1.000000	50618568	-0.001665
96989506	105905416	551845	10000.000000	7064	11768	1.000000	11408	9643	1.000000	51099043	-0.001998
96984221	105892819	552156	10000.000000	7110	11775	1.000000	11261	9902	1.000000	51578711	-0.001579
97007276	105883074	553055	10000.000000	7198	11627	1.000000	11005	9941	1.000000	52057525	-0.001602
96986349	105904959	551928	10000.000000	7387	11600	1.000000	11331	9858	1.000000	52534132	-0.001914
96983619	105905841	552186	10000.000000	7209	11626	1.000000	11255	9888	1.000000	53010677	-0.002274
96985720	105890229	551341	10000.000000	7152	11688	1.000000	11178	10128	1.000000	53487584	-0.001726
96982097	105918475	551420	10000.000000	7064	11886	1.000000	11088	9842	1.000000	53963736	-0.001893
96983332	105906962	551679	10000.000000	7192	11735	1.000000	11167	9874	1.000000	54438631	-0.002173
96981969	105911617	552429	10000.000000	7143	11524	1.000000	11117	9987	1.000000	54912280	-0.001625
97000977	105872462	551447	10000.000000	7265	11708	1.000000	11354	9886	1.000000	55387208	-0.000944
96986620	105905822	552686	10000.000000	7134	11750	1.000000	11105	9903	1.000000	55859050	-0.000887
96985130	105897703	550093	10000.000000	7048	11834	1.000000	11125	9977	1.000000	56330644	-0.000877
97004129	105894363	552484	10000.000000	7166	11797	1.000000	11217	9904	1.000000	56802923	-0.000615
96999138	105882656	552705	10000.000000	7220	11738	1.000000	11129	10073	1.000000	57275530	-0.000116
97011261	105907275	551916	10000.000000	7299	11503	1.000000	11081	10117	1.000000	57745170	-0.000144
96982013	105909946	552402	10000.000000	7145	11803	1.000000	11299	9865	1.000000	58214938	-0.000014
96967880	105906720	551315	10000.000000	7169	11715	1.000000	11326	9721	1.000000	58683536	-0.000072
96975796	105904985	551244	10000.000000	7189	11654	1.000000	11101	9970	1.000000	59151872	-0.000007
97013194	105900816	550677	10000.000000	7397	11524	1.000000	11299	9935	1.000000	59620603	0.000124
96984778	105906114	552156	10000.000000	7177	11658	1.000000	11304	9986	1.000000	60089056	-0.000849
npatches	nstrain	runtime	dt	init_x	init_y	init_y_blood	init_z	init_S	beta0	beta1	beta2	beta3	mean_beta	B	d	delta	delta_blood	b[0]	mut	m	CTL	c	g	epsilon	k	het	lambda	rho	omega	x_max	patch.dyna	DELTA	A	VA
10000	1	100.000000	0.001000	21900	9499	5000000	0.001000	10000000	15.828354	13.062396	17.969090	14.229492	19	800000000	0.010000	1.000000	432.000000	80000	0.000050	0.004800	0	0.500000	0.000000	2.500000	3.000000	0.500000	0.001000	0.001000	0.010000	31872	0	10.000000	7.000000	1.000000
sus	inf	inf_blood	z	x[0]	y[0][0]	z[0]	x[1]	y[1][0]	z[1]	S[0]	synchrony
219000000	94990000	5000000	10.000000	21900	9499	0.001000	21900	9499	0.001000	10000000	0.000000
73152669	146991158	766689	3941.516320	8088	14288	0.394152	9576	13248	0.394152	10732508	0.000000
90731449	112515245	586963	6325.803353	10158	10657	0.632580	12004	9887	0.632580	11289965	0.000000
100138807	98631665	512747	7771.765723	10983	9411	0.777177	13124	8540	0.777177	11823190	0.000000
105712625	91537413	476850	8648.676577	11803	8681	0.864868	14057	7599	0.864868	12340839	0.000000
109060508	87631372	456409	9180.483393	11930	8424	0.918048	14556	7379	0.918048	12847119	0.000000
111091075	85366388	444136	9503.000201	12169	8209	0.950300	14803	7157	0.950300	13348537	0.000000
112313756	84043067	437662	9698.592075	12754	7714	0.969859	15200	6866	0.969859	13845629	0.000000
113050576	83256164	432828	9817.209710	12291	8028	0.981721	14823	7023	0.981721	14339669	0.000000
113527573	82761409	430540	9889.145947	12630	7693	0.988915	14944	7129	0.988915	14831546	0.000000
113767847	82493994	429417	9932.772025	12267	7928	0.993277	15263	6618	0.993277	15324240	0.000000
113952379	82315592	428175	9959.229270	12505	7791	0.995923	14981	6751	0.995923	15816094	0.000000
114024130	82226116	428105	9975.274394	12656	7699	0.997527	15185	6853	0.997527	16305889	0.000000
114111854	82143343	426656	9985.005037	12531	7756	0.998501	15047	6876	0.998501	16795057	0.000000
114156876	82113726	428329	9990.906233	12829	7684	0.999091	15081	6790	0.999091	17284974	0.000000
114153712	82093631	427471	9994.485041	12511	7828	0.999449	15178	6787	0.999449	17772225	0.000000
114195704	82053253	428511	9996.655426	12409	7923	0.999666	14888	6978	0.999666	18259458	0.000000
114189421	82052882	426441	9997.971667	12593	7713	0.999797	15192	6716	0.999797	18745185	0.000000
114221703	82052699	426560	9998.769908	12328	7842	0.999877	15275	6750	0.999877	19228823	0.000000
114221556	82056282	426618	9999.254005	12487	7691	0.999925	14856	6966	0.999925	19713033	0.000000
114183246	82066397	428336	9999.547588	12688	7599	0.999955	15054	6908	0.999955	20196679	0.000000
114192057	82059513	428428	9999.725632	12637	7628	0.999973	15261	6789	0.999973	20678467	0.000000
114183259	82075904	428251	9999.833608	12553	7896	0.999983	15012	6740	0.999983	21160672	0.000000
114220548	82039729	428263	9999.899091	12537	7691	0.999990	15026	6792	0.999990	21642682	0.000000
114203647	82072562	427591	9999.938803	12870	7697	0.999994	14998	6896	0.999994	22123737	0.000000
114209161	82053427	426413	9999.962887	12566	7646	0.999996	15050	6720	0.999996	22603619	0.000000
114216268	82051983	428823	9999.977493	12655	7727	0.999998	15265	6659	0.999998	23081950	0.000000
114202327	82054796	427874	9999.986350	12623	7690	0.999999	15297	6685	0.999999	23559513	0.000000
114195444	82070397	427318	9999.991722	12585	7659	0.999999	15035	6896	0.999999	24037459	0.000000
114204078	82044071	426552	9999.994980	12529	7880	0.999999	15079	6830	0.999999	24515299	0.000000
114192685	82055807	427000	9999.996955	12476	7744	1.000000	15248	6657	1.000000	24991199	0.000000
114211660	82045630	427456	9999.998154	12498	7693	1.000000	15174	6744	1.000000	25467811	0.000000
114196458	82057213	427281	9999.998880	12678	7651	1.000000	14961	6700	1.000000	25942055	0.000000
114209352	82051781	427141	9999.999321	12810	7512	1.000000	15106	6887	1.000000	26417019	0.000000
114181931	82069975	426988	9999.999588	12680	7669	1.000000	15160	6792	1.000000	26890617	0.000000
114182541	82050844	428061	9999.999750	12648	7728	1.000000	14959	6674	1.000000	27362300	0.000000
114195908	82037736	428040	9999.999849	12453	7928	1.000000	15245	6572	1.000000	27833413	0.000000
114191951	82054331	426833	9999.999908	12671	7625	1.000000	14922	6809	1.000000	28306162	0.000000
114210152	82048362	427043	9999.999944	12612	7803	1.000000	15164	6797	1.000000	28776872	0.000000
114213853	82049703	427758	9999.999966	12520	7878	1.000000	15246	6896	1.000000	29246989	0.000000
114212730	82034023	428256	9999.999980	12546	7737	1.000000	15204	6656	1.000000	29716549	-1.#IND00
114176446	82081901	427925	9999.999988	12809	7499	1.000000	15317	6623	1.000000	30185396	-0.048000
114192823	82062996	427206	9999.999992	12674	7801	1.000000	15235	6679	1.000000	30655001	-0.014368
114191605	82054194	427764	9999.999995	12524	7768	1.000000	15425	6676	1.000000	31122122	-0.006894
114203029	82042740	427410	9999.999997	12415	7915	1.000000	14976	6814	1.000000	31588599	-0.002789
114185665	82067495	426778	9999.999998	12654	7647	1.000000	15100	6951	1.000000	32053070	-0.006979
114225890	82031636	426463	9999.999999	12605	7657	1.000000	15125	6719	1.000000	32516894	-0.008303
114213809	82040555	427331	9999.999999	12454	7867	1.000000	15300	6467	1.000000	32981919	-0.008926
114199053	82061767	427828	10000.000000	12698	7728	1.000000	15461	6722	1.000000	33445495	-0.007892
114212654	82038847	427791	10000.000000	12550	7841	1.000000	15125	6888	1.000000	33909080	-0.005876
114200358	82052759	427231	10000.000000	12546	7802	1.000000	14627	7118	1.000000	34370333	-0.006180
114203284	82055829	427144	10000.000000	12504	7650	1.000000	15010	6654	1.000000	34832296	-0.006437
114207290	82061171	427788	10000.000000	12389	7882	1.000000	14955	6935	1.000000	35293851	-0.010474
114215728	82034172	427249	10000.000000	12579	7743	1.000000	15151	6851	1.000000	35753416	-0.009252
114198053	82063686	427104	10000.000000	12429	7761	1.000000	15024	6889	1.000000	36211735	-0.009106
114230361	82017877	425833	10000.000000	12505	7900	1.000000	15071	6770	1.000000	36669554	-0.008591
114197824	82058114	428034	10000.000000	12549	7562	1.000000	14939	6846	1.000000	37127865	-0.009978
114213517	82031451	427269	10000.000000	12991	7442	1.000000	15266	6505	1.000000	37586458	-0.009447
114209831	82052323	426155	10000.000000	12582	7715	1.000000	15322	6699	1.000000	38043595	-0.008345
114195657	82055860	426580	10000.000000	12422	7862	1.000000	15077	6792	1.000000	38499440	-0.008477
114192266	82054876	428107	10000.000000	12713	7762	1.000000	14965	6778	1.000000	38954622	-0.007725
114227696	82051400	426881	10000.000000	12585	7796	1.000000	14870	6963	1.000000	39407918	-0.006811
114215822	82053998	426368	10000.000000	12601	7691	1.000000	15067	6738	1.000000	39861525	-0.005746
114193614	82044339	426772	10000.000000	12470	7687	1.000000	14865	6836	1.000000	40315058	-0.005399
114207311	82062661	426251	10000.000000	12585	7646	1.000000	15270	6833	1.000000	40766871	-0.003640
114207426	82055915	426995	10000.000000	12625	7558	1.000000	15034	6930	1.000000	41218042	-0.003160
114213307	82051984	425995	10000.000000	12819	7609	1.000000	14930	6815	1.000000	41668463	-0.002119
114201588	82043015	427985	10000.000000	12546	7753	1.000000	15167	6805	1.000000	42118217	-0.002020
114227577	82032254	426907	10000.000000	12732	7604	1.000000	15198	6753	1.000000	42569669	-0.001764
114183246	82072815	427527	10000.000000	12498	7924	1.000000	15262	6688	1.000000	43019237	0.002176
114198151	82049032	427067	10000.000000	12560	7720	1.000000	15273	6642	1.000000	43467870	0.001430
114202308	82059702	426856	10000.000000	12644	7815	1.000000	15023	6697	1.000000	43916582	0.001038
114189856	82068873	427868	10000.000000	12580	7680	1.000000	15066	6715	1.000000	44363540	0.001514
114223364	82034507	427346	10000.000000	12332	8106	1.000000	15174	6793	1.000000	44810495	0.001204
114223200	82021976	427458	10000.000000	12421	7903	1.000000	15212	6734	1.000000	45255709	0.001164
114202282	82035448	428366	10000.000000	12603	7746	1.000000	15251	6742	1.000000	45700965	0.000586
114199845	82057095	427868	10000.000000	12770	7701	1.000000	15497	6505	1.000000	46145323	0.000406
114201433	82058883	427178	10000.000000	12643	7749	1.000000	15076	6931	1.000000	46588468	0.000100
114199634	82029972	427610	10000.000000	12558	7732	1.000000	15157	6696	1.000000	47031961	-0.000080
114207369	82053892	427376	10000.000000	12646	7748	1.000000	15109	6705	1.000000	47474521	0.000118
114201896	82059814	427938	10000.000000	12563	7795	1.000000	15132	6637	1.000000	47916309	-0.000185
114200096	82066138	428304	10000.000000	12651	7730	1.000000	15274	6789	1.000000	48356866	0.000135
114190907	82065368	427472	10000.000000	12578	7765	1.000000	14918	6857	1.000000	48797202	0.000150
114214245	82048321	427343	10000.000000	12551	7722	1.000000	15214	6774	1.000000	49238075	0.000194
114184239	82050217	427636	10000.000000	12595	7609	1.000000	15062	6874	1.000000	49677496	0.000783
114226101	82021280	426721	10000.000000	12666	7798	1.000000	15449	6589	1.000000	50116052	0.000540
114212107	82065451	426190	10000.000000	12413	7876	1.000000	15142	6657	1.000000	50553389	0.000764
114199327	82048977	427670	10000.000000	12646	7742	1.000000	15132	6840	1.000000	50989889	0.000927
114176584	82062692	427450	10000.000000	12514	7744	1.000000	14951	6881	1.000000	51425772	0.000918
114215170	82049703	427559	10000.000000	12642	7673	1.000000	15423	6735	1.000000	51861371	0.000569
114210519	82059865	427362	10000.000000	12464	7918	1.000000	14898	6932	1.000000	52298735	0.000615
114200460	82064586	426666	10000.000000	12682	7765	1.000000	15029	6853	1.000000	52733300	0.000578
114197161	82069060	427148	10000.000000	12576	7819	1.000000	15043	6844	1.000000	53166780	0.000699
114191153	82060610	427472	10000.000000	12583	7842	1.000000	15140	6674	1.000000	53599090	0.000728
114212399	82056613	427176	10000.000000	12475	7844	1.000000	15082	6751	1.000000	54030874	0.000854
114215150	82048276	426719	10000.000000	12552	7762	1.000000	15430	6630	1.000000	54463258	0.000891
114200062	82061148	425104	10000.000000	12624	7857	1.000000	15053	6739	1.000000	54894762	0.001614
114195006	82051271	428798	10000.000000	12544	7756	1.000000	15188	6777	1.000000	55324523	0.001457
114203750	82062907	427223	10000.000000	12526	7771	1.000000	15126	6878	1.000000	55753160	0.001372
114209793	82040336	426902	10000.000000	12599	7699	1.000000	15075	6771	1.000000	56182855	0.001050
npatches	nstrain	runtime	dt	init_x	init_y	init_y_blood	init_z	init_S	beta0	beta1	beta2	beta3	mean_beta	B	d	delta	delta_blood	b[0]	mut	m	CTL	c	g	epsilon	k	het	lambda	rho	omega	x_max	patch.dyna	DELTA	A	VA
10000	1	100.000000	0.001000	21900	9499	5000000	0.001000	10000000	17.984887	20.007981	27.642615	18.487308	19	800000000	0.010000	1.000000	432.000000	80000	0.000050	0.004800	0	0.500000	0.000000	2.500000	4.000000	0.500000	0.001000	0.001000	0.010000	31872	0	10.000000	7.000000	1.000000
sus	inf	inf_blood	z	x[0]	y[0][0]	z[0]	x[1]	y[1][0]	z[1]	S[0]	synchrony
219000000	94990000	5000000	10.000000	21900	9499	0.001000	21900	9499	0.001000	10000000	0.000000
79210078	131875944	687346	3941.516320	7729	13432	0.394152	6880	13694	0.394152	10718867	0.000000
102671696	94436182	493607	6325.803353	9924	9546	0.632580	8984	10039	0.632580	11249669	0.000000
115212885	80267277	417983	7771.765723	11076	8176	0.777177	10143	8473	0.777177	11743642	0.000000
122660952	73184575	382867	8648.676577	11953	7623	0.864868	10787	7840	0.864868	12219517	0.000000
127137010	69319033	362099	9180.483393	12163	7128	0.918048	10915	7681	0.918048	12682318	0.000000
129852196	67101500	349487	9503.000201	12570	6838	0.950300	11339	7309	0.950300	13137483	0.000000
131453060	65849809	342976	9698.592075	12443	6766	0.969859	11299	7245	0.969859	13587538	0.000000
132468514	65049607	338880	9817.209710	12774	6725	0.981721	11390	7200	0.981721	14034997	0.000000
133066925	64602912	336842	9889.145947	12757	6539	0.988915	11484	7123	0.988915	14478694	0.000000
133434138	64321933	335972	9932.772025	12903	6571	0.993277	11586	7112	0.993277	14920940	0.000000
133660190	64139521	334875	9959.229270	12901	6465	0.995923	11378	7130	0.995923	15362699	0.000000
133795727	64047474	333288	9975.274394	12960	6776	0.997527	11582	6989	0.997527	15801539	0.000000
133862256	63987330	333788	9985.005037	12558	6790	0.998501	11632	6874	0.998501	16241688	0.000000
133908585	63958424	331739	9990.906233	12716	6536	0.999091	11804	6853	0.999091	16679808	0.000000
133952266	63924283	333671	9994.485041	12945	6746	0.999449	11432	7149	0.999449	17117328	0.000000
133975077	63915495	332788	9996.655426	12959	6663	0.999666	11548	7145	0.999666	17556072	0.000000
133979831	63899936	332784	9997.971667	13011	6376	0.999797	11816	6848	0.999797	17991226	0.000000
133980899	63896179	332441	9998.769908	13163	6488	0.999877	11484	6968	0.999877	18427909	0.000000
133961310	63904910	333058	9999.254005	12948	6519	0.999925	11395	7143	0.999925	18864241	0.000000
134004783	63893132	332564	9999.547588	12699	6744	0.999955	11681	6901	0.999955	19299113	0.000000
134022830	63867686	333251	9999.725632	12993	6466	0.999973	11754	6934	0.999973	19732223	0.000000
133983165	63903839	331911	9999.833608	12883	6487	0.999983	11293	7094	0.999983	20166407	0.000000
133956309	63905964	332783	9999.899091	12883	6463	0.999990	11551	7075	0.999990	20599375	0.000000
133982122	63906540	333156	9999.938803	12949	6603	0.999994	11582	7078	0.999994	21032339	0.000000
133970395	63919347	332405	9999.962887	12846	6488	0.999996	11612	6912	0.999996	21465166	0.000000
133982551	63890526	332615	9999.977493	12723	6641	0.999998	11651	6932	0.999998	21897477	0.000000
133997155	63891814	332460	9999.986350	12865	6638	0.999999	11469	6964	0.999999	22327715	0.000000
133993963	63885765	332588	9999.991722	12956	6508	0.999999	11636	7015	0.999999	22758538	0.000000
133988087	63901162	333508	9999.994980	12500	6788	0.999999	11436	7119	0.999999	23187530	0.000000
133985275	63896317	332334	9999.996955	12801	6669	1.000000	11774	6913	1.000000	23617006	0.000000
134008540	63895472	332415	9999.998154	13015	6648	1.000000	11547	6822	1.000000	24045163	0.000000
133996034	63875243	333184	9999.998880	12862	6581	1.000000	11596	6907	1.000000	24472258	0.000000
133985391	63902717	332495	9999.999321	12519	6778	1.000000	11496	7204	1.000000	24898689	0.000000
134006054	63873049	332433	9999.999588	12945	6629	1.000000	11594	6985	1.000000	25325406	0.000000
134007169	63879246	332492	9999.999750	12971	6672	1.000000	11464	6936	1.000000	25751184	0.000000
133989036	63890875	332833	9999.999849	12852	6514	1.000000	11585	6991	1.000000	26176782	0.000000
133991861	63897130	333784	9999.999908	12688	6750	1.000000	11492	6920	1.000000	26600407	0.000000
134014893	63874260	332672	9999.999944	13086	6518	1.000000	11676	6921	1.000000	27024821	0.000000
134011620	63880849	332585	9999.999966	12963	6591	1.000000	11614	6837	1.000000	27446616	0.000000
133990955	63890791	332881	9999.999980	12816	6489	1.000000	11667	6966	1.000000	27867340	-1.#IND00
134007528	63859006	332049	9999.999988	12832	6539	1.000000	11456	7134	1.000000	28287771	0.008000
133991267	63884323	332455	9999.999992	13055	6405	1.000000	11463	7106	1.000000	28708945	0.002505
133987477	63894581	332689	9999.999995	12699	6726	1.000000	11631	7009	1.000000	29129430	0.002705
133989046	63885352	332660	9999.999997	13089	6486	1.000000	11610	6956	1.000000	29548873	0.000081
134009563	63893460	332651	9999.999998	12895	6558	1.000000	11325	7186	1.000000	29967741	0.004948
133990192	63900425	333579	9999.999999	12865	6630	1.000000	11406	7094	1.000000	30386513	0.000965
133980113	63902866	334617	9999.999999	12900	6662	1.000000	11735	6896	1.000000	30804373	0.003375
133988034	63904982	333078	10000.000000	12953	6472	1.000000	11587	6952	1.000000	31221762	0.007426
133996567	63888247	332729	10000.000000	12860	6488	1.000000	11602	7032	1.000000	31639323	0.005822
133977376	63901912	332140	10000.000000	12896	6739	1.000000	11726	6959	1.000000	32055958	0.004411
133989338	63907826	332726	10000.000000	12914	6557	1.000000	11565	6976	1.000000	32471310	0.003702
133986758	63888423	332402	10000.000000	12711	6699	1.000000	11732	6857	1.000000	32885723	0.003693
133977458	63899097	332511	10000.000000	13131	6240	1.000000	11626	7009	1.000000	33301033	0.004524
134011060	63895172	332696	10000.000000	12836	6677	1.000000	11509	7081	1.000000	33714651	0.004278
133984150	63895930	333050	10000.000000	12750	6695	1.000000	11458	7088	1.000000	34126966	0.000097
133967338	63911472	332960	10000.000000	12966	6459	1.000000	11721	6962	1.000000	34540167	0.000975
134016136	63875897	333782	10000.000000	12913	6623	1.000000	12041	6691	1.000000	34951484	0.000859
133980071	63893358	332713	10000.000000	12677	6598	1.000000	11524	6983	1.000000	35363647	0.000192
134013408	63880323	332901	10000.000000	12784	6412	1.000000	11768	6844	1.000000	35775111	-0.000208
133991237	63879162	332913	10000.000000	12733	6549	1.000000	11336	7153	1.000000	36185598	0.001368
133987129	63910976	332602	10000.000000	12758	6591	1.000000	11524	7077	1.000000	36595279	0.002640
134007576	63878191	333086	10000.000000	12858	6474	1.000000	11584	6896	1.000000	37003480	0.003710
134000497	63890607	331998	10000.000000	13035	6456	1.000000	11678	6892	1.000000	37411100	0.003555
133978383	63910315	332784	10000.000000	12972	6589	1.000000	11650	6985	1.000000	37817610	0.003271
133974843	63890172	332560	10000.000000	12775	6732	1.000000	11622	6952	1.000000	38224335	0.003195
133965723	63904797	332275	10000.000000	12865	6552	1.000000	11475	7115	1.000000	38629513	0.002992
133975208	63928630	332661	10000.000000	13165	6536	1.000000	11747	7186	1.000000	39035923	0.003258
133996861	63896897	332790	10000.000000	13053	6508	1.000000	11654	6808	1.000000	39440588	0.001734
133990606	63884718	333712	10000.000000	12886	6531	1.000000	11890	6720	1.000000	39844874	0.001183
133990101	63888773	333224	10000.000000	12775	6681	1.000000	11832	6882	1.000000	40249329	0.001224
133967443	63920764	332828	10000.000000	12835	6595	1.000000	11662	6977	1.000000	40653210	0.001670
134015728	63881610	332291	10000.000000	13016	6554	1.000000	11760	6902	1.000000	41056184	0.000699
133998974	63893653	332864	10000.000000	12916	6607	1.000000	11464	7103	1.000000	41458845	-0.000219
133977400	63902290	331864	10000.000000	13053	6536	1.000000	11701	6957	1.000000	41858957	0.002608
133989491	63877130	332604	10000.000000	12833	6596	1.000000	11438	7109	1.000000	42260169	0.003210
134008400	63859185	332900	10000.000000	12825	6626	1.000000	11508	7090	1.000000	42660285	0.002548
133972957	63898777	331786	10000.000000	12977	6415	1.000000	11601	6964	1.000000	43059082	0.002540
133983160	63894446	332646	10000.000000	12728	6533	1.000000	11529	6885	1.000000	43456972	0.002827
134004310	63883384	332328	10000.000000	12848	6402	1.000000	11629	7055	1.000000	43854550	0.002679
133986700	63911463	332250	10000.000000	12919	6517	1.000000	11458	6985	1.000000	44252813	0.002580
134002112	63899015	332549	10000.000000	12743	6687	1.000000	11237	7340	1.000000	44649478	0.002214
133994517	63891074	332546	10000.000000	13123	6352	1.000000	11760	6893	1.000000	45046091	0.002274
134004787	63893106	332817	10000.000000	12912	6538	1.000000	11710	7042	1.000000	45442637	0.002242
133982874	63901413	332256	10000.000000	12724	6579	1.000000	11591	7035	1.000000	45838496	0.002262
134018435	63875927	331666	10000.000000	13098	6449	1.000000	11719	6872	1.000000	46232604	0.001588
133991860	63897978	333172	10000.000000	12907	6396	1.000000	11477	6785	1.000000	46626758	0.001334
134006682	63871736	333164	10000.000000	12951	6479	1.000000	11591	7048	1.000000	47018639	0.002531
134000137	63890708	334323	10000.000000	12901	6554	1.000000	11579	6980	1.000000	47411490	0.002280
134001142	63907052	333375	10000.000000	13124	6254	1.000000	11533	7218	1.000000	47803836	0.002629
133976187	63902643	332336	10000.000000	12835	6482	1.000000	11617	6723	1.000000	48196687	0.002583
133986951	63884096	332729	10000.000000	13136	6516	1.000000	11716	7036	1.000000	48588189	0.003016
133963425	63913243	332829	10000.000000	12779	6631	1.000000	11351	7141	1.000000	48978348	0.003178
134002881	63890915	332774	10000.000000	13180	6399	1.000000	11804	6768	1.000000	49366653	0.003107
134016574	63880710	333221	10000.000000	12880	6550	1.000000	11595	6909	1.000000	49755264	0.002338
134008361	63875451	333093	10000.000000	12812	6641	1.000000	11444	7121	1.000000	50143581	0.002394
134000451	63896511	333333	10000.000000	12797	6470	1.000000	11515	7150	1.000000	50532164	0.001692
133990952	63890382	332947	10000.000000	12874	6569	1.000000	11593	6950	1.000000	50919345	0.001588
134035663	63863382	334127	10000.000000	12822	6508	1.000000	11738	6694	1.000000	51307410	0.001386
133985115	63893021	332667	10000.000000	12853	6598	1.000000	11689	6897	1.000000	51693845	0.001167
npatches	nstrain	runtime	dt	init_x	init_y	init_y_blood	init_z	init_S	beta0	beta1	beta2	beta3	mean_beta	B	d	delta	delta_blood	b[0]	mut	m	CTL	c	g	epsilon	k	het	lambda	rho	omega	x_max	patch.dyna	DELTA	A	VA
10000	1	100.000000	0.001000	21900	9499	5000000	0.001000	10000000	16.284614	10.655613	15.702527	14.241253	19	800000000	0.010000	1.000000	432.000000	80000	0.000050	0.004800	0	0.500000	0.000000	2.500000	5.000000	0.500000	0.001000	0.001000	0.010000	31872	0	10.000000	7.000000	1.000000
sus	inf	inf_blood	z	x[0]	y[0][0]	z[0]	x[1]	y[1][0]	z[1]	S[0]	synchrony
219000000	94990000	5000000	10.000000	21900	9499	0.001000	21900	9499	0.001000	10000000	0.000000
84311373	118989270	620463	3941.516320	9078	11515	0.394152	12983	9560	0.394152	10708622	0.000000
113214752	80405287	418734	6325.803353	11903	7845	0.632580	17642	5470	0.632580	11211398	0.000000
128620039	66490592	345719	7771.765723	13697	6345	0.777177	20269	4032	0.777177	11673889	0.000000
137785945	59608400	311679	8648.676577	14600	5744	0.864868	21404	3522	0.864868	12110863	0.000000
143320756	55897887	290742	9180.483393	15017	5508	0.918048	22314	3020	0.918048	12533695	0.000000
146613091	53825984	280431	9503.000201	15755	5085	0.950300	23249	2811	0.950300	12946772	0.000000
148689506	52573591	274689	9698.592075	15514	5084	0.969859	23144	2795	0.969859	13353899	0.000000
149969721	51814222	270170	9817.209710	16051	4972	0.981721	24290	2323	0.981721	13756491	0.000000
150627590	51405637	267736	9889.145947	15745	4802	0.988915	23509	2676	0.988915	14158468	0.000000
151093423	51148005	266828	9932.772025	16074	4865	0.993277	23617	2554	0.993277	14556511	0.000000
151406231	50969639	266143	9959.229270	16369	4723	0.995923	24166	2397	0.995923	14955293	0.000000
151574095	50867253	265418	9975.274394	15823	4910	0.997527	23795	2644	0.997527	15351787	0.000000
151658833	50840425	265239	9985.005037	16410	4700	0.998501	23951	2476	0.998501	15747594	0.000000
151733647	50782590	264392	9990.906233	16051	4662	0.999091	23671	2679	0.999091	16142298	0.000000
151729511	50767009	263194	9994.485041	15911	4847	0.999449	24024	2577	0.999449	16537321	0.000000
151787599	50747871	264470	9996.655426	16053	4993	0.999666	23804	2363	0.999666	16931377	0.000000
151793850	50742209	265074	9997.971667	16251	4814	0.999797	23919	2594	0.999797	17324627	0.000000
151790689	50735590	264072	9998.769908	15819	4905	0.999877	23564	2711	0.999877	17718008	0.000000
151802069	50736123	264037	9999.254005	16143	4818	0.999925	23987	2376	0.999925	18110294	0.000000
151775278	50752604	264343	9999.547588	16310	4795	0.999955	24418	2386	0.999955	18501795	0.000000
151816608	50743976	264564	9999.725632	16322	4799	0.999973	23964	2493	0.999973	18892395	0.000000
151788064	50749230	263221	9999.833608	16122	4753	0.999983	23878	2504	0.999983	19283440	0.000000
151843986	50713397	263696	9999.899091	16215	4844	0.999990	23444	2673	0.999990	19673744	0.000000
151823969	50725103	264722	9999.938803	15960	4761	0.999994	24174	2305	0.999994	20062523	0.000000
151831190	50721965	263830	9999.962887	15838	4946	0.999996	23886	2391	0.999996	20451748	0.000000
151799075	50742154	264542	9999.977493	16315	4657	0.999998	23805	2567	0.999998	20840302	0.000000
151819335	50727273	264421	9999.986350	16386	4574	0.999999	23822	2467	0.999999	21227917	0.000000
151854474	50727652	263637	9999.991722	16030	4990	0.999999	24019	2609	0.999999	21614440	0.000000
151809529	50733081	264783	9999.994980	16344	4620	0.999999	24004	2477	0.999999	22001535	0.000000
151808848	50721291	264246	9999.996955	15780	4964	1.000000	23586	2408	1.000000	22386638	0.000000
151810675	50736465	264932	9999.998154	16225	4725	1.000000	24041	2526	1.000000	22772870	0.000000
151787919	50739124	264143	9999.998880	15992	4803	1.000000	23745	2473	1.000000	23157696	0.000000
151829555	50710120	264313	9999.999321	16311	4715	1.000000	24349	2442	1.000000	23542033	0.000000
151809111	50739206	263965	9999.999588	16246	4656	1.000000	23740	2506	1.000000	23925989	0.000000
151808135	50723254	264460	9999.999750	16296	4699	1.000000	23963	2411	1.000000	24309652	0.000000
151823311	50731468	263417	9999.999849	16166	4806	1.000000	24118	2464	1.000000	24691538	0.000000
151792335	50739335	263615	9999.999908	16202	4779	1.000000	23588	2533	1.000000	25073119	0.000000
151816121	50744897	264062	9999.999944	16225	4770	1.000000	23617	2618	1.000000	25453823	0.000000
151804592	50727121	263935	9999.999966	15878	5063	1.000000	23794	2444	1.000000	25833945	0.000000
151801390	50753902	264314	9999.999980	16331	4670	1.000000	24630	2132	1.000000	26213324	-1.#IND00
151822800	50730635	265363	9999.999988	16222	4611	1.000000	24198	2382	1.000000	26591472	0.001600
151830239	50724168	264075	9999.999992	15954	4804	1.000000	24136	2526	1.000000	26969277	-0.000473
151816498	50710830	264514	9999.999995	16191	4829	1.000000	23892	2495	1.000000	27347519	-0.006067
151793109	50737721	263333	9999.999997	16367	4647	1.000000	24151	2531	1.000000	27726003	0.002041
151840743	50731880	264373	9999.999998	15956	4769	1.000000	23915	2500	1.000000	28103098	0.001405
151798371	50748236	264586	9999.999999	16050	4831	1.000000	23855	2535	1.000000	28478302	0.002793
151775178	50743759	263624	9999.999999	16186	4820	1.000000	23947	2427	1.000000	28853934	0.002697
151834148	50717810	264207	10000.000000	16150	4613	1.000000	24151	2318	1.000000	29228981	0.000288
151818531	50718452	263547	10000.000000	16113	4794	1.000000	23753	2465	1.000000	29605368	0.001359
151793020	50751552	263584	10000.000000	16077	4741	1.000000	23220	2716	1.000000	29979673	0.001520
151820043	50733479	264352	10000.000000	15923	4763	1.000000	23936	2539	1.000000	30351405	0.002166
151808345	50740476	265295	10000.000000	16226	4862	1.000000	24090	2422	1.000000	30725262	-0.001266
151804970	50727289	264775	10000.000000	16329	4522	1.000000	23533	2601	1.000000	31098197	-0.001768
151832957	50732514	263986	10000.000000	16154	4740	1.000000	23822	2393	1.000000	31469993	-0.001039
151794958	50738536	263608	10000.000000	16321	4689	1.000000	23698	2587	1.000000	31841798	-0.001705
151805017	50742202	263901	10000.000000	16230	4755	1.000000	24287	2373	1.000000	32212225	-0.001296
151795886	50725092	265040	10000.000000	16434	4749	1.000000	23860	2670	1.000000	32581987	-0.002530
151842920	50697269	263274	10000.000000	16116	4855	1.000000	24527	2124	1.000000	32951093	-0.002905
151796933	50732878	264549	10000.000000	16426	4706	1.000000	24024	2463	1.000000	33318928	-0.001088
151828773	50724273	263095	10000.000000	15944	4964	1.000000	23692	2566	1.000000	33686639	0.000276
151796397	50733977	263552	10000.000000	15627	4930	1.000000	23410	2728	1.000000	34055073	0.001574
151793475	50740414	264211	10000.000000	16214	4802	1.000000	23519	2777	1.000000	34422085	0.000911
151781597	50734795	265074	10000.000000	16229	4678	1.000000	23627	2683	1.000000	34788842	0.000469
151797574	50743414	263819	10000.000000	16142	4711	1.000000	23701	2545	1.000000	35154888	0.000393
151809524	50712738	264440	10000.000000	16266	4806	1.000000	24093	2516	1.000000	35521733	-0.000640
151810816	50727710	263678	10000.000000	16070	4947	1.000000	23798	2550	1.000000	35887527	-0.000506
151842883	50715775	264558	10000.000000	15981	4836	1.000000	23646	2526	1.000000	36251948	-0.000729
151813937	50715579	264308	10000.000000	16111	4908	1.000000	23591	2521	1.000000	36617049	-0.000374
151826156	50725300	263895	10000.000000	16465	4556	1.000000	24107	2537	1.000000	36980047	-0.001213
151829597	50714226	263850	10000.000000	16178	4697	1.000000	23653	2618	1.000000	37343291	-0.000695
151818036	50729680	265208	10000.000000	16144	4747	1.000000	24142	2356	1.000000	37704874	0.001186
151787175	50746611	264743	10000.000000	15940	4751	1.000000	23949	2557	1.000000	38067163	0.001322
151801242	50745652	263845	10000.000000	16339	4705	1.000000	24076	2522	1.000000	38429901	0.001380
151816106	50727743	263870	10000.000000	16319	4604	1.000000	23817	2663	1.000000	38792824	0.001344
151801862	50751436	264415	10000.000000	16051	4743	1.000000	23764	2616	1.000000	39153645	0.001418
151809511	50739259	265266	10000.000000	16067	4887	1.000000	23980	2522	1.000000	39514907	0.000808
151831899	50730536	265636	10000.000000	15841	4971	1.000000	24443	2263	1.000000	39874443	0.000657
151843840	50723073	264669	10000.000000	16192	4722	1.000000	23930	2582	1.000000	40233686	0.000742
151804752	50729464	264875	10000.000000	16198	4709	1.000000	23624	2519	1.000000	40591216	0.000804
151819823	50729642	264261	10000.000000	16268	4678	1.000000	23865	2376	1.000000	40948912	0.001081
151815494	50731585	264663	10000.000000	15804	4901	1.000000	24248	2347	1.000000	41305277	0.000974
151839298	50714500	264493	10000.000000	16040	4922	1.000000	23809	2579	1.000000	41660130	0.001181
151814718	50717131	263631	10000.000000	15917	4936	1.000000	24025	2592	1.000000	42016978	0.001353
151782414	50748011	265535	10000.000000	16285	4857	1.000000	23615	2502	1.000000	42372240	-0.000028
151826358	50734852	264807	10000.000000	16215	4775	1.000000	24064	2405	1.000000	42725075	-0.000199
151806980	50733809	263946	10000.000000	15928	4877	1.000000	24360	2292	1.000000	43080576	-0.000099
151788203	50745276	264466	10000.000000	16002	4877	1.000000	24093	2442	1.000000	43433350	-0.000418
151807075	50732481	264302	10000.000000	16333	4611	1.000000	23661	2571	1.000000	43785845	-0.000238
151835152	50719016	264255	10000.000000	16049	4751	1.000000	23339	2734	1.000000	44138662	0.000125
151832205	50722681	265119	10000.000000	16157	4726	1.000000	23745	2593	1.000000	44491213	0.000224
151800079	50739849	264986	10000.000000	16102	4674	1.000000	23782	2408	1.000000	44842281	0.000167
151828637	50729804	264428	10000.000000	16107	4886	1.000000	23690	2496	1.000000	45192637	-0.000034
151838994	50722391	264499	10000.000000	16347	4565	1.000000	23800	2572	1.000000	45545103	-0.000008
151810539	50738543	263740	10000.000000	15700	5129	1.000000	23806	2595	1.000000	45895239	0.000022
151791549	50731943	263886	10000.000000	16431	4756	1.000000	23561	2578	1.000000	46245490	0.000032
151821482	50728039	264010	10000.000000	16356	4736	1.000000	23728	2581	1.000000	46595267	0.000230
151800110	50734220	265080	10000.000000	16505	4606	1.000000	23782	2525	1.000000	46944241	0.000208
151811779	50731194	263472	10000.000000	16086	4780	1.000000	23859	2626	1.000000	47293231	0.000267
151808043	50725374	264355	10000.000000	16168	4887	1.000000	23666	2466	1.000000	47640984	0.000943
npatches	nstrain	runtime	dt	init_x	init_y	init_y_blood	init_z	init_S	beta0	beta1	beta2	beta3	mean_beta	B	d	delta	delta_blood	b[0]	mut	m	CTL	c	g	epsilon	k	het	lambda	rho	omega	x_max	patch.dyna	DELTA	A	VA
10000	1	100.000000	0.001000	21900	9499	5000000	0.001000	10000000	14.684738	14.071785	28.260444	9.967953	19	800000000	0.010000	1.000000	432.000000	80000	0.000050	0.004800	0	0.500000	0.000000	2.500000	6.000000	0.500000	0.001000	0.001000	0.010000	31872	0	10.000000	7.000000	1.000000
sus	inf	inf_blood	z	x[0]	y[0][0]	z[0]	x[1]	y[1][0]	z[1]	S[0]	synchrony
219000000	94990000	5000000	10.000000	21900	9499	0.001000	21900	9499	0.001000	10000000	0.000000
88897933	107827837	562309	3941.516320	10364	10154	0.394152	10785	9821	0.394152	10702552	0.000000
122954784	69142697	360569	6325.803353	14617	5961	0.632580	15189	5854	0.632580	11181240	0.000000
141014912	55710354	289509	7771.765723	16813	4742	0.777177	17582	4452	0.777177	11614195	0.000000
151790326	49184966	255782	8648.676577	18005	4197	0.864868	18546	3932	0.864868	12018152	0.000000
158290270	45653063	237444	9180.483393	18891	3867	0.918048	19533	3470	0.918048	12402522	0.000000
162164980	43685478	227397	9503.000201	19109	3640	0.950300	20362	3153	0.950300	12777005	0.000000
164531821	42520369	221578	9698.592075	19393	3432	0.969859	19961	3238	0.969859	13145668	0.000000
165990149	41843983	216806	9817.209710	19790	3352	0.981721	20980	3021	0.981721	13508296	0.000000
166826616	41432203	215704	9889.145947	19806	3253	0.988915	20828	3067	0.988915	13868141	0.000000
167352407	41203725	214533	9932.772025	19756	3414	0.993277	20632	2936	0.993277	14226578	0.000000
167683972	41055147	213939	9959.229270	19732	3361	0.995923	20783	3177	0.995923	14583287	0.000000
167885220	40946960	213466	9975.274394	19934	3374	0.997527	20471	3152	0.997527	14941020	0.000000
168013542	40894482	212281	9985.005037	19917	3262	0.998501	20652	3093	0.998501	15296988	0.000000
168119201	40847505	212403	9990.906233	20137	3095	0.999091	20677	2943	0.999091	15651399	0.000000
168142634	40829729	211918	9994.485041	19849	3278	0.999449	20632	3231	0.999449	16005469	0.000000
168181994	40822939	213161	9996.655426	19776	3293	0.999666	20679	2893	0.999666	16358899	0.000000
168140325	40835100	212845	9997.971667	20078	3283	0.999797	20463	3301	0.999797	16712436	0.000000
168188952	40797987	213007	9998.769908	19648	3290	0.999877	20579	3224	0.999877	17065316	0.000000
168187371	40807532	212395	9999.254005	19994	3415	0.999925	21019	2966	0.999925	17417907	0.000000
168170967	40814083	211904	9999.547588	19722	3277	0.999955	20990	2995	0.999955	17768638	0.000000
168176218	40818475	212388	9999.725632	20229	3194	0.999973	20430	3191	0.999973	18119249	0.000000
168197016	40808818	212166	9999.833608	19917	3223	0.999983	20726	3054	0.999983	18469793	0.000000
168179203	40831511	212308	9999.899091	19749	3185	0.999990	20699	3109	0.999990	18819160	0.000000
168225736	40789894	212464	9999.938803	20279	3218	0.999994	20585	3087	0.999994	19169384	0.000000
168209239	40794860	212640	9999.962887	20224	3148	0.999996	20654	3073	0.999996	19519015	0.000000
168176847	40824352	213107	9999.977493	19857	3325	0.999998	21153	2771	0.999998	19867408	0.000000
168211281	40792428	212526	9999.986350	19709	3344	0.999999	20750	3079	0.999999	20216614	0.000000
168181025	40795851	212424	9999.991722	19983	3227	0.999999	20519	3108	0.999999	20563814	0.000000
168219805	40797038	212661	9999.994980	19943	3059	0.999999	20841	3016	0.999999	20909967	0.000000
168210279	40804677	212508	9999.996955	19962	3253	1.000000	20895	2905	1.000000	21256250	0.000000
168176555	40799201	212255	9999.998154	20110	3256	1.000000	20909	2958	1.000000	21602924	0.000000
168221421	40807481	212460	9999.998880	19834	3404	1.000000	20668	3033	1.000000	21948194	0.000000
168193357	40820368	211994	9999.999321	19902	3184	1.000000	21196	2873	1.000000	22293461	0.000000
168199187	40817742	212252	9999.999588	19651	3534	1.000000	20709	3088	1.000000	22637656	0.000000
168210013	40798219	212156	9999.999750	20305	3196	1.000000	21082	2901	1.000000	22981752	0.000000
168161480	40812552	212767	9999.999849	19765	3336	1.000000	20666	3171	1.000000	23324895	0.000000
168193739	40810952	212756	9999.999908	19749	3346	1.000000	20528	2966	1.000000	23667476	0.000000
168206037	40796097	211959	9999.999944	20230	3421	1.000000	20942	2935	1.000000	24008906	0.000000
168212804	40795906	212841	9999.999966	19803	3278	1.000000	20805	3058	1.000000	24351155	0.000000
168201672	40801178	212543	9999.999980	19883	3230	1.000000	20219	3203	1.000000	24692539	-1.#IND00
168178673	40809886	211972	9999.999988	19865	3206	1.000000	20710	2947	1.000000	25032482	-0.024000
168209215	40797539	212642	9999.999992	20110	3125	1.000000	21135	2910	1.000000	25372676	-0.011547
168167446	40813937	212601	9999.999995	20054	3346	1.000000	20843	2982	1.000000	25712449	-0.006812
168178090	40822882	212235	9999.999997	19846	3297	1.000000	20744	3066	1.000000	26052225	-0.001831
168241644	40779472	211685	9999.999998	19833	3280	1.000000	20936	2911	1.000000	26390265	0.000751
168194493	40817729	213220	9999.999999	20009	3337	1.000000	20596	3075	1.000000	26727779	0.001886
168191133	40809388	213195	9999.999999	19731	3290	1.000000	21158	2893	1.000000	27065553	0.001094
168206828	40796172	212210	10000.000000	19673	3335	1.000000	20560	3052	1.000000	27402539	0.008475
168189594	40813086	212444	10000.000000	19765	3243	1.000000	20496	3087	1.000000	27738552	0.008141
168198794	40811581	212298	10000.000000	20138	3234	1.000000	20912	2990	1.000000	28073721	0.007342
168160160	40818736	212484	10000.000000	20028	3170	1.000000	20746	3020	1.000000	28409145	0.008963
168192325	40809068	213259	10000.000000	19993	3134	1.000000	21024	2925	1.000000	28745161	0.008974
168205484	40793567	212574	10000.000000	19690	3322	1.000000	20753	3210	1.000000	29079111	0.008418
168187754	40822737	213161	10000.000000	20392	3061	1.000000	20578	3211	1.000000	29412310	0.009000
168198765	40797724	212238	10000.000000	19789	3312	1.000000	20519	3168	1.000000	29744827	0.008693
168182010	40812917	212562	10000.000000	20004	3293	1.000000	20516	3054	1.000000	30078226	0.010369
168190863	40816383	212629	10000.000000	20077	3306	1.000000	20877	3061	1.000000	30410019	0.009504
168174780	40821740	212266	10000.000000	20116	3357	1.000000	20897	2985	1.000000	30741009	0.008302
168183157	40810791	211755	10000.000000	19950	3312	1.000000	20716	3029	1.000000	31073578	0.007200
168184196	40814303	212817	10000.000000	20004	3261	1.000000	20299	3375	1.000000	31404321	0.006835
168202511	40812058	213038	10000.000000	20045	3158	1.000000	20663	2979	1.000000	31734648	0.006039
168237887	40802543	211938	10000.000000	20055	3153	1.000000	20430	3181	1.000000	32064619	0.005802
168222680	40781103	212412	10000.000000	19843	3260	1.000000	20695	3173	1.000000	32393013	0.006443
168200215	40789664	212806	10000.000000	20025	3215	1.000000	20688	3015	1.000000	32722087	0.006317
168192704	40809603	212812	10000.000000	19860	3446	1.000000	20802	2961	1.000000	33051129	0.006000
168185371	40813824	213107	10000.000000	20451	3056	1.000000	20949	3074	1.000000	33378768	0.005468
168168001	40816712	212159	10000.000000	19850	3279	1.000000	21122	2930	1.000000	33706024	0.002725
168163647	40816144	212425	10000.000000	19871	3286	1.000000	20607	3211	1.000000	34033513	0.002930
168168272	40811407	212868	10000.000000	19916	3299	1.000000	20777	3177	1.000000	34358944	0.003915
168189490	40810065	212700	10000.000000	20151	3204	1.000000	20830	3006	1.000000	34683648	0.004327
168201606	40807797	212458	10000.000000	20058	3188	1.000000	20784	2939	1.000000	35009833	0.004254
168161879	40817740	212857	10000.000000	19999	3242	1.000000	20871	2925	1.000000	35334479	0.004155
168188821	40812533	212961	10000.000000	19922	3198	1.000000	20821	2972	1.000000	35659517	0.004007
168184309	40809166	212374	10000.000000	19925	3116	1.000000	20921	3001	1.000000	35983893	0.003495
168224977	40785377	212867	10000.000000	19797	3481	1.000000	20725	3133	1.000000	36307212	0.003143
168187639	40802293	212841	10000.000000	20065	3229	1.000000	20640	3054	1.000000	36631033	0.003069
168212275	40789079	212324	10000.000000	20222	3283	1.000000	20845	2998	1.000000	36953987	0.002966
168208149	40798091	213398	10000.000000	19861	3086	1.000000	20761	3146	1.000000	37275984	0.002670
168188894	40808093	213010	10000.000000	20301	2973	1.000000	20729	2929	1.000000	37597460	0.002555
168196818	40812529	212594	10000.000000	20085	3385	1.000000	20939	3057	1.000000	37919170	0.002889
168195648	40797195	212123	10000.000000	19727	3287	1.000000	20576	3022	1.000000	38240520	0.001812
168197989	40796608	213156	10000.000000	20190	2999	1.000000	20869	3036	1.000000	38561515	0.002175
168206254	40807461	212362	10000.000000	20324	3037	1.000000	20739	3084	1.000000	38881321	0.002182
168183918	40808572	212384	10000.000000	20081	3215	1.000000	20894	2962	1.000000	39202039	0.002205
168205935	40794643	213039	10000.000000	20067	3126	1.000000	20648	3323	1.000000	39520751	0.002626
168186586	40815730	212362	10000.000000	19883	3120	1.000000	21045	3018	1.000000	39838666	0.001165
168198257	40792947	212696	10000.000000	19927	3350	1.000000	21078	2943	1.000000	40156519	0.001408
168173459	40804996	212157	10000.000000	19614	3502	1.000000	20830	2906	1.000000	40474045	0.001792
168205407	40792646	212192	10000.000000	19979	3202	1.000000	20995	2945	1.000000	40789870	0.001599
168196639	40809342	212780	10000.000000	20632	2918	1.000000	20792	3024	1.000000	41106721	0.001661
168169956	40802899	212456	10000.000000	20167	3207	1.000000	20653	3083	1.000000	41421619	0.001617
168208829	40804598	213487	10000.000000	19573	3346	1.000000	20449	3237	1.000000	41736676	0.001535
168188022	40799275	211883	10000.000000	20094	3177	1.000000	20680	3127	1.000000	42052111	0.001886
168202154	40800400	212504	10000.000000	19849	3428	1.000000	20824	2927	1.000000	42367116	0.002028
168208964	40800497	212701	10000.000000	20169	3127	1.000000	21110	2861	1.000000	42680844	0.002076
168214054	40801014	212497	10000.000000	20037	3348	1.000000	20777	2895	1.000000	42993711	0.002036
168178324	40806327	212831	10000.000000	20162	3200	1.000000	20495	3208	1.000000	43305790	0.001549
168227575	40780993	212142	10000.000000	19548	3492	1.000000	20740	3064	1.000000	43619376	0.001669
168190548	40805966	212358	10000.000000	20072	3150	1.000000	20653	2976	1.000000	43932020	0.001676
npatches	nstrain	runtime	dt	init_x	init_y	init_y_blood	init_z	init_S	beta0	beta1	beta2	beta3	mean_beta	B	d	delta	delta_blood	b[0]	mut	m	CTL	c	g	epsilon	k	het	lambda	rho	omega	x_max	patch.dyna	DELTA	A	VA
10000	1	100.000000	0.001000	21900	9499	5000000	0.001000	10000000	19.927201	24.636597	11.604505	16.757885	19	800000000	0.010000	1.000000	432.000000	80000	0.000050	0.004800	0	0.500000	0.000000	2.500000	7.000000	0.500000	0.001000	0.001000	0.010000	31872	0	10.000000	7.000000	1.000000
sus	inf	inf_blood	z	x[0]	y[0][0]	z[0]	x[1]	y[1][0]	z[1]	S[0]	synchrony
219000000	94990000	5000000	10.000000	21900	9499	0.001000	21900	9499	0.001000	10000000	0.000000
94194495	97521345	509900	3941.516320	8470	10253	0.394152	6972	10828	0.394152	10692664	0.000000
133542814	59423394	309973	6325.803353	11584	6621	0.632580	9823	7149	0.632580	11144680	0.000000
154267838	46607307	243022	7771.765723	13596	5384	0.777177	11188	5880	0.777177	11544204	0.000000
166609260	40439789	210280	8648.676577	14809	4660	0.864868	11735	5410	0.864868	11909635	0.000000
174029333	37152887	193455	9180.483393	15224	4348	0.918048	12742	4836	0.918048	12255249	0.000000
178492970	35295962	184073	9503.000201	15891	4081	0.950300	12770	4872	0.950300	12590605	0.000000
181135352	34241432	178961	9698.592075	16009	3906	0.969859	12915	4746	0.969859	12916966	0.000000
182785551	33601908	175325	9817.209710	16311	3869	0.981721	13311	4528	0.981721	13238057	0.000000
183762181	33239079	173212	9889.145947	16459	3677	0.988915	13329	4452	0.988915	13557096	0.000000
184346704	32996357	172350	9932.772025	16094	3846	0.993277	13396	4463	0.993277	13873411	0.000000
184736386	32854569	172102	9959.229270	16165	3706	0.995923	13172	4564	0.995923	14188847	0.000000
185016018	32747732	170766	9975.274394	16577	3707	0.997527	13161	4524	0.997527	14502763	0.000000
185055024	32721386	170079	9985.005037	16130	3797	0.998501	13470	4465	0.998501	14816079	0.000000
185150609	32684808	170453	9990.906233	16250	3737	0.999091	13260	4484	0.999091	15128842	0.000000
185189260	32698434	169956	9994.485041	16410	3853	0.999449	13280	4477	0.999449	15441021	0.000000
185247554	32675792	170452	9996.655426	16655	3568	0.999666	13354	4373	0.999666	15752242	0.000000
185234074	32656267	169659	9997.971667	16334	3720	0.999797	13594	4468	0.999797	16063951	0.000000
185238078	32662560	170039	9998.769908	16360	3814	0.999877	13225	4561	0.999877	16374483	0.000000
185256641	32655172	170898	9999.254005	16517	3524	0.999925	13311	4410	0.999925	16685012	0.000000
185249383	32655805	169838	9999.547588	16178	3818	0.999955	13256	4580	0.999955	16994569	0.000000
185260674	32666144	169622	9999.725632	16427	3838	0.999973	12979	4579	0.999973	17304614	0.000000
185268725	32640570	169502	9999.833608	16154	3933	0.999983	13446	4447	0.999983	17611649	0.000000
185286078	32636754	170050	9999.899091	16573	3790	0.999990	13303	4606	0.999990	17920041	0.000000
185285809	32641117	169989	9999.938803	16458	3889	0.999994	13227	4571	0.999994	18226150	0.000000
185300805	32629938	169833	9999.962887	16527	3772	0.999996	13475	4248	0.999996	18533903	0.000000
185300265	32632609	170658	9999.977493	16574	3671	0.999998	13599	4399	0.999998	18840543	0.000000
185297070	32646332	170457	9999.986350	16355	3930	0.999999	13216	4524	0.999999	19147351	0.000000
185257249	32652728	170395	9999.991722	16577	3725	0.999999	13433	4366	0.999999	19453246	0.000000
185276717	32635113	169610	9999.994980	16148	3964	0.999999	13418	4521	0.999999	19758299	0.000000
185277161	32639121	169610	9999.996955	16576	3851	1.000000	13465	4345	1.000000	20063231	0.000000
185288908	32643743	169860	9999.998154	16741	3877	1.000000	13264	4583	1.000000	20367686	0.000000
185262582	32674539	169672	9999.998880	16236	3663	1.000000	13284	4644	1.000000	20671347	0.000000
185273114	32653975	170298	9999.999321	16547	3627	1.000000	13648	4487	1.000000	20975478	0.000000
185286711	32645245	170595	9999.999588	16480	3933	1.000000	13462	4496	1.000000	21278159	0.000000
185276020	32653242	169691	9999.999750	16271	3747	1.000000	13597	4451	1.000000	21581631	0.000000
185260597	32642178	170624	9999.999849	16339	3862	1.000000	13578	4482	1.000000	21883161	0.000000
185275227	32640775	169167	9999.999908	16479	3657	1.000000	13290	4553	1.000000	22184919	0.000000
185228143	32655955	170209	9999.999944	16663	3616	1.000000	13516	4332	1.000000	22486422	0.000000
185247417	32661898	171542	9999.999966	16254	3878	1.000000	13219	4595	1.000000	22788065	0.000000
185262696	32647953	170537	9999.999980	16560	3530	1.000000	13554	4375	1.000000	23088480	-1.#IND00
185259679	32653014	170211	9999.999988	16631	3709	1.000000	13207	4506	1.000000	23387407	0.000000
185305271	32626974	170239	9999.999992	16293	3703	1.000000	13415	4625	1.000000	23687518	0.004689
185311275	32643532	169926	9999.999995	16541	3675	1.000000	13500	4365	1.000000	23988020	-0.003180
185278826	32654921	169827	9999.999997	16544	3647	1.000000	13074	4644	1.000000	24286579	0.004219
185277690	32642113	170374	9999.999998	16171	3845	1.000000	13285	4609	1.000000	24584088	0.001634
185292083	32641049	170295	9999.999999	16685	3807	1.000000	13273	4431	1.000000	24882259	0.001076
185296098	32633892	170023	9999.999999	16368	3753	1.000000	13232	4531	1.000000	25180249	0.000190
185301295	32642215	169885	10000.000000	16553	3809	1.000000	13504	4354	1.000000	25477806	0.000725
185293938	32646763	170602	10000.000000	16625	3763	1.000000	13407	4461	1.000000	25773219	0.000626
185267924	32664360	170395	10000.000000	16640	3683	1.000000	13289	4517	1.000000	26069617	0.003885
185256651	32651137	170259	10000.000000	16215	3937	1.000000	13201	4519	1.000000	26366241	0.004975
185271025	32637388	170256	10000.000000	16229	3810	1.000000	13415	4481	1.000000	26661701	0.005830
185285327	32640181	170843	10000.000000	16151	3891	1.000000	13164	4702	1.000000	26956062	0.005197
185257375	32651247	170351	10000.000000	16430	3788	1.000000	13409	4400	1.000000	27251281	0.004954
185244978	32648559	170124	10000.000000	16170	3868	1.000000	13393	4343	1.000000	27545298	0.004329
185268025	32650782	169900	10000.000000	16315	3871	1.000000	13484	4388	1.000000	27839162	0.004104
185255160	32659527	169540	10000.000000	16520	3819	1.000000	13150	4557	1.000000	28131745	0.002951
185280268	32652851	170436	10000.000000	16603	3628	1.000000	13553	4475	1.000000	28423592	0.002670
185314709	32630216	169322	10000.000000	16819	3592	1.000000	13103	4643	1.000000	28716587	0.002625
185261390	32657621	169511	10000.000000	16290	3949	1.000000	13354	4381	1.000000	29008058	0.002603
185288946	32642826	170320	10000.000000	16498	3770	1.000000	13293	4581	1.000000	29301149	0.001846
185310966	32627957	170006	10000.000000	16569	3703	1.000000	13206	4390	1.000000	29592723	0.001655
185286514	32639867	170815	10000.000000	16424	3908	1.000000	13530	4491	1.000000	29882881	0.001999
185278638	32636790	170233	10000.000000	16199	3874	1.000000	13354	4464	1.000000	30173305	0.004065
185249280	32658374	170064	10000.000000	16495	3771	1.000000	13534	4487	1.000000	30463149	0.003078
185264867	32642798	170070	10000.000000	16687	3664	1.000000	13235	4589	1.000000	30753220	0.003463
185282063	32642623	168980	10000.000000	16635	3667	1.000000	13567	4497	1.000000	31041289	0.002424
185272453	32645316	170237	10000.000000	16492	3851	1.000000	13121	4709	1.000000	31329169	0.002350
185271480	32658588	169814	10000.000000	16648	3771	1.000000	13417	4430	1.000000	31616583	0.002038
185291382	32637288	170059	10000.000000	16507	3835	1.000000	13362	4264	1.000000	31903860	0.002118
185263483	32653403	170016	10000.000000	16338	3718	1.000000	13354	4537	1.000000	32190920	0.001949
185245039	32663940	170222	10000.000000	16540	3821	1.000000	13438	4475	1.000000	32478425	0.002309
185296198	32640434	170594	10000.000000	16567	3766	1.000000	13523	4390	1.000000	32766796	0.003141
185258543	32648505	169765	10000.000000	16663	3761	1.000000	13371	4478	1.000000	33052324	0.002597
185253944	32646834	169665	10000.000000	16436	3810	1.000000	13608	4341	1.000000	33337780	0.003266
185297697	32639363	169675	10000.000000	16681	3700	1.000000	13426	4478	1.000000	33623807	0.002083
185233745	32659525	169704	10000.000000	16476	3722	1.000000	13511	4431	1.000000	33909034	0.002110
185286484	32644771	170461	10000.000000	16306	3812	1.000000	13366	4543	1.000000	34192274	0.001674
185271896	32644232	170077	10000.000000	16668	3788	1.000000	13127	4596	1.000000	34475619	0.001055
185272713	32654667	170716	10000.000000	16307	3982	1.000000	13356	4441	1.000000	34757815	0.001358
185295410	32629687	169891	10000.000000	16441	3652	1.000000	13274	4609	1.000000	35040058	0.001175
185253424	32648240	170459	10000.000000	16150	3868	1.000000	13414	4473	1.000000	35322097	0.000797
185266815	32645581	169546	10000.000000	16900	3616	1.000000	13122	4746	1.000000	35604594	0.000752
185254310	32651807	170227	10000.000000	16542	3724	1.000000	13490	4515	1.000000	35886662	0.001000
185271285	32656513	169557	10000.000000	16149	3907	1.000000	13382	4451	1.000000	36168108	0.001106
185289426	32640432	170316	10000.000000	16570	3599	1.000000	13389	4551	1.000000	36447734	0.001208
185301905	32640914	169606	10000.000000	16237	3757	1.000000	13277	4555	1.000000	36727419	0.001027
185267757	32632704	169986	10000.000000	16384	3709	1.000000	13464	4494	1.000000	37005928	0.001167
185281310	32631704	170531	10000.000000	16543	3683	1.000000	13543	4520	1.000000	37284762	0.001078
185256506	32656559	169859	10000.000000	16294	4053	1.000000	13273	4311	1.000000	37563821	0.001040
185240560	32640928	170356	10000.000000	16522	3772	1.000000	13552	4393	1.000000	37842754	0.001303
185289566	32642791	169385	10000.000000	16365	3751	1.000000	13429	4534	1.000000	38120632	0.001322
185312459	32638552	169771	10000.000000	16768	3676	1.000000	13253	4500	1.000000	38397427	0.001284
185288082	32641740	170557	10000.000000	16465	3795	1.000000	13519	4497	1.000000	38675068	0.001092
185276770	32651140	170091	10000.000000	16203	3987	1.000000	13631	4455	1.000000	38951329	0.001293
185301985	32631449	169372	10000.000000	16599	3720	1.000000	13311	4520	1.000000	39227613	0.001122
185298421	32645262	169980	10000.000000	16883	3661	1.000000	13389	4549	1.000000	39503317	0.001169
185283457	32646434	169987	10000.000000	16087	3918	1.000000	13542	4216	1.000000	39778616	0.001152
185254833	32650443	169787	10000.000000	15967	3821	1.000000	13672	4346	1.000000	40054439	0.001134
npatches	nstrain	runtime	dt	init_x	init_y	init_y_blood	init_z	init_S	beta0	beta1	beta2	beta3	mean_beta	B	d	delta	delta_blood	b[0]	mut	m	CTL	c	g	epsilon	k	het	lambda	rho	omega	x_max	patch.dyna	DELTA	A	VA
10000	1	100.000000	0.001000	21900	9499	5000000	0.001000	10000000	13.001218	11.361535	20.083221	14.672775	19	800000000	0.010000	1.000000	432.000000	80000	0.000050	0.004800	0	0.500000	0.000000	2.500000	8.000000	0.500000	0.001000	0.001000	0.010000	31872	0	10.000000	7.000000	1.000000
sus	inf	inf_blood	z	x[0]	y[0][0]	z[0]	x[1]	y[1][0]	z[1]	S[0]	synchrony
219000000	94990000	5000000	10.000000	21900	9499	0.001000	21900	9499	0.001000	10000000	0.000000
100040087	88073088	458843	3941.516320	12872	7448	0.394152	14251	6982	0.394152	10680379	0.000000
144801806	50964056	266574	6325.803353	19049	3757	0.632580	21317	2957	0.632580	11105779	0.000000
168179532	38851557	201665	7771.765723	22294	2397	0.777177	24632	1778	0.777177	11469948	0.000000
181989853	33088759	172217	8648.676577	23591	1942	0.864868	26497	1223	0.864868	11796465	0.000000
190201753	30034984	156254	9180.483393	25479	1466	0.918048	27672	1104	0.918048	12101423	0.000000
195078452	28343885	147697	9503.000201	25439	1479	0.950300	28007	868	0.950300	12394514	0.000000
198055798	27357651	142008	9698.592075	25845	1388	0.969859	28483	783	0.969859	12679343	0.000000
199799514	26779629	139577	9817.209710	26219	1204	0.981721	29011	659	0.981721	12960258	0.000000
200895377	26413990	137758	9889.145947	26912	1132	0.988915	29177	725	0.988915	13236406	0.000000
201513360	26235896	137027	9932.772025	26423	1252	0.993277	29302	612	0.993277	13511036	0.000000
201953927	26089509	135801	9959.229270	26866	1163	0.995923	28807	727	0.995923	13783325	0.000000
202181351	26005943	135199	9975.274394	26466	1222	0.997527	28898	673	0.997527	14054719	0.000000
202290082	25968476	135871	9985.005037	26307	1344	0.998501	28913	668	0.998501	14324787	0.000000
202383229	25949764	135340	9990.906233	26768	1065	0.999091	29510	529	0.999091	14594961	0.000000
202471054	25909719	133636	9994.485041	27151	1092	0.999449	29681	527	0.999449	14864435	0.000000
202433524	25918222	135504	9996.655426	26431	1302	0.999666	29581	565	0.999666	15132520	0.000000
202510668	25894575	134403	9997.971667	26626	1213	0.999797	29003	624	0.999797	15401170	0.000000
202480783	25928332	135242	9998.769908	26925	1088	0.999877	29426	566	0.999877	15669655	0.000000
202503338	25901606	135017	9999.254005	26795	1202	0.999925	29286	592	0.999925	15936355	0.000000
202503998	25905833	135456	9999.547588	26729	1163	0.999955	29999	478	0.999955	16203141	0.000000
202533501	25896214	134716	9999.725632	26341	1307	0.999973	29695	561	0.999973	16470055	0.000000
202505356	25906144	135492	9999.833608	26407	1223	0.999983	29134	680	0.999983	16736866	0.000000
202485262	25895026	135094	9999.899091	26792	1171	0.999990	28907	729	0.999990	17002976	0.000000
202534390	25882269	134709	9999.938803	26473	1173	0.999994	29368	533	0.999994	17269247	0.000000
202477457	25918594	134875	9999.962887	26571	1248	0.999996	29262	679	0.999996	17535142	0.000000
202531795	25894097	134972	9999.977493	26907	1200	0.999998	29470	670	0.999998	17799661	0.000000
202490380	25892122	134487	9999.986350	26505	1246	0.999999	29461	594	0.999999	18064643	0.000000
202535931	25896960	134823	9999.991722	26928	1097	0.999999	29538	607	0.999999	18328548	0.000000
202540198	25891575	135010	9999.994980	27037	1116	0.999999	28954	660	0.999999	18592025	0.000000
202519164	25905924	134697	9999.996955	27210	961	1.000000	29771	589	1.000000	18855156	0.000000
202534573	25901008	134834	9999.998154	27027	1081	1.000000	29459	600	1.000000	19118565	0.000000
202519644	25884103	134416	9999.998880	27198	1104	1.000000	29221	696	1.000000	19380910	0.000000
202558089	25892917	134468	9999.999321	27323	1074	1.000000	29030	676	1.000000	19644105	0.000000
202541537	25896431	134983	9999.999588	26758	1133	1.000000	29346	611	1.000000	19905682	0.000000
202539741	25898347	134848	9999.999750	27006	1161	1.000000	29414	636	1.000000	20167148	0.000000
202515788	25899567	135256	9999.999849	26945	1065	1.000000	29087	597	1.000000	20427880	0.000000
202522547	25904285	134928	9999.999908	27079	1088	1.000000	29335	607	1.000000	20689361	0.000000
202541661	25892700	135175	9999.999944	26514	1302	1.000000	29318	573	1.000000	20950405	0.000000
202535837	25895943	135193	9999.999966	26433	1268	1.000000	30094	428	1.000000	21210680	0.000000
202516128	25904242	135646	9999.999980	26700	1052	1.000000	29402	678	1.000000	21470877	-1.#IND00
202528782	25891802	134762	9999.999988	26718	1252	1.000000	29375	545	1.000000	21730405	0.008000
202542920	25898768	135777	9999.999992	26628	1158	1.000000	29119	560	1.000000	21989536	-0.004302
202518802	25910853	134792	9999.999995	26975	1076	1.000000	29596	580	1.000000	22247755	0.000877
202512563	25902399	134926	9999.999997	26782	1197	1.000000	29543	586	1.000000	22505339	0.003941
202472213	25923553	135258	9999.999998	27145	1102	1.000000	28670	738	1.000000	22762299	0.007223
202530784	25906509	133981	9999.999999	27131	1117	1.000000	29464	564	1.000000	23019556	0.006126
202512180	25914628	135183	9999.999999	26037	1388	1.000000	29368	687	1.000000	23275704	0.007989
202505663	25896109	134572	10000.000000	26239	1257	1.000000	29066	717	1.000000	23532514	0.004427
202491967	25899641	134935	10000.000000	26925	1196	1.000000	29069	715	1.000000	23788219	0.003805
202497041	25908367	135207	10000.000000	26767	1208	1.000000	29343	637	1.000000	24044836	0.003879
202557253	25899587	134889	10000.000000	26628	1210	1.000000	29451	665	1.000000	24299269	0.005175
202530962	25875885	134597	10000.000000	26645	1089	1.000000	29412	616	1.000000	24555488	0.006481
202481981	25907482	135146	10000.000000	26863	1078	1.000000	29173	688	1.000000	24809829	0.007150
202515845	25910366	134994	10000.000000	26985	1010	1.000000	29643	486	1.000000	25064586	0.009558
202563420	25892206	135334	10000.000000	27027	1145	1.000000	29197	576	1.000000	25318866	0.010106
202529873	25887839	134990	10000.000000	26911	1141	1.000000	29148	623	1.000000	25572095	0.009614
202492528	25902018	135076	10000.000000	26667	1156	1.000000	28924	678	1.000000	25824669	0.008898
202560546	25900590	134756	10000.000000	26657	1156	1.000000	29448	595	1.000000	26077546	0.007162
202534442	25905299	135083	10000.000000	27284	998	1.000000	29092	673	1.000000	26330422	0.009239
202499852	25903710	134696	10000.000000	26893	1173	1.000000	29039	662	1.000000	26583188	0.006826
202507335	25895866	134552	10000.000000	26953	1165	1.000000	29260	546	1.000000	26834630	0.010353
202503809	25919908	135256	10000.000000	26922	1167	1.000000	29792	530	1.000000	27086393	0.010065
202524451	25895022	134732	10000.000000	26913	1152	1.000000	29477	611	1.000000	27336543	0.009572
202514278	25915925	135074	10000.000000	26512	1257	1.000000	29534	672	1.000000	27588220	0.009011
202483646	25914179	134791	10000.000000	26521	1159	1.000000	28927	722	1.000000	27837781	0.009006
202511236	25904344	134799	10000.000000	27005	1118	1.000000	29449	622	1.000000	28087047	0.007491
202553888	25881900	134873	10000.000000	26604	1185	1.000000	29325	611	1.000000	28336157	0.007817
202582989	25876336	134980	10000.000000	26622	1297	1.000000	29235	504	1.000000	28584167	0.007512
202500893	25899767	135153	10000.000000	26722	1203	1.000000	29699	544	1.000000	28833198	0.007694
202534625	25893265	134869	10000.000000	26755	1179	1.000000	29236	707	1.000000	29080543	0.007540
202539606	25901731	134544	10000.000000	27282	1175	1.000000	29089	662	1.000000	29328274	0.007355
202553503	25899189	134740	10000.000000	26726	1074	1.000000	29394	580	1.000000	29575734	0.006784
202533842	25898705	134461	10000.000000	26767	1132	1.000000	29657	603	1.000000	29823218	0.006283
202518570	25896801	135711	10000.000000	26435	1358	1.000000	29383	584	1.000000	30070275	0.006000
202510690	25905951	134436	10000.000000	26581	1036	1.000000	29223	689	1.000000	30317126	0.005804
202519245	25903672	134469	10000.000000	26989	1142	1.000000	29354	669	1.000000	30563610	0.006123
202512253	25898004	134855	10000.000000	26664	1183	1.000000	29047	701	1.000000	30809041	0.006053
202533987	25902056	134499	10000.000000	26555	1146	1.000000	29392	534	1.000000	31054012	0.006360
202512000	25897887	135020	10000.000000	27059	1067	1.000000	29429	628	1.000000	31298807	0.006125
202498363	25895633	135555	10000.000000	26912	1164	1.000000	29595	536	1.000000	31543394	0.004588
202506690	25889704	134532	10000.000000	26985	1089	1.000000	29732	572	1.000000	31786117	0.004460
202528284	25888852	134451	10000.000000	26388	1328	1.000000	29423	565	1.000000	32029459	0.004647
202500633	25891083	134873	10000.000000	26852	1027	1.000000	29237	622	1.000000	32273526	0.005431
202529448	25903959	134819	10000.000000	27488	1073	1.000000	29520	611	1.000000	32515518	0.004801
202496383	25909048	134729	10000.000000	26702	1218	1.000000	29165	559	1.000000	32758808	0.004689
202509861	25902189	135400	10000.000000	26864	1078	1.000000	30038	501	1.000000	33001290	0.004214
202510031	25908044	135351	10000.000000	27405	1086	1.000000	29381	616	1.000000	33243065	0.004506
202552019	25890379	134960	10000.000000	26576	1309	1.000000	29554	500	1.000000	33484982	0.004364
202543703	25904873	134735	10000.000000	26780	1121	1.000000	29047	644	1.000000	33726246	0.004133
202547572	25906429	134437	10000.000000	27102	1124	1.000000	29359	639	1.000000	33968038	0.004134
202501513	25918639	135548	10000.000000	26345	1407	1.000000	29417	542	1.000000	34208793	0.004671
202524418	25886500	134653	10000.000000	26350	1236	1.000000	29546	560	1.000000	34447978	0.004826
202513461	25908449	134869	10000.000000	26587	1181	1.000000	29281	619	1.000000	34686656	0.004910
202497502	25920127	134797	10000.000000	27152	1064	1.000000	29500	597	1.000000	34927482	0.004536
202513441	25906828	135021	10000.000000	26960	1232	1.000000	29285	629	1.000000	35167424	0.004387
202475829	25904175	134868	10000.000000	26730	1122	1.000000	29228	618	1.000000	35406273	0.004670
202521538	25891893	134985	10000.000000	26649	1217	1.000000	29225	595	1.000000	35644791	0.004416
202533666	25896787	134353	10000.000000	27005	1110	1.000000	28981	732	1.000000	35882255	0.004612
202529400	25906090	134737	10000.000000	26777	1028	1.000000	29272	633	1.000000	36119441	0.004544
npatches	nstrain	runtime	dt	init_x	init_y	init_y_blood	init_z	init_S	beta0	beta1	beta2	beta3	mean_beta	B	d	delta	delta_blood	b[0]	mut	m	CTL	c	g	epsilon	k	het	lambda	rho	omega	x_max	patch.dyna	DELTA	A	VA
10000	1	100.000000	0.001000	21900	9499	5000000	0.001000	10000000	13.487381	22.813691	24.380858	9.561904	19	800000000	0.010000	1.000000	432.000000	80000	0.000050	0.004800	0	0.500000	0.000000	2.500000	9.000000	0.500000	0.001000	0.001000	0.010000	31872	0	10.000000	7.000000	1.000000
sus	inf	inf_blood	z	x[0]	y[0][0]	z[0]	x[1]	y[1][0]	z[1]	S[0]	synchrony
219000000	94990000	5000000	10.000000	21900	9499	0.001000	21900	9499	0.001000	10000000	0.000000
105445244	79767280	415546	3941.516320	13071	6917	0.394152	8431	8869	0.394152	10669125	0.000000
155162711	43997193	229486	6325.803353	19669	3186	0.632580	12274	5305	0.632580	11069578	0.000000
180888086	32563511	169731	7771.765723	23146	1881	0.777177	14416	4123	0.777177	11401277	0.000000
195906458	27221866	142275	8648.676577	25181	1551	0.864868	15519	3443	0.864868	11693543	0.000000
204670058	24437286	127716	9180.483393	26185	1305	0.918048	16022	3356	0.918048	11965318	0.000000
209832233	22902971	119708	9503.000201	27091	1067	0.950300	16564	3032	0.950300	12220725	0.000000
212954078	22011083	113956	9698.592075	27225	947	0.969859	17057	2992	0.969859	12468322	0.000000
214842173	21467624	112037	9817.209710	27841	853	0.981721	16817	3178	0.981721	12709454	0.000000
215954676	21153600	110052	9889.145947	27893	867	0.988915	17341	2830	0.988915	12948941	0.000000
216630371	20960257	109074	9932.772025	27504	921	0.993277	16837	3071	0.993277	13185174	0.000000
217030009	20861986	108241	9959.229270	28079	718	0.995923	17331	2895	0.995923	13419332	0.000000
217254185	20799780	108050	9975.274394	28467	729	0.997527	17551	2885	0.997527	13653449	0.000000
217421250	20749765	108011	9985.005037	27889	852	0.998501	17315	2746	0.998501	13887185	0.000000
217499665	20729077	107847	9990.906233	28153	812	0.999091	16748	3140	0.999091	14120897	0.000000
217527983	20713709	107834	9994.485041	27805	825	0.999449	17204	2970	0.999449	14353872	0.000000
217559291	20733157	108120	9996.655426	27729	949	0.999666	17366	2999	0.999666	14586356	0.000000
217609542	20699526	108237	9997.971667	27985	829	0.999797	17307	3049	0.999797	14818554	0.000000
217631292	20693348	107640	9998.769908	27615	806	0.999877	17146	3068	0.999877	15049781	0.000000
217630456	20701774	107959	9999.254005	28145	830	0.999925	17224	3015	0.999925	15280217	0.000000
217659260	20691667	108244	9999.547588	28068	727	0.999955	17559	3066	0.999955	15510176	0.000000
217585249	20696356	107716	9999.725632	28412	676	0.999973	17352	2960	0.999973	15740875	0.000000
217615304	20700936	107588	9999.833608	28336	735	0.999983	17162	2867	0.999983	15971544	0.000000
217641955	20689518	107712	9999.899091	27897	876	0.999990	17006	2929	0.999990	16200629	0.000000
217613362	20696897	107617	9999.938803	28018	726	0.999994	17145	2938	0.999994	16429623	0.000000
217600356	20703598	107514	9999.962887	28341	757	0.999996	17233	3048	0.999996	16659169	0.000000
217650355	20686023	107880	9999.977493	28000	830	0.999998	17300	2998	0.999998	16887323	0.000000
217585303	20716553	107407	9999.986350	27429	927	0.999999	17261	3021	0.999999	17115354	0.000000
217575601	20718101	108159	9999.991722	27850	835	0.999999	17478	2870	0.999999	17342828	0.000000
217653229	20694590	108209	9999.994980	27726	859	0.999999	16804	3189	0.999999	17570400	0.000000
217624285	20685721	107477	9999.996955	28013	686	1.000000	17605	2863	1.000000	17798273	0.000000
217654743	20691956	107665	9999.998154	28513	727	1.000000	16917	3131	1.000000	18024503	0.000000
217597081	20711686	107629	9999.998880	28222	894	1.000000	17414	3074	1.000000	18251041	0.000000
217639429	20687455	108011	9999.999321	27603	925	1.000000	17107	3010	1.000000	18477279	0.000000
217666110	20687275	107380	9999.999588	27909	818	1.000000	17400	3021	1.000000	18702560	0.000000
217647134	20693980	107328	9999.999750	28310	824	1.000000	17169	3070	1.000000	18927814	0.000000
217654371	20677047	107970	9999.999849	27900	881	1.000000	17722	2770	1.000000	19153356	0.000000
217638237	20696545	107486	9999.999908	28162	734	1.000000	16987	3115	1.000000	19378707	0.000000
217647241	20700297	107448	9999.999944	27758	901	1.000000	17065	2980	1.000000	19603634	0.000000
217664301	20666954	107470	9999.999966	28206	796	1.000000	17674	2861	1.000000	19827333	0.000000
217625464	20709296	107389	9999.999980	28279	734	1.000000	17336	2886	1.000000	20051600	-1.#IND00
217661327	20693740	107579	9999.999988	27882	853	1.000000	16954	3116	1.000000	20275034	0.001600
217606284	20709935	108264	9999.999992	28295	808	1.000000	17178	2998	1.000000	20497910	0.015319
217661901	20683676	107541	9999.999995	27935	789	1.000000	17267	3007	1.000000	20720643	0.006570
217630542	20687862	107856	9999.999997	27880	918	1.000000	17420	2824	1.000000	20942186	-0.002851
217637877	20688806	108105	9999.999998	27739	853	1.000000	17338	2931	1.000000	21164028	-0.002577
217640346	20686106	107644	9999.999999	28143	757	1.000000	16970	3100	1.000000	21385801	-0.005758
217652187	20693190	107654	9999.999999	27840	953	1.000000	17287	2869	1.000000	21607357	-0.003531
217631648	20694439	107704	10000.000000	28044	672	1.000000	16663	3063	1.000000	21827896	-0.004242
217682316	20683866	107908	10000.000000	28347	768	1.000000	17242	3076	1.000000	22048247	-0.002372
217623894	20698504	108104	10000.000000	28116	863	1.000000	17259	2763	1.000000	22268525	-0.000098
217668991	20684043	107485	10000.000000	28598	714	1.000000	17046	2957	1.000000	22489540	0.003335
217642504	20697247	107912	10000.000000	28094	857	1.000000	17430	3059	1.000000	22710257	0.001504
217655117	20688900	107581	10000.000000	27814	848	1.000000	17452	2935	1.000000	22930159	0.001298
217614974	20690624	107051	10000.000000	27925	818	1.000000	17559	2814	1.000000	23149342	0.001074
217622100	20697083	107813	10000.000000	28370	739	1.000000	17147	3165	1.000000	23368888	0.001371
217638711	20699231	107549	10000.000000	28252	849	1.000000	17417	3006	1.000000	23587674	0.000811
217612768	20708264	107460	10000.000000	27805	897	1.000000	17212	2865	1.000000	23806173	0.000856
217630561	20687526	107656	10000.000000	28388	744	1.000000	17343	3009	1.000000	24023443	-0.001508
217637573	20700768	107930	10000.000000	28040	862	1.000000	17221	2826	1.000000	24240417	-0.002725
217646818	20683328	107815	10000.000000	28130	802	1.000000	17662	2693	1.000000	24457161	-0.001922
217634177	20701214	107749	10000.000000	28288	667	1.000000	17295	2713	1.000000	24674063	-0.000938
217677852	20682380	107941	10000.000000	28664	686	1.000000	17264	2977	1.000000	24890396	-0.000378
217624468	20689424	107525	10000.000000	28104	900	1.000000	17340	3014	1.000000	25107415	-0.000312
217640300	20684152	108104	10000.000000	28119	726	1.000000	17102	2995	1.000000	25322764	-0.000354
217647335	20703997	107580	10000.000000	28400	884	1.000000	17371	2943	1.000000	25537540	0.001267
217644043	20685719	107327	10000.000000	28027	724	1.000000	16593	3133	1.000000	25752177	0.001380
217606007	20707582	108332	10000.000000	28252	788	1.000000	17257	3058	1.000000	25966888	0.001835
217654454	20694545	107836	10000.000000	27296	946	1.000000	17190	2906	1.000000	26181170	0.001617
217600459	20708632	108259	10000.000000	27691	850	1.000000	17354	2911	1.000000	26395302	0.001717
217656985	20692847	108036	10000.000000	28073	866	1.000000	17345	2905	1.000000	26610392	0.001923
217602478	20701474	107598	10000.000000	27441	921	1.000000	17293	2872	1.000000	26823873	0.001899
217639112	20690558	107656	10000.000000	28312	776	1.000000	17110	3075	1.000000	27037334	0.002414
217580634	20692424	108360	10000.000000	27925	849	1.000000	17464	2947	1.000000	27249754	0.003281
217649811	20689215	107670	10000.000000	27740	935	1.000000	17292	2933	1.000000	27462583	0.003082
217695810	20685591	107836	10000.000000	28096	888	1.000000	17163	2971	1.000000	27676119	0.002965
217603439	20701869	107722	10000.000000	28444	713	1.000000	17107	3088	1.000000	27888059	0.002658
217579583	20709276	107604	10000.000000	28128	807	1.000000	17432	3103	1.000000	28099589	0.001368
217603456	20707004	107899	10000.000000	28334	706	1.000000	17189	2972	1.000000	28312178	0.001162
217641376	20698291	107153	10000.000000	27992	806	1.000000	17036	3035	1.000000	28522416	0.000968
217677632	20683957	107783	10000.000000	27982	842	1.000000	17226	3180	1.000000	28733868	0.000984
217657385	20702894	107980	10000.000000	27848	928	1.000000	17241	2940	1.000000	28944561	0.000680
217590995	20712609	107751	10000.000000	28157	855	1.000000	16656	3131	1.000000	29154941	0.000209
217597689	20711961	107943	10000.000000	27795	845	1.000000	16824	3237	1.000000	29364729	0.000184
217608166	20685267	107334	10000.000000	27973	839	1.000000	17303	2995	1.000000	29574631	0.000455
217646521	20684060	107506	10000.000000	27436	1057	1.000000	17123	2957	1.000000	29783816	0.000424
217636910	20681117	107849	10000.000000	28168	836	1.000000	17312	2936	1.000000	29992526	0.000649
217627755	20697749	108153	10000.000000	28003	807	1.000000	17034	3149	1.000000	30202233	0.000807
217615113	20697692	108303	10000.000000	28361	750	1.000000	17593	2920	1.000000	30410742	0.000707
217631030	20696532	107555	10000.000000	28150	734	1.000000	17496	2823	1.000000	30619279	0.001328
217644116	20693495	107977	10000.000000	28713	619	1.000000	17473	2922	1.000000	30827072	0.001350
217633782	20696997	107889	10000.000000	28041	839	1.000000	17348	3033	1.000000	31033901	0.001314
217620041	20694688	107668	10000.000000	28011	894	1.000000	17051	3010	1.000000	31240039	0.001192
217637734	20688541	107735	10000.000000	28191	757	1.000000	17132	3084	1.000000	31445699	0.001197
217612632	20696752	108323	10000.000000	28231	683	1.000000	17169	2983	1.000000	31652553	0.001054
217615225	20714052	108188	10000.000000	28659	674	1.000000	17397	3018	1.000000	31858713	0.001113
217624975	20702520	107534	10000.000000	28095	864	1.000000	17411	2921	1.000000	32064678	0.001034
217633634	20701410	107962	10000.000000	28382	678	1.000000	17407	3031	1.000000	32269581	0.001197
217588509	20710949	107539	10000.000000	28193	863	1.000000	17496	2903	1.000000	32475822	0.001345
217646545	20681198	108296	10000.000000	28080	745	1.000000	17718	2806	1.000000	32679996	0.001062
npatches	nstrain	runtime	dt	init_x	init_y	init_y_blood	init_z	init_S	beta0	beta1	beta2	beta3	mean_beta	B	d	delta	delta_blood	b[0]	mut	m	CTL	c	g	epsilon	k	het	lambda	rho	omega	x_max	patch.dyna	DELTA	A	VA
10000	1	100.000000	0.001000	21900	9499	5000000	0.001000	10000000	11.596838	10.619795	20.959821	15.669067	19	800000000	0.010000	1.000000	432.000000	80000	0.000050	0.004800	0	0.500000	0.000000	2.500000	10.000000	0.500000	0.001000	0.001000	0.010000	31872	0	10.000000	7.000000	1.000000
sus	inf	inf_blood	z	x[0]	y[0][0]	z[0]	x[1]	y[1][0]	z[1]	S[0]	synchrony
219000000	94990000	5000000	10.000000	21900	9499	0.001000	21900	9499	0.001000	10000000	0.000000
110642103	72395002	377752	3941.516320	15377	5464	0.394152	16394	5093	0.394152	10659444	0.000000
165023161	38107128	198688	6325.803353	23159	1936	0.632580	24669	1573	0.632580	11034723	0.000000
192758050	27404785	143246	7771.765723	26921	918	0.777177	28563	549	0.777177	11338021	0.000000
208666330	22480126	116994	8648.676577	29702	457	0.864868	30477	310	0.864868	11600017	0.000000
217921947	19924441	104467	9180.483393	30141	391	0.918048	30827	210	0.918048	11837061	0.000000
223307760	18517063	96349	9503.000201	30476	434	0.950300	31142	184	0.950300	12059191	0.000000
226453748	17733514	92662	9698.592075	30566	173	0.969859	31136	162	0.969859	12274043	0.000000
228371437	17246469	89791	9817.209710	31293	170	0.981721	31089	148	0.981721	12483724	0.000000
229548653	16963119	88081	9889.145947	31213	190	0.988915	31302	143	0.988915	12688974	0.000000
230183700	16818235	87199	9932.772025	31032	181	0.993277	31239	133	0.993277	12891303	0.000000
230612705	16701429	87127	9959.229270	31021	133	0.995923	31153	115	0.995923	13092802	0.000000
230889645	16642308	86249	9975.274394	31307	137	0.997527	31404	137	0.997527	13294183	0.000000
231034465	16613624	86038	9985.005037	31137	182	0.998501	31288	158	0.998501	13494499	0.000000
231103539	16595767	86296	9990.906233	31136	212	0.999091	31425	141	0.999091	13693348	0.000000
231173672	16572718	85840	9994.485041	31136	220	0.999449	31220	151	0.999449	13892417	0.000000
231177725	16570565	86530	9996.655426	31159	193	0.999666	31423	123	0.999666	14091796	0.000000
231202160	16551326	86305	9997.971667	31148	193	0.999797	31303	169	0.999797	14289814	0.000000
231242233	16538383	86004	9998.769908	31151	183	0.999877	31370	134	0.999877	14487305	0.000000
231236450	16553831	85510	9999.254005	30987	197	0.999925	31466	137	0.999925	14684339	0.000000
231244763	16559434	86710	9999.547588	30823	199	0.999955	31457	114	0.999955	14881937	0.000000
231260682	16542659	86261	9999.725632	30767	242	0.999973	31189	134	0.999973	15078733	0.000000
231250158	16566269	86755	9999.833608	31033	154	0.999983	31301	132	0.999983	15275463	0.000000
231272656	16543043	86522	9999.899091	31183	199	0.999990	31394	129	0.999990	15471876	0.000000
231274318	16550729	86435	9999.938803	31168	158	0.999994	31211	147	0.999994	15667261	0.000000
231253127	16553934	85834	9999.962887	31120	145	0.999996	31361	159	0.999996	15862706	0.000000
231234599	16562155	86398	9999.977493	31183	142	0.999998	31309	146	0.999998	16058081	0.000000
231282903	16534593	86144	9999.986350	30924	200	0.999999	31374	160	0.999999	16253433	0.000000
231228211	16571514	85896	9999.991722	30974	183	0.999999	31438	156	0.999999	16448638	0.000000
231233194	16558298	86353	9999.994980	30827	248	0.999999	31134	134	0.999999	16643555	0.000000
231270798	16548963	86336	9999.996955	30847	187	1.000000	31337	123	1.000000	16838688	0.000000
231213131	16562658	86018	9999.998154	30844	189	1.000000	31213	167	1.000000	17033551	0.000000
231239726	16553672	85955	9999.998880	30854	241	1.000000	31279	119	1.000000	17227719	0.000000
231237239	16560459	86890	9999.999321	30940	204	1.000000	31322	120	1.000000	17421335	0.000000
231207268	16556172	86145	9999.999588	30602	182	1.000000	31181	139	1.000000	17614457	0.000000
231273659	16549699	85899	9999.999750	31073	173	1.000000	31078	167	1.000000	17807411	0.000000
231234173	16562234	85965	9999.999849	31075	200	1.000000	31457	105	1.000000	18000158	0.000000
231264615	16548631	86374	9999.999908	31009	205	1.000000	31404	87	1.000000	18193199	0.000000
231257834	16555559	86089	9999.999944	30684	233	1.000000	31304	113	1.000000	18384585	0.000000
231204905	16584457	86566	9999.999966	30941	214	1.000000	31209	162	1.000000	18577212	0.000000
231252046	16545380	85694	9999.999980	30904	200	1.000000	31341	164	1.000000	18768891	-1.#IND00
231223020	16552454	86250	9999.999988	30836	228	1.000000	31182	107	1.000000	18959841	-0.008000
231295130	16548219	86216	9999.999992	31035	187	1.000000	31200	114	1.000000	19150902	-0.003733
231243811	16540523	86313	9999.999995	30729	244	1.000000	31512	116	1.000000	19340811	0.004243
231223496	16564910	86366	9999.999997	31056	194	1.000000	31433	117	1.000000	19531433	0.003622
231222887	16569018	86479	9999.999998	30946	152	1.000000	31116	168	1.000000	19720927	0.005521
231241100	16548891	86406	9999.999999	31046	135	1.000000	31212	141	1.000000	19910788	0.000741
231227222	16558128	86512	9999.999999	31113	188	1.000000	31303	144	1.000000	20100706	-0.008390
231259211	16549265	86475	10000.000000	31033	161	1.000000	31375	110	1.000000	20290422	-0.004057
231291462	16540348	85698	10000.000000	31031	175	1.000000	31204	131	1.000000	20478879	-0.005749
231246315	16541086	86089	10000.000000	30751	188	1.000000	31240	151	1.000000	20667571	-0.007446
231243174	16555793	86192	10000.000000	31304	162	1.000000	31319	114	1.000000	20855987	-0.005266
231261852	16560147	86612	10000.000000	31072	129	1.000000	31190	138	1.000000	21043818	-0.004569
231246624	16560481	86392	10000.000000	30897	260	1.000000	31478	97	1.000000	21231218	-0.003649
231212939	16561766	86481	10000.000000	31016	245	1.000000	31549	113	1.000000	21419513	-0.005116
231232383	16556241	86216	10000.000000	31202	207	1.000000	31317	101	1.000000	21607806	-0.004704
231208115	16575966	85988	10000.000000	31020	142	1.000000	31436	94	1.000000	21794619	-0.005240
231232383	16554338	86110	10000.000000	31107	165	1.000000	31442	126	1.000000	21980872	-0.009462
231251386	16555867	85908	10000.000000	30962	236	1.000000	31203	160	1.000000	22167620	-0.010182
231266635	16544034	86078	10000.000000	30950	173	1.000000	31400	95	1.000000	22352877	-0.010165
231221225	16559432	86381	10000.000000	30957	186	1.000000	31535	138	1.000000	22539312	-0.009292
231261648	16557035	86424	10000.000000	31226	165	1.000000	31127	154	1.000000	22724799	-0.008651
231236864	16567107	86186	10000.000000	31005	185	1.000000	31110	151	1.000000	22910142	-0.008126
231217042	16559239	86467	10000.000000	30625	248	1.000000	31373	166	1.000000	23095366	-0.008141
231262685	16539436	86387	10000.000000	30897	196	1.000000	31116	149	1.000000	23279385	-0.007916
231229696	16558134	85656	10000.000000	31261	171	1.000000	31372	128	1.000000	23463362	-0.007241
231229333	16553320	86226	10000.000000	30999	200	1.000000	31290	138	1.000000	23647202	-0.005944
231237985	16575983	86204	10000.000000	30904	189	1.000000	31336	126	1.000000	23831411	-0.005765
231270284	16536165	85780	10000.000000	30947	167	1.000000	31051	172	1.000000	24014867	-0.006001
231257479	16556900	85632	10000.000000	31112	247	1.000000	31234	136	1.000000	24199183	-0.008212
231218496	16552684	86208	10000.000000	30952	159	1.000000	31352	116	1.000000	24383264	-0.007929
231223843	16576464	86246	10000.000000	31132	215	1.000000	31372	182	1.000000	24565591	-0.008597
231250598	16551932	86301	10000.000000	31218	183	1.000000	31101	115	1.000000	24748857	-0.008232
231240794	16551535	86054	10000.000000	30945	221	1.000000	31260	190	1.000000	24931999	-0.006284
231220545	16559388	85826	10000.000000	30987	180	1.000000	31100	155	1.000000	25114591	-0.006309
231218760	16565765	86223	10000.000000	31018	176	1.000000	31187	125	1.000000	25295817	-0.005392
231192282	16566804	86028	10000.000000	31129	169	1.000000	31405	100	1.000000	25477576	-0.004667
231230188	16552676	86150	10000.000000	31098	202	1.000000	31363	117	1.000000	25659823	-0.004158
231277069	16554789	86277	10000.000000	30958	164	1.000000	31539	124	1.000000	25841173	-0.003670
231310443	16547897	86117	10000.000000	30861	215	1.000000	31522	129	1.000000	26022124	-0.003671
231220871	16567171	86509	10000.000000	30845	223	1.000000	30970	122	1.000000	26203212	-0.003526
231229157	16566624	86614	10000.000000	31059	175	1.000000	31180	142	1.000000	26383384	-0.004008
231272227	16543775	86289	10000.000000	31208	172	1.000000	31121	145	1.000000	26563851	-0.003881
231218460	16562080	86209	10000.000000	31218	216	1.000000	31491	108	1.000000	26744353	-0.003714
231219918	16567380	85518	10000.000000	31257	131	1.000000	31346	117	1.000000	26924512	-0.003687
231256379	16561051	85727	10000.000000	30932	182	1.000000	31566	136	1.000000	27102614	-0.003813
231326326	16546611	86399	10000.000000	30860	184	1.000000	31347	118	1.000000	27281236	-0.003528
231272551	16559801	86492	10000.000000	31072	147	1.000000	31366	132	1.000000	27459479	-0.003489
231268912	16565004	86503	10000.000000	30837	187	1.000000	31262	134	1.000000	27638168	-0.003223
231205500	16568746	86285	10000.000000	30997	188	1.000000	31335	78	1.000000	27815820	-0.003105
231236053	16550898	86356	10000.000000	30905	182	1.000000	31396	107	1.000000	27993287	-0.002975
231198222	16572204	86480	10000.000000	31237	217	1.000000	31285	111	1.000000	28171231	-0.002242
231211173	16564405	86146	10000.000000	31321	179	1.000000	31501	151	1.000000	28348406	-0.002285
231263727	16542192	86237	10000.000000	31066	185	1.000000	31340	166	1.000000	28524560	-0.002300
231219702	16565833	86366	10000.000000	31063	207	1.000000	31135	193	1.000000	28700472	-0.002751
231283430	16545945	85782	10000.000000	30833	177	1.000000	31286	91	1.000000	28876814	-0.002973
231196735	16557338	86748	10000.000000	31178	99	1.000000	31495	145	1.000000	29052343	-0.002718
231259024	16564662	86835	10000.000000	31206	245	1.000000	31332	121	1.000000	29227888	-0.002780
231272158	16555501	86663	10000.000000	31065	155	1.000000	31474	137	1.000000	29403487	-0.002834
231232695	16548127	86865	10000.000000	31099	215	1.000000	31127	140	1.000000	29578362	-0.002829
npatches	nstrain	runtime	dt	init_x	init_y	init_y_blood	init_z	init_S	beta0	beta1	beta2	beta3	mean_beta	B	d	delta	delta_blood	b[0]	mut	m	CTL	c	g	epsilon	k	het	lambda	rho	omega	x_max	patch.dyna	DELTA	A	VA
10000	1	100.000000	0.001000	21900	9499	5000000	0.001000	10000000	24.938590	12.576360	25.414629	13.804693	19	800000000	0.010000	1.000000	432.000000	80000	0.000050	0.004800	0	0.500000	0.000000	2.500000	11.000000	0.500000	0.001000	0.001000	0.010000	31872	0	10.000000	7.000000	1.000000
sus	inf	inf_blood	z	x[0]	y[0][0]	z[0]	x[1]	y[1][0]	z[1]	S[0]	synchrony
219000000	94990000	5000000	10.000000	21900	9499	0.001000	21900	9499	0.001000	10000000	0.000000
115904891	65741325	343044	3941.516320	8725	7825	0.394152	14863	5307	0.394152	10650292	0.000000
174681525	33033538	172237	6325.803353	12489	4723	0.632580	23640	1700	0.632580	11001309	0.000000
204248422	23025399	119992	7771.765723	14878	3403	0.777177	27306	861	0.777177	11275765	0.000000
220841728	18511965	96110	8648.676577	16313	2993	0.864868	29137	488	0.864868	11506588	0.000000
230273661	16214195	84957	9180.483393	16918	2831	0.918048	30283	252	0.918048	11713076	0.000000
235679977	14962412	77820	9503.000201	17545	2504	0.950300	30549	320	0.950300	11905579	0.000000
238899391	14259092	74585	9698.592075	17990	2456	0.969859	30923	259	0.969859	12087745	0.000000
240772970	13828061	72055	9817.209710	18157	2438	0.981721	30982	120	0.981721	12264957	0.000000
241958025	13565895	70699	9889.145947	18613	2246	0.988915	31152	155	0.988915	12439652	0.000000
242626821	13427045	69975	9932.772025	18095	2266	0.993277	31108	163	0.993277	12611552	0.000000
243066850	13328631	69497	9959.229270	18082	2297	0.995923	31238	121	0.995923	12782237	0.000000
243307377	13281728	69051	9975.274394	18960	2252	0.997527	31209	129	0.997527	12952005	0.000000
243476403	13243148	69505	9985.005037	18442	2303	0.998501	30908	221	0.998501	13120986	0.000000
243544415	13239354	69094	9990.906233	18602	2234	0.999091	31236	166	0.999091	13290038	0.000000
243610483	13221035	68997	9994.485041	18267	2306	0.999449	31029	169	0.999449	13457804	0.000000
243673345	13221988	68553	9996.655426	18381	2274	0.999666	31288	117	0.999666	13625768	0.000000
243613678	13220821	68692	9997.971667	18159	2463	0.999797	31177	163	0.999797	13793911	0.000000
243660448	13201999	68628	9998.769908	18856	2245	0.999877	30940	128	0.999877	13961416	0.000000
243696435	13197854	68678	9999.254005	18158	2561	0.999925	31076	118	0.999925	14128954	0.000000
243740878	13199087	68368	9999.547588	18425	2340	0.999955	31466	122	0.999955	14296470	0.000000
243673320	13208250	68774	9999.725632	18212	2248	0.999973	31399	145	0.999973	14463352	0.000000
243704367	13187737	68684	9999.833608	18653	2279	0.999983	30816	211	0.999983	14629782	0.000000
243730001	13189127	68486	9999.899091	18218	2302	0.999990	31514	88	0.999990	14797182	0.000000
243677186	13210634	69036	9999.938803	17971	2530	0.999994	31127	136	0.999994	14963647	0.000000
243692498	13193035	69275	9999.962887	18336	2373	0.999996	31042	146	0.999996	15129711	0.000000
243697567	13208477	68798	9999.977493	18240	2268	0.999998	31117	174	0.999998	15294813	0.000000
243705218	13198510	68604	9999.986350	18600	2353	0.999999	31220	133	0.999999	15459873	0.000000
243721996	13191928	68795	9999.991722	18614	2167	0.999999	31207	114	0.999999	15625251	0.000000
243665893	13213963	69058	9999.994980	18147	2388	0.999999	31120	141	0.999999	15789991	0.000000
243701934	13205570	68535	9999.996955	18863	2336	1.000000	31148	168	1.000000	15954761	0.000000
243651982	13216048	68604	9999.998154	18816	2130	1.000000	31288	197	1.000000	16119522	0.000000
243716023	13208686	69136	9999.998880	18500	2176	1.000000	31182	151	1.000000	16283392	0.000000
243718721	13208374	68725	9999.999321	18586	2312	1.000000	31092	204	1.000000	16446936	0.000000
243731114	13186937	69012	9999.999588	18388	2352	1.000000	31065	181	1.000000	16610063	0.000000
243694923	13194982	68594	9999.999750	18652	2323	1.000000	30854	151	1.000000	16772523	0.000000
243704363	13196932	68622	9999.999849	18187	2276	1.000000	31400	122	1.000000	16935298	0.000000
243690848	13199913	68965	9999.999908	18061	2300	1.000000	30972	161	1.000000	17097436	0.000000
243733439	13190549	68622	9999.999944	18354	2494	1.000000	31274	157	1.000000	17260302	0.000000
243735819	13198791	68631	9999.999966	18663	2283	1.000000	31170	116	1.000000	17422441	0.000000
243708555	13212642	69575	9999.999980	18199	2364	1.000000	30916	175	1.000000	17584809	-1.#IND00
243711422	13194414	68703	9999.999988	18046	2400	1.000000	30986	132	1.000000	17747074	0.000000
243705116	13201778	69065	9999.999992	18587	2351	1.000000	31156	104	1.000000	17909337	-0.003546
243679605	13217386	68633	9999.999995	18711	2202	1.000000	31177	135	1.000000	18069955	-0.003946
243673608	13196387	68385	9999.999997	17861	2578	1.000000	31238	178	1.000000	18230708	-0.000930
243665738	13212750	68791	9999.999998	18694	2332	1.000000	31169	184	1.000000	18391325	0.003438
243695340	13199175	68808	9999.999999	18768	2117	1.000000	31019	176	1.000000	18552091	0.000388
243681958	13203739	68696	9999.999999	18221	2407	1.000000	31117	151	1.000000	18712811	0.002198
243739193	13205912	68283	10000.000000	18286	2250	1.000000	31003	177	1.000000	18872733	-0.002516
243705371	13204600	68909	10000.000000	18879	2425	1.000000	31055	123	1.000000	19032248	-0.002960
243715938	13198280	68185	10000.000000	18358	2483	1.000000	31217	158	1.000000	19192206	-0.002732
243717806	13195326	68660	10000.000000	18521	2348	1.000000	30876	196	1.000000	19351751	-0.001565
243689243	13213416	68967	10000.000000	18531	2328	1.000000	31369	137	1.000000	19511010	-0.001162
243739867	13191214	69040	10000.000000	18028	2416	1.000000	30980	162	1.000000	19669403	-0.001605
243718755	13197620	68442	10000.000000	18256	2327	1.000000	30972	152	1.000000	19828020	-0.001575
243675238	13197423	68567	10000.000000	18216	2535	1.000000	31177	128	1.000000	19986417	-0.001516
243685558	13210500	68961	10000.000000	18611	2244	1.000000	31166	167	1.000000	20144660	-0.000287
243669536	13205137	68553	10000.000000	18736	2211	1.000000	30987	187	1.000000	20302523	-0.000037
243703689	13202014	68512	10000.000000	18424	2246	1.000000	30777	188	1.000000	20460096	-0.000846
243678430	13216998	69053	10000.000000	18734	2240	1.000000	30863	205	1.000000	20617848	-0.000094
243649139	13213618	68777	10000.000000	18088	2665	1.000000	30918	134	1.000000	20775787	0.000826
243704655	13194863	68625	10000.000000	18618	2240	1.000000	31318	145	1.000000	20932143	0.000550
243710165	13206769	68931	10000.000000	18286	2376	1.000000	31268	113	1.000000	21089079	0.000564
243676999	13201546	68848	10000.000000	18075	2422	1.000000	31253	182	1.000000	21245752	0.000566
243683967	13210703	68864	10000.000000	18733	2221	1.000000	31077	130	1.000000	21401824	0.000685
243685824	13209965	69211	10000.000000	18333	2457	1.000000	31253	130	1.000000	21558476	0.000706
243670028	13202707	68492	10000.000000	18170	2485	1.000000	31000	122	1.000000	21714874	0.000003
243690815	13210730	68972	10000.000000	18223	2437	1.000000	30535	182	1.000000	21871195	0.000977
243721368	13194492	68615	10000.000000	18248	2392	1.000000	31179	124	1.000000	22026552	-0.000944
243710708	13197266	68936	10000.000000	18670	2454	1.000000	31150	162	1.000000	22181883	-0.002690
243704658	13210654	68467	10000.000000	18399	2450	1.000000	31209	146	1.000000	22336756	-0.002142
243712179	13203088	69043	10000.000000	18052	2212	1.000000	31412	77	1.000000	22491252	-0.001913
243686521	13208818	68760	10000.000000	18457	2397	1.000000	31513	172	1.000000	22645884	-0.002454
243709138	13195174	68263	10000.000000	18434	2289	1.000000	31060	99	1.000000	22799823	-0.002452
243733579	13198287	68397	10000.000000	18464	2350	1.000000	31206	167	1.000000	22953868	-0.002789
243649760	13216091	68718	10000.000000	18444	2247	1.000000	31030	172	1.000000	23107823	-0.002649
243690698	13207733	69263	10000.000000	18096	2470	1.000000	31039	119	1.000000	23261701	-0.003128
243686682	13203402	69121	10000.000000	18567	2433	1.000000	31210	136	1.000000	23416491	-0.003186
243710580	13207335	69109	10000.000000	18101	2446	1.000000	31090	187	1.000000	23569554	-0.002635
243733629	13195639	68292	10000.000000	18675	2276	1.000000	31121	136	1.000000	23721982	-0.002691
243749008	13190096	68522	10000.000000	18333	2448	1.000000	31376	174	1.000000	23874995	-0.003097
243737319	13199286	68886	10000.000000	18393	2340	1.000000	31071	143	1.000000	24026263	-0.002890
243720086	13199931	68691	10000.000000	18329	2311	1.000000	31129	111	1.000000	24177104	-0.002866
243671084	13202904	68781	10000.000000	18564	2195	1.000000	31261	171	1.000000	24328753	-0.000491
243715755	13200928	69107	10000.000000	18625	2194	1.000000	30765	169	1.000000	24480964	-0.000647
243725480	13190976	69100	10000.000000	18267	2431	1.000000	31430	104	1.000000	24632412	-0.000671
243700346	13196473	68973	10000.000000	18291	2279	1.000000	31114	155	1.000000	24783426	-0.000518
243673093	13204618	68836	10000.000000	19018	2290	1.000000	31016	117	1.000000	24934470	-0.000993
243722989	13187950	68674	10000.000000	18957	2238	1.000000	31058	129	1.000000	25084731	0.000047
243689369	13205221	68672	10000.000000	18365	2417	1.000000	31287	101	1.000000	25235885	0.000280
243696102	13209103	68792	10000.000000	18061	2399	1.000000	31316	142	1.000000	25386478	0.000326
243698278	13200265	68694	10000.000000	18087	2461	1.000000	30979	136	1.000000	25535485	0.000399
243720081	13200263	68746	10000.000000	18460	2378	1.000000	31229	166	1.000000	25685165	0.000022
243725231	13184695	68620	10000.000000	18359	2347	1.000000	30886	234	1.000000	25835008	0.000074
243745604	13175855	68504	10000.000000	18384	2430	1.000000	31195	136	1.000000	25983850	0.000101
243702955	13199708	68950	10000.000000	18317	2319	1.000000	31323	114	1.000000	26132839	-0.000125
243701291	13200180	68293	10000.000000	17325	2711	1.000000	31426	117	1.000000	26281844	-0.000028
243698201	13195795	69015	10000.000000	18620	2419	1.000000	31297	129	1.000000	26430809	-0.000401
243677939	13204619	68358	10000.000000	18449	2363	1.000000	30860	193	1.000000	26579604	-0.000278
243708084	13211766	68732	10000.000000	19040	2210	1.000000	31095	125	1.000000	26727664	-0.000372
npatches	nstrain	runtime	dt	init_x	init_y	init_y_blood	init_z	init_S	beta0	beta1	beta2	beta3	mean_beta	B	d	delta	delta_blood	b[0]	mut	m	CTL	c	g	epsilon	k	het	lambda	rho	omega	x_max	patch.dyna	DELTA	A	VA
10000	1	100.000000	0.001000	21900	9499	5000000	0.001000	10000000	23.059023	9.624897	23.400283	10.612579	19	800000000	0.010000	1.000000	432.000000	80000	0.000050	0.004800	0	0.500000	0.000000	2.500000	12.000000	0.500000	0.001000	0.001000	0.010000	31872	0	10.000000	7.000000	1.000000
sus	inf	inf_blood	z	x[0]	y[0][0]	z[0]	x[1]	y[1][0]	z[1]	S[0]	synchrony
219000000	94990000	5000000	10.000000	21900	9499	0.001000	21900	9499	0.001000	10000000	0.000000
121312236	59638765	310102	3941.516320	9506	6985	0.394152	18788	3448	0.394152	10639002	0.000000
184349101	28551194	147975	6325.803353	14655	3679	0.632580	27758	626	0.632580	10965103	0.000000
215322304	19296577	100685	7771.765723	17297	2666	0.777177	30464	178	0.777177	11212133	0.000000
232273675	15197695	78964	8648.676577	18879	2204	0.864868	31464	77	0.864868	11414123	0.000000
241762794	13143359	68034	9180.483393	19354	2230	0.918048	31690	58	0.918048	11590946	0.000000
247187973	12026311	62794	9503.000201	20528	1842	0.950300	31719	56	0.950300	11753299	0.000000
250335880	11393510	59990	9698.592075	20454	1977	0.969859	31677	73	0.969859	11906893	0.000000
252247859	11018347	57230	9817.209710	20662	1870	0.981721	31730	46	0.981721	12055905	0.000000
253441882	10778911	55968	9889.145947	21004	1788	0.988915	31999	25	0.988915	12201816	0.000000
254075896	10667970	55473	9932.772025	21317	1828	0.993277	31734	36	0.993277	12345040	0.000000
254520831	10566144	54968	9959.229270	21188	1750	0.995923	31856	33	0.995923	12487388	0.000000
254743449	10536664	55188	9975.274394	21031	1899	0.997527	31817	34	0.997527	12629534	0.000000
254952684	10486222	54726	9985.005037	21424	1561	0.998501	31716	42	0.998501	12770099	0.000000
254990672	10483812	54976	9990.906233	21231	1845	0.999091	31517	28	0.999091	12910374	0.000000
255023096	10475922	54433	9994.485041	21354	1775	0.999449	31509	45	0.999449	13050910	0.000000
255124971	10461659	54136	9996.655426	20730	1763	0.999666	31708	50	0.999666	13191050	0.000000
255098919	10457131	54940	9997.971667	21567	1724	0.999797	31828	40	0.999797	13330228	0.000000
255121365	10469778	54169	9998.769908	20797	1908	0.999877	31870	36	0.999877	13470322	0.000000
255133817	10466620	54777	9999.254005	21361	1666	0.999925	31698	50	0.999925	13609945	0.000000
255084342	10465995	54212	9999.547588	21328	1712	0.999955	31838	36	0.999955	13750053	0.000000
255185544	10451755	54982	9999.725632	21735	1608	0.999973	31822	60	0.999973	13888209	0.000000
255129295	10460455	54477	9999.833608	20742	1699	0.999983	31772	36	0.999983	14026736	0.000000
255124120	10466134	54415	9999.899091	21492	1818	0.999990	31864	42	0.999990	14165581	0.000000
255192287	10439165	54346	9999.938803	21424	1622	0.999994	31928	46	0.999994	14303282	0.000000
255146640	10453186	54256	9999.962887	21190	1918	0.999996	31803	35	0.999996	14441691	0.000000
255126648	10460883	54762	9999.977493	21562	1530	0.999998	31852	40	0.999998	14580211	0.000000
255161648	10458419	54491	9999.986350	21503	1604	0.999999	31699	62	0.999999	14717474	0.000000
255090304	10470852	54518	9999.991722	21234	1710	0.999999	31708	41	0.999999	14854280	0.000000
255143192	10455075	54411	9999.994980	21243	1847	0.999999	31706	50	0.999999	14991240	0.000000
255187372	10452970	54803	9999.996955	21058	1879	1.000000	31966	30	1.000000	15128221	0.000000
255155920	10457243	54632	9999.998154	21587	1701	1.000000	31723	36	1.000000	15265141	0.000000
255119719	10469125	54840	9999.998880	20577	1850	1.000000	31954	31	1.000000	15401959	0.000000
255118624	10456105	54622	9999.999321	21074	1735	1.000000	31673	46	1.000000	15538191	0.000000
255127708	10453702	54328	9999.999588	21020	1755	1.000000	31752	46	1.000000	15674945	0.000000
255183418	10453006	54774	9999.999750	20827	1809	1.000000	31418	43	1.000000	15810965	0.000000
255100988	10459505	54498	9999.999849	21411	1810	1.000000	31709	29	1.000000	15947252	0.000000
255165525	10444497	54716	9999.999908	21607	1724	1.000000	31457	48	1.000000	16082684	0.000000
255152773	10440959	54847	9999.999944	21075	1767	1.000000	31997	38	1.000000	16217948	0.000000
255128197	10460965	54617	9999.999966	21587	1536	1.000000	31738	37	1.000000	16352992	0.000000
255123516	10462201	54438	9999.999980	21237	1495	1.000000	31613	46	1.000000	16487669	-1.#IND00
255138461	10455676	54442	9999.999988	20381	1973	1.000000	31714	39	1.000000	16622813	-1.#IND00
255189081	10443577	54589	9999.999992	21596	1663	1.000000	31558	58	1.000000	16757786	-0.013441
255162365	10453599	54652	9999.999995	20913	1807	1.000000	31608	42	1.000000	16892183	-0.003108
255187174	10447109	54673	9999.999997	21278	1669	1.000000	31415	71	1.000000	17026874	-0.001174
255134205	10451873	54418	9999.999998	21411	1712	1.000000	31848	44	1.000000	17161872	-0.003047
255162088	10459183	54627	9999.999999	21102	1753	1.000000	31841	47	1.000000	17295664	0.000950
255185439	10443039	54599	9999.999999	21701	1584	1.000000	31580	34	1.000000	17429173	0.000902
255169348	10447761	54333	10000.000000	21365	1693	1.000000	31536	55	1.000000	17562508	0.003574
255142299	10454390	54703	10000.000000	21081	1754	1.000000	31793	46	1.000000	17695798	0.002364
255156886	10449256	54735	10000.000000	21317	1540	1.000000	31913	50	1.000000	17828454	0.002137
255161776	10456821	54319	10000.000000	21029	1809	1.000000	31705	49	1.000000	17961456	0.002292
255125782	10453861	54641	10000.000000	20872	1849	1.000000	32027	49	1.000000	18093965	0.004875
255134745	10466330	54671	10000.000000	21355	1767	1.000000	31790	41	1.000000	18226772	0.004161
255181510	10444494	54529	10000.000000	20947	1905	1.000000	31978	55	1.000000	18359050	0.004198
255195430	10454425	54371	10000.000000	21364	1677	1.000000	31830	40	1.000000	18491239	0.003706
255119835	10458364	54402	10000.000000	20442	1843	1.000000	31792	34	1.000000	18623234	0.004262
255166422	10447717	54437	10000.000000	21022	1866	1.000000	31762	60	1.000000	18754784	0.004060
255161653	10457020	54358	10000.000000	21707	1501	1.000000	31913	38	1.000000	18885908	0.003948
255077731	10475551	54421	10000.000000	20972	1792	1.000000	31890	55	1.000000	19016798	0.002945
255135836	10460268	54314	10000.000000	21344	1772	1.000000	32011	28	1.000000	19147789	0.003141
255175578	10454575	54379	10000.000000	21923	1697	1.000000	31673	33	1.000000	19279370	0.002539
255163221	10451552	54831	10000.000000	21019	1796	1.000000	31806	43	1.000000	19410188	0.000084
255168176	10442024	54130	10000.000000	21270	1663	1.000000	31818	48	1.000000	19539938	0.000263
255141966	10465189	54369	10000.000000	21438	1749	1.000000	31644	21	1.000000	19669975	0.000300
255103928	10470761	54616	10000.000000	20900	1776	1.000000	31654	66	1.000000	19799967	0.000205
255186867	10445655	54723	10000.000000	21376	1725	1.000000	31698	40	1.000000	19930068	0.000537
255136391	10461975	54727	10000.000000	21270	1788	1.000000	31678	43	1.000000	20059367	0.000394
255153168	10453630	54116	10000.000000	21914	1652	1.000000	31731	36	1.000000	20188936	0.000281
255207446	10442609	54048	10000.000000	21056	1760	1.000000	31746	48	1.000000	20318077	0.000331
255148587	10450635	54533	10000.000000	21595	1807	1.000000	31900	29	1.000000	20446827	0.000965
255126075	10463957	54592	10000.000000	20985	1725	1.000000	31763	39	1.000000	20575280	0.000713
255162305	10459443	54577	10000.000000	20864	1884	1.000000	31586	33	1.000000	20703966	0.000430
255145465	10451165	54652	10000.000000	21302	1788	1.000000	31595	42	1.000000	20832140	0.000066
255146152	10461711	54210	10000.000000	21479	1696	1.000000	31785	39	1.000000	20960826	-0.000010
255160469	10449334	54445	10000.000000	21759	1591	1.000000	31622	51	1.000000	21089033	0.000070
255117409	10456435	54183	10000.000000	21275	1778	1.000000	31691	29	1.000000	21216377	0.001486
255134512	10464301	54199	10000.000000	21639	1742	1.000000	32121	48	1.000000	21343512	0.001348
255219910	10431526	53884	10000.000000	21311	1733	1.000000	31640	42	1.000000	21470525	0.001399
255180003	10445007	54675	10000.000000	21422	1759	1.000000	31716	47	1.000000	21598311	0.002127
255106496	10470109	54572	10000.000000	21186	1723	1.000000	31657	23	1.000000	21725834	0.002018
255250119	10424446	54540	10000.000000	21090	1827	1.000000	31744	58	1.000000	21852946	0.002261
255177023	10443994	54448	10000.000000	21367	1759	1.000000	31850	42	1.000000	21978922	0.002487
255158282	10452922	54415	10000.000000	21574	1631	1.000000	31688	35	1.000000	22105234	0.001989
255126495	10458423	54747	10000.000000	21246	1697	1.000000	31613	43	1.000000	22231298	0.001856
255142624	10461038	54170	10000.000000	21309	1669	1.000000	31596	50	1.000000	22356798	0.002564
255147397	10449924	54320	10000.000000	21858	1551	1.000000	31715	33	1.000000	22483224	0.002387
255158625	10448042	54317	10000.000000	21355	1665	1.000000	31687	23	1.000000	22609023	0.003916
255159915	10464697	54189	10000.000000	21015	1673	1.000000	31854	45	1.000000	22733494	0.004436
255149952	10455148	54592	10000.000000	21160	1860	1.000000	31806	46	1.000000	22858304	0.004262
255152629	10464050	54249	10000.000000	21159	1693	1.000000	31587	58	1.000000	22983269	0.004304
255188662	10448673	54121	10000.000000	21740	1612	1.000000	31677	38	1.000000	23107693	0.004299
255136601	10464641	54121	10000.000000	21103	1795	1.000000	31895	45	1.000000	23232825	0.004341
255138018	10459955	54552	10000.000000	21085	1856	1.000000	31516	28	1.000000	23357205	0.004479
255144033	10457165	54602	10000.000000	21325	1705	1.000000	31567	31	1.000000	23481627	0.004062
255178994	10453632	54106	10000.000000	21308	1758	1.000000	32000	54	1.000000	23606440	0.004160
255145357	10455792	54236	10000.000000	21293	1617	1.000000	31674	49	1.000000	23731212	0.004221
255112402	10462694	54361	10000.000000	21863	1732	1.000000	31510	47	1.000000	23855660	0.003864
255145769	10445122	54481	10000.000000	21434	1620	1.000000	31804	43	1.000000	23978724	0.003779
255063573	10483329	54605	10000.000000	20756	1803	1.000000	31713	33	1.000000	24103164	0.003509
npatches	nstrain	runtime	dt	init_x	init_y	init_y_blood	init_z	init_S	beta0	beta1	beta2	beta3	mean_beta	B	d	delta	delta_blood	b[0]	mut	m	CTL	c	g	epsilon	k	het	lambda	rho	omega	x_max	patch.dyna	DELTA	A	VA
10000	1	100.000000	0.001000	21900	9499	5000000	0.001000	10000000	14.610940	20.846683	18.029754	23.308434	19	800000000	0.010000	1.000000	432.000000	80000	0.000050	0.004800	0	0.500000	0.000000	2.500000	13.000000	0.500000	0.001000	0.001000	0.010000	31872	0	10.000000	7.000000	1.000000
sus	inf	inf_blood	z	x[0]	y[0][0]	z[0]	x[1]	y[1][0]	z[1]	S[0]	synchrony
219000000	94990000	5000000	10.000000	21900	9499	0.001000	21900	9499	0.001000	10000000	0.000000
125715728	54488286	284140	3941.516320	14918	4567	0.394152	10976	6040	0.394152	10630666	0.000000
192129425	25058836	130968	6325.803353	23067	1635	0.632580	16845	3081	0.632580	10937836	0.000000
224186830	16437069	86202	7771.765723	26922	799	0.777177	20255	1944	0.777177	11161817	0.000000
241427202	12676162	66006	8648.676577	28727	421	0.864868	21927	1676	0.864868	11340699	0.000000
250971603	10803207	56622	9180.483393	29986	256	0.918048	23296	1350	0.918048	11494760	0.000000
256438804	9801154	50972	9503.000201	31152	104	0.950300	23546	1343	0.950300	11634328	0.000000
259583934	9231214	48214	9698.592075	31172	87	0.969859	24703	1108	0.969859	11765666	0.000000
261438562	8897648	46271	9817.209710	31110	128	0.981721	24952	994	0.981721	11891247	0.000000
262588798	8697612	45113	9889.145947	31272	66	0.988915	25011	1076	0.988915	12013956	0.000000
263296569	8574610	44335	9932.772025	31436	83	0.993277	24759	1065	0.993277	12135264	0.000000
263698979	8504139	44426	9959.229270	31307	103	0.995923	25060	1072	0.995923	12255534	0.000000
263928284	8465511	44237	9975.274394	31367	86	0.997527	24882	1118	0.997527	12375198	0.000000
264047652	8431952	44145	9985.005037	31328	88	0.998501	24974	1075	0.998501	12493784	0.000000
264155421	8426165	43968	9990.906233	31270	105	0.999091	24956	1094	0.999091	12612008	0.000000
264237501	8413568	43413	9994.485041	31275	109	0.999449	24562	1100	0.999449	12729971	0.000000
264281314	8407921	43848	9996.655426	31176	131	0.999666	25014	1171	0.999666	12846194	0.000000
264301407	8400186	44149	9997.971667	31280	93	0.999797	24732	1055	0.999797	12963086	0.000000
264276544	8386550	43633	9998.763666	31526	44	0.999877	25355	955	0.999877	13080226	0.000000
264246311	8403033	43830	9999.250220	31314	112	0.999925	24522	1063	0.999925	13197788	0.000000
264338336	8391156	43845	9999.545292	31409	88	0.999955	25107	1003	0.999955	13314328	0.000000
264337172	8388486	43540	9999.724240	31299	114	0.999973	24959	1060	0.999973	13430870	0.000000
264326471	8394960	43795	9999.832764	31470	73	0.999983	24491	1046	0.999983	13547360	0.000000
264309335	8396670	43732	9999.898579	31287	166	0.999990	25119	1020	0.999990	13664405	0.000000
264314500	8388197	43778	9999.938493	31252	105	0.999994	25263	992	0.999994	13780714	0.000000
264346684	8394347	43584	9999.962699	31123	149	0.999996	24709	1118	0.999996	13896805	0.000000
264279342	8406405	43725	9999.977378	31099	67	0.999998	24358	1143	0.999998	14012962	0.000000
264296200	8406616	43837	9999.986281	31446	59	0.999999	24740	1070	0.999999	14127477	0.000000
264295618	8389238	43670	9999.991680	31297	105	0.999999	25108	991	0.999999	14242593	0.000000
264272683	8408598	43744	9999.994954	31281	99	0.999999	24564	1174	0.999999	14357665	0.000000
264349784	8395529	43873	9999.996940	31384	51	1.000000	25382	960	1.000000	14472202	0.000000
264310343	8401661	43236	9999.998144	31149	103	1.000000	25275	1034	1.000000	14587895	0.000000
264280004	8398420	43824	9999.998875	31367	53	1.000000	24872	974	1.000000	14702675	0.000000
264309959	8400796	43360	9999.999317	31250	106	1.000000	25321	1014	1.000000	14816602	0.000000
264313019	8390956	43729	9999.999586	31306	128	1.000000	24560	1078	1.000000	14930631	0.000000
264306328	8400703	43833	9999.999749	31500	105	1.000000	24908	979	1.000000	15044386	0.000000
264311492	8387933	43494	9999.999848	31189	191	1.000000	25428	942	1.000000	15158820	0.000000
264307857	8411436	43976	9999.999908	31002	95	1.000000	24410	1218	1.000000	15272586	0.000000
264305142	8402448	43628	9999.999944	31225	118	1.000000	24775	1063	1.000000	15386205	0.000000
264259596	8402923	43724	9999.999966	30854	114	1.000000	24936	1021	1.000000	15498997	0.000000
264314512	8394713	43724	9999.999979	31330	100	1.000000	25598	898	1.000000	15612211	-1.#IND00
264317730	8396879	43574	9999.999988	31325	100	1.000000	25413	1035	1.000000	15725897	-0.019200
264330980	8388621	43582	9999.999992	31397	100	1.000000	24774	1166	1.000000	15838416	-0.001335
264305576	8396541	43727	9999.999995	31259	97	1.000000	25623	921	1.000000	15951557	-0.003731
264343446	8395110	43565	9999.999997	31514	97	1.000000	24415	1094	1.000000	16064085	-0.006687
264325075	8399121	43867	9999.999998	31402	83	1.000000	24832	1078	1.000000	16176513	-0.003918
264347192	8385553	43655	9999.999999	31390	91	1.000000	24896	1101	1.000000	16288230	-0.009067
264379590	8386654	43827	9999.999999	31271	76	1.000000	24842	1062	1.000000	16399802	-0.008025
264326576	8410155	44163	10000.000000	31404	104	1.000000	24959	1072	1.000000	16511409	-0.007351
264273607	8405733	43961	10000.000000	31327	96	1.000000	24776	1155	1.000000	16622629	-0.010549
264296051	8398550	43776	10000.000000	31353	88	1.000000	24971	1033	1.000000	16734088	-0.009141
264298679	8394742	43612	10000.000000	31255	91	1.000000	25068	1023	1.000000	16845452	-0.008415
264300538	8396670	43800	10000.000000	31250	134	1.000000	24666	1108	1.000000	16956328	-0.008577
264301310	8398520	43805	10000.000000	31262	102	1.000000	25522	1006	1.000000	17067521	-0.009287
264330147	8397108	43798	10000.000000	31173	86	1.000000	24957	1149	1.000000	17178769	-0.010094
264352298	8390951	43884	10000.000000	31132	114	1.000000	25210	1036	1.000000	17288514	-0.008970
264368159	8400191	43810	10000.000000	31552	104	1.000000	24197	1190	1.000000	17398828	-0.008162
264330834	8393249	43464	10000.000000	31271	121	1.000000	24976	1117	1.000000	17509140	-0.007849
264387195	8396101	43986	10000.000000	31064	116	1.000000	24726	1211	1.000000	17618509	-0.007079
264283290	8397367	43850	10000.000000	31398	95	1.000000	25434	895	1.000000	17729595	-0.009662
264335157	8387085	43544	10000.000000	31226	76	1.000000	25180	1027	1.000000	17839033	-0.007225
264304837	8388580	43473	10000.000000	31049	121	1.000000	24504	1168	1.000000	17948512	-0.007953
264338057	8392372	43524	10000.000000	31156	142	1.000000	25287	967	1.000000	18058375	-0.007390
264366445	8381565	43612	10000.000000	31386	84	1.000000	25010	1165	1.000000	18167604	-0.007518
264281892	8394584	43614	10000.000000	31407	88	1.000000	24874	1079	1.000000	18276991	-0.008377
264339188	8390436	43496	10000.000000	31507	112	1.000000	24411	1275	1.000000	18384919	-0.008819
264349863	8389460	43612	10000.000000	31470	108	1.000000	25277	1045	1.000000	18493404	-0.008978
264323586	8397140	43832	10000.000000	31416	67	1.000000	24770	1056	1.000000	18602062	-0.008689
264318845	8393525	43740	10000.000000	31206	152	1.000000	24754	1145	1.000000	18711131	-0.008852
264367931	8387612	43209	10000.000000	31186	88	1.000000	25370	916	1.000000	18819690	-0.008382
264362778	8379570	43811	10000.000000	31493	58	1.000000	25150	1063	1.000000	18928089	-0.008996
264294975	8399988	43546	10000.000000	31424	77	1.000000	24591	1237	1.000000	19036544	-0.008716
264371667	8392326	43691	10000.000000	31514	95	1.000000	25214	926	1.000000	19144309	-0.009111
264315102	8394816	43796	10000.000000	31358	122	1.000000	24905	1078	1.000000	19252219	-0.009714
264334800	8388447	43431	10000.000000	31003	105	1.000000	24995	943	1.000000	19359524	-0.009480
264287014	8393712	43579	10000.000000	31217	174	1.000000	24467	1280	1.000000	19467763	-0.009027
264334091	8388368	43892	10000.000000	31333	87	1.000000	25289	905	1.000000	19574898	-0.008254
264322641	8402627	43660	10000.000000	31410	73	1.000000	24681	1062	1.000000	19681684	-0.008172
264325324	8394569	44040	10000.000000	31165	124	1.000000	24897	1083	1.000000	19788778	-0.008024
264288747	8395764	43742	10000.000000	31033	112	1.000000	25045	1097	1.000000	19895897	-0.007971
264270582	8408317	44215	10000.000000	31275	73	1.000000	25262	993	1.000000	20002423	-0.007194
264304164	8402455	43852	10000.000000	31227	130	1.000000	24217	1157	1.000000	20108839	-0.007007
264326730	8395542	43506	10000.000000	31591	57	1.000000	25258	981	1.000000	20214966	-0.006190
264331306	8404162	44169	10000.000000	31160	112	1.000000	25393	992	1.000000	20321294	-0.005909
264315921	8388256	43505	10000.000000	31542	85	1.000000	24645	1094	1.000000	20428567	-0.005034
264361494	8381426	43779	10000.000000	31167	103	1.000000	25278	1037	1.000000	20533814	-0.004951
264296732	8400213	44180	10000.000000	31268	91	1.000000	25022	1029	1.000000	20639922	-0.006059
264325989	8396871	43645	10000.000000	31469	86	1.000000	25569	1016	1.000000	20745354	-0.004483
264294074	8402900	43119	10000.000000	31422	82	1.000000	24589	1081	1.000000	20850529	-0.003891
264251256	8411857	44014	10000.000000	31482	87	1.000000	24412	1193	1.000000	20955912	-0.003806
264325226	8399216	43921	10000.000000	31425	105	1.000000	25286	1012	1.000000	21061179	-0.003723
264290203	8380466	43911	10000.000000	31019	117	1.000000	24799	1072	1.000000	21166343	-0.003622
264319280	8392700	43573	10000.000000	31308	102	1.000000	25317	1029	1.000000	21271275	-0.004180
264351587	8392104	43733	10000.000000	30957	143	1.000000	24846	1178	1.000000	21375356	-0.003897
264280762	8397402	43990	10000.000000	30980	100	1.000000	25100	1101	1.000000	21479434	-0.003781
264307785	8400055	43695	10000.000000	31437	69	1.000000	24861	1090	1.000000	21583724	-0.003691
264293177	8380266	43579	10000.000000	31411	77	1.000000	25085	1027	1.000000	21687818	-0.003778
264292732	8392959	43931	10000.000000	31308	124	1.000000	24095	1161	1.000000	21791828	-0.003464
264333019	8384727	43544	10000.000000	31522	61	1.000000	25170	1066	1.000000	21894598	-0.003259
264333936	8388151	43476	10000.000000	31252	115	1.000000	24870	1000	1.000000	21998730	-0.003321
npatches	nstrain	runtime	dt	init_x	init_y	init_y_blood	init_z	init_S	beta0	beta1	beta2	beta3	mean_beta	B	d	delta	delta_blood	b[0]	mut	m	CTL	c	g	epsilon	k	het	lambda	rho	omega	x_max	patch.dyna	DELTA	A	VA
10000	1	100.000000	0.001000	21900	9499	5000000	0.001000	10000000	11.704586	25.912544	12.728024	26.164968	19	800000000	0.010000	1.000000	432.000000	80000	0.000050	0.004800	0	0.500000	0.000000	2.500000	14.000000	0.500000	0.001000	0.001000	0.010000	31872	0	10.000000	7.000000	1.000000
sus	inf	inf_blood	z	x[0]	y[0][0]	z[0]	x[1]	y[1][0]	z[1]	S[0]	synchrony
219000000	94990000	5000000	10.000000	21900	9499	0.001000	21900	9499	0.001000	10000000	0.000000
131538568	49312807	258558	3941.516320	17757	3258	0.394152	9536	6328	0.394152	10618367	0.000000
201877280	21494128	112186	6325.803353	27283	678	0.632580	14476	3399	0.632580	10901111	0.000000
234760843	13611817	71232	7771.765723	30547	158	0.777177	17028	2558	0.777177	11099004	0.000000
252016830	10230966	53453	8648.676577	31369	83	0.864868	19496	2069	0.864868	11251535	0.000000
261373589	8572889	44508	9180.483393	31713	39	0.918048	20215	1690	0.918048	11380035	0.000000
266620936	7693965	40088	9503.000201	31607	34	0.950300	20205	1749	0.950300	11494695	0.000000
269783430	7172301	37210	9698.592075	31507	24	0.969859	20826	1640	0.969859	11600565	0.000000
271588175	6877574	35728	9817.209710	31617	32	0.981721	21175	1665	0.981721	11700614	0.000000
272685303	6714204	34815	9889.145947	31672	14	0.988915	20869	1694	0.988915	11798731	0.000000
273330683	6608529	34377	9932.767076	31699	13	0.993277	21315	1565	0.993277	11894747	0.000000
273712726	6544207	34082	9959.182381	31829	29	0.995923	21863	1562	0.995923	11988869	0.000000
273937283	6508949	33845	9975.226077	31517	27	0.997527	21512	1672	0.997527	12082990	0.000000
274099263	6487107	33972	9984.972280	31833	24	0.998501	21189	1627	0.998501	12177207	0.000000
274223128	6478215	33823	9990.868297	31782	33	0.999091	22341	1500	0.999091	12270668	0.000000
274205962	6474274	33933	9994.462035	31616	42	0.999449	21834	1313	0.999449	12363585	0.000000
274292181	6463187	33517	9996.641474	31741	26	0.999666	21544	1571	0.999666	12456927	0.000000
274332810	6455891	33833	9997.953776	31675	31	0.999797	21684	1442	0.999797	12549287	0.000000
274274437	6462172	33531	9998.755626	31645	30	0.999877	21727	1431	0.999877	12642237	0.000000
274335138	6464923	33303	9999.240668	31761	35	0.999925	21664	1457	0.999925	12734668	0.000000
274339189	6457854	33299	9999.463537	31795	33	0.999955	21497	1473	0.999955	12826789	0.000000
274276905	6458299	33494	9999.674659	31518	30	0.999973	20882	1646	0.999973	12918868	0.000000
274313758	6457012	33751	9999.800623	31768	13	0.999983	21036	1491	0.999983	13010331	0.000000
274343710	6449985	33612	9999.838592	31543	27	0.999990	21300	1456	0.999990	13102149	0.000000
274341091	6445144	33256	9999.874747	31982	24	0.999994	21876	1390	0.999994	13193875	0.000000
274281574	6458186	33754	9999.909999	31757	27	0.999996	21174	1665	0.999996	13285398	0.000000
274304424	6461230	33925	9999.942248	31881	26	0.999998	21422	1482	0.999998	13376901	0.000000
274300037	6456063	33725	9999.925404	31600	25	0.999999	21214	1654	0.999999	13467986	0.000000
274340494	6449990	33637	9999.919604	31686	45	0.999999	21759	1518	0.999999	13559404	0.000000
274297604	6460745	33369	9999.942750	31626	19	0.999999	21941	1405	0.999999	13650455	0.000000
274297774	6453221	33635	9999.965280	31697	24	1.000000	21282	1494	1.000000	13741249	0.000000
274358238	6442828	33587	9999.961601	31656	23	1.000000	21446	1513	1.000000	13831372	0.000000
274357320	6450269	33775	9999.934191	31671	17	1.000000	21629	1485	1.000000	13921307	0.000000
274282455	6458162	33848	9999.938404	31811	37	1.000000	21090	1506	1.000000	14011977	0.000000
274296715	6465846	33446	9999.919866	31927	24	1.000000	21757	1376	1.000000	14102141	0.000000
274292732	6457673	33878	9999.951402	32070	23	1.000000	21222	1486	1.000000	14192263	0.000000
274261832	6471889	33697	9999.941141	31816	21	1.000000	21494	1447	1.000000	14281609	0.000000
274309333	6461895	33480	9999.951798	31797	30	1.000000	21023	1674	1.000000	14371307	0.000000
274285844	6456269	33620	9999.890512	31848	23	1.000000	21667	1468	1.000000	14461548	0.000000
274292396	6466038	33796	9999.933600	31670	21	1.000000	21212	1410	1.000000	14551478	0.000000
274308517	6459591	33308	9999.949556	31655	20	1.000000	20710	1683	1.000000	14640965	-1.#IND00
274344254	6446967	33768	9999.962421	31994	28	1.000000	21055	1612	1.000000	14730298	-1.#IND00
274309983	6473733	33894	9999.967449	31738	12	1.000000	21157	1654	1.000000	14819269	-0.001984
274318623	6447290	33417	9999.912641	31827	38	1.000000	21762	1489	1.000000	14908620	-0.000163
274336246	6455364	33498	9999.947021	31730	30	1.000000	21791	1427	1.000000	14997199	-0.001906
274292373	6458279	33957	9999.841826	31531	26	1.000000	21395	1616	1.000000	15087028	0.001054
274349970	6446728	33611	9999.896012	31566	35	1.000000	21525	1557	1.000000	15176482	0.003247
274325173	6453218	33678	9999.875092	31394	31	1.000000	21280	1561	1.000000	15265726	-0.001999
274289960	6459840	34046	9999.853540	31815	17	1.000000	21398	1442	1.000000	15354260	-0.001049
274345620	6449862	33599	9999.911178	31779	39	1.000000	21732	1485	1.000000	15442600	-0.000257
274304933	6454328	33504	9999.933724	31736	24	1.000000	21770	1494	1.000000	15531210	0.000599
274336944	6462925	33365	9999.940751	31746	18	1.000000	21747	1408	1.000000	15619434	-0.000357
274326813	6443169	33597	9999.964068	31702	34	1.000000	21654	1523	1.000000	15706616	-0.000324
274284532	6462313	33843	9999.976495	31693	35	1.000000	21242	1482	1.000000	15794700	0.000722
274285126	6458648	33702	9999.925020	31741	38	1.000000	21284	1620	1.000000	15882390	-0.000345
274304245	6446999	33702	9999.954528	31673	30	1.000000	21267	1471	1.000000	15968959	0.000119
274316538	6465246	34010	9999.970484	31764	24	1.000000	21299	1526	1.000000	16056566	-0.001573
274365069	6438422	33427	9999.982100	31680	28	1.000000	21888	1287	1.000000	16143719	-0.001342
274310997	6447407	33641	9999.989144	31809	31	1.000000	20964	1630	1.000000	16229556	-0.000839
274311959	6465669	33589	9999.962799	31995	21	1.000000	21162	1523	1.000000	16316543	-0.000905
274328309	6459734	33517	9999.955649	31658	29	1.000000	21114	1607	1.000000	16403427	-0.000950
274351554	6443948	33714	9999.907691	31803	24	1.000000	20727	1452	1.000000	16489718	-0.000714
274292365	6468909	33475	9999.942197	31670	21	1.000000	21447	1657	1.000000	16576074	-0.002071
274337924	6459360	33667	9999.948157	31530	40	1.000000	21883	1356	1.000000	16662329	-0.001458
274330221	6457433	33820	9999.915849	31715	22	1.000000	21520	1491	1.000000	16748767	-0.003327
274284604	6464483	33559	9999.944165	31647	30	1.000000	21260	1498	1.000000	16834929	-0.002713
274349938	6455987	33698	9999.964453	31747	22	1.000000	21185	1527	1.000000	16921146	-0.002847
274308450	6459827	33594	9999.940797	31810	43	1.000000	21859	1339	1.000000	17007650	-0.002786
274337008	6460463	33724	9999.926434	31685	18	1.000000	21111	1653	1.000000	17093965	-0.002830
274304723	6458167	33766	9999.955385	31714	32	1.000000	20948	1675	1.000000	17180289	-0.003747
274332702	6457684	33864	9999.937736	31727	38	1.000000	21575	1455	1.000000	17265557	-0.003066
274278206	6468436	33945	9999.951168	31792	29	1.000000	21672	1371	1.000000	17351683	-0.003959
274328566	6454677	33844	9999.931615	31725	29	1.000000	21473	1543	1.000000	17437133	-0.004045
274259742	6461968	33627	9999.958528	31780	11	1.000000	21590	1417	1.000000	17522329	-0.003883
274311505	6467339	33665	9999.959161	31694	31	1.000000	21637	1417	1.000000	17606531	-0.003903
274354405	6437890	33799	9999.953558	31691	24	1.000000	21091	1533	1.000000	17691365	-0.002925
274327153	6446683	33652	9999.898499	31703	20	1.000000	21506	1498	1.000000	17776558	-0.002402
274277125	6474008	33755	9999.936812	31912	26	1.000000	21109	1716	1.000000	17861268	-0.002363
274275164	6454547	33698	9999.924190	31783	49	1.000000	21693	1456	1.000000	17946607	-0.002435
274394279	6444159	33622	9999.936699	31852	26	1.000000	21623	1426	1.000000	18030732	-0.003413
274305966	6455840	33648	9999.901551	31690	33	1.000000	21401	1556	1.000000	18115366	-0.002337
274365906	6446187	33558	9999.876888	31657	26	1.000000	21152	1550	1.000000	18199782	-0.002518
274340218	6445112	33658	9999.911290	31768	10	1.000000	21791	1407	1.000000	18283946	-0.003025
274287745	6451028	33457	9999.928922	31639	43	1.000000	21318	1470	1.000000	18368560	-0.002584
274348993	6452818	33441	9999.905210	31788	44	1.000000	21595	1439	1.000000	18452631	-0.002580
274249006	6456515	33460	9999.906355	31832	41	1.000000	21168	1495	1.000000	18536811	-0.002598
274286218	6467056	33283	9999.943208	31572	33	1.000000	21749	1603	1.000000	18620074	-0.001956
274329503	6455021	33831	9999.965558	31698	28	1.000000	21313	1510	1.000000	18704282	-0.002187
274346237	6447321	33493	9999.979113	31694	40	1.000000	21804	1544	1.000000	18787545	-0.002188
274327445	6470024	33534	9999.952425	31737	26	1.000000	21600	1343	1.000000	18870459	-0.002167
274286393	6455626	33789	9999.966532	31644	27	1.000000	21443	1388	1.000000	18953849	-0.002663
274341280	6447711	33428	9999.968752	31759	11	1.000000	21049	1456	1.000000	19037205	-0.002400
274322775	6454642	33259	9999.981049	31904	23	1.000000	21291	1478	1.000000	19120051	-0.002175
274284231	6456711	33739	9999.879717	31837	25	1.000000	21972	1297	1.000000	19202135	-0.001957
274302263	6454502	33319	9999.919316	31692	14	1.000000	22087	1292	1.000000	19284962	-0.001899
274312407	6460162	33740	9999.949344	31773	15	1.000000	21043	1399	1.000000	19367858	-0.001838
274241804	6466761	33834	9999.953789	31446	30	1.000000	21410	1490	1.000000	19450284	-0.001826
274317854	6454955	33683	9999.971975	31621	39	1.000000	21417	1569	1.000000	19532680	-0.002119
274314515	6460750	33436	9999.983004	31735	18	1.000000	21732	1393	1.000000	19614280	-0.001617
274317735	6451764	33791	9999.969737	31918	31	1.000000	21421	1571	1.000000	19697200	-0.001865
npatches	nstrain	runtime	dt	init_x	init_y	init_y_blood	init_z	init_S	beta0	beta1	beta2	beta3	mean_beta	B	d	delta	delta_blood	b[0]	mut	m	CTL	c	g	epsilon	k	het	lambda	rho	omega	x_max	patch.dyna	DELTA	A	VA
10000	1	100.000000	0.001000	21900	9499	5000000	0.001000	10000000	10.581247	24.905315	26.514096	10.584991	19	800000000	0.010000	1.000000	432.000000	80000	0.000050	0.004800	0	0.500000	0.000000	2.500000	15.000000	0.500000	0.001000	0.001000	0.010000	31872	0	10.000000	7.000000	1.000000
sus	inf	inf_blood	z	x[0]	y[0][0]	z[0]	x[1]	y[1][0]	z[1]	S[0]	synchrony
219000000	94990000	5000000	10.000000	21900	9499	0.001000	21900	9499	0.001000	10000000	0.000000
136435627	44893542	234905	3941.516320	19602	2516	0.394152	10380	5603	0.394152	10608781	0.000000
209886855	18664512	97548	6325.803353	28945	281	0.632580	15645	2956	0.632580	10871838	0.000000
243346168	11406731	59179	7771.765723	31256	86	0.777177	18880	2096	0.777177	11049026	0.000000
260470867	8364342	43949	8648.676577	31705	28	0.864868	21016	1511	0.864868	11180334	0.000000
269673396	6894738	36094	9180.483393	31920	24	0.918048	21885	1517	0.918048	11288222	0.000000
274898192	6097517	31786	9502.901459	31914	14	0.950300	22480	1438	0.950300	11382159	0.000000
277751809	5673630	29674	9698.453266	31907	19	0.969859	23021	1193	0.969859	11468149	0.000000
279568049	5400024	28168	9816.926143	31713	28	0.981721	23266	1275	0.981721	11549318	0.000000
280672963	5237740	27294	9888.497810	31790	14	0.988915	23456	1212	0.988915	11627558	0.000000
281291954	5143095	26615	9931.988845	31961	11	0.993277	24271	1028	0.993277	11703123	0.000000
281662842	5095285	26699	9957.982316	31827	19	0.995923	23790	1136	0.995923	11777991	0.000000
281896615	5063786	26640	9973.673407	31943	28	0.997527	23763	1078	0.997527	11852852	0.000000
282049756	5033314	26181	9983.093607	31900	14	0.998501	23356	1204	0.998501	11927317	0.000000
282149919	5017305	26220	9988.639508	31788	15	0.999091	24065	1116	0.999091	12001008	0.000000
282113547	5037883	26203	9991.989511	31858	5	0.999449	23199	1112	0.999449	12074529	0.000000
282248165	5009181	26032	9994.159873	32057	17	0.999666	23589	1193	0.999666	12148637	0.000000
282289834	5008849	26174	9995.394111	31926	17	0.999797	23279	1112	0.999797	12221900	0.000000
282205367	5015930	26237	9996.427744	31796	2	0.999877	23184	1218	0.999877	12295776	0.000000
282271338	5010055	25871	9996.637538	31687	11	0.999925	23548	1047	0.999925	12369475	0.000000
282255684	5002046	25863	9997.192585	31784	17	0.999955	23567	1103	0.999955	12442640	0.000000
282258405	5009261	25730	9997.136983	31799	21	0.999973	23702	967	0.999973	12515971	0.000000
282211291	5028154	26225	9997.352954	31620	12	0.999983	23320	1176	0.999983	12588258	0.000000
282276246	5006677	26097	9997.195894	31457	19	0.999990	23098	1184	0.999990	12660525	0.000000
282279212	5010295	25974	9997.268106	31838	15	0.999994	23949	1170	0.999994	12732653	0.000000
282223025	5021493	26110	9997.395354	31754	6	0.999996	23306	1209	0.999996	12804812	0.000000
282237457	5009037	26166	9997.524320	31773	13	0.999998	23129	1174	0.999998	12876568	0.000000
282269262	5009149	26274	9997.430326	31733	11	0.999999	23346	1235	0.999999	12949091	0.000000
282226422	5020077	25908	9997.964765	31811	20	0.999999	23881	1007	0.999999	13021446	0.000000
282224090	5011473	26104	9997.599749	31856	20	0.999999	22862	1334	0.999999	13093604	0.000000
282161850	5034046	26158	9997.949382	32019	19	1.000000	23720	1234	1.000000	13165282	0.000000
282271946	5008440	25982	9997.650123	31730	20	1.000000	23989	1063	1.000000	13237446	0.000000
282252080	5004479	26021	9997.467055	31801	14	1.000000	23590	1066	1.000000	13308853	0.000000
282271140	5009825	26299	9997.516885	31742	11	1.000000	23707	1045	1.000000	13380065	0.000000
282265779	5011640	26023	9997.847849	31811	29	1.000000	23122	1176	1.000000	13451798	0.000000
282220733	5016455	26119	9997.741732	31905	8	1.000000	23808	1095	1.000000	13522739	0.000000
282215282	5013691	26075	9997.462142	31819	25	1.000000	24028	1009	1.000000	13594319	0.000000
282258798	5009066	25892	9997.245590	31623	14	1.000000	23849	964	1.000000	13665862	0.000000
282201376	5019005	26175	9997.454245	31633	15	1.000000	23029	1185	1.000000	13737529	0.000000
282241048	5016865	26118	9997.465467	31781	28	1.000000	23686	1038	1.000000	13808101	0.000000
282225666	5016942	26291	9997.626407	31785	14	1.000000	24180	1002	1.000000	13879431	-1.#IND00
282161658	5016795	26268	9997.490554	32032	11	1.000000	23510	1256	1.000000	13951227	-1.#IND00
282222855	5024057	25917	9997.282697	31885	17	1.000000	23774	1146	1.000000	14022623	-0.002217
282237277	5010123	26161	9997.429077	31857	9	1.000000	23319	1311	1.000000	14092646	-0.004075
282243303	5015761	26274	9997.460897	31716	9	1.000000	23695	1158	1.000000	14163018	0.003536
282234793	5003490	26150	9997.764586	31935	14	1.000000	23577	1078	1.000000	14233604	-0.007829
282243085	5025162	25945	9997.639697	32118	12	1.000000	23734	1088	1.000000	14304154	-0.006526
282274396	5008976	25923	9997.554207	31775	9	1.000000	23161	1172	1.000000	14374651	-0.007681
282256684	5002729	26278	9997.540766	31885	19	1.000000	24115	1108	1.000000	14444699	-0.007365
282222381	5021297	25999	9997.589980	31881	23	1.000000	23777	1172	1.000000	14514844	0.001804
282254408	5012843	26063	9997.820948	31891	9	1.000000	22725	1176	1.000000	14584233	0.001586
282220449	5023534	26311	9997.457168	31645	15	1.000000	23623	1084	1.000000	14654169	0.000150
282278208	5014359	26021	9997.602001	31609	20	1.000000	23560	1119	1.000000	14723635	-0.003224
282252950	5004758	25970	9997.453320	31799	14	1.000000	23626	1337	1.000000	14792947	-0.003823
282299370	5003635	26241	9997.376175	31554	2	1.000000	23621	1124	1.000000	14862308	-0.002805
282272196	5014567	26229	9997.599602	31922	13	1.000000	23061	1278	1.000000	14931679	-0.003621
282259051	5007962	26090	9997.508228	31528	25	1.000000	23581	1072	1.000000	15000976	-0.003228
282250343	5008915	25847	9997.183948	31850	9	1.000000	23741	1127	1.000000	15069870	-0.002887
282232162	5012420	26262	9997.402121	31756	11	1.000000	23907	1209	1.000000	15138721	-0.002810
282223368	5014792	26279	9997.429887	31782	20	1.000000	23441	1132	1.000000	15207360	-0.002973
282234433	5018055	25787	9997.472153	31713	28	1.000000	24028	1030	1.000000	15276072	-0.002722
282247899	5014575	26148	9997.305347	31860	17	1.000000	22879	1296	1.000000	15344353	-0.003264
282275642	5008065	25985	9997.415485	31700	12	1.000000	23407	1416	1.000000	15413123	-0.003275
282227993	5008574	25918	9997.360414	31704	9	1.000000	23510	1032	1.000000	15481462	-0.003197
282251599	5010179	26045	9997.216981	31795	12	1.000000	23130	1292	1.000000	15549833	-0.001115
282222770	5018874	25992	9997.607117	32112	15	1.000000	23576	1055	1.000000	15618091	-0.002433
282274528	5010304	25731	9997.627281	32108	13	1.000000	23780	1158	1.000000	15686383	-0.002312
282239959	5016499	26036	9997.584184	31911	10	1.000000	23375	1175	1.000000	15755137	-0.001980
282215452	5020553	26407	9997.726519	32046	19	1.000000	23114	1189	1.000000	15822907	-0.001726
282232777	5008467	26151	9997.876739	32181	10	1.000000	23288	1167	1.000000	15890522	-0.002933
282256862	5011610	26226	9998.149576	31910	18	1.000000	23039	1130	1.000000	15958186	-0.004339
282234842	5009740	26360	9997.678992	31852	10	1.000000	23460	1069	1.000000	16025784	-0.004506
282247662	5013994	26084	9997.670275	31744	29	1.000000	23264	1139	1.000000	16092770	-0.004527
282261571	5007847	26100	9997.492825	31738	19	1.000000	23739	1037	1.000000	16160352	-0.004623
282238875	5021549	26250	9997.528969	31756	20	1.000000	23052	1159	1.000000	16227408	-0.004782
282220312	5023191	26082	9997.760388	31739	12	1.000000	23471	1088	1.000000	16294680	-0.004681
282251402	5007029	26133	9997.739475	31727	31	1.000000	23631	1102	1.000000	16362021	-0.004570
282216198	5016967	25973	9997.735939	31666	2	1.000000	23242	1175	1.000000	16429100	-0.004873
282280778	5011087	25944	9998.001360	32061	20	1.000000	24415	1008	1.000000	16495627	-0.004626
282249346	5003168	25973	9998.020812	31870	12	1.000000	22925	1197	1.000000	16561918	-0.004319
282244176	5006787	25897	9997.969147	31716	22	1.000000	23668	1144	1.000000	16628621	-0.003757
282228012	5008995	25943	9997.814248	31648	10	1.000000	23113	1237	1.000000	16695523	-0.003201
282222226	5019792	26178	9997.679429	31704	11	1.000000	23612	1195	1.000000	16761781	-0.003105
282297299	5004987	26279	9997.998761	31727	13	1.000000	23646	1102	1.000000	16828214	-0.003171
282268810	5014554	26364	9997.759478	31802	15	1.000000	23884	942	1.000000	16893871	-0.003109
282225528	5013417	26256	9997.683013	31759	16	1.000000	23233	1309	1.000000	16960095	-0.003015
282198582	5029071	25972	9997.635969	31706	18	1.000000	24050	1147	1.000000	17026094	-0.002932
282217272	5013429	25944	9997.484180	32003	5	1.000000	23145	1116	1.000000	17092014	-0.003554
282237539	5010222	26048	9997.742927	31793	15	1.000000	23493	1129	1.000000	17158220	-0.002861
282229070	5018876	26414	9998.000760	31791	15	1.000000	23299	1252	1.000000	17224364	-0.004685
282287439	5010249	26322	9997.824843	31636	18	1.000000	23686	1082	1.000000	17290496	-0.004307
282176306	5028733	26390	9997.639923	31663	14	1.000000	23874	961	1.000000	17355336	-0.006397
282270062	5012504	26033	9997.414370	31673	16	1.000000	23222	1268	1.000000	17420950	-0.006238
282216720	5016321	26151	9997.279369	31835	28	1.000000	23817	1235	1.000000	17486622	-0.005943
282310128	5004758	26330	9997.673658	31795	10	1.000000	24061	1010	1.000000	17552015	-0.005629
282257456	5010853	26085	9998.057384	31754	12	1.000000	23140	1192	1.000000	17617664	-0.005564
282216047	5006558	26275	9997.830587	31750	22	1.000000	23543	1205	1.000000	17681632	-0.005475
282229110	5008379	26087	9997.578580	31824	22	1.000000	24145	950	1.000000	17746178	-0.004832
282212182	5014870	26213	9997.542626	31914	8	1.000000	23519	1047	1.000000	17811230	-0.004824
282218501	5014370	25894	9997.347379	31574	15	1.000000	23102	1036	1.000000	17876072	-0.004153
npatches	nstrain	runtime	dt	init_x	init_y	init_y_blood	init_z	init_S	beta0	beta1	beta2	beta3	mean_beta	B	d	delta	delta_blood	b[0]	mut	m	CTL	c	g	epsilon	k	het	lambda	rho	omega	x_max	patch.dyna	DELTA	A	VA
10000	1	100.000000	0.001000	21900	9499	5000000	0.001000	10000000	21.342438	14.917821	14.795669	14.183447	19	800000000	0.010000	1.000000	432.000000	80000	0.000050	0.004800	0	0.500000	0.000000	2.500000	16.000000	0.500000	0.001000	0.001000	0.010000	31872	0	10.000000	7.000000	1.000000
sus	inf	inf_blood	z	x[0]	y[0][0]	z[0]	x[1]	y[1][0]	z[1]	S[0]	synchrony
219000000	94990000	5000000	10.000000	21900	9499	0.001000	21900	9499	0.001000	10000000	0.000000
142104804	40611288	212203	3941.516320	12477	4710	0.394152	16052	3264	0.394152	10598376	0.000000
218772881	15976753	82954	6325.803353	19608	1911	0.632580	25516	940	0.632580	10838915	0.000000
252549581	9365721	48851	7771.765723	23319	1180	0.777177	29258	258	0.777177	10991692	0.000000
269454685	6632315	34604	8648.676577	24705	1020	0.864868	31152	67	0.864868	11101186	0.000000
278317479	5337109	27760	9180.408658	26901	665	0.918048	31555	34	0.918048	11186994	0.000000
283364061	4633784	24247	9502.148714	27587	541	0.950300	31747	36	0.950300	11259699	0.000000
286171502	4249253	22226	9694.093719	27871	488	0.969859	31677	23	0.969859	11324965	0.000000
287817613	4027087	21204	9807.107928	28334	440	0.981721	31536	19	0.981721	11386231	0.000000
288899361	3880925	20069	9872.928380	29540	275	0.988915	31687	17	0.988915	11444498	0.000000
289471036	3808995	19730	9909.137333	29134	384	0.993277	31644	31	0.993277	11501309	0.000000
289859156	3760153	19644	9927.882344	28473	388	0.995923	31668	28	0.995923	11556374	0.000000
289999153	3739820	19480	9940.400776	28858	345	0.997527	31762	19	0.997527	11610909	0.000000
290206929	3726189	19428	9946.828740	29362	371	0.998501	31753	18	0.956109	11664661	0.000000
290276757	3709619	19115	9951.628465	28816	359	0.999091	31736	21	0.973382	11718622	0.000000
290233160	3712022	19283	9952.910728	27811	582	0.999449	31889	22	0.983857	11772819	0.000000
290345290	3694383	19229	9953.631162	28427	473	0.999666	31735	16	0.990210	11826245	0.000000
290384733	3683472	19082	9953.067684	28944	357	0.999797	31673	17	0.955319	11879498	0.000000
290360229	3693552	19533	9952.352971	29314	369	0.999877	31688	24	0.972903	11932538	0.000000
290345505	3704177	19225	9952.825446	28557	366	0.999925	31565	51	0.983567	11985692	0.000000
290362701	3699172	19193	9951.949911	29361	266	0.999955	31773	10	0.990034	12038675	0.000000
290320125	3700889	19469	9953.050983	29479	313	0.999973	31853	11	0.993956	12092460	0.000000
290407745	3690165	19326	9954.660194	29970	311	0.999983	32030	4	0.996335	12145826	0.000000
290379425	3689350	19205	9955.342420	28927	487	0.999990	31753	18	0.997777	12199274	0.000000
290392286	3696117	19253	9954.562810	29165	337	0.999994	31777	33	0.998652	12251966	0.000000
290338285	3695209	19341	9951.473539	28811	500	0.999996	31847	20	0.999182	12304708	0.000000
290397374	3691679	19389	9954.153808	27981	483	0.999998	31749	7	0.999504	12357783	0.000000
290377778	3693128	19237	9954.628325	28746	377	0.999999	31595	34	0.999699	12409964	0.000000
290374082	3692365	19571	9954.563284	28813	365	0.999999	31784	34	0.999818	12462286	0.000000
290393681	3696357	19028	9952.212029	29212	465	0.999999	31759	17	0.999889	12514668	0.000000
290355712	3690167	19193	9954.082706	28968	382	1.000000	31665	24	0.999933	12567009	0.000000
290372444	3696153	19091	9955.910975	28856	442	1.000000	31854	8	0.990683	12619490	0.000000
290423457	3685763	19277	9956.509633	28492	488	1.000000	31762	26	0.994350	12671612	0.000000
290372749	3703575	19535	9956.693301	28979	308	1.000000	31908	31	0.996573	12723236	0.000000
290386527	3697232	19076	9956.313345	29406	375	1.000000	31915	9	0.997922	12775891	0.000000
290309638	3699289	19690	9954.007389	29068	402	1.000000	31867	12	0.998740	12827858	0.000000
290366769	3698697	19169	9954.497921	28658	394	1.000000	32025	19	0.999236	12879817	0.000000
290352870	3702929	19467	9953.840590	28162	431	1.000000	31652	15	0.999537	12931767	0.000000
290404451	3688920	19249	9953.674817	28570	422	1.000000	31589	29	0.999719	12983822	0.000000
290371332	3696111	19399	9954.494863	28801	309	1.000000	31731	24	0.999830	13035331	0.000000
290379117	3683076	19100	9954.565812	29390	319	1.000000	31783	24	0.999897	13086813	-1.#IND00
290405353	3695339	19141	9954.452841	28300	554	1.000000	31577	13	0.999937	13138053	0.004800
290434778	3681497	19245	9955.376320	28514	407	1.000000	31748	30	0.999962	13189709	0.007010
290351221	3698819	19365	9955.331711	29029	408	1.000000	31671	7	0.999977	13241272	-0.000764
290401543	3689558	19346	9954.439489	28482	332	1.000000	31632	3	0.999986	13292412	0.005548
290319046	3690507	19285	9953.948581	29405	387	1.000000	31553	17	0.999992	13343056	0.003689
290319465	3695141	19244	9955.296052	29332	298	1.000000	31739	21	0.999995	13393726	0.002542
290364809	3693198	19102	9954.934399	29377	347	1.000000	31664	30	0.999997	13444547	0.001692
290385130	3696049	19451	9954.529365	29089	408	1.000000	31857	16	0.999998	13495199	-0.000852
290397871	3696521	19280	9953.217069	28634	472	1.000000	31819	9	0.999999	13545912	-0.001483
290426754	3685796	19112	9953.187823	28032	451	1.000000	31732	10	0.999999	13596285	-0.002055
290390354	3692849	19290	9954.361125	29125	325	1.000000	31783	19	1.000000	13646980	-0.002322
290395684	3686375	19268	9954.472082	28575	443	1.000000	31851	6	1.000000	13697145	0.000752
290316354	3697099	19314	9955.054178	28732	321	1.000000	31659	36	1.000000	13747988	0.001594
290338408	3698490	19041	9953.466525	29322	354	1.000000	31636	3	1.000000	13798207	0.000187
290401729	3689872	19140	9954.255183	28578	396	1.000000	31728	14	1.000000	13848667	0.000262
290372125	3702891	19070	9952.698992	29035	341	1.000000	31561	60	1.000000	13898766	-0.001155
290408823	3692661	19267	9953.611127	29469	264	1.000000	31515	22	1.000000	13948916	-0.001169
290391124	3686218	19323	9955.124355	30167	245	1.000000	31874	21	1.000000	13998900	-0.000508
290412990	3693886	19189	9951.779992	29140	422	1.000000	31799	21	0.998296	14048892	-0.000965
290417274	3680216	19153	9953.575532	28704	432	1.000000	31531	23	0.998967	14098660	-0.000859
290403624	3691081	19121	9953.489759	28717	462	1.000000	31605	17	0.999373	14148731	0.000078
290441435	3686687	19242	9952.726876	27897	581	1.000000	31695	22	0.999620	14198111	-0.000088
290313170	3704981	19248	9954.713978	28801	337	1.000000	31815	8	0.999770	14248232	0.000080
290377163	3688328	19210	9954.053371	28624	473	1.000000	31755	25	0.903385	14298305	-0.000125
290386241	3684520	19232	9956.220289	28581	458	1.000000	31700	31	0.941407	14348088	0.000128
290383775	3693462	19225	9954.707891	28967	366	1.000000	31721	20	0.964466	14397792	0.000421
290376063	3698143	19066	9953.751479	28665	489	1.000000	31770	28	0.978450	14446959	-0.000114
290386011	3697768	19481	9953.016633	28605	356	1.000000	31967	9	0.986931	14496028	-0.000357
290373433	3700826	19161	9952.413841	28950	369	1.000000	31769	18	0.992074	14545861	-0.000852
290373989	3696647	19478	9953.159989	28767	418	1.000000	31702	20	0.995193	14595075	-0.000869
290357187	3697308	19248	9953.814241	29295	374	1.000000	31683	13	0.997085	14644787	-0.000789
290405991	3683170	19345	9953.270164	28284	450	1.000000	31656	26	0.998232	14693771	-0.001931
290372881	3703470	19408	9953.751920	28479	407	1.000000	31798	29	0.998928	14742148	-0.002331
290394002	3685948	19157	9953.549270	28760	372	1.000000	31823	14	0.999350	14791011	-0.001586
290374265	3690531	19118	9953.930158	28816	448	1.000000	31837	20	0.999606	14839663	-0.001369
290302136	3698326	19563	9955.313982	28625	371	1.000000	31728	15	0.999761	14888633	-0.001273
290372260	3690530	18942	9955.155472	30183	204	1.000000	31798	13	0.999855	14938041	-0.000492
290393780	3685069	19386	9954.785524	29360	411	1.000000	31752	15	0.999912	14986924	-0.000908
290352300	3689389	19031	9955.577368	28650	466	1.000000	31678	9	0.999947	15036049	-0.001522
290345859	3699662	19288	9954.091212	28206	470	1.000000	31713	21	0.999968	15084793	-0.000886
290431901	3694521	19036	9954.056031	28691	355	1.000000	31830	18	0.999980	15132641	-0.000884
290385582	3686534	19270	9954.877452	29159	321	1.000000	31782	37	0.999988	15181331	-0.000847
290338993	3703621	19279	9954.908075	28562	406	1.000000	31780	6	0.999993	15229942	-0.000218
290393866	3687368	19303	9955.522429	28247	390	1.000000	31754	14	0.999996	15278642	-0.000359
290420011	3690042	19302	9955.326772	28919	363	1.000000	31685	27	0.999997	15326873	-0.001073
290385390	3695916	19306	9954.565686	28736	421	1.000000	31688	19	0.999998	15375108	-0.000914
290394217	3694036	19183	9953.231907	28478	386	1.000000	31811	12	0.999999	15422887	-0.001016
290376749	3695826	19247	9952.127589	28902	418	1.000000	31945	12	0.999999	15470757	-0.001104
290423223	3676687	19294	9954.712087	28139	411	1.000000	31849	12	1.000000	15517988	-0.001420
290329209	3699371	19091	9954.487489	28345	426	1.000000	31373	23	1.000000	15565937	-0.001193
290412503	3691099	19323	9954.582104	28660	492	1.000000	31819	32	1.000000	15613883	-0.001574
290435372	3679274	19181	9955.118883	28819	432	1.000000	31968	5	1.000000	15661727	-0.001605
290353018	3686634	19136	9953.497961	29192	374	1.000000	31812	34	1.000000	15709075	-0.001800
290408702	3691277	19230	9954.385057	28922	366	1.000000	31765	22	1.000000	15756300	-0.001641
290369154	3694391	19017	9955.294253	28951	385	1.000000	31727	18	1.000000	15803561	-0.001514
290369662	3697183	19044	9954.569382	28869	392	1.000000	31858	19	1.000000	15850785	-0.001146
290394549	3690392	19287	9953.319795	29260	323	1.000000	32036	9	1.000000	15898186	-0.002039
290430732	3683527	19126	9954.578225	29043	389	1.000000	31753	22	1.000000	15945581	-0.002006
290354276	3696523	19353	9954.937381	28660	425	1.000000	31806	51	1.000000	15992865	-0.002113
npatches	nstrain	runtime	dt	init_x	init_y	init_y_blood	init_z	init_S	beta0	beta1	beta2	beta3	mean_beta	B	d	delta	delta_blood	b[0]	mut	m	CTL	c	g	epsilon	k	het	lambda	rho	omega	x_max	patch.dyna	DELTA	A	VA
10000	1	100.000000	0.001000	21900	9499	5000000	0.001000	10000000	10.829927	16.197569	15.733003	22.392324	19	800000000	0.010000	1.000000	432.000000	80000	0.000050	0.004800	0	0.500000	0.000000	2.500000	17.000000	0.500000	0.001000	0.001000	0.010000	31872	0	10.000000	7.000000	1.000000
sus	inf	inf_blood	z	x[0]	y[0][0]	z[0]	x[1]	y[1][0]	z[1]	S[0]	synchrony
219000000	94990000	5000000	10.000000	21900	9499	0.001000	21900	9499	0.001000	10000000	0.000000
146243857	37168272	193814	3941.516320	20211	2044	0.394152	15886	3282	0.394152	10591274	0.000000
225084759	14023737	74051	6325.803353	29658	142	0.632580	25189	908	0.632580	10814748	0.000000
259064060	7904010	41405	7771.765723	31255	37	0.777177	29467	252	0.777177	10951673	0.000000
275833144	5428498	28206	8648.649084	31912	29	0.864868	31306	52	0.864868	11044274	0.000000
284504599	4258653	22129	9178.927532	31974	11	0.918048	31073	54	0.918048	11114624	0.000000
289306393	3642530	19071	9491.621379	31834	2	0.852412	31377	18	0.950300	11172583	0.000000
292057311	3291936	17138	9659.887654	31618	16	0.847426	31733	19	0.969859	11222908	0.000000
293574562	3112693	16374	9741.129857	31746	3	0.852507	31590	18	0.981721	11269324	0.000000
294557958	2983386	15555	9776.117234	31740	8	0.907813	31570	29	0.988915	11313409	0.000000
295132146	2921041	15073	9787.450776	31636	6	0.944093	31651	7	0.993277	11355789	0.000000
295482734	2871437	14954	9793.083592	31926	3	0.893473	31708	18	0.995923	11397005	0.000000
295702106	2853044	14868	9789.979206	31816	10	0.935396	31618	19	0.997527	11437586	0.000000
295834709	2836434	14606	9785.411063	31751	4	0.939606	31751	8	0.998501	11478173	0.000000
295811004	2843058	14707	9785.054089	31976	8	0.955912	31990	9	0.999091	11518636	0.000000
295927735	2826052	14663	9786.073985	32048	5	0.973263	31730	18	0.969444	11558416	0.000000
295931863	2822736	14754	9786.323744	31884	19	0.787223	31760	25	0.981469	11598872	0.000000
295970040	2824064	14797	9778.219054	31983	5	0.849306	32024	27	0.988762	11639140	0.000000
295938633	2822711	14609	9780.296249	31829	18	0.905913	31880	19	0.993185	11678739	0.000000
295966551	2825318	14682	9783.602352	32057	8	0.942941	31809	3	0.995867	11718303	0.000000
295993010	2812261	14820	9784.821303	31821	12	0.890997	31848	17	0.997493	11757977	0.000000
295996763	2815980	14641	9780.305676	31946	5	0.882760	31727	28	0.937150	11797516	0.000000
296033500	2815633	14528	9778.628327	31847	12	0.876397	31837	18	0.961884	11836696	0.000000
295979594	2824575	14802	9781.325320	31942	6	0.903225	32010	4	0.976885	11875999	0.000000
295917409	2822954	14797	9780.615323	31842	13	0.929054	31777	18	0.985982	11915076	0.000000
296022482	2816536	14674	9781.072073	31886	14	0.956974	31859	25	0.938878	11954020	0.000000
295983239	2822294	14562	9783.730311	32047	3	0.779844	31532	20	0.962932	11993052	0.000000
296021057	2812467	14564	9786.238961	31700	1	0.849342	31683	26	0.977520	12032198	0.000000
295976349	2820622	14656	9784.232334	31686	7	0.854794	31845	12	0.986367	12071482	0.000000
295960514	2813011	14704	9785.329256	31734	5	0.911939	31834	11	0.991732	12110645	0.000000
296007369	2817051	14637	9785.703024	31687	5	0.946595	31590	21	0.994986	12149879	0.000000
295992920	2822097	14604	9783.901681	31495	14	0.966137	31818	8	0.996959	12188940	0.000000
296012506	2819701	14708	9788.896386	31761	12	0.964832	31849	10	0.998156	12227902	0.000000
296003101	2813929	14747	9783.801621	31864	7	0.978672	31544	25	0.998882	12266664	0.000000
295948180	2817408	14736	9784.272642	32008	5	0.985542	31551	6	0.999322	12305061	0.000000
296000206	2816048	14590	9785.415740	31740	5	0.868705	31764	8	0.999589	12343567	0.000000
296016286	2815125	14659	9784.913854	31749	13	0.920375	31739	5	0.999751	12382435	0.000000
295985701	2805919	14667	9785.115530	31928	4	0.877391	31820	26	0.973885	12420504	0.000000
296002187	2811487	14782	9786.193914	31959	7	0.821544	31755	17	0.984162	12459283	0.000000
296038673	2813084	14570	9784.242378	31866	17	0.891774	31597	8	0.990395	12497582	0.000000
296033897	2814021	14587	9782.187382	31939	11	0.934366	31936	7	0.994175	12536024	-1.#IND00
296000331	2817841	14521	9784.766059	31709	9	0.960196	31817	20	0.996467	12574680	0.008000
295976964	2829272	14617	9783.368706	31906	2	0.973422	31991	13	0.997858	12612810	-0.000947
295954062	2819686	14779	9784.469933	31806	9	0.913304	31727	10	0.934811	12650393	0.002220
295993201	2817021	14776	9782.196850	31992	5	0.820489	31756	31	0.960466	12688285	-0.000014
295955217	2819868	14733	9784.188991	31685	11	0.891135	31654	1	0.813788	12726782	0.000668
295964268	2831479	14725	9780.975388	31562	8	0.872746	31905	8	0.877260	12764759	0.002695
295983283	2811063	14607	9784.124831	31918	4	0.884159	31846	16	0.925564	12802830	0.000818
295963171	2822751	14622	9785.689332	31563	7	0.896118	31994	6	0.947807	12840390	0.006132
295950822	2830717	14702	9785.022698	31752	9	0.935389	31794	19	0.968348	12878468	0.005395
295981574	2817051	14755	9783.181502	31944	11	0.960816	31761	20	0.980804	12915877	0.004015
295927545	2827359	14912	9783.544886	31835	6	0.893001	31825	13	0.988359	12954199	0.004464
295962119	2818250	14622	9783.920518	31707	5	0.935110	31448	25	0.992940	12992103	0.004835
296023600	2811601	14723	9783.697044	31687	4	0.871427	31576	5	0.995718	13029943	0.004307
296007739	2811939	14603	9783.063870	31705	8	0.849080	31624	31	0.997403	13066862	0.005154
295921451	2829312	14760	9784.849777	32118	13	0.908474	31719	27	0.998425	13104563	0.003747
295954605	2819692	14736	9786.760570	31871	12	0.944493	31592	14	0.999045	13142081	0.004409
296022008	2815195	14852	9785.383285	31726	12	0.966338	31584	14	0.999421	13179440	0.004408
295990830	2818215	14622	9779.799911	31532	6	0.865757	31672	13	0.999649	13216457	0.003564
296012659	2816275	14554	9778.173771	31630	10	0.918588	31719	14	0.999787	13253789	0.003154
295984771	2819144	14592	9782.489141	31954	10	0.862648	31786	8	0.999871	13290845	0.002913
295987768	2815435	14769	9783.318133	31739	11	0.916702	31643	18	0.999922	13327851	0.002151
295973655	2812920	14657	9785.981903	31759	6	0.944961	31809	14	0.999952	13365339	0.002697
296004793	2810850	14329	9785.303447	31727	6	0.892432	31666	21	0.999971	13402001	0.003979
296012071	2820055	14811	9783.468493	31972	8	0.934765	31709	12	0.978492	13438300	0.003795
296007944	2816473	14514	9781.168831	32063	7	0.960438	31791	18	0.986957	13474984	0.004348
295938280	2822300	14803	9782.752568	31803	9	0.976007	31737	13	0.992090	13511982	0.004196
295977564	2812207	14572	9779.594836	31878	7	0.985450	31834	14	0.995203	13548766	0.004489
295974229	2816147	14607	9781.878943	31860	8	0.991176	31763	31	0.997091	13585578	0.003960
295967694	2820638	14745	9781.818487	31809	7	0.994649	31613	11	0.998236	13622205	0.004003
295976942	2819915	14671	9781.207529	31547	10	0.996755	31824	8	0.998930	13658955	0.004312
295984317	2818944	14843	9780.969772	31873	10	0.986236	31654	33	0.999351	13695113	0.003655
295990322	2815923	14593	9782.358527	31878	5	0.961738	31765	7	0.999606	13731807	0.003196
295961162	2824611	14498	9781.854255	31732	10	0.976796	31520	14	0.999761	13768261	0.002838
295997892	2815150	14737	9783.845085	31853	2	0.985928	31717	18	0.999855	13804484	0.002307
295989782	2813883	14799	9784.723619	31810	14	0.856678	31619	10	0.999912	13840796	0.001159
296006548	2812383	14544	9779.642088	31695	10	0.913082	31662	23	0.999947	13877254	0.001037
295978358	2816659	14639	9783.824510	31920	7	0.888001	31744	14	0.999968	13913876	0.001172
296000833	2818045	14520	9780.911120	31860	13	0.932077	31927	14	0.999980	13949692	0.000547
296020064	2814402	14587	9784.709697	31796	6	0.875917	31703	23	0.999988	13985788	0.000730
295990717	2822245	14745	9783.245789	31651	6	0.924749	31777	7	0.999993	14021515	0.000746
295944260	2823728	14819	9782.735987	31815	14	0.954364	31782	24	0.999996	14057434	0.000409
295974203	2819788	14482	9779.476386	31953	7	0.972324	31679	24	0.999997	14093615	0.000171
296015180	2814831	14608	9778.514258	31936	3	0.983216	31957	22	0.962364	14129580	-0.001227
295976900	2820298	14697	9784.041326	31931	5	0.839881	31752	26	0.977175	14165237	-0.001165
295976464	2818347	14552	9787.146600	31883	8	0.807358	31611	35	0.986158	14201011	-0.000814
295966054	2813919	14627	9789.718211	32064	5	0.883171	31560	14	0.991605	14236408	-0.000677
296050565	2809229	14526	9790.239097	31942	7	0.929149	31890	6	0.876085	14271622	-0.000033
295940159	2829283	14665	9784.918614	31868	5	0.941046	31945	6	0.924851	14306758	0.000073
295989690	2808966	14562	9786.739618	31992	7	0.914966	31969	10	0.954426	14342611	0.000225
296026376	2818144	14572	9784.897437	31691	6	0.948431	31862	21	0.972361	14378182	0.000420
296041372	2807660	14609	9784.463168	31625	10	0.968725	31780	13	0.983238	14413442	0.000141
295979148	2820798	14462	9782.030195	31794	16	0.977785	31674	23	0.989835	14449098	0.000025
295956969	2823682	14841	9782.005094	31829	5	0.832754	31829	19	0.993835	14484631	-0.000421
295919865	2825489	14559	9783.849421	31835	6	0.859745	31922	12	0.996261	14520185	-0.000178
295961201	2822384	14857	9782.401714	31899	9	0.899303	31824	12	0.997733	14555449	-0.000013
295998627	2815556	14855	9777.420002	32073	4	0.938932	31964	29	0.998625	14590784	-0.000063
295989345	2820549	14768	9780.826096	31860	14	0.958639	31731	26	0.999166	14625686	0.000774
295935632	2822278	14601	9776.534807	31821	10	0.937472	31773	14	0.999494	14660414	0.000533
295975716	2814708	14721	9773.608095	31963	6	0.962079	31804	9	0.999693	14695676	0.000468
npatches	nstrain	runtime	dt	init_x	init_y	init_y_blood	init_z	init_S	beta0	beta1	beta2	beta3	mean_beta	B	d	delta	delta_blood	b[0]	mut	m	CTL	c	g	epsilon	k	het	lambda	rho	omega	x_max	patch.dyna	DELTA	A	VA
10000	1	100.000000	0.001000	21900	9499	5000000	0.001000	10000000	24.866945	21.974793	10.410843	26.448407	19	800000000	0.010000	1.000000	432.000000	80000	0.000050	0.004800	0	0.500000	0.000000	2.500000	18.000000	0.500000	0.001000	0.001000	0.010000	31872	0	10.000000	7.000000	1.000000
sus	inf	inf_blood	z	x[0]	y[0][0]	z[0]	x[1]	y[1][0]	z[1]	S[0]	synchrony
219000000	94990000	5000000	10.000000	21900	9499	0.001000	21900	9499	0.001000	10000000	0.000000
151488701	33673761	176845	3941.516320	11720	4565	0.394152	12994	3981	0.394152	10580768	0.000000
232840052	11995089	63038	6325.803353	17918	2135	0.632580	20591	1639	0.632580	10784933	0.000000
266801519	6430991	33546	7771.765723	21498	1308	0.777177	24983	902	0.777177	10901884	0.000000
283036482	4240169	22129	8648.068899	23825	984	0.864868	25995	697	0.864868	10976881	0.000000
291349080	3196374	16626	9158.645010	25198	858	0.918048	28146	527	0.918048	11029527	0.000000
295907167	2669605	13925	9403.341451	25897	748	0.950300	28924	336	0.950300	11071193	0.000000
298380964	2385082	12447	9465.091444	26704	637	0.969859	29411	276	0.969859	11106480	0.000000
299970052	2193923	11476	9445.048957	27153	502	0.981721	30399	108	0.981721	11137235	0.000000
300822774	2119039	11063	9407.050683	27065	590	0.988915	31004	79	0.988915	11165086	0.000000
301247099	2060101	10661	9384.300612	26932	565	0.993277	30617	127	0.993277	11192506	0.000000
301537496	2028376	10541	9366.353446	27388	545	0.995923	30053	196	0.995923	11218587	0.000000
301742709	2007926	10620	9361.887668	27814	485	0.997527	30537	159	0.997527	11244349	0.000000
301865121	1997183	10436	9340.451978	27623	489	0.998501	30251	231	0.998501	11269950	0.000000
301928493	1990557	10264	9335.594873	28505	419	0.999091	30158	155	0.999091	11295147	0.000000
301938677	1985860	10257	9330.811298	26804	593	0.999449	30712	105	0.999449	11320288	0.000000
301951089	1981285	10261	9323.046753	27174	509	0.999666	30555	139	0.999666	11345466	0.000000
301980624	1987839	10375	9333.965924	27915	492	0.999797	30009	244	0.999797	11370722	0.000000
301918951	1989379	10496	9332.843874	27567	529	0.999877	30523	121	0.999877	11396288	0.000000
301965633	1980749	10376	9331.751153	27593	471	0.999925	31443	68	0.999925	11421362	0.000000
302034650	1985094	10406	9333.242441	27788	344	0.999955	31307	69	0.999955	11445723	0.000000
301935813	1981469	10215	9326.611584	27895	451	0.999973	31131	135	0.999973	11470124	0.000000
302001728	1976991	10271	9334.371517	28211	383	0.999983	30453	177	0.999983	11494939	0.000000
301924011	1991197	10441	9339.254751	27837	507	0.999990	30232	200	0.999990	11519709	0.000000
302027981	1969118	10173	9336.150446	27708	505	0.999994	30764	67	0.999994	11544380	0.000000
302033726	1981052	10316	9340.590456	27458	557	0.999996	30934	106	0.999996	11568681	0.000000
302019142	1967834	10257	9339.113732	27865	444	0.999998	31367	53	0.999998	11593495	0.000000
302019303	1990218	10448	9332.004184	27652	477	0.999999	30915	105	0.999999	11617530	0.000000
302066633	1971242	10338	9328.673232	27084	548	0.999999	30368	196	0.999999	11642061	0.000000
301983489	1982017	10121	9334.880274	27189	500	0.999999	30095	165	0.999999	11666749	0.000000
302002267	1977160	10309	9331.984304	27471	447	1.000000	30971	44	1.000000	11691309	0.000000
302000059	1980384	10459	9330.608087	27565	540	1.000000	31284	82	1.000000	11715505	0.000000
301957735	1992689	10281	9329.669199	27438	450	1.000000	30775	143	1.000000	11740054	0.000000
301999773	1978782	10428	9334.665620	28831	402	1.000000	30555	148	1.000000	11764692	0.000000
302015537	1979082	10279	9331.911988	27056	561	1.000000	30651	128	1.000000	11789334	0.000000
301989763	1985780	10181	9321.975257	26649	464	1.000000	30880	115	1.000000	11813352	0.000000
302059732	1970585	10131	9338.734835	27385	572	1.000000	30625	202	1.000000	11837577	0.000000
302027199	1980441	10231	9327.394802	27343	524	1.000000	30793	124	1.000000	11861851	0.000000
302027235	1983457	10167	9329.349735	27814	493	1.000000	30831	189	1.000000	11886048	0.000000
301945484	1986838	10371	9331.829295	27928	380	1.000000	30370	155	1.000000	11910173	0.000000
301968752	1979204	10161	9329.946308	27923	410	1.000000	30320	184	1.000000	11934572	-1.#IND00
302002380	1987004	10383	9332.949324	27830	467	1.000000	30586	226	1.000000	11958806	-1.#IND00
302082576	1973468	10124	9340.194426	26704	541	1.000000	30508	118	1.000000	11982727	-1.#IND00
302019620	1985761	10276	9337.047746	28278	392	1.000000	30683	130	1.000000	12006875	-0.012385
302022769	1981560	10397	9325.789097	28070	575	1.000000	30685	82	1.000000	12030733	-0.014843
302037450	1977716	10171	9324.637794	27227	571	1.000000	31460	20	1.000000	12054552	-0.009772
301942608	1989411	10491	9329.485065	27946	426	1.000000	31480	67	1.000000	12078434	-0.019464
302046604	1976447	10424	9328.325168	27718	526	1.000000	31062	104	1.000000	12102266	-0.014205
301991665	1981166	10285	9335.019056	27283	554	1.000000	30966	113	1.000000	12126115	-0.013510
302062023	1967094	10431	9334.962801	27591	471	1.000000	30990	166	1.000000	12149047	-0.011979
302080753	1979399	10210	9327.355327	27330	531	1.000000	30341	169	1.000000	12172601	-0.009659
301988931	1988895	10496	9326.686635	27520	502	1.000000	30536	123	1.000000	12196346	-0.005266
301977716	1985837	10339	9339.929275	27637	412	1.000000	30528	108	1.000000	12220160	-0.002162
302003399	1979516	10463	9330.841905	27565	531	1.000000	31019	77	1.000000	12243825	-0.002610
301986500	1983992	10466	9336.853148	27474	486	1.000000	30814	164	1.000000	12267267	-0.002543
301960860	1986960	10169	9339.099909	27911	542	1.000000	30737	120	1.000000	12290434	-0.002351
302028381	1975864	10275	9331.505519	27371	493	1.000000	31010	95	1.000000	12313408	-0.002187
302026332	1981281	10279	9326.348455	28445	397	1.000000	31214	102	1.000000	12336839	-0.001987
301982775	1982073	10245	9322.460307	27537	387	1.000000	30760	100	1.000000	12360599	-0.002367
302006293	1972201	10478	9330.219532	28379	342	1.000000	30934	134	1.000000	12384206	-0.002205
302053791	1974939	10044	9318.353292	27550	565	1.000000	30337	222	1.000000	12407306	-0.000474
302017803	1982206	10332	9330.600134	27232	592	1.000000	30893	94	1.000000	12430672	-0.000442
301989575	1985364	10336	9326.710908	28192	470	1.000000	30248	250	1.000000	12453889	-0.000843
302024192	1975713	10381	9332.708706	27952	528	1.000000	30290	195	1.000000	12476936	-0.000648
301953444	1989905	10306	9334.142546	27462	529	1.000000	30526	124	1.000000	12500633	-0.000387
302027389	1976135	10254	9336.161499	27562	576	1.000000	30366	149	1.000000	12524197	-0.000484
301991206	1983167	10570	9327.222069	26549	562	1.000000	31081	60	1.000000	12547485	-0.000755
302016387	1983037	10332	9322.442135	28195	345	1.000000	30684	162	1.000000	12570622	-0.001188
302015269	1974965	10356	9331.111852	26601	649	1.000000	30772	75	1.000000	12593705	-0.002467
302018389	1978120	10235	9327.499316	27744	346	1.000000	31333	99	1.000000	12616646	-0.001698
302043148	1981274	10151	9327.788381	28235	493	1.000000	30951	101	1.000000	12639584	-0.002082
301985910	1981302	10106	9340.742918	26800	590	1.000000	31404	28	1.000000	12662944	-0.002103
302026604	1976379	10308	9338.319555	28221	399	1.000000	31454	57	1.000000	12686049	-0.002142
302028989	1975718	10245	9337.402694	27722	557	1.000000	31472	88	1.000000	12708837	-0.000292
302008760	1976161	10343	9335.702462	27502	476	1.000000	30734	137	1.000000	12732109	-0.000651
301996606	1983227	10282	9325.841548	28708	390	1.000000	30999	109	1.000000	12754973	-0.000962
302024660	1976213	10207	9317.011148	27838	460	1.000000	30858	77	1.000000	12777707	-0.002152
302028259	1978775	10337	9320.595900	26142	679	1.000000	30239	174	1.000000	12800315	-0.001260
301954044	1988468	10305	9331.958351	27824	439	1.000000	30141	190	1.000000	12822588	-0.001155
302033070	1976754	10452	9329.983779	28033	481	1.000000	30745	177	1.000000	12844728	-0.000811
301989859	1984449	10251	9331.059196	27679	528	1.000000	30519	126	1.000000	12867635	-0.000512
301982383	1978559	10370	9326.978023	27408	512	1.000000	31007	91	1.000000	12890414	-0.000778
301937213	1989766	10201	9331.509435	27182	599	1.000000	30972	77	1.000000	12913169	-0.001004
301960176	1980524	10203	9332.527830	27069	603	1.000000	31359	96	1.000000	12935717	-0.001007
302068336	1974989	10345	9323.915360	27593	487	1.000000	30760	151	1.000000	12958120	-0.001526
302022277	1971228	10314	9323.753423	27878	384	1.000000	30829	122	1.000000	12980213	-0.001473
301955139	1986528	10524	9322.361651	28163	455	1.000000	30453	126	1.000000	13002798	-0.001365
301979684	1982397	10296	9326.393777	27710	456	1.000000	31399	53	1.000000	13025273	-0.001345
302066200	1970912	10211	9322.514834	27200	535	1.000000	31324	73	1.000000	13047724	-0.001001
302001744	1988574	10441	9326.953015	27556	472	1.000000	30801	167	1.000000	13070261	-0.000136
301985058	1982622	10450	9336.307880	28095	416	1.000000	30312	199	1.000000	13093157	-0.000315
302040053	1972432	10168	9331.087045	27575	500	1.000000	30390	141	1.000000	13115561	-0.000566
302039419	1973469	10303	9327.525082	27159	553	1.000000	30905	102	1.000000	13137787	-0.000391
302016942	1985706	10260	9329.567507	27953	397	1.000000	31006	102	1.000000	13159650	-0.000420
301951534	1981324	10292	9323.991411	28067	485	1.000000	30652	123	1.000000	13182265	-0.000502
301962376	1988224	10132	9326.453549	26807	574	1.000000	30486	145	1.000000	13204536	-0.000470
301992805	1978032	10257	9339.574399	27653	566	1.000000	30975	132	1.000000	13226743	-0.000254
302039030	1972010	10193	9340.679383	27910	518	1.000000	30404	164	1.000000	13248889	-0.000357
302031490	1979871	10276	9337.302534	27749	547	1.000000	31275	50	1.000000	13271006	-0.001128
302024393	1969269	10378	9338.623301	28011	354	1.000000	31238	89	1.000000	13292917	-0.001053
npatches	nstrain	runtime	dt	init_x	init_y	init_y_blood	init_z	init_S	beta0	beta1	beta2	beta3	mean_beta	B	d	delta	delta_blood	b[0]	mut	m	CTL	c	g	epsilon	k	het	lambda	rho	omega	x_max	patch.dyna	DELTA	A	VA
10000	1	100.000000	0.001000	21900	9499	5000000	0.001000	10000000	13.296163	11.852504	23.106979	27.252486	19	800000000	0.010000	1.000000	432.000000	80000	0.000050	0.004800	0	0.500000	0.000000	2.500000	19.000000	0.500000	0.001000	0.001000	0.010000	31872	0	10.000000	7.000000	1.000000
sus	inf	inf_blood	z	x[0]	y[0][0]	z[0]	x[1]	y[1][0]	z[1]	S[0]	synchrony
219000000	94990000	5000000	10.000000	21900	9499	0.001000	21900	9499	0.001000	10000000	0.000000
156487183	30555809	160052	3941.516320	19076	1953	0.394152	20411	1653	0.394152	10570554	0.000000
239795668	10293089	53857	6325.803353	29016	176	0.632580	29895	86	0.632580	10756446	0.000000
273380496	5252481	27388	7771.765723	31570	71	0.777177	31651	11	0.777177	10856382	0.000000
288955215	3315640	17177	8640.884817	31725	32	0.864868	31972	16	0.864868	10916834	0.000000
296742750	2429270	12786	9069.561764	31982	15	0.918048	32041	11	0.864986	10957137	0.000000
300826781	1985389	10482	9131.447429	31668	10	0.950300	31892	11	0.888414	10985899	0.000000
303216152	1729355	8860	9027.253875	31737	5	0.794822	32091	5	0.690414	11008793	0.000000
304433765	1607822	8355	8921.075648	31765	8	0.732904	31899	6	0.586402	11028199	0.000000
305186876	1534563	7865	8858.946635	31863	6	0.689645	31849	4	0.749171	11045669	0.000000
305515685	1499325	7710	8820.834391	31630	15	0.744767	31956	27	0.658624	11061856	0.000000
305776406	1478511	7589	8789.864666	31705	9	0.845212	31926	7	0.782299	11078026	0.000000
305747218	1479968	7526	8799.643680	31672	5	0.783430	31979	5	0.756555	11094000	0.000000
305899118	1451729	7524	8797.543152	31801	10	0.868660	31786	7	0.622573	11109805	0.000000
305953063	1458258	7627	8778.507868	32011	18	0.650680	31895	6	0.696575	11124921	0.000000
305956203	1457909	7550	8778.837192	31870	4	0.693603	31850	12	0.747244	11140399	0.000000
305974554	1457033	7564	8768.944827	31756	15	0.749403	31881	8	0.751478	11155676	0.000000
305934187	1460926	7571	8773.990913	31872	4	0.848024	32006	4	0.756103	11170953	0.000000
305890213	1467439	7480	8770.216613	31708	5	0.801310	31832	6	0.792883	11186365	0.000000
305879611	1471488	7654	8769.258247	32073	6	0.879503	31614	4	0.642803	11201910	0.000000
305922569	1460281	7531	8779.492354	31706	4	0.562590	31955	1	0.640950	11217175	0.000000
305986284	1454344	7614	8769.411346	31881	32	0.734731	31745	5	0.728491	11231937	0.000000
305977316	1456846	7850	8782.795889	31917	6	0.829704	32024	2	0.727272	11247024	0.000000
305953215	1458068	7563	8776.547998	31991	5	0.826546	31757	3	0.630294	11262434	0.000000
306005061	1446043	7502	8770.998671	31685	23	0.663312	31738	5	0.709113	11277348	0.000000
306010635	1453389	7693	8770.309162	31587	5	0.795814	31869	10	0.771703	11292370	0.000000
305966120	1459444	7667	8773.280374	31744	2	0.595401	31851	4	0.742914	11307288	0.000000
305959470	1459899	7559	8778.454988	31710	7	0.632557	31717	2	0.829472	11322548	0.000000
305997063	1450616	7523	8790.307486	31930	15	0.777163	31547	7	0.718688	11337499	0.000000
305970418	1455673	7612	8771.173035	32033	11	0.786119	31707	4	0.395923	11352564	0.000000
305969520	1459401	7355	8792.195528	32016	5	0.677182	31725	31	0.633655	11367399	0.000000
305984674	1456993	7569	8773.028520	31838	5	0.712559	31868	2	0.657681	11381993	0.000000
305945492	1461978	7577	8774.959862	32071	9	0.825680	32054	2	0.792399	11396785	0.000000
305961112	1453140	7536	8780.470964	31822	6	0.890874	31615	8	0.822478	11412076	0.000000
306001542	1448154	7422	8778.363278	31858	7	0.923362	31872	0	0.666568	11426924	0.000000
305972931	1457536	7523	8758.276064	31503	11	0.700306	32042	7	0.652774	11441409	0.000000
305981337	1461538	7470	8763.816214	31756	5	0.818249	31944	3	0.789423	11456133	0.000000
305855561	1473647	7624	8774.833930	31886	6	0.751607	31626	11	0.767817	11471604	0.000000
305901421	1452909	7507	8783.458389	31957	8	0.667041	31798	3	0.723872	11486675	0.000000
305986809	1453748	7632	8774.416169	31761	21	0.652249	31746	7	0.647856	11501000	0.000000
[truncated: 163 more rows]
