# Supplementary material for: Large Variations in HIV-1 Viral Load Explained by Shifting-Mosaic Metapopulation Dynamics
Source: PLoS Biol. 2016 Oct 5;14(10):e1002567. doi: 10.1371/journal.pbio.1002567 (PMC5051940; doi:10.1371/journal.pbio.1002567)
Supplement: S1 Data — Each file gives the output from the simulations indicated by the filename: low migration (ms1, db432); high migration (ms1, db1); very high migration (ms10, db1); number of patches (np); reservoir (storage); no reservoir (nostorage); CTL immigration model (CTLimmig); CTL proliferation model (CTLprolif); β¯ (beta1, beta2, …). Within each file, there are 21 simulations for (k = 0,1,..,20), and data is output each day. For measures of synchrony, the final entry should be used. See Methods and S1 Simulation Code for further details. (ZIP) [file pbio.1002567.s002.zip › S1_Data/ms1_np10000_storage_noPD_CTLimmig_db432_beta2.tsv]

npatches	nstrain	runtime	dt	init_x	init_y	init_y_blood	init_z	init_S	beta0	beta1	beta2	beta3	mean_beta	B	d	delta	delta_blood	b[0]	mut	m	CTL	c	g	epsilon	k	het	lambda	rho	omega	x_max	patch.dyna	DELTA	A	VA
10000	1	100.000000	0.001000	21900	9499	5000000	0.001000	10000000	2.691058	2.510981	1.845623	2.441768	2	800000000	0.010000	1.000000	432.000000	80000	0.000050	0.004800	0	0.500000	0.000000	2.500000	0.000000	0.500000	0.001000	0.001000	0.010000	31872	0	10.000000	7.000000	1.000000
sus	inf	inf_blood	z	x[0]	y[0][0]	z[0]	x[1]	y[1][0]	z[1]	S[0]	synchrony
219000000	94990000	5000000	10.000000	21900	9499	0.001000	21900	9499	0.001000	10000000	0.000000
288865225	20275903	105439	3941.516320	27922	2871	0.394152	27893	2645	0.394152	10060456	0.000000
308824161	6547243	34233	6325.803353	30217	1165	0.632580	30279	948	0.632580	10070054	0.000000
314843419	2634904	13701	7771.765723	31055	465	0.777177	31265	384	0.777177	10064679	0.000000
317009463	1200972	6242	8648.676577	31503	301	0.864868	31586	189	0.864868	10054019	0.000000
317900431	591114	3089	9176.541307	31797	164	0.918048	31973	71	0.918048	10041057	0.000000
318313298	302922	1618	9324.936586	31644	82	0.950300	31904	27	0.950300	10026962	0.000000
318495979	158578	786	8459.920650	31587	34	0.969859	31780	12	0.969859	10012444	0.000000
318605866	86148	462	6657.832725	32051	23	0.981721	31980	8	0.981721	9997735	0.000000
318645034	47736	261	4995.195072	31777	21	0.988915	32031	3	0.988915	9982793	0.000000
318711275	26972	148	3841.921633	32105	3	0.993277	31972	0	0.212636	9968155	0.000000
318700129	15416	89	3055.519319	31884	0	0.325012	32043	0	0.182300	9953401	0.000000
318695530	8857	50	2545.871415	32068	0	0.174515	31848	0	0.167441	9938494	0.000000
318704279	5249	28	2220.836811	31908	0	0.167056	32082	0	0.166705	9923778	0.000000
318708091	3130	22	2005.122795	32025	0	0.166686	31736	0	0.173878	9908835	0.000000
318733369	1917	11	1873.153572	31837	0	0.166668	31667	0	0.167024	9894093	0.000000
318736722	1095	4	1785.940916	31833	0	0.166667	31997	0	0.166684	9879128	0.000000
318719478	717	2	1739.227269	31796	0	0.166667	31846	0	0.166668	9864241	0.000000
318731304	424	2	1708.474162	31920	0	0.166667	32094	0	0.166667	9849351	0.000000
318723136	323	1	1696.631747	31954	0	0.166667	31665	0	0.166667	9834603	0.000000
318717408	279	2	1689.760319	31708	0	0.166667	31960	0	0.166667	9819760	0.000000
318722709	226	0	1682.792820	31836	0	0.166667	31972	0	0.166667	9804914	0.000000
318730093	137	1	1678.886885	31763	0	0.166667	31929	0	0.166667	9790102	0.000000
318743135	115	0	1673.852597	31768	0	0.166667	31907	0	0.166667	9775433	0.000000
318709430	101	0	1673.767219	31902	0	0.166667	31949	0	0.166667	9760809	0.000000
318733102	122	4	1673.954359	31895	0	0.166667	31599	0	0.166667	9746192	0.000000
318736361	123	0	1675.161497	31745	0	0.166667	31687	0	0.166667	9731391	0.000000
318750165	115	0	1674.394201	31678	0	0.166667	31836	0	0.166667	9716852	0.000000
318754787	115	2	1673.745100	31877	0	0.166667	31680	3	0.217741	9702156	0.000000
318754388	108	1	1673.118427	31976	0	0.166667	31995	0	0.178348	9687562	0.000000
318719550	107	1	1673.004734	32101	0	0.166667	31736	0	0.167246	9672967	0.000000
318721669	86	0	1670.843161	31996	0	0.166667	32029	0	0.166695	9658523	0.000000
318721703	100	0	1671.529015	31839	0	0.166667	31593	0	0.166668	9643991	0.000000
318725616	97	0	1672.256095	32040	0	0.166667	31714	0	0.166667	9629463	0.000000
318714232	121	0	1673.924884	31883	0	0.166667	31933	0	0.166667	9615039	0.000000
318721110	97	0	1673.350602	31817	0	0.166667	31890	0	0.172608	9600613	0.000000
318714142	69	1	1671.852911	31812	0	0.166667	31662	0	0.166961	9586240	0.000000
318730985	64	0	1672.202333	32100	0	0.166667	32012	0	0.166681	9571823	0.000000
318716204	68	0	1671.410391	31784	0	0.166667	31870	0	0.166667	9557534	0.000000
318721535	86	0	1670.284653	31959	0	0.166667	31724	0	0.166667	9543015	0.000000
318730654	87	1	1671.029283	31918	0	0.166667	31840	0	0.166667	9528739	-1.#IND00
318720462	76	0	1671.845168	31689	0	0.166667	32006	0	0.166667	9514338	-1.#IND00
318699607	97	0	1671.220967	31887	0	0.166667	32078	0	0.166667	9500047	-1.#IND00
318727506	91	0	1671.972338	31856	0	0.166667	31881	0	0.166667	9485728	-1.#IND00
318744104	78	0	1671.598969	31924	0	0.166667	31986	0	0.166667	9471428	-1.#IND00
318726358	58	0	1670.200961	31697	0	0.166667	31748	0	0.166667	9457224	-1.#IND00
318723751	63	0	1669.606153	32086	0	0.166667	31657	0	0.166667	9443089	-1.#IND00
318715140	88	0	1670.644620	32085	0	0.166667	31584	0	0.166667	9429039	-1.#IND00
318714339	66	0	1670.055414	31922	0	0.166667	31868	0	0.166667	9414930	-1.#IND00
318722398	92	1	1671.701367	31966	0	0.166667	31998	0	0.166667	9400826	-1.#IND00
318717532	107	0	1672.670455	31816	0	0.166667	31714	0	0.166667	9386590	-1.#IND00
318706231	90	0	1672.262255	31746	0	0.166667	31875	0	0.166667	9372129	-1.#IND00
318714394	105	0	1673.346301	31845	0	0.166667	31842	0	0.166667	9358270	-1.#IND00
318711787	93	0	1672.562670	31758	0	0.166667	31993	0	0.166667	9344499	-1.#IND00
318711756	86	0	1672.894073	32090	0	0.166667	31868	0	0.166667	9330347	-1.#IND00
318715997	95	1	1671.571877	32019	0	0.166667	31987	0	0.166667	9316399	-1.#IND00
318724571	92	0	1671.647108	31974	0	0.166667	32026	0	0.166667	9302372	-1.#IND00
318727061	91	2	1672.127223	31885	0	0.166667	31795	0	0.166667	9288175	-1.#IND00
318703607	106	0	1672.566996	32022	0	0.166667	31791	0	0.166667	9274207	-1.#IND00
318732845	121	0	1672.443863	32167	0	0.166667	31781	0	0.166667	9260403	-1.#IND00
318698284	120	1	1673.578636	31979	0	0.166667	31865	0	0.166667	9246681	-1.#IND00
318713399	91	1	1673.442819	31633	0	0.166667	32113	0	0.166667	9232725	-1.#IND00
318716499	111	2	1673.050527	31836	0	0.166667	31831	0	0.166667	9219151	-1.#IND00
318739768	99	0	1672.898666	31938	0	0.166667	31831	0	0.166667	9205363	-1.#IND00
318711827	70	0	1671.690719	31805	0	0.166667	31903	0	0.166667	9191525	-1.#IND00
318739023	72	0	1671.215893	31959	0	0.166667	31863	0	0.166667	9177861	-1.#IND00
318722076	98	0	1671.510333	31590	0	0.166667	31947	0	0.166667	9164016	-1.#IND00
318714212	83	1	1671.776848	31938	0	0.166667	31917	0	0.166667	9150285	-1.#IND00
318716587	87	0	1671.409475	31727	0	0.166667	31794	0	0.166667	9136525	-1.#IND00
318736447	96	0	1672.319780	31974	0	0.166667	31817	0	0.166667	9122713	-1.#IND00
318729565	85	1	1671.363957	31849	0	0.166667	32030	0	0.166667	9109185	-1.#IND00
318721973	66	0	1669.791380	31841	0	0.166667	31788	0	0.166667	9095539	-1.#IND00
318751889	91	0	1671.170847	31751	0	0.166667	31670	0	0.166667	9081819	-1.#IND00
318725072	99	0	1671.988588	31904	0	0.166667	31884	0	0.166667	9068070	-1.#IND00
318737134	104	0	1672.960572	31960	0	0.166667	31769	0	0.166667	9054410	-1.#IND00
318727744	87	2	1671.185171	31772	0	0.166667	31756	0	0.166667	9040797	-1.#IND00
318706532	77	1	1671.410983	31669	0	0.166667	31891	0	0.166667	9027356	-1.#IND00
318746023	81	1	1671.562369	31725	0	0.166667	31929	0	0.166667	9014007	-1.#IND00
318723906	95	0	1671.233282	31826	0	0.166667	31738	0	0.166667	9000346	-1.#IND00
318714281	63	0	1670.697334	31657	0	0.166667	31826	0	0.166667	8987000	-1.#IND00
318743363	84	1	1671.286140	31701	0	0.166667	31787	0	0.166667	8973458	-1.#IND00
318724080	87	1	1671.136103	31887	0	0.166667	31952	0	0.166667	8960017	-1.#IND00
318741411	61	0	1670.865888	31934	0	0.166667	31919	0	0.166667	8946614	-1.#IND00
318725009	94	0	1671.082752	31804	0	0.166667	32027	0	0.166667	8933203	-1.#IND00
318724734	111	0	1672.952433	31994	0	0.166667	31886	0	0.166667	8919915	-1.#IND00
318754137	101	0	1671.813961	32004	0	0.166667	31807	0	0.166667	8906542	-1.#IND00
318724832	110	0	1672.569468	31963	0	0.166667	31815	0	0.166667	8893145	-1.#IND00
318727052	141	2	1674.015018	31718	0	0.166667	32105	0	0.166667	8879843	-1.#IND00
318715145	128	0	1675.240705	31843	0	0.166667	32059	0	0.166667	8866435	-1.#IND00
318732743	130	0	1675.035964	31680	0	0.166667	31838	0	0.166667	8853109	-1.#IND00
318728043	159	3	1677.112355	31867	0	0.166667	31811	0	0.166667	8839583	-1.#IND00
318729825	136	2	1676.182781	32065	0	0.166667	31745	0	0.166667	8826239	-1.#IND00
318720808	126	1	1675.497718	32140	0	0.166667	31785	0	0.166667	8813320	-1.#IND00
318699738	105	0	1674.003291	31941	0	0.166667	31703	0	0.166667	8800015	-1.#IND00
318737665	82	0	1672.934047	31917	0	0.166667	31913	0	0.166667	8786690	-1.#IND00
318729674	75	2	1670.759548	31894	0	0.166667	31602	0	0.166667	8773535	-1.#IND00
318725142	97	0	1670.513953	31756	0	0.166667	32039	0	0.166667	8760270	-1.#IND00
318713296	81	0	1671.993575	31864	0	0.166667	31904	0	0.166667	8747061	-1.#IND00
318728129	61	0	1670.920622	31904	0	0.166667	31740	0	0.166667	8734085	-1.#IND00
318719949	94	0	1671.429690	31892	0	0.166667	31960	0	0.166667	8720959	-1.#IND00
npatches	nstrain	runtime	dt	init_x	init_y	init_y_blood	init_z	init_S	beta0	beta1	beta2	beta3	mean_beta	B	d	delta	delta_blood	b[0]	mut	m	CTL	c	g	epsilon	k	het	lambda	rho	omega	x_max	patch.dyna	DELTA	A	VA
10000	1	100.000000	0.001000	21900	9499	5000000	0.001000	10000000	2.458550	2.561950	2.990617	1.325112	2	800000000	0.010000	1.000000	432.000000	80000	0.000050	0.004800	0	0.500000	0.000000	2.500000	1.000000	0.500000	0.001000	0.001000	0.010000	31872	0	10.000000	7.000000	1.000000
sus	inf	inf_blood	z	x[0]	y[0][0]	z[0]	x[1]	y[1][0]	z[1]	S[0]	synchrony
219000000	94990000	5000000	10.000000	21900	9499	0.001000	21900	9499	0.001000	10000000	0.000000
290734346	16476894	86519	3941.516320	28474	2161	0.394152	28195	2221	0.394152	10056732	0.000000
311779074	3250624	17077	6325.803353	30915	503	0.632580	30588	506	0.632580	10058735	0.000000
317109882	671182	3522	7771.765723	31688	133	0.777177	31600	113	0.777177	10047392	0.000000
318352011	138963	696	8174.357386	31676	36	0.864868	31865	28	0.864868	10033331	0.000000
318625512	29299	155	5526.056909	31601	11	0.918048	32079	12	0.918048	10018569	0.000000
318683404	6569	36	3067.985067	31798	0	0.310233	31872	0	0.289191	10003579	0.000000
318729981	1782	5	2047.824488	31675	0	0.173782	32075	0	0.172739	9988421	0.000000
318693393	717	2	1779.865446	31800	0	0.167019	31844	0	0.166968	9973593	0.000000
318732931	291	3	1705.407203	31868	0	0.166684	31825	0	0.166682	9958719	0.000000
318720093	135	0	1681.335244	31883	0	0.166668	31917	0	0.166667	9943605	0.000000
318726135	86	1	1672.536860	31987	0	0.166667	31945	0	0.166667	9928722	0.000000
318739519	73	0	1670.783337	31980	0	0.166667	31925	0	0.166667	9914113	0.000000
318719446	79	1	1671.096326	31906	0	0.166667	31922	0	0.166667	9899271	0.000000
318729197	69	0	1671.521440	32010	0	0.166667	31840	0	0.166667	9884267	0.000000
318714064	49	1	1669.741382	31860	0	0.166667	31971	0	0.166667	9869373	0.000000
318707330	60	0	1668.573863	32022	0	0.166667	32007	0	0.166667	9854447	0.000000
318697487	74	0	1670.395646	31742	0	0.166667	31969	0	0.166667	9839754	0.000000
318707421	93	0	1671.649867	31780	0	0.166667	32060	0	0.166667	9825110	0.000000
318702896	89	0	1670.823245	31748	0	0.166667	31943	0	0.166667	9810387	0.000000
318696743	69	1	1670.193971	31736	0	0.166667	31870	0	0.166667	9795759	0.000000
318711901	78	1	1670.256869	31569	0	0.166667	31847	0	0.166667	9780941	0.000000
318718426	61	0	1669.708371	31834	0	0.166667	31765	0	0.166667	9766297	0.000000
318737490	82	2	1670.313216	32014	0	0.166667	32070	0	0.166667	9751520	0.000000
318712758	51	0	1668.937082	31864	0	0.166667	31837	0	0.166667	9736826	0.000000
318714587	67	0	1669.591803	31649	0	0.166667	31973	0	0.166667	9722263	0.000000
318736288	56	2	1669.295457	31915	0	0.166667	31933	0	0.166667	9707715	0.000000
318731543	83	0	1670.667656	32108	0	0.166667	31879	0	0.166667	9693118	0.000000
318753279	82	0	1671.205108	31612	0	0.166667	31988	0	0.166667	9678725	0.000000
318757769	73	1	1670.131203	31888	0	0.166667	31927	0	0.166667	9664354	0.000000
318731166	53	0	1669.524453	31800	0	0.166667	31911	0	0.166667	9650043	0.000000
318733084	77	0	1670.146550	31832	0	0.166667	31747	0	0.166667	9635746	0.000000
318723096	64	0	1670.419355	32099	0	0.166667	31826	0	0.166667	9621265	0.000000
318709681	59	0	1670.179702	32003	0	0.166667	32001	0	0.166667	9607103	0.000000
318709687	53	0	1668.648684	31916	0	0.166667	31797	0	0.166667	9592723	0.000000
318704084	62	1	1668.550466	31932	0	0.166667	31756	0	0.166667	9578583	0.000000
318739268	69	1	1670.092270	31867	0	0.166667	31839	0	0.180987	9564312	0.000000
318732991	70	1	1669.608307	31967	0	0.166667	31968	0	0.167376	9550075	0.000000
318735629	86	0	1670.206756	31911	0	0.166667	31669	0	0.166702	9535686	0.000000
318736248	69	0	1670.001112	31865	0	0.166667	31748	0	0.166668	9521507	0.000000
318747067	85	1	1670.941540	31764	0	0.166667	31812	0	0.166667	9507169	-1.#IND00
318751428	77	0	1670.263463	31796	0	0.166667	31774	0	0.166667	9492999	-1.#IND00
318742439	53	0	1669.527469	31965	0	0.166667	32186	0	0.166667	9478975	-1.#IND00
318712747	63	1	1669.179580	31789	0	0.166667	31871	0	0.166667	9464627	-1.#IND00
318725599	82	1	1670.386611	31911	0	0.166667	31722	0	0.166667	9450310	-1.#IND00
318733542	93	1	1671.416460	31893	0	0.166667	31957	0	0.166667	9436246	-1.#IND00
318737323	87	0	1671.929745	31774	0	0.166667	31839	0	0.166667	9422158	-1.#IND00
318719731	64	1	1670.343859	31869	0	0.166667	31950	0	0.166667	9407902	-1.#IND00
318736182	68	0	1669.849221	31964	0	0.166667	32114	0	0.166667	9393969	-1.#IND00
318723761	54	0	1669.564414	31939	0	0.166667	31796	0	0.166667	9379975	-1.#IND00
318747892	54	0	1669.261613	31803	0	0.166667	31677	0	0.166667	9365980	-1.#IND00
318697945	62	0	1669.564638	31886	0	0.166667	31950	0	0.166667	9352040	-1.#IND00
318695523	57	0	1668.458951	31747	0	0.166667	31938	0	0.166667	9338187	-1.#IND00
318740978	55	0	1669.310440	31733	0	0.166667	31900	0	0.166667	9324227	-1.#IND00
318701761	57	2	1669.760973	31857	0	0.166667	32002	0	0.166667	9310166	-1.#IND00
318713965	70	1	1670.203321	31888	0	0.166667	31798	0	0.166667	9296134	-1.#IND00
318748250	72	0	1670.466796	31787	0	0.166667	31819	0	0.166667	9282374	-1.#IND00
318736522	57	0	1669.660633	31797	0	0.166667	31835	0	0.166667	9268469	-1.#IND00
318732065	68	0	1669.425615	31837	0	0.166667	31709	0	0.166667	9254653	-1.#IND00
318716653	63	0	1669.664167	31919	0	0.166667	31804	0	0.166667	9240604	-1.#IND00
318715002	73	0	1670.668228	31678	0	0.166667	31959	0	0.166667	9226801	-1.#IND00
318732626	59	0	1669.461870	31552	0	0.166667	32047	0	0.166667	9212995	-1.#IND00
318730817	73	0	1669.508878	31786	0	0.166667	31923	0	0.166667	9199348	-1.#IND00
318708611	54	0	1669.564057	31904	0	0.166667	31818	0	0.166667	9185422	-1.#IND00
318734470	66	0	1669.481415	32025	0	0.166667	31856	0	0.166667	9171871	-1.#IND00
318707925	87	0	1671.181763	32022	0	0.166667	31907	0	0.166667	9158220	-1.#IND00
318729760	56	0	1670.819825	31873	0	0.166667	31886	0	0.166667	9144468	-1.#IND00
318736377	48	0	1669.353539	31881	0	0.166667	31860	0	0.166667	9130855	-1.#IND00
318726894	69	0	1670.381547	31707	0	0.166667	31841	0	0.166667	9117314	-1.#IND00
318725732	65	1	1670.102851	31621	0	0.166667	31897	0	0.166667	9103704	-1.#IND00
318732968	66	0	1669.633695	31860	0	0.166667	31667	0	0.166667	9090246	-1.#IND00
318717745	79	0	1670.885041	32045	0	0.166667	31786	0	0.166667	9076578	-1.#IND00
318723452	68	1	1669.717487	31970	0	0.166667	31758	0	0.166667	9063025	-1.#IND00
318749479	61	1	1669.375877	31841	0	0.166667	31631	0	0.166667	9049461	-1.#IND00
318730181	53	0	1669.221528	31802	0	0.166667	31863	0	0.166667	9035791	-1.#IND00
318727042	50	1	1668.517911	31792	0	0.166667	31756	0	0.166667	9022361	-1.#IND00
318707007	78	1	1669.419051	31931	0	0.166667	31887	0	0.166667	9008983	-1.#IND00
318716139	68	1	1669.818095	32019	0	0.166667	31793	0	0.166667	8995412	-1.#IND00
318713938	67	0	1669.834506	31848	0	0.166667	31791	0	0.166667	8982148	-1.#IND00
318747138	69	0	1669.174374	31870	0	0.166667	31965	0	0.166667	8968861	-1.#IND00
318727149	87	0	1671.187875	31762	0	0.166667	31798	0	0.166667	8955451	-1.#IND00
318705102	80	1	1670.712351	31684	0	0.166667	31853	0	0.166667	8942066	-1.#IND00
318722831	58	0	1669.883619	31982	0	0.166667	31874	0	0.166667	8928561	-1.#IND00
318728905	50	0	1669.184406	31859	0	0.166667	31864	0	0.166667	8915174	-1.#IND00
318751414	65	0	1669.050522	31963	0	0.166667	32006	0	0.166667	8901858	-1.#IND00
318748990	73	1	1670.153027	31881	0	0.166667	31918	0	0.166667	8888424	-1.#IND00
318722744	61	0	1669.562535	31749	0	0.166667	31612	0	0.166667	8875103	-1.#IND00
318733331	56	1	1670.211698	31704	0	0.166667	31891	0	0.166667	8861801	-1.#IND00
318709068	42	0	1667.925084	31779	0	0.166667	31782	0	0.166667	8848576	-1.#IND00
318724805	59	2	1668.853531	31792	0	0.166667	31969	0	0.166667	8835329	-1.#IND00
318717383	60	0	1669.360684	31839	0	0.166667	31904	0	0.166667	8822242	-1.#IND00
318733479	39	0	1668.121426	31793	0	0.166667	31887	0	0.166667	8808829	-1.#IND00
318730096	44	0	1668.270481	32072	0	0.166667	31786	0	0.166667	8795603	-1.#IND00
318723854	80	0	1669.642222	31836	0	0.166667	31780	0	0.166667	8782395	-1.#IND00
318720771	80	1	1670.420359	31950	0	0.166667	31879	0	0.166667	8769278	-1.#IND00
318744991	66	0	1671.446823	31803	0	0.166667	31942	0	0.166667	8756338	-1.#IND00
318756078	72	0	1670.618965	31881	0	0.166667	31787	0	0.166667	8743418	-1.#IND00
318716003	69	0	1670.518426	31936	0	0.166667	31925	0	0.166667	8730260	-1.#IND00
318723386	82	1	1670.552229	32044	0	0.166667	31663	0	0.166667	8717183	-1.#IND00
318736404	84	1	1671.186523	31978	0	0.166667	31881	0	0.166667	8704203	-1.#IND00
npatches	nstrain	runtime	dt	init_x	init_y	init_y_blood	init_z	init_S	beta0	beta1	beta2	beta3	mean_beta	B	d	delta	delta_blood	b[0]	mut	m	CTL	c	g	epsilon	k	het	lambda	rho	omega	x_max	patch.dyna	DELTA	A	VA
10000	1	100.000000	0.001000	21900	9499	5000000	0.001000	10000000	1.959356	2.203173	2.799505	2.528124	2	800000000	0.010000	1.000000	432.000000	80000	0.000050	0.004800	0	0.500000	0.000000	2.500000	2.000000	0.500000	0.001000	0.001000	0.010000	31872	0	10.000000	7.000000	1.000000
sus	inf	inf_blood	z	x[0]	y[0][0]	z[0]	x[1]	y[1][0]	z[1]	S[0]	synchrony
219000000	94990000	5000000	10.000000	21900	9499	0.001000	21900	9499	0.001000	10000000	0.000000
292450121	13338041	69994	3941.516320	29500	1227	0.394152	29068	1458	0.394152	10053097	0.000000
313665890	1594986	8385	6325.803353	31447	109	0.632580	31405	115	0.632580	10049922	0.000000
317968810	166963	857	7655.233856	31753	6	0.777177	31825	12	0.777177	10036696	0.000000
318621130	16054	92	4980.592573	31746	0	0.312760	31905	0	0.261579	10021688	0.000000
318728208	1835	14	2307.187038	31762	0	0.173908	31865	0	0.171371	10006539	0.000000
318720596	396	2	1755.557522	31833	0	0.167026	31917	0	0.166900	9991675	0.000000
318743564	159	0	1685.908850	32035	0	0.166684	32162	0	0.166678	9976517	0.000000
318733306	71	1	1672.450082	31920	0	0.166668	31731	0	0.166667	9961473	0.000000
318735216	42	0	1669.591953	31712	0	0.166667	31876	0	0.166667	9946480	0.000000
318701523	44	0	1668.310051	31979	0	0.166667	31716	0	0.166667	9931260	0.000000
318726781	56	1	1668.994088	31976	0	0.166667	32026	0	0.166667	9916441	0.000000
318730763	82	0	1670.710730	31852	0	0.166667	31886	0	0.166667	9901324	0.000000
318705252	86	1	1671.471417	31761	0	0.166667	31796	0	0.166667	9886506	0.000000
318723507	110	1	1671.019891	32059	0	0.166667	32011	0	0.166667	9871892	0.000000
318739801	45	0	1670.104533	31885	0	0.166667	31689	0	0.166667	9857171	0.000000
318736050	53	0	1669.222200	31828	0	0.166667	31823	0	0.166667	9842320	0.000000
318745520	74	1	1668.970718	31676	0	0.166667	31885	0	0.166667	9827530	0.000000
318723773	68	1	1669.424605	31751	0	0.166667	32158	0	0.166667	9812727	0.000000
318737165	44	1	1668.976526	31831	0	0.166667	31843	0	0.166667	9798123	0.000000
318711452	68	0	1669.513969	31820	0	0.166667	31846	0	0.166667	9783417	0.000000
318710273	67	2	1669.642732	31760	0	0.166667	31944	0	0.166667	9768523	0.000000
318712258	52	0	1669.249421	32008	0	0.166667	31995	0	0.166667	9753654	0.000000
318725664	58	2	1669.085057	31800	0	0.166667	32020	0	0.166667	9739127	0.000000
318725515	60	0	1668.656058	31693	0	0.166667	32076	0	0.166667	9724372	0.000000
318696942	61	0	1669.326900	31861	0	0.166667	31728	0	0.166667	9709764	0.000000
318725874	72	0	1670.360703	31885	0	0.166667	31533	0	0.166667	9695237	0.000000
318731515	53	0	1669.649917	32026	0	0.166667	32020	0	0.166667	9680844	0.000000
318719493	72	0	1670.628753	32063	0	0.166667	32078	0	0.166667	9666233	0.000000
318733150	70	0	1670.263179	31866	0	0.166667	31891	0	0.166667	9651610	0.000000
318732646	66	1	1670.727074	31615	0	0.166667	31857	0	0.166667	9637254	0.000000
318714027	74	0	1669.217258	31741	0	0.166667	31802	0	0.166667	9622916	0.000000
318707047	41	0	1669.292799	31717	0	0.166667	31785	0	0.166667	9608399	0.000000
318739982	68	0	1669.767280	31930	0	0.166667	31933	0	0.166667	9594130	0.000000
318712009	71	0	1669.469489	31763	0	0.166667	31683	0	0.166667	9579839	0.000000
318702048	74	0	1670.161806	31884	0	0.166667	31970	0	0.166667	9565467	0.000000
318733141	71	0	1670.499551	31917	0	0.166667	31981	0	0.166667	9551143	0.000000
318720527	73	0	1670.205200	31815	0	0.166667	31792	0	0.166667	9536750	0.000000
318743362	60	0	1669.639149	31975	0	0.166667	31807	0	0.166667	9522479	0.000000
318714051	58	0	1669.178951	31754	0	0.166667	32037	0	0.166667	9508193	0.000000
318714694	62	0	1669.187408	31764	0	0.166667	31900	0	0.166667	9494081	-1.#IND00
318693542	70	1	1670.053557	31779	0	0.166667	31895	0	0.166667	9479847	-1.#IND00
318752246	49	1	1669.492415	31622	0	0.166667	32018	0	0.166667	9465685	-1.#IND00
318727324	44	0	1669.269572	31704	0	0.166667	31891	0	0.166667	9451498	-1.#IND00
318729472	45	0	1668.699306	31869	0	0.166667	31894	0	0.166667	9437378	-1.#IND00
318716727	54	0	1669.763653	31950	0	0.166667	32077	0	0.166667	9423475	-1.#IND00
318739327	60	1	1669.359840	31694	0	0.166667	32057	0	0.166667	9409503	-1.#IND00
318726660	42	0	1668.275337	31614	0	0.166667	31911	0	0.166667	9395377	-1.#IND00
318702701	66	0	1669.401241	31721	0	0.166667	31849	0	0.166667	9381304	-1.#IND00
318742354	69	0	1669.619792	31913	0	0.166667	31788	0	0.166667	9367175	-1.#IND00
318711953	53	0	1669.093749	31908	0	0.166667	31911	0	0.166667	9353202	-1.#IND00
318731363	58	0	1669.867646	31798	0	0.166667	31936	0	0.166667	9339114	-1.#IND00
318742197	52	1	1669.303744	31836	0	0.166667	31839	0	0.166667	9325050	-1.#IND00
318710046	67	1	1668.969308	31847	0	0.166667	31897	0	0.166667	9311190	-1.#IND00
318713365	72	0	1669.422869	31933	0	0.166667	31913	0	0.166667	9297090	-1.#IND00
318713975	76	0	1670.180030	31735	0	0.166667	31909	0	0.166667	9283161	-1.#IND00
318721893	72	2	1669.917658	31898	0	0.166667	32001	0	0.166667	9269196	-1.#IND00
318719588	92	3	1670.245847	31762	0	0.166667	31890	0	0.166667	9255327	-1.#IND00
318712317	63	0	1670.250980	31755	0	0.166667	31788	0	0.166667	9241300	-1.#IND00
318744011	61	0	1669.614430	31656	0	0.166667	31819	0	0.166667	9227415	-1.#IND00
318724656	55	0	1669.101493	31721	0	0.166667	31890	0	0.166667	9213574	-1.#IND00
318736619	59	0	1668.561676	32003	0	0.166667	31915	0	0.166667	9199792	-1.#IND00
318714074	76	0	1668.853696	31717	0	0.166667	31939	0	0.166667	9185931	-1.#IND00
318720171	48	0	1669.073473	31736	0	0.166667	31949	0	0.166667	9172154	-1.#IND00
318712005	81	1	1670.079493	31817	0	0.166667	31863	0	0.166667	9158297	-1.#IND00
318700138	59	1	1670.460823	31712	0	0.166667	31917	0	0.166667	9144732	-1.#IND00
318732971	55	0	1669.583557	31655	0	0.166667	31938	0	0.166667	9131038	-1.#IND00
318720451	54	0	1669.385991	31917	0	0.166667	31826	0	0.166667	9117187	-1.#IND00
318716952	50	0	1668.708496	31877	0	0.166667	31809	0	0.166667	9103462	-1.#IND00
318725944	58	0	1668.490015	31742	0	0.209215	32027	0	0.166667	9089908	-1.#IND00
318735589	62	1	1669.846631	31796	0	0.168776	32065	0	0.166667	9076237	-1.#IND00
318725874	69	0	1669.661093	31760	0	0.166771	31808	0	0.166667	9062494	-1.#IND00
318728000	53	0	1668.937002	32033	0	0.166672	31718	0	0.166667	9048915	-1.#IND00
318734124	51	0	1668.800346	32087	0	0.166667	32023	0	0.166667	9035233	-1.#IND00
318708007	61	0	1669.518412	32010	0	0.166667	32067	0	0.166667	9021701	-1.#IND00
318735533	45	1	1669.644490	32127	0	0.166667	31660	0	0.166667	9008134	-1.#IND00
318716448	40	2	1668.517897	31864	0	0.166667	31942	0	0.166667	8994560	-1.#IND00
318740561	57	0	1669.642135	31931	0	0.166667	31985	0	0.166667	8981050	-1.#IND00
318711069	40	0	1668.992145	31630	0	0.166667	31911	0	0.166667	8967499	-1.#IND00
318715595	49	0	1668.541243	31685	0	0.166667	31820	0	0.166667	8954106	-1.#IND00
318736054	53	0	1669.306676	31736	0	0.166667	31688	0	0.166667	8940598	-1.#IND00
318726486	55	2	1670.122187	31712	0	0.166667	32076	0	0.166667	8927243	-1.#IND00
318710643	61	1	1669.579466	31968	0	0.166667	31749	0	0.166667	8913875	-1.#IND00
318737792	68	0	1670.170095	32144	0	0.166667	31895	0	0.166667	8900388	-1.#IND00
318746437	67	0	1669.641457	31862	0	0.166667	31725	0	0.166667	8887065	-1.#IND00
318720565	66	0	1670.130426	31860	0	0.166667	31958	0	0.166667	8873970	-1.#IND00
318745001	64	0	1669.605510	32082	0	0.166667	32119	0	0.166667	8860841	-1.#IND00
318748274	43	0	1668.313242	31740	0	0.166667	31914	0	0.166667	8847657	-1.#IND00
318717980	62	0	1669.343344	32017	0	0.166667	31877	0	0.166667	8834245	-1.#IND00
318729380	60	0	1669.175034	31732	0	0.166667	31931	0	0.166667	8820920	-1.#IND00
318727943	63	0	1669.176274	31816	0	0.166667	32043	0	0.166667	8807663	-1.#IND00
318743549	46	2	1669.243048	32013	0	0.166667	31954	0	0.166667	8794666	-1.#IND00
318716419	35	0	1668.376866	31878	0	0.166667	31933	0	0.166667	8781562	-1.#IND00
318727445	58	2	1669.264152	31777	0	0.166667	31705	0	0.166667	8768493	-1.#IND00
318728222	42	0	1668.334052	31944	0	0.166667	31824	0	0.166667	8755439	-1.#IND00
318715744	55	0	1668.584762	31935	0	0.166667	31829	0	0.166667	8742222	-1.#IND00
318729097	76	0	1669.869471	31918	0	0.166667	32098	0	0.166667	8729173	-1.#IND00
318710910	55	2	1670.103824	31700	0	0.166667	31853	0	0.166667	8716112	-1.#IND00
318723588	50	0	1668.608955	31899	0	0.166667	31813	0	0.166667	8703183	-1.#IND00
318733663	82	0	1670.131144	31942	0	0.166667	31906	0	0.166667	8690043	-1.#IND00
npatches	nstrain	runtime	dt	init_x	init_y	init_y_blood	init_z	init_S	beta0	beta1	beta2	beta3	mean_beta	B	d	delta	delta_blood	b[0]	mut	m	CTL	c	g	epsilon	k	het	lambda	rho	omega	x_max	patch.dyna	DELTA	A	VA
10000	1	100.000000	0.001000	21900	9499	5000000	0.001000	10000000	2.000307	2.544197	1.728615	1.547375	2	800000000	0.010000	1.000000	432.000000	80000	0.000050	0.004800	0	0.500000	0.000000	2.500000	3.000000	0.500000	0.001000	0.001000	0.010000	31872	0	10.000000	7.000000	1.000000
sus	inf	inf_blood	z	x[0]	y[0][0]	z[0]	x[1]	y[1][0]	z[1]	S[0]	synchrony
219000000	94990000	5000000	10.000000	21900	9499	0.001000	21900	9499	0.001000	10000000	0.000000
293867113	10857844	56614	3941.516320	29417	967	0.394152	28688	1452	0.394152	10050658	0.000000
314815540	788937	4153	6325.803353	31342	47	0.632580	31398	122	0.632580	10043887	0.000000
318272119	41157	219	6534.302632	31675	1	0.719710	31751	7	0.777177	10029298	0.000000
318674209	2341	13	2705.541582	31858	0	0.207368	31896	0	0.226923	10014248	0.000000
318713562	286	2	1772.757495	31763	0	0.168684	31830	0	0.169653	9999309	0.000000
318721470	94	1	1678.874052	31790	0	0.166767	31877	0	0.166815	9984184	0.000000
318740739	59	0	1670.325481	31853	0	0.166672	31891	0	0.166674	9969282	0.000000
318719323	70	0	1670.165379	31743	0	0.166667	31791	0	0.166667	9954262	0.000000
318712840	73	0	1670.016587	31778	0	0.166667	32131	0	0.166667	9939363	0.000000
318712278	73	1	1668.636041	31770	0	0.166667	31783	0	0.166667	9924350	0.000000
318715153	48	0	1668.425571	31824	0	0.166667	31993	0	0.166667	9909469	0.000000
318701277	54	0	1668.479544	31935	0	0.166667	32092	0	0.166667	9894339	0.000000
318714480	60	2	1669.516167	32103	0	0.166667	31591	0	0.166667	9879383	0.000000
318705618	53	0	1669.222490	32023	0	0.166667	31766	0	0.166667	9864656	0.000000
318712341	54	0	1668.852935	31806	0	0.166667	31888	0	0.166667	9849740	0.000000
318739810	61	1	1669.081056	32042	0	0.166667	31732	0	0.166667	9834769	0.000000
318740264	32	0	1668.222408	32034	0	0.166667	31708	0	0.166667	9820172	0.000000
318707381	66	1	1669.039078	31865	0	0.166667	31890	0	0.166667	9805485	0.000000
318703010	48	0	1668.627519	31685	0	0.166667	32101	0	0.166667	9790987	0.000000
318716007	60	0	1668.875962	31846	0	0.166667	31881	0	0.166667	9776324	0.000000
318729809	63	0	1669.857497	31791	0	0.166667	31832	0	0.166667	9761532	0.000000
318726296	62	0	1669.067613	31872	0	0.166667	31893	0	0.166667	9746971	0.000000
318744769	59	1	1669.407664	31777	0	0.166667	31825	0	0.166667	9732500	0.000000
318706052	54	2	1668.913365	31825	0	0.166667	31707	0	0.166667	9717809	0.000000
318716963	49	1	1668.706696	31905	0	0.166667	31784	0	0.166667	9703310	0.000000
318707893	44	0	1668.491247	31775	0	0.166667	31983	0	0.166667	9688787	0.000000
318736951	48	0	1668.485026	32072	0	0.166667	31893	0	0.166667	9674288	0.000000
318715952	39	0	1668.278242	32012	0	0.166667	32078	0	0.166667	9660011	0.000000
318731305	46	0	1668.825990	32026	0	0.166667	31958	0	0.166667	9645551	0.000000
318718710	42	0	1668.639772	31685	0	0.166667	31811	0	0.166667	9631081	0.000000
318739618	63	0	1669.552146	31807	0	0.166667	32114	0	0.166667	9616721	0.000000
318726146	40	1	1669.223870	32092	0	0.166667	31875	0	0.166667	9602177	0.000000
318736519	40	0	1668.047505	32122	0	0.166667	31849	0	0.166667	9587656	0.000000
318726906	47	0	1668.300050	31714	0	0.166667	31711	0	0.166667	9573140	0.000000
318732367	46	1	1668.191868	31965	0	0.166667	32072	0	0.166667	9558676	0.000000
318739701	55	0	1669.611013	31762	0	0.166667	31936	0	0.166667	9544487	0.000000
318712280	56	0	1669.177614	31875	2	0.246365	31917	0	0.166667	9530169	0.000000
318709440	43	0	1668.633992	31752	1	0.240657	31958	0	0.166667	9515641	0.000000
318705536	36	0	1668.794566	31836	0	0.170334	31977	0	0.166667	9501468	0.000000
318745352	39	1	1668.400482	32102	0	0.166848	32043	0	0.166667	9487149	-1.#IND00
318725587	57	0	1669.924591	32034	0	0.166676	31926	0	0.166667	9472978	-1.#IND00
318732456	56	1	1669.423457	32001	0	0.166667	31757	0	0.166667	9458504	-1.#IND00
318753743	50	0	1669.068524	31994	0	0.166667	31960	0	0.166667	9444416	-1.#IND00
318719484	76	0	1669.870171	32066	0	0.166667	31692	0	0.166667	9430294	-1.#IND00
318723215	74	0	1670.215040	31895	0	0.166667	31890	0	0.166667	9416010	-1.#IND00
318739878	43	1	1668.233207	31991	0	0.166667	31913	0	0.166667	9401931	-1.#IND00
318745509	67	1	1669.515757	32126	0	0.166667	31706	0	0.166667	9387816	-1.#IND00
318760382	68	1	1668.516897	31831	0	0.166667	31857	0	0.166667	9373774	-1.#IND00
318718016	43	1	1669.338938	31799	0	0.166667	31828	0	0.166667	9359809	-1.#IND00
318736302	51	0	1668.793958	31848	0	0.166667	31676	0	0.166667	9345728	-1.#IND00
318732144	51	0	1669.457513	31864	0	0.166667	31628	0	0.166667	9331711	-1.#IND00
318709288	47	0	1669.367065	32053	0	0.166667	31801	0	0.166667	9317636	-1.#IND00
318731013	62	0	1669.111880	31793	0	0.166667	31907	0	0.166667	9303582	-1.#IND00
318709714	48	0	1668.782496	31730	0	0.166667	31996	0	0.166667	9289748	-1.#IND00
318717202	43	1	1668.627143	32099	0	0.166667	31997	0	0.166667	9275828	-1.#IND00
318737223	56	0	1668.648773	32121	0	0.166667	31875	0	0.166667	9262001	-1.#IND00
318716781	41	0	1668.703465	31907	0	0.166667	31951	0	0.166667	9247976	-1.#IND00
318732694	40	0	1668.789618	31645	0	0.166667	31749	0	0.166667	9234166	-1.#IND00
318752353	60	0	1668.748071	31822	0	0.166667	31914	0	0.166667	9220360	-1.#IND00
318742570	53	1	1669.424622	32062	0	0.166667	31613	0	0.166667	9206596	-1.#IND00
318725864	38	0	1667.955341	31592	0	0.166667	32078	0	0.166667	9192825	-1.#IND00
318726825	60	0	1668.963690	32001	0	0.166667	31906	0	0.166667	9179033	-1.#IND00
318716092	55	0	1668.667016	31843	0	0.166667	31793	0	0.166667	9165085	-1.#IND00
318708108	64	1	1669.019786	31967	0	0.166667	31900	0	0.166667	9151272	-1.#IND00
318707235	58	0	1669.426372	31766	0	0.166667	32050	0	0.166667	9137603	-1.#IND00
318728833	46	0	1669.044258	31792	0	0.166667	31944	0	0.166667	9123792	-1.#IND00
318742697	62	0	1669.676573	31714	0	0.166667	32125	0	0.166667	9110168	-1.#IND00
318721592	42	0	1668.976253	31874	0	0.166667	32032	0	0.166667	9096521	-1.#IND00
318744146	57	0	1669.042880	31901	0	0.166667	32026	0	0.166667	9082866	-1.#IND00
318738456	51	0	1668.778101	31990	0	0.166667	31867	0	0.166667	9069364	-1.#IND00
318721442	52	0	1668.519877	32018	0	0.166667	31839	0	0.166667	9055539	-1.#IND00
318717240	51	0	1668.511454	31838	0	0.166667	31736	0	0.166667	9041938	-1.#IND00
318703876	50	0	1668.832593	31824	0	0.166667	31919	0	0.166667	9028382	-1.#IND00
318723836	52	1	1668.923850	31759	0	0.166667	32003	0	0.166667	9014953	-1.#IND00
318710775	50	0	1668.975971	31847	0	0.166667	31976	0	0.166667	9001603	-1.#IND00
318704094	39	1	1668.897477	31801	0	0.166667	31889	0	0.166667	8988168	-1.#IND00
318728789	49	0	1669.140848	31935	0	0.166667	31819	0	0.166667	8974873	-1.#IND00
318710083	51	1	1668.540368	31869	0	0.166667	31923	0	0.166667	8961336	-1.#IND00
318713778	53	0	1668.708279	31935	0	0.166667	31788	0	0.166667	8947833	-1.#IND00
318724327	38	0	1668.610423	31928	0	0.166667	31798	0	0.166667	8934667	-1.#IND00
318717092	37	0	1667.620536	31921	0	0.166667	31771	0	0.166667	8921228	-1.#IND00
318717877	43	1	1668.444949	31821	0	0.166667	31798	0	0.166667	8907738	-1.#IND00
318733164	47	2	1668.523775	31841	0	0.166667	31854	0	0.166667	8894350	-1.#IND00
318749248	47	0	1669.207025	31952	0	0.166667	31955	0	0.166667	8880950	-1.#IND00
318706933	46	1	1668.612382	31856	0	0.166667	31705	0	0.166667	8867724	-1.#IND00
318727028	55	0	1668.742564	32046	0	0.166667	32011	0	0.166667	8854407	-1.#IND00
318740264	43	0	1669.141641	31930	0	0.166667	31803	0	0.166667	8841196	-1.#IND00
318698829	53	0	1669.416838	32013	0	0.166667	31891	0	0.166667	8827937	-1.#IND00
318717717	67	0	1668.678878	31889	0	0.166667	32015	0	0.166667	8814691	-1.#IND00
318746303	45	2	1668.875038	31616	0	0.166667	31756	0	0.166667	8801359	-1.#IND00
318745272	39	0	1668.763148	31853	0	0.166667	31646	0	0.166667	8788010	-1.#IND00
318731549	58	0	1668.769810	31680	0	0.166667	31635	0	0.166667	8774800	-1.#IND00
318731518	51	0	1668.928677	31801	0	0.166667	32007	0	0.166667	8761726	-1.#IND00
318742601	58	0	1668.809663	31875	0	0.166667	31901	0	0.166667	8748735	-1.#IND00
318725253	46	0	1668.231936	31876	0	0.166667	31793	0	0.166667	8735825	-1.#IND00
318728492	44	1	1668.510807	32109	0	0.166667	31951	0	0.166667	8722792	-1.#IND00
318723131	40	2	1667.694858	31625	0	0.166667	32006	0	0.166667	8709872	-1.#IND00
318727827	55	0	1668.142807	32021	0	0.166667	31878	0	0.166667	8696845	-1.#IND00
318721170	58	0	1669.145354	31770	0	0.166667	31919	0	0.166667	8683831	-1.#IND00
npatches	nstrain	runtime	dt	init_x	init_y	init_y_blood	init_z	init_S	beta0	beta1	beta2	beta3	mean_beta	B	d	delta	delta_blood	b[0]	mut	m	CTL	c	g	epsilon	k	het	lambda	rho	omega	x_max	patch.dyna	DELTA	A	VA
10000	1	100.000000	0.001000	21900	9499	5000000	0.001000	10000000	1.165516	2.872023	2.501485	1.342493	2	800000000	0.010000	1.000000	432.000000	80000	0.000050	0.004800	0	0.500000	0.000000	2.500000	4.000000	0.500000	0.001000	0.001000	0.010000	31872	0	10.000000	7.000000	1.000000
sus	inf	inf_blood	z	x[0]	y[0][0]	z[0]	x[1]	y[1][0]	z[1]	S[0]	synchrony
219000000	94990000	5000000	10.000000	21900	9499	0.001000	21900	9499	0.001000	10000000	0.000000
295284818	8743675	45830	3941.516320	30316	459	0.394152	28192	1391	0.394152	10047638	0.000000
315597873	376759	1936	6325.793945	31744	12	0.632580	31220	95	0.632580	10038565	0.000000
318434901	10459	60	4740.723505	31774	0	0.254964	31786	2	0.702026	10023632	0.000000
318716269	518	0	1988.332991	31772	0	0.171043	31760	0	0.200811	10008529	0.000000
318710581	69	1	1691.717717	32098	0	0.166884	31722	0	0.168359	9993318	0.000000
318722852	34	0	1669.400959	31699	0	0.166677	31785	0	0.166751	9978278	0.000000
318738610	75	0	1668.983335	31762	0	0.166667	31826	0	0.166671	9963418	0.000000
318751687	49	0	1669.149935	31882	0	0.166667	31749	0	0.166667	9948292	0.000000
318732490	66	0	1668.227993	31766	0	0.166667	31815	0	0.166667	9933166	0.000000
318721237	40	0	1668.872079	31862	0	0.166667	31912	0	0.166667	9918197	0.000000
318732636	48	0	1668.601123	31754	0	0.166667	31848	0	0.166667	9903386	0.000000
318713455	32	0	1668.432793	31988	0	0.166667	31784	0	0.166667	9888567	0.000000
318742057	51	1	1668.636100	31996	0	0.166667	31699	0	0.166667	9873743	0.000000
318752865	64	0	1668.958922	31784	0	0.166667	31775	0	0.166667	9858858	0.000000
318734689	41	1	1668.646976	31779	0	0.166667	31714	0	0.166667	9843971	0.000000
318712694	51	0	1669.007166	31940	0	0.166667	32112	0	0.166667	9829206	0.000000
318705919	69	1	1669.222840	31761	0	0.166667	31859	0	0.166667	9814490	0.000000
318746585	55	0	1668.946520	31774	0	0.166667	31651	0	0.166667	9799646	0.000000
318732913	53	1	1669.040825	31771	0	0.166667	31921	0	0.166667	9785016	0.000000
318727542	44	1	1668.570064	31838	0	0.166667	31795	0	0.166667	9770368	0.000000
318723128	54	2	1668.647120	31848	0	0.166667	31754	0	0.166667	9755645	0.000000
318728489	53	1	1668.588288	31807	0	0.166667	31774	0	0.166667	9741172	0.000000
318703361	42	0	1668.159436	31856	0	0.166667	31932	0	0.166667	9726502	0.000000
318725526	37	1	1668.261987	31751	0	0.166667	31999	0	0.166667	9711793	0.000000
318736336	39	1	1668.357433	32134	0	0.166667	31855	0	0.166667	9697371	0.000000
318732378	42	0	1668.195562	31920	0	0.166667	31764	0	0.166667	9682896	0.000000
318727813	38	0	1668.318704	31629	0	0.166667	31942	0	0.166667	9668166	0.000000
318736271	54	2	1668.607685	31876	0	0.166667	31835	0	0.166667	9653664	0.000000
318738589	42	1	1668.244657	31758	0	0.166667	31725	0	0.166667	9639104	0.000000
318741065	44	1	1668.546310	31659	0	0.166667	31939	0	0.166667	9624765	0.000000
318742314	37	0	1667.752894	32024	0	0.166667	31831	0	0.166667	9610258	0.000000
318742875	46	0	1667.914130	31738	0	0.166667	31688	0	0.166667	9595920	0.000000
318746029	69	0	1669.336741	31898	0	0.166667	31825	0	0.166667	9581464	0.000000
318731253	58	0	1669.279814	31930	0	0.166667	31877	0	0.166667	9567178	0.000000
318748219	54	0	1668.644897	31955	0	0.166667	31883	0	0.166667	9552989	0.000000
318729403	47	0	1668.341670	31948	0	0.166667	31814	0	0.166667	9538753	0.000000
318732450	37	0	1668.089574	32009	0	0.166667	31808	0	0.166667	9524282	0.000000
318742092	32	0	1667.970234	31997	0	0.166667	31823	0	0.166667	9510032	0.000000
318736918	40	0	1668.479029	31769	0	0.166667	31608	0	0.166667	9495747	0.000000
318744796	38	1	1668.076713	32084	0	0.166667	31804	0	0.166667	9481547	-1.#IND00
318722511	47	0	1668.803493	31927	0	0.166667	31925	0	0.166667	9467370	-1.#IND00
318738812	53	0	1668.765757	31828	0	0.166667	31872	0	0.166667	9453260	-1.#IND00
318699635	36	0	1668.795535	31887	0	0.166667	31812	0	0.166667	9439002	-1.#IND00
318728731	39	0	1667.822757	31720	0	0.166667	31918	0	0.166667	9424670	-1.#IND00
318711155	43	0	1668.020518	31658	0	0.166667	31878	0	0.166667	9410779	-1.#IND00
318723771	46	0	1668.511194	31958	0	0.166667	31993	0	0.166667	9396594	-1.#IND00
318724447	29	1	1668.315976	31785	0	0.166667	31927	0	0.166667	9382397	-1.#IND00
318729109	48	0	1668.190635	32026	0	0.166667	31869	0	0.166667	9368477	-1.#IND00
318709172	40	1	1668.144182	31776	0	0.166667	32070	0	0.166667	9354289	-1.#IND00
318757255	57	0	1669.112092	31828	0	0.166667	31898	0	0.166667	9340176	-1.#IND00
318731449	51	1	1668.972062	31713	0	0.166667	31927	0	0.166667	9326113	-1.#IND00
318731072	51	0	1668.368424	31768	0	0.166667	31763	0	0.166667	9312100	-1.#IND00
318749551	42	0	1668.516948	31793	0	0.166667	31872	0	0.166667	9298291	-1.#IND00
318724921	41	0	1667.949788	32048	0	0.166667	32042	0	0.166667	9284402	-1.#IND00
318725428	49	1	1668.673126	31810	0	0.166667	31959	0	0.166667	9270697	-1.#IND00
318707397	44	0	1668.167905	32028	0	0.166667	31928	0	0.166667	9256918	-1.#IND00
318750408	34	0	1667.748582	31866	0	0.166667	32006	0	0.166667	9243070	-1.#IND00
318723679	53	0	1668.416995	31757	0	0.166667	32017	0	0.166667	9229025	-1.#IND00
318729400	24	0	1667.915291	31905	0	0.166667	31990	0	0.166667	9215066	-1.#IND00
318724495	46	0	1668.207715	31736	0	0.166667	31830	0	0.166667	9201126	-1.#IND00
318736624	36	0	1668.292598	31891	0	0.166667	32023	0	0.166667	9187536	-1.#IND00
318716273	44	1	1668.684271	31830	0	0.166667	31790	0	0.166667	9173857	-1.#IND00
318727776	46	0	1668.575250	31720	0	0.166667	32026	0	0.166667	9160033	-1.#IND00
318732856	40	0	1668.132951	31790	0	0.166667	31952	0	0.166667	9146388	-1.#IND00
318754168	57	1	1668.807805	31965	0	0.166667	31709	0	0.166667	9132714	-1.#IND00
318734048	40	0	1668.303624	31699	0	0.166667	31891	0	0.166667	9119059	-1.#IND00
318731061	75	1	1668.731555	31604	0	0.166667	31835	0	0.166667	9105323	-1.#IND00
318720835	64	0	1668.897282	31699	0	0.166667	32070	0	0.166667	9091856	-1.#IND00
318716397	56	1	1668.202900	31782	0	0.166667	31821	0	0.166667	9078336	-1.#IND00
318713931	46	1	1668.464738	31895	0	0.166667	31841	0	0.166667	9064770	-1.#IND00
318719588	55	0	1668.322047	32033	0	0.166667	31989	0	0.166667	9051063	-1.#IND00
318737794	52	0	1668.707315	31735	0	0.166667	31562	0	0.166667	9037562	-1.#IND00
318722495	62	0	1668.530383	31998	0	0.166667	32034	0	0.166667	9024223	-1.#IND00
318726070	41	0	1668.393739	32057	0	0.166667	31783	0	0.166667	9010568	-1.#IND00
318735002	44	2	1667.991001	31701	0	0.166667	31729	0	0.166667	8997189	-1.#IND00
318748507	36	0	1667.904407	31708	0	0.166667	31933	0	0.166667	8983741	-1.#IND00
318722302	21	0	1667.468942	31889	0	0.166667	31956	0	0.166667	8970303	-1.#IND00
318717432	42	0	1667.891570	31783	0	0.166667	31920	0	0.166667	8956753	-1.#IND00
318727776	34	0	1667.791130	31662	0	0.166667	31546	0	0.166667	8943317	-1.#IND00
318756468	38	1	1667.712000	31713	0	0.166667	31712	0	0.166667	8929779	-1.#IND00
318734806	25	0	1667.566761	31924	0	0.166667	31897	0	0.166667	8916357	-1.#IND00
318720639	44	1	1668.062643	31971	0	0.166667	31710	0	0.166667	8903050	-1.#IND00
318729562	46	0	1668.977780	31890	0	0.166667	31778	0	0.166667	8889748	-1.#IND00
318735887	64	0	1669.153271	31976	0	0.166667	31626	0	0.166667	8876489	-1.#IND00
318741863	43	0	1668.216336	32000	0	0.166667	31795	0	0.166667	8863016	-1.#IND00
318719426	60	0	1668.152338	32046	0	0.166667	31787	0	0.166667	8849787	-1.#IND00
318723579	40	0	1668.050345	31821	0	0.166667	32033	0	0.166667	8836570	-1.#IND00
318743222	39	0	1667.780984	31704	0	0.166667	31879	0	0.166667	8823323	-1.#IND00
318719969	35	0	1667.895430	32038	0	0.166667	31914	0	0.166667	8810062	-1.#IND00
318709667	37	0	1668.072753	31971	0	0.166667	31898	0	0.166667	8796763	-1.#IND00
318694148	39	0	1667.609989	31755	0	0.166667	31761	0	0.166667	8783634	-1.#IND00
318727574	57	0	1668.492717	31771	0	0.166667	31656	0	0.166667	8770646	-1.#IND00
318723546	45	0	1668.104658	31947	0	0.166667	31714	0	0.166667	8757601	-1.#IND00
318724822	46	1	1668.194286	31975	0	0.166667	31751	0	0.166667	8744477	-1.#IND00
318722415	31	0	1667.974491	32105	0	0.166667	31894	0	0.166667	8731540	-1.#IND00
318747012	40	0	1667.746904	31942	0	0.166667	31813	0	0.166667	8718587	-1.#IND00
318749212	45	1	1668.501101	31814	0	0.166667	31947	0	0.166667	8705549	-1.#IND00
318726056	44	0	1668.635098	31741	0	0.166667	31909	0	0.166667	8692526	-1.#IND00
318736041	39	0	1668.812819	31818	0	0.166667	31775	0	0.166667	8679638	-1.#IND00
npatches	nstrain	runtime	dt	init_x	init_y	init_y_blood	init_z	init_S	beta0	beta1	beta2	beta3	mean_beta	B	d	delta	delta_blood	b[0]	mut	m	CTL	c	g	epsilon	k	het	lambda	rho	omega	x_max	patch.dyna	DELTA	A	VA
10000	1	100.000000	0.001000	21900	9499	5000000	0.001000	10000000	1.489496	1.383390	2.671131	1.554822	2	800000000	0.010000	1.000000	432.000000	80000	0.000050	0.004800	0	0.500000	0.000000	2.500000	5.000000	0.500000	0.001000	0.001000	0.010000	31872	0	10.000000	7.000000	1.000000
sus	inf	inf_blood	z	x[0]	y[0][0]	z[0]	x[1]	y[1][0]	z[1]	S[0]	synchrony
219000000	94990000	5000000	10.000000	21900	9499	0.001000	21900	9499	0.001000	10000000	0.000000
296325490	7129535	37480	3941.516320	30393	445	0.394152	30346	428	0.394152	10045150	0.000000
316090085	186229	959	6315.182363	31683	9	0.632580	31506	5	0.632580	10034281	0.000000
318495911	2977	17	3335.042423	31743	0	0.281156	31890	0	0.215877	10019389	0.000000
318727104	179	0	1784.635853	31652	0	0.172341	31723	0	0.169106	10004330	0.000000
318716951	51	0	1675.780359	31637	0	0.166948	32023	0	0.166788	9989365	0.000000
318732770	38	0	1668.403922	31590	0	0.166681	32092	0	0.166673	9974432	0.000000
318712205	53	0	1668.702898	31952	0	0.166667	31877	0	0.166667	9959494	0.000000
318719388	41	0	1668.184758	32016	0	0.166667	31785	0	0.166667	9944575	0.000000
318714062	54	0	1668.238153	31719	0	0.166667	31868	0	0.166667	9929862	0.000000
318729038	36	0	1668.353102	32006	0	0.166667	31948	0	0.166667	9915010	0.000000
318711762	53	0	1667.996006	31987	0	0.166667	32010	0	0.166667	9900253	0.000000
318725353	52	0	1668.637106	31668	0	0.166667	31792	0	0.166667	9885362	0.000000
318753004	29	1	1667.700502	31962	0	0.166667	31908	0	0.166667	9870633	0.000000
318712441	40	0	1668.038485	31937	0	0.166667	31704	0	0.166667	9855812	0.000000
318730737	32	0	1667.503113	32010	0	0.166667	31913	0	0.166667	9840945	0.000000
318743826	45	0	1667.673927	31527	0	0.166667	32112	0	0.166667	9826226	0.000000
318713781	37	0	1668.017335	31744	0	0.166667	32005	0	0.166667	9811434	0.000000
318717689	41	0	1667.835854	31890	0	0.166667	31822	0	0.166667	9796413	0.000000
318716909	44	0	1668.013359	31786	0	0.166667	32082	0	0.166667	9781686	0.000000
318720500	50	0	1668.503493	32035	0	0.166667	31949	0	0.166667	9766924	0.000000
318736456	50	1	1668.342856	31633	0	0.166667	31527	0	0.166667	9752104	0.000000
318756086	48	0	1668.604937	31771	0	0.166667	31705	0	0.166667	9737657	0.000000
318716585	44	0	1668.285368	31915	0	0.166667	31961	0	0.166667	9723083	0.000000
318746773	44	0	1668.735961	32054	0	0.166667	31775	0	0.166667	9708533	0.000000
318718671	43	0	1667.724831	31873	0	0.166667	31862	0	0.166667	9693730	0.000000
318726898	52	0	1668.806945	31915	0	0.166667	32149	0	0.166667	9679032	0.000000
318702021	28	0	1667.932776	31836	0	0.166667	31855	0	0.166667	9664483	0.000000
318730063	46	1	1667.776137	31941	0	0.166667	31745	0	0.166667	9649840	0.000000
318724711	47	1	1668.304721	32035	0	0.166667	31596	0	0.166667	9635382	0.000000
318740903	35	0	1668.019446	31804	0	0.166667	31806	0	0.166667	9620824	0.000000
318743042	27	1	1667.515703	31916	0	0.166667	31937	0	0.166667	9606420	0.000000
318719084	51	0	1669.011744	32050	0	0.166667	31964	0	0.166667	9592076	0.000000
318751328	41	0	1667.886187	32000	0	0.166667	31943	0	0.166667	9577534	0.000000
318724577	42	0	1668.498154	32006	0	0.166667	31985	0	0.166667	9563194	0.000000
318702551	56	0	1668.890572	31957	0	0.166667	31747	0	0.166667	9548845	0.000000
318708117	42	0	1667.976109	31691	0	0.166667	31851	0	0.166667	9534542	0.000000
318729022	44	0	1668.612935	31896	0	0.166667	31967	0	0.166667	9520335	0.000000
318716647	38	0	1667.839118	31835	0	0.166667	32011	0	0.166667	9505863	0.000000
318725918	37	1	1667.883158	31993	0	0.166667	31811	0	0.166667	9491477	0.000000
318717473	24	0	1667.679107	31646	0	0.166667	31853	0	0.166667	9477173	-1.#IND00
318724629	37	0	1667.982985	31651	0	0.166667	31847	0	0.166667	9462907	-1.#IND00
318697257	37	0	1668.306352	31944	0	0.166667	31882	0	0.166667	9448799	-1.#IND00
318729686	47	0	1667.949716	32148	0	0.166667	32007	0	0.166667	9434794	-1.#IND00
318721715	47	1	1668.063152	31863	0	0.166667	31792	0	0.166667	9420597	-1.#IND00
318724452	47	0	1668.321780	31876	0	0.166667	31865	0	0.166667	9406442	-1.#IND00
318729980	46	0	1668.242704	31974	0	0.166667	32008	0	0.166667	9392138	-1.#IND00
318730885	49	0	1667.968689	31812	0	0.166667	31824	0	0.166667	9378101	-1.#IND00
318712128	45	0	1668.476269	31937	0	0.166667	31777	0	0.166667	9364041	-1.#IND00
318749858	63	0	1668.502815	31931	0	0.166667	31928	0	0.166667	9350121	-1.#IND00
318737492	33	0	1667.879566	31922	0	0.166667	31740	0	0.166667	9336053	-1.#IND00
318732613	56	0	1668.466880	32040	0	0.166667	31765	0	0.166667	9321987	-1.#IND00
318726953	47	0	1668.248693	31859	0	0.166667	31914	0	0.166667	9308039	-1.#IND00
318737486	41	0	1668.511441	31936	0	0.166667	31930	0	0.166667	9294083	-1.#IND00
318725552	33	0	1667.918106	32025	0	0.166667	31801	0	0.166667	9280063	-1.#IND00
318728912	42	0	1667.603641	32085	0	0.166667	31752	0	0.166667	9266176	-1.#IND00
318726804	33	0	1668.031776	31792	0	0.166667	31758	0	0.166667	9252389	-1.#IND00
318741400	46	0	1668.370297	31870	0	0.166667	32093	0	0.166667	9238640	-1.#IND00
318746196	44	0	1668.367412	31877	0	0.166667	31928	0	0.166667	9224847	-1.#IND00
318730116	44	1	1668.315284	31968	0	0.166667	31943	0	0.166667	9210902	-1.#IND00
318734906	38	0	1668.584017	31676	0	0.166667	31991	0	0.166667	9197162	-1.#IND00
318730731	55	0	1668.193290	31758	0	0.166667	31850	0	0.166667	9183295	-1.#IND00
318705679	41	0	1668.404520	32060	0	0.166667	32065	0	0.166667	9169585	-1.#IND00
318718731	37	0	1667.650036	31812	0	0.166667	31952	0	0.166667	9155749	-1.#IND00
318732321	36	0	1668.056244	31928	0	0.166667	31749	0	0.166667	9142134	-1.#IND00
318733004	32	0	1667.969965	31822	0	0.166667	31610	0	0.166667	9128609	-1.#IND00
318704691	33	1	1667.600397	31885	0	0.166667	31719	0	0.166667	9114971	-1.#IND00
318712039	60	0	1668.871041	31733	0	0.166667	31835	0	0.166667	9101313	-1.#IND00
318734185	40	0	1668.262721	31952	0	0.166667	31855	0	0.166667	9087619	-1.#IND00
318735584	39	0	1668.242040	31731	0	0.166667	32036	0	0.166667	9073907	-1.#IND00
318723375	39	1	1667.860979	31747	0	0.166667	31756	0	0.166667	9060276	-1.#IND00
318731088	32	0	1667.537884	32071	0	0.166667	31823	0	0.166667	9046652	-1.#IND00
318721913	45	0	1668.402108	32067	0	0.166667	31821	1	0.166667	9033165	-1.#IND00
318726742	47	0	1667.776911	31838	0	0.166667	31883	0	0.166667	9019720	-1.#IND00
318757269	47	1	1668.312697	32072	0	0.166667	31962	0	0.166667	9006309	-1.#IND00
318732743	51	0	1668.378009	32011	0	0.166667	31887	0	0.166667	8992885	-1.#IND00
318716966	40	0	1668.054680	31805	0	0.166667	31707	0	0.166667	8979297	-1.#IND00
318712411	45	0	1667.555437	32047	0	0.166667	31862	0	0.166667	8965972	-1.#IND00
318719808	44	0	1668.610875	31720	0	0.166667	31865	0	0.166667	8952447	-1.#IND00
318731473	61	0	1668.801684	31909	0	0.166667	31847	0	0.166667	8938832	-1.#IND00
318742381	46	0	1668.727921	31841	0	0.166667	31700	0	0.166667	8925451	-1.#IND00
318716690	35	0	1667.970301	31770	0	0.166667	32044	0	0.166667	8912010	-1.#IND00
318731599	40	1	1667.939071	31739	0	0.166667	31825	0	0.166667	8898598	-1.#IND00
318724903	33	1	1668.159809	31981	0	0.166667	31711	0	0.166667	8885004	-1.#IND00
318739552	46	0	1667.934414	31764	0	0.166667	31952	0	0.166667	8871812	-1.#IND00
318707689	49	1	1668.842765	31741	0	0.166667	32017	0	0.166667	8858549	-1.#IND00
318713013	29	0	1667.951286	31723	0	0.166667	32088	0	0.166667	8845308	-1.#IND00
318726054	40	0	1668.044665	31778	0	0.166667	31920	0	0.166667	8832229	-1.#IND00
318710826	37	0	1667.897277	31906	0	0.166667	31872	0	0.166667	8819130	-1.#IND00
318734064	46	0	1668.451095	31967	0	0.166667	31716	0	0.166667	8806049	-1.#IND00
318731758	58	0	1668.428414	31943	0	0.166667	31839	0	0.166667	8792823	-1.#IND00
318732947	37	0	1667.542781	31657	0	0.166667	31948	0	0.166667	8779787	-1.#IND00
318728315	62	0	1668.444716	31863	0	0.166667	31856	0	0.166667	8766706	-1.#IND00
318746208	52	0	1668.076462	32027	0	0.166667	32018	0	0.166667	8753439	-1.#IND00
318719199	56	0	1668.526528	31716	0	0.166667	31786	0	0.166667	8740237	-1.#IND00
318726307	53	0	1668.890553	31833	0	0.166667	31840	0	0.166667	8727119	-1.#IND00
318704185	54	0	1668.870826	31911	0	0.166667	31903	0	0.166667	8714063	-1.#IND00
318746869	35	0	1667.917638	31941	0	0.166667	32099	0	0.166667	8700973	-1.#IND00
318732645	34	0	1667.533739	31802	0	0.166667	31842	0	0.166667	8688000	-1.#IND00
318725466	26	0	1667.795308	31780	0	0.166667	31768	0	0.166667	8675099	-1.#IND00
npatches	nstrain	runtime	dt	init_x	init_y	init_y_blood	init_z	init_S	beta0	beta1	beta2	beta3	mean_beta	B	d	delta	delta_blood	b[0]	mut	m	CTL	c	g	epsilon	k	het	lambda	rho	omega	x_max	patch.dyna	DELTA	A	VA
10000	1	100.000000	0.001000	21900	9499	5000000	0.001000	10000000	2.329307	1.189466	2.121307	1.827475	2	800000000	0.010000	1.000000	432.000000	80000	0.000050	0.004800	0	0.500000	0.000000	2.500000	6.000000	0.500000	0.001000	0.001000	0.010000	31872	0	10.000000	7.000000	1.000000
sus	inf	inf_blood	z	x[0]	y[0][0]	z[0]	x[1]	y[1][0]	z[1]	S[0]	synchrony
219000000	94990000	5000000	10.000000	21900	9499	0.001000	21900	9499	0.001000	10000000	0.000000
297290112	5791140	30391	3941.516320	29582	664	0.394152	30489	292	0.394152	10043412	0.000000
316460575	89963	483	6230.017393	31640	8	0.632580	31885	6	0.632580	10031771	0.000000
318530510	1156	6	2567.328236	31732	0	0.231914	31999	0	0.228344	10016856	0.000000
318697458	84	0	1724.333099	31747	0	0.169901	32068	0	0.169724	10001782	0.000000
318734152	48	0	1671.584841	31862	0	0.166827	32070	0	0.166818	9986848	0.000000
318707460	54	1	1669.127419	31950	0	0.166675	31686	0	0.166674	9971820	0.000000
318724339	30	0	1667.664764	31742	0	0.166667	31816	0	0.166667	9956857	0.000000
318723365	29	0	1667.877917	31777	0	0.166667	31888	0	0.166667	9941977	0.000000
318721981	29	0	1667.729722	32213	0	0.166667	31699	0	0.166667	9927135	0.000000
318725283	26	0	1667.517979	31696	0	0.166667	31838	0	0.166667	9912202	0.000000
318731829	40	0	1668.220342	31918	0	0.166667	31710	0	0.166667	9897224	0.000000
318726064	44	0	1668.539024	31750	0	0.166667	31801	0	0.166667	9882355	0.000000
318716856	51	0	1667.944685	32064	0	0.166667	31850	0	0.166667	9867741	0.000000
318738829	51	0	1668.535261	32309	0	0.166667	31782	0	0.166667	9853062	0.000000
318724671	45	0	1668.275196	32045	0	0.166667	31810	0	0.166667	9838500	0.000000
318732118	30	1	1668.217490	31855	0	0.166667	31821	0	0.166667	9823867	0.000000
318734587	28	0	1667.281934	31913	0	0.166667	31752	0	0.166667	9809184	0.000000
318721910	45	1	1667.983805	31831	0	0.166667	31785	0	0.166667	9794457	0.000000
318747365	32	0	1667.613475	31824	0	0.166667	31819	0	0.166667	9779827	0.000000
318723903	36	0	1667.954535	31647	0	0.166667	31708	0	0.166667	9765104	0.000000
318749013	36	0	1668.164880	31892	0	0.166667	31813	0	0.166667	9750525	0.000000
318736284	31	0	1667.649421	31733	0	0.166667	32062	0	0.166667	9735829	0.000000
318706448	46	0	1667.890171	31646	0	0.166667	31817	0	0.166667	9721207	0.000000
318750325	56	0	1668.827121	31763	0	0.166667	31787	0	0.166667	9706620	0.000000
318713464	43	1	1667.823828	31880	0	0.166667	31865	0	0.166667	9692011	0.000000
318704771	48	3	1667.963040	32066	0	0.166667	32023	0	0.166667	9677498	0.000000
318719343	53	0	1668.639421	31737	0	0.166667	31918	0	0.166667	9663013	0.000000
318726506	50	0	1668.106259	31921	0	0.166667	31927	0	0.166667	9648568	0.000000
318722348	57	0	1668.912877	31732	0	0.166667	31945	0	0.166667	9633876	0.000000
318733667	38	0	1667.993616	31805	0	0.166667	32004	0	0.166667	9619228	0.000000
318712859	38	0	1667.615298	31964	0	0.166667	31780	0	0.166667	9605019	0.000000
318727364	29	0	1667.928947	31906	0	0.166667	31885	0	0.166667	9590631	0.000000
318732834	36	1	1667.985171	31866	0	0.166667	31872	0	0.166667	9576357	0.000000
318722146	26	2	1667.708436	31983	0	0.166667	32012	0	0.166667	9562066	0.000000
318716765	37	0	1667.666476	31927	0	0.166667	31791	0	0.166667	9547778	0.000000
318745759	40	0	1668.069271	31931	0	0.166667	31943	0	0.166667	9533269	0.000000
318728358	49	0	1668.838408	31655	0	0.166667	31719	0	0.166667	9519102	0.000000
318725550	35	1	1668.208929	31832	0	0.166667	31661	0	0.166667	9504907	0.000000
318700548	41	0	1667.835473	31795	0	0.166667	31891	0	0.166667	9490421	0.000000
318732527	40	0	1668.081707	31935	0	0.166667	31831	0	0.166667	9476178	-1.#IND00
318745050	35	0	1667.533496	31775	0	0.166667	31698	0	0.166667	9462112	-1.#IND00
318730835	53	0	1668.489083	32088	0	0.166667	31871	0	0.166667	9447776	-1.#IND00
318726695	53	0	1667.979653	31913	0	0.166667	32021	0	0.166667	9433753	-1.#IND00
318720254	37	0	1667.940680	31951	0	0.166667	31874	0	0.166667	9419622	-1.#IND00
318741486	35	0	1667.734546	31901	0	0.166667	31924	0	0.166667	9405351	-1.#IND00
318720289	28	0	1667.401283	31563	0	0.166667	31736	0	0.166667	9391297	-1.#IND00
318697722	51	0	1667.876189	31752	0	0.166667	31648	0	0.166667	9377344	-1.#IND00
318714009	22	0	1667.286719	31866	0	0.166667	31845	0	0.166667	9363261	-1.#IND00
318748473	36	0	1668.126714	32038	0	0.166667	31745	0	0.166667	9349182	-1.#IND00
318728762	30	0	1667.317194	31785	0	0.166667	31919	0	0.166667	9334984	-1.#IND00
318723640	30	0	1667.577049	31820	0	0.166667	31938	0	0.166667	9321201	-1.#IND00
318743219	49	0	1668.404754	31901	0	0.166667	32187	0	0.166667	9307164	-1.#IND00
318732913	47	0	1668.165393	32015	0	0.166667	31837	0	0.166667	9293079	-1.#IND00
318741702	41	0	1668.445922	31922	0	0.166667	31751	0	0.166667	9279144	-1.#IND00
318717834	40	1	1668.052951	31778	0	0.166667	31926	0	0.166667	9265189	-1.#IND00
318730473	49	0	1667.861391	31852	0	0.166667	31946	0	0.166667	9251230	-1.#IND00
318745576	25	1	1667.876226	32010	0	0.166667	31924	0	0.166667	9237316	-1.#IND00
318723070	43	0	1668.489464	31691	0	0.166667	31889	0	0.166667	9223427	-1.#IND00
318707694	25	0	1668.377736	32022	0	0.166667	31957	0	0.166667	9209763	-1.#IND00
318722089	34	0	1667.962415	31903	0	0.166667	31731	0	0.166667	9195901	-1.#IND00
318723421	25	0	1667.724931	31985	0	0.166667	31991	0	0.166667	9182073	-1.#IND00
318709775	38	0	1667.987467	31854	0	0.166667	31889	0	0.166667	9168414	-1.#IND00
318716705	46	2	1668.042655	31890	0	0.166667	31960	0	0.166667	9154680	-1.#IND00
318729307	44	0	1668.349009	31656	0	0.166667	31791	0	0.166667	9140760	-1.#IND00
318699220	38	0	1668.242281	31794	0	0.166667	32015	0	0.166667	9127177	-1.#IND00
318736462	32	0	1667.802084	31697	0	0.166667	32036	0	0.166667	9113548	-1.#IND00
318730811	45	0	1668.256563	31904	0	0.166667	31877	0	0.166667	9099990	-1.#IND00
318724633	39	0	1668.028430	31738	0	0.166667	31796	0	0.166667	9086572	-1.#IND00
318711753	42	0	1668.120465	31786	0	0.166667	31911	0	0.166667	9072894	-1.#IND00
318729098	35	0	1667.726738	31789	0	0.166667	31926	0	0.166667	9059301	-1.#IND00
318716795	32	0	1667.897318	31923	0	0.166667	32110	0	0.166667	9045727	-1.#IND00
318733651	34	0	1667.719960	32063	0	0.166667	31778	0	0.166667	9032136	-1.#IND00
318737937	41	1	1667.739197	31806	0	0.166667	31836	0	0.166667	9018686	-1.#IND00
318732150	28	0	1668.410467	31784	0	0.166667	31607	0	0.166667	9005252	-1.#IND00
318733466	29	1	1667.653987	31805	0	0.166667	32043	0	0.166667	8991711	-1.#IND00
318738708	30	0	1667.311088	31954	0	0.166667	31998	0	0.166667	8978227	-1.#IND00
318735930	37	0	1667.634434	32013	0	0.166667	31989	0	0.166667	8964771	-1.#IND00
318739690	45	0	1668.474965	31801	0	0.166667	31724	0	0.166667	8951317	-1.#IND00
318712945	30	0	1667.979594	31849	0	0.166667	31929	0	0.166667	8937927	-1.#IND00
318718218	51	0	1668.137221	31946	0	0.166667	31902	1	0.166667	8924406	-1.#IND00
318737299	31	0	1667.588390	32007	0	0.166667	31665	0	0.166667	8911022	-1.#IND00
318739151	45	0	1667.917855	31900	0	0.166667	31979	0	0.166667	8897563	-1.#IND00
318715203	35	0	1667.829745	31840	0	0.166667	32045	0	0.166667	8884221	-1.#IND00
318725388	24	0	1668.018353	31871	0	0.166667	31853	0	0.166667	8871008	-1.#IND00
318742668	41	0	1667.810749	31934	0	0.166667	32017	0	0.166667	8857787	-1.#IND00
318737458	41	0	1668.138858	31824	0	0.166667	31747	0	0.166667	8844607	-1.#IND00
318713415	37	0	1667.809456	31794	0	0.166667	31925	0	0.166667	8831187	-1.#IND00
318719211	44	0	1668.321531	31930	0	0.166667	31939	0	0.166667	8817918	-1.#IND00
318726682	41	0	1668.518065	31693	0	0.166667	31828	0	0.166667	8804582	-1.#IND00
318723274	42	0	1667.941575	31938	0	0.166667	31692	0	0.166667	8791327	-1.#IND00
318724030	41	0	1668.277124	31871	0	0.166667	32131	0	0.166667	8778082	-1.#IND00
318717550	31	0	1667.671489	31865	0	0.166667	32036	0	0.166667	8764992	-1.#IND00
318737285	44	0	1667.955188	31778	0	0.166667	31926	0	0.166667	8751637	-1.#IND00
318735948	39	0	1667.886144	31908	0	0.166667	31973	0	0.166667	8738427	-1.#IND00
318734523	28	1	1667.582427	31982	0	0.166667	31942	0	0.166667	8725220	-1.#IND00
318726322	45	0	1667.671218	31952	0	0.166667	31847	0	0.166667	8711964	-1.#IND00
318724069	44	0	1668.149182	31856	0	0.166667	31752	0	0.166667	8698851	-1.#IND00
318731943	41	0	1668.412599	31767	0	0.166667	31927	0	0.166667	8685925	-1.#IND00
318731504	31	1	1667.609816	31926	0	0.166667	31893	0	0.166667	8672791	-1.#IND00
npatches	nstrain	runtime	dt	init_x	init_y	init_y_blood	init_z	init_S	beta0	beta1	beta2	beta3	mean_beta	B	d	delta	delta_blood	b[0]	mut	m	CTL	c	g	epsilon	k	het	lambda	rho	omega	x_max	patch.dyna	DELTA	A	VA
10000	1	100.000000	0.001000	21900	9499	5000000	0.001000	10000000	1.685422	2.983701	2.609403	1.330444	2	800000000	0.010000	1.000000	432.000000	80000	0.000050	0.004800	0	0.500000	0.000000	2.500000	7.000000	0.500000	0.001000	0.001000	0.010000	31872	0	10.000000	7.000000	1.000000
sus	inf	inf_blood	z	x[0]	y[0][0]	z[0]	x[1]	y[1][0]	z[1]	S[0]	synchrony
219000000	94990000	5000000	10.000000	21900	9499	0.001000	21900	9499	0.001000	10000000	0.000000
298243156	4679843	24446	3941.516320	30095	365	0.394152	28938	821	0.394152	10041242	0.000000
316692000	43337	226	5928.211949	31872	1	0.542501	31558	14	0.632580	10028313	0.000000
318537233	458	1	2172.554523	31894	0	0.185294	31841	0	0.260725	10013235	0.000000
318719774	52	0	1697.496606	31875	0	0.167590	31933	0	0.171328	9998184	0.000000
318738298	47	0	1669.473440	31807	0	0.166712	31722	0	0.166898	9983210	0.000000
318700911	20	2	1667.745532	31735	0	0.166669	31957	0	0.166678	9968356	0.000000
318746119	51	1	1667.948963	31839	0	0.166667	31585	0	0.166667	9953386	0.000000
318728124	37	0	1668.144135	32051	0	0.166667	31724	0	0.166667	9938576	0.000000
318724422	40	0	1667.741530	32031	0	0.166667	31976	0	0.166667	9923810	0.000000
318722491	25	1	1667.610109	31859	0	0.166667	32063	0	0.166667	9908772	0.000000
318715412	28	0	1668.040586	32097	0	0.166667	31807	0	0.166667	9894092	0.000000
318736656	50	0	1667.972846	31890	0	0.166667	31852	0	0.166667	9879242	0.000000
318725222	24	0	1667.688419	31797	0	0.166667	31815	0	0.166667	9864361	0.000000
318741669	37	0	1668.170937	31722	0	0.166667	31740	0	0.166667	9849447	0.000000
318747066	31	0	1667.856146	31845	0	0.166667	31838	0	0.166667	9834805	0.000000
318731877	31	0	1667.612358	31709	0	0.166667	31722	0	0.166667	9820285	0.000000
318714535	39	0	1667.581187	31879	0	0.166667	31969	0	0.166667	9805513	0.000000
318713835	32	0	1668.118779	31895	0	0.166667	31989	0	0.166667	9790821	0.000000
318718886	34	0	1667.778285	31802	0	0.166667	32066	0	0.166667	9776081	0.000000
318727381	43	1	1668.219723	31901	0	0.166667	32019	0	0.166667	9761112	0.000000
318717700	32	0	1668.034457	31901	0	0.166667	31972	0	0.166667	9746498	0.000000
318719886	42	0	1667.383481	31838	0	0.166667	31945	0	0.166667	9731971	0.000000
318704423	30	0	1668.027226	31790	0	0.166667	31910	0	0.166667	9717429	0.000000
318732862	45	1	1667.877155	32207	0	0.166667	32048	0	0.166667	9703019	0.000000
318738430	26	0	1667.867611	32015	0	0.166667	32096	0	0.166667	9688449	0.000000
318723750	28	1	1667.361978	31968	0	0.166667	31792	0	0.166667	9673800	0.000000
318720761	33	0	1667.726944	31801	0	0.166667	31939	0	0.166667	9659093	0.000000
318743131	41	1	1667.564683	31722	0	0.166667	31817	0	0.166667	9644596	0.000000
318730032	37	0	1668.085358	31642	0	0.166667	31843	0	0.166667	9630222	0.000000
318735740	33	0	1667.761284	31772	0	0.166667	31913	0	0.166667	9615807	0.000000
318747050	32	0	1667.998474	31926	0	0.166667	31861	0	0.166667	9601466	0.000000
318731390	28	0	1667.521226	31728	0	0.166667	31903	0	0.166667	9587365	0.000000
318732590	44	0	1668.276267	32141	0	0.166667	31909	0	0.166667	9573152	0.000000
318697583	30	0	1667.783241	31863	0	0.166667	31820	0	0.166667	9559058	0.000000
318732635	44	0	1667.917638	32075	0	0.166667	31866	0	0.166667	9544712	0.000000
318730292	36	0	1668.077073	31957	0	0.166667	31950	0	0.166667	9530237	0.000000
318717840	39	0	1668.256984	31782	0	0.166667	31910	0	0.166667	9515963	0.000000
318722279	47	0	1668.436350	32063	0	0.166667	31889	0	0.166667	9501843	0.000000
318734563	30	0	1667.428733	31961	0	0.166667	31725	0	0.166667	9487604	0.000000
318719188	25	1	1667.739579	31963	0	0.166667	31827	0	0.166667	9473468	-1.#IND00
318726052	42	1	1667.857240	31765	0	0.166667	31797	0	0.166667	9459420	-1.#IND00
318716672	38	0	1667.639317	31703	0	0.166667	31930	0	0.166667	9445168	-1.#IND00
318716368	17	0	1667.830215	31960	0	0.166667	31789	0	0.166667	9431089	-1.#IND00
318724746	38	0	1667.526031	31879	0	0.166667	31917	0	0.166667	9416782	-1.#IND00
318705670	44	0	1668.065422	31920	0	0.166667	31890	0	0.166667	9402814	-1.#IND00
318716281	35	1	1668.693357	31625	0	0.166667	31649	0	0.166667	9388811	-1.#IND00
318724306	41	0	1668.474369	31777	0	0.166667	31867	0	0.166667	9374880	-1.#IND00
318734628	45	0	1668.732038	31794	0	0.166667	31893	0	0.166667	9360643	-1.#IND00
318736419	27	0	1667.640198	31741	0	0.166667	32112	0	0.166667	9346555	-1.#IND00
318716323	26	0	1667.114660	31917	0	0.166667	31771	0	0.166667	9332648	-1.#IND00
318720028	36	0	1668.253812	31997	0	0.166667	31815	0	0.166667	9318727	-1.#IND00
318737406	35	0	1667.917173	31971	0	0.166667	31801	0	0.166667	9304871	-1.#IND00
318733439	30	0	1667.560611	31818	0	0.166667	31707	0	0.166667	9291024	-1.#IND00
318728966	26	0	1667.527952	31882	0	0.166667	31818	0	0.166667	9277005	-1.#IND00
318710488	43	1	1667.791388	31950	0	0.166667	31911	0	0.166667	9263295	-1.#IND00
318746024	32	1	1667.896766	31768	0	0.166667	31915	0	0.166667	9249323	-1.#IND00
318730622	33	0	1667.860561	31746	0	0.166667	31844	0	0.166667	9235466	-1.#IND00
318723935	33	0	1667.994017	31941	0	0.166667	31994	0	0.166667	9221465	-1.#IND00
318748294	26	0	1667.991699	32008	0	0.166667	32065	0	0.166667	9207843	-1.#IND00
318722262	22	1	1667.448558	31831	0	0.166667	32050	0	0.166667	9193930	-1.#IND00
318728784	35	0	1667.737267	31829	0	0.166667	31989	0	0.166667	9180105	-1.#IND00
318733669	30	0	1667.768912	31872	0	0.166667	31989	0	0.166667	9166407	-1.#IND00
318719332	51	0	1667.757164	31953	0	0.166667	31730	0	0.166667	9152513	-1.#IND00
318718971	25	0	1667.294119	32134	0	0.166667	31894	0	0.166667	9138880	-1.#IND00
318730148	29	0	1667.323572	32018	0	0.166667	31999	0	0.166667	9125269	-1.#IND00
318714559	20	0	1667.293982	31896	0	0.166667	31897	0	0.166667	9111542	-1.#IND00
318748958	38	0	1667.820928	31936	0	0.166667	31948	0	0.166667	9097873	-1.#IND00
318712890	27	0	1667.962452	32021	0	0.166667	31886	0	0.166667	9084194	-1.#IND00
318719448	45	0	1668.160328	32160	0	0.166667	31832	0	0.166667	9070642	-1.#IND00
318724083	40	0	1668.091618	31993	0	0.166667	31993	0	0.166667	9056848	-1.#IND00
318735465	44	0	1668.431519	32028	0	0.166667	31770	0	0.166667	9043361	-1.#IND00
318735169	29	0	1668.386055	31860	0	0.166667	32003	0	0.166667	9029883	-1.#IND00
318717819	34	0	1667.782997	31821	0	0.166667	31914	0	0.166667	9016216	-1.#IND00
318743406	29	1	1667.793249	32013	0	0.166667	31943	0	0.166667	9002805	-1.#IND00
318716843	50	1	1667.991769	32047	0	0.166667	32047	0	0.166667	8989370	-1.#IND00
318731852	28	0	1667.443963	31784	0	0.166667	31931	0	0.166667	8975783	-1.#IND00
318733540	56	0	1668.224184	31744	0	0.166667	31921	0	0.166667	8962100	-1.#IND00
318708191	40	1	1668.128661	31917	0	0.166667	32048	0	0.166667	8948610	-1.#IND00
318725279	29	0	1667.762139	31814	0	0.166667	31982	0	0.166667	8935214	-1.#IND00
318709314	52	0	1668.074239	31994	0	0.166667	31859	0	0.166667	8921927	-1.#IND00
318741593	36	0	1668.096389	31784	0	0.166667	31970	0	0.166667	8908265	-1.#IND00
318754604	24	0	1667.671965	31705	0	0.166667	31959	0	0.166667	8894853	-1.#IND00
318735903	29	0	1667.651204	31907	0	0.166667	31797	0	0.166667	8881448	-1.#IND00
318710354	35	0	1667.603227	31905	0	0.166667	31684	0	0.166667	8868104	-1.#IND00
318740959	28	0	1667.394667	31910	0	0.166667	31764	0	0.166667	8854881	-1.#IND00
318713481	41	0	1667.671947	31760	0	0.166667	31877	0	0.166667	8841588	-1.#IND00
318717237	33	0	1668.390418	31907	0	0.166667	32021	0	0.166667	8828510	-1.#IND00
318713080	24	0	1667.644942	31854	0	0.166667	31799	0	0.166667	8815233	-1.#IND00
318730145	44	1	1668.068511	31704	0	0.166667	32076	0	0.166667	8802099	-1.#IND00
318713477	32	0	1667.690514	31840	0	0.166667	31915	0	0.166667	8788933	-1.#IND00
318728139	49	1	1667.776270	31863	0	0.166667	31780	0	0.166667	8775701	-1.#IND00
318737536	37	0	1668.389589	31855	0	0.166667	31853	0	0.166667	8762740	-1.#IND00
318724070	22	0	1667.763789	31970	0	0.166667	31657	0	0.166667	8749595	-1.#IND00
318712611	45	0	1668.399166	31760	0	0.166667	31929	0	0.166667	8736525	-1.#IND00
318729447	46	0	1668.188964	31699	0	0.166667	31809	0	0.166667	8723408	-1.#IND00
318731908	39	0	1667.835769	31814	0	0.166667	31999	0	0.166667	8710223	-1.#IND00
318716113	17	0	1667.318008	31901	0	0.166667	31886	0	0.166667	8697352	-1.#IND00
318747483	42	1	1668.201406	31912	0	0.166667	31845	0	0.166667	8684408	-1.#IND00
318744412	40	2	1667.819970	31881	0	0.166667	31927	0	0.166667	8671521	-1.#IND00
npatches	nstrain	runtime	dt	init_x	init_y	init_y_blood	init_z	init_S	beta0	beta1	beta2	beta3	mean_beta	B	d	delta	delta_blood	b[0]	mut	m	CTL	c	g	epsilon	k	het	lambda	rho	omega	x_max	patch.dyna	DELTA	A	VA
10000	1	100.000000	0.001000	21900	9499	5000000	0.001000	10000000	1.987850	1.430408	1.398231	2.849778	2	800000000	0.010000	1.000000	432.000000	80000	0.000050	0.004800	0	0.500000	0.000000	2.500000	8.000000	0.500000	0.001000	0.001000	0.010000	31872	0	10.000000	7.000000	1.000000
sus	inf	inf_blood	z	x[0]	y[0][0]	z[0]	x[1]	y[1][0]	z[1]	S[0]	synchrony
219000000	94990000	5000000	10.000000	21900	9499	0.001000	21900	9499	0.001000	10000000	0.000000
298975151	3808473	20055	3941.516320	30030	349	0.394152	30121	234	0.394152	10039484	0.000000
316870165	21594	118	5433.691015	31252	7	0.632580	31662	0	0.528608	10026301	0.000000
318589627	216	1	1984.430213	31705	0	0.205101	31658	0	0.184606	10011425	0.000000
318713247	42	0	1684.578603	31837	0	0.168572	32024	0	0.167556	9996576	0.000000
318710204	25	0	1668.411396	31921	0	0.166761	32077	0	0.166711	9981556	0.000000
318714266	31	0	1667.505588	31904	0	0.166671	31836	0	0.166669	9966621	0.000000
318729656	22	0	1667.194052	31900	0	0.166667	31824	0	0.166667	9951811	0.000000
318716475	28	0	1668.051727	31755	0	0.166667	32003	0	0.166667	9936872	0.000000
318726084	24	0	1667.251528	31854	0	0.166667	31885	0	0.166667	9921906	0.000000
318732155	15	0	1667.168055	31924	0	0.166667	32317	0	0.166667	9907139	0.000000
318704609	28	0	1667.256729	31700	0	0.166667	31780	0	0.166667	9892082	0.000000
318709273	44	0	1667.813214	31893	0	0.166667	31743	0	0.166667	9877198	0.000000
318729951	40	0	1667.698619	31918	0	0.166667	31874	0	0.166667	9862413	0.000000
318720791	29	1	1667.410004	31986	0	0.166667	32098	0	0.166667	9847564	0.000000
318724240	34	0	1667.618382	31907	0	0.166667	31831	0	0.166667	9832581	0.000000
318723826	34	0	1667.573268	32018	0	0.166667	31906	0	0.166667	9817769	0.000000
318730451	45	0	1667.989598	31707	0	0.166667	31812	0	0.166667	9803025	0.000000
318719177	48	2	1668.238135	31632	0	0.166667	31933	0	0.166667	9788425	0.000000
318726857	41	2	1668.179022	31735	0	0.166667	32109	0	0.166667	9773874	0.000000
318711606	31	0	1667.676900	31868	0	0.166667	31876	0	0.166667	9759190	0.000000
318732199	38	0	1667.786901	31847	0	0.166667	31848	0	0.166667	9744684	0.000000
318725520	39	0	1667.981281	31719	0	0.166667	31989	0	0.166667	9730268	0.000000
318738758	29	0	1667.970973	32065	0	0.166667	32043	0	0.166667	9715922	0.000000
318707782	19	0	1667.460246	31865	0	0.166667	31855	0	0.166667	9701369	0.000000
318717273	28	0	1667.395059	31798	0	0.166667	31828	0	0.166667	9686846	0.000000
318729824	36	2	1667.795962	31927	0	0.166667	31851	0	0.166667	9672485	0.000000
318725464	47	0	1667.931603	31880	0	0.166667	32036	0	0.166667	9658048	0.000000
318701204	34	0	1667.840528	31807	0	0.166667	31900	0	0.166667	9643776	0.000000
318727518	18	0	1667.612718	31913	0	0.166667	32061	0	0.166667	9629087	0.000000
318704680	46	0	1668.257333	31854	0	0.166667	32050	0	0.166667	9614851	0.000000
318715519	30	0	1667.778277	32051	0	0.166667	31914	0	0.166667	9600552	0.000000
318725822	20	0	1667.075846	31743	0	0.166667	31897	0	0.166667	9586288	0.000000
318728949	30	0	1667.595934	32128	0	0.166667	32142	0	0.166667	9571834	0.000000
318701960	39	0	1667.722063	31880	0	0.166667	31967	0	0.166667	9557389	0.000000
318727536	39	0	1667.565595	31855	0	0.166667	32060	0	0.166667	9543223	0.000000
318735005	34	0	1667.810822	31859	0	0.166667	32292	0	0.166667	9529079	0.000000
318713044	35	0	1667.952496	31760	0	0.166667	31802	0	0.166667	9514832	0.000000
318712529	35	0	1667.637792	31773	0	0.166667	31820	0	0.166667	9500424	0.000000
318712263	22	1	1667.274928	32085	0	0.166667	31851	0	0.166667	9486273	0.000000
318723212	22	0	1667.178646	32037	0	0.166667	31786	0	0.166667	9472007	-1.#IND00
318731865	38	0	1667.624004	31671	0	0.166667	31944	0	0.166667	9457733	-1.#IND00
318765860	30	0	1667.578707	31824	0	0.166667	31922	0	0.166667	9443529	-1.#IND00
318717696	19	1	1667.382378	31674	0	0.166667	31760	0	0.166667	9429462	-1.#IND00
318713462	17	0	1667.046078	31845	0	0.166667	31989	0	0.166667	9415234	-1.#IND00
318722662	37	0	1667.609513	32105	0	0.166667	31723	0	0.166667	9401189	-1.#IND00
318745574	32	1	1667.655051	31878	0	0.166667	31835	0	0.166667	9387095	-1.#IND00
318732622	26	0	1667.303486	31954	0	0.166667	31753	0	0.166667	9373245	-1.#IND00
318732768	57	0	1667.944579	31824	0	0.166667	31566	0	0.166667	9359160	-1.#IND00
318730636	44	0	1668.001206	31726	0	0.166667	31979	0	0.166667	9345086	-1.#IND00
318707930	33	0	1667.528663	31617	0	0.166667	31943	0	0.166667	9331264	-1.#IND00
318718779	36	0	1667.853340	31739	0	0.166667	31979	0	0.166667	9317107	-1.#IND00
318722169	36	0	1667.985016	31784	0	0.166667	31749	0	0.166667	9303238	-1.#IND00
318702384	30	1	1667.737491	32044	0	0.166667	31862	0	0.166667	9289444	-1.#IND00
318723442	27	0	1667.200249	32017	0	0.166667	31945	0	0.166667	9275518	-1.#IND00
318715197	27	0	1667.614425	31804	0	0.166667	31865	0	0.166667	9261689	-1.#IND00
318720507	30	0	1667.701064	31703	0	0.166667	32088	0	0.166667	9247790	-1.#IND00
318730179	33	0	1667.528113	31743	0	0.166667	32074	0	0.166667	9233949	-1.#IND00
318737437	34	0	1667.439232	31989	0	0.166667	31981	0	0.166667	9219891	-1.#IND00
318722734	34	0	1667.686135	31956	0	0.166667	31722	0	0.166667	9206086	-1.#IND00
318715836	33	0	1667.569193	32037	0	0.166667	31913	0	0.166667	9192409	-1.#IND00
318727060	43	0	1667.764130	32177	0	0.166667	31830	0	0.166667	9178396	-1.#IND00
318691646	23	0	1667.355582	31927	0	0.166667	31722	0	0.166667	9164862	-1.#IND00
318707507	41	0	1667.814642	31743	0	0.166667	31860	0	0.166740	9151132	-1.#IND00
318720387	44	0	1667.632656	31952	0	0.166667	32036	0	0.166670	9137235	-1.#IND00
318741100	36	0	1667.973483	31883	0	0.166667	32079	0	0.166667	9123403	-1.#IND00
318732917	28	0	1667.674236	31817	0	0.166667	31827	0	0.166667	9109823	-1.#IND00
318727722	37	2	1667.718506	31735	0	0.166667	31808	0	0.166667	9096152	-1.#IND00
318714056	33	1	1667.546331	31747	0	0.166667	32218	0	0.166667	9082564	-1.#IND00
318743404	51	0	1668.056594	31857	0	0.166667	32004	0	0.166667	9068942	-1.#IND00
318728340	30	1	1668.151981	31869	0	0.166667	31728	0	0.166667	9055411	-1.#IND00
318714600	31	0	1667.626962	31824	0	0.166667	31798	0	0.166667	9041866	-1.#IND00
318724611	33	0	1667.877717	31758	0	0.166667	32017	0	0.166667	9028357	-1.#IND00
318710495	31	0	1667.507532	31973	0	0.166667	31908	0	0.166667	9014925	-1.#IND00
318717568	35	0	1667.657092	31803	0	0.166667	31924	0	0.166667	9001397	-1.#IND00
318729588	22	0	1667.801089	31659	0	0.166667	31767	0	0.166667	8988006	-1.#IND00
318731940	24	0	1667.463417	31788	0	0.166667	31869	0	0.166667	8974594	-1.#IND00
318721896	39	0	1668.034119	31703	0	0.166667	31879	0	0.166667	8961383	-1.#IND00
318742244	32	0	1667.715615	31869	0	0.166667	31950	0	0.166667	8947945	-1.#IND00
318726077	17	0	1667.436611	31734	0	0.166667	31716	0	0.166667	8934492	-1.#IND00
318724564	36	0	1667.929599	31713	0	0.166667	31726	0	0.166667	8921056	-1.#IND00
318703919	33	0	1668.058414	31905	0	0.166667	31753	0	0.166667	8907577	-1.#IND00
318719165	37	0	1667.342662	31862	0	0.166667	31858	0	0.166667	8894171	-1.#IND00
318717835	27	0	1667.967137	31877	0	0.166667	31811	0	0.166667	8880911	-1.#IND00
318715217	33	1	1667.403636	31844	0	0.166667	32047	0	0.166667	8867662	-1.#IND00
318731444	34	0	1667.950690	32036	0	0.166667	31607	0	0.166667	8854273	-1.#IND00
318738873	31	0	1667.873347	31803	0	0.166667	31961	0	0.166667	8841137	-1.#IND00
318742058	47	0	1668.014296	31607	0	0.166667	31834	0	0.166667	8828042	-1.#IND00
318716359	42	1	1668.144373	31968	0	0.166667	31839	0	0.166667	8814864	-1.#IND00
318725275	35	0	1667.726595	32046	0	0.166667	31956	0	0.166667	8801582	-1.#IND00
318725747	29	0	1667.531954	31907	0	0.166667	31842	0	0.166667	8788343	-1.#IND00
318733410	19	0	1667.177710	31985	0	0.166667	31974	0	0.166667	8775167	-1.#IND00
318721842	36	0	1667.836740	31893	0	0.166667	31938	0	0.166667	8762061	-1.#IND00
318745511	32	0	1667.755033	31759	0	0.166667	31915	0	0.166667	8749205	-1.#IND00
318715968	41	0	1667.865092	31948	0	0.166667	32079	0	0.166667	8735923	-1.#IND00
318727977	31	0	1667.315515	31891	0	0.166667	31721	0	0.166667	8722767	-1.#IND00
318736713	30	0	1667.386906	31839	0	0.166667	32002	0	0.166667	8709570	-1.#IND00
318720429	40	0	1667.912205	31882	0	0.166667	31950	0	0.166667	8696246	-1.#IND00
318728496	29	1	1668.186838	31957	0	0.166667	31747	0	0.166667	8683057	-1.#IND00
318739954	16	0	1667.096440	31938	0	0.166667	31849	0	0.166667	8670171	-1.#IND00
npatches	nstrain	runtime	dt	init_x	init_y	init_y_blood	init_z	init_S	beta0	beta1	beta2	beta3	mean_beta	B	d	delta	delta_blood	b[0]	mut	m	CTL	c	g	epsilon	k	het	lambda	rho	omega	x_max	patch.dyna	DELTA	A	VA
10000	1	100.000000	0.001000	21900	9499	5000000	0.001000	10000000	1.807354	1.583141	1.726865	2.179280	2	800000000	0.010000	1.000000	432.000000	80000	0.000050	0.004800	0	0.500000	0.000000	2.500000	9.000000	0.500000	0.001000	0.001000	0.010000	31872	0	10.000000	7.000000	1.000000
sus	inf	inf_blood	z	x[0]	y[0][0]	z[0]	x[1]	y[1][0]	z[1]	S[0]	synchrony
219000000	94990000	5000000	10.000000	21900	9499	0.001000	21900	9499	0.001000	10000000	0.000000
299855474	3041620	16056	3941.516320	30237	258	0.394152	30364	233	0.394152	10036981	0.000000
316997234	10248	61	4760.167683	31824	2	0.632580	31811	1	0.415202	10023072	0.000000
318572247	157	0	1875.965633	31900	0	0.192582	32065	0	0.178985	10007947	0.000000
318703883	38	1	1678.591551	31770	0	0.167951	32114	0	0.167277	9993063	0.000000
318721170	36	0	1668.086096	31770	0	0.166730	32042	0	0.166697	9978080	0.000000
318725587	43	0	1667.991808	31831	0	0.166670	31851	0	0.166668	9963095	0.000000
318704474	45	0	1668.084136	31682	0	0.166667	31829	0	0.166667	9948094	0.000000
318731769	27	1	1667.793283	31866	0	0.166667	31926	0	0.166667	9933340	0.000000
318728310	34	0	1667.490104	31868	0	0.166667	31810	0	0.166667	9918476	0.000000
318722511	27	1	1667.517815	31977	0	0.166667	31700	0	0.166667	9903663	0.000000
318735948	30	1	1667.619522	31665	0	0.166667	31831	0	0.166667	9888620	0.000000
318716836	35	0	1668.086730	31898	0	0.166667	31897	0	0.166667	9873912	0.000000
318741235	28	0	1667.329260	31953	0	0.166667	31865	0	0.166667	9859091	0.000000
318706993	32	0	1667.774645	31950	0	0.166667	31773	0	0.166667	9844000	0.000000
318723246	39	0	1667.786408	32083	0	0.166667	31869	0	0.166667	9829321	0.000000
318692931	38	1	1667.917225	31892	0	0.166667	31703	0	0.166667	9814516	0.000000
318736078	28	0	1667.726433	31804	0	0.166667	31552	0	0.166667	9799755	0.000000
318714607	30	0	1668.008996	31985	0	0.166667	31932	0	0.166667	9784923	0.000000
318706968	40	0	1668.181474	31774	0	0.166667	31761	0	0.166667	9770486	0.000000
318726043	50	0	1667.952698	31912	0	0.166667	31860	0	0.166667	9755896	0.000000
318741758	26	1	1667.474779	32142	0	0.166667	31796	0	0.166667	9741301	0.000000
318739695	30	0	1667.483172	31862	0	0.166667	32012	0	0.166667	9726679	0.000000
318734079	32	0	1667.666358	31782	0	0.166667	31793	0	0.166667	9711834	0.000000
318760018	39	0	1668.145268	31818	0	0.166667	31916	0	0.166667	9697422	0.000000
318709677	32	0	1667.928009	31927	0	0.166667	31838	0	0.166667	9682834	0.000000
318720666	30	0	1667.405961	31970	0	0.166667	31855	0	0.166667	9668428	0.000000
318717519	39	2	1667.704339	31766	0	0.166667	32221	0	0.166667	9653953	0.000000
318724560	16	0	1666.889395	32088	0	0.166667	31961	0	0.166667	9639447	0.000000
318726075	37	0	1667.343106	31752	0	0.166667	31941	0	0.166667	9624910	0.000000
318706842	50	0	1668.045737	31806	0	0.166667	32048	0	0.166667	9610389	0.000000
318688974	21	0	1667.474224	31871	0	0.166667	31895	0	0.166667	9595786	0.000000
318722015	33	0	1667.374460	31753	0	0.166667	32068	0	0.166667	9581547	0.000000
318734579	39	0	1667.877373	32161	0	0.166667	31848	0	0.166667	9567246	0.000000
318722749	24	0	1667.451068	31882	0	0.166667	32006	0	0.166667	9553047	0.000000
318741410	28	0	1667.496665	31764	0	0.166667	32054	0	0.166667	9538763	0.000000
318739465	26	0	1667.634346	31556	0	0.166667	31803	0	0.166667	9524366	0.000000
318713785	27	0	1667.363708	31778	0	0.166667	31843	0	0.166667	9510141	0.000000
318726440	27	0	1667.366765	31953	0	0.166667	31880	0	0.166667	9495858	0.000000
318732932	31	0	1667.549169	32007	0	0.166667	31967	0	0.166667	9481430	0.000000
318702011	36	0	1667.643256	31663	0	0.166667	31928	0	0.166667	9467245	-1.#IND00
318714735	34	0	1667.692168	31903	0	0.166667	32109	0	0.166667	9453263	-1.#IND00
318737396	38	0	1667.882772	32036	0	0.166667	31996	0	0.166667	9439178	-1.#IND00
318723837	37	0	1667.951346	31690	0	0.166667	31889	0	0.166667	9425152	-1.#IND00
318709114	29	0	1667.366372	31997	0	0.166667	32089	0	0.166667	9411092	-1.#IND00
318727112	23	0	1667.320678	31838	0	0.166667	31990	0	0.166667	9396974	-1.#IND00
318732035	37	0	1667.418234	31952	0	0.166667	31955	0	0.166667	9382956	-1.#IND00
318722456	40	0	1668.101496	31804	0	0.166667	31822	0	0.166667	9368853	-1.#IND00
318738602	19	0	1667.441157	32070	0	0.166667	31845	0	0.166667	9355015	-1.#IND00
318728311	37	0	1667.844103	32144	0	0.166667	31746	0	0.166667	9341018	-1.#IND00
318711576	31	0	1667.211947	31908	0	0.166667	31890	0	0.166667	9327053	-1.#IND00
318718695	30	0	1667.569338	31897	0	0.166667	31915	0	0.166667	9312641	-1.#IND00
318733769	22	0	1667.334755	32077	0	0.166667	31669	0	0.166667	9298657	-1.#IND00
318722508	28	0	1667.436517	31999	0	0.166667	31879	0	0.166667	9284699	-1.#IND00
318756142	28	0	1667.787452	31875	0	0.166667	32081	0	0.166667	9270800	-1.#IND00
318721921	30	0	1667.590147	31809	0	0.166667	31665	0	0.166667	9257156	-1.#IND00
318715077	38	0	1667.839320	31882	0	0.166667	31694	0	0.166667	9243243	-1.#IND00
318728125	19	0	1667.437290	31797	0	0.166667	31780	0	0.166667	9229386	-1.#IND00
318735243	47	0	1667.665642	31702	0	0.166667	31884	0	0.166667	9215620	-1.#IND00
318723251	46	0	1667.802241	31934	0	0.166667	31954	1	0.166667	9201875	-1.#IND00
318739570	24	0	1667.505440	31865	0	0.166667	31917	0	0.167098	9188267	-1.#IND00
318711175	25	0	1667.355360	32100	0	0.166667	31990	0	0.166688	9174591	-1.#IND00
318733742	40	0	1667.848323	32008	0	0.166667	31878	0	0.166668	9160861	-1.#IND00
318723430	36	0	1667.721595	31901	0	0.166667	31932	0	0.166667	9147276	-1.#IND00
318735712	20	0	1667.350769	31898	0	0.166667	31577	0	0.166667	9133606	-1.#IND00
318722036	27	1	1667.250657	31857	0	0.166667	32036	0	0.166667	9119644	-1.#IND00
318707859	30	0	1667.571846	32001	0	0.166667	31712	0	0.166667	9105905	-1.#IND00
318725927	29	0	1667.827932	31927	0	0.166667	31691	0	0.166667	9092354	-1.#IND00
318737597	30	0	1667.501981	31838	0	0.166667	31781	0	0.166667	9078634	-1.#IND00
318705674	32	0	1667.904924	31890	0	0.166667	32199	0	0.166667	9065245	-1.#IND00
318700201	30	0	1667.804426	31840	0	0.166667	31704	0	0.166667	9051585	-1.#IND00
318728791	29	0	1667.741738	31923	0	0.166667	31933	0	0.166667	9038131	-1.#IND00
318730969	31	0	1667.329018	32089	0	0.166667	31888	0	0.166667	9024467	-1.#IND00
318741592	39	1	1668.094693	31868	0	0.166667	31966	0	0.166667	9011028	-1.#IND00
318727655	37	0	1667.934151	31883	0	0.166667	31840	0	0.166667	8997603	-1.#IND00
318744908	30	0	1667.577907	31576	0	0.166667	32007	0	0.166667	8984131	-1.#IND00
318739466	34	0	1667.828556	31732	0	0.166667	31884	0	0.166667	8970514	-1.#IND00
318729219	28	0	1667.815295	31701	0	0.166667	31801	0	0.166667	8957074	-1.#IND00
318712406	24	0	1667.577588	31647	0	0.166667	31877	0	0.166667	8943569	-1.#IND00
318728905	25	0	1667.458163	31848	0	0.166667	31923	0	0.166667	8930330	-1.#IND00
318719834	38	0	1667.593607	31759	0	0.166667	31861	0	0.166667	8916798	-1.#IND00
318731428	37	0	1667.802450	31883	0	0.166667	31934	0	0.166667	8903422	-1.#IND00
318753741	23	0	1667.664672	31784	0	0.166667	31799	0	0.166667	8890133	-1.#IND00
318727862	24	0	1667.649349	31814	0	0.166667	31936	0	0.166667	8876649	-1.#IND00
318712556	24	0	1667.488657	32061	0	0.166667	31844	0	0.166667	8863355	-1.#IND00
318744760	37	0	1667.539129	31788	0	0.166667	31828	0	0.166667	8849898	-1.#IND00
318719904	24	0	1667.308381	31669	0	0.166667	31844	0	0.166667	8836912	-1.#IND00
318717735	40	0	1667.634582	31831	0	0.166667	32058	0	0.166667	8823578	-1.#IND00
318738287	27	0	1667.501482	31833	0	0.166667	31977	0	0.166667	8810116	-1.#IND00
318708715	24	0	1667.204268	31734	0	0.166667	32031	0	0.166667	8797016	-1.#IND00
318753565	27	0	1667.455487	31765	0	0.166667	31858	0	0.166667	8783727	-1.#IND00
318730468	29	0	1667.156137	31781	0	0.166667	31800	0	0.166667	8770467	-1.#IND00
318720548	33	0	1667.492220	31654	0	0.166667	31788	0	0.166667	8757240	-1.#IND00
318719682	23	0	1667.196821	31824	0	0.166667	32001	0	0.166667	8744252	-1.#IND00
318744788	25	0	1667.438061	31845	0	0.166667	31811	0	0.166667	8731244	-1.#IND00
318732584	27	1	1667.801094	31806	0	0.166667	31629	0	0.166667	8718264	-1.#IND00
318732641	30	0	1667.990460	31704	0	0.166667	31616	0	0.166667	8705219	-1.#IND00
318715997	19	1	1667.154302	31943	0	0.166667	31768	0	0.166667	8692185	-1.#IND00
318717099	38	0	1667.593549	31929	0	0.166667	32027	0	0.166667	8679069	-1.#IND00
318698480	30	0	1667.763452	31982	0	0.166667	31846	0	0.166667	8666191	-1.#IND00
npatches	nstrain	runtime	dt	init_x	init_y	init_y_blood	init_z	init_S	beta0	beta1	beta2	beta3	mean_beta	B	d	delta	delta_blood	b[0]	mut	m	CTL	c	g	epsilon	k	het	lambda	rho	omega	x_max	patch.dyna	DELTA	A	VA
10000	1	100.000000	0.001000	21900	9499	5000000	0.001000	10000000	2.613913	1.208960	1.284937	2.230823	2	800000000	0.010000	1.000000	432.000000	80000	0.000050	0.004800	0	0.500000	0.000000	2.500000	10.000000	0.500000	0.001000	0.001000	0.010000	31872	0	10.000000	7.000000	1.000000
sus	inf	inf_blood	z	x[0]	y[0][0]	z[0]	x[1]	y[1][0]	z[1]	S[0]	synchrony
219000000	94990000	5000000	10.000000	21900	9499	0.001000	21900	9499	0.001000	10000000	0.000000
300359092	2495783	13196	3941.516320	29516	320	0.394152	30608	110	0.394152	10036429	0.000000
317082284	5421	25	4168.494164	31456	2	0.632580	31735	0	0.280224	10022455	0.000000
318581343	82	1	1816.963690	31653	0	0.194397	31960	0	0.172295	10007312	0.000000
318719796	38	0	1675.190612	31859	0	0.168041	32004	0	0.166946	9992162	0.000000
318731422	29	0	1668.224577	31864	0	0.166735	31996	0	0.166680	9977036	0.000000
318715773	26	0	1667.327039	31889	0	0.166670	32000	0	0.166667	9961957	0.000000
318730070	39	0	1667.416090	31724	0	0.166667	31854	0	0.166667	9947113	0.000000
318719034	28	0	1667.467712	31655	0	0.166667	31726	0	0.166667	9932128	0.000000
318742589	27	0	1667.387440	31825	0	0.166667	31767	0	0.166667	9917126	0.000000
318718298	27	0	1667.308489	31901	0	0.166667	32010	0	0.166667	9902286	0.000000
318723862	19	0	1667.499737	31648	0	0.166667	31842	0	0.166667	9887435	0.000000
318719983	30	0	1667.453116	31981	0	0.166667	31966	0	0.166667	9872555	0.000000
318704301	39	0	1667.589662	31955	0	0.166667	31772	0	0.166667	9857750	0.000000
318726374	36	0	1667.616448	31821	0	0.166667	31974	0	0.166667	9842853	0.000000
318724237	40	0	1667.680051	31856	0	0.166667	31997	0	0.166667	9828096	0.000000
318700781	42	1	1667.739358	31812	0	0.166667	31955	0	0.166667	9813386	0.000000
318745809	21	0	1667.351720	32199	0	0.166667	31715	0	0.166667	9798601	0.000000
318727992	25	0	1667.214969	31871	0	0.166667	31916	0	0.166667	9783683	0.000000
318758484	31	1	1667.595161	31901	0	0.166667	31783	0	0.166667	9769053	0.000000
318725138	25	0	1667.394643	32176	0	0.166667	31785	0	0.166667	9754336	0.000000
318720849	40	0	1667.662049	31938	0	0.166667	31863	0	0.166667	9739649	0.000000
318739078	22	0	1667.657094	31982	0	0.166667	31908	0	0.166667	9724889	0.000000
318712459	24	0	1667.373147	31913	0	0.166667	31608	0	0.166667	9710325	0.000000
318751443	32	0	1667.740333	31742	0	0.166667	32083	0	0.166667	9695788	0.000000
318747090	41	0	1667.597498	32164	0	0.166667	31905	0	0.166667	9681177	0.000000
318726367	22	0	1667.387399	32034	0	0.166667	31669	0	0.166667	9666733	0.000000
318738423	30	0	1667.418111	31892	0	0.166667	31669	0	0.166667	9652289	0.000000
318728017	44	0	1667.742375	31912	0	0.166667	31837	0	0.166667	9637805	0.000000
318725813	32	0	1667.734482	31806	0	0.166667	31919	0	0.166667	9623526	0.000000
318719262	39	0	1667.602697	32040	0	0.166667	31802	0	0.166667	9608898	0.000000
318729509	26	0	1667.374522	31767	0	0.166667	32027	0	0.166667	9594613	0.000000
318721990	29	0	1667.581420	32035	0	0.166667	31814	0	0.166667	9580390	0.000000
318727255	31	0	1667.756783	31876	0	0.166667	31846	0	0.166667	9565938	0.000000
318712063	45	0	1667.479009	31887	0	0.166667	31952	0	0.166667	9551773	0.000000
318711169	23	0	1667.220788	31880	0	0.166667	31734	0	0.166667	9537311	0.000000
318705584	25	0	1667.280431	31893	0	0.166667	31600	0	0.166667	9522964	0.000000
318717425	44	0	1668.264351	31655	0	0.166667	31699	0	0.166667	9508668	0.000000
318728236	53	0	1668.188284	31915	0	0.166667	31943	0	0.166667	9494367	0.000000
318730685	28	0	1667.918520	31895	0	0.166667	31676	0	0.166667	9480076	0.000000
318725754	32	0	1667.686093	31802	0	0.166667	31874	0	0.166667	9465970	-1.#IND00
318739955	27	1	1667.283480	31931	0	0.166667	31743	0	0.166667	9451940	-1.#IND00
318705350	33	1	1667.726767	31777	0	0.166667	31878	0	0.166667	9437921	-1.#IND00
318701535	38	1	1667.577393	32073	0	0.166667	31752	0	0.166667	9423762	-1.#IND00
318719821	30	0	1667.398465	31833	0	0.166667	31894	0	0.166667	9409674	-1.#IND00
318723188	32	0	1667.834709	31889	0	0.166667	31886	0	0.166667	9395639	-1.#IND00
318724289	34	0	1667.428656	31632	0	0.166667	31855	0	0.166667	9381721	-1.#IND00
318718834	31	0	1667.442013	31877	0	0.166667	31761	0	0.166667	9367699	-1.#IND00
318728611	24	1	1667.474687	31951	0	0.166667	31726	0	0.166667	9353732	-1.#IND00
318738022	34	0	1667.453616	31723	0	0.166667	31965	0	0.166667	9339583	-1.#IND00
318726006	26	0	1667.464844	31763	0	0.166667	31948	0	0.166667	9325496	-1.#IND00
318722657	17	0	1667.251683	31728	0	0.166667	32012	0	0.166667	9311431	-1.#IND00
318728397	33	2	1667.362386	31882	0	0.166667	31860	0	0.166667	9297650	-1.#IND00
318732451	31	1	1667.798206	31770	0	0.166667	31828	0	0.166667	9283633	-1.#IND00
318715159	47	0	1668.127438	31555	0	0.166667	31909	0	0.166667	9269719	-1.#IND00
318707743	34	0	1667.779903	31915	0	0.166667	31851	0	0.166667	9255739	-1.#IND00
318710986	27	0	1667.554231	32062	0	0.166667	31927	0	0.166667	9241846	-1.#IND00
318733869	34	1	1667.761567	32022	0	0.166667	31967	0	0.166667	9228137	-1.#IND00
318727290	27	0	1667.424745	31937	0	0.166667	32107	0	0.166667	9214076	-1.#IND00
318701021	27	0	1667.530254	31685	0	0.166667	31684	0	0.166667	9200250	-1.#IND00
318718281	21	0	1667.114723	31999	0	0.166667	31676	0	0.166667	9186388	-1.#IND00
318736836	35	0	1667.821590	31924	0	0.166667	31980	0	0.166667	9172392	-1.#IND00
318737082	30	0	1667.262787	31857	0	0.166667	31955	0	0.166667	9158633	-1.#IND00
318740780	45	0	1667.754611	31929	0	0.166667	31817	0	0.166667	9144969	-1.#IND00
318715612	30	0	1667.664916	31710	0	0.166667	31678	0	0.166667	9131359	-1.#IND00
318724149	23	1	1667.206093	32068	0	0.166667	31743	0	0.166667	9117814	-1.#IND00
318719222	44	0	1667.994999	31873	0	0.166667	31720	0	0.166667	9104068	-1.#IND00
318718029	26	0	1667.433152	31715	0	0.166667	31751	0	0.166667	9090270	-1.#IND00
318730381	24	0	1667.033625	31951	0	0.166667	32010	0	0.166667	9076554	-1.#IND00
318711794	30	0	1667.417098	31732	0	0.166667	32102	0	0.166667	9062959	-1.#IND00
318748128	24	0	1667.398466	31992	0	0.166667	31717	0	0.166667	9049499	-1.#IND00
318722465	27	0	1667.487529	31928	0	0.166667	31941	0	0.166667	9036007	-1.#IND00
318734116	32	0	1667.290102	31816	0	0.166667	31904	0	0.166667	9022527	-1.#IND00
318734321	26	0	1667.652142	31745	0	0.166667	31960	0	0.166667	9009051	-1.#IND00
318726249	20	0	1667.632283	31892	0	0.166667	31651	0	0.166667	8995486	-1.#IND00
318732164	27	0	1667.335026	31750	0	0.166667	31665	0	0.166667	8981684	-1.#IND00
318723808	19	1	1667.310163	31990	0	0.166667	32095	0	0.166667	8968199	-1.#IND00
318737691	22	0	1667.206403	32007	0	0.166667	31688	0	0.166667	8954674	-1.#IND00
318715800	45	0	1668.327443	31850	0	0.166667	31828	0	0.166667	8941216	-1.#IND00
318715861	33	0	1667.426429	31756	0	0.166667	31883	0	0.166667	8927999	-1.#IND00
318719288	20	1	1667.412400	31774	0	0.166667	32010	0	0.166667	8914822	-1.#IND00
318732221	27	0	1667.184802	31803	0	0.166667	31900	0	0.166667	8901447	-1.#IND00
318715754	29	0	1667.478633	31855	0	0.166667	31814	0	0.166667	8888110	-1.#IND00
318720934	28	0	1667.626189	31855	0	0.166667	31447	0	0.166667	8874982	-1.#IND00
318732838	32	0	1667.649225	31853	0	0.166667	31918	0	0.166667	8861787	-1.#IND00
318731284	25	0	1666.979621	32162	0	0.166667	31847	0	0.166667	8848413	-1.#IND00
318729672	24	0	1667.159288	32036	0	0.166667	31719	0	0.166667	8835064	-1.#IND00
318728138	39	0	1667.228376	31896	0	0.166667	31800	0	0.166667	8821890	-1.#IND00
318714966	32	0	1667.414253	31866	0	0.166667	31815	0	0.166667	8808597	-1.#IND00
318705836	30	0	1667.269011	31945	0	0.166667	31890	0	0.166667	8795259	-1.#IND00
318727589	23	1	1667.482176	32120	0	0.166667	31824	0	0.166667	8782031	-1.#IND00
318725166	33	1	1667.514343	31906	0	0.166667	31957	0	0.166667	8769057	-1.#IND00
318727934	34	0	1667.865612	31777	0	0.166667	31910	0	0.166667	8755851	-1.#IND00
318736167	51	0	1667.998869	32228	0	0.166667	31663	0	0.166667	8742684	-1.#IND00
318725520	30	1	1667.510559	31907	0	0.166667	31895	0	0.166667	8729732	-1.#IND00
318714013	43	0	1667.475138	31786	0	0.166667	31956	0	0.166667	8716559	-1.#IND00
318713293	31	0	1667.542885	31758	0	0.166667	31765	0	0.166667	8703565	-1.#IND00
318727350	19	1	1667.304200	31890	0	0.166667	31715	0	0.166667	8690529	-1.#IND00
318734997	26	0	1667.255985	31944	0	0.166667	31760	0	0.166667	8677339	-1.#IND00
318733957	27	0	1667.125342	31839	0	0.166667	31879	0	0.166667	8664305	-1.#IND00
npatches	nstrain	runtime	dt	init_x	init_y	init_y_blood	init_z	init_S	beta0	beta1	beta2	beta3	mean_beta	B	d	delta	delta_blood	b[0]	mut	m	CTL	c	g	epsilon	k	het	lambda	rho	omega	x_max	patch.dyna	DELTA	A	VA
10000	1	100.000000	0.001000	21900	9499	5000000	0.001000	10000000	1.717441	2.552736	2.592936	2.822211	2	800000000	0.010000	1.000000	432.000000	80000	0.000050	0.004800	0	0.500000	0.000000	2.500000	11.000000	0.500000	0.001000	0.001000	0.010000	31872	0	10.000000	7.000000	1.000000
sus	inf	inf_blood	z	x[0]	y[0][0]	z[0]	x[1]	y[1][0]	z[1]	S[0]	synchrony
219000000	94990000	5000000	10.000000	21900	9499	0.001000	21900	9499	0.001000	10000000	0.000000
300954820	2011401	10500	3941.516320	30312	160	0.394152	29923	254	0.394152	10034492	0.000000
317197999	2892	14	3626.772740	31561	0	0.377673	31710	0	0.315597	10020138	0.000000
318576968	53	0	1775.650124	31818	0	0.177125	31881	0	0.174048	10005482	0.000000
318729632	33	0	1672.868655	31954	0	0.167185	32145	0	0.167033	9990693	0.000000
318723401	22	0	1668.187830	32057	0	0.166692	31937	0	0.166685	9975945	0.000000
318746639	41	0	1667.361110	31774	0	0.166668	31799	0	0.166668	9960948	0.000000
318718949	33	0	1667.821139	31916	0	0.166667	31647	0	0.166667	9945956	0.000000
318709256	24	0	1667.737040	31821	0	0.166667	31761	0	0.166667	9930892	0.000000
318711675	50	0	1667.970971	31995	0	0.166667	31799	0	0.166667	9916098	0.000000
318722082	36	0	1667.657932	31802	0	0.166667	32163	0	0.166667	9901216	0.000000
318732702	37	0	1667.956601	31901	0	0.166667	31943	0	0.166667	9886225	0.000000
318736090	25	1	1667.256238	32038	0	0.166667	31829	0	0.166667	9871354	0.000000
318724866	31	0	1667.235690	32085	0	0.166667	31739	0	0.166667	9856487	0.000000
318715230	21	0	1667.013379	32003	0	0.166667	31752	0	0.166667	9841723	0.000000
318723473	25	0	1667.247118	31806	0	0.166667	31666	0	0.166667	9827092	0.000000
318707420	20	0	1667.234182	31802	0	0.166667	31830	0	0.166667	9812399	0.000000
318702392	24	0	1667.227066	31953	0	0.166667	31746	0	0.166667	9797724	0.000000
318715157	26	0	1667.354206	31929	0	0.166667	31830	0	0.166667	9782979	0.000000
318725846	28	0	1667.375051	31928	0	0.166667	32072	0	0.166667	9768387	0.000000
318699672	28	0	1667.622627	31904	0	0.166667	32045	0	0.166667	9753671	0.000000
318719035	34	1	1667.300249	31824	0	0.166667	31829	0	0.166667	9738952	0.000000
318723071	31	0	1667.387629	32011	0	0.166667	31849	0	0.166667	9724222	0.000000
318734628	17	0	1667.250729	31870	0	0.166667	31966	0	0.166667	9709490	0.000000
318731487	29	0	1667.347389	31840	0	0.166667	31828	0	0.166667	9695032	0.000000
318727483	33	0	1668.050956	31995	0	0.166667	31691	0	0.166667	9680418	0.000000
318738409	47	0	1667.647295	31998	0	0.166667	31879	0	0.166667	9665963	0.000000
318727397	43	0	1668.384505	31582	0	0.166667	31909	0	0.166667	9651420	0.000000
318731700	34	0	1667.897224	31803	0	0.166667	32062	0	0.166667	9636800	0.000000
318732672	35	0	1667.309739	31836	0	0.166667	32057	0	0.166667	9622247	0.000000
318725970	35	1	1667.735178	31789	0	0.166667	31969	0	0.166667	9607728	0.000000
318714448	32	0	1667.399498	31935	0	0.166667	31949	0	0.166667	9593263	0.000000
318709155	28	0	1667.262871	31902	0	0.166667	31715	0	0.166667	9578905	0.000000
318705344	27	0	1667.295643	31915	0	0.166667	31869	0	0.166667	9564570	0.000000
318722099	20	0	1667.049486	31924	0	0.166667	31728	0	0.166667	9550417	0.000000
318744129	33	0	1667.335701	31818	0	0.166667	31875	0	0.166667	9536064	0.000000
318710880	49	1	1668.303539	31763	0	0.166667	31730	0	0.166667	9521722	0.000000
318716579	31	0	1667.727712	31882	0	0.166667	31802	0	0.166667	9507447	0.000000
318733033	18	0	1667.134414	31826	0	0.166667	31966	0	0.166667	9493335	0.000000
318737152	20	1	1667.237013	31624	0	0.166667	32034	0	0.166667	9478989	0.000000
318725346	29	0	1667.373299	31833	0	0.166667	31844	0	0.166667	9464707	-1.#IND00
318728291	27	0	1667.339299	31842	0	0.166667	31813	0	0.166667	9450425	-1.#IND00
318707557	29	0	1667.289760	31894	0	0.166667	31711	0	0.166667	9436269	-1.#IND00
318735894	26	0	1667.560179	31936	0	0.166667	31909	0	0.166667	9422210	-1.#IND00
318711260	34	1	1667.244351	31856	0	0.166667	32024	0	0.166667	9408083	-1.#IND00
318734916	26	1	1667.220618	31803	0	0.166667	31689	0	0.166667	9393917	-1.#IND00
318735178	28	0	1667.368055	31597	0	0.166667	31758	0	0.166667	9379938	-1.#IND00
318718147	26	0	1667.227388	31854	0	0.166667	31838	0	0.166667	9365806	-1.#IND00
318728833	37	0	1667.525112	31969	0	0.166667	31789	0	0.166667	9351711	-1.#IND00
318708948	28	0	1667.800211	31915	0	0.166667	31954	0	0.166667	9337637	-1.#IND00
318743160	35	0	1667.540493	31996	0	0.166667	31820	0	0.166667	9323588	-1.#IND00
318716110	23	0	1667.252078	31782	0	0.166667	31758	0	0.166667	9309774	-1.#IND00
318738203	29	0	1667.475178	31865	0	0.166667	31898	0	0.166667	9295833	-1.#IND00
318738820	25	0	1667.374435	31717	0	0.166667	31883	0	0.166667	9281697	-1.#IND00
318736254	25	0	1667.122704	31946	0	0.166667	31805	0	0.166667	9267803	-1.#IND00
318716190	34	1	1667.357943	32065	0	0.166667	32041	0	0.166667	9253904	-1.#IND00
318726546	23	0	1667.192048	32014	0	0.166667	32026	0	0.166667	9240035	-1.#IND00
318710125	39	1	1667.690243	31761	2	0.223407	31986	0	0.166667	9226197	-1.#IND00
318709739	33	0	1667.607554	31747	0	0.171110	31797	0	0.166667	9212453	-1.#IND00
318710340	16	0	1667.641391	31912	0	0.166887	31843	0	0.166667	9198612	-1.#IND00
318705117	23	0	1667.045166	31917	0	0.166678	32051	0	0.166667	9184796	-1.#IND00
318702461	25	0	1667.222453	31897	0	0.166667	31731	0	0.166667	9171086	-1.#IND00
318715856	26	0	1667.402642	31855	0	0.166667	31782	0	0.166667	9157360	-1.#IND00
318753340	28	0	1667.457132	31739	0	0.166667	31833	0	0.166667	9143765	-1.#IND00
318728451	41	0	1667.664175	31825	0	0.166667	31778	0	0.166667	9130150	-1.#IND00
318716863	27	0	1667.874513	31982	0	0.166667	31517	0	0.166667	9116667	-1.#IND00
318732206	37	0	1667.550817	31903	0	0.166667	32017	0	0.166667	9103023	-1.#IND00
318734544	28	0	1667.480379	31758	0	0.166667	31896	0	0.166667	9089386	-1.#IND00
318741708	25	0	1667.251384	32084	0	0.166667	31715	0	0.166667	9075787	-1.#IND00
318744556	16	0	1667.079779	31992	0	0.166667	31996	0	0.166667	9062363	-1.#IND00
318704938	30	0	1667.604303	32010	0	0.166667	31946	0	0.166667	9048760	-1.#IND00
318726912	29	0	1667.216226	31791	0	0.166667	31806	0	0.166667	9035380	-1.#IND00
318738236	32	0	1667.142371	32109	0	0.166667	31903	0	0.166667	9022018	-1.#IND00
318721982	26	0	1667.191016	31923	0	0.166667	31867	0	0.166667	9008439	-1.#IND00
318724296	39	0	1667.771100	31704	0	0.166667	31954	0	0.166667	8994930	-1.#IND00
318708955	25	0	1667.352791	31998	0	0.166667	31923	0	0.166667	8981470	-1.#IND00
318725753	21	0	1667.295669	31813	0	0.166667	32084	0	0.166667	8967935	-1.#IND00
318726333	25	0	1667.300600	31871	0	0.166667	31939	0	0.166667	8954495	-1.#IND00
318741386	40	0	1667.568717	31847	0	0.166667	31714	0	0.166667	8940932	-1.#IND00
318718351	28	0	1667.764087	31802	0	0.166667	31690	0	0.166667	8927430	-1.#IND00
318719963	18	1	1667.204369	31875	0	0.166667	31895	0	0.166667	8914023	-1.#IND00
318730177	33	0	1667.258770	31885	0	0.166667	31912	0	0.166667	8900644	-1.#IND00
318705776	29	1	1667.321159	31715	0	0.166667	31826	0	0.166667	8887200	-1.#IND00
318741433	31	0	1667.836583	31904	0	0.166667	31767	0	0.166667	8873871	-1.#IND00
318730496	27	0	1667.210108	31751	0	0.166667	32010	0	0.166667	8860542	-1.#IND00
318738595	27	0	1667.297088	31797	0	0.166667	31694	0	0.166667	8847288	-1.#IND00
318698656	16	0	1666.998612	31718	0	0.166667	31797	0	0.166667	8834034	-1.#IND00
318717902	27	0	1667.094161	31894	0	0.166667	31841	0	0.166667	8820802	-1.#IND00
318726442	23	2	1667.476763	31901	0	0.166667	31657	0	0.166667	8807509	-1.#IND00
318730584	24	0	1667.449989	31988	0	0.166667	31929	0	0.166667	8794374	-1.#IND00
318714267	26	0	1667.600059	32051	0	0.166667	31748	0	0.166667	8781167	-1.#IND00
318731278	28	0	1667.372070	31778	0	0.166667	31903	0	0.166667	8767941	-1.#IND00
318708613	28	0	1667.421719	31917	0	0.166667	31967	0	0.166667	8754620	-1.#IND00
318704303	31	0	1667.495332	31929	0	0.166667	31842	0	0.166667	8741499	-1.#IND00
318720793	41	0	1667.615596	31815	0	0.166667	32086	0	0.166667	8728453	-1.#IND00
318727285	24	1	1667.719065	31891	0	0.166667	31908	0	0.166667	8715408	-1.#IND00
318723523	24	0	1667.257994	31882	0	0.166667	31960	0	0.166667	8702364	-1.#IND00
318717992	33	0	1667.760815	31832	0	0.166667	32017	0	0.166667	8689182	-1.#IND00
318711490	24	0	1666.990380	32060	0	0.166667	31920	0	0.166667	8676256	-1.#IND00
318714956	28	0	1667.256759	32170	0	0.166667	31875	0	0.166667	8663115	-1.#IND00
npatches	nstrain	runtime	dt	init_x	init_y	init_y_blood	init_z	init_S	beta0	beta1	beta2	beta3	mean_beta	B	d	delta	delta_blood	b[0]	mut	m	CTL	c	g	epsilon	k	het	lambda	rho	omega	x_max	patch.dyna	DELTA	A	VA
10000	1	100.000000	0.001000	21900	9499	5000000	0.001000	10000000	2.477693	1.827088	1.317506	2.801112	2	800000000	0.010000	1.000000	432.000000	80000	0.000050	0.004800	0	0.500000	0.000000	2.500000	12.000000	0.500000	0.001000	0.001000	0.010000	31872	0	10.000000	7.000000	1.000000
sus	inf	inf_blood	z	x[0]	y[0][0]	z[0]	x[1]	y[1][0]	z[1]	S[0]	synchrony
219000000	94990000	5000000	10.000000	21900	9499	0.001000	21900	9499	0.001000	10000000	0.000000
301454574	1630778	8343	3941.516320	29660	176	0.394152	30273	141	0.394152	10033090	0.000000
317260247	1594	6	3217.580456	31414	0	0.417804	31779	0	0.299780	10018759	0.000000
318610572	27	0	1750.020942	31805	0	0.179114	32001	0	0.173264	10003481	0.000000
318710783	50	0	1671.408789	31766	0	0.167284	31824	0	0.166994	9988282	0.000000
318725445	29	0	1668.044228	31984	0	0.166697	31876	0	0.166683	9973202	0.000000
318703387	26	1	1667.638227	31761	0	0.166668	31590	0	0.166667	9958337	0.000000
318727520	27	0	1667.354695	31671	0	0.166667	31675	0	0.166667	9943369	0.000000
318699765	21	1	1667.354504	32038	0	0.166667	31935	0	0.166667	9928632	0.000000
318709399	30	0	1667.512797	31730	0	0.166667	31953	0	0.166667	9913636	0.000000
318689938	16	1	1667.177399	31885	0	0.166667	31740	0	0.166667	9898744	0.000000
318742782	27	0	1667.192743	31878	0	0.166667	31712	0	0.166667	9884023	0.000000
318717437	14	0	1667.228815	31932	0	0.166667	31968	0	0.166667	9869327	0.000000
318716743	37	1	1667.754953	32013	0	0.166667	31903	0	0.166667	9854638	0.000000
318723380	31	0	1667.584899	31757	0	0.166667	32084	0	0.166667	9839944	0.000000
318718796	23	0	1667.287947	32080	0	0.166667	31933	0	0.166667	9825128	0.000000
318725796	41	0	1667.720198	31951	0	0.166667	31912	0	0.166667	9810263	0.000000
318706382	35	0	1667.618496	31608	0	0.166667	31780	0	0.166667	9795518	0.000000
318724204	26	0	1667.206413	31921	0	0.166667	31953	0	0.166667	9780888	0.000000
318733781	21	0	1667.247390	31947	0	0.166667	31894	0	0.166667	9766163	0.000000
318740760	24	0	1666.979023	31890	0	0.166667	31733	0	0.166667	9751530	0.000000
318703694	19	0	1667.079093	31916	0	0.166667	31812	0	0.166667	9737024	0.000000
318726297	24	0	1667.473284	31875	0	0.166667	31849	0	0.166667	9722503	0.000000
318717100	28	0	1667.203166	31808	0	0.166667	31556	0	0.166667	9708151	0.000000
318741720	30	1	1667.381936	31849	0	0.166667	32052	0	0.166667	9693776	0.000000
318721107	27	0	1667.447721	31568	0	0.166667	31959	0	0.166667	9679372	0.000000
318727830	27	1	1667.689429	31872	0	0.166667	31773	0	0.166667	9664920	0.000000
318717998	35	0	1667.919243	31980	0	0.166667	31966	0	0.166667	9650435	0.000000
318700341	32	0	1667.582573	31990	0	0.166667	32055	0	0.166667	9635928	0.000000
318731420	37	0	1667.899340	31748	0	0.166667	31873	0	0.166667	9621596	0.000000
318713241	28	0	1667.452276	31965	0	0.166667	31771	0	0.166667	9607179	0.000000
318736697	21	0	1667.562529	31808	0	0.166667	31724	0	0.166667	9592813	0.000000
318722596	25	0	1667.294472	31850	0	0.166667	31948	0	0.166667	9578361	0.000000
318732979	19	0	1667.286531	31887	0	0.166667	31896	0	0.166667	9563889	0.000000
318718558	30	1	1667.566780	31819	0	0.166667	31970	0	0.166667	9549562	0.000000
318725070	20	1	1667.164587	31796	0	0.166667	31601	0	0.166667	9535321	0.000000
318732358	30	0	1667.240393	31886	0	0.166667	31806	0	0.166667	9520919	0.000000
318723058	31	0	1667.390255	31896	0	0.166667	31825	0	0.166667	9506765	0.000000
318746587	17	0	1667.210271	31703	0	0.166667	31986	0	0.166667	9492404	0.000000
318727927	14	0	1666.990985	31497	0	0.166667	31953	0	0.166667	9478242	0.000000
318720647	28	0	1667.176701	31725	0	0.166667	31992	0	0.166667	9464059	-1.#IND00
318734203	27	0	1667.255715	31859	0	0.166667	31915	0	0.166667	9449888	-1.#IND00
318745957	23	1	1667.452566	31916	0	0.166667	31837	0	0.166667	9435810	-1.#IND00
318741626	28	0	1667.389633	31848	0	0.166667	31722	0	0.166667	9421822	-1.#IND00
318710587	33	0	1667.391457	31680	0	0.166667	31784	0	0.166667	9407818	-1.#IND00
318724642	16	1	1667.059448	31973	0	0.166667	31852	0	0.166667	9393696	-1.#IND00
318728649	23	0	1667.023500	32020	0	0.166667	31719	0	0.166667	9379509	-1.#IND00
318732383	40	0	1667.529155	32029	0	0.166667	31770	0	0.166667	9365443	-1.#IND00
318736923	30	0	1667.350045	32049	0	0.166667	32011	0	0.166667	9351331	-1.#IND00
318722281	45	0	1667.472495	31779	0	0.166667	31889	0	0.166667	9337461	-1.#IND00
318738003	27	0	1667.492874	31956	0	0.166667	31931	0	0.166847	9323394	-1.#IND00
318735409	23	0	1667.208628	32043	0	0.166667	31577	0	0.166676	9309349	-1.#IND00
318713374	21	0	1667.237012	31643	0	0.166667	31898	0	0.166667	9295360	-1.#IND00
318724413	33	0	1667.558818	31625	0	0.166667	31946	0	0.166667	9281348	-1.#IND00
318720725	33	0	1667.544408	31903	0	0.166667	31882	0	0.166667	9267354	-1.#IND00
318746841	29	1	1667.256597	31906	0	0.166667	31774	0	0.166667	9253672	-1.#IND00
318743081	33	0	1667.419625	31937	0	0.166667	31937	0	0.166667	9239614	-1.#IND00
318721558	39	0	1667.259800	31929	0	0.166667	31723	0	0.166667	9225865	-1.#IND00
318722620	21	0	1667.531999	31823	0	0.166667	31900	0	0.166667	9212245	-1.#IND00
318725385	26	0	1667.160542	31644	0	0.166667	31721	0	0.166667	9198429	-1.#IND00
318709386	27	0	1667.341455	32077	0	0.166667	31882	0	0.166667	9184536	-1.#IND00
318716064	29	1	1667.262980	31912	0	0.166667	31992	0	0.166667	9170708	-1.#IND00
318725840	29	0	1667.579205	31793	0	0.166667	31613	0	0.166667	9157188	-1.#IND00
318712826	28	0	1667.167860	31981	0	0.166667	31886	0	0.166667	9143519	-1.#IND00
318732371	18	0	1667.081971	31743	0	0.166667	31774	0	0.166667	9129827	-1.#IND00
318727127	19	0	1667.436000	31938	0	0.166667	31761	0	0.166667	9116224	-1.#IND00
318731113	29	1	1667.514351	32071	0	0.166667	31878	0	0.166667	9102708	-1.#IND00
318740237	36	1	1667.572885	31993	0	0.166667	31844	0	0.166667	9089230	-1.#IND00
318736291	29	0	1667.208618	32036	0	0.166667	31928	0	0.166667	9075643	-1.#IND00
318725446	25	0	1667.375730	31939	0	0.166667	31941	0	0.166667	9062095	-1.#IND00
318742803	25	0	1667.302178	31831	0	0.166667	31947	0	0.166667	9048526	-1.#IND00
318713317	23	0	1667.242954	31688	0	0.166667	31930	0	0.166667	9034992	-1.#IND00
318719054	29	0	1667.291907	31866	0	0.166667	31656	0	0.166667	9021464	-1.#IND00
318731083	34	0	1667.577465	31835	0	0.166667	31695	0	0.166667	9007993	-1.#IND00
318741932	34	1	1667.801166	31904	0	0.166667	32014	0	0.166667	8994594	-1.#IND00
318738652	24	0	1667.558738	31955	0	0.166667	31961	0	0.166667	8981113	-1.#IND00
318735150	22	0	1667.325264	31849	0	0.166667	32175	0	0.166667	8967440	-1.#IND00
318742028	29	0	1667.402289	32067	0	0.166667	31587	0	0.166667	8954055	-1.#IND00
318723979	32	0	1667.752739	31996	0	0.166667	31921	0	0.166667	8940734	-1.#IND00
318706406	23	1	1667.288846	32057	0	0.166667	32029	0	0.166667	8927235	-1.#IND00
318725921	23	0	1667.297614	31835	0	0.166667	31834	0	0.166667	8914075	-1.#IND00
318729109	25	0	1667.371008	31896	0	0.166667	32213	0	0.166667	8900801	-1.#IND00
318724698	19	0	1667.262311	31804	0	0.166667	31774	0	0.166667	8887523	-1.#IND00
318715918	24	1	1667.246945	31990	0	0.166667	31794	0	0.166667	8874193	-1.#IND00
318713342	19	0	1667.043592	32063	0	0.166667	31811	0	0.166667	8861068	-1.#IND00
318717818	27	0	1667.301456	32053	0	0.166667	31981	0	0.166667	8847862	-1.#IND00
318720273	28	0	1667.850718	31870	0	0.166667	31956	0	0.166667	8834745	-1.#IND00
318718235	21	0	1667.307909	31773	0	0.166667	31870	0	0.166667	8821103	-1.#IND00
318723702	34	0	1667.367146	31879	0	0.166667	31891	0	0.166667	8807755	-1.#IND00
318738846	25	0	1667.546480	31979	0	0.166667	31866	0	0.166667	8794752	-1.#IND00
318725187	28	1	1667.514491	31938	0	0.166667	31919	0	0.166667	8781546	-1.#IND00
318721714	28	1	1667.317233	32002	0	0.166667	31981	0	0.166667	8768329	-1.#IND00
318698408	33	0	1667.510643	31906	0	0.166667	32023	0	0.166667	8755302	-1.#IND00
318726600	29	0	1667.647624	31811	0	0.166667	32087	0	0.166667	8742171	-1.#IND00
318721613	23	0	1667.255098	31681	0	0.166667	32027	0	0.166667	8728947	-1.#IND00
318732002	29	0	1667.352207	31701	0	0.166667	31851	0	0.166667	8716027	-1.#IND00
318718117	24	0	1667.648130	31730	0	0.166667	31800	0	0.166667	8702902	-1.#IND00
318723527	23	0	1667.198605	31984	0	0.166667	31824	0	0.166667	8689859	-1.#IND00
318736669	25	0	1667.009980	31802	0	0.166667	31948	0	0.166667	8676610	-1.#IND00
318756363	29	0	1667.528674	31663	0	0.166667	32026	0	0.166667	8663592	-1.#IND00
npatches	nstrain	runtime	dt	init_x	init_y	init_y_blood	init_z	init_S	beta0	beta1	beta2	beta3	mean_beta	B	d	delta	delta_blood	b[0]	mut	m	CTL	c	g	epsilon	k	het	lambda	rho	omega	x_max	patch.dyna	DELTA	A	VA
10000	1	100.000000	0.001000	21900	9499	5000000	0.001000	10000000	1.360526	1.607255	1.847704	1.056362	2	800000000	0.010000	1.000000	432.000000	80000	0.000050	0.004800	0	0.500000	0.000000	2.500000	13.000000	0.500000	0.001000	0.001000	0.010000	31872	0	10.000000	7.000000	1.000000
sus	inf	inf_blood	z	x[0]	y[0][0]	z[0]	x[1]	y[1][0]	z[1]	S[0]	synchrony
219000000	94990000	5000000	10.000000	21900	9499	0.001000	21900	9499	0.001000	10000000	0.000000
301949766	1312454	6867	3941.516320	30582	74	0.394152	30329	66	0.394152	10031299	0.000000
317297141	903	10	2908.693126	31543	1	0.292827	31818	0	0.254199	10016582	0.000000
318595543	25	0	1732.175293	31826	0	0.172920	31800	0	0.171005	10001677	0.000000
318729620	26	0	1670.481441	31888	0	0.166977	31725	0	0.166882	9986652	0.000000
318705570	19	0	1667.329628	31601	0	0.166682	31728	0	0.166677	9971744	0.000000
318725397	17	0	1667.122518	31979	0	0.166667	31762	0	0.166667	9956875	0.000000
318731957	14	0	1667.070000	32020	0	0.166667	31777	0	0.166667	9942118	0.000000
318716915	25	0	1667.122396	31863	0	0.166667	31687	0	0.166667	9927071	0.000000
318724976	22	1	1667.201649	31936	0	0.166667	31882	0	0.166667	9912050	0.000000
318724849	34	0	1667.198266	31974	0	0.166667	31932	0	0.166667	9897220	0.000000
318713888	31	0	1667.231691	31747	0	0.166667	31893	0	0.166667	9882272	0.000000
318705259	25	1	1667.351892	31969	0	0.166667	31887	0	0.166667	9867555	0.000000
318720472	25	0	1667.264751	31818	0	0.166667	31932	0	0.166667	9852731	0.000000
318704120	29	0	1667.391589	31907	0	0.166667	31882	0	0.166667	9838152	0.000000
318716908	16	0	1667.080192	31812	0	0.166667	32061	0	0.166667	9823380	0.000000
318708794	19	0	1667.021976	31964	0	0.166667	31777	0	0.166667	9808529	0.000000
318733086	28	0	1667.322481	31768	0	0.166667	32090	0	0.166667	9793681	0.000000
318720410	28	0	1667.138681	31744	0	0.166667	31755	0	0.166667	9779021	0.000000
318716888	30	1	1667.284579	31923	0	0.166667	31948	0	0.166667	9764254	0.000000
318715277	18	0	1667.193668	32039	0	0.166667	32000	0	0.166667	9749581	0.000000
318711674	18	0	1667.354746	32154	0	0.166667	31815	0	0.166667	9735005	0.000000
318726426	23	0	1667.801722	31763	0	0.166667	31657	0	0.166667	9720516	0.000000
318730943	32	0	1667.353591	31832	0	0.166667	31744	0	0.166667	9705843	0.000000
318729080	45	0	1667.734910	31659	0	0.166667	31792	0	0.166667	9691382	0.000000
318707640	21	0	1667.292411	32031	0	0.166667	31834	0	0.166667	9676893	0.000000
318702913	29	0	1667.398254	32100	0	0.166667	31936	0	0.166667	9662420	0.000000
318721771	25	0	1667.285876	31720	0	0.166667	32008	0	0.166667	9647931	0.000000
318720615	20	0	1667.146858	31977	0	0.166667	31893	2	0.198950	9633319	0.000000
318715503	34	0	1667.122828	31804	0	0.166667	31914	0	0.168341	9619037	0.000000
318722453	19	0	1667.363610	31935	0	0.166667	31901	0	0.166750	9604515	0.000000
318707730	21	0	1667.439317	31699	0	0.166667	31764	0	0.166671	9590002	0.000000
318736912	35	0	1667.646733	32085	0	0.166667	31811	0	0.171042	9575666	0.000000
318722292	21	0	1667.284195	31837	0	0.166667	31645	0	0.166884	9561357	0.000000
318735630	32	0	1667.264878	31902	0	0.166667	31871	0	0.166677	9547127	0.000000
318755670	19	0	1667.076610	32011	0	0.166667	31788	0	0.166667	9532884	0.000000
318756804	22	0	1667.349276	31605	0	0.166667	31930	0	0.166667	9518763	0.000000
318735851	26	0	1667.429689	31901	0	0.166667	32200	0	0.166667	9504338	0.000000
318732812	30	0	1667.233403	31897	0	0.166667	31957	0	0.166667	9490038	0.000000
318721107	26	0	1667.239272	31965	0	0.166667	31906	0	0.166667	9475674	0.000000
318736988	30	0	1667.200813	31636	0	0.166667	31905	0	0.166667	9461604	-1.#IND00
318731867	22	0	1667.558884	32012	0	0.166667	31619	0	0.166667	9447367	-1.#IND00
318732666	16	0	1667.267979	31794	0	0.166667	31806	0	0.166667	9433244	-1.#IND00
318724648	29	0	1667.517760	31672	0	0.166667	31644	0	0.166667	9419030	-1.#IND00
318714127	24	0	1667.289552	31663	0	0.166667	31995	0	0.166667	9405062	-1.#IND00
318729659	35	0	1667.286819	31999	0	0.166667	31854	0	0.166667	9390980	-1.#IND00
318739544	23	0	1666.923938	31892	0	0.166667	31916	0	0.166667	9376943	-1.#IND00
318721431	26	0	1667.271538	31941	0	0.166667	31758	0	0.166667	9362956	-1.#IND00
318698949	25	1	1667.126895	31828	0	0.166667	31704	0	0.166667	9348943	-1.#IND00
318725337	27	1	1667.057118	31998	0	0.166667	31754	0	0.166667	9334857	-1.#IND00
318719616	26	0	1667.545653	31996	0	0.166667	31645	0	0.166667	9320979	-1.#IND00
318727176	22	0	1667.057205	31727	0	0.166667	31799	0	0.166667	9307127	-1.#IND00
318707261	18	0	1667.310331	31825	0	0.166667	32087	0	0.166667	9293061	-1.#IND00
318739165	27	0	1667.323954	31821	0	0.166667	31788	0	0.166667	9279195	-1.#IND00
318716556	29	0	1667.266641	31789	0	0.166667	31954	0	0.166667	9265346	-1.#IND00
318723596	26	0	1667.265378	31721	0	0.166667	32027	0	0.166667	9251495	-1.#IND00
318712643	19	0	1667.111198	31804	0	0.166667	31765	0	0.166667	9237663	-1.#IND00
318721318	36	0	1667.540781	31954	0	0.166667	31720	0	0.166667	9223907	-1.#IND00
318713265	18	0	1667.282607	31854	0	0.166667	31730	0	0.166667	9209990	-1.#IND00
318743278	21	0	1667.068159	32009	0	0.166667	31945	0	0.166667	9196382	-1.#IND00
318726805	28	1	1667.123911	31922	0	0.166667	31916	0	0.166667	9182801	-1.#IND00
318721009	26	0	1667.152750	31860	0	0.166667	31774	0	0.166667	9169023	-1.#IND00
318697752	20	0	1667.230724	31742	0	0.166667	31977	0	0.166667	9155353	-1.#IND00
318732852	21	0	1667.483344	31776	0	0.166667	31641	0	0.166667	9141337	-1.#IND00
318734301	34	0	1667.288774	31669	0	0.166667	31881	0	0.166667	9127562	-1.#IND00
318727887	19	0	1667.431553	31918	0	0.166667	31786	0	0.166667	9113988	-1.#IND00
318740749	27	0	1667.343229	31734	0	0.166667	32088	0	0.166667	9100322	-1.#IND00
318724372	32	0	1667.587858	31786	0	0.166667	31816	0	0.166667	9086346	-1.#IND00
318726814	22	0	1667.105993	31972	0	0.166667	31961	0	0.166667	9072647	-1.#IND00
318726083	25	0	1667.097260	31919	0	0.166667	31750	0	0.166667	9058928	-1.#IND00
318704307	26	0	1667.791501	31988	0	0.166667	31898	0	0.166667	9045223	-1.#IND00
318704686	27	0	1667.584555	31633	0	0.166667	32050	0	0.166667	9031727	-1.#IND00
318717317	28	0	1667.263603	31872	0	0.166667	31945	0	0.166667	9018140	-1.#IND00
318722190	21	0	1667.190607	32076	0	0.166667	31945	0	0.166667	9004669	-1.#IND00
318710381	20	0	1667.125434	31791	0	0.166667	31828	0	0.166667	8991021	-1.#IND00
318736022	28	0	1667.605085	31903	0	0.166667	32090	0	0.166667	8977662	-1.#IND00
318723525	26	0	1667.375530	31863	0	0.166667	31925	0	0.166667	8964082	-1.#IND00
318733900	22	0	1667.264452	31797	0	0.166667	31856	0	0.166667	8950611	-1.#IND00
318730337	24	0	1667.011000	31815	0	0.166667	32032	0	0.166667	8937255	-1.#IND00
318729713	29	0	1667.446505	31961	0	0.166667	31671	0	0.166667	8924058	-1.#IND00
318725197	25	1	1667.021812	32139	0	0.166667	32085	0	0.166667	8910694	-1.#IND00
318718029	20	0	1667.213389	31729	0	0.166667	31862	0	0.166667	8897447	-1.#IND00
318746931	17	0	1667.200313	31614	0	0.166667	31972	0	0.166667	8884117	-1.#IND00
318730584	28	0	1667.502845	31705	0	0.166667	32029	0	0.166667	8870933	-1.#IND00
318733553	22	0	1667.363349	31905	0	0.166667	31592	0	0.166667	8857731	-1.#IND00
318712625	23	0	1667.151266	31995	0	0.166667	31847	0	0.166667	8844478	-1.#IND00
318733949	21	0	1667.322390	32005	0	0.166667	31761	0	0.166667	8831043	-1.#IND00
318727660	21	0	1667.119999	31858	0	0.166667	31757	0	0.166667	8817744	-1.#IND00
318717938	26	0	1667.524978	31585	0	0.166667	31751	0	0.166667	8804515	-1.#IND00
318722543	29	0	1667.419696	31830	0	0.166667	32007	0	0.166667	8791394	-1.#IND00
318729534	18	0	1667.042215	31719	0	0.166667	31759	0	0.166667	8778218	-1.#IND00
318711922	20	0	1667.443237	31624	0	0.166667	31957	0	0.166667	8765024	-1.#IND00
318719168	32	0	1667.744291	31793	0	0.166667	31881	0	0.166667	8751775	-1.#IND00
318722651	31	0	1667.549000	31947	0	0.166667	31952	0	0.166667	8738764	-1.#IND00
318738115	26	0	1667.413360	31946	0	0.166667	31984	0	0.166667	8725654	-1.#IND00
318724616	21	0	1667.366857	31838	0	0.166667	31916	0	0.166667	8712658	-1.#IND00
318738990	20	0	1667.127394	31843	0	0.166667	31914	0	0.166667	8699598	-1.#IND00
318728509	24	0	1667.235262	31770	0	0.166667	31849	0	0.166667	8686510	-1.#IND00
318744396	11	0	1667.289751	31897	0	0.166667	31828	0	0.166667	8673516	-1.#IND00
318730339	36	0	1667.102728	31960	0	0.166667	32026	0	0.166667	8660578	-1.#IND00
npatches	nstrain	runtime	dt	init_x	init_y	init_y_blood	init_z	init_S	beta0	beta1	beta2	beta3	mean_beta	B	d	delta	delta_blood	b[0]	mut	m	CTL	c	g	epsilon	k	het	lambda	rho	omega	x_max	patch.dyna	DELTA	A	VA
10000	1	100.000000	0.001000	21900	9499	5000000	0.001000	10000000	2.112280	1.280678	1.419539	2.047836	2	800000000	0.010000	1.000000	432.000000	80000	0.000050	0.004800	0	0.500000	0.000000	2.500000	14.000000	0.500000	0.001000	0.001000	0.010000	31872	0	10.000000	7.000000	1.000000
sus	inf	inf_blood	z	x[0]	y[0][0]	z[0]	x[1]	y[1][0]	z[1]	S[0]	synchrony
219000000	94990000	5000000	10.000000	21900	9499	0.001000	21900	9499	0.001000	10000000	0.000000
302379037	1063235	5705	3941.516320	30256	113	0.394152	30378	68	0.394152	10030962	0.000000
317386647	565	2	2670.478932	31922	0	0.235269	31659	0	0.215610	10016358	0.000000
318624445	26	0	1719.011905	31946	0	0.170067	32017	0	0.169092	10001435	0.000000
318686643	27	0	1669.722422	31860	0	0.166835	31812	0	0.166787	9986382	0.000000
318722714	23	1	1667.302116	31908	0	0.166675	31764	0	0.166673	9971458	0.000000
318725511	29	0	1667.320443	31899	0	0.166667	31939	0	0.166667	9956450	0.000000
318718434	34	0	1667.246420	31975	0	0.166667	31946	0	0.166667	9941424	0.000000
318728385	22	0	1667.613751	31785	0	0.166667	31934	0	0.166667	9926388	0.000000
318721707	25	1	1667.322720	31755	0	0.166667	31706	0	0.166667	9911457	0.000000
318753175	21	0	1667.392114	31780	0	0.166667	31910	0	0.166667	9896742	0.000000
318729522	37	0	1667.666860	31580	0	0.166667	31835	0	0.166667	9881875	0.000000
318738587	29	0	1667.328201	31891	0	0.166667	31826	0	0.166667	9867012	0.000000
318734921	19	1	1667.211390	32145	0	0.166667	31853	0	0.166667	9852183	0.000000
318736847	32	0	1667.697231	31855	0	0.166667	31990	0	0.166667	9837262	0.000000
318742190	25	0	1667.220318	31790	0	0.166667	32100	0	0.166667	9822512	0.000000
318698277	28	0	1667.433283	31959	0	0.166667	31746	0	0.166667	9807717	0.000000
318715842	14	1	1667.004014	31829	0	0.166667	31903	0	0.166667	9793196	0.000000
318722252	37	0	1667.585911	31620	0	0.166667	31864	0	0.166667	9778677	0.000000
318737841	27	1	1667.284234	31975	0	0.166667	31852	0	0.166667	9764054	0.000000
318730858	28	1	1667.166164	32033	0	0.166667	31746	0	0.166667	9749634	0.000000
318703343	33	0	1667.813603	32124	0	0.166667	31956	0	0.166667	9735157	0.000000
318744764	29	0	1667.231118	31751	0	0.166667	31911	0	0.166667	9720591	0.000000
318715865	27	0	1667.324963	31673	0	0.166667	31975	0	0.166667	9706017	0.000000
318720533	25	0	1667.606554	31991	0	0.166667	31924	0	0.166667	9691587	0.000000
318717411	21	0	1667.233984	31695	0	0.166667	31919	0	0.166667	9676902	0.000000
318726738	25	0	1667.035774	31909	0	0.166667	31682	0	0.166667	9662587	0.000000
318704202	26	0	1667.218751	31879	0	0.166667	31832	0	0.166667	9648011	0.000000
318741229	37	0	1667.296805	31945	0	0.166667	31712	0	0.166667	9633608	0.000000
318722441	21	0	1667.219402	31919	0	0.166667	31742	0	0.166667	9619050	0.000000
318725984	29	0	1667.401519	31855	0	0.166667	31922	0	0.166667	9604644	0.000000
318734879	24	0	1667.178601	32035	0	0.166667	31980	0	0.166667	9590263	0.000000
318725872	25	0	1667.356384	31868	0	0.166667	31908	0	0.166667	9576055	0.000000
318721833	20	0	1667.207981	31655	0	0.166667	31917	0	0.166667	9561562	0.000000
318738652	34	0	1667.428177	31818	0	0.166667	31667	0	0.166667	9547213	0.000000
318737337	21	0	1667.187507	31697	0	0.166667	31981	0	0.166667	9532880	0.000000
318732055	22	0	1666.963927	31811	0	0.166667	32000	0	0.166667	9518756	0.000000
318704893	26	0	1667.353122	31524	0	0.166667	32082	0	0.166667	9504551	0.000000
318733314	27	0	1667.189075	32035	0	0.166667	32036	0	0.166667	9490455	0.000000
318713146	18	0	1667.037779	31862	0	0.166667	32026	0	0.166667	9476287	0.000000
318734290	31	0	1667.548018	31792	0	0.166667	31923	0	0.166667	9462237	-1.#IND00
318719354	23	0	1667.510268	32048	0	0.166667	31848	0	0.166667	9447919	-1.#IND00
318721344	36	0	1667.579196	31660	0	0.166667	32046	0	0.166667	9433606	-1.#IND00
318728071	29	0	1667.650818	31763	0	0.166667	31820	0	0.166667	9419401	-1.#IND00
318737374	26	0	1667.278587	31877	0	0.166667	31992	0	0.166667	9405296	-1.#IND00
318736147	31	0	1667.389905	31666	0	0.166667	31786	0	0.166667	9391233	-1.#IND00
318695117	28	0	1667.215505	31761	0	0.166667	31980	0	0.166667	9377232	-1.#IND00
318718452	18	0	1667.319434	32025	0	0.166667	31615	0	0.166667	9363516	-1.#IND00
318732657	33	1	1667.389065	31677	0	0.166667	31997	0	0.166667	9349632	-1.#IND00
318728708	19	0	1667.096971	31744	0	0.166667	31927	0	0.166667	9335682	-1.#IND00
318735108	26	0	1667.172554	32092	0	0.166667	31900	0	0.166667	9321836	-1.#IND00
318721300	27	0	1667.165929	31771	0	0.166667	31853	0	0.166667	9307919	-1.#IND00
318747604	25	0	1667.203624	31942	0	0.166667	31810	0	0.166667	9294069	-1.#IND00
318717774	20	1	1667.200469	31878	0	0.166667	31728	0	0.166667	9279996	-1.#IND00
318752213	24	0	1667.442747	31800	0	0.166667	31793	0	0.166667	9266172	-1.#IND00
318722704	21	1	1667.635105	31809	0	0.166667	31830	0	0.166667	9252481	-1.#IND00
318724349	31	0	1667.018054	31916	0	0.166667	31975	0	0.166667	9238822	-1.#IND00
318742760	18	0	1667.239356	32125	0	0.166667	32118	0	0.166667	9224958	-1.#IND00
318712826	35	0	1667.364300	31685	0	0.166667	32083	0	0.166667	9211196	-1.#IND00
318715709	22	0	1667.141508	31534	0	0.166667	31830	0	0.166667	9197371	-1.#IND00
318724903	32	0	1667.439984	32003	0	0.166667	31839	0	0.166667	9183416	-1.#IND00
318727213	17	0	1667.517783	31928	0	0.166667	31917	0	0.166667	9169615	-1.#IND00
318735737	27	0	1667.205211	31791	0	0.166667	32006	0	0.166667	9155882	-1.#IND00
318703176	28	0	1667.286007	31867	0	0.166667	31740	0	0.166667	9142181	-1.#IND00
318734204	21	0	1667.293866	31884	0	0.166667	31882	0	0.166667	9128411	-1.#IND00
318729604	25	0	1667.194119	31816	0	0.166667	31678	0	0.166667	9114885	-1.#IND00
318726720	27	0	1667.516908	31977	0	0.166667	31803	0	0.166667	9101145	-1.#IND00
318730538	25	0	1667.569767	31848	0	0.166667	32127	0	0.166667	9087587	-1.#IND00
318741977	24	0	1667.306586	31822	0	0.166667	31807	0	0.166667	9073833	-1.#IND00
318730747	29	0	1667.376374	31811	0	0.166667	31654	0	0.166667	9060375	-1.#IND00
318714952	15	0	1667.792944	31929	0	0.166667	31843	0	0.166667	9046683	-1.#IND00
318722078	28	0	1667.663353	32132	0	0.166667	32033	0	0.166667	9033104	-1.#IND00
318722049	18	0	1667.166249	31765	0	0.166667	31893	0	0.166667	9019620	-1.#IND00
318727379	29	0	1667.412143	31711	0	0.166667	31812	0	0.166667	9006067	-1.#IND00
318717505	19	0	1667.345176	32083	0	0.166667	31948	0	0.166667	8992383	-1.#IND00
318715639	31	0	1667.507859	32107	0	0.166667	31829	0	0.166667	8978968	-1.#IND00
318715366	21	0	1667.302827	31859	0	0.166667	31870	0	0.166667	8965591	-1.#IND00
318712445	21	0	1667.156334	31856	0	0.166667	31838	0	0.166667	8952217	-1.#IND00
318709904	22	0	1666.968596	32009	0	0.166667	31915	0	0.166667	8938728	-1.#IND00
318705952	18	0	1667.198604	31980	0	0.166667	31714	0	0.166667	8925486	-1.#IND00
318713169	27	0	1667.249736	32111	0	0.166667	31847	0	0.166667	8912067	-1.#IND00
318727455	18	0	1667.148368	32125	0	0.166667	31870	0	0.166667	8898784	-1.#IND00
318728603	24	0	1667.432375	31910	0	0.166667	31653	0	0.166667	8885606	-1.#IND00
318707826	25	0	1667.356898	31968	0	0.166667	31936	0	0.166667	8872293	-1.#IND00
318714695	23	0	1667.055911	31922	0	0.166667	31834	0	0.166667	8858900	-1.#IND00
318698434	24	0	1667.304439	31805	0	0.166667	31850	0	0.166667	8845772	-1.#IND00
318707527	30	0	1667.330908	32076	0	0.166667	31873	0	0.166667	8832608	-1.#IND00
318720982	25	0	1667.540720	31601	0	0.166667	31784	0	0.166667	8819499	-1.#IND00
318709341	24	0	1667.406835	31551	0	0.166667	31800	0	0.166667	8806375	-1.#IND00
318720352	24	1	1667.182976	31874	0	0.166667	31863	0	0.166667	8793093	-1.#IND00
318728553	26	0	1667.272534	31831	0	0.166667	31859	0	0.166667	8780099	-1.#IND00
318725947	18	0	1667.305162	31965	0	0.166667	31848	0	0.166667	8766930	-1.#IND00
318727253	27	0	1667.332128	31981	0	0.166667	31942	0	0.166667	8754130	-1.#IND00
318709430	29	0	1667.365709	31824	0	0.166667	31872	0	0.166667	8740800	-1.#IND00
318743423	20	0	1667.063642	31956	0	0.166667	32144	0	0.166667	8727841	-1.#IND00
318735668	25	0	1667.233808	31743	0	0.166667	31929	0	0.166667	8714888	-1.#IND00
318714370	28	0	1667.259145	31695	0	0.166667	31742	0	0.166667	8702098	-1.#IND00
318747204	24	0	1667.043975	32013	0	0.166667	31741	0	0.166667	8688984	-1.#IND00
318724486	21	0	1667.464491	31909	0	0.166667	31735	0	0.166667	8675927	-1.#IND00
318727758	24	0	1667.263298	31936	0	0.166667	32048	0	0.166667	8663031	-1.#IND00
npatches	nstrain	runtime	dt	init_x	init_y	init_y_blood	init_z	init_S	beta0	beta1	beta2	beta3	mean_beta	B	d	delta	delta_blood	b[0]	mut	m	CTL	c	g	epsilon	k	het	lambda	rho	omega	x_max	patch.dyna	DELTA	A	VA
10000	1	100.000000	0.001000	21900	9499	5000000	0.001000	10000000	2.150025	2.042541	2.633823	1.843315	2	800000000	0.010000	1.000000	432.000000	80000	0.000050	0.004800	0	0.500000	0.000000	2.500000	15.000000	0.500000	0.001000	0.001000	0.010000	31872	0	10.000000	7.000000	1.000000
sus	inf	inf_blood	z	x[0]	y[0][0]	z[0]	x[1]	y[1][0]	z[1]	S[0]	synchrony
219000000	94990000	5000000	10.000000	21900	9499	0.001000	21900	9499	0.001000	10000000	0.000000
302743850	858226	4495	3941.516320	30060	100	0.394152	30443	92	0.394152	10029539	0.000000
317388579	356	3	2501.305453	31584	0	0.233637	31716	0	0.239833	10014908	0.000000
318625880	15	1	1709.756600	31844	0	0.169986	31683	0	0.170293	9999840	0.000000
318690804	32	0	1669.373651	31923	0	0.166831	31987	0	0.166846	9984958	0.000000
318753436	23	1	1667.237124	32078	0	0.166675	31977	0	0.166676	9969983	0.000000
318711031	27	0	1667.077654	32113	0	0.166667	31857	0	0.166667	9955140	0.000000
318719184	39	0	1667.736580	32082	0	0.166667	31734	0	0.166667	9940280	0.000000
318700695	18	0	1667.026210	31928	0	0.166667	31787	0	0.166667	9925582	0.000000
318736198	32	0	1667.422613	31983	0	0.166667	31781	0	0.166667	9910630	0.000000
318717817	25	0	1667.589671	31911	0	0.166667	32026	0	0.166667	9895746	0.000000
318711188	36	0	1667.582156	31968	0	0.166667	31694	0	0.166667	9880812	0.000000
318729578	27	0	1667.380211	31872	0	0.166667	32220	0	0.166667	9866071	0.000000
318718906	18	0	1667.159479	32147	0	0.166667	31674	0	0.166667	9851473	0.000000
318738276	26	0	1667.169258	31832	0	0.166667	31660	0	0.166667	9836854	0.000000
318745650	28	0	1667.265216	31925	0	0.166667	31739	0	0.166667	9822162	0.000000
318707288	23	0	1667.264622	31900	0	0.166667	32119	0	0.166667	9807388	0.000000
318713515	33	0	1667.311323	31763	0	0.166667	31940	0	0.166667	9792501	0.000000
318738253	22	0	1667.165100	31649	0	0.166667	31840	0	0.166667	9777777	0.000000
318746625	20	0	1667.077880	31895	0	0.166667	31800	0	0.166667	9763064	0.000000
318711799	19	0	1667.045334	31741	0	0.166667	31736	0	0.166667	9748547	0.000000
318728816	27	0	1667.452492	31728	0	0.166667	31837	0	0.166667	9734221	0.000000
318749647	24	0	1667.003378	31722	0	0.166667	31682	0	0.166667	9719583	0.000000
318733511	22	0	1667.581013	32211	0	0.166667	31709	0	0.166667	9704980	0.000000
318751137	37	1	1667.289484	31755	0	0.166667	31968	0	0.166667	9690185	0.000000
318730438	25	0	1667.245067	31817	0	0.166667	31743	0	0.166667	9675536	0.000000
318704640	15	0	1667.224639	31888	0	0.166667	31990	0	0.166667	9661086	0.000000
318735025	33	0	1667.435377	31844	0	0.166667	31985	0	0.166667	9646634	0.000000
318753425	24	2	1667.315726	31998	0	0.166667	31867	0	0.166667	9632188	0.000000
318746756	19	0	1667.182687	31881	0	0.166667	31855	0	0.166667	9617834	0.000000
318746288	20	1	1667.027114	31882	0	0.166667	32122	0	0.166667	9603338	0.000000
318746421	27	1	1667.126834	31805	0	0.166667	31821	0	0.166667	9589100	0.000000
318725836	24	0	1667.134851	31873	0	0.166667	31997	0	0.166667	9574703	0.000000
318720381	28	0	1667.291121	31854	0	0.166667	31994	0	0.166667	9560365	0.000000
318728841	15	0	1667.204821	31968	0	0.166667	31852	0	0.166667	9546026	0.000000
318715277	25	0	1667.263405	31781	0	0.166667	31842	0	0.166667	9532017	0.000000
318727643	25	0	1667.304590	31865	0	0.166667	32016	0	0.166667	9517800	0.000000
318724007	18	0	1667.159582	31854	0	0.166667	31841	0	0.166667	9503602	0.000000
318742558	20	1	1667.205923	31929	0	0.166667	31992	0	0.166667	9489491	0.000000
318711978	27	0	1667.393713	31918	0	0.166667	31890	0	0.166667	9475429	0.000000
318730325	23	0	1667.202382	31913	0	0.166667	31753	0	0.166667	9461163	-1.#IND00
318713550	33	0	1667.144865	31995	0	0.166667	31826	0	0.166667	9446995	-1.#IND00
318724790	20	0	1667.330175	31763	0	0.166667	31922	0	0.166667	9432729	-1.#IND00
318707116	17	0	1667.125858	31776	0	0.166667	31932	0	0.166667	9418514	-1.#IND00
318735253	25	0	1667.311381	31758	0	0.166667	31855	0	0.166667	9404405	-1.#IND00
318739619	23	0	1667.180945	31840	0	0.166667	32003	0	0.166667	9390372	-1.#IND00
318719611	28	0	1667.124802	32020	0	0.166667	31851	0	0.166667	9376175	-1.#IND00
318726126	18	0	1667.033368	31633	0	0.166667	31876	0	0.166667	9362106	-1.#IND00
318747775	31	0	1666.988739	32038	0	0.166667	31544	0	0.166667	9348109	-1.#IND00
318718720	27	0	1666.990998	31937	0	0.166667	31716	0	0.166667	9334098	-1.#IND00
318735558	22	0	1667.213000	31932	0	0.166667	31837	0	0.166667	9320123	-1.#IND00
318711435	24	0	1667.195106	31832	0	0.166667	32026	0	0.166667	9306030	-1.#IND00
318711525	23	0	1667.130104	31762	0	0.166667	31922	0	0.166667	9291986	-1.#IND00
318727227	32	0	1667.290540	31892	0	0.166667	32089	0	0.166667	9278112	-1.#IND00
318711746	26	0	1667.214608	31786	0	0.166667	31998	0	0.166667	9264088	-1.#IND00
318733531	30	0	1667.380284	31851	0	0.166667	31763	0	0.166667	9250328	-1.#IND00
318712882	15	2	1667.244063	32003	0	0.166667	31805	0	0.166667	9236363	-1.#IND00
318723351	33	0	1667.262388	31896	0	0.166667	31822	0	0.166667	9222479	-1.#IND00
318708666	21	0	1667.015530	31923	0	0.166667	31887	0	0.166667	9208551	-1.#IND00
318715167	18	0	1666.989836	31752	0	0.166667	31734	0	0.166667	9194861	-1.#IND00
318736607	11	0	1667.022854	31805	0	0.166667	31755	0	0.166667	9180964	-1.#IND00
318724706	30	0	1667.139893	31813	0	0.166667	32075	0	0.166667	9167191	-1.#IND00
318706430	23	0	1667.162051	31814	0	0.166667	31882	0	0.166667	9153370	-1.#IND00
318732306	23	0	1667.632171	31891	0	0.166667	31874	0	0.166667	9139550	-1.#IND00
318727210	23	0	1667.176173	31747	0	0.166667	31932	0	0.166667	9125906	-1.#IND00
318710870	21	0	1667.107513	31941	0	0.166667	31792	0	0.166667	9112059	-1.#IND00
318726657	20	0	1667.019531	31941	0	0.166667	32034	0	0.166667	9098402	-1.#IND00
318717018	18	0	1667.128845	32058	0	0.166667	31868	0	0.166667	9084759	-1.#IND00
318745978	19	1	1667.259722	32151	0	0.166667	31761	0	0.166667	9071226	-1.#IND00
318728880	23	0	1667.402283	31767	0	0.166667	32170	0	0.166667	9057498	-1.#IND00
318732162	22	0	1666.965426	31954	0	0.166667	31902	0	0.166667	9044084	-1.#IND00
318714939	19	0	1667.220322	31911	0	0.166667	31794	0	0.166667	9030552	-1.#IND00
318735726	26	0	1667.289723	31862	0	0.166667	32153	0	0.166667	9017174	-1.#IND00
318740641	20	1	1667.293517	32093	0	0.166667	31694	0	0.166667	9003559	-1.#IND00
318751497	19	0	1667.202198	31900	0	0.166667	31929	0	0.166667	8989842	-1.#IND00
318722197	19	0	1666.981055	31897	0	0.166667	31802	0	0.166667	8976314	-1.#IND00
318746226	15	1	1666.886824	31615	0	0.166667	31890	0	0.166667	8962825	-1.#IND00
318725635	33	0	1667.425552	31679	0	0.166667	31941	0	0.166667	8949380	-1.#IND00
318722456	23	0	1667.091714	31732	0	0.166667	31891	0	0.166667	8936034	-1.#IND00
318727862	18	0	1667.266496	31689	0	0.166667	32139	0	0.166667	8922787	-1.#IND00
318743025	23	0	1667.236579	32077	0	0.166667	31937	0	0.166667	8909378	-1.#IND00
318696854	18	0	1667.026523	31840	0	0.166667	32056	0	0.166667	8896010	-1.#IND00
318740299	29	0	1667.254994	31915	0	0.166667	31989	0	0.166667	8882592	-1.#IND00
318735650	26	0	1667.220043	31751	0	0.166667	31935	0	0.166667	8869058	-1.#IND00
318719983	20	0	1667.537732	31712	0	0.166667	31850	0	0.166667	8855694	-1.#IND00
318718620	27	0	1667.288984	31984	0	0.166667	31817	0	0.166667	8842336	-1.#IND00
318690436	26	0	1667.299681	31810	0	0.166667	31797	0	0.166667	8829070	-1.#IND00
318713137	25	1	1666.973472	31724	0	0.166667	31723	0	0.166667	8815759	-1.#IND00
318722530	14	0	1666.913017	31955	0	0.166667	31938	0	0.166667	8802547	-1.#IND00
318735027	18	0	1667.076503	31999	0	0.166667	31818	0	0.166667	8789519	-1.#IND00
318709826	19	1	1667.210359	31961	0	0.166667	32055	0	0.166667	8776244	-1.#IND00
318720510	18	0	1667.323677	31614	0	0.166667	31913	0	0.166667	8763004	-1.#IND00
318708919	28	0	1667.448313	31875	0	0.166667	31960	0	0.166667	8750138	-1.#IND00
318719840	24	0	1666.976267	31875	0	0.166667	31877	0	0.166667	8737208	-1.#IND00
318725182	35	0	1667.388017	31959	0	0.166667	32010	0	0.166667	8724055	-1.#IND00
318729971	31	0	1667.307509	31761	0	0.166667	31891	0	0.166667	8710970	-1.#IND00
318736460	30	0	1667.691104	31929	0	0.166667	31855	0	0.166667	8697975	-1.#IND00
318718695	28	0	1667.416244	31702	0	0.166667	31962	0	0.166667	8684966	-1.#IND00
318712375	24	0	1667.076391	31875	0	0.166667	32114	0	0.166667	8671898	-1.#IND00
318731623	28	0	1667.054354	31828	0	0.166667	31917	0	0.166667	8658776	-1.#IND00
npatches	nstrain	runtime	dt	init_x	init_y	init_y_blood	init_z	init_S	beta0	beta1	beta2	beta3	mean_beta	B	d	delta	delta_blood	b[0]	mut	m	CTL	c	g	epsilon	k	het	lambda	rho	omega	x_max	patch.dyna	DELTA	A	VA
10000	1	100.000000	0.001000	21900	9499	5000000	0.001000	10000000	1.055898	1.879119	2.961142	1.195611	2	800000000	0.010000	1.000000	432.000000	80000	0.000050	0.004800	0	0.500000	0.000000	2.500000	16.000000	0.500000	0.001000	0.001000	0.010000	31872	0	10.000000	7.000000	1.000000
sus	inf	inf_blood	z	x[0]	y[0][0]	z[0]	x[1]	y[1][0]	z[1]	S[0]	synchrony
219000000	94990000	5000000	10.000000	21900	9499	0.001000	21900	9499	0.001000	10000000	0.000000
303027690	700798	3756	3941.516320	30597	33	0.394152	30314	42	0.394152	10028873	0.000000
317426833	232	0	2374.484739	31769	0	0.204740	31716	0	0.212913	10014039	0.000000
318610464	33	1	1702.773714	31806	0	0.168554	31679	0	0.168959	9998843	0.000000
318714448	19	0	1668.972753	31909	0	0.166760	32233	0	0.166780	9983819	0.000000
318707435	29	0	1667.476258	31745	0	0.166671	31952	0	0.166672	9968711	0.000000
318708542	13	0	1667.159412	32001	0	0.166667	31845	0	0.166667	9953712	0.000000
318722509	24	0	1667.197433	31908	0	0.166667	31864	0	0.166667	9938933	0.000000
318724434	24	1	1667.099233	31789	0	0.166667	31836	0	0.166667	9924011	0.000000
318744407	14	0	1667.018767	31760	0	0.166667	31855	0	0.166667	9909206	0.000000
318711597	25	0	1667.230143	31693	0	0.166667	32233	0	0.166667	9894334	0.000000
318718378	21	0	1667.090358	31585	0	0.166667	31857	0	0.166667	9879462	0.000000
318740710	23	0	1667.070463	32006	0	0.166667	31834	0	0.166667	9864650	0.000000
318732676	22	0	1667.118572	31909	0	0.166667	31848	0	0.166667	9849957	0.000000
318737313	16	0	1667.175716	32021	0	0.166667	31903	0	0.166667	9835275	0.000000
318724644	28	0	1667.238592	32112	0	0.166667	32075	0	0.166667	9820631	0.000000
318737862	28	0	1666.966668	31708	0	0.166667	31857	0	0.166667	9805923	0.000000
318731037	23	0	1667.396764	31611	0	0.166667	31961	0	0.166667	9791225	0.000000
318719943	27	0	1667.311278	31909	0	0.166667	31801	0	0.166667	9776574	0.000000
318703816	12	0	1667.025916	31982	0	0.166667	31948	0	0.166667	9761874	0.000000
318729249	28	0	1667.298602	31951	0	0.166667	32166	0	0.166667	9747205	0.000000
318717666	14	0	1667.251821	31818	0	0.166667	31877	0	0.166667	9732608	0.000000
318738306	32	0	1667.332025	31799	0	0.166667	32037	0	0.166667	9718006	0.000000
318703351	20	0	1667.032995	31795	0	0.166667	31913	0	0.166667	9703363	0.000000
318729296	24	1	1666.933647	31839	0	0.166667	32148	0	0.166667	9688762	0.000000
318723473	21	0	1667.048595	31910	0	0.166667	31896	0	0.166667	9674273	0.000000
318709083	28	0	1667.362433	31916	0	0.166667	31734	0	0.166667	9659588	0.000000
318723186	21	0	1667.302590	31922	0	0.166667	31855	0	0.166667	9645090	0.000000
318747625	14	0	1666.940769	31798	0	0.166667	31721	0	0.166667	9630761	0.000000
318712681	21	0	1667.357702	31968	0	0.166667	31735	0	0.166667	9616379	0.000000
318741726	22	0	1667.321630	32062	0	0.166667	31645	0	0.166667	9601908	0.000000
318733061	19	0	1666.938576	31793	0	0.166667	31917	0	0.166667	9587352	0.000000
318731874	21	0	1667.252620	31993	0	0.166667	31954	1	0.166667	9573249	0.000000
318725997	22	0	1667.298397	31840	0	0.166667	32219	0	0.168979	9559005	0.000000
318733572	27	0	1667.253978	31951	0	0.166667	31713	0	0.166781	9544677	0.000000
318724059	25	0	1667.442831	31860	0	0.166667	31827	0	0.166672	9530586	0.000000
318733040	13	0	1667.222285	31725	0	0.166667	31832	0	0.166667	9516349	0.000000
318715768	22	0	1667.013308	31918	0	0.166667	31694	0	0.166667	9501957	0.000000
318707410	33	0	1667.366051	31798	0	0.166667	31709	0	0.166667	9487887	0.000000
318693885	14	0	1667.298870	31996	0	0.166667	31969	0	0.166667	9473624	0.000000
318703480	21	0	1667.373930	31728	0	0.166667	31744	0	0.166667	9459498	-1.#IND00
318713480	27	1	1667.046127	31688	0	0.166667	31692	0	0.166667	9445172	-1.#IND00
318714428	33	0	1667.341919	31784	0	0.166667	31776	0	0.166667	9430979	-1.#IND00
318738794	22	0	1667.198887	31711	0	0.166667	31926	0	0.166667	9416938	-1.#IND00
318719624	28	0	1667.385688	31853	0	0.166667	32054	0	0.166667	9402778	-1.#IND00
318718340	13	0	1667.090840	31922	0	0.166667	32047	0	0.166667	9388480	-1.#IND00
318717666	22	0	1667.116071	31936	0	0.166667	31970	0	0.166667	9374498	-1.#IND00
318716497	14	0	1666.943268	32018	0	0.166667	31953	0	0.166667	9360421	-1.#IND00
318741138	26	0	1667.337815	31985	0	0.166667	32027	0	0.166667	9346287	-1.#IND00
318735086	19	0	1667.056157	31925	0	0.166667	32058	0	0.166667	9332410	-1.#IND00
318714847	26	0	1667.345302	31827	0	0.166667	31880	0	0.166667	9318489	-1.#IND00
318726182	25	0	1667.248961	31689	0	0.166667	31954	0	0.166667	9304608	-1.#IND00
318738165	24	0	1667.289185	31860	0	0.166667	32010	0	0.166667	9290767	-1.#IND00
318726188	23	1	1667.294773	31843	0	0.166667	31848	0	0.166667	9276749	-1.#IND00
318711433	26	0	1667.037430	31839	0	0.166667	31839	0	0.166667	9262894	-1.#IND00
318709999	21	0	1667.042775	31970	0	0.166667	32020	0	0.166667	9249108	-1.#IND00
318707878	10	0	1667.071074	31955	0	0.166667	31818	0	0.166667	9235312	-1.#IND00
318727978	24	0	1667.098425	31752	0	0.166667	31876	0	0.166667	9221647	-1.#IND00
318725505	19	0	1667.266640	31868	0	0.166667	31997	0	0.166667	9207733	-1.#IND00
318722564	20	0	1667.101218	31720	0	0.166667	31853	0	0.166667	9193998	-1.#IND00
318707736	31	0	1667.152230	31978	0	0.166667	31884	0	0.166667	9180294	-1.#IND00
318740286	21	0	1667.371121	31889	0	0.166667	31866	0	0.166667	9166485	-1.#IND00
318742841	24	0	1666.996766	31756	0	0.166667	31776	0	0.166667	9152551	-1.#IND00
318734392	18	0	1667.136827	31893	0	0.166667	31922	0	0.166667	9139025	-1.#IND00
318715093	19	0	1667.392272	31956	0	0.166667	31721	0	0.166667	9125425	-1.#IND00
318766934	33	1	1667.611406	31639	0	0.166667	32028	0	0.166667	9111741	-1.#IND00
318714552	18	0	1666.972972	32063	0	0.166667	31805	0	0.166667	9098197	-1.#IND00
318722691	21	1	1667.176999	31656	0	0.166667	32007	0	0.166667	9084599	-1.#IND00
318739925	30	0	1667.385008	31844	0	0.166667	32091	0	0.166667	9071099	-1.#IND00
318746154	14	0	1667.065662	31967	0	0.166667	31811	0	0.166667	9057608	-1.#IND00
318737737	17	0	1667.329931	31752	0	0.166667	32075	0	0.166667	9043814	-1.#IND00
318728852	30	0	1667.481888	31866	0	0.166667	32011	0	0.166667	9030355	-1.#IND00
318716134	17	0	1667.267025	31840	0	0.166667	31955	0	0.166667	9016776	-1.#IND00
318742817	15	0	1667.067542	31755	0	0.166667	31826	0	0.166667	9003308	-1.#IND00
318723067	19	0	1667.264564	31853	0	0.166667	31967	0	0.166667	8989753	-1.#IND00
318741393	13	0	1666.956835	31996	0	0.166667	31827	0	0.166667	8976074	-1.#IND00
318725604	28	0	1667.234447	31986	0	0.166667	32122	0	0.166667	8962489	-1.#IND00
318710288	32	0	1667.059558	31799	0	0.166667	31864	0	0.166667	8948912	-1.#IND00
318734886	25	0	1667.404133	31963	0	0.166667	31875	0	0.166667	8935358	-1.#IND00
318704648	21	0	1667.101898	31563	0	0.166667	31910	0	0.166667	8922026	-1.#IND00
318727973	21	0	1667.134610	31677	0	0.166667	32064	0	0.166667	8908667	-1.#IND00
318714484	19	0	1667.189315	31969	0	0.166667	32053	0	0.166667	8895396	-1.#IND00
318725239	9	0	1666.927915	31885	0	0.166667	31827	0	0.166667	8881999	-1.#IND00
318727132	21	0	1667.268654	31897	0	0.166667	31827	0	0.166667	8868648	-1.#IND00
318738155	17	0	1667.051711	31763	0	0.166667	31938	0	0.166667	8855274	-1.#IND00
318719354	31	0	1667.357174	31844	0	0.166667	32118	0	0.166667	8842002	-1.#IND00
318701723	24	0	1667.291781	32075	0	0.166667	31813	0	0.166667	8828737	-1.#IND00
318691814	24	0	1667.211592	31786	0	0.166667	31725	0	0.166667	8815423	-1.#IND00
318720213	37	0	1667.474886	31971	0	0.166667	31539	1	0.166667	8802304	-1.#IND00
318738719	17	0	1666.911088	31907	0	0.166667	31710	0	0.166667	8789185	-1.#IND00
318716063	27	0	1667.202035	31798	0	0.166667	31747	0	0.166667	8775681	-1.#IND00
318708540	23	0	1667.140595	32002	0	0.166667	31850	0	0.166667	8762410	-1.#IND00
318733103	24	0	1667.269433	31973	0	0.166667	31796	0	0.166667	8749324	-1.#IND00
318710564	20	0	1667.241988	31876	0	0.166667	31767	0	0.166667	8736055	-1.#IND00
318713387	20	0	1667.256328	31850	0	0.166667	31598	0	0.166667	8723119	-1.#IND00
318731868	29	0	1667.099111	31478	0	0.166667	31867	0	0.166667	8710095	-1.#IND00
318724227	17	0	1667.103282	31691	0	0.166667	31927	0	0.166667	8697116	-1.#IND00
318729339	24	0	1667.213764	31907	0	0.166667	31943	0	0.166667	8684143	-1.#IND00
318720335	22	0	1666.954945	31903	0	0.166667	31707	0	0.166667	8671083	-1.#IND00
318735960	33	0	1667.355310	31861	0	0.166667	31790	0	0.166667	8658050	-1.#IND00
npatches	nstrain	runtime	dt	init_x	init_y	init_y_blood	init_z	init_S	beta0	beta1	beta2	beta3	mean_beta	B	d	delta	delta_blood	b[0]	mut	m	CTL	c	g	epsilon	k	het	lambda	rho	omega	x_max	patch.dyna	DELTA	A	VA
10000	1	100.000000	0.001000	21900	9499	5000000	0.001000	10000000	2.762393	2.779835	1.472520	1.635929	2	800000000	0.010000	1.000000	432.000000	80000	0.000050	0.004800	0	0.500000	0.000000	2.500000	17.000000	0.500000	0.001000	0.001000	0.010000	31872	0	10.000000	7.000000	1.000000
sus	inf	inf_blood	z	x[0]	y[0][0]	z[0]	x[1]	y[1][0]	z[1]	S[0]	synchrony
219000000	94990000	5000000	10.000000	21900	9499	0.001000	21900	9499	0.001000	10000000	0.000000
303347272	565071	3059	3941.516320	29841	89	0.394152	29906	61	0.394152	10027796	0.000000
317463968	169	0	2268.351603	31690	0	0.222485	31774	0	0.209030	10013036	0.000000
318629643	22	0	1697.171927	31869	0	0.169433	31654	0	0.168766	9998046	0.000000
318730539	28	0	1668.739363	31614	0	0.166804	32028	0	0.166771	9983105	0.000000
318740394	26	0	1667.360237	31671	0	0.166673	31755	0	0.166672	9968195	0.000000
318712148	20	0	1667.068866	31865	0	0.166667	31866	0	0.166667	9953367	0.000000
318753314	23	0	1667.156498	31545	0	0.166667	31954	0	0.166667	9938584	0.000000
318724298	19	0	1667.007353	31923	0	0.166667	31898	0	0.166667	9923656	0.000000
318732821	18	0	1667.104575	32012	0	0.166667	32067	0	0.166667	9908922	0.000000
318728230	19	0	1666.871405	31872	0	0.166667	31493	0	0.166667	9894088	0.000000
318720908	22	0	1667.087923	31700	0	0.166667	31919	0	0.166667	9879121	0.000000
318733339	17	0	1667.200303	31972	0	0.166667	32015	0	0.166667	9864101	0.000000
318744423	21	1	1667.012592	31905	0	0.166667	31771	0	0.166667	9849248	0.000000
318711663	21	0	1667.131170	31811	0	0.166667	31901	0	0.166667	9834619	0.000000
318732030	19	0	1667.055875	32069	0	0.166667	31661	0	0.166667	9819753	0.000000
318739599	23	0	1667.085194	31986	0	0.166667	31629	0	0.166667	9805073	0.000000
318740879	21	0	1667.206723	31968	0	0.166667	31765	0	0.166667	9790241	0.000000
318716499	24	1	1667.072642	31810	0	0.166667	32097	0	0.166667	9775687	0.000000
318734422	30	1	1667.410508	31951	0	0.166667	31994	0	0.166667	9760815	0.000000
318726992	25	0	1667.145056	31946	0	0.166667	31705	0	0.166667	9746169	0.000000
318713475	16	0	1666.989876	31811	0	0.166667	31983	0	0.166667	9731619	0.000000
318736249	24	0	1667.444339	32036	0	0.166667	31853	0	0.166667	9716991	0.000000
318730104	18	0	1667.207942	31856	0	0.166667	32104	0	0.166667	9702348	0.000000
318713717	25	0	1667.205626	31814	0	0.166667	32010	0	0.166667	9687861	0.000000
318710552	29	0	1667.202567	31912	0	0.166667	31713	0	0.166667	9673664	0.000000
318718729	25	0	1667.123113	31869	0	0.166667	31633	0	0.166667	9659142	0.000000
318714516	18	0	1667.333618	31981	0	0.166667	32182	0	0.166667	9644783	0.000000
318724051	21	0	1667.184564	32070	0	0.166667	31885	0	0.166667	9630196	0.000000
318696209	22	0	1667.156172	32082	0	0.166667	31754	0	0.166667	9616021	0.000000
318735618	20	0	1667.236956	31842	0	0.166667	31917	0	0.166667	9601571	0.000000
318730132	16	0	1666.842297	31723	0	0.166667	32144	0	0.166667	9587144	0.000000
318704561	23	0	1667.424085	31753	0	0.166667	31940	0	0.166667	9572763	0.000000
318727409	22	0	1667.025793	31863	0	0.166667	31714	0	0.166667	9558368	0.000000
318735767	26	0	1667.235125	31912	0	0.166667	31773	0	0.166667	9544023	0.000000
318753347	29	0	1667.012356	31775	0	0.166667	31830	0	0.166667	9529685	0.000000
318731658	15	0	1667.171865	31915	0	0.166667	32035	0	0.166667	9515463	0.000000
318734162	15	0	1667.072236	32060	0	0.166667	31720	0	0.166667	9501130	0.000000
318727203	26	0	1667.509112	32017	0	0.166667	31835	0	0.166667	9486989	0.000000
318734284	29	0	1667.055260	31866	0	0.166667	31827	0	0.166667	9472615	0.000000
318720180	24	0	1667.098529	31805	0	0.166667	32111	0	0.166667	9458338	-1.#IND00
318745922	26	0	1667.405449	31816	0	0.166667	31874	0	0.166667	9444373	-1.#IND00
318710693	17	0	1667.173713	31934	0	0.166667	31842	0	0.166667	9430280	-1.#IND00
318713152	16	0	1667.014430	32038	0	0.166667	31567	0	0.166667	9416218	-1.#IND00
318705135	28	0	1667.063147	31953	0	0.166667	32025	0	0.166667	9402120	-1.#IND00
318717163	17	0	1667.165858	31663	0	0.166667	32050	0	0.166667	9387852	-1.#IND00
318737537	26	0	1667.042525	31514	0	0.166667	31748	0	0.166667	9373765	-1.#IND00
318737541	19	0	1667.014248	31797	0	0.166667	31714	0	0.166667	9359776	-1.#IND00
318721100	21	1	1667.222920	31895	0	0.166667	32066	0	0.166667	9345668	-1.#IND00
318736389	16	0	1667.114168	31886	0	0.166667	31825	0	0.166667	9331750	-1.#IND00
318729171	25	0	1667.463865	31756	0	0.166667	31956	0	0.166667	9317644	-1.#IND00
318719142	14	0	1667.082653	31760	0	0.166667	31891	0	0.166667	9303761	-1.#IND00
318723213	20	0	1666.935343	32012	0	0.166667	31866	0	0.166667	9289960	-1.#IND00
318713956	22	0	1667.150897	31918	0	0.166667	31754	0	0.166667	9276199	-1.#IND00
318706072	14	0	1667.056190	31839	0	0.166667	32087	0	0.166667	9262466	-1.#IND00
318719818	26	0	1667.192117	31821	0	0.166667	31795	0	0.166667	9248568	-1.#IND00
318742559	25	0	1667.198067	32092	0	0.166667	31808	0	0.166667	9234759	-1.#IND00
318725012	22	0	1667.495290	31870	0	0.166667	31752	0	0.166667	9220976	-1.#IND00
318715613	27	1	1667.538504	32061	0	0.166667	32073	0	0.166667	9207063	-1.#IND00
318749487	28	0	1667.115587	31737	0	0.166667	31982	0	0.166667	9193112	-1.#IND00
318727471	26	0	1667.047574	32026	0	0.166667	31867	0	0.166667	9179277	-1.#IND00
318732514	29	0	1667.183824	31799	0	0.166667	31851	0	0.166667	9165655	-1.#IND00
318720037	29	0	1667.179166	31647	0	0.166667	31894	0	0.166667	9151860	-1.#IND00
318729092	29	1	1667.599128	31959	0	0.166667	31771	0	0.166667	9138002	-1.#IND00
318743840	14	0	1667.084220	31737	0	0.166667	31702	0	0.166667	9124199	-1.#IND00
318715226	23	0	1667.341993	31729	0	0.166667	31835	0	0.166667	9110542	-1.#IND00
318718967	19	0	1667.090781	31951	0	0.166667	31983	0	0.166667	9096943	-1.#IND00
318726495	22	0	1667.097000	32076	0	0.166667	31946	0	0.166667	9083172	-1.#IND00
318720559	21	0	1667.296314	31672	0	0.166667	31901	0	0.166667	9069532	-1.#IND00
318707578	26	0	1667.236609	31815	0	0.166667	31940	0	0.166667	9055916	-1.#IND00
318730231	10	0	1667.001502	31938	0	0.166667	31881	0	0.166667	9042392	-1.#IND00
318708971	17	0	1666.877930	31769	0	0.166667	31776	0	0.166667	9028828	-1.#IND00
318718855	30	0	1667.340780	32044	0	0.166667	31560	0	0.166667	9015389	-1.#IND00
318746357	15	0	1667.077377	31963	0	0.166667	31767	0	0.166667	9001801	-1.#IND00
318743157	24	0	1667.096452	31896	0	0.166667	31906	0	0.166667	8988289	-1.#IND00
318722821	21	0	1667.081575	31814	0	0.166667	31990	0	0.166667	8974820	-1.#IND00
318724146	26	1	1667.262342	31599	0	0.166667	31761	0	0.166667	8961329	-1.#IND00
318720005	28	0	1667.196566	31985	0	0.166667	31933	0	0.166667	8947911	-1.#IND00
318695808	17	1	1666.948095	31876	0	0.166667	31819	0	0.166667	8934213	-1.#IND00
318732987	18	0	1667.084024	31889	0	0.166667	31892	0	0.166667	8920817	-1.#IND00
318745042	18	0	1666.980781	31913	0	0.166667	31876	0	0.166667	8907437	-1.#IND00
318740017	22	0	1667.136407	31958	0	0.166667	31945	0	0.166667	8894153	-1.#IND00
318734903	25	0	1667.015989	31854	0	0.166667	31827	0	0.166667	8881017	-1.#IND00
318736998	16	0	1667.103805	31901	0	0.166667	31929	0	0.166667	8867750	-1.#IND00
318725218	24	0	1666.940346	31999	0	0.166667	31924	0	0.166667	8854593	-1.#IND00
318713959	25	0	1667.503850	31820	0	0.166667	32097	0	0.166667	8841305	-1.#IND00
318744386	23	0	1667.197239	31920	0	0.166667	31786	0	0.166667	8828078	-1.#IND00
318755824	15	0	1667.002056	31917	0	0.166667	31649	0	0.166667	8814766	-1.#IND00
318727800	17	0	1666.936602	31991	0	0.166667	31899	0	0.166667	8801681	-1.#IND00
318737792	25	0	1667.378821	31846	0	0.166667	31819	0	0.166667	8788504	-1.#IND00
318718508	16	0	1666.949514	31981	0	0.166667	31863	0	0.166667	8775401	-1.#IND00
318729216	26	0	1667.085766	32018	0	0.166667	31718	0	0.166667	8762193	-1.#IND00
318725930	27	0	1667.068681	32008	0	0.166667	32209	0	0.166667	8748893	-1.#IND00
318724413	14	0	1666.906594	31732	0	0.166667	31864	0	0.166667	8735610	-1.#IND00
318715974	19	0	1666.899134	31835	0	0.166667	31700	0	0.166667	8722492	-1.#IND00
318696014	18	0	1667.248983	31962	0	0.166667	31899	0	0.166667	8709497	-1.#IND00
318711971	20	0	1666.937188	31784	0	0.166667	31728	0	0.166667	8696699	-1.#IND00
318722959	27	0	1667.152569	31655	0	0.166667	31797	0	0.166667	8683553	-1.#IND00
318732020	21	0	1667.137712	31722	0	0.166667	31824	0	0.166667	8670558	-1.#IND00
318762963	22	0	1667.026324	31962	0	0.166667	31755	0	0.166667	8657810	-1.#IND00
npatches	nstrain	runtime	dt	init_x	init_y	init_y_blood	init_z	init_S	beta0	beta1	beta2	beta3	mean_beta	B	d	delta	delta_blood	b[0]	mut	m	CTL	c	g	epsilon	k	het	lambda	rho	omega	x_max	patch.dyna	DELTA	A	VA
10000	1	100.000000	0.001000	21900	9499	5000000	0.001000	10000000	1.199403	2.589025	2.708948	2.664354	2	800000000	0.010000	1.000000	432.000000	80000	0.000050	0.004800	0	0.500000	0.000000	2.500000	18.000000	0.500000	0.001000	0.001000	0.010000	31872	0	10.000000	7.000000	1.000000
sus	inf	inf_blood	z	x[0]	y[0][0]	z[0]	x[1]	y[1][0]	z[1]	S[0]	synchrony
219000000	94990000	5000000	10.000000	21900	9499	0.001000	21900	9499	0.001000	10000000	0.000000
303678523	453969	2384	3941.516320	30837	32	0.394152	30015	61	0.394152	10026544	0.000000
317476536	108	0	2181.181311	31860	0	0.199928	31812	0	0.223326	10011570	0.000000
318616932	25	0	1692.796839	31692	0	0.168315	32002	0	0.169475	9996584	0.000000
318716953	17	0	1668.357549	31860	0	0.166748	31824	0	0.166806	9981472	0.000000
318717443	21	0	1667.210590	32150	0	0.166671	31904	0	0.166674	9966640	0.000000
318718294	23	0	1667.023617	32048	0	0.166667	31974	0	0.166667	9951803	0.000000
318733493	27	1	1667.142023	31865	0	0.166667	31825	0	0.166667	9936819	0.000000
318726187	30	0	1667.354014	31543	0	0.166667	31776	0	0.166667	9921942	0.000000
318725010	24	0	1667.303696	31853	0	0.166667	31974	0	0.166667	9906985	0.000000
318717597	20	0	1667.266714	31567	0	0.166667	31925	0	0.166667	9892130	0.000000
318730907	19	0	1666.981184	32000	0	0.166667	32012	0	0.166667	9877066	0.000000
318742136	26	1	1667.043101	31516	0	0.166667	32128	0	0.166667	9862285	0.000000
318727018	27	0	1667.046482	31711	0	0.166667	32123	0	0.166667	9847570	0.000000
318722507	26	0	1667.140803	32029	0	0.166667	31782	0	0.166667	9832714	0.000000
318724682	31	0	1667.272134	31676	0	0.166667	31736	0	0.166667	9818049	0.000000
318717820	19	1	1667.338334	32072	0	0.166667	32117	0	0.166667	9803413	0.000000
318729608	18	0	1667.228872	32066	0	0.166667	31941	0	0.166667	9788519	0.000000
318710906	15	0	1666.899148	32094	0	0.166667	32121	0	0.166667	9773625	0.000000
318717979	29	0	1667.308148	31841	0	0.166667	31955	0	0.166667	9758811	0.000000
318719506	22	0	1667.169370	31943	0	0.166667	31941	0	0.166667	9744045	0.000000
318714731	20	1	1667.004039	31808	0	0.166667	31901	0	0.166667	9729478	0.000000
318711074	19	0	1667.061919	31797	0	0.166667	31880	0	0.166667	9714804	0.000000
318721293	27	0	1667.054973	31641	0	0.166667	31818	0	0.166667	9700070	0.000000
318713598	14	1	1667.417558	31767	0	0.166667	31978	0	0.166667	9685483	0.000000
318724614	18	0	1667.157180	31570	0	0.166667	31831	0	0.166667	9670955	0.000000
318748501	21	0	1667.154756	31597	0	0.166667	31777	0	0.166667	9656475	0.000000
318750324	24	1	1667.211901	31665	0	0.166667	31797	0	0.166667	9641868	0.000000
318729650	11	0	1667.226177	32036	0	0.166667	31916	0	0.166667	9627377	0.000000
318722485	21	0	1667.267472	31915	0	0.166667	31907	0	0.166667	9612979	0.000000
318711526	17	0	1667.067025	31754	0	0.166667	31898	0	0.166667	9598529	0.000000
318713040	18	1	1667.146333	31847	0	0.166667	32126	0	0.166667	9584104	0.000000
318720448	28	0	1667.164250	32046	0	0.166667	31842	0	0.166667	9569921	0.000000
318724675	26	0	1667.242240	31843	0	0.166667	32011	0	0.166667	9555438	0.000000
318722035	15	0	1667.136297	31914	0	0.166667	32015	0	0.166667	9541200	0.000000
318752780	26	0	1667.506225	31996	0	0.166667	31967	0	0.166667	9526931	0.000000
318722285	14	0	1667.146489	31938	0	0.166667	31824	0	0.166667	9512732	0.000000
318714121	24	0	1667.154050	31916	0	0.166667	31963	0	0.166667	9498406	0.000000
318742110	30	0	1667.131750	31809	0	0.166667	32022	0	0.166667	9484245	0.000000
318725966	16	0	1667.027343	32012	0	0.166667	31832	0	0.166667	9469918	0.000000
318711639	21	0	1667.104009	31811	0	0.166667	31819	0	0.166667	9455680	-1.#IND00
318698720	19	0	1667.016844	32037	0	0.166667	31905	0	0.166667	9441530	-1.#IND00
318733743	21	1	1666.981455	31957	0	0.166667	31912	0	0.166667	9427405	-1.#IND00
318739752	20	0	1666.971953	31754	0	0.166667	31670	0	0.166667	9413217	-1.#IND00
318725049	23	0	1667.154656	31777	0	0.166667	31751	0	0.166667	9399096	-1.#IND00
318738117	23	0	1667.383333	32082	0	0.166667	31801	0	0.166667	9384935	-1.#IND00
318741623	13	0	1667.007928	31859	0	0.166667	31818	0	0.166667	9370825	-1.#IND00
318741971	19	0	1667.183840	31681	0	0.166667	31692	0	0.166667	9356720	-1.#IND00
318714580	31	0	1667.230839	31969	0	0.166667	31830	0	0.166667	9342682	-1.#IND00
318713549	33	0	1667.178344	31938	0	0.166667	31936	0	0.166667	9328753	-1.#IND00
318732728	28	0	1667.283468	31937	0	0.166667	31798	0	0.166667	9314773	-1.#IND00
318738211	30	0	1667.304441	31713	0	0.166667	31721	0	0.166667	9301004	-1.#IND00
318714446	14	0	1666.950477	31795	0	0.166667	31846	0	0.166667	9287202	-1.#IND00
318711992	22	0	1667.292586	31892	0	0.166667	32116	0	0.166667	9273423	-1.#IND00
318726789	23	0	1667.195019	31712	0	0.166667	31989	0	0.166667	9259443	-1.#IND00
318716286	14	0	1666.977942	31789	0	0.166667	31994	0	0.166667	9245621	-1.#IND00
318730890	23	0	1667.128192	31795	0	0.166667	31895	0	0.166667	9231902	-1.#IND00
318756382	30	0	1667.369231	32024	0	0.166667	31992	0	0.166667	9218236	-1.#IND00
318728008	15	0	1667.159289	31913	0	0.166667	31880	0	0.166667	9204282	-1.#IND00
318713350	15	0	1666.893267	31964	0	0.166667	31864	0	0.166667	9190589	-1.#IND00
318728299	11	0	1666.974056	32124	0	0.166667	31719	0	0.166667	9176931	-1.#IND00
318719753	20	0	1667.083110	31996	0	0.166667	31869	0	0.166667	9163073	-1.#IND00
318726801	26	1	1667.014345	31971	0	0.166667	32248	0	0.166667	9149246	-1.#IND00
318721792	16	0	1667.249138	32019	0	0.166667	31854	0	0.166667	9135812	-1.#IND00
318730654	18	0	1667.045551	31873	0	0.166667	32077	0	0.166667	9121973	-1.#IND00
318733235	26	0	1667.125661	31658	0	0.166667	32079	0	0.166667	9108285	-1.#IND00
318723239	27	0	1667.422176	32017	0	0.166667	31938	0	0.166667	9094770	-1.#IND00
318732581	16	0	1667.214899	32071	0	0.166667	31669	0	0.166667	9081238	-1.#IND00
318735596	22	0	1667.011669	31829	0	0.166667	31843	0	0.166667	9067590	-1.#IND00
318707978	22	0	1667.232493	31985	0	0.166667	31722	0	0.166667	9053997	-1.#IND00
318716813	21	0	1666.900939	32077	0	0.166667	31758	0	0.166667	9040354	-1.#IND00
318729012	18	0	1667.023910	31837	0	0.166667	31962	0	0.166667	9026758	-1.#IND00
318719254	19	0	1666.877181	31897	0	0.166667	32128	0	0.166667	9013460	-1.#IND00
318744799	18	0	1667.045911	31883	0	0.166667	31830	0	0.166667	8999906	-1.#IND00
318701979	21	0	1667.380192	32039	0	0.166667	31783	0	0.166667	8986258	-1.#IND00
318738862	23	0	1667.254341	31833	0	0.166667	31905	0	0.166667	8972935	-1.#IND00
318730530	30	1	1667.336172	31905	0	0.166667	31527	0	0.166667	8959619	-1.#IND00
318739125	16	0	1667.156058	31789	0	0.166667	31788	0	0.166667	8946328	-1.#IND00
318740128	23	0	1667.110650	31976	0	0.166667	31839	0	0.166667	8932771	-1.#IND00
318743805	17	0	1667.381823	31997	0	0.166667	31990	0	0.166667	8919446	-1.#IND00
318741842	32	1	1667.197280	31629	0	0.166667	31860	0	0.166667	8906112	-1.#IND00
318734852	25	0	1667.380394	31828	0	0.166667	31739	0	0.166667	8892653	-1.#IND00
318751710	16	0	1667.092070	31978	0	0.166667	31970	0	0.166667	8879248	-1.#IND00
318736854	25	0	1666.980869	31815	0	0.166667	31750	0	0.166667	8865968	-1.#IND00
318752037	25	0	1667.279454	31781	0	0.166667	31685	0	0.166667	8852684	-1.#IND00
318722616	32	0	1667.250526	31867	0	0.166667	31948	0	0.166667	8839255	-1.#IND00
318733246	25	0	1667.208410	31834	0	0.166667	31941	0	0.166667	8826054	-1.#IND00
318718280	16	0	1667.169687	31839	0	0.166667	31815	0	0.166667	8812738	-1.#IND00
318703940	23	0	1667.175554	31795	0	0.166667	31749	0	0.166667	8799376	-1.#IND00
318728164	12	0	1667.054086	32050	0	0.166667	31713	0	0.166667	8786240	-1.#IND00
318734350	8	0	1666.993307	31970	0	0.166667	31913	0	0.166667	8773158	-1.#IND00
318746756	13	0	1667.105865	32037	0	0.166667	32038	0	0.166667	8759945	-1.#IND00
318733653	15	0	1667.164548	31819	0	0.166667	31906	0	0.166667	8746657	-1.#IND00
318721940	26	0	1667.158256	31995	0	0.166667	31996	0	0.166667	8733604	-1.#IND00
318735192	15	0	1667.035553	31765	0	0.166667	32086	0	0.166667	8720507	-1.#IND00
318714827	20	1	1667.034173	31919	0	0.166667	31905	0	0.166667	8707502	-1.#IND00
318717442	18	0	1666.946781	31996	0	0.166667	31878	0	0.166667	8694759	-1.#IND00
318721106	25	0	1667.021059	31714	0	0.166667	31999	0	0.166667	8681790	-1.#IND00
318745417	18	0	1667.165392	31974	0	0.166667	31797	0	0.166667	8668685	-1.#IND00
318723245	18	0	1666.927700	31882	1	0.166667	32128	0	0.166667	8655829	-1.#IND00
npatches	nstrain	runtime	dt	init_x	init_y	init_y_blood	init_z	init_S	beta0	beta1	beta2	beta3	mean_beta	B	d	delta	delta_blood	b[0]	mut	m	CTL	c	g	epsilon	k	het	lambda	rho	omega	x_max	patch.dyna	DELTA	A	VA
10000	1	100.000000	0.001000	21900	9499	5000000	0.001000	10000000	2.959006	1.828592	1.998414	1.381138	2	800000000	0.010000	1.000000	432.000000	80000	0.000050	0.004800	0	0.500000	0.000000	2.500000	19.000000	0.500000	0.001000	0.001000	0.010000	31872	0	10.000000	7.000000	1.000000
sus	inf	inf_blood	z	x[0]	y[0][0]	z[0]	x[1]	y[1][0]	z[1]	S[0]	synchrony
219000000	94990000	5000000	10.000000	21900	9499	0.001000	21900	9499	0.001000	10000000	0.000000
303916328	368449	1951	3941.516320	29742	62	0.394152	30382	49	0.394152	10026354	0.000000
317520175	84	0	2114.290197	31655	0	0.210023	31636	0	0.212045	10011518	0.000000
318619797	22	0	1689.439598	31844	0	0.168816	31788	0	0.168916	9996562	0.000000
318705206	26	0	1668.200398	32047	0	0.166773	31817	0	0.166778	9981397	0.000000
318726524	18	0	1667.013978	31948	0	0.166672	31863	0	0.166672	9966404	0.000000
318737442	14	0	1666.977573	31892	0	0.166667	31802	0	0.166667	9951415	0.000000
318731189	22	0	1667.060942	31896	0	0.166667	31795	0	0.166667	9936396	0.000000
318726644	30	0	1667.163269	31855	0	0.166667	31673	0	0.166667	9921453	0.000000
318753894	20	0	1667.102110	31849	0	0.166667	31791	0	0.166667	9906351	0.000000
318735672	17	0	1667.235222	31779	0	0.166667	31958	0	0.166667	9891698	0.000000
318719715	23	0	1666.939787	31741	0	0.166667	31920	0	0.166667	9876857	0.000000
318715030	21	0	1667.018355	31911	0	0.166667	31917	0	0.166667	9862046	0.000000
318706706	17	0	1666.909110	31900	0	0.166667	31765	0	0.166667	9847209	0.000000
318746915	23	1	1667.104375	31962	0	0.166667	32004	0	0.166667	9832505	0.000000
318735089	18	0	1667.024076	31714	0	0.166667	31677	0	0.166667	9817654	0.000000
318690658	19	0	1667.108008	31971	0	0.166667	31745	0	0.166667	9802858	0.000000
318707651	30	0	1667.184532	31680	0	0.166667	31807	0	0.166667	9788097	0.000000
318719110	16	0	1666.900454	31815	0	0.166667	31868	0	0.166667	9773387	0.000000
318722632	16	0	1666.921901	31911	0	0.166667	31883	0	0.166667	9758600	0.000000
318734508	13	0	1666.954917	31872	0	0.166667	31869	0	0.166667	9744161	0.000000
318717065	16	0	1667.027116	31734	0	0.166667	31756	0	0.166667	9729452	0.000000
318743478	14	0	1667.118936	31718	0	0.166667	31891	0	0.166667	9714825	0.000000
318741091	19	1	1667.133123	32135	0	0.166667	31847	0	0.166667	9700404	0.000000
318727413	17	1	1667.060145	31928	0	0.166667	31779	0	0.166667	9685894	0.000000
318717734	13	0	1667.046891	31899	0	0.166667	31833	0	0.166667	9671561	0.000000
318728896	22	0	1667.039567	31960	0	0.166667	31883	0	0.166667	9657028	0.000000
318711983	14	0	1667.033237	31821	0	0.166667	31756	0	0.166667	9642609	0.000000
318720896	23	0	1666.916926	31844	0	0.166667	31890	0	0.166667	9628320	0.000000
318719656	20	0	1667.220460	31872	0	0.166667	31790	0	0.166667	9613895	0.000000
318712229	14	0	1666.956082	31715	0	0.166667	31817	0	0.166667	9599377	0.000000
318731485	24	0	1667.177309	31806	0	0.166667	31963	0	0.166667	9585000	0.000000
318707878	29	0	1667.091252	32014	0	0.166667	32114	0	0.166667	9570811	0.000000
318713471	12	0	1666.911444	31883	0	0.166667	31790	0	0.166667	9556430	0.000000
318721851	13	0	1666.968112	32006	0	0.166667	31908	0	0.166667	9542009	0.000000
318724219	22	0	1667.218029	31768	0	0.166667	31877	2	0.226121	9527867	0.000000
318728767	22	0	1667.272074	31920	0	0.166667	31736	0	0.171590	9513430	0.000000
318719630	29	0	1667.297603	31712	0	0.166667	31589	0	0.166911	9499180	0.000000
318721923	25	0	1667.597743	31893	0	0.166667	31914	0	0.166679	9484985	0.000000
318730105	22	0	1667.096688	31936	0	0.166667	31845	0	0.166667	9470797	0.000000
[truncated: 163 more rows]
