# Supplementary material for: Large Variations in HIV-1 Viral Load Explained by Shifting-Mosaic Metapopulation Dynamics
Source: PLoS Biol. 2016 Oct 5;14(10):e1002567. doi: 10.1371/journal.pbio.1002567 (PMC5051940; doi:10.1371/journal.pbio.1002567)
Supplement: S1 Data — Each file gives the output from the simulations indicated by the filename: low migration (ms1, db432); high migration (ms1, db1); very high migration (ms10, db1); number of patches (np); reservoir (storage); no reservoir (nostorage); CTL immigration model (CTLimmig); CTL proliferation model (CTLprolif); β¯ (beta1, beta2, …). Within each file, there are 21 simulations for (k = 0,1,..,20), and data is output each day. For measures of synchrony, the final entry should be used. See Methods and S1 Simulation Code for further details. (ZIP) [file pbio.1002567.s002.zip › S1_Data/ms1_np10000_storage_noPD_CTLimmig_db432_beta20.tsv]

npatches	nstrain	runtime	dt	init_x	init_y	init_y_blood	init_z	init_S	beta0	beta1	beta2	beta3	mean_beta	B	d	delta	delta_blood	b[0]	mut	m	CTL	c	g	epsilon	k	het	lambda	rho	omega	x_max	patch.dyna	DELTA	A	VA
10000	1	100.000000	0.001000	21900	9499	5000000	0.001000	10000000	21.193523	24.935625	17.644449	10.404586	20	800000000	0.010000	1.000000	432.000000	80000	0.000050	0.004800	0	0.500000	0.000000	2.500000	0.000000	0.500000	0.001000	0.001000	0.010000	31872	0	10.000000	7.000000	1.000000
sus	inf	inf_blood	z	x[0]	y[0][0]	z[0]	x[1]	y[1][0]	z[1]	S[0]	synchrony
219000000	94990000	5000000	10.000000	21900	9499	0.001000	21900	9499	0.001000	10000000	0.000000
55649247	205475105	1069710	3941.516320	4749	21095	0.394152	4160	21641	0.394152	10772396	0.000000
56686560	202231256	1053164	6325.803353	4852	20730	0.632580	4135	21399	0.632580	11413597	0.000000
56720549	202141861	1052043	7771.765723	4867	20862	0.777177	4144	21263	0.777177	12054075	0.000000
56723225	202143900	1055347	8648.676577	5024	20466	0.864868	4311	21103	0.864868	12694482	0.000000
56722338	202113024	1051493	9180.483393	4989	20627	0.918048	4179	21259	0.918048	13332747	0.000000
56715728	202135853	1054171	9503.000201	4906	20761	0.950300	4097	21447	0.950300	13971041	0.000000
56722106	202141801	1053314	9698.592075	4999	20502	0.969859	4176	21477	0.969859	14605393	0.000000
56720223	202146558	1052393	9817.209710	4938	20756	0.981721	4231	21256	0.981721	15241192	0.000000
56724452	202131141	1052102	9889.145947	4938	20548	0.988915	4189	21133	0.988915	15874729	0.000000
56729805	202099115	1053981	9932.772025	5000	20603	0.993277	4143	21485	0.993277	16507307	0.000000
56722880	202140364	1052651	9959.229270	4878	20795	0.995923	4145	21321	0.995923	17138449	0.000000
56721774	202129949	1053317	9975.274394	4886	20546	0.997527	4197	20984	0.997527	17769999	0.000000
56722824	202129332	1053353	9985.005037	4913	20608	0.998501	4195	21066	0.998501	18400894	0.000000
56725685	202144877	1052310	9990.906233	4867	20998	0.999091	4118	21467	0.999091	19031137	0.000000
56724793	202123534	1053311	9994.485041	4900	20748	0.999449	4167	21448	0.999449	19659891	0.000000
56712071	202153567	1053312	9996.655426	4886	20941	0.999666	4296	21130	0.999666	20287890	0.000000
56719905	202158275	1051895	9997.971667	4934	20853	0.999797	4306	21091	0.999797	20913726	0.000000
56709503	202155800	1051291	9998.769908	4965	20543	0.999877	4152	21310	0.999877	21539437	0.000000
56722990	202142586	1054936	9999.254005	4932	20693	0.999925	4085	21516	0.999925	22164644	0.000000
56719120	202143980	1052759	9999.547588	4919	20790	0.999955	4211	21227	0.999955	22789003	0.000000
56717233	202137118	1054991	9999.725632	4824	20756	0.999973	4225	20935	0.999973	23412276	0.000000
56711409	202154507	1054808	9999.833608	4804	20964	0.999983	4187	21431	0.999983	24033069	0.000000
56722510	202148071	1052071	9999.899091	4966	20756	0.999990	4172	21250	0.999990	24654645	0.000000
56727051	202138602	1050274	9999.938803	4900	20872	0.999994	4188	21301	0.999994	25275547	0.000000
56716019	202159102	1050608	9999.962887	4838	20696	0.999996	4151	21460	0.999996	25892821	0.000000
56726969	202155022	1051631	9999.977493	4883	20883	0.999998	4189	21250	0.999998	26511257	0.000000
56721357	202162739	1052186	9999.986350	4903	20650	0.999999	4203	21260	0.999999	27128314	0.000000
56722152	202142511	1054373	9999.991722	5020	20519	0.999999	4150	21320	0.999999	27744899	0.000000
56712927	202133705	1053037	9999.994980	4925	20739	0.999999	4192	21109	0.999999	28360366	0.000000
56716144	202141208	1053784	9999.996955	4907	20793	1.000000	4034	21621	1.000000	28975792	0.000000
56719228	202139450	1053214	9999.998154	4813	20648	1.000000	4110	21430	1.000000	29590230	0.000000
56722312	202141579	1052331	9999.998880	4964	20663	1.000000	4153	21254	1.000000	30202160	0.000000
56713411	202145016	1052885	9999.999321	4867	20827	1.000000	4216	21193	1.000000	30813827	0.000000
56722592	202126320	1049883	9999.999588	4880	20758	1.000000	4222	21187	1.000000	31425176	0.000000
56720195	202144522	1051276	9999.999750	4945	20651	1.000000	4107	21581	1.000000	32036044	0.000000
56723368	202138515	1051695	9999.999849	4886	20734	1.000000	4136	21156	1.000000	32644054	0.000000
56729603	202140503	1053151	9999.999908	4895	20698	1.000000	4216	21215	1.000000	33252575	0.000000
56714714	202149540	1052852	9999.999944	4877	20738	1.000000	4190	21268	1.000000	33860688	0.000000
56724601	202146637	1053427	9999.999966	4845	20830	1.000000	4159	21383	1.000000	34467804	0.000000
56719534	202146465	1053428	9999.999980	4927	20629	1.000000	4100	21375	1.000000	35073568	-1.#IND00
56714966	202163651	1053726	9999.999988	4861	20837	1.000000	4217	21408	1.000000	35678120	0.000800
56726515	202138395	1053143	9999.999992	4940	20809	1.000000	4227	21284	1.000000	36282207	-0.000076
56725345	202135206	1052551	9999.999995	4936	20710	1.000000	4163	21364	1.000000	36887381	0.003347
56718176	202135179	1052528	9999.999997	4877	20806	1.000000	4151	21326	1.000000	37489788	-0.003363
56719813	202145063	1054030	9999.999998	4960	20636	1.000000	4121	21398	1.000000	38091463	-0.003814
56717723	202145921	1053547	9999.999999	4921	20748	1.000000	4224	21247	1.000000	38692194	0.004173
56717845	202151923	1053118	9999.999999	4822	20763	1.000000	4104	21416	1.000000	39289817	0.004268
56714246	202138565	1054878	10000.000000	4804	20845	1.000000	4119	21463	1.000000	39886137	0.006673
56727193	202144778	1053472	10000.000000	4903	20644	1.000000	4225	21279	1.000000	40483874	0.014083
56718874	202123710	1054752	10000.000000	4966	20772	1.000000	4103	21386	1.000000	41080796	0.010419
56720547	202130706	1053571	10000.000000	4891	20904	1.000000	4161	21324	1.000000	41677997	0.010324
56720305	202141636	1053467	10000.000000	4887	20698	1.000000	4238	21058	1.000000	42272193	0.010402
56717874	202147752	1052912	10000.000000	4894	20582	1.000000	4174	21502	1.000000	42865509	0.011138
56724213	202154061	1052276	10000.000000	4894	20699	1.000000	4142	21389	1.000000	43459399	0.012961
56719350	202164835	1053731	10000.000000	4906	20747	1.000000	4167	21284	1.000000	44051394	0.011773
56723767	202130702	1052279	10000.000000	4961	20711	1.000000	4186	21301	1.000000	44642632	0.012760
56711162	202152579	1053683	10000.000000	4912	20694	1.000000	4129	21315	1.000000	45233776	0.013642
56738143	202126044	1054693	10000.000000	4945	20781	1.000000	4190	21499	1.000000	45823287	0.013514
56724010	202127931	1052019	10000.000000	4906	20709	1.000000	4067	21577	1.000000	46410297	0.013140
56731906	202115117	1052984	10000.000000	5017	20785	1.000000	4215	21330	1.000000	46999412	0.012902
56714445	202147373	1053775	10000.000000	4927	20711	1.000000	4153	21243	1.000000	47585789	0.013242
56726298	202142958	1053167	10000.000000	4875	20797	1.000000	4178	21322	1.000000	48171264	0.013115
56726319	202120513	1052802	10000.000000	4892	20643	1.000000	4147	21307	1.000000	48756860	0.013000
56723212	202150338	1054262	10000.000000	4924	20803	1.000000	4186	21381	1.000000	49341803	0.011772
56725118	202146086	1053633	10000.000000	4820	20984	1.000000	4081	21505	1.000000	49923912	0.010477
56711996	202162300	1052813	10000.000000	4846	20929	1.000000	4205	21100	1.000000	50504759	0.010069
56719872	202145441	1052745	10000.000000	4790	21082	1.000000	4185	21171	1.000000	51086412	0.010186
56719380	202157196	1051455	10000.000000	4887	20747	1.000000	4136	21290	1.000000	51666717	0.008697
56716182	202156689	1052500	10000.000000	4895	20709	1.000000	4099	21562	1.000000	52245397	0.007008
56723925	202145014	1053258	10000.000000	4838	20871	1.000000	4253	21171	1.000000	52823697	0.006046
56739559	202109217	1053891	10000.000000	4880	20849	1.000000	4159	21293	1.000000	53401513	0.005868
56719933	202130584	1052700	10000.000000	4896	20943	1.000000	4214	21365	1.000000	53978086	0.005770
56729455	202130634	1054165	10000.000000	4866	20610	1.000000	4157	21042	1.000000	54554957	0.005597
56710523	202164107	1052414	10000.000000	4856	20801	1.000000	4183	21171	1.000000	55130571	0.004983
56723697	202149908	1050971	10000.000000	4936	20623	1.000000	4124	21422	1.000000	55704416	0.004939
56723997	202142356	1052739	10000.000000	4907	20835	1.000000	4162	21396	1.000000	56277827	0.003831
56707124	202157691	1051384	10000.000000	4789	20903	1.000000	4133	21288	1.000000	56851147	0.004013
56716942	202141856	1053060	10000.000000	4899	20738	1.000000	4081	21263	1.000000	57424676	0.003151
56734313	202122021	1050374	10000.000000	4919	20721	1.000000	4169	21357	1.000000	57996185	0.002608
56709604	202164819	1052191	10000.000000	4902	20939	1.000000	4138	21450	1.000000	58566537	0.002585
56718822	202136694	1052793	10000.000000	4859	20723	1.000000	4317	21270	1.000000	59136394	0.002318
56714330	202148559	1051497	10000.000000	4896	20788	1.000000	4190	21314	1.000000	59706216	0.001926
56712778	202153037	1052635	10000.000000	4926	20755	1.000000	4146	21409	1.000000	60275162	0.001184
56713025	202153720	1053436	10000.000000	4905	20742	1.000000	4150	21218	1.000000	60840000	0.000868
56716524	202153877	1053039	10000.000000	4813	20941	1.000000	4136	21137	1.000000	61405931	0.000989
56726216	202129340	1051473	10000.000000	4885	20798	1.000000	4188	21298	1.000000	61970487	0.001053
56714575	202152822	1053885	10000.000000	4844	20931	1.000000	4216	21415	1.000000	62534908	0.001237
56722686	202144306	1052023	10000.000000	4846	20812	1.000000	4185	21182	1.000000	63099127	0.001150
56727117	202144367	1053285	10000.000000	4855	20765	1.000000	4230	20992	1.000000	63660327	0.001183
56722281	202163299	1052786	10000.000000	4932	20666	1.000000	4236	21115	1.000000	64222459	0.002726
56723667	202136961	1053916	10000.000000	5013	20791	1.000000	4201	21289	1.000000	64784488	0.003479
56717428	202143677	1053286	10000.000000	4851	20965	1.000000	4192	21304	1.000000	65345542	0.003599
56728863	202133436	1051619	10000.000000	4907	20765	1.000000	4143	21391	1.000000	65904833	0.003167
56723744	202154145	1051438	10000.000000	4927	20561	1.000000	4155	21417	1.000000	66463842	0.002944
56716796	202153002	1051673	10000.000000	4885	20641	1.000000	4212	21113	1.000000	67020248	0.003244
56721175	202145551	1052747	10000.000000	4919	20680	1.000000	4139	21362	1.000000	67577842	0.003134
56716364	202134671	1052863	10000.000000	4865	20921	1.000000	4177	21331	1.000000	68134257	0.002890
56732022	202119427	1052712	10000.000000	4924	20689	1.000000	4100	21323	1.000000	68687871	0.002934
56716775	202146602	1052070	10000.000000	4968	20646	1.000000	4179	21233	1.000000	69241946	0.002926
npatches	nstrain	runtime	dt	init_x	init_y	init_y_blood	init_z	init_S	beta0	beta1	beta2	beta3	mean_beta	B	d	delta	delta_blood	b[0]	mut	m	CTL	c	g	epsilon	k	het	lambda	rho	omega	x_max	patch.dyna	DELTA	A	VA
10000	1	100.000000	0.001000	21900	9499	5000000	0.001000	10000000	15.650831	11.919453	11.902756	26.668712	20	800000000	0.010000	1.000000	432.000000	80000	0.000050	0.004800	0	0.500000	0.000000	2.500000	1.000000	0.500000	0.001000	0.001000	0.010000	31872	0	10.000000	7.000000	1.000000
sus	inf	inf_blood	z	x[0]	y[0][0]	z[0]	x[1]	y[1][0]	z[1]	S[0]	synchrony
219000000	94990000	5000000	10.000000	21900	9499	0.001000	21900	9499	0.001000	10000000	0.000000
60299727	184213694	958690	3941.516320	7185	17756	0.394152	9085	16428	0.394152	10761712	0.000000
66414790	164985577	858391	6325.803353	7621	16029	0.632580	10036	14363	0.632580	11378967	0.000000
69515267	156166215	813615	7771.765723	8184	14628	0.777177	10509	13544	0.777177	11987535	0.000000
71338074	151295838	787236	8648.676577	8346	14593	0.864868	10814	13144	0.864868	12589880	0.000000
72451591	148449269	773737	9180.483393	8404	14250	0.918048	11023	12702	0.918048	13187549	0.000000
73117831	146818024	766250	9503.000201	8488	13974	0.950300	10979	12567	0.950300	13784074	0.000000
73505080	145809898	759255	9698.592075	8610	13893	0.969859	11311	12335	0.969859	14379221	0.000000
73766307	145204996	758740	9817.209710	8663	13763	0.981721	10998	12358	0.981721	14971430	0.000000
73896332	144867150	754607	9889.145947	8815	13675	0.988915	11290	12316	0.988915	15564341	0.000000
73998582	144637095	752530	9932.772025	8542	13910	0.993277	11503	12045	0.993277	16154975	0.000000
74039693	144522369	752907	9959.229270	8682	13696	0.995923	11323	12216	0.995923	16744167	0.000000
74086610	144446975	752201	9975.274394	8594	13618	0.997527	11159	12328	0.997527	17331486	0.000000
74102036	144393758	752638	9985.005037	8670	13662	0.998501	11222	12323	0.998501	17917792	0.000000
74120205	144347421	752412	9990.906233	8690	13665	0.999091	11127	12357	0.999091	18505265	0.000000
74130459	144338721	750269	9994.485041	8719	13648	0.999449	11214	12221	0.999449	19091113	0.000000
74130038	144339784	752031	9996.655426	8690	13872	0.999666	11299	12411	0.999666	19676701	0.000000
74125636	144343693	751129	9997.971667	8644	13652	0.999797	11197	12302	0.999797	20260576	0.000000
74133515	144308692	752666	9998.769908	8610	13650	0.999877	11302	12174	0.999877	20842628	0.000000
74129504	144293417	751634	9999.254005	8783	13677	0.999925	11198	12336	0.999925	21423793	0.000000
74134355	144317690	750528	9999.547588	8674	13666	0.999955	11124	12501	0.999955	22006141	0.000000
74139423	144312581	750779	9999.725632	8650	13894	0.999973	11210	12390	0.999973	22585950	0.000000
74131212	144301001	751154	9999.833608	8663	13535	0.999983	11195	12344	0.999983	23166362	0.000000
74135308	144315616	750903	9999.899091	8494	13841	0.999990	11278	12355	0.999990	23745398	0.000000
74131798	144304295	753234	9999.938803	8618	13812	0.999994	11248	12309	0.999994	24322840	0.000000
74140236	144309543	750900	9999.962887	8618	13782	0.999996	11414	12165	0.999996	24900761	0.000000
74132836	144314121	752014	9999.977493	8637	13624	0.999998	11410	12303	0.999998	25476563	0.000000
74137835	144308753	752493	9999.986350	8560	13947	0.999999	11102	12325	0.999999	26052060	0.000000
74134846	144310991	751954	9999.991722	8785	13664	0.999999	11299	12143	0.999999	26626183	0.000000
74107852	144320994	750417	9999.994980	8364	13953	0.999999	11229	12568	0.999999	27198017	0.000000
74136715	144287441	751728	9999.996955	8695	13619	1.000000	11253	12171	1.000000	27769697	0.000000
74135623	144310511	750568	9999.998154	8604	13767	1.000000	11202	12335	1.000000	28340217	0.000000
74137540	144322858	751578	9999.998880	8779	13464	1.000000	11343	12227	1.000000	28911688	0.000000
74137986	144312275	752060	9999.999321	8716	13789	1.000000	11451	11944	1.000000	29480837	0.000000
74123610	144315077	751842	9999.999588	8677	13656	1.000000	11004	12480	1.000000	30048969	0.000000
74135885	144306813	750725	9999.999750	8656	13788	1.000000	11210	12251	1.000000	30617314	0.000000
74122919	144315165	752628	9999.999849	8556	13899	1.000000	11227	12183	1.000000	31185128	0.000000
74146121	144297774	751038	9999.999908	8606	13741	1.000000	11233	12380	1.000000	31751246	0.000000
74137194	144318268	751786	9999.999944	8734	13857	1.000000	11210	12281	1.000000	32318706	0.000000
74143016	144285814	751966	9999.999966	8591	13792	1.000000	11255	12206	1.000000	32884409	0.000000
74117504	144325733	751257	9999.999980	8712	13717	1.000000	11230	12312	1.000000	33447982	-1.#IND00
74145841	144296186	753336	9999.999988	8555	13835	1.000000	11138	12461	1.000000	34012091	-0.019200
74140020	144311469	752684	9999.999992	8541	13809	1.000000	11373	12213	1.000000	34572976	0.005669
74152082	144286173	753152	9999.999995	8607	14008	1.000000	11315	11986	1.000000	35133856	-0.003286
74140628	144291600	751995	9999.999997	8642	13732	1.000000	11380	12220	1.000000	35694316	-0.006212
74137579	144314429	750505	9999.999998	8681	13801	1.000000	11249	12220	1.000000	36254095	0.001946
74119817	144319381	752935	9999.999999	8609	13769	1.000000	11128	12287	1.000000	36812825	0.007284
74134344	144306853	752611	9999.999999	8689	13567	1.000000	11058	12295	1.000000	37369646	0.004271
74139515	144306112	751186	10000.000000	8736	13679	1.000000	11407	12093	1.000000	37927946	0.009838
74116610	144333888	752543	10000.000000	8620	13847	1.000000	11107	12472	1.000000	38484953	0.008577
74127656	144324529	752051	10000.000000	8601	13857	1.000000	11415	12106	1.000000	39041242	0.008277
74146473	144296533	751056	10000.000000	8674	13747	1.000000	11352	12159	1.000000	39597223	0.008217
74133290	144328466	750102	10000.000000	8594	13816	1.000000	11352	12297	1.000000	40150936	0.008208
74139509	144313066	750912	10000.000000	8832	13357	1.000000	11262	12360	1.000000	40704373	0.007332
74132295	144314158	752699	10000.000000	8746	13797	1.000000	11253	12156	1.000000	41257440	0.007802
74132227	144334447	750841	10000.000000	8702	13698	1.000000	11401	12068	1.000000	41808333	0.008057
74122565	144332951	751929	10000.000000	8663	13484	1.000000	11288	12219	1.000000	42358696	0.007667
74158192	144283876	750476	10000.000000	8550	13961	1.000000	11316	12193	1.000000	42908130	0.006661
74140551	144296626	751804	10000.000000	8777	13516	1.000000	11297	12309	1.000000	43456737	0.005148
74137993	144304825	750003	10000.000000	8652	13735	1.000000	11336	12191	1.000000	44006150	0.006351
74132101	144300717	749787	10000.000000	8653	13677	1.000000	11127	12408	1.000000	44554126	0.006609
74126090	144324161	751830	10000.000000	8686	13755	1.000000	11153	12442	1.000000	45101799	0.005339
74140175	144285901	752144	10000.000000	8527	13959	1.000000	11350	12158	1.000000	45647329	0.002281
74148419	144294813	750737	10000.000000	8660	13802	1.000000	11297	12189	1.000000	46192828	0.002528
74121125	144309825	751126	10000.000000	8773	13479	1.000000	11041	12324	1.000000	46736113	0.002516
74131431	144319148	750542	10000.000000	8669	13634	1.000000	11270	12344	1.000000	47280016	0.002589
74118215	144319889	752708	10000.000000	8676	13611	1.000000	11229	12302	1.000000	47821056	0.002618
74129021	144313917	751914	10000.000000	8720	13572	1.000000	11067	12531	1.000000	48362482	0.002776
74136553	144316643	752182	10000.000000	8684	13731	1.000000	11206	12187	1.000000	48904127	0.002842
74132118	144311497	752144	10000.000000	8783	13794	1.000000	11258	12027	1.000000	49444805	0.002799
74135796	144303736	751628	10000.000000	8708	13770	1.000000	11100	12346	1.000000	49983043	0.002812
74133141	144317629	749934	10000.000000	8642	13692	1.000000	11220	12354	1.000000	50520177	0.002353
74146803	144277258	752381	10000.000000	8712	13596	1.000000	11242	12232	1.000000	51057779	0.002172
74138632	144310313	752542	10000.000000	8760	13621	1.000000	11347	12207	1.000000	51593650	0.002362
74113458	144331938	751623	10000.000000	8422	14083	1.000000	11175	12474	1.000000	52129192	0.002566
74128820	144324888	751400	10000.000000	8755	13637	1.000000	11199	12260	1.000000	52664111	0.001967
74146726	144292838	752160	10000.000000	8717	13654	1.000000	11427	12103	1.000000	53199649	0.001726
74137674	144303811	752866	10000.000000	8642	13867	1.000000	11056	12541	1.000000	53734569	0.001727
74144827	144318829	749448	10000.000000	8682	13886	1.000000	11526	11919	1.000000	54267159	0.001273
74132262	144292697	752321	10000.000000	8706	13755	1.000000	11271	12294	1.000000	54798583	0.001105
74138662	144287847	752032	10000.000000	8575	13844	1.000000	11194	12398	1.000000	55330615	0.002230
74134917	144307508	752316	10000.000000	8760	13544	1.000000	11209	12391	1.000000	55860115	0.002235
74136138	144317363	750802	10000.000000	8531	13773	1.000000	11243	12310	1.000000	56391007	0.003172
74128525	144317602	751827	10000.000000	8641	13667	1.000000	11111	12451	1.000000	56918772	0.003235
74137985	144307906	751297	10000.000000	8721	13675	1.000000	11389	12074	1.000000	57446687	0.002768
74129715	144307622	752077	10000.000000	8620	13931	1.000000	11169	12364	1.000000	57972856	0.002733
74128712	144313470	750915	10000.000000	8651	13755	1.000000	11160	12226	1.000000	58500239	0.002832
74130719	144319473	751070	10000.000000	8442	13997	1.000000	11067	12571	1.000000	59025741	0.002635
74136201	144313806	752788	10000.000000	8658	13682	1.000000	11005	12445	1.000000	59550537	0.002376
74131854	144307004	751927	10000.000000	8626	13940	1.000000	11387	12263	1.000000	60074755	0.001426
74136178	144309960	752046	10000.000000	8713	13667	1.000000	11272	12468	1.000000	60598530	0.000719
74128724	144303050	751312	10000.000000	8538	13945	1.000000	11088	12617	1.000000	61120279	0.000438
74134704	144296132	751429	10000.000000	8586	13842	1.000000	11257	12405	1.000000	61642562	-0.000594
74133430	144310882	752056	10000.000000	8556	13860	1.000000	11365	12301	1.000000	62164803	-0.000284
74141491	144319392	751257	10000.000000	8539	14012	1.000000	11186	12175	1.000000	62685995	-0.000908
74129591	144324650	751425	10000.000000	8676	13713	1.000000	11269	12293	1.000000	63205949	-0.001412
74137740	144310853	750298	10000.000000	8596	13699	1.000000	11334	12265	1.000000	63724120	-0.001678
74131219	144320980	751860	10000.000000	8494	13976	1.000000	11063	12499	1.000000	64241478	-0.001400
74130312	144312133	751772	10000.000000	8576	13757	1.000000	11449	12166	1.000000	64759842	-0.001478
74124754	144317867	752434	10000.000000	8777	13617	1.000000	11371	12303	1.000000	65275526	-0.001426
npatches	nstrain	runtime	dt	init_x	init_y	init_y_blood	init_z	init_S	beta0	beta1	beta2	beta3	mean_beta	B	d	delta	delta_blood	b[0]	mut	m	CTL	c	g	epsilon	k	het	lambda	rho	omega	x_max	patch.dyna	DELTA	A	VA
10000	1	100.000000	0.001000	21900	9499	5000000	0.001000	10000000	25.632078	25.613865	29.261290	25.966811	20	800000000	0.010000	1.000000	432.000000	80000	0.000050	0.004800	0	0.500000	0.000000	2.500000	2.000000	0.500000	0.001000	0.001000	0.010000	31872	0	10.000000	7.000000	1.000000
sus	inf	inf_blood	z	x[0]	y[0][0]	z[0]	x[1]	y[1][0]	z[1]	S[0]	synchrony
219000000	94990000	5000000	10.000000	21900	9499	0.001000	21900	9499	0.001000	10000000	0.000000
65088115	165481377	860661	3941.516320	4697	17753	0.394152	4742	17627	0.394152	10754214	0.000000
76462453	136666407	711893	6325.803353	5537	14983	0.632580	5361	14871	0.632580	11345485	0.000000
82524631	124141865	647155	7771.765723	5974	13522	0.777177	5872	13763	0.777177	11922660	0.000000
86109472	117550771	613294	8648.676577	6198	12937	0.864868	6397	12585	0.864868	12489412	0.000000
88284152	113823297	592684	9180.483393	6313	12553	0.918048	6293	12488	0.918048	13048895	0.000000
89585779	111666313	582245	9503.000201	6420	12480	0.950300	6300	12432	0.950300	13603778	0.000000
90348869	110409581	575769	9698.592075	6603	11969	0.969859	6528	12184	0.969859	14154744	0.000000
90849329	109644535	570741	9817.209710	6460	12194	0.981721	6691	12016	0.981721	14704780	0.000000
91139278	109180922	568843	9889.145947	6603	12101	0.988915	6523	12101	0.988915	15253477	0.000000
91303376	108915797	566595	9932.772025	6451	12192	0.993277	6502	12110	0.993277	15801849	0.000000
91414380	108730896	566038	9959.229270	6434	12270	0.995923	6452	12116	0.995923	16348433	0.000000
91474334	108648540	567873	9975.274394	6598	12088	0.997527	6595	11825	0.997527	16893952	0.000000
91527837	108576182	565440	9985.005037	6540	12019	0.998501	6576	12032	0.998501	17440038	0.000000
91537030	108550991	565420	9990.906233	6560	12009	0.999091	6507	12106	0.999091	17983772	0.000000
91557651	108516205	565005	9994.485041	6508	12109	0.999449	6538	12191	0.999449	18526732	0.000000
91562555	108517403	564446	9996.655426	6608	12192	0.999666	6551	11962	0.999666	19068053	0.000000
91560795	108510903	564494	9997.971667	6654	11857	0.999797	6651	11947	0.999797	19608494	0.000000
91580487	108495032	563774	9998.769908	6557	12140	0.999877	6604	12099	0.999877	20149499	0.000000
91591141	108479377	565259	9999.254005	6463	12087	0.999925	6595	11928	0.999925	20690372	0.000000
91577042	108497251	564620	9999.547588	6638	11933	0.999955	6578	12151	0.999955	21230573	0.000000
91549923	108504997	566213	9999.725632	6555	12035	0.999973	6443	12098	0.999973	21768748	0.000000
91585886	108473855	564883	9999.833608	6503	12029	0.999983	6485	12139	0.999983	22306790	0.000000
91578902	108489273	566931	9999.899091	6512	12102	0.999990	6523	12030	0.999990	22843100	0.000000
91578332	108483894	565122	9999.938803	6577	12156	0.999994	6486	12080	0.999994	23377057	0.000000
91585831	108481126	565340	9999.962887	6602	11951	0.999996	6699	11840	0.999996	23912260	0.000000
91597466	108468395	564728	9999.977493	6567	11955	0.999998	6473	12148	0.999998	24445401	0.000000
91600255	108493232	564655	9999.986350	6478	12086	0.999999	6468	12281	0.999999	24978317	0.000000
91566214	108505876	563367	9999.991722	6584	12011	0.999999	6585	12155	0.999999	25510601	0.000000
91569101	108491938	564494	9999.994980	6647	12045	0.999999	6461	12210	0.999999	26042933	0.000000
91573968	108476616	566109	9999.996955	6412	12389	1.000000	6655	11833	1.000000	26573869	0.000000
91574569	108497569	564411	9999.998154	6572	11990	1.000000	6526	12131	1.000000	27103897	0.000000
91575564	108498630	565552	9999.998880	6443	12199	1.000000	6641	11959	1.000000	27631819	0.000000
91570298	108483610	564541	9999.999321	6595	12108	1.000000	6555	11989	1.000000	28160132	0.000000
91576467	108496605	563332	9999.999588	6517	12181	1.000000	6450	12044	1.000000	28688215	0.000000
91574779	108501805	563833	9999.999750	6620	11978	1.000000	6422	12098	1.000000	29214766	0.000000
91578534	108489140	564978	9999.999849	6500	12136	1.000000	6508	12124	1.000000	29740316	0.000000
91586658	108480557	564306	9999.999908	6503	12100	1.000000	6563	11916	1.000000	30264788	0.000000
91590966	108483189	565374	9999.999944	6763	11816	1.000000	6629	12049	1.000000	30787370	0.000000
91587921	108485886	565389	9999.999966	6465	12251	1.000000	6587	12116	1.000000	31311485	0.000000
91574056	108494989	565053	9999.999980	6564	12013	1.000000	6436	12198	1.000000	31834527	-1.#IND00
91582637	108485473	563998	9999.999988	6579	11975	1.000000	6522	12014	1.000000	32355472	-1.#IND00
91574506	108488753	565605	9999.999992	6580	11887	1.000000	6350	12278	1.000000	32877011	0.003350
91577184	108478231	566244	9999.999995	6566	12086	1.000000	6509	12022	1.000000	33397841	0.002435
91587462	108484967	564536	9999.999997	6590	12002	1.000000	6646	11938	1.000000	33917948	-0.003225
91569269	108503030	565021	9999.999998	6558	12237	1.000000	6493	12121	1.000000	34436480	0.006448
91572062	108489486	565205	9999.999999	6499	12157	1.000000	6542	12053	1.000000	34953217	0.004564
91573148	108477169	564839	9999.999999	6555	12045	1.000000	6557	12077	1.000000	35471030	0.002615
91574935	108493076	565740	10000.000000	6633	11942	1.000000	6585	12142	1.000000	35988085	0.003191
91570367	108480848	565662	10000.000000	6688	11953	1.000000	6581	12080	1.000000	36503207	0.002309
91574529	108480590	564698	10000.000000	6584	12129	1.000000	6596	11883	1.000000	37018213	-0.000028
91575237	108491676	565848	10000.000000	6647	12044	1.000000	6561	11798	1.000000	37533806	-0.000899
91568337	108482641	565339	10000.000000	6628	11915	1.000000	6568	12141	1.000000	38046694	-0.001184
91576565	108483242	566056	10000.000000	6500	12260	1.000000	6536	12042	1.000000	38559930	-0.000921
91580047	108499794	564371	10000.000000	6569	12047	1.000000	6670	11966	1.000000	39072248	-0.002706
91580614	108484857	565671	10000.000000	6587	11964	1.000000	6550	12115	1.000000	39582952	-0.002958
91589132	108463521	564841	10000.000000	6489	12146	1.000000	6621	12003	1.000000	40093652	-0.002701
91574092	108506220	564202	10000.000000	6609	11980	1.000000	6517	12019	1.000000	40604460	-0.001833
91585892	108467134	564272	10000.000000	6400	12442	1.000000	6572	12043	1.000000	41113028	-0.002024
91579161	108481201	563508	10000.000000	6632	11973	1.000000	6550	12105	1.000000	41622071	-0.001284
91585091	108467417	564673	10000.000000	6575	12055	1.000000	6509	12067	1.000000	42129782	-0.001653
91585298	108503022	564045	10000.000000	6455	12077	1.000000	6517	12141	1.000000	42636112	-0.002074
91580119	108481911	565070	10000.000000	6459	12239	1.000000	6519	12144	1.000000	43141395	-0.002310
91569371	108504200	565193	10000.000000	6717	11801	1.000000	6514	11938	1.000000	43647007	-0.001855
91572785	108505504	564622	10000.000000	6625	11825	1.000000	6635	11780	1.000000	44152029	-0.001774
91568899	108503045	564606	10000.000000	6589	11932	1.000000	6664	11950	1.000000	44654554	-0.000976
91599923	108478347	565118	10000.000000	6561	12061	1.000000	6536	11924	1.000000	45155791	-0.001027
91589783	108468505	564841	10000.000000	6619	11810	1.000000	6585	11959	1.000000	45659093	-0.000502
91585175	108464707	564813	10000.000000	6449	12107	1.000000	6559	12077	1.000000	46159487	-0.001481
91569021	108494493	564451	10000.000000	6526	12121	1.000000	6533	12098	1.000000	46659470	0.000015
91579847	108493982	565466	10000.000000	6599	11937	1.000000	6583	11984	1.000000	47160281	-0.000022
91562952	108505081	565322	10000.000000	6621	11842	1.000000	6727	11833	1.000000	47657914	-0.000221
91588864	108493914	564678	10000.000000	6503	12083	1.000000	6681	11918	1.000000	48157372	-0.000019
91574597	108496170	565135	10000.000000	6505	12063	1.000000	6567	12029	1.000000	48653905	0.000977
91581011	108491860	564715	10000.000000	6567	12093	1.000000	6565	12117	1.000000	49150771	0.001188
91554616	108511387	564877	10000.000000	6488	12171	1.000000	6582	12104	1.000000	49648149	0.002251
91572101	108492746	566097	10000.000000	6492	12065	1.000000	6642	11815	1.000000	50143698	0.001964
91568151	108502649	564511	10000.000000	6388	12139	1.000000	6590	12067	1.000000	50638979	0.001553
91579845	108497231	564625	10000.000000	6631	11978	1.000000	6439	12103	1.000000	51132447	0.001313
91577458	108474098	565766	10000.000000	6600	12049	1.000000	6618	11931	1.000000	51625446	0.001489
91571314	108498559	565289	10000.000000	6456	12242	1.000000	6720	11911	1.000000	52117694	0.002546
91588559	108487219	565738	10000.000000	6601	11948	1.000000	6552	12059	1.000000	52609052	0.003310
91598880	108474830	564058	10000.000000	6464	12233	1.000000	6691	11740	1.000000	53099838	0.002716
91588917	108477864	565627	10000.000000	6583	11925	1.000000	6538	12092	1.000000	53590440	0.002032
91574693	108500157	563947	10000.000000	6596	11930	1.000000	6586	12102	1.000000	54079853	0.001935
91557929	108500929	566230	10000.000000	6456	12231	1.000000	6578	11900	1.000000	54570595	0.002112
91572107	108500827	565859	10000.000000	6693	11900	1.000000	6543	12164	1.000000	55057966	0.001983
91592128	108463782	565461	10000.000000	6560	12075	1.000000	6595	12119	1.000000	55544515	0.002171
91577243	108476716	565575	10000.000000	6487	12090	1.000000	6636	11975	1.000000	56031353	0.002070
91573335	108479850	565473	10000.000000	6402	12013	1.000000	6496	12170	1.000000	56517591	0.001499
91568807	108509113	564478	10000.000000	6555	11993	1.000000	6573	12049	1.000000	57003339	0.001229
91596056	108477785	565074	10000.000000	6583	11995	1.000000	6582	11986	1.000000	57488770	0.001139
91566781	108524060	564453	10000.000000	6619	11885	1.000000	6605	12003	1.000000	57972813	0.000767
91579198	108469038	565590	10000.000000	6553	11939	1.000000	6509	12147	1.000000	58455338	0.000195
91576551	108474023	563713	10000.000000	6620	12024	1.000000	6651	11954	1.000000	58935922	0.000282
91576378	108488953	563142	10000.000000	6577	11848	1.000000	6617	12076	1.000000	59418368	0.000115
91562944	108500328	563682	10000.000000	6715	11987	1.000000	6642	11976	1.000000	59899386	0.000271
91558525	108508997	563786	10000.000000	6560	11920	1.000000	6694	11978	1.000000	60377982	0.000302
91564761	108500032	565281	10000.000000	6544	11913	1.000000	6489	12106	1.000000	60858187	0.000347
91577103	108497296	566597	10000.000000	6446	12115	1.000000	6580	11980	1.000000	61337187	0.000274
npatches	nstrain	runtime	dt	init_x	init_y	init_y_blood	init_z	init_S	beta0	beta1	beta2	beta3	mean_beta	B	d	delta	delta_blood	b[0]	mut	m	CTL	c	g	epsilon	k	het	lambda	rho	omega	x_max	patch.dyna	DELTA	A	VA
10000	1	100.000000	0.001000	21900	9499	5000000	0.001000	10000000	24.108700	21.536747	28.550457	27.386319	20	800000000	0.010000	1.000000	432.000000	80000	0.000050	0.004800	0	0.500000	0.000000	2.500000	3.000000	0.500000	0.001000	0.001000	0.010000	31872	0	10.000000	7.000000	1.000000
sus	inf	inf_blood	z	x[0]	y[0][0]	z[0]	x[1]	y[1][0]	z[1]	S[0]	synchrony
219000000	94990000	5000000	10.000000	21900	9499	0.001000	21900	9499	0.001000	10000000	0.000000
70314763	148753150	775809	3941.516320	5446	15943	0.394152	5978	15666	0.394152	10744351	0.000000
87075876	114404941	594842	6325.803353	6589	12455	0.632580	7383	12208	0.632580	11310346	0.000000
96113420	100489392	522253	7771.765723	7342	10989	0.777177	8077	10588	0.777177	11852405	0.000000
101438775	93405601	485615	8648.676577	7829	10134	0.864868	8532	10195	0.864868	12380933	0.000000
104659448	89448392	466268	9180.483393	8010	9688	0.918048	9084	9438	0.918048	12900170	0.000000
106591629	87226822	454375	9503.000201	8062	9871	0.950300	9151	9350	0.950300	13412864	0.000000
107743116	85908536	447592	9698.592075	8149	9830	0.969859	9192	9146	0.969859	13921476	0.000000
108466638	85105027	443127	9817.209710	8101	9494	0.981721	9102	9111	0.981721	14427604	0.000000
108896912	84647692	440132	9889.145947	8376	9379	0.988915	9247	9124	0.988915	14932500	0.000000
109145309	84360008	439550	9932.772025	8256	9729	0.993277	9408	9045	0.993277	15435497	0.000000
109328622	84169387	437637	9959.229270	8179	9463	0.995923	9290	8970	0.995923	15936889	0.000000
109381890	84104793	438673	9975.274394	8370	9344	0.997527	9219	9089	0.997527	16438545	0.000000
109460293	84015632	437643	9985.005037	8142	9678	0.998501	9517	8838	0.998501	16938908	0.000000
109483521	83990764	438121	9990.906233	8312	9394	0.999091	9316	8926	0.999091	17437754	0.000000
109527121	83954313	436726	9994.485041	8442	9274	0.999449	9319	9101	0.999449	17937539	0.000000
109532184	83953779	436677	9996.655426	8222	9509	0.999666	9198	8959	0.999666	18434951	0.000000
109535991	83937198	437122	9997.971667	8329	9396	0.999797	9226	9032	0.999797	18930641	0.000000
109557491	83915967	438578	9998.769908	8369	9386	0.999877	9353	8890	0.999877	19426972	0.000000
109546989	83937941	436491	9999.254005	8422	9483	0.999925	9374	9016	0.999925	19921218	0.000000
109548404	83923744	437060	9999.547588	8284	9569	0.999955	9080	9344	0.999955	20415540	0.000000
109557605	83917710	437466	9999.725632	8248	9474	0.999973	9356	8938	0.999973	20909160	0.000000
109535732	83931370	437430	9999.833608	8339	9325	0.999983	9072	9152	0.999983	21404226	0.000000
109537450	83938214	437272	9999.899091	8162	9638	0.999990	9349	8902	0.999990	21895341	0.000000
109559163	83913735	437146	9999.938803	8174	9591	0.999994	9296	9131	0.999994	22386727	0.000000
109541706	83918537	437624	9999.962887	8170	9487	0.999996	9166	9088	0.999996	22878879	0.000000
109546621	83930543	437800	9999.977493	8492	9415	0.999998	9155	9047	0.999998	23369149	0.000000
109559338	83906149	435804	9999.986350	8391	9467	0.999999	9251	8973	0.999999	23858668	0.000000
109531234	83940112	436525	9999.991722	8204	9379	0.999999	9293	9099	0.999999	24348934	0.000000
109573380	83901408	437263	9999.994980	8495	9315	0.999999	9207	8987	0.999999	24837268	0.000000
109528832	83933973	436374	9999.996955	8235	9531	1.000000	9472	8923	1.000000	25324661	0.000000
109565309	83911091	436935	9999.998154	8243	9531	1.000000	9115	9123	1.000000	25810736	0.000000
109541206	83930324	436589	9999.998880	8377	9448	1.000000	9224	8993	1.000000	26298310	0.000000
109559572	83907719	437620	9999.999321	8157	9466	1.000000	9100	9201	1.000000	26783487	0.000000
109562029	83911832	438031	9999.999588	8491	9296	1.000000	9404	9027	1.000000	27267236	0.000000
109550438	83944165	437409	9999.999750	8288	9433	1.000000	9149	9331	1.000000	27750384	0.000000
109567083	83911155	436183	9999.999849	8440	9405	1.000000	9333	9042	1.000000	28233252	0.000000
109565057	83927108	436625	9999.999908	8230	9472	1.000000	9223	9161	1.000000	28714607	0.000000
109550841	83924420	437244	9999.999944	8124	9401	1.000000	9155	9246	1.000000	29197568	0.000000
109563799	83901731	436302	9999.999966	8331	9431	1.000000	9440	9002	1.000000	29678623	0.000000
109553351	83918174	436576	9999.999980	8229	9552	1.000000	9082	9221	1.000000	30157981	-1.#IND00
109558873	83909818	438040	9999.999988	8098	9565	1.000000	9201	9168	1.000000	30637533	0.000000
109545241	83910454	438314	9999.999992	8325	9426	1.000000	9292	9109	1.000000	31117546	-0.017895
109532577	83927023	437576	9999.999995	8358	9246	1.000000	9394	8816	1.000000	31596201	-0.023252
109551073	83929242	436422	9999.999997	8397	9287	1.000000	9242	8889	1.000000	32074039	-0.010134
109553028	83917928	436580	9999.999998	8341	9305	1.000000	9222	8958	1.000000	32549320	-0.006511
109574175	83912572	437513	9999.999999	8114	9647	1.000000	9304	9005	1.000000	33025616	-0.011305
109579002	83888929	437761	9999.999999	8295	9463	1.000000	9300	9003	1.000000	33501810	-0.008408
109565678	83918658	437486	10000.000000	8380	9339	1.000000	9238	9096	1.000000	33976288	-0.005022
109545805	83919494	435688	10000.000000	8347	9409	1.000000	9320	9151	1.000000	34450506	-0.004915
109545777	83938758	436666	10000.000000	8330	9367	1.000000	9315	9037	1.000000	34922930	-0.004287
109557747	83897271	436653	10000.000000	8325	9226	1.000000	9278	9174	1.000000	35394186	-0.004271
109530934	83947931	435906	10000.000000	8150	9408	1.000000	9380	9117	1.000000	35864639	-0.003973
109566025	83917761	437163	10000.000000	8360	9520	1.000000	9221	9050	1.000000	36336371	-0.006135
109557469	83920093	437642	10000.000000	8428	9317	1.000000	9346	8917	1.000000	36805573	-0.005953
109547488	83938216	436344	10000.000000	8298	9486	1.000000	9306	9027	1.000000	37274746	-0.006018
109547776	83922239	437337	10000.000000	8246	9543	1.000000	9292	9122	1.000000	37743841	-0.008184
109567158	83933924	436950	10000.000000	8233	9542	1.000000	9215	9107	1.000000	38211877	-0.007841
109562557	83913058	437566	10000.000000	8247	9406	1.000000	9422	8859	1.000000	38679354	-0.005730
109552080	83924352	437910	10000.000000	8329	9381	1.000000	9329	9035	1.000000	39146980	-0.007318
109569707	83920289	436298	10000.000000	8364	9251	1.000000	9478	8966	1.000000	39612917	-0.006471
109553841	83920453	436672	10000.000000	8199	9450	1.000000	9305	9169	1.000000	40078908	-0.006051
109567611	83916748	436650	10000.000000	8250	9418	1.000000	9282	9079	1.000000	40541760	-0.006464
109557406	83910858	437736	10000.000000	8282	9487	1.000000	9345	9036	1.000000	41005935	-0.006149
109555653	83912442	436873	10000.000000	8235	9485	1.000000	9386	8840	1.000000	41469226	-0.005816
109567106	83916953	437169	10000.000000	8389	9307	1.000000	9312	9043	1.000000	41931027	-0.005795
109568155	83909250	438113	10000.000000	8194	9440	1.000000	9182	9202	1.000000	42393051	-0.004429
109549167	83927867	436856	10000.000000	8218	9570	1.000000	9239	8836	1.000000	42854350	-0.002564
109536336	83919869	436793	10000.000000	8329	9387	1.000000	9290	9171	1.000000	43314873	-0.002043
109568514	83912485	436777	10000.000000	8259	9365	1.000000	9320	9057	1.000000	43774660	-0.002078
109547012	83952813	436477	10000.000000	8340	9489	1.000000	9218	9097	1.000000	44233679	-0.001684
109558850	83916161	437659	10000.000000	8330	9397	1.000000	9263	9003	1.000000	44692738	-0.001673
109546618	83925541	437729	10000.000000	8250	9423	1.000000	9236	8993	1.000000	45149450	-0.000351
109549129	83913015	436176	10000.000000	8479	9196	1.000000	9288	9079	1.000000	45606137	-0.001167
109558732	83925504	436150	10000.000000	8251	9454	1.000000	9269	9077	1.000000	46062415	-0.001125
109533267	83923284	435840	10000.000000	8308	9388	1.000000	9433	8799	1.000000	46517523	-0.000544
109562575	83917473	435864	10000.000000	8138	9513	1.000000	9127	9123	1.000000	46972221	-0.000368
109538920	83931051	437187	10000.000000	8176	9492	1.000000	9224	9143	1.000000	47426352	-0.000765
109564383	83915337	435874	10000.000000	8192	9482	1.000000	9226	9149	1.000000	47880541	-0.000677
109534324	83936058	436241	10000.000000	8337	9409	1.000000	9295	9029	1.000000	48334684	-0.001294
109563800	83920421	437587	10000.000000	8158	9644	1.000000	9371	8982	1.000000	48785727	-0.001282
109555399	83933060	437305	10000.000000	8261	9333	1.000000	9194	8996	1.000000	49238592	-0.000639
109534904	83922575	436649	10000.000000	8248	9418	1.000000	9271	8917	1.000000	49688280	-0.000753
109556090	83930224	436302	10000.000000	8351	9357	1.000000	9300	9080	1.000000	50138215	-0.000746
109547914	83950887	436097	10000.000000	8263	9428	1.000000	9433	9015	1.000000	50587074	-0.000722
109549809	83920599	436505	10000.000000	8171	9619	1.000000	9214	9167	1.000000	51037096	-0.000380
109544026	83932109	436765	10000.000000	8190	9639	1.000000	9379	9013	1.000000	51485931	-0.000497
109577500	83911394	437588	10000.000000	8306	9350	1.000000	9274	9007	1.000000	51933550	-0.000376
109566494	83919364	436733	10000.000000	8322	9373	1.000000	9287	9095	1.000000	52380466	-0.000777
109586168	83892885	436772	10000.000000	8239	9491	1.000000	9475	8902	1.000000	52826422	-0.000711
109553753	83924034	435837	10000.000000	8527	9279	1.000000	9086	9129	1.000000	53272048	-0.001098
109583875	83917857	436995	10000.000000	8255	9439	1.000000	9436	8884	1.000000	53716242	-0.000710
109553779	83908997	438247	10000.000000	8411	9368	1.000000	9322	8922	1.000000	54159780	-0.000838
109568760	83906342	437120	10000.000000	8343	9346	1.000000	9185	9063	1.000000	54602830	-0.000382
109562597	83914183	436412	10000.000000	8355	9187	1.000000	9293	9088	1.000000	55044416	-0.000335
109580444	83902773	435944	10000.000000	8123	9547	1.000000	9143	9256	1.000000	55486674	-0.001104
109537595	83927698	437332	10000.000000	8337	9331	1.000000	9275	8968	1.000000	55928025	-0.001136
109538138	83942518	437863	10000.000000	8433	9253	1.000000	9457	8788	1.000000	56368697	-0.001038
109591778	83893194	436390	10000.000000	8446	9193	1.000000	9107	9132	1.000000	56808522	-0.000290
109542182	83893864	436923	10000.000000	8339	9408	1.000000	9180	9117	1.000000	57247618	0.000098
npatches	nstrain	runtime	dt	init_x	init_y	init_y_blood	init_z	init_S	beta0	beta1	beta2	beta3	mean_beta	B	d	delta	delta_blood	b[0]	mut	m	CTL	c	g	epsilon	k	het	lambda	rho	omega	x_max	patch.dyna	DELTA	A	VA
10000	1	100.000000	0.001000	21900	9499	5000000	0.001000	10000000	25.452144	23.170882	17.391686	14.887744	20	800000000	0.010000	1.000000	432.000000	80000	0.000050	0.004800	0	0.500000	0.000000	2.500000	4.000000	0.500000	0.001000	0.001000	0.010000	31872	0	10.000000	7.000000	1.000000
sus	inf	inf_blood	z	x[0]	y[0][0]	z[0]	x[1]	y[1][0]	z[1]	S[0]	synchrony
219000000	94990000	5000000	10.000000	21900	9499	0.001000	21900	9499	0.001000	10000000	0.000000
74945624	134334062	700879	3941.516320	5374	14705	0.394152	5966	14264	0.394152	10734634	0.000000
96888230	97128284	507439	6325.803353	6994	10870	0.632580	7621	10682	0.632580	11277523	0.000000
108678536	82936060	431928	7771.765723	7979	9404	0.777177	8728	9235	0.777177	11789034	0.000000
115668862	75869202	396177	8648.676577	8568	8586	0.864868	9243	8323	0.864868	12280191	0.000000
119874194	71973944	374781	9180.483393	8646	8457	0.918048	9530	8182	0.918048	12761232	0.000000
122413094	69774975	363347	9503.000201	8969	8008	0.950300	9651	8000	0.950300	13235553	0.000000
123925851	68498776	355867	9698.592075	8860	8107	0.969859	9632	7801	0.969859	13704308	0.000000
124903399	67682294	353108	9817.209710	9022	7821	0.981721	10051	7545	0.981721	14170369	0.000000
125447391	67246733	350379	9889.145947	9113	7898	0.988915	10031	7593	0.988915	14634663	0.000000
125822395	66950088	347946	9932.772025	9104	7909	0.993277	9973	7522	0.993277	15096498	0.000000
126013947	66795839	348024	9959.229270	9171	7851	0.995923	9791	7816	0.995923	15556275	0.000000
126120615	66702668	347888	9975.274394	9033	7991	0.997527	10203	7412	0.997527	16016504	0.000000
126223041	66631942	346570	9985.005037	9212	7757	0.998501	10026	7691	0.998501	16474322	0.000000
126258485	66596557	347130	9990.906233	8894	7781	0.999091	10017	7509	0.999091	16931717	0.000000
126268779	66596759	346542	9994.485041	9100	7782	0.999449	9985	7558	0.999449	17388703	0.000000
126310237	66545507	345794	9996.655426	8957	7952	0.999666	10120	7503	0.999666	17846439	0.000000
126283390	66569938	346019	9997.971667	9070	7717	0.999797	10180	7500	0.999797	18302567	0.000000
126308301	66558274	346031	9998.769908	9181	7905	0.999877	10068	7405	0.999877	18757004	0.000000
126318398	66542663	347212	9999.254005	9227	7763	0.999925	10117	7469	0.999925	19211654	0.000000
126310231	66545726	346968	9999.547588	9109	7793	0.999955	10078	7458	0.999955	19665532	0.000000
126301445	66561955	347007	9999.725632	9100	7858	0.999973	9951	7831	0.999973	20118914	0.000000
126336371	66548634	347250	9999.833608	9112	7763	0.999983	10260	7335	0.999983	20571702	0.000000
126329232	66542183	346373	9999.899091	9176	7773	0.999990	10144	7515	0.999990	21022989	0.000000
126308776	66537627	346890	9999.938803	9125	8058	0.999994	9995	7552	0.999994	21473572	0.000000
126319994	66548174	346265	9999.962887	9144	7730	0.999996	10075	7539	0.999996	21924939	0.000000
126324359	66544197	346102	9999.977493	9231	7654	0.999998	9994	7595	0.999998	22373613	0.000000
126310334	66554289	347393	9999.986350	9038	7946	0.999999	10037	7553	0.999999	22821699	0.000000
126310398	66546484	347553	9999.991722	9186	7711	0.999999	10172	7470	0.999999	23270277	0.000000
126335757	66549820	346037	9999.994980	9009	8046	0.999999	9995	7512	0.999999	23717332	0.000000
126359972	66519466	346788	9999.996955	9110	7752	1.000000	9839	7620	1.000000	24164042	0.000000
126342320	66521110	348094	9999.998154	9141	7857	1.000000	9921	7565	1.000000	24609579	0.000000
126351571	66528705	346278	9999.998880	9368	7582	1.000000	10029	7549	1.000000	25055865	0.000000
126336825	66528589	345663	9999.999321	8879	7879	1.000000	10034	7651	1.000000	25500280	0.000000
126299940	66575922	346441	9999.999588	9004	7918	1.000000	9997	7554	1.000000	25944813	0.000000
126318088	66542236	347655	9999.999750	9126	7797	1.000000	10173	7377	1.000000	26389146	0.000000
126332538	66551635	346233	9999.999849	9084	7831	1.000000	9864	7484	1.000000	26833193	0.000000
126329110	66547371	348518	9999.999908	9012	7801	1.000000	10052	7586	1.000000	27275418	0.000000
126320075	66546486	346882	9999.999944	9165	7697	1.000000	9931	7690	1.000000	27717068	0.000000
126308581	66565223	347329	9999.999966	9239	7688	1.000000	9945	7649	1.000000	28159211	0.000000
126327121	66546495	347001	9999.999980	9101	7953	1.000000	9918	7648	1.000000	28599039	-1.#IND00
126316996	66536329	346711	9999.999988	9310	7711	1.000000	10273	7445	1.000000	29038546	-0.008000
126320039	66536176	346769	9999.999992	9096	7767	1.000000	9925	7422	1.000000	29478080	-0.002099
126307729	66567137	346561	9999.999995	9196	7814	1.000000	9934	7784	1.000000	29916680	0.000650
126329330	66544362	345865	9999.999997	9127	7812	1.000000	9934	7520	1.000000	30354818	0.000393
126315391	66541705	346060	9999.999998	9247	7712	1.000000	10062	7441	1.000000	30792103	0.003477
126333228	66533217	345250	9999.999999	9195	7871	1.000000	9905	7483	1.000000	31227310	0.002093
126315987	66545119	346945	9999.999999	9206	7782	1.000000	9949	7494	1.000000	31663594	0.001108
126318950	66545090	346410	10000.000000	9098	7979	1.000000	9944	7545	1.000000	32098795	0.000655
126322242	66553912	347055	10000.000000	9083	7882	1.000000	9893	7648	1.000000	32532602	0.000638
126307509	66556802	346126	10000.000000	9126	7858	1.000000	10152	7539	1.000000	32966652	0.000576
126353011	66527573	345565	10000.000000	9129	7688	1.000000	9996	7507	1.000000	33399604	0.000779
126321135	66545983	347655	10000.000000	9142	7814	1.000000	10097	7485	1.000000	33832488	0.001077
126331582	66549121	346291	10000.000000	9149	7866	1.000000	9955	7654	1.000000	34264468	0.001497
126335298	66550080	347282	10000.000000	9133	7785	1.000000	10049	7503	1.000000	34695819	0.001272
126318903	66554601	346633	10000.000000	8960	7879	1.000000	10147	7413	1.000000	35127390	0.000989
126345556	66524943	347088	10000.000000	9286	7718	1.000000	9983	7604	1.000000	35557714	-0.000411
126311863	66560731	346440	10000.000000	9248	7938	1.000000	10321	7345	1.000000	35987590	-0.001034
126302499	66550599	346460	10000.000000	9180	7775	1.000000	9918	7641	1.000000	36415210	-0.000207
126320294	66560409	346316	10000.000000	8953	8023	1.000000	9976	7820	1.000000	36842477	-0.003149
126319108	66553605	346300	10000.000000	9178	7835	1.000000	9995	7404	1.000000	37269071	-0.002725
126308251	66547187	346424	10000.000000	9079	7826	1.000000	9877	7702	1.000000	37695410	-0.003481
126324946	66532896	346310	10000.000000	9126	7783	1.000000	9981	7569	1.000000	38122028	-0.003550
126330226	66533890	346840	10000.000000	9145	7926	1.000000	9894	7809	1.000000	38548191	-0.003196
126325766	66556335	347154	10000.000000	9010	8023	1.000000	9940	7428	1.000000	38971917	-0.003052
126321738	66548167	346479	10000.000000	9140	7797	1.000000	9930	7521	1.000000	39396374	-0.003521
126315298	66546569	345817	10000.000000	9040	8027	1.000000	10006	7494	1.000000	39819406	-0.004284
126323511	66542902	347045	10000.000000	9334	7690	1.000000	9916	7694	1.000000	40242258	-0.004283
126330751	66530493	346501	10000.000000	8932	7914	1.000000	9858	7669	1.000000	40664980	-0.003913
126334953	66553118	346124	10000.000000	9233	7841	1.000000	9736	7745	1.000000	41086699	-0.003728
126339377	66555272	347450	10000.000000	9187	7660	1.000000	9975	7551	1.000000	41507153	-0.003258
126319410	66551449	345773	10000.000000	9119	7852	1.000000	10020	7525	1.000000	41928744	-0.002583
126319833	66544221	346864	10000.000000	9151	7784	1.000000	10008	7569	1.000000	42349240	-0.002584
126328173	66533973	346748	10000.000000	9148	7869	1.000000	10245	7344	1.000000	42767870	-0.002395
126326766	66540796	347054	10000.000000	9169	7849	1.000000	10122	7582	1.000000	43186819	-0.002416
126338309	66546324	346583	10000.000000	9156	7835	1.000000	9969	7576	1.000000	43605834	-0.002389
126357550	66522459	346779	10000.000000	9074	7961	1.000000	9881	7550	1.000000	44024706	-0.001930
126306718	66545108	346856	10000.000000	9106	7805	1.000000	9921	7538	1.000000	44442986	-0.002129
126318288	66558887	346745	10000.000000	9074	7892	1.000000	10023	7447	1.000000	44858164	-0.002124
126342922	66533690	347138	10000.000000	9237	7827	1.000000	10235	7315	1.000000	45273102	-0.002619
126299805	66565745	345565	10000.000000	9021	7845	1.000000	10134	7523	1.000000	45687427	-0.002632
126325797	66547787	346494	10000.000000	9227	7697	1.000000	10087	7374	1.000000	46100835	-0.002039
126339037	66538735	347823	10000.000000	9094	7808	1.000000	9840	7532	1.000000	46513371	-0.002088
126293646	66564303	348015	10000.000000	9079	7925	1.000000	10234	7406	1.000000	46925564	-0.002257
126337288	66533681	346112	10000.000000	9234	7784	1.000000	9756	7691	1.000000	47336859	-0.001595
126313993	66551075	345970	10000.000000	9085	7869	1.000000	9895	7523	1.000000	47748088	-0.001408
126304524	66556492	346102	10000.000000	9227	7793	1.000000	10133	7348	1.000000	48160049	-0.001321
126320886	66544968	347209	10000.000000	9285	7724	1.000000	9962	7649	1.000000	48570268	-0.000602
126340730	66539484	346866	10000.000000	9105	7950	1.000000	10021	7614	1.000000	48980168	-0.001004
126317368	66544678	346406	10000.000000	9063	7788	1.000000	10226	7450	1.000000	49389132	-0.000778
126306833	66552928	347544	10000.000000	9115	7952	1.000000	10112	7703	1.000000	49797519	-0.000729
126317485	66563172	347435	10000.000000	9132	7840	1.000000	10112	7638	1.000000	50205564	-0.000865
126308681	66544611	346651	10000.000000	9415	7577	1.000000	10008	7621	1.000000	50613814	-0.000614
126349976	66515119	347164	10000.000000	9050	7961	1.000000	10053	7623	1.000000	51020027	-0.000638
126330629	66549563	347351	10000.000000	9360	7615	1.000000	10248	7381	1.000000	51425051	-0.000521
126350762	66518764	346521	10000.000000	9085	7805	1.000000	10005	7563	1.000000	51829379	-0.000793
126327138	66549129	346016	10000.000000	9087	7900	1.000000	10060	7440	1.000000	52234539	-0.000701
126323032	66539072	346120	10000.000000	9057	7826	1.000000	9985	7475	1.000000	52638973	-0.001029
126338283	66531880	345463	10000.000000	9275	7526	1.000000	9861	7857	1.000000	53042656	-0.000949
126346422	66539967	346344	10000.000000	9193	7711	1.000000	9872	7649	1.000000	53445553	-0.000806
npatches	nstrain	runtime	dt	init_x	init_y	init_y_blood	init_z	init_S	beta0	beta1	beta2	beta3	mean_beta	B	d	delta	delta_blood	b[0]	mut	m	CTL	c	g	epsilon	k	het	lambda	rho	omega	x_max	patch.dyna	DELTA	A	VA
10000	1	100.000000	0.001000	21900	9499	5000000	0.001000	10000000	24.161688	14.023545	16.095031	21.271257	20	800000000	0.010000	1.000000	432.000000	80000	0.000050	0.004800	0	0.500000	0.000000	2.500000	5.000000	0.500000	0.001000	0.001000	0.010000	31872	0	10.000000	7.000000	1.000000
sus	inf	inf_blood	z	x[0]	y[0][0]	z[0]	x[1]	y[1][0]	z[1]	S[0]	synchrony
219000000	94990000	5000000	10.000000	21900	9499	0.001000	21900	9499	0.001000	10000000	0.000000
80422106	121132356	632438	3941.516320	6182	13213	0.394152	10070	11058	0.394152	10724322	0.000000
107813821	82673103	431404	6325.803353	8243	9188	0.632580	13909	6967	0.632580	11240251	0.000000
122452365	68722990	358130	7771.765723	9242	7946	0.777177	15477	5677	0.777177	11716438	0.000000
131118997	61889872	320468	8648.676577	9923	7214	0.864868	16610	4955	0.864868	12170932	0.000000
136378387	58162652	302967	9180.483393	10424	6696	0.918048	17828	4465	0.918048	12610943	0.000000
139545910	56034712	292480	9503.000201	10468	6622	0.950300	17803	4199	0.950300	13041972	0.000000
141475560	54801219	285635	9698.592075	10705	6384	0.969859	18450	4154	0.969859	13467151	0.000000
142625642	54080635	282158	9817.209710	10727	6536	0.981721	18184	4225	0.981721	13890359	0.000000
143330441	53657412	279811	9889.145947	11060	6405	0.988915	18881	3915	0.988915	14309621	0.000000
143749486	53383664	278017	9932.772025	10758	6349	0.993277	18093	4348	0.993277	14726915	0.000000
144024407	53232930	277282	9959.229270	10910	6426	0.995923	18499	4099	0.995923	15143070	0.000000
144183732	53111522	276704	9975.274394	11103	6214	0.997527	18699	4069	0.997527	15557466	0.000000
144281820	53083592	276380	9985.005037	10625	6451	0.998501	18658	4112	0.998501	15971495	0.000000
144338197	53032651	276933	9990.906233	11011	6442	0.999091	18409	4295	0.999091	16384645	0.000000
144370968	53013707	276306	9994.485041	10905	6484	0.999449	18469	4066	0.999449	16797853	0.000000
144384423	52996747	276032	9996.655426	10830	6259	0.999666	18721	4027	0.999666	17209825	0.000000
144385626	52996137	275507	9997.971667	10932	6341	0.999797	18245	4187	0.999797	17622218	0.000000
144427493	52983133	275803	9998.769908	11049	6258	0.999877	18472	3986	0.999877	18032452	0.000000
144433936	52981681	276048	9999.254005	10920	6322	0.999925	18702	4139	0.999925	18442294	0.000000
144398878	52991316	276845	9999.547588	11184	6290	0.999955	18781	3939	0.999955	18851839	0.000000
144432732	52974868	276042	9999.725632	11039	6301	0.999973	18631	4128	0.999973	19261370	0.000000
144403993	52974397	275646	9999.833608	10753	6284	0.999983	18587	4139	0.999983	19670504	0.000000
144448793	52960396	276094	9999.899091	10985	6317	0.999990	18532	4094	0.999990	20078622	0.000000
144453103	52963032	276150	9999.938803	10897	6388	0.999994	18580	4110	0.999994	20485593	0.000000
144431399	52962187	275298	9999.962887	10992	6284	0.999996	18481	4258	0.999996	20891464	0.000000
144447839	52963502	276135	9999.977493	11064	6368	0.999998	18606	4038	0.999998	21296912	0.000000
144401150	52982079	275572	9999.986350	11053	6217	0.999999	18360	4190	0.999999	21702047	0.000000
144428000	52986287	275738	9999.991722	11084	6192	0.999999	18679	4243	0.999999	22105779	0.000000
144426043	52970573	275241	9999.994980	10854	6286	0.999999	18641	4262	0.999999	22509659	0.000000
144399574	52986043	276052	9999.996955	10931	6456	1.000000	18473	4070	1.000000	22913576	0.000000
144461333	52959023	275897	9999.998154	10949	6268	1.000000	18524	4047	1.000000	23316327	0.000000
144422706	52966734	276281	9999.998880	10754	6503	1.000000	18738	4110	1.000000	23716812	0.000000
144423296	52973549	276058	9999.999321	11110	6018	1.000000	18400	4104	1.000000	24117317	0.000000
144415679	52996745	276239	9999.999588	10846	6342	1.000000	18638	4126	1.000000	24517781	0.000000
144414902	52966000	275302	9999.999750	11028	6250	1.000000	18802	3983	1.000000	24917758	0.000000
144389367	53005072	276181	9999.999849	10878	6441	1.000000	18904	3774	1.000000	25318168	0.000000
144410092	52978634	276397	9999.999908	10962	6376	1.000000	18465	4181	1.000000	25717603	0.000000
144431768	52973723	275910	9999.999944	10894	6194	1.000000	18464	4208	1.000000	26117593	0.000000
144421364	52961583	276475	9999.999966	10885	6185	1.000000	18220	4211	1.000000	26516209	0.000000
144368608	53005048	276150	9999.999980	11081	6216	1.000000	18933	3945	1.000000	26912890	-1.#IND00
144463247	52965480	275285	9999.999988	10873	6527	1.000000	18646	4099	1.000000	27309056	-0.000000
144416478	52976566	276585	9999.999992	11034	6278	1.000000	18626	3889	1.000000	27705237	-0.002625
144414683	52983092	276054	9999.999995	10927	6339	1.000000	18782	4165	1.000000	28100242	-0.005523
144419789	52979116	275528	9999.999997	10826	6342	1.000000	18701	4017	1.000000	28496948	-0.002875
144428901	52977919	276450	9999.999998	10767	6655	1.000000	18424	4083	1.000000	28890883	-0.001878
144384032	53002184	275292	9999.999999	10924	6354	1.000000	18729	4011	1.000000	29285442	-0.001673
144458342	52956127	276225	9999.999999	10955	6290	1.000000	18346	4272	1.000000	29677239	-0.010780
144413193	52965622	275419	10000.000000	10902	6220	1.000000	18601	3953	1.000000	30069966	-0.008343
144409479	52992209	275630	10000.000000	11132	6163	1.000000	18312	4201	1.000000	30463354	-0.004487
144453990	52960255	275992	10000.000000	11053	6211	1.000000	18734	4040	1.000000	30855092	-0.005145
144386657	52981367	275881	10000.000000	10885	6374	1.000000	18195	4176	1.000000	31246605	-0.004426
144398616	52977834	276694	10000.000000	11142	6308	1.000000	18425	4118	1.000000	31635439	-0.004898
144422287	52974134	275509	10000.000000	11002	6328	1.000000	18514	4156	1.000000	32025329	-0.004327
144443109	52973272	276248	10000.000000	10990	6264	1.000000	18382	4365	1.000000	32413972	-0.003676
144384819	52999755	275990	10000.000000	10957	6344	1.000000	18754	4163	1.000000	32801825	-0.003373
144421388	52976012	276027	10000.000000	10909	6462	1.000000	18232	4349	1.000000	33189155	-0.004025
144424961	52974348	276088	10000.000000	10718	6377	1.000000	18828	3860	1.000000	33575869	-0.005494
144408150	52975968	276553	10000.000000	11163	6152	1.000000	18580	4134	1.000000	33962667	-0.004898
144408503	52993922	275518	10000.000000	10906	6408	1.000000	18808	3871	1.000000	34348928	-0.004583
144392025	52993843	276349	10000.000000	10755	6555	1.000000	18578	4199	1.000000	34735069	-0.004042
144447651	52970469	275097	10000.000000	10917	6399	1.000000	18875	3917	1.000000	35119297	-0.003560
144413583	52978559	275450	10000.000000	10914	6165	1.000000	18330	4123	1.000000	35504161	-0.002727
144450200	52965320	276066	10000.000000	10996	6286	1.000000	18741	4084	1.000000	35887666	-0.003033
144422608	52969467	276046	10000.000000	10845	6335	1.000000	18242	4176	1.000000	36272516	-0.002628
144422026	52963078	275868	10000.000000	11120	6203	1.000000	18643	4127	1.000000	36655544	-0.002395
144400126	52983617	276129	10000.000000	10923	6347	1.000000	18448	4131	1.000000	37037876	-0.001775
144424899	52957273	277025	10000.000000	11107	6318	1.000000	18616	4181	1.000000	37418881	-0.001488
144376073	53002777	275112	10000.000000	10716	6467	1.000000	18773	4087	1.000000	37799798	-0.000989
144439516	52990926	275745	10000.000000	11088	6221	1.000000	18544	4186	1.000000	38180671	-0.000420
144407024	52986038	274797	10000.000000	11140	6132	1.000000	19008	3861	1.000000	38561513	-0.000470
144406525	52969310	276897	10000.000000	10671	6412	1.000000	18481	4215	1.000000	38940692	-0.000954
144437704	52972031	276092	10000.000000	11069	6158	1.000000	18513	4291	1.000000	39319339	-0.001033
144418616	52976817	276159	10000.000000	11101	6353	1.000000	18457	4090	1.000000	39698556	-0.001090
144434319	52971922	275969	10000.000000	10920	6359	1.000000	18496	4076	1.000000	40076684	-0.000906
144408271	52991723	276166	10000.000000	10811	6469	1.000000	18403	4178	1.000000	40455112	-0.001453
144428117	52965609	275932	10000.000000	10992	6383	1.000000	18762	4093	1.000000	40831480	-0.002314
144424609	53000163	276713	10000.000000	10972	6300	1.000000	18719	3970	1.000000	41207795	-0.002168
144407689	52984051	276255	10000.000000	10810	6294	1.000000	18309	4183	1.000000	41583859	-0.002091
144416407	52973356	276559	10000.000000	11073	6254	1.000000	18505	4226	1.000000	41958705	-0.002137
144400544	52986193	275402	10000.000000	11036	6228	1.000000	18585	4117	1.000000	42333503	-0.002072
144398468	52998804	275357	10000.000000	11006	6450	1.000000	18652	4084	1.000000	42707629	-0.001637
144444489	52976102	276010	10000.000000	10894	6390	1.000000	18766	3982	1.000000	43082004	-0.002148
144410044	52985778	276154	10000.000000	10816	6462	1.000000	18596	3925	1.000000	43454190	-0.001908
144419452	52980888	276223	10000.000000	11083	6327	1.000000	18432	4238	1.000000	43826575	-0.002318
144428556	52978325	276824	10000.000000	11205	6135	1.000000	18192	4179	1.000000	44198333	-0.002323
144443786	52964291	275198	10000.000000	10920	6301	1.000000	18617	4000	1.000000	44569805	-0.002331
144429843	52971010	276285	10000.000000	10908	6167	1.000000	18461	4003	1.000000	44939931	-0.002171
144417334	52996877	277219	10000.000000	10911	6466	1.000000	18622	4039	1.000000	45311272	-0.002284
144424096	52985537	275748	10000.000000	10912	6419	1.000000	18327	4216	1.000000	45680967	-0.002649
144421107	52982311	275906	10000.000000	11160	6087	1.000000	18625	4207	1.000000	46051205	-0.002496
144437551	52972495	276392	10000.000000	10846	6357	1.000000	18458	4124	1.000000	46418666	-0.002466
144446782	52977248	275304	10000.000000	10943	6340	1.000000	18299	4117	1.000000	46785879	-0.002872
144400527	52987748	276108	10000.000000	11036	6212	1.000000	18542	4163	1.000000	47151143	-0.003173
144416081	52982954	276009	10000.000000	10828	6371	1.000000	18630	4063	1.000000	47517846	-0.002993
144399666	52989808	275430	10000.000000	11187	6121	1.000000	18721	3912	1.000000	47883861	-0.002681
144406967	52987297	276180	10000.000000	11155	6145	1.000000	18668	4134	1.000000	48249502	-0.002735
144386059	52980113	275340	10000.000000	10967	6336	1.000000	18643	4067	1.000000	48614603	-0.002508
144430588	52959909	275512	10000.000000	10962	6463	1.000000	18763	3869	1.000000	48978329	-0.002357
144432428	52983432	276667	10000.000000	11023	6280	1.000000	18761	4059	1.000000	49342144	-0.002236
npatches	nstrain	runtime	dt	init_x	init_y	init_y_blood	init_z	init_S	beta0	beta1	beta2	beta3	mean_beta	B	d	delta	delta_blood	b[0]	mut	m	CTL	c	g	epsilon	k	het	lambda	rho	omega	x_max	patch.dyna	DELTA	A	VA
10000	1	100.000000	0.001000	21900	9499	5000000	0.001000	10000000	15.235674	28.948212	20.484329	14.116172	20	800000000	0.010000	1.000000	432.000000	80000	0.000050	0.004800	0	0.500000	0.000000	2.500000	6.000000	0.500000	0.001000	0.001000	0.010000	31872	0	10.000000	7.000000	1.000000
sus	inf	inf_blood	z	x[0]	y[0][0]	z[0]	x[1]	y[1][0]	z[1]	S[0]	synchrony
219000000	94990000	5000000	10.000000	21900	9499	0.001000	21900	9499	0.001000	10000000	0.000000
85619789	109534839	571385	3941.516320	10142	10342	0.394152	5486	12425	0.394152	10712598	0.000000
118175215	70988794	369955	6325.803353	13956	6276	0.632580	7371	8786	0.632580	11202663	0.000000
135525429	57517395	299748	7771.765723	16110	4918	0.777177	8548	7393	0.777177	11647577	0.000000
145856616	50978305	264808	8648.676577	17352	4428	0.864868	9191	6784	0.864868	12065001	0.000000
152061983	47466598	245967	9180.483393	17810	4059	0.918048	9538	6445	0.918048	12466421	0.000000
155838694	45461539	236477	9503.000201	18555	3855	0.950300	9835	6273	0.950300	12857358	0.000000
158123260	44309533	230981	9698.592075	18883	3569	0.969859	10083	5990	0.969859	13241324	0.000000
159487625	43641494	227470	9817.209710	18609	3648	0.981721	9933	5934	0.981721	13621677	0.000000
160326555	43224243	224105	9889.145947	19345	3356	0.988915	10009	5904	0.988915	13999140	0.000000
160861489	42950603	223755	9932.772025	18960	3586	0.993277	10349	5751	0.993277	14374872	0.000000
161168436	42819695	222685	9959.229270	19302	3424	0.995923	10264	5715	0.995923	14749197	0.000000
161295501	42745693	222831	9975.274394	19077	3270	0.997527	10447	5668	0.997527	15122173	0.000000
161446577	42662398	222059	9985.005037	19011	3522	0.998501	10369	5793	0.998501	15495555	0.000000
161526801	42643548	222827	9990.906233	19559	3519	0.999091	10183	5809	0.999091	15867114	0.000000
161528588	42628506	222156	9994.485041	19089	3606	0.999449	10091	6027	0.999449	16237494	0.000000
161595813	42614012	221111	9996.655426	19268	3418	0.999666	10718	5637	0.999666	16607436	0.000000
161614408	42602857	221051	9997.971667	19406	3477	0.999797	10194	5938	0.999797	16975808	0.000000
161583967	42598006	221351	9998.769908	19324	3372	0.999877	10346	5802	0.999877	17344749	0.000000
161601120	42592679	221968	9999.254005	19595	3345	0.999925	10474	5719	0.999925	17712413	0.000000
161619599	42582627	221870	9999.547588	19196	3424	0.999955	10192	5883	0.999955	18080013	0.000000
161613148	42605041	221937	9999.725632	19665	3242	0.999973	10054	6145	0.999973	18446911	0.000000
161576896	42605438	221534	9999.833608	19051	3597	0.999983	10080	6002	0.999983	18813254	0.000000
161653001	42564896	222476	9999.899091	19261	3552	0.999990	10244	5950	0.999990	19179941	0.000000
161637356	42592183	222147	9999.938803	19382	3446	0.999994	10038	5854	0.999994	19545607	0.000000
161613978	42591965	221816	9999.962887	19363	3407	0.999996	10167	5826	0.999996	19911456	0.000000
161610434	42582306	221978	9999.977493	19135	3414	0.999998	10355	5717	0.999998	20275039	0.000000
161606926	42604092	222011	9999.986350	19464	3374	0.999999	10317	5583	0.999999	20638963	0.000000
161611636	42601883	222652	9999.991722	19223	3499	0.999999	10191	5897	0.999999	21001495	0.000000
161621045	42583568	221303	9999.994980	19026	3545	0.999999	10329	5749	0.999999	21363271	0.000000
161633406	42577379	221769	9999.996955	19233	3550	1.000000	10151	5881	1.000000	21724341	0.000000
161634803	42572221	222376	9999.998154	19178	3674	1.000000	10343	5711	1.000000	22085356	0.000000
161623893	42580668	222083	9999.998880	19722	3062	1.000000	10484	5604	1.000000	22445477	0.000000
161617245	42599760	221693	9999.999321	19147	3475	1.000000	10359	5746	1.000000	22806242	0.000000
161609785	42590865	221801	9999.999588	19745	3257	1.000000	10327	5824	1.000000	23165920	0.000000
161625475	42590250	221846	9999.999750	19178	3376	1.000000	10384	5696	1.000000	23525425	0.000000
161621729	42582119	221848	9999.999849	19363	3389	1.000000	10372	5825	1.000000	23883034	0.000000
161676094	42585234	221514	9999.999908	19427	3417	1.000000	10588	5683	1.000000	24241194	0.000000
161627747	42585280	221878	9999.999944	18941	3489	1.000000	10311	5906	1.000000	24599028	0.000000
161630180	42579558	221290	9999.999966	19543	3357	1.000000	10046	5931	1.000000	24954679	0.000000
161665575	42564938	221235	9999.999980	19220	3501	1.000000	10155	5880	1.000000	25311645	-1.#IND00
161587465	42602914	221896	9999.999988	19353	3459	1.000000	10259	5930	1.000000	25667991	0.009600
161665979	42560497	221551	9999.999992	19645	3299	1.000000	10203	5924	1.000000	26022529	-0.002737
161618314	42586647	221458	9999.999995	19193	3585	1.000000	10255	5856	1.000000	26377058	-0.014877
161588700	42593160	222140	9999.999997	19639	3064	1.000000	10554	5755	1.000000	26730436	-0.013923
161634586	42591768	221660	9999.999998	19219	3566	1.000000	10284	5814	1.000000	27084648	-0.009857
161588586	42603618	222452	9999.999999	18889	3529	1.000000	10605	5686	1.000000	27438127	-0.010760
161614256	42584638	221740	9999.999999	19543	3229	1.000000	10416	5620	1.000000	27791784	-0.009211
161580133	42599125	221891	10000.000000	19660	3379	1.000000	10487	5569	1.000000	28143594	-0.005918
161592059	42612923	220590	10000.000000	19505	3277	1.000000	10469	5741	1.000000	28495221	-0.005858
161584013	42598159	221930	10000.000000	19259	3482	1.000000	10207	5864	1.000000	28847737	-0.006287
161633469	42593979	220613	10000.000000	19293	3428	1.000000	10206	5824	1.000000	29198317	-0.004755
161598302	42598318	222238	10000.000000	19540	3338	1.000000	10056	6013	1.000000	29549907	-0.003626
161641878	42579908	221732	10000.000000	19465	3193	1.000000	10364	5711	1.000000	29899113	-0.000817
161641034	42581951	221872	10000.000000	19353	3386	1.000000	10190	5894	1.000000	30248624	-0.001237
161610161	42585432	221985	10000.000000	19229	3409	1.000000	10376	5840	1.000000	30596463	-0.000801
161627556	42585534	221906	10000.000000	18822	3560	1.000000	10218	5832	1.000000	30944848	-0.000986
161644969	42579364	221184	10000.000000	19162	3324	1.000000	10053	5871	1.000000	31292677	-0.004123
161616690	42591468	221788	10000.000000	19012	3650	1.000000	10396	5712	1.000000	31639873	-0.004068
161672672	42560220	221571	10000.000000	19102	3521	1.000000	10028	5969	1.000000	31987530	-0.003446
161626560	42603885	222059	10000.000000	19442	3391	1.000000	10135	5785	1.000000	32333215	-0.003439
161624200	42584032	221017	10000.000000	19416	3451	1.000000	10419	5697	1.000000	32678782	-0.002257
161634512	42581737	222329	10000.000000	19319	3502	1.000000	10300	5659	1.000000	33024015	-0.002869
161612445	42594130	222727	10000.000000	18971	3559	1.000000	10340	5804	1.000000	33368935	-0.004406
161640981	42591532	221253	10000.000000	18880	3524	1.000000	10279	5943	1.000000	33712249	-0.004462
161635096	42593008	221113	10000.000000	19058	3576	1.000000	10329	5884	1.000000	34054918	-0.001879
161608375	42595349	221997	10000.000000	19421	3359	1.000000	10408	5756	1.000000	34398300	-0.001791
161594654	42605542	221985	10000.000000	19190	3423	1.000000	10088	5878	1.000000	34741068	-0.001734
161616704	42589059	221247	10000.000000	19306	3369	1.000000	10143	5860	1.000000	35082584	-0.001509
161631776	42579080	222655	10000.000000	19010	3636	1.000000	10236	5864	1.000000	35425503	-0.001442
161621050	42592945	222451	10000.000000	19126	3504	1.000000	10216	5729	1.000000	35766250	0.000222
161603002	42604068	221661	10000.000000	18935	3559	1.000000	10218	5832	1.000000	36106492	-0.000493
161624415	42578717	221720	10000.000000	19072	3544	1.000000	10181	5773	1.000000	36446389	-0.000155
161621027	42582343	222066	10000.000000	19121	3503	1.000000	10044	5858	1.000000	36786135	-0.000181
161624449	42589028	221139	10000.000000	19221	3345	1.000000	10287	5823	1.000000	37125261	0.000125
161654662	42577554	221204	10000.000000	19190	3481	1.000000	10562	5771	1.000000	37463767	0.000078
161642091	42579632	221901	10000.000000	19283	3474	1.000000	10433	5863	1.000000	37801527	-0.000635
161621600	42598134	221765	10000.000000	19028	3476	1.000000	10117	5818	1.000000	38139115	-0.000448
161622797	42580328	221649	10000.000000	19345	3352	1.000000	10091	5895	1.000000	38475616	-0.000367
161620801	42585350	221164	10000.000000	19134	3549	1.000000	10315	5931	1.000000	38812062	-0.000548
161627811	42587192	221477	10000.000000	19356	3463	1.000000	10525	5620	1.000000	39147764	-0.000524
161634976	42582492	221473	10000.000000	19439	3405	1.000000	10187	5715	1.000000	39482718	-0.000647
161629095	42581503	220988	10000.000000	18936	3628	1.000000	10213	5783	1.000000	39816568	-0.000745
161609598	42593278	221551	10000.000000	19614	3255	1.000000	10320	5907	1.000000	40150994	-0.000615
161672050	42565860	222025	10000.000000	19057	3451	1.000000	10409	5609	1.000000	40484417	-0.000854
161610375	42588821	222234	10000.000000	18985	3516	1.000000	10108	5899	1.000000	40817403	-0.001155
161613573	42585971	221639	10000.000000	19147	3508	1.000000	10180	5793	1.000000	41149799	-0.000927
161628036	42585790	221160	10000.000000	18840	3627	1.000000	10259	5889	1.000000	41480912	-0.000862
161624768	42581873	223195	10000.000000	18945	3484	1.000000	9986	6101	1.000000	41813666	-0.000483
161628977	42580776	221863	10000.000000	19305	3330	1.000000	10128	5982	1.000000	42145796	-0.000192
161605683	42598578	222601	10000.000000	18998	3490	1.000000	10311	5751	1.000000	42478444	0.000054
161613451	42581256	221683	10000.000000	19304	3353	1.000000	10157	5879	1.000000	42809852	0.000102
161639874	42592944	221152	10000.000000	19145	3489	1.000000	10145	5901	1.000000	43139830	0.000053
161620087	42587145	221728	10000.000000	18818	3690	1.000000	10345	5704	1.000000	43469502	0.000108
161642488	42578810	221861	10000.000000	19058	3557	1.000000	10248	5751	1.000000	43798945	0.000083
161649648	42570411	221997	10000.000000	19210	3417	1.000000	10285	5647	1.000000	44128139	0.000104
161615950	42584186	222646	10000.000000	19328	3313	1.000000	10240	5742	1.000000	44456560	-0.000139
161628284	42583330	222123	10000.000000	19129	3503	1.000000	10281	5811	1.000000	44783338	-0.000078
161620030	42590089	221686	10000.000000	19300	3344	1.000000	10122	5850	1.000000	45110001	0.000132
161624734	42581610	221387	10000.000000	19180	3454	1.000000	10195	5747	1.000000	45436716	-0.000021
npatches	nstrain	runtime	dt	init_x	init_y	init_y_blood	init_z	init_S	beta0	beta1	beta2	beta3	mean_beta	B	d	delta	delta_blood	b[0]	mut	m	CTL	c	g	epsilon	k	het	lambda	rho	omega	x_max	patch.dyna	DELTA	A	VA
10000	1	100.000000	0.001000	21900	9499	5000000	0.001000	10000000	12.325374	15.897224	22.848543	14.694022	20	800000000	0.010000	1.000000	432.000000	80000	0.000050	0.004800	0	0.500000	0.000000	2.500000	7.000000	0.500000	0.001000	0.001000	0.010000	31872	0	10.000000	7.000000	1.000000
sus	inf	inf_blood	z	x[0]	y[0][0]	z[0]	x[1]	y[1][0]	z[1]	S[0]	synchrony
219000000	94990000	5000000	10.000000	21900	9499	0.001000	21900	9499	0.001000	10000000	0.000000
90011304	99600473	520219	3941.516320	12613	8408	0.394152	10244	9315	0.394152	10704268	0.000000
127296133	61644463	322502	6325.803353	18419	4305	0.632580	14541	5486	0.632580	11171508	0.000000
147051368	48798511	253692	7771.765723	21455	2858	0.777177	16904	4106	0.777177	11589009	0.000000
158868597	42574751	221655	8648.676577	22960	2514	0.864868	18198	3537	0.864868	11975047	0.000000
165902357	39282866	204912	9180.483393	23756	1982	0.918048	18924	3428	0.918048	12341562	0.000000
170177349	37434523	195058	9503.000201	25182	1770	0.950300	19922	2826	0.950300	12696200	0.000000
172760276	36358144	189461	9698.592075	24713	1841	0.969859	19931	2941	0.969859	13043578	0.000000
174314013	35693163	185936	9817.209710	25473	1562	0.981721	19869	3067	0.981721	13385153	0.000000
175270829	35317905	183527	9889.145947	25067	1705	0.988915	20451	2727	0.988915	13725118	0.000000
175862981	35065402	183121	9932.772025	25473	1578	0.993277	20147	3034	0.993277	14062461	0.000000
176200916	34943799	181771	9959.229270	25386	1581	0.995923	20374	2890	0.995923	14399295	0.000000
176421225	34860059	181094	9975.274394	26216	1378	0.997527	20447	2663	0.997527	14734503	0.000000
176526978	34817159	181856	9985.005037	25854	1514	0.998501	20612	2916	0.998501	15069587	0.000000
176587592	34769240	181771	9990.906233	25553	1685	0.999091	20612	2773	0.999091	15402974	0.000000
176632714	34773135	181270	9994.485041	25272	1790	0.999449	20736	2783	0.999449	15736022	0.000000
176669676	34756518	181403	9996.655426	25819	1434	0.999666	20641	2730	0.999666	16067725	0.000000
176695083	34749498	180641	9997.971667	25684	1715	0.999797	20402	2991	0.999797	16399194	0.000000
176708745	34752678	180279	9998.769908	25728	1520	0.999877	20455	2854	0.999877	16730301	0.000000
176735892	34737320	181012	9999.254005	25837	1628	0.999925	20295	3066	0.999925	17060981	0.000000
176755677	34726849	180242	9999.547588	25615	1560	0.999955	20369	2716	0.999955	17391746	0.000000
176739499	34743673	181117	9999.725632	25716	1588	0.999973	20053	2837	0.999973	17722240	0.000000
176738411	34720051	181106	9999.833608	25932	1480	0.999983	20294	2910	0.999983	18052952	0.000000
176688686	34750238	180659	9999.899091	25582	1566	0.999990	20654	2683	0.999990	18382661	0.000000
176720232	34742415	180970	9999.938803	25970	1451	0.999994	20335	2804	0.999994	18711773	0.000000
176729068	34738972	180985	9999.962887	26173	1437	0.999996	20447	2876	0.999996	19039701	0.000000
176747335	34728159	180828	9999.977493	25683	1525	0.999998	20665	2704	0.999998	19366867	0.000000
176719636	34736537	180845	9999.986350	26093	1549	0.999999	20327	3044	0.999999	19694227	0.000000
176695916	34752127	180673	9999.991722	26018	1395	0.999999	20327	2674	0.999999	20021025	0.000000
176736379	34729590	181446	9999.994980	25914	1479	0.999999	20361	2751	0.999999	20348204	0.000000
176731544	34734858	181405	9999.996955	25915	1556	1.000000	20325	2773	1.000000	20673853	0.000000
176718880	34736152	180894	9999.998154	25933	1473	1.000000	20423	2884	1.000000	20999389	0.000000
176718994	34733675	180273	9999.998880	25441	1646	1.000000	20569	2680	1.000000	21324082	0.000000
176775777	34704207	180423	9999.999321	25940	1452	1.000000	20624	2710	1.000000	21647938	0.000000
176706759	34744124	181674	9999.999588	26596	1314	1.000000	20333	2731	1.000000	21972080	0.000000
176724149	34738398	180589	9999.999750	25760	1603	1.000000	20446	2771	1.000000	22294913	0.000000
176721623	34737207	181166	9999.999849	25784	1557	1.000000	20253	2893	1.000000	22617157	0.000000
176743716	34723460	180847	9999.999908	25485	1682	1.000000	20860	2682	1.000000	22939575	0.000000
176715876	34752154	180763	9999.999944	25972	1505	1.000000	20040	2896	1.000000	23261274	0.000000
176745296	34734192	180955	9999.999966	25656	1570	1.000000	20331	2981	1.000000	23582441	0.000000
176685140	34766111	180876	9999.999980	25543	1535	1.000000	20545	2809	1.000000	23903300	-1.#IND00
176686981	34750146	181966	9999.999988	25910	1509	1.000000	20384	2704	1.000000	24223670	-0.019200
176703927	34740934	181151	9999.999992	25717	1503	1.000000	20644	2706	1.000000	24543040	-0.003368
176719245	34750763	181476	9999.999995	25683	1551	1.000000	20126	2987	1.000000	24860825	-0.009792
176700680	34745366	180628	9999.999997	25454	1526	1.000000	20264	2949	1.000000	25180270	-0.022290
176715169	34760131	181469	9999.999998	25581	1554	1.000000	20856	2660	1.000000	25498460	-0.020154
176696779	34745265	181142	9999.999999	25347	1732	1.000000	20444	2954	1.000000	25816411	-0.022275
176775836	34714486	180497	9999.999999	25694	1384	1.000000	20357	2831	1.000000	26133814	-0.018379
176725764	34741076	180785	10000.000000	25465	1698	1.000000	20594	2888	1.000000	26451655	-0.015714
176739662	34724920	181374	10000.000000	25322	1800	1.000000	20539	2815	1.000000	26768100	-0.014119
176689362	34739567	181158	10000.000000	26208	1420	1.000000	20154	3123	1.000000	27083825	-0.009204
176695010	34746345	180590	10000.000000	25550	1631	1.000000	20599	2737	1.000000	27399673	-0.007255
176758242	34736885	180285	10000.000000	25660	1533	1.000000	20449	2748	1.000000	27714390	-0.008374
176724474	34739384	181870	10000.000000	25841	1491	1.000000	20050	2953	1.000000	28029134	-0.008981
176692172	34746912	180416	10000.000000	25825	1542	1.000000	19956	2835	1.000000	28343405	-0.007672
176699270	34744901	181393	10000.000000	25473	1508	1.000000	20623	2862	1.000000	28656531	-0.007670
176722228	34730787	180542	10000.000000	25387	1691	1.000000	20470	2831	1.000000	28969383	-0.008455
176733011	34746093	180987	10000.000000	25512	1497	1.000000	20438	2733	1.000000	29283632	-0.008027
176755865	34728972	181129	10000.000000	25641	1561	1.000000	19821	2929	1.000000	29595764	-0.005940
176731233	34732875	180245	10000.000000	25913	1524	1.000000	20498	2762	1.000000	29907922	-0.005769
176712414	34736614	180366	10000.000000	25337	1593	1.000000	20551	2808	1.000000	30219915	-0.005985
176694477	34734872	180920	10000.000000	25449	1612	1.000000	20337	2847	1.000000	30531161	-0.005943
176735789	34729559	180930	10000.000000	26108	1499	1.000000	20516	2856	1.000000	30841544	-0.004405
176754963	34718481	180609	10000.000000	25463	1518	1.000000	20077	2964	1.000000	31151412	-0.003991
176722905	34732528	181573	10000.000000	25731	1594	1.000000	20414	2840	1.000000	31462232	-0.003969
176716888	34730811	180680	10000.000000	24988	1620	1.000000	20773	2755	1.000000	31771248	-0.003776
176749011	34732394	181160	10000.000000	25611	1676	1.000000	20444	2872	1.000000	32079758	-0.003817
176732425	34726208	181174	10000.000000	25256	1659	1.000000	20551	2679	1.000000	32387835	-0.002897
176760133	34756177	181159	10000.000000	26276	1439	1.000000	20927	2842	1.000000	32694282	-0.002057
176736064	34736238	180666	10000.000000	25443	1579	1.000000	20333	2906	1.000000	33001215	-0.003100
176694463	34743934	181097	10000.000000	25582	1563	1.000000	20802	2694	1.000000	33308024	-0.002939
176713528	34752309	181089	10000.000000	25757	1407	1.000000	20564	2933	1.000000	33614318	-0.001608
176726816	34744317	181191	10000.000000	25584	1569	1.000000	20657	2769	1.000000	33920970	-0.001504
176684209	34747210	181671	10000.000000	26015	1511	1.000000	20215	2834	1.000000	34226212	-0.000558
176716727	34738814	181074	10000.000000	25771	1479	1.000000	20322	2850	1.000000	34531643	0.000080
176728563	34743344	180969	10000.000000	26131	1455	1.000000	20236	2829	1.000000	34836590	0.000311
176714170	34726135	180129	10000.000000	25713	1458	1.000000	20195	2819	1.000000	35140084	0.001519
176716601	34747218	181164	10000.000000	25674	1638	1.000000	20546	2825	1.000000	35443164	0.001600
176749776	34724021	181699	10000.000000	25990	1414	1.000000	20306	2790	1.000000	35745175	0.001806
176742247	34739931	180841	10000.000000	26073	1374	1.000000	20489	2878	1.000000	36047648	0.001525
176748278	34728984	181646	10000.000000	25563	1780	1.000000	20652	2650	1.000000	36350445	0.001027
176737254	34729685	181028	10000.000000	25781	1368	1.000000	20576	2858	1.000000	36652300	0.000982
176725795	34734966	180866	10000.000000	25780	1565	1.000000	20283	2679	1.000000	36954186	0.000798
176704912	34756317	180489	10000.000000	25702	1603	1.000000	20691	2841	1.000000	37255058	0.000165
176735777	34731824	181111	10000.000000	25993	1549	1.000000	20321	2976	1.000000	37556580	0.000975
176758023	34725031	180707	10000.000000	25471	1680	1.000000	20564	2788	1.000000	37856740	0.000172
176696991	34766414	181167	10000.000000	26025	1611	1.000000	20240	2931	1.000000	38156474	0.000195
176728284	34729783	180610	10000.000000	25259	1618	1.000000	20828	2627	1.000000	38455372	0.001172
176757642	34726818	181235	10000.000000	25454	1561	1.000000	20133	2916	1.000000	38754113	0.001179
176698337	34742629	181160	10000.000000	25805	1540	1.000000	20324	2831	1.000000	39053425	0.001125
176716503	34735999	181285	10000.000000	25901	1441	1.000000	20176	3057	1.000000	39352141	0.001193
176694693	34741409	181443	10000.000000	25645	1607	1.000000	20363	2753	1.000000	39650251	0.001341
176751146	34727263	179935	10000.000000	25742	1558	1.000000	20521	2779	1.000000	39947096	0.001186
176704166	34753354	180372	10000.000000	25546	1547	1.000000	20321	2966	1.000000	40242540	0.001174
176725172	34734684	181690	10000.000000	25854	1544	1.000000	20687	2828	1.000000	40538223	0.001985
176727257	34733057	181162	10000.000000	25956	1595	1.000000	20150	2984	1.000000	40833119	0.001939
176715312	34750707	180627	10000.000000	26068	1447	1.000000	19720	3135	1.000000	41128129	0.002129
176736904	34736262	180350	10000.000000	25646	1594	1.000000	20607	2699	1.000000	41422657	0.002146
176751348	34727491	180886	10000.000000	25325	1635	1.000000	20564	2762	1.000000	41715205	0.002171
176671312	34754361	181481	10000.000000	25900	1470	1.000000	20430	2881	1.000000	42008011	0.002191
npatches	nstrain	runtime	dt	init_x	init_y	init_y_blood	init_z	init_S	beta0	beta1	beta2	beta3	mean_beta	B	d	delta	delta_blood	b[0]	mut	m	CTL	c	g	epsilon	k	het	lambda	rho	omega	x_max	patch.dyna	DELTA	A	VA
10000	1	100.000000	0.001000	21900	9499	5000000	0.001000	10000000	20.948296	29.329928	17.160541	22.669495	20	800000000	0.010000	1.000000	432.000000	80000	0.000050	0.004800	0	0.500000	0.000000	2.500000	8.000000	0.500000	0.001000	0.001000	0.010000	31872	0	10.000000	7.000000	1.000000
sus	inf	inf_blood	z	x[0]	y[0][0]	z[0]	x[1]	y[1][0]	z[1]	S[0]	synchrony
219000000	94990000	5000000	10.000000	21900	9499	0.001000	21900	9499	0.001000	10000000	0.000000
95417731	90253789	470818	3941.516320	8559	9591	0.394152	6289	10514	0.394152	10695594	0.000000
137734826	53292946	276618	6325.803353	12036	5912	0.632580	8719	6987	0.632580	11136597	0.000000
159994437	41115084	215186	7771.765723	14028	4648	0.777177	10201	5757	0.777177	11521662	0.000000
173210235	35299217	184812	8648.676577	15336	4036	0.864868	11048	5154	0.864868	11872301	0.000000
181114730	32219461	168268	9180.483393	15687	3891	0.918048	11552	4846	0.918048	12201902	0.000000
185841989	30490931	159146	9503.000201	16283	3655	0.950300	11812	4551	0.950300	12516887	0.000000
188752425	29472023	153789	9698.592075	16631	3509	0.969859	11969	4424	0.969859	12824964	0.000000
190449553	28896162	149958	9817.209710	16945	3350	0.981721	12306	4326	0.981721	13127341	0.000000
191485483	28548245	149248	9889.145947	16868	3458	0.988915	12335	4314	0.988915	13426737	0.000000
192082989	28342529	148208	9932.772025	16844	3423	0.993277	12109	4411	0.993277	13724721	0.000000
192475118	28196281	146578	9959.229270	17145	3251	0.995923	12372	4479	0.995923	14020193	0.000000
192747342	28132991	146472	9975.274394	17086	3202	0.997527	12242	4512	0.997527	14314929	0.000000
192862574	28081261	145955	9985.005037	17093	3324	0.998501	12305	4174	0.998501	14609126	0.000000
192942858	28045672	145883	9990.906233	17094	3351	0.999091	12259	4338	0.999091	14903094	0.000000
192991056	28026477	146080	9994.485041	17178	3374	0.999449	12368	4258	0.999449	15197003	0.000000
193003445	28019601	145380	9996.655426	17099	3269	0.999666	12335	4432	0.999666	15490391	0.000000
193031895	28019567	145630	9997.971667	17468	2980	0.999797	12205	4425	0.999797	15782897	0.000000
193019073	28022582	145586	9998.769908	17327	3224	0.999877	12343	4315	0.999877	16074113	0.000000
193127222	27978106	146205	9999.254005	17304	3130	0.999925	12217	4306	0.999925	16364375	0.000000
193030873	28031723	146030	9999.547588	16883	3379	0.999955	12423	4338	0.999955	16654487	0.000000
193049631	28016663	146845	9999.725632	17889	3213	0.999973	12425	4343	0.999973	16945808	0.000000
193077396	28016413	146221	9999.833608	17290	3259	0.999983	12407	4174	0.999983	17236048	0.000000
193081699	28002661	146663	9999.899091	17362	3147	0.999990	12292	4456	0.999990	17524549	0.000000
193040518	28007757	145631	9999.938803	16928	3322	0.999994	12292	4210	0.999994	17813191	0.000000
193052290	28018492	145782	9999.962887	17168	3249	0.999996	12310	4275	0.999996	18101267	0.000000
193052870	28006556	147124	9999.977493	17461	3193	0.999998	12713	4134	0.999998	18389190	0.000000
193015617	28037732	145788	9999.986350	17346	3303	0.999999	12184	4371	0.999999	18676397	0.000000
193074399	28015918	145909	9999.991722	17196	3159	0.999999	12276	4281	0.999999	18963069	0.000000
193062245	28003666	145544	9999.994980	16942	3449	0.999999	12298	4374	0.999999	19248750	0.000000
193065849	28007809	144990	9999.996955	17327	3154	1.000000	12745	4173	1.000000	19534051	0.000000
193050254	28017118	146208	9999.998154	16915	3429	1.000000	12309	4367	1.000000	19820059	0.000000
193117182	28000115	145985	9999.998880	17082	3424	1.000000	12178	4396	1.000000	20104848	0.000000
193024498	28028239	146518	9999.999321	17523	3076	1.000000	12346	4411	1.000000	20390103	0.000000
193038427	28014174	146274	9999.999588	17146	3353	1.000000	12539	4256	1.000000	20673975	0.000000
193082251	27997070	145685	9999.999750	17254	3203	1.000000	12218	4421	1.000000	20959167	0.000000
193050580	28019721	146512	9999.999849	16889	3368	1.000000	12021	4361	1.000000	21242116	0.000000
193087657	27995111	145245	9999.999908	17262	3231	1.000000	12195	4412	1.000000	21526072	0.000000
193061065	28005376	146180	9999.999944	17405	3149	1.000000	12386	4386	1.000000	21809483	0.000000
193040345	28011983	145886	9999.999966	16976	3378	1.000000	12355	4187	1.000000	22091080	0.000000
193075591	27988841	145896	9999.999980	17129	3383	1.000000	12306	4170	1.000000	22373155	-1.#IND00
193077293	28004020	145705	9999.999988	17342	3234	1.000000	12493	4259	1.000000	22654318	0.000000
193066543	28008351	145387	9999.999992	17409	3098	1.000000	12523	4353	1.000000	22936053	0.002767
193040939	28024634	145796	9999.999995	17456	3053	1.000000	12086	4403	1.000000	23216403	-0.000880
193092770	27999936	145804	9999.999997	17282	3295	1.000000	12283	4267	1.000000	23497394	-0.005518
193109164	27983092	146167	9999.999998	17506	3165	1.000000	12532	4363	1.000000	23777049	-0.003946
193064900	28008341	145637	9999.999999	17421	3265	1.000000	11981	4605	1.000000	24055503	-0.004877
193086093	27998209	145349	9999.999999	16898	3293	1.000000	12158	4441	1.000000	24334646	-0.004653
193056554	27991195	146394	10000.000000	17257	3313	1.000000	12537	4115	1.000000	24613138	-0.002312
193100386	27996402	145418	10000.000000	17194	3215	1.000000	12544	4247	1.000000	24891511	0.000625
193082519	27998269	145657	10000.000000	17070	3338	1.000000	12249	4325	1.000000	25169387	0.000563
193069236	28024164	145666	10000.000000	16883	3265	1.000000	12431	4240	1.000000	25447880	0.000859
193059069	27994864	146371	10000.000000	17151	3222	1.000000	12395	4308	1.000000	25724210	0.003578
193073473	28013177	145874	10000.000000	17422	3197	1.000000	12426	4230	1.000000	26000780	0.002313
193064303	28009118	145921	10000.000000	17247	3292	1.000000	12220	4371	1.000000	26277721	0.002383
193075594	28008977	146088	10000.000000	17163	3393	1.000000	12255	4249	1.000000	26553299	0.001569
193039130	28019945	145889	10000.000000	17163	3103	1.000000	12191	4389	1.000000	26829998	0.001038
193087135	28004002	146079	10000.000000	17297	3194	1.000000	12230	4396	1.000000	27105355	0.001482
193071738	28007075	146308	10000.000000	17297	3287	1.000000	12320	4308	1.000000	27378937	0.001852
193066575	27998581	145519	10000.000000	16989	3322	1.000000	12097	4301	1.000000	27652644	0.002027
193054951	28002952	146630	10000.000000	17285	3294	1.000000	12552	4196	1.000000	27926632	0.001282
193114538	27996087	145214	10000.000000	17189	3343	1.000000	12357	4204	1.000000	28200022	0.000862
193085919	28005634	146234	10000.000000	17157	3246	1.000000	12540	4368	1.000000	28473282	0.001904
193049620	28019166	146026	10000.000000	17051	3462	1.000000	12590	4071	1.000000	28746922	-0.000249
193071546	27992363	145889	10000.000000	17440	3098	1.000000	12367	4162	1.000000	29018982	-0.000740
193062309	28000623	146314	10000.000000	16806	3349	1.000000	12088	4357	1.000000	29290643	-0.001526
193091974	28009370	146145	10000.000000	17220	3186	1.000000	12327	4162	1.000000	29562678	-0.001993
193026033	28024105	146045	10000.000000	16937	3315	1.000000	12485	4252	1.000000	29833350	-0.001419
193043843	28032405	145582	10000.000000	17130	3250	1.000000	12454	4340	1.000000	30104060	-0.001458
193071579	27995094	145607	10000.000000	17151	3299	1.000000	12239	4330	1.000000	30374597	-0.001958
193058501	28006693	146181	10000.000000	17018	3261	1.000000	12185	4409	1.000000	30643432	-0.003000
193077249	28011331	146419	10000.000000	17789	2933	1.000000	12383	4294	1.000000	30912394	-0.003911
193052040	28007973	145354	10000.000000	16950	3306	1.000000	12184	4380	1.000000	31181761	-0.003610
193101794	27995584	145683	10000.000000	16948	3479	1.000000	12405	4255	1.000000	31450505	-0.002666
193050999	27999334	145567	10000.000000	17318	3283	1.000000	12202	4438	1.000000	31718182	-0.003837
193053129	28003411	145846	10000.000000	17171	3345	1.000000	12420	4325	1.000000	31985746	-0.003438
193083255	28004918	146682	10000.000000	16828	3318	1.000000	12335	4362	1.000000	32253051	-0.003472
193049881	28026776	145964	10000.000000	17403	3233	1.000000	12383	4261	1.000000	32520228	-0.003963
193065110	28001420	145829	10000.000000	17094	3356	1.000000	12040	4427	1.000000	32785608	-0.003322
193035375	28011038	146000	10000.000000	17272	3254	1.000000	11981	4463	1.000000	33052168	-0.003183
193066881	28009342	145931	10000.000000	16959	3347	1.000000	12398	4191	1.000000	33317387	-0.003779
193080074	28001599	145981	10000.000000	16993	3283	1.000000	12178	4253	1.000000	33582085	-0.003403
193103616	28007339	145567	10000.000000	17009	3300	1.000000	12389	4217	1.000000	33846838	-0.003484
193062879	28005940	146213	10000.000000	17354	3228	1.000000	12118	4359	1.000000	34110299	-0.003750
193070163	28011067	145194	10000.000000	17462	3348	1.000000	12336	4317	1.000000	34374332	-0.003808
193104163	27999940	146030	10000.000000	17215	3232	1.000000	12293	4470	1.000000	34638008	-0.003718
193098387	27995857	145322	10000.000000	17233	3263	1.000000	12370	4178	1.000000	34900805	-0.003573
193138341	27984604	145676	10000.000000	16867	3460	1.000000	12367	4074	1.000000	35164477	-0.003113
193037212	28019227	145571	10000.000000	17030	3617	1.000000	12325	4325	1.000000	35426103	-0.002809
193104990	27988606	146015	10000.000000	17336	3304	1.000000	12187	4525	1.000000	35689082	-0.002737
193064804	28006201	145968	10000.000000	16969	3322	1.000000	12543	4343	1.000000	35950577	-0.002294
193102695	27995091	146300	10000.000000	17071	3351	1.000000	12514	4308	1.000000	36212608	-0.002495
193096881	27998066	145527	10000.000000	17377	3186	1.000000	12470	4389	1.000000	36473941	-0.002831
193092326	27985577	145442	10000.000000	17079	3212	1.000000	12396	4204	1.000000	36734327	-0.003490
193072114	27995803	146459	10000.000000	17237	3267	1.000000	12215	4386	1.000000	36993894	-0.003327
193081218	28007957	146042	10000.000000	17156	3304	1.000000	12477	4243	1.000000	37253881	-0.003316
193063820	28009262	146273	10000.000000	16933	3414	1.000000	12322	4395	1.000000	37512812	-0.002730
193099404	27995497	145801	10000.000000	17140	3445	1.000000	12420	4365	1.000000	37771724	-0.002221
193111722	27995554	145528	10000.000000	17282	3316	1.000000	12373	4237	1.000000	38030233	-0.001750
193082064	28010991	145759	10000.000000	17293	3412	1.000000	12286	4130	1.000000	38287893	-0.001707
npatches	nstrain	runtime	dt	init_x	init_y	init_y_blood	init_z	init_S	beta0	beta1	beta2	beta3	mean_beta	B	d	delta	delta_blood	b[0]	mut	m	CTL	c	g	epsilon	k	het	lambda	rho	omega	x_max	patch.dyna	DELTA	A	VA
10000	1	100.000000	0.001000	21900	9499	5000000	0.001000	10000000	27.108213	11.270736	25.762942	17.172131	20	800000000	0.010000	1.000000	432.000000	80000	0.000050	0.004800	0	0.500000	0.000000	2.500000	9.000000	0.500000	0.001000	0.001000	0.010000	31872	0	10.000000	7.000000	1.000000
sus	inf	inf_blood	z	x[0]	y[0][0]	z[0]	x[1]	y[1][0]	z[1]	S[0]	synchrony
219000000	94990000	5000000	10.000000	21900	9499	0.001000	21900	9499	0.001000	10000000	0.000000
100882937	81831642	427311	3941.516320	7099	9464	0.394152	15128	6082	0.394152	10684021	0.000000
148109740	46180490	239809	6325.803353	10296	5950	0.632580	22594	2267	0.632580	11100833	0.000000
172794927	34643085	180081	7771.765723	12197	4622	0.777177	26435	1203	0.777177	11453819	0.000000
187378394	29180483	152200	8648.676577	12964	4186	0.864868	28355	760	0.864868	11767639	0.000000
195922957	26352010	137070	9180.483393	13525	4016	0.918048	29094	568	0.918048	12059424	0.000000
201054222	24781355	129209	9503.000201	14347	3658	0.950300	29471	478	0.950300	12336727	0.000000
204110227	23852287	124005	9698.592075	14241	3779	0.969859	30132	351	0.969859	12606032	0.000000
205934764	23323000	121482	9817.209710	14523	3569	0.981721	30357	319	0.981721	12870225	0.000000
207030031	22998136	119594	9889.145947	14753	3427	0.988915	30239	375	0.988915	13131994	0.000000
207699197	22811751	118377	9932.772025	14371	3550	0.993277	29997	436	0.993277	13390474	0.000000
208077681	22699167	118578	9959.229270	14511	3527	0.995923	29700	457	0.995923	13647582	0.000000
208339086	22636288	117730	9975.274394	14548	3455	0.997527	30170	404	0.997527	13904448	0.000000
208486011	22596736	117536	9985.005037	14281	3563	0.998501	30197	349	0.998501	14159279	0.000000
208595008	22554556	117595	9990.906233	14660	3461	0.999091	30536	404	0.999091	14414731	0.000000
208666371	22531426	117830	9994.485041	14341	3667	0.999449	30443	330	0.999449	14668470	0.000000
208652027	22536080	116680	9996.655426	14590	3533	0.999666	30472	371	0.999666	14923132	0.000000
208702738	22513803	116945	9997.971667	14442	3473	0.999797	30376	436	0.999797	15176642	0.000000
208717634	22525502	117290	9998.769908	14518	3395	0.999877	30231	338	0.999877	15429689	0.000000
208725150	22524293	117679	9999.254005	14275	3612	0.999925	30161	362	0.999925	15682518	0.000000
208755767	22516894	117291	9999.547588	14212	3826	0.999955	30219	291	0.999955	15935802	0.000000
208683478	22536018	117079	9999.725632	14791	3403	0.999973	30603	244	0.999973	16188230	0.000000
208718551	22514432	117543	9999.833608	14657	3500	0.999983	30720	279	0.999983	16439796	0.000000
208685587	22534045	117319	9999.899091	14392	3553	0.999990	30231	348	0.999990	16691067	0.000000
208717169	22506077	117143	9999.938803	14542	3532	0.999994	30624	254	0.999994	16941722	0.000000
208703020	22527923	117819	9999.962887	14512	3607	0.999996	30376	359	0.999996	17191732	0.000000
208697157	22519199	116815	9999.977493	14745	3504	0.999998	30203	352	0.999998	17442044	0.000000
208787671	22507671	117307	9999.986350	14611	3686	0.999999	30295	319	0.999999	17692245	0.000000
208673569	22515768	117453	9999.991722	14282	3595	0.999999	30863	271	0.999999	17941829	0.000000
208708224	22526095	117427	9999.994980	14360	3651	0.999999	30719	319	0.999999	18189982	0.000000
208771207	22501160	118013	9999.996955	14460	3580	1.000000	30697	285	1.000000	18439598	0.000000
208741242	22510259	116960	9999.998154	14461	3447	1.000000	30850	312	1.000000	18688585	0.000000
208746451	22517050	117557	9999.998880	14705	3265	1.000000	30683	348	1.000000	18936307	0.000000
208749363	22510782	117595	9999.999321	14304	3718	1.000000	30518	300	1.000000	19182726	0.000000
208721988	22517252	117639	9999.999588	14553	3429	1.000000	30705	279	1.000000	19429660	0.000000
208767658	22500420	116686	9999.999750	14338	3587	1.000000	30545	308	1.000000	19676295	0.000000
208715179	22514779	116951	9999.999849	14538	3569	1.000000	30316	333	1.000000	19921932	0.000000
208760964	22521786	116741	9999.999908	14704	3470	1.000000	30372	402	1.000000	20167411	0.000000
208735283	22510224	117192	9999.999944	14478	3584	1.000000	30443	304	1.000000	20413379	0.000000
208746729	22510585	116871	9999.999966	14570	3544	1.000000	30813	238	1.000000	20659334	0.000000
208762844	22513935	117691	9999.999980	14797	3409	1.000000	30678	230	1.000000	20904210	-1.#IND00
208742601	22513931	117778	9999.999988	14801	3423	1.000000	30660	319	1.000000	21149651	-0.000000
208685539	22520848	117138	9999.999992	14783	3550	1.000000	30668	357	1.000000	21394278	-0.005311
208758301	22508755	117438	9999.999995	15026	3315	1.000000	30442	329	1.000000	21637211	0.002047
208687668	22527309	117130	9999.999997	14705	3541	1.000000	30121	417	1.000000	21879175	0.001390
208701887	22518759	117039	9999.999998	14415	3570	1.000000	30169	349	1.000000	22122795	0.000380
208744586	22509940	116936	9999.999999	14392	3540	1.000000	30654	302	1.000000	22364862	0.007353
208757536	22496946	117516	9999.999999	14796	3492	1.000000	30432	363	1.000000	22607808	0.005699
208730755	22518158	117169	10000.000000	14639	3614	1.000000	30392	389	1.000000	22849890	0.006718
208711623	22520486	117437	10000.000000	14481	3606	1.000000	30293	344	1.000000	23091268	0.002192
208726655	22507560	117620	10000.000000	14519	3635	1.000000	30493	322	1.000000	23332507	0.001674
208662739	22536445	117376	10000.000000	14534	3553	1.000000	30443	259	1.000000	23573160	0.005678
208709060	22516353	117485	10000.000000	14464	3579	1.000000	30718	263	1.000000	23813432	0.003003
208716958	22515298	117443	10000.000000	15037	3473	1.000000	30611	285	1.000000	24053314	0.003136
208722463	22525285	117412	10000.000000	14171	3657	1.000000	30459	398	1.000000	24291402	0.002495
208721632	22515968	117731	10000.000000	14515	3487	1.000000	30443	351	1.000000	24530974	0.002239
208741982	22515285	117055	10000.000000	14677	3610	1.000000	30491	310	1.000000	24769721	0.001928
208712570	22513876	117419	10000.000000	14520	3549	1.000000	30504	306	1.000000	25009377	0.001187
208728620	22517303	117013	10000.000000	14599	3694	1.000000	30928	273	1.000000	25247434	0.001434
208727585	22517162	117606	10000.000000	14592	3522	1.000000	30402	367	1.000000	25484868	0.001163
208758100	22505758	117622	10000.000000	14843	3546	1.000000	30412	375	1.000000	25722615	0.000330
208691359	22527800	117105	10000.000000	14482	3517	1.000000	30447	329	1.000000	25960410	0.002714
208716879	22511248	117044	10000.000000	14315	3737	1.000000	30351	393	1.000000	26197437	0.001469
208713183	22534880	117626	10000.000000	14534	3516	1.000000	30598	342	1.000000	26433043	0.002638
208726277	22508315	117061	10000.000000	14217	3755	1.000000	30194	361	1.000000	26669034	0.002152
208691459	22524810	117632	10000.000000	14510	3591	1.000000	30667	269	1.000000	26905118	0.002188
208748784	22515932	117372	10000.000000	14137	3632	1.000000	30619	293	1.000000	27140707	0.002050
208699355	22529066	117008	10000.000000	14529	3660	1.000000	30778	322	1.000000	27375149	0.004248
208741684	22512402	117811	10000.000000	14401	3540	1.000000	30382	332	1.000000	27609870	0.004758
208721986	22509545	117206	10000.000000	14439	3592	1.000000	30518	300	1.000000	27844845	0.005475
208730835	22515782	117313	10000.000000	14540	3643	1.000000	30516	329	1.000000	28078757	0.004928
208726280	22514542	117177	10000.000000	14724	3515	1.000000	30375	361	1.000000	28313279	0.005313
208784737	22498408	116840	10000.000000	14799	3468	1.000000	30341	391	1.000000	28546165	0.005583
208729743	22514097	117509	10000.000000	14370	3756	1.000000	30161	331	1.000000	28779306	0.005491
208722351	22500666	116562	10000.000000	14907	3338	1.000000	30401	311	1.000000	29012138	0.005190
208749336	22507739	117240	10000.000000	14444	3361	1.000000	30192	343	1.000000	29245244	0.005393
208741017	22505346	117438	10000.000000	14237	3595	1.000000	30602	301	1.000000	29476572	0.005276
208737968	22511617	117197	10000.000000	14481	3532	1.000000	30426	366	1.000000	29707208	0.004440
208749983	22518095	117957	10000.000000	14324	3471	1.000000	30776	220	1.000000	29939151	0.004185
208728034	22519899	116611	10000.000000	14471	3424	1.000000	30505	309	1.000000	30169728	0.004665
208731359	22519869	116966	10000.000000	14018	3689	1.000000	30620	310	1.000000	30400598	0.004532
208717992	22512192	116876	10000.000000	14213	3826	1.000000	30768	254	1.000000	30632048	0.004051
208722247	22530113	117319	10000.000000	14719	3458	1.000000	30400	310	1.000000	30861923	0.004128
208721194	22529685	117244	10000.000000	14488	3440	1.000000	30613	351	1.000000	31092031	0.003832
208736100	22521676	116912	10000.000000	14798	3392	1.000000	30263	377	1.000000	31320753	0.003774
208727224	22503569	117660	10000.000000	14293	3440	1.000000	30301	351	1.000000	31549460	0.003597
208736210	22508769	117405	10000.000000	14775	3576	1.000000	30516	358	1.000000	31778292	0.004068
208781267	22505369	116950	10000.000000	14585	3542	1.000000	30442	389	1.000000	32005831	0.004021
208718377	22510728	117740	10000.000000	14598	3407	1.000000	30241	317	1.000000	32234621	0.003796
208773961	22502177	117218	10000.000000	14832	3479	1.000000	30232	349	1.000000	32462326	0.003692
208764012	22518201	116747	10000.000000	14610	3589	1.000000	30699	280	1.000000	32689635	0.003525
208724536	22514722	116841	10000.000000	14110	3776	1.000000	30803	269	1.000000	32916895	0.004022
208731886	22513775	117006	10000.000000	14584	3441	1.000000	30673	345	1.000000	33143541	0.003777
208750269	22510164	117553	10000.000000	14668	3558	1.000000	30520	315	1.000000	33369636	0.002734
208728577	22509920	116712	10000.000000	14454	3496	1.000000	30624	284	1.000000	33595389	0.002694
208772577	22510079	117757	10000.000000	14749	3506	1.000000	30402	326	1.000000	33821118	0.002734
208727009	22525498	117041	10000.000000	14616	3383	1.000000	30610	314	1.000000	34046377	0.003495
208692587	22543904	118014	10000.000000	14372	3515	1.000000	30484	284	1.000000	34271256	0.003726
208707461	22523138	116568	10000.000000	15051	3468	1.000000	30715	302	1.000000	34495994	0.003587
208768008	22494268	117520	10000.000000	14470	3630	1.000000	30403	309	1.000000	34720189	0.003530
npatches	nstrain	runtime	dt	init_x	init_y	init_y_blood	init_z	init_S	beta0	beta1	beta2	beta3	mean_beta	B	d	delta	delta_blood	b[0]	mut	m	CTL	c	g	epsilon	k	het	lambda	rho	omega	x_max	patch.dyna	DELTA	A	VA
10000	1	100.000000	0.001000	21900	9499	5000000	0.001000	10000000	27.516363	25.641380	13.373653	17.705870	20	800000000	0.010000	1.000000	432.000000	80000	0.000050	0.004800	0	0.500000	0.000000	2.500000	10.000000	0.500000	0.001000	0.001000	0.010000	31872	0	10.000000	7.000000	1.000000
sus	inf	inf_blood	z	x[0]	y[0][0]	z[0]	x[1]	y[1][0]	z[1]	S[0]	synchrony
219000000	94990000	5000000	10.000000	21900	9499	0.001000	21900	9499	0.001000	10000000	0.000000
105853458	74453532	388673	3941.516320	7591	8617	0.394152	8052	8268	0.394152	10674807	0.000000
157508382	40273742	209394	6325.803353	10702	5419	0.632580	11450	5187	0.632580	11067970	0.000000
184210020	29424258	153493	7771.765723	12716	4283	0.777177	13588	3980	0.777177	11392490	0.000000
199747616	24389775	126467	8648.676577	14078	3720	0.864868	15373	3358	0.864868	11675540	0.000000
208780588	21778481	113029	9180.483393	14586	3421	0.918048	15701	3050	0.918048	11935151	0.000000
214115388	20345202	106034	9503.000201	15015	3251	0.950300	15997	2989	0.950300	12179359	0.000000
217291269	19484525	101293	9698.592075	15330	3215	0.969859	16267	3021	0.969859	12416286	0.000000
219158591	19013097	98891	9817.209710	14992	3352	0.981721	15960	3079	0.981721	12646841	0.000000
220350117	18710723	96827	9889.145947	15598	3105	0.988915	16458	2721	0.988915	12873861	0.000000
221022361	18551539	96807	9932.772025	15726	3003	0.993277	16455	2903	0.993277	13099696	0.000000
221495245	18441088	95781	9959.229270	15293	3244	0.995923	16803	2715	0.995923	13323914	0.000000
221685386	18388304	95526	9975.274394	15624	3071	0.997527	16915	2823	0.997527	13547755	0.000000
221826662	18354625	95897	9985.005037	15386	3083	0.998501	16631	2785	0.998501	13770299	0.000000
221910861	18330602	95407	9990.906233	15559	3022	0.999091	16626	2907	0.999091	13992488	0.000000
221943625	18304067	95244	9994.485041	15524	3177	0.999449	16321	2779	0.999449	14214238	0.000000
222005541	18303704	95146	9996.655426	15244	3276	0.999666	16714	2964	0.999666	14436405	0.000000
222059137	18293987	95981	9997.971667	15195	3159	0.999797	16733	2748	0.999797	14658063	0.000000
222012941	18320544	95449	9998.769908	15283	3174	0.999877	16354	2966	0.999877	14879056	0.000000
222073340	18290417	95096	9999.254005	15430	3007	0.999925	16301	2857	0.999925	15098908	0.000000
222042449	18286737	95754	9999.547588	15749	2942	0.999955	16652	2784	0.999955	15319405	0.000000
222041762	18304401	95718	9999.725632	15286	3108	0.999973	16723	2900	0.999973	15538787	0.000000
222060376	18295970	95241	9999.833608	15645	3182	0.999983	16751	2771	0.999983	15759082	0.000000
222095307	18281096	95421	9999.899091	15469	3029	0.999990	16734	2733	0.999990	15977734	0.000000
222064933	18286041	94955	9999.938803	15514	3009	0.999994	16774	2787	0.999994	16196551	0.000000
222097290	18287722	95112	9999.962887	15325	3027	0.999996	16754	2830	0.999996	16414400	0.000000
222083565	18300946	95375	9999.977493	15319	3182	0.999998	16114	2951	0.999998	16632230	0.000000
222078513	18290481	94921	9999.986350	15301	3247	0.999999	16362	2994	0.999999	16847969	0.000000
222037569	18300323	94886	9999.991722	15068	3081	0.999999	16463	2852	0.999999	17065712	0.000000
222085074	18279876	95068	9999.994980	15314	3078	0.999999	16830	2794	0.999999	17281979	0.000000
222044282	18307167	95063	9999.996955	15497	3158	1.000000	16462	3027	1.000000	17497892	0.000000
222038304	18291889	94956	9999.998154	15267	3240	1.000000	16676	2976	1.000000	17714471	0.000000
222024284	18291582	94956	9999.998880	15465	3186	1.000000	16979	2746	1.000000	17929851	0.000000
222036001	18300641	94914	9999.999321	15639	2948	1.000000	16405	2882	1.000000	18145209	0.000000
222038281	18296182	95585	9999.999588	15542	2948	1.000000	16620	2919	1.000000	18360258	0.000000
222059927	18302389	95318	9999.999750	15286	3239	1.000000	16483	3014	1.000000	18574564	0.000000
222065685	18283370	95234	9999.999849	15418	3029	1.000000	16783	2902	1.000000	18788970	0.000000
222077912	18293731	95678	9999.999908	15877	2815	1.000000	16408	2978	1.000000	19003101	0.000000
222032769	18301686	95117	9999.999944	15729	3118	1.000000	16559	2752	1.000000	19217855	0.000000
222077314	18279073	95001	9999.999966	15277	3114	1.000000	16614	2828	1.000000	19430918	0.000000
222063381	18289564	95468	9999.999980	15529	3248	1.000000	16483	2933	1.000000	19643925	-1.#IND00
222064171	18293418	94883	9999.999988	15436	3151	1.000000	16558	2889	1.000000	19857289	-0.000000
222057541	18308456	95219	9999.999992	15550	3140	1.000000	17026	2734	1.000000	20069383	-0.005950
222057462	18286525	95253	9999.999995	15552	3139	1.000000	16240	3036	1.000000	20281770	-0.004378
222063216	18295214	95172	9999.999997	15376	3123	1.000000	16415	2931	1.000000	20493076	-0.003210
222082398	18283629	95303	9999.999998	15365	3271	1.000000	16504	2831	1.000000	20704980	-0.003563
222062329	18285466	95309	9999.999999	15688	3129	1.000000	16733	2877	1.000000	20916488	-0.002215
222045361	18295784	94838	9999.999999	16114	3035	1.000000	16650	2821	1.000000	21127763	0.001260
222033845	18301271	95215	10000.000000	15409	3157	1.000000	16667	2837	1.000000	21338776	0.001702
222062932	18291408	95091	10000.000000	15399	3011	1.000000	16793	2899	1.000000	21549421	0.001579
222030922	18302491	95764	10000.000000	15454	3245	1.000000	16544	2896	1.000000	21760561	0.000793
222090103	18292993	94968	10000.000000	15330	3224	1.000000	17059	2682	1.000000	21970981	0.000224
222032678	18305006	95307	10000.000000	15468	3043	1.000000	16219	2947	1.000000	22180130	0.001089
222088857	18285423	95983	10000.000000	15548	3032	1.000000	16495	2954	1.000000	22389278	0.001103
222057969	18302783	95196	10000.000000	15294	3030	1.000000	16728	2775	1.000000	22600238	0.001332
222095308	18291630	95158	10000.000000	15668	3133	1.000000	16844	2952	1.000000	22809476	0.001541
222091775	18285854	95872	10000.000000	15514	2957	1.000000	16431	2957	1.000000	23017649	0.001951
222094358	18300484	95013	10000.000000	15567	3070	1.000000	16784	2810	1.000000	23225609	0.002471
222041534	18306159	95241	10000.000000	15383	3008	1.000000	16357	3091	1.000000	23432453	0.000624
222067091	18290540	95254	10000.000000	15404	3028	1.000000	16934	2947	1.000000	23639009	0.000509
222026732	18307349	94861	10000.000000	15514	3047	1.000000	16511	2762	1.000000	23845524	0.001084
222052726	18283284	95165	10000.000000	15494	3003	1.000000	16762	2668	1.000000	24053070	0.001611
222047089	18295086	95366	10000.000000	15768	3020	1.000000	17138	2684	1.000000	24258436	0.001457
222051589	18304249	94771	10000.000000	15547	3194	1.000000	16951	2581	1.000000	24465194	0.001184
222034109	18297111	95424	10000.000000	15369	3058	1.000000	16193	2991	1.000000	24671074	0.001040
222094885	18281814	94976	10000.000000	15280	3024	1.000000	16397	2861	1.000000	24877268	0.001172
222090981	18275861	95000	10000.000000	16023	2870	1.000000	16362	2870	1.000000	25082244	0.000795
222031994	18301623	95213	10000.000000	15697	3023	1.000000	16592	2842	1.000000	25287179	0.000926
222058453	18293750	95167	10000.000000	15113	3264	1.000000	16573	2718	1.000000	25491565	0.000969
222088745	18287976	95551	10000.000000	15605	3226	1.000000	16766	3026	1.000000	25695590	0.001084
222075564	18280780	94824	10000.000000	15499	3095	1.000000	16896	2747	1.000000	25899449	0.001256
222046380	18299011	94968	10000.000000	15094	3318	1.000000	16720	2778	1.000000	26102786	0.002013
222119335	18292263	95229	10000.000000	15095	3263	1.000000	16739	2886	1.000000	26306216	0.001188
222089898	18279653	94962	10000.000000	15319	3019	1.000000	16656	2865	1.000000	26508794	0.001484
222060173	18292508	95340	10000.000000	15499	3081	1.000000	16538	2993	1.000000	26711484	0.001869
222042857	18300235	95568	10000.000000	14796	3244	1.000000	16708	2839	1.000000	26913320	0.001739
222051959	18300711	95167	10000.000000	15414	3168	1.000000	16660	2826	1.000000	27115980	0.001687
222113414	18275112	95248	10000.000000	15393	3190	1.000000	16686	2842	1.000000	27317786	0.001963
222033837	18302079	95647	10000.000000	15425	3230	1.000000	16474	2901	1.000000	27519618	0.001194
222101700	18287838	95193	10000.000000	15326	3146	1.000000	16783	2891	1.000000	27719995	0.001083
222002304	18309347	95106	10000.000000	15704	3009	1.000000	16441	2878	1.000000	27920896	0.001327
222045139	18303166	95449	10000.000000	14977	3269	1.000000	16405	2764	1.000000	28121443	0.001168
222061653	18291108	95133	10000.000000	15408	3084	1.000000	16580	2789	1.000000	28321611	0.000871
222027920	18307153	95533	10000.000000	15731	3045	1.000000	16514	2783	1.000000	28522198	0.000816
222056511	18298045	95521	10000.000000	15053	3182	1.000000	16456	2916	1.000000	28721912	0.000747
222035184	18286770	95688	10000.000000	15482	3355	1.000000	16702	2893	1.000000	28921712	0.000561
222011138	18298162	94702	10000.000000	15203	3226	1.000000	16502	2956	1.000000	29120557	0.000538
222083848	18292285	95032	10000.000000	15421	3009	1.000000	16656	2765	1.000000	29319023	0.000531
222036759	18297204	95150	10000.000000	15549	3105	1.000000	16240	2997	1.000000	29517160	0.000470
222053828	18289370	95290	10000.000000	15452	3300	1.000000	16822	2810	1.000000	29714596	0.000283
222050000	18299907	94926	10000.000000	15480	3105	1.000000	16200	2930	1.000000	29913088	0.000203
222037937	18293109	94907	10000.000000	15657	2857	1.000000	16553	2822	1.000000	30110688	0.002243
222042977	18295481	95034	10000.000000	15376	3131	1.000000	16780	2719	1.000000	30308418	0.002808
222066882	18286934	94957	10000.000000	15332	3141	1.000000	16875	2642	1.000000	30503808	0.002678
222078318	18285882	95755	10000.000000	15526	3101	1.000000	16509	2812	1.000000	30700759	0.002445
222057054	18273287	96094	10000.000000	15362	3271	1.000000	16473	2988	1.000000	30897947	0.002413
222059337	18289892	95421	10000.000000	15434	3176	1.000000	16492	3050	1.000000	31093908	0.002467
222037578	18307437	95485	10000.000000	15592	3004	1.000000	16995	2769	1.000000	31289776	0.003109
222080073	18276510	94863	10000.000000	15472	3082	1.000000	16780	2722	1.000000	31485070	0.003011
222061143	18290237	95302	10000.000000	15770	2850	1.000000	16646	2913	1.000000	31678905	0.002986
npatches	nstrain	runtime	dt	init_x	init_y	init_y_blood	init_z	init_S	beta0	beta1	beta2	beta3	mean_beta	B	d	delta	delta_blood	b[0]	mut	m	CTL	c	g	epsilon	k	het	lambda	rho	omega	x_max	patch.dyna	DELTA	A	VA
10000	1	100.000000	0.001000	21900	9499	5000000	0.001000	10000000	25.771608	26.265227	27.544694	11.368999	20	800000000	0.010000	1.000000	432.000000	80000	0.000050	0.004800	0	0.500000	0.000000	2.500000	11.000000	0.500000	0.001000	0.001000	0.010000	31872	0	10.000000	7.000000	1.000000
sus	inf	inf_blood	z	x[0]	y[0][0]	z[0]	x[1]	y[1][0]	z[1]	S[0]	synchrony
219000000	94990000	5000000	10.000000	21900	9499	0.001000	21900	9499	0.001000	10000000	0.000000
111490890	67546257	352426	3941.516320	8317	8031	0.394152	8096	8050	0.394152	10661888	0.000000
167849754	34852711	181721	6325.803353	12345	4710	0.632580	12061	4649	0.632580	11030165	0.000000
196531544	24699392	128684	7771.765723	14382	3701	0.777177	14222	3693	0.777177	11322811	0.000000
212872286	20092000	104780	8648.676577	15951	3204	0.864868	15203	3334	0.864868	11573536	0.000000
222309561	17715125	92533	9180.483393	16812	2601	0.918048	16307	2868	0.918048	11799336	0.000000
227745432	16416347	85342	9503.000201	16756	2604	0.950300	16595	2959	0.950300	12011376	0.000000
230983112	15671595	81104	9698.592075	17309	2530	0.969859	17412	2631	0.969859	12214677	0.000000
232877696	15253599	79555	9817.209710	17847	2603	0.981721	16973	2626	0.981721	12412191	0.000000
234061688	14990606	78379	9889.145947	17553	2521	0.988915	17908	2326	0.988915	12606224	0.000000
234751014	14825750	77217	9932.772025	17534	2660	0.993277	17469	2454	0.993277	12797833	0.000000
235146923	14732712	76595	9959.229270	17674	2549	0.995923	17254	2671	0.995923	12988200	0.000000
235422086	14680383	76809	9975.274394	17554	2442	0.997527	17386	2590	0.997527	13177951	0.000000
235596576	14637605	76272	9985.005037	18024	2336	0.998501	17580	2569	0.998501	13366088	0.000000
235670310	14620507	76245	9990.906233	17730	2464	0.999091	17547	2457	0.999091	13554228	0.000000
235718907	14607642	76213	9994.485041	17517	2524	0.999449	17845	2396	0.999449	13742373	0.000000
235717987	14617703	76538	9996.655426	17837	2356	0.999666	17471	2547	0.999666	13930343	0.000000
235759268	14599266	75992	9997.971667	17990	2325	0.999797	17502	2406	0.999797	14116944	0.000000
235759324	14603261	76156	9998.769908	17833	2374	0.999877	17955	2294	0.999877	14303314	0.000000
235798529	14592822	75747	9999.254005	18218	2383	0.999925	17676	2394	0.999925	14489369	0.000000
235754805	14616764	75929	9999.547588	17594	2577	0.999955	17430	2427	0.999955	14676618	0.000000
235802008	14594027	76480	9999.725632	18026	2375	0.999973	16793	2732	0.999973	14862573	0.000000
235810897	14584269	76203	9999.833608	17924	2390	0.999983	17281	2682	0.999983	15047933	0.000000
235818611	14588707	75938	9999.899091	17674	2561	0.999990	17534	2559	0.999990	15232629	0.000000
235814676	14593836	75643	9999.938803	17586	2611	0.999994	17389	2660	0.999994	15416940	0.000000
235776383	14595568	75647	9999.962887	17621	2456	0.999996	17345	2443	0.999996	15602840	0.000000
235806315	14572953	76397	9999.977493	17895	2330	0.999998	17394	2574	0.999998	15787084	0.000000
235799715	14587971	76266	9999.986350	17744	2548	0.999999	17373	2469	0.999999	15971218	0.000000
235834191	14586456	75784	9999.991722	17677	2490	0.999999	17528	2411	0.999999	16155092	0.000000
235764404	14599309	76283	9999.994980	17979	2437	0.999999	16999	2666	0.999999	16338534	0.000000
235830184	14587649	76067	9999.996955	18094	2379	1.000000	17286	2501	1.000000	16522174	0.000000
235804210	14591726	75515	9999.998154	17564	2548	1.000000	17386	2608	1.000000	16705779	0.000000
235796479	14596213	76251	9999.998880	17650	2704	1.000000	17111	2463	1.000000	16888903	0.000000
235816649	14582777	75879	9999.999321	17951	2411	1.000000	17589	2432	1.000000	17071980	0.000000
235819891	14594714	75980	9999.999588	17728	2336	1.000000	17368	2623	1.000000	17253493	0.000000
235800159	14590087	76452	9999.999750	17693	2491	1.000000	17303	2774	1.000000	17435984	0.000000
235834018	14590348	75950	9999.999849	17947	2405	1.000000	17116	2617	1.000000	17617930	0.000000
235824840	14595231	75706	9999.999908	17694	2508	1.000000	17539	2658	1.000000	17799290	0.000000
235833553	14590661	76269	9999.999944	18236	2479	1.000000	17848	2473	1.000000	17980718	0.000000
235797689	14592471	76549	9999.999966	17436	2529	1.000000	17172	2397	1.000000	18161777	0.000000
235822931	14595820	76025	9999.999980	18051	2443	1.000000	17500	2468	1.000000	18342459	-1.#IND00
235816307	14587780	76257	9999.999988	17820	2363	1.000000	17439	2481	1.000000	18522322	-1.#IND00
235798055	14590417	75865	9999.999992	17590	2528	1.000000	17378	2621	1.000000	18701899	-0.001887
235797136	14590861	75802	9999.999995	17846	2507	1.000000	17021	2613	1.000000	18881874	0.000233
235836292	14587251	75906	9999.999997	18109	2395	1.000000	17423	2578	1.000000	19061296	-0.016117
235839283	14582155	75787	9999.999998	18374	2334	1.000000	17493	2470	1.000000	19241246	-0.008539
235817412	14579964	76115	9999.999999	17262	2561	1.000000	16946	2726	1.000000	19421043	-0.013654
235815567	14589995	75695	9999.999999	17490	2456	1.000000	17232	2675	1.000000	19599719	-0.012532
235805550	14593166	75906	10000.000000	17337	2685	1.000000	17813	2392	1.000000	19777904	-0.011608
235783438	14603845	75395	10000.000000	17786	2535	1.000000	17255	2447	1.000000	19957047	-0.009790
235825713	14580638	76124	10000.000000	17676	2369	1.000000	17440	2533	1.000000	20135008	-0.008154
235817309	14579946	75828	10000.000000	17679	2561	1.000000	16955	2622	1.000000	20311601	-0.007283
235815590	14583120	75824	10000.000000	17670	2474	1.000000	17443	2551	1.000000	20489155	-0.003931
235819635	14574657	76071	10000.000000	17756	2417	1.000000	17451	2539	1.000000	20666540	-0.004014
235806582	14591587	76037	10000.000000	17967	2276	1.000000	17571	2486	1.000000	20844069	-0.004147
235748337	14597741	76239	10000.000000	17107	2609	1.000000	17366	2593	1.000000	21021421	-0.003114
235793323	14591763	76023	10000.000000	17738	2688	1.000000	17723	2341	1.000000	21196614	-0.003526
235824575	14586546	75958	10000.000000	18118	2311	1.000000	17325	2515	1.000000	21373363	-0.002144
235849681	14581823	75773	10000.000000	17732	2542	1.000000	17838	2290	1.000000	21548752	0.001866
235809739	14590084	75926	10000.000000	18126	2393	1.000000	17521	2629	1.000000	21724156	0.001585
235810239	14580625	76241	10000.000000	17435	2665	1.000000	17648	2370	1.000000	21899339	0.001579
235786526	14593250	76032	10000.000000	17911	2422	1.000000	16910	2670	1.000000	22074657	0.001965
235846517	14599420	75757	10000.000000	17901	2317	1.000000	17421	2414	1.000000	22248912	0.001405
235850661	14582738	75969	10000.000000	18121	2237	1.000000	17689	2408	1.000000	22423413	0.001651
235801517	14580885	75768	10000.000000	17566	2624	1.000000	17815	2533	1.000000	22598085	0.001558
235811855	14583625	76199	10000.000000	17897	2336	1.000000	17317	2519	1.000000	22772030	0.001725
235762959	14611198	76420	10000.000000	17737	2522	1.000000	17125	2555	1.000000	22946386	0.006439
235815584	14579990	75854	10000.000000	17837	2480	1.000000	17544	2485	1.000000	23120499	0.006741
235766163	14583583	76037	10000.000000	18325	2225	1.000000	17072	2650	1.000000	23294066	0.006458
235783577	14614204	76194	10000.000000	18394	2304	1.000000	17470	2460	1.000000	23467638	0.006173
235808957	14591462	75674	10000.000000	18060	2244	1.000000	17542	2444	1.000000	23639757	0.006148
235868605	14581534	76104	10000.000000	17639	2558	1.000000	17436	2460	1.000000	23812271	0.006800
235834398	14583100	75824	10000.000000	18254	2439	1.000000	17707	2454	1.000000	23983856	0.006566
235788831	14597933	75746	10000.000000	17624	2332	1.000000	17646	2481	1.000000	24155943	0.006458
235814019	14587202	76303	10000.000000	18285	2377	1.000000	17166	2592	1.000000	24327759	0.006623
235771599	14593629	75978	10000.000000	18275	2412	1.000000	17707	2542	1.000000	24499960	0.006687
235850707	14576465	76067	10000.000000	17848	2330	1.000000	17278	2730	1.000000	24671568	0.005711
235784376	14604992	76287	10000.000000	17834	2629	1.000000	17291	2565	1.000000	24842231	0.006721
235791419	14597018	75870	10000.000000	17464	2455	1.000000	17573	2306	1.000000	25013249	0.006901
235775713	14604436	75992	10000.000000	17720	2367	1.000000	17307	2459	1.000000	25183340	0.006898
235806147	14599845	75827	10000.000000	17975	2468	1.000000	17685	2431	1.000000	25353419	0.006591
235814573	14584047	75648	10000.000000	17577	2415	1.000000	17120	2673	1.000000	25523125	0.006440
235823256	14590331	76207	10000.000000	17718	2502	1.000000	17423	2547	1.000000	25693271	0.006737
235813313	14583820	75952	10000.000000	17773	2533	1.000000	17447	2547	1.000000	25861919	0.006709
235870165	14570917	76108	10000.000000	17890	2460	1.000000	17466	2542	1.000000	26030905	0.006897
235772742	14611510	76491	10000.000000	17784	2392	1.000000	17237	2645	1.000000	26199947	0.006684
235814476	14594545	76463	10000.000000	18110	2518	1.000000	17315	2686	1.000000	26368795	0.007084
235828082	14576354	75963	10000.000000	18193	2168	1.000000	17254	2625	1.000000	26536929	0.006559
235815577	14590582	75675	10000.000000	17648	2389	1.000000	17756	2437	1.000000	26704865	0.006412
235798177	14590047	76121	10000.000000	17696	2493	1.000000	17450	2454	1.000000	26872604	0.006776
235838584	14585373	75830	10000.000000	17900	2506	1.000000	17402	2445	1.000000	27039736	0.006667
235774136	14596790	76461	10000.000000	18064	2386	1.000000	17642	2308	1.000000	27207014	0.006577
235795007	14604531	76457	10000.000000	17974	2454	1.000000	17159	2718	1.000000	27375347	0.008046
235786568	14594930	75769	10000.000000	17683	2427	1.000000	17582	2410	1.000000	27542867	0.007122
235771877	14599493	76190	10000.000000	17757	2413	1.000000	17154	2619	1.000000	27709562	0.007212
235853541	14577083	75497	10000.000000	17908	2349	1.000000	17549	2335	1.000000	27875488	0.006962
235768089	14603219	76213	10000.000000	17555	2449	1.000000	17447	2479	1.000000	28041658	0.006683
235763111	14595994	76328	10000.000000	18090	2369	1.000000	17512	2463	1.000000	28208111	0.005623
235837747	14576930	75760	10000.000000	18103	2342	1.000000	17057	2745	1.000000	28373400	0.005687
235826913	14571110	76105	10000.000000	17405	2497	1.000000	16997	2711	1.000000	28539434	0.005645
npatches	nstrain	runtime	dt	init_x	init_y	init_y_blood	init_z	init_S	beta0	beta1	beta2	beta3	mean_beta	B	d	delta	delta_blood	b[0]	mut	m	CTL	c	g	epsilon	k	het	lambda	rho	omega	x_max	patch.dyna	DELTA	A	VA
10000	1	100.000000	0.001000	21900	9499	5000000	0.001000	10000000	17.512476	10.120695	14.829953	23.998930	20	800000000	0.010000	1.000000	432.000000	80000	0.000050	0.004800	0	0.500000	0.000000	2.500000	12.000000	0.500000	0.001000	0.001000	0.010000	31872	0	10.000000	7.000000	1.000000
sus	inf	inf_blood	z	x[0]	y[0][0]	z[0]	x[1]	y[1][0]	z[1]	S[0]	synchrony
219000000	94990000	5000000	10.000000	21900	9499	0.001000	21900	9499	0.001000	10000000	0.000000
116457461	61556903	321613	3941.516320	12153	6106	0.394152	17904	4042	0.394152	10653783	0.000000
176756045	30471286	158199	6325.803353	18827	2756	0.632580	27005	677	0.632580	10998645	0.000000
206888122	21007411	110078	7771.765723	22182	1789	0.777177	30378	220	0.777177	11265520	0.000000
223682930	16788011	87693	8648.676577	24076	1308	0.864868	31139	116	0.864868	11489439	0.000000
233183294	14647240	76160	9180.483393	25628	1130	0.918048	31415	93	0.918048	11688030	0.000000
238629900	13489634	70213	9503.000201	26494	870	0.950300	31677	81	0.950300	11871889	0.000000
241816272	12828932	66790	9698.592075	26857	709	0.969859	31683	43	0.969859	12046940	0.000000
243729048	12430968	64843	9817.209710	27248	801	0.981721	31709	55	0.981721	12216316	0.000000
244925987	12183282	63113	9889.145947	27309	652	0.988915	31702	43	0.988915	12383120	0.000000
245607344	12053041	62506	9932.772025	27459	886	0.993277	31769	68	0.993277	12548901	0.000000
246035068	11984247	62276	9959.229270	27267	821	0.995923	31951	65	0.995923	12712343	0.000000
246276151	11920979	62166	9975.274394	27132	704	0.997527	31449	46	0.997527	12873969	0.000000
246352513	11915902	61945	9985.005037	27649	684	0.998501	31776	51	0.998501	13036306	0.000000
246523168	11877221	62117	9990.906233	27664	693	0.999091	31488	41	0.999091	13198512	0.000000
246539330	11869109	61961	9994.485041	27991	587	0.999449	31466	30	0.999449	13359454	0.000000
246601354	11864430	61719	9996.655426	27614	705	0.999666	31494	60	0.999666	13520243	0.000000
246651183	11861108	61946	9997.971667	27375	716	0.999797	31600	37	0.999797	13681156	0.000000
246633866	11852520	61337	9998.769908	27431	759	0.999877	31721	54	0.999877	13841252	0.000000
246600718	11868909	62093	9999.254005	27605	623	0.999925	31458	85	0.999925	14001206	0.000000
246637601	11852660	61681	9999.547588	27705	639	0.999955	31896	39	0.999955	14161053	0.000000
246661361	11849235	61988	9999.725632	27355	799	0.999973	31540	42	0.999973	14321352	0.000000
246621232	11854814	61461	9999.833608	27763	692	0.999983	31644	37	0.999983	14481081	0.000000
246595761	11849259	61510	9999.899091	27177	751	0.999990	31571	47	0.999990	14640386	0.000000
246623884	11866981	61501	9999.938803	27850	602	0.999994	31366	65	0.999994	14798823	0.000000
246610298	11845736	61925	9999.962887	28550	538	0.999996	31643	57	0.999996	14957368	0.000000
246681983	11841783	61529	9999.977493	27848	700	0.999998	31674	47	0.999998	15115757	0.000000
246686039	11844467	61655	9999.986350	26982	853	0.999999	31696	54	0.999999	15273465	0.000000
246621200	11863884	62060	9999.991722	27510	676	0.999999	31749	58	0.999999	15432126	0.000000
246615781	11860597	61987	9999.994980	27909	619	0.999999	31600	60	0.999999	15589413	0.000000
246661481	11851952	61561	9999.996955	27760	678	1.000000	31497	55	1.000000	15746518	0.000000
246575898	11858350	61938	9999.998154	27200	829	1.000000	31607	51	1.000000	15903769	0.000000
246612170	11862498	62013	9999.998880	27496	740	1.000000	31473	60	1.000000	16061585	0.000000
246598044	11856903	61596	9999.999321	27997	692	1.000000	31541	62	1.000000	16218063	0.000000
246682573	11847074	61188	9999.999588	27195	704	1.000000	31614	50	1.000000	16374949	0.000000
246669900	11853504	61650	9999.999750	28098	559	1.000000	31706	54	1.000000	16530240	0.000000
246665598	11844402	61503	9999.999849	28110	605	1.000000	31619	35	1.000000	16686230	0.000000
246627286	11862406	61752	9999.999908	28076	513	1.000000	31573	66	1.000000	16841725	0.000000
246706391	11837650	61317	9999.999944	27771	629	1.000000	31838	58	1.000000	16997873	0.000000
246582680	11861802	61860	9999.999966	28219	601	1.000000	31518	57	1.000000	17153470	0.000000
246644486	11852469	61659	9999.999980	27408	697	1.000000	31671	58	1.000000	17308175	-1.#IND00
246629191	11846502	61520	9999.999988	28000	641	1.000000	31694	46	1.000000	17462331	0.014400
246614426	11858552	61586	9999.999992	27365	819	1.000000	31640	87	1.000000	17617076	0.017975
246631953	11854792	61668	9999.999995	27783	623	1.000000	31668	31	1.000000	17771996	0.008342
246666140	11847330	61754	9999.999997	27422	642	1.000000	31524	71	1.000000	17926248	0.005904
246700997	11840086	61575	9999.999998	27465	686	1.000000	31480	62	1.000000	18079592	0.004836
246651510	11838901	61831	9999.999999	27355	663	1.000000	31753	67	1.000000	18233256	0.004628
246648039	11855381	62013	9999.999999	27500	689	1.000000	31677	40	1.000000	18386577	0.003124
246609004	11853194	62142	10000.000000	27552	630	1.000000	31796	52	1.000000	18540429	0.002738
246583045	11863281	61998	10000.000000	27869	608	1.000000	31513	58	1.000000	18693783	0.001229
246610926	11846805	61712	10000.000000	27271	766	1.000000	31552	58	1.000000	18846884	0.001754
246591896	11865304	62060	10000.000000	27200	777	1.000000	31844	40	1.000000	18999475	-0.001282
246629176	11873834	62010	10000.000000	27664	714	1.000000	31574	62	1.000000	19152156	0.001178
246650488	11846788	62432	10000.000000	27719	738	1.000000	31850	49	1.000000	19304356	0.000861
246616257	11862171	61403	10000.000000	27764	640	1.000000	31503	52	1.000000	19457686	0.001190
246610081	11865606	61667	10000.000000	27282	837	1.000000	31765	55	1.000000	19608973	0.000616
246638340	11853060	61794	10000.000000	27604	679	1.000000	31719	37	1.000000	19760420	0.000304
246586465	11862194	62215	10000.000000	27585	574	1.000000	31705	42	1.000000	19911860	0.000621
246620942	11851519	61604	10000.000000	27912	771	1.000000	31634	74	1.000000	20062858	0.002735
246638131	11839045	61437	10000.000000	26884	836	1.000000	31516	54	1.000000	20213208	0.002305
246633721	11860192	61785	10000.000000	27725	655	1.000000	31787	61	1.000000	20363457	0.001737
246600691	11864593	61615	10000.000000	27453	835	1.000000	31695	38	1.000000	20513779	0.003849
246658947	11854682	61826	10000.000000	27346	735	1.000000	31574	56	1.000000	20663398	0.002760
246689941	11838671	61781	10000.000000	27787	625	1.000000	31710	46	1.000000	20812690	0.002000
246581101	11867492	61896	10000.000000	27735	691	1.000000	31896	73	1.000000	20962978	0.001495
246636685	11858617	61767	10000.000000	27073	769	1.000000	31724	64	1.000000	21112186	0.001761
246620765	11855117	61524	10000.000000	27522	640	1.000000	31677	52	1.000000	21261446	0.001304
246608296	11861070	61528	10000.000000	27620	764	1.000000	31837	20	1.000000	21409676	0.001229
246638609	11846923	61403	10000.000000	27272	881	1.000000	31612	51	1.000000	21558662	0.001470
246650567	11845817	61731	10000.000000	27958	575	1.000000	31797	71	1.000000	21707660	0.001345
246690915	11836482	62015	10000.000000	27689	755	1.000000	31865	53	1.000000	21855866	0.001072
246611907	11858543	62011	10000.000000	27387	683	1.000000	31666	43	1.000000	22004393	0.000870
246636664	11842929	61804	10000.000000	27678	651	1.000000	31646	61	1.000000	22152878	0.000096
246626340	11848804	61555	10000.000000	27142	847	1.000000	31677	45	1.000000	22300021	0.000113
246615613	11841970	61405	10000.000000	28158	551	1.000000	31648	51	1.000000	22446443	0.001369
246640922	11849111	61678	10000.000000	27796	690	1.000000	31692	58	1.000000	22594361	0.001404
246654806	11854299	62085	10000.000000	28076	599	1.000000	31667	65	1.000000	22741295	0.001582
246599829	11866209	61770	10000.000000	27749	699	1.000000	31587	44	1.000000	22888132	0.001309
246686463	11843841	61554	10000.000000	27311	679	1.000000	31792	76	1.000000	23033968	-0.000456
246643823	11852677	61964	10000.000000	27292	859	1.000000	31552	69	1.000000	23181168	-0.000951
246590797	11858551	61564	10000.000000	27381	648	1.000000	31784	58	1.000000	23327495	-0.002902
246647763	11857499	61588	10000.000000	27844	704	1.000000	31768	42	1.000000	23473329	-0.002712
246661157	11845611	61772	10000.000000	27088	809	1.000000	31685	30	1.000000	23619481	-0.002667
246623191	11852143	61641	10000.000000	27419	777	1.000000	31620	67	1.000000	23764598	-0.002061
246587439	11854015	61467	10000.000000	27494	750	1.000000	31830	46	1.000000	23910745	-0.002078
246663534	11861233	61550	10000.000000	27169	721	1.000000	31417	69	1.000000	24055500	-0.002004
246577652	11872455	61582	10000.000000	27841	577	1.000000	31703	70	1.000000	24200370	-0.000309
246627069	11855407	62230	10000.000000	28216	558	1.000000	31621	49	1.000000	24344998	-0.000778
246647028	11857967	61735	10000.000000	27324	783	1.000000	31487	47	1.000000	24488963	-0.000821
246651047	11843576	61341	10000.000000	27761	666	1.000000	31822	69	1.000000	24633404	-0.000676
246656960	11851109	61374	10000.000000	28020	735	1.000000	31578	67	1.000000	24777128	-0.000586
246655007	11839805	61967	10000.000000	26753	924	1.000000	31686	43	1.000000	24920750	-0.000790
246636341	11853904	61654	10000.000000	27183	760	1.000000	31532	49	1.000000	25064083	-0.000896
246646012	11855447	61691	10000.000000	27363	827	1.000000	31490	71	1.000000	25208100	-0.001066
246610571	11859919	61783	10000.000000	27809	672	1.000000	31468	37	1.000000	25351384	-0.001279
246582802	11875240	62172	10000.000000	27522	745	1.000000	31561	61	1.000000	25495022	-0.000924
246603322	11859084	61946	10000.000000	27825	645	1.000000	31845	80	1.000000	25638114	0.000128
246625654	11847499	61806	10000.000000	28269	552	1.000000	31702	66	1.000000	25780949	0.000026
246682538	11838845	61889	10000.000000	27428	849	1.000000	31906	54	1.000000	25923056	0.000130
246610621	11861404	61826	10000.000000	26825	786	1.000000	31409	68	1.000000	26065371	0.000136
npatches	nstrain	runtime	dt	init_x	init_y	init_y_blood	init_z	init_S	beta0	beta1	beta2	beta3	mean_beta	B	d	delta	delta_blood	b[0]	mut	m	CTL	c	g	epsilon	k	het	lambda	rho	omega	x_max	patch.dyna	DELTA	A	VA
10000	1	100.000000	0.001000	21900	9499	5000000	0.001000	10000000	11.702211	10.515351	18.610873	11.190614	20	800000000	0.010000	1.000000	432.000000	80000	0.000050	0.004800	0	0.500000	0.000000	2.500000	13.000000	0.500000	0.001000	0.001000	0.010000	31872	0	10.000000	7.000000	1.000000
sus	inf	inf_blood	z	x[0]	y[0][0]	z[0]	x[1]	y[1][0]	z[1]	S[0]	synchrony
219000000	94990000	5000000	10.000000	21900	9499	0.001000	21900	9499	0.001000	10000000	0.000000
121755115	55997248	292078	3941.516320	16957	3881	0.394152	18392	3263	0.394152	10644284	0.000000
186060275	26502807	138074	6325.803353	26758	847	0.632580	27648	699	0.632580	10965708	0.000000
217641457	17683416	92130	7771.765723	29970	264	0.777177	30488	227	0.777177	11207001	0.000000
234853257	13815341	72015	8648.676577	31143	147	0.864868	31397	95	0.864868	11401981	0.000000
244470474	11874316	61872	9180.483393	31320	58	0.918048	31786	45	0.918048	11572108	0.000000
249962921	10831836	56198	9503.000201	31419	58	0.950300	31445	67	0.950300	11728325	0.000000
253128854	10254886	53332	9698.592075	31430	61	0.969859	31670	29	0.969859	11875826	0.000000
255111433	9873625	51507	9817.209710	31662	38	0.981721	31496	37	0.981721	12018657	0.000000
256272050	9682640	50424	9889.145947	31781	69	0.988915	31587	36	0.988915	12157312	0.000000
256857429	9565553	49669	9932.772025	31606	44	0.993277	31578	32	0.993277	12293911	0.000000
257299266	9491738	49559	9959.229270	31493	69	0.995923	31539	36	0.995923	12429476	0.000000
257528246	9452631	49483	9975.274394	31579	29	0.997527	31633	41	0.997527	12563538	0.000000
257760804	9422655	49114	9985.005037	31471	33	0.998501	31822	23	0.998501	12697606	0.000000
257772161	9402293	49293	9990.906233	31771	38	0.999091	31741	22	0.999091	12831595	0.000000
257887786	9397237	49022	9994.485041	31737	46	0.999449	31660	36	0.999449	12965167	0.000000
257872464	9387395	48765	9996.655426	31826	50	0.999666	31639	47	0.999666	13098148	0.000000
257931467	9379130	48513	9997.971667	31752	79	0.999797	31646	32	0.999797	13231142	0.000000
257946243	9382275	48851	9998.769908	31632	61	0.999877	31651	49	0.999877	13363527	0.000000
257901245	9389492	49170	9999.254005	31618	40	0.999925	31692	60	0.999925	13495859	0.000000
257960160	9377141	49248	9999.547588	31713	47	0.999955	31701	32	0.999955	13628214	0.000000
257894900	9388701	49041	9999.725632	31619	46	0.999973	31395	41	0.999973	13760650	0.000000
257929872	9393089	48837	9999.833608	31918	44	0.999983	31556	31	0.999983	13892317	0.000000
257913563	9376526	48851	9999.899091	31669	39	0.999990	31680	32	0.999990	14024167	0.000000
257931184	9387371	48972	9999.938803	31658	44	0.999994	31604	34	0.999994	14155680	0.000000
257979766	9368482	48500	9999.962887	31748	35	0.999996	31716	38	0.999996	14286341	0.000000
257968723	9370326	48900	9999.977493	31746	41	0.999998	31859	37	0.999998	14416282	0.000000
257949793	9392328	48720	9999.986350	31598	60	0.999999	31522	63	0.999999	14546941	0.000000
257972505	9380803	48452	9999.991722	31439	46	0.999999	31529	57	0.999999	14678463	0.000000
257948000	9375965	48960	9999.994980	31506	59	0.999999	31901	54	0.999999	14809178	0.000000
257961844	9369973	48935	9999.996955	31664	59	1.000000	31662	29	1.000000	14940113	0.000000
257950279	9387060	49182	9999.998154	31369	65	1.000000	31872	55	1.000000	15070467	0.000000
257973832	9379303	49179	9999.998880	31546	80	1.000000	31754	35	1.000000	15200494	0.000000
257973096	9370888	48340	9999.999321	31508	47	1.000000	31735	41	1.000000	15330101	0.000000
257964581	9382046	49029	9999.999588	31905	56	1.000000	31699	38	1.000000	15458383	0.000000
257905374	9403932	48736	9999.999750	31666	28	1.000000	31760	27	1.000000	15587883	0.000000
257904511	9372223	48566	9999.999849	31688	30	1.000000	31822	32	1.000000	15716982	0.000000
257973824	9374845	48793	9999.999908	31677	55	1.000000	31857	46	1.000000	15845786	0.000000
257977402	9373416	49268	9999.999944	31750	37	1.000000	31686	34	1.000000	15974239	0.000000
257978573	9374521	48932	9999.999966	31620	49	1.000000	31565	22	1.000000	16103078	0.000000
257943146	9388609	48801	9999.999980	31643	63	1.000000	31718	35	1.000000	16231609	-1.#IND00
257950899	9373005	49220	9999.999988	31660	47	1.000000	31757	57	1.000000	16360080	0.040000
257951202	9371702	48873	9999.999992	31897	57	1.000000	31944	46	1.000000	16487709	0.009386
257995680	9373200	48644	9999.999995	31668	56	1.000000	31716	40	1.000000	16615649	0.016208
257950372	9371387	49091	9999.999997	31633	65	1.000000	31721	64	1.000000	16743028	0.022277
257914819	9380609	48795	9999.999998	31604	34	1.000000	31616	42	1.000000	16871017	0.012685
257974675	9377229	49118	9999.999999	31638	54	1.000000	31517	39	1.000000	16998328	0.014469
257976977	9379660	49008	9999.999999	31473	39	1.000000	31710	47	1.000000	17125305	0.012562
257970394	9364551	48814	10000.000000	31753	52	1.000000	31790	36	1.000000	17252048	0.001318
257922844	9381284	49368	10000.000000	31762	28	1.000000	31699	57	1.000000	17378169	0.001301
257929855	9376539	49062	10000.000000	31696	34	1.000000	31918	35	1.000000	17504754	-0.000639
257963267	9378135	48963	10000.000000	31660	55	1.000000	31580	21	1.000000	17631306	0.000050
257962385	9383099	48453	10000.000000	31753	51	1.000000	31647	53	1.000000	17757423	0.001710
257941110	9369671	48519	10000.000000	31836	41	1.000000	31803	45	1.000000	17882641	0.001669
257936727	9381810	48744	10000.000000	31617	53	1.000000	31604	38	1.000000	18007925	0.002249
257958974	9371898	49109	10000.000000	31462	82	1.000000	31870	46	1.000000	18133982	0.004110
257971581	9369785	48929	10000.000000	31806	55	1.000000	31705	43	1.000000	18259530	0.003028
257971514	9374218	48644	10000.000000	31881	34	1.000000	31915	20	1.000000	18384567	0.005787
257963521	9384900	48540	10000.000000	31605	32	1.000000	31729	48	1.000000	18509616	0.007033
257980036	9376042	48994	10000.000000	31607	42	1.000000	31764	32	1.000000	18634159	0.006635
257947697	9376684	48683	10000.000000	31244	60	1.000000	31713	51	1.000000	18759052	0.006613
257932028	9392911	48519	10000.000000	31677	33	1.000000	31706	39	1.000000	18883561	0.004890
257912461	9387424	49055	10000.000000	31381	62	1.000000	31717	47	1.000000	19007502	0.004775
257986990	9381749	48902	10000.000000	31608	58	1.000000	31916	31	1.000000	19131281	0.004688
257968957	9377559	49225	10000.000000	31722	57	1.000000	31775	34	1.000000	19255681	0.004619
257966935	9371986	48713	10000.000000	31650	45	1.000000	31584	36	1.000000	19378932	0.005866
257939728	9386091	48885	10000.000000	31572	53	1.000000	31865	35	1.000000	19502054	0.005222
257919771	9375130	48760	10000.000000	31684	28	1.000000	31594	56	1.000000	19625278	0.005064
257943435	9378114	48565	10000.000000	31645	56	1.000000	31568	30	1.000000	19748507	0.002702
257917485	9388362	48858	10000.000000	31666	37	1.000000	31540	30	1.000000	19871227	0.002613
257944654	9384397	49083	10000.000000	31802	44	1.000000	31904	21	1.000000	19994246	0.003028
257980662	9381132	48591	10000.000000	31716	63	1.000000	31898	41	1.000000	20116791	0.003665
257960870	9376275	48915	10000.000000	31576	46	1.000000	31798	39	1.000000	20239179	0.003464
257974227	9358029	48756	10000.000000	31880	67	1.000000	31733	50	1.000000	20361621	0.003674
257960172	9375979	48924	10000.000000	31448	40	1.000000	31708	24	1.000000	20483601	0.003608
257925239	9396138	48693	10000.000000	31741	55	1.000000	31632	34	1.000000	20605495	0.002951
257941525	9386786	48889	10000.000000	31915	37	1.000000	31435	33	1.000000	20726428	0.003137
257988845	9369300	48616	10000.000000	31637	37	1.000000	31447	36	1.000000	20848091	0.002100
257992346	9367410	48993	10000.000000	31548	74	1.000000	31642	20	1.000000	20969436	0.001863
257964248	9375240	48753	10000.000000	31561	47	1.000000	31956	17	1.000000	21090847	0.001711
257873923	9402883	48933	10000.000000	31537	60	1.000000	31679	37	1.000000	21211087	0.001400
257981476	9378734	48901	10000.000000	31574	51	1.000000	31697	31	1.000000	21331758	0.001138
257976293	9370379	48987	10000.000000	31631	37	1.000000	31692	45	1.000000	21452051	0.000877
257912675	9367979	48624	10000.000000	31736	42	1.000000	31782	29	1.000000	21572089	0.000562
257931992	9377632	48823	10000.000000	31493	48	1.000000	31712	39	1.000000	21691865	0.000792
257976321	9377786	48911	10000.000000	31516	52	1.000000	31571	38	1.000000	21811754	0.000674
258026020	9365293	48962	10000.000000	31711	61	1.000000	31543	23	1.000000	21930526	0.000673
257975257	9372439	49064	10000.000000	31435	39	1.000000	31825	38	1.000000	22049398	0.000568
257962513	9372708	48847	10000.000000	31587	50	1.000000	31745	34	1.000000	22168109	0.000697
257943902	9367499	48871	10000.000000	31747	41	1.000000	31612	44	1.000000	22286863	0.000068
257969740	9386896	48490	10000.000000	31763	47	1.000000	31721	48	1.000000	22405296	-0.000006
257942712	9370439	48599	10000.000000	31419	40	1.000000	31670	45	1.000000	22523836	0.000261
257908715	9376180	48971	10000.000000	31734	41	1.000000	31932	36	1.000000	22642507	0.000120
257946766	9382382	48900	10000.000000	31542	66	1.000000	31956	39	1.000000	22761089	0.000116
257947478	9374066	49227	10000.000000	31392	31	1.000000	31686	30	1.000000	22879449	0.000124
257892391	9380623	48933	10000.000000	31827	40	1.000000	31685	33	1.000000	22997316	-0.000200
257977053	9372511	49202	10000.000000	31702	44	1.000000	31622	51	1.000000	23114286	-0.000301
257955989	9370610	48560	10000.000000	31902	33	1.000000	31871	37	1.000000	23232808	0.000110
257956237	9378385	48535	10000.000000	31746	62	1.000000	31579	53	1.000000	23350782	0.001860
257932081	9381278	49271	10000.000000	31479	48	1.000000	31675	48	1.000000	23467949	0.001973
npatches	nstrain	runtime	dt	init_x	init_y	init_y_blood	init_z	init_S	beta0	beta1	beta2	beta3	mean_beta	B	d	delta	delta_blood	b[0]	mut	m	CTL	c	g	epsilon	k	het	lambda	rho	omega	x_max	patch.dyna	DELTA	A	VA
10000	1	100.000000	0.001000	21900	9499	5000000	0.001000	10000000	25.211539	19.644749	25.940864	20.102567	20	800000000	0.010000	1.000000	432.000000	80000	0.000050	0.004800	0	0.500000	0.000000	2.500000	14.000000	0.500000	0.001000	0.001000	0.010000	31872	0	10.000000	7.000000	1.000000
sus	inf	inf_blood	z	x[0]	y[0][0]	z[0]	x[1]	y[1][0]	z[1]	S[0]	synchrony
219000000	94990000	5000000	10.000000	21900	9499	0.001000	21900	9499	0.001000	10000000	0.000000
126138081	51283994	266543	3941.516320	9896	6170	0.394152	12221	5254	0.394152	10635521	0.000000
193523009	23365199	121872	6325.803353	14758	3471	0.632580	18594	2463	0.632580	10939103	0.000000
225791798	15210217	79345	7771.765723	17537	2381	0.777177	22283	1657	0.777177	11159714	0.000000
243023646	11713698	61406	8648.676577	19839	1962	0.864868	24419	1250	0.864868	11335217	0.000000
252510898	9950185	51788	9180.483393	20600	1626	0.918048	25131	1045	0.918048	11485769	0.000000
257880294	9022722	46691	9503.000201	21105	1423	0.950300	25980	821	0.950300	11621145	0.000000
261042989	8474696	44186	9698.592075	21206	1754	0.969859	27195	710	0.969859	11748735	0.000000
262898791	8169979	42161	9817.209710	22213	1366	0.981721	26960	698	0.981721	11871226	0.000000
264065023	7972192	41583	9889.145947	22396	1337	0.988915	27346	625	0.988915	11990120	0.000000
264726689	7866735	40938	9932.772025	21588	1458	0.993277	27888	616	0.993277	12108143	0.000000
265100369	7797658	40263	9959.229270	21483	1550	0.995923	28195	553	0.995923	12224524	0.000000
265390024	7760728	40356	9975.274394	22143	1397	0.997527	27908	571	0.997527	12339934	0.000000
265583600	7732204	40274	9985.005037	21702	1344	0.998501	28351	510	0.998501	12455001	0.000000
265626375	7713988	40013	9990.906233	22056	1313	0.999091	27540	721	0.999091	12569465	0.000000
265676583	7710425	40094	9994.485041	21603	1481	0.999449	27346	597	0.999449	12683669	0.000000
265625764	7722354	40206	9996.655426	22616	1413	0.999666	28029	595	0.999666	12797853	0.000000
265724033	7704182	39982	9997.971667	21979	1290	0.999797	27637	546	0.999797	12911563	0.000000
265675285	7710227	40279	9998.769908	21725	1514	0.999877	27940	669	0.999877	13024935	0.000000
265732655	7701840	40130	9999.254005	22069	1431	0.999925	27958	545	0.999925	13138447	0.000000
265724368	7702103	39905	9999.547588	21792	1494	0.999955	27926	610	0.999955	13252072	0.000000
265746693	7699639	39723	9999.725632	22026	1299	0.999973	27249	680	0.999973	13364629	0.000000
265679403	7713176	39848	9999.833608	22057	1327	0.999983	28568	485	0.999983	13477534	0.000000
265733598	7696431	40039	9999.899091	22386	1442	0.999990	27289	599	0.999990	13590211	0.000000
265719483	7707042	40234	9999.938803	22242	1475	0.999994	27572	638	0.999994	13702211	0.000000
265727905	7701090	40145	9999.962887	22182	1251	0.999996	27567	594	0.999996	13814600	0.000000
265728250	7704886	40176	9999.977493	22118	1381	0.999998	28101	538	0.999998	13926515	0.000000
265762288	7707546	40132	9999.986350	22148	1346	0.999999	27676	613	0.999999	14038154	0.000000
265739421	7704809	40197	9999.991722	21522	1592	0.999999	27702	557	0.999999	14150625	0.000000
265802605	7689211	39833	9999.978986	22170	1437	0.999999	28419	463	0.999999	14262058	0.000000
265733284	7704793	40131	9999.987256	22617	1389	1.000000	28313	590	1.000000	14372848	0.000000
265781989	7704167	39807	9999.992271	22355	1392	1.000000	27872	573	1.000000	14484044	0.000000
265860645	7673858	40144	9999.995313	21968	1339	1.000000	27944	641	1.000000	14594973	0.000000
265767987	7699437	40254	9999.997157	21822	1680	1.000000	27837	567	1.000000	14705792	0.000000
265747847	7702482	40080	9999.998276	21691	1513	1.000000	27379	724	1.000000	14816554	0.000000
265737557	7701697	40086	9999.998955	22133	1268	1.000000	27805	567	1.000000	14926998	0.000000
265726873	7704986	39954	9999.999366	22416	1405	1.000000	28371	440	1.000000	15036641	0.000000
265749487	7706069	40159	9999.999615	21890	1392	1.000000	28465	398	1.000000	15147141	0.000000
265718780	7690999	39859	9999.999767	21946	1421	1.000000	28315	622	1.000000	15257449	0.000000
265740689	7702856	40319	9999.999859	21640	1415	1.000000	27283	581	1.000000	15367523	0.000000
265695202	7710592	40263	9999.999914	21764	1594	1.000000	27866	662	1.000000	15477595	-1.#IND00
265786643	7702265	40145	9999.999948	22036	1463	1.000000	27824	507	1.000000	15586153	0.000000
265735515	7705689	39936	9999.999968	21774	1402	1.000000	28208	567	1.000000	15696465	-0.002160
265745663	7693756	40217	9999.999981	22014	1440	1.000000	28316	477	1.000000	15805027	-0.004645
265752546	7704195	40076	9999.999988	22039	1454	1.000000	28534	474	1.000000	15913789	-0.023897
265746493	7697884	40257	9999.999993	21882	1479	1.000000	28245	557	1.000000	16022776	-0.015157
265755274	7695305	39882	9999.999996	22402	1405	1.000000	27980	597	1.000000	16132114	-0.013375
265704959	7704652	40466	9999.999997	22010	1467	1.000000	27791	565	1.000000	16241317	-0.007409
265748532	7701738	40369	9999.999998	22043	1384	1.000000	27813	629	1.000000	16349991	-0.007243
265703329	7701153	40354	9999.999999	21983	1440	1.000000	27240	683	1.000000	16458714	-0.006839
265764380	7698142	40112	9999.999999	21629	1656	1.000000	28107	525	1.000000	16567044	-0.008495
265711206	7715229	40114	10000.000000	22290	1316	1.000000	28156	586	1.000000	16675094	-0.008282
265748408	7707680	40163	10000.000000	22417	1243	1.000000	28205	541	1.000000	16783667	-0.005174
265713367	7699539	40156	10000.000000	21633	1457	1.000000	27442	672	1.000000	16890750	-0.005107
265761821	7704820	39820	10000.000000	22341	1424	1.000000	28038	537	1.000000	16997589	-0.010655
265666049	7716681	40003	10000.000000	21841	1438	1.000000	27997	630	1.000000	17104826	-0.009899
265743030	7702771	39873	9999.990076	22147	1318	1.000000	28110	446	1.000000	17212597	-0.009267
265787116	7704422	39769	9999.993982	22223	1455	1.000000	28631	476	1.000000	17319395	-0.011784
265770443	7697669	40163	9999.996350	21537	1661	1.000000	28020	565	1.000000	17426502	-0.010869
265743207	7696528	40130	9999.967600	21763	1528	1.000000	27847	628	1.000000	17533782	-0.010573
265765255	7695794	39992	9999.980351	22190	1417	1.000000	26950	650	1.000000	17639918	-0.009540
265722149	7710433	40154	9999.988084	22212	1387	1.000000	28695	456	1.000000	17746531	-0.008776
265720945	7705572	40404	9999.992773	22028	1319	1.000000	28341	568	1.000000	17852651	-0.007712
265733562	7703071	40079	9999.995617	22088	1524	1.000000	27629	573	1.000000	17958737	-0.007050
265747486	7697249	40399	9999.997342	21889	1469	1.000000	27551	648	1.000000	18065262	-0.006557
265767227	7699007	39780	9999.998388	22172	1433	1.000000	27121	728	1.000000	18170971	-0.006637
265750130	7688691	39761	9999.999022	21680	1451	1.000000	28215	480	1.000000	18276637	-0.006118
265698066	7706729	39956	9999.999407	22476	1318	1.000000	28455	561	1.000000	18381801	-0.007527
265738783	7699611	40289	9999.999640	21885	1421	1.000000	27591	581	1.000000	18488004	-0.007476
265715251	7707994	40173	9999.999782	21702	1518	1.000000	27764	601	1.000000	18593398	-0.007030
265749839	7709335	40264	9999.999868	22373	1381	1.000000	27805	525	1.000000	18698595	-0.006649
265766186	7694485	40243	9999.995847	21983	1322	1.000000	27870	596	1.000000	18803513	-0.006032
265738908	7693190	39629	9999.997481	22090	1472	1.000000	28344	500	1.000000	18907711	-0.006670
265732839	7712507	40287	9999.998472	21924	1445	1.000000	28052	507	1.000000	19013000	-0.006420
265728736	7705653	39864	9999.999074	21942	1429	1.000000	28528	553	1.000000	19117155	-0.006165
265735508	7700798	40459	9999.999438	22339	1303	1.000000	27286	753	1.000000	19221103	-0.005949
265689476	7709963	39935	9999.999659	21966	1419	1.000000	27609	565	1.000000	19325129	-0.006594
265783441	7689730	39818	9999.997529	21962	1367	1.000000	28614	406	1.000000	19429260	-0.006349
265758273	7695642	39940	9999.998501	21815	1546	1.000000	28207	620	1.000000	19533339	-0.006040
265800922	7701165	40044	9999.999091	21331	1510	1.000000	27916	606	1.000000	19636736	-0.005743
265804122	7699825	40014	9999.999449	21921	1320	1.000000	26980	806	1.000000	19740344	-0.003951
265717536	7702645	39837	9999.999666	21977	1270	1.000000	27755	546	1.000000	19843855	-0.003766
265698380	7703545	40015	9999.999797	22654	1377	1.000000	28219	533	1.000000	19947235	-0.003042
265762396	7698310	39986	9999.999877	21051	1654	1.000000	27907	529	1.000000	20050299	-0.002941
265757288	7705657	40125	9999.996685	22605	1375	1.000000	28219	499	1.000000	20153692	-0.002618
265709585	7709371	39962	9999.997990	21674	1435	1.000000	28326	515	1.000000	20256219	-0.002712
265737345	7699805	39809	9999.998781	21982	1385	1.000000	27820	572	1.000000	20358439	-0.002352
265726611	7703622	40119	9999.983994	22080	1381	1.000000	27658	552	1.000000	20460149	-0.002810
265664093	7716515	40005	9999.990293	21512	1612	1.000000	27739	632	1.000000	20562087	-0.002348
265697074	7697990	40141	9999.994113	21588	1506	1.000000	27402	697	1.000000	20664457	-0.002077
265797999	7701760	39774	9999.996430	21758	1438	1.000000	28089	575	1.000000	20766193	-0.002131
265751495	7696439	39798	9999.997835	22164	1470	1.000000	27984	520	1.000000	20867900	-0.002210
265779069	7700057	40121	9999.998687	22402	1318	1.000000	27933	512	1.000000	20968410	-0.001928
265761188	7686138	39984	9999.999204	22132	1424	1.000000	28220	561	1.000000	21069900	-0.001252
265716991	7701836	39931	9999.999517	22032	1462	1.000000	27656	613	1.000000	21170856	-0.002303
265776582	7691630	39962	9999.999707	22166	1358	1.000000	27591	639	1.000000	21271929	-0.002250
265720387	7706444	40231	9999.999822	22327	1328	1.000000	27548	596	1.000000	21373278	-0.001979
265705440	7698400	40277	9999.999892	21589	1624	1.000000	28045	548	1.000000	21474015	-0.002052
265723109	7709339	40410	9999.994589	22654	1191	1.000000	27335	701	1.000000	21573799	-0.002007
265737165	7697697	40299	9999.996718	21706	1562	1.000000	27120	648	1.000000	21674758	-0.002468
npatches	nstrain	runtime	dt	init_x	init_y	init_y_blood	init_z	init_S	beta0	beta1	beta2	beta3	mean_beta	B	d	delta	delta_blood	b[0]	mut	m	CTL	c	g	epsilon	k	het	lambda	rho	omega	x_max	patch.dyna	DELTA	A	VA
10000	1	100.000000	0.001000	21900	9499	5000000	0.001000	10000000	10.697435	11.366251	24.619365	17.045110	20	800000000	0.010000	1.000000	432.000000	80000	0.000050	0.004800	0	0.500000	0.000000	2.500000	15.000000	0.500000	0.001000	0.001000	0.010000	31872	0	10.000000	7.000000	1.000000
sus	inf	inf_blood	z	x[0]	y[0][0]	z[0]	x[1]	y[1][0]	z[1]	S[0]	synchrony
219000000	94990000	5000000	10.000000	21900	9499	0.001000	21900	9499	0.001000	10000000	0.000000
131747419	46550991	243033	3941.516320	19274	2738	0.394152	18805	2670	0.394152	10624322	0.000000
202791186	20176744	105184	6325.803353	28522	374	0.632580	28354	410	0.632580	10903918	0.000000
235969683	12654003	65869	7771.765723	31008	100	0.777177	30899	85	0.777177	11099063	0.000000
253229238	9478513	49091	8648.676577	31589	35	0.864868	31731	60	0.864868	11248813	0.000000
262646989	7933224	40977	9180.483393	31840	30	0.918048	31836	39	0.918048	11373753	0.000000
267831914	7103879	36946	9503.000201	31739	15	0.950300	31663	37	0.950300	11486211	0.000000
270888604	6630475	34913	9698.592075	31792	16	0.969859	31678	29	0.969859	11589777	0.000000
272709380	6352039	33437	9817.203532	31620	25	0.981721	31647	24	0.981721	11688115	0.000000
273763385	6209542	32361	9888.962271	31841	24	0.988915	31698	21	0.988915	11783503	0.000000
274426506	6092346	31783	9932.583631	31806	26	0.993277	31935	13	0.993277	11876866	0.000000
274802484	6038315	31103	9959.013475	31717	22	0.995923	31677	21	0.995923	11969340	0.000000
275057090	5992527	31404	9974.957947	31843	22	0.997527	31813	36	0.997527	12060319	0.000000
275192985	5986094	30949	9984.767061	31771	6	0.998501	31760	29	0.998501	12151289	0.000000
275265250	5961542	31121	9990.611140	31684	16	0.999091	31642	18	0.999091	12242049	0.000000
275369732	5963695	30951	9994.268711	31668	25	0.999449	31808	32	0.999449	12332738	0.000000
275307151	5963262	30907	9996.386897	31772	32	0.999666	31807	22	0.999666	12423515	0.000000
275439585	5948096	31067	9997.722727	31858	22	0.999797	31930	27	0.999797	12513449	0.000000
275437999	5941905	31069	9998.515492	31640	19	0.999877	31818	14	0.999877	12603887	0.000000
275365334	5961393	30961	9998.845241	31597	28	0.999925	31761	33	0.999925	12693709	0.000000
275418548	5949485	30953	9999.218358	31992	18	0.999955	31952	21	0.999955	12782995	0.000000
275422391	5944448	31078	9999.311585	31780	14	0.999973	31925	22	0.999973	12873060	0.000000
275414437	5950398	30901	9999.489607	31745	11	0.999983	31854	11	0.999983	12962613	0.000000
275476603	5940892	31021	9999.536411	31888	16	0.999990	31831	25	0.999990	13051558	0.000000
275447869	5956786	30702	9999.605398	31720	19	0.999994	31794	35	0.999994	13140245	0.000000
275430526	5947266	30799	9999.718410	31775	28	0.999996	31708	31	0.999996	13229412	0.000000
275412893	5954330	30790	9999.691330	31747	28	0.999998	31872	16	0.999998	13317744	0.000000
275432906	5951944	30887	9999.703467	32013	11	0.999999	31767	22	0.999999	13406007	0.000000
275414517	5954400	30902	9999.697346	31951	18	0.999999	31835	8	0.999999	13494728	0.000000
275432463	5946859	31075	9999.769080	31814	7	0.999999	31800	31	0.999999	13583792	0.000000
275419753	5955823	30629	9999.795677	31873	19	1.000000	31699	22	1.000000	13671975	0.000000
275447061	5945627	30967	9999.714412	31901	28	1.000000	31730	22	1.000000	13759490	0.000000
275415332	5959567	30916	9999.710952	31812	14	1.000000	31710	22	1.000000	13847016	0.000000
275401953	5946869	30849	9999.707062	31667	12	1.000000	31795	13	1.000000	13934945	0.000000
275430641	5949215	31064	9999.568929	31599	18	1.000000	31887	6	1.000000	14022614	0.000000
275430436	5955096	30918	9999.636523	31900	23	1.000000	31760	21	1.000000	14110568	0.000000
275431850	5944088	30838	9999.656197	31690	11	1.000000	31653	20	1.000000	14198317	0.000000
275463925	5947977	31013	9999.690755	31688	11	1.000000	31844	19	1.000000	14285509	0.000000
275377381	5949424	31075	9999.762568	31814	18	1.000000	31810	8	1.000000	14372822	0.000000
275391788	5962135	30982	9999.723664	31736	19	1.000000	31995	20	1.000000	14459677	0.000000
275418910	5955193	31118	9999.763438	31674	24	1.000000	31808	19	1.000000	14546268	-1.#IND00
275391221	5959646	30896	9999.608823	31945	15	1.000000	32154	15	1.000000	14633231	-1.#IND00
275451204	5943846	30879	9999.669555	31809	22	1.000000	31773	39	1.000000	14719677	0.001916
275427932	5943214	31188	9999.724013	31652	9	1.000000	31716	16	1.000000	14806412	0.003593
275401642	5957747	31079	9999.758123	31667	34	1.000000	31822	12	1.000000	14892910	0.001059
275459123	5941482	30774	9999.681362	31625	20	1.000000	31506	25	1.000000	14978837	0.003421
275440804	5941183	31080	9999.711984	31665	25	1.000000	31785	27	1.000000	15064775	0.008794
275389523	5947057	30915	9999.729713	31884	12	0.978629	31727	22	1.000000	15150380	0.007489
275398998	5952095	31154	9999.743851	31601	14	0.987040	31945	16	1.000000	15236661	0.006696
275443470	5948594	30999	9999.732392	31751	30	0.992140	31920	14	1.000000	15322839	0.003802
275461289	5949631	30737	9999.662613	31710	12	0.995233	31731	35	1.000000	15408371	0.002618
275459523	5946769	31266	9999.638234	31899	16	0.997109	31841	10	1.000000	15493993	0.001203
275417970	5950951	31090	9999.735512	31763	13	0.998247	31615	30	1.000000	15579736	0.001433
275385922	5965220	30935	9999.797132	31763	15	0.998937	31801	19	1.000000	15664497	0.001079
275439030	5938685	30914	9999.742611	31717	21	0.999355	31890	19	1.000000	15749269	0.001204
275457207	5938493	31071	9999.623474	31802	13	0.999609	31684	16	1.000000	15835005	0.002161
275451054	5955705	31143	9999.683332	31783	30	0.999763	31543	18	1.000000	15919237	0.002126
275435611	5950052	30968	9999.653230	32088	24	0.999856	31637	22	1.000000	16003822	0.002150
275410646	5938138	31050	9999.675945	31574	28	0.999913	31862	15	1.000000	16088847	0.003569
275423465	5947259	31133	9999.720542	31578	20	0.999947	31602	26	1.000000	16173255	0.003342
275402837	5954745	31059	9999.671989	31666	11	0.999968	31872	19	1.000000	16258086	0.003596
275476303	5946200	31142	9999.725331	31779	34	0.999981	31554	15	1.000000	16342268	0.003482
275455741	5943314	30806	9999.779759	31703	21	0.999988	31881	13	1.000000	16426452	0.002828
275441580	5945275	31120	9999.695086	31922	13	0.999993	31690	16	1.000000	16509772	0.002645
275370891	5947511	30883	9999.757417	31772	9	0.999996	31841	18	1.000000	16593363	0.004905
275420356	5953336	30846	9999.737885	31843	21	0.999997	31908	23	1.000000	16676767	0.004635
275357604	5954245	30957	9999.765638	31817	32	0.999998	31671	16	1.000000	16760048	0.004324
275450959	5940089	30553	9999.767223	31922	22	0.999999	31933	11	1.000000	16843197	0.004289
275485033	5935787	30979	9999.825313	31557	27	0.999999	32041	28	1.000000	16926678	0.002967
275367006	5961179	30914	9999.787680	31814	20	1.000000	31854	11	1.000000	17009387	0.002108
275437853	5948222	31051	9999.864024	31901	21	1.000000	31885	16	1.000000	17092235	0.001891
275445676	5947195	30901	9999.806550	31787	13	1.000000	31845	29	1.000000	17175048	0.002021
275436517	5953797	31079	9999.759837	31838	16	1.000000	31683	29	1.000000	17257862	0.002202
275471752	5939083	31092	9999.654322	31898	21	1.000000	31897	21	1.000000	17340056	0.002725
275393437	5957008	31096	9999.681481	31831	26	1.000000	31884	19	1.000000	17422651	0.002989
275431319	5942412	31122	9999.608435	31601	17	1.000000	31867	31	1.000000	17505091	0.002887
275394359	5964626	31095	9999.617463	31850	25	1.000000	31621	9	1.000000	17586898	0.003084
275390108	5951720	31095	9999.721106	31729	9	1.000000	31832	20	1.000000	17669089	0.002809
275439163	5953374	30997	9999.763487	31833	37	1.000000	31675	30	1.000000	17751183	0.002468
275405514	5942151	30897	9999.743521	31964	17	1.000000	31522	17	1.000000	17833462	0.002231
275422203	5954578	30720	9999.771543	31912	28	1.000000	31650	25	1.000000	17915411	0.002103
275380968	5958268	31379	9999.678020	31872	13	1.000000	31635	19	1.000000	17997649	0.001997
275465443	5948230	31018	9999.578413	31772	18	1.000000	31778	22	1.000000	18079540	0.002041
275437733	5946248	30928	9999.683992	32047	28	1.000000	31704	47	1.000000	18161750	0.001780
275423142	5953608	31104	9999.780867	31799	33	1.000000	31864	25	1.000000	18242882	0.001963
275436163	5954795	31005	9999.749211	31830	19	1.000000	31645	16	1.000000	18323569	0.001771
275443636	5948053	30805	9999.763051	31967	13	1.000000	31864	32	1.000000	18404344	0.001711
275430929	5961778	31100	9999.816124	31558	18	1.000000	31488	19	1.000000	18485591	0.001961
275410857	5942906	31069	9999.747181	31806	22	1.000000	31806	25	1.000000	18566777	0.001601
275436148	5943651	30806	9999.743945	31764	22	1.000000	31772	21	1.000000	18647372	0.001072
275427324	5951640	30908	9999.761968	31965	19	1.000000	31620	27	1.000000	18728312	0.001047
275397726	5951234	31147	9999.811086	31706	11	1.000000	31821	19	1.000000	18808965	0.000376
275372379	5966179	31425	9999.614815	31707	34	1.000000	31756	26	1.000000	18889430	-0.000051
275402076	5953444	31192	9999.642601	31855	13	1.000000	31659	12	1.000000	18969910	-0.000216
275477886	5940891	30762	9999.601300	31845	19	1.000000	31719	28	1.000000	19050481	-0.000357
275451661	5938681	30898	9999.560887	31869	17	1.000000	31833	10	1.000000	19130703	-0.000289
275419631	5954119	31009	9999.612935	31922	13	1.000000	31566	25	1.000000	19210228	-0.000224
275390462	5947276	31190	9999.730370	31821	12	1.000000	31856	19	1.000000	19289760	-0.000368
275419487	5951219	30814	9999.654229	31739	23	1.000000	31793	18	1.000000	19369125	-0.000532
275390414	5961374	31152	9999.656309	31629	15	1.000000	32024	22	1.000000	19448456	-0.000365
npatches	nstrain	runtime	dt	init_x	init_y	init_y_blood	init_z	init_S	beta0	beta1	beta2	beta3	mean_beta	B	d	delta	delta_blood	b[0]	mut	m	CTL	c	g	epsilon	k	het	lambda	rho	omega	x_max	patch.dyna	DELTA	A	VA
10000	1	100.000000	0.001000	21900	9499	5000000	0.001000	10000000	19.353658	11.676833	15.387235	21.812528	20	800000000	0.010000	1.000000	432.000000	80000	0.000050	0.004800	0	0.500000	0.000000	2.500000	16.000000	0.500000	0.001000	0.001000	0.010000	31872	0	10.000000	7.000000	1.000000
sus	inf	inf_blood	z	x[0]	y[0][0]	z[0]	x[1]	y[1][0]	z[1]	S[0]	synchrony
219000000	94990000	5000000	10.000000	21900	9499	0.001000	21900	9499	0.001000	10000000	0.000000
136310889	42551480	222420	3941.516320	13339	4311	0.394152	18687	2679	0.394152	10615125	0.000000
210147213	17677207	92412	6325.803353	20923	1771	0.632580	28948	340	0.632580	10876818	0.000000
243864650	10737983	55948	7771.765723	24778	979	0.777177	31121	62	0.777177	11052375	0.000000
261111377	7838982	40801	8648.676577	27006	671	0.864868	31531	31	0.864868	11182996	0.000000
270440948	6428038	33625	9180.479110	29115	377	0.918048	31728	27	0.918048	11287966	0.000000
275579570	5687249	29497	9502.984703	30223	239	0.950300	31648	21	0.950300	11380346	0.000000
278609487	5246554	27137	9698.021094	30460	202	0.969859	31665	14	0.969859	11464334	0.000000
280379374	5011505	26247	9815.637871	30315	223	0.981721	31869	19	0.981721	11544072	0.000000
281454525	4865583	25414	9886.941590	30844	111	0.988915	31843	21	0.988915	11620614	0.000000
282087643	4775920	24819	9929.684886	30903	196	0.993277	31748	12	0.993277	11694569	0.000000
282432418	4724436	24599	9955.230455	30486	190	0.995923	31776	23	0.995923	11768001	0.000000
282660035	4702298	24494	9969.892575	30325	168	0.997527	31848	8	0.997527	11840303	0.000000
282802835	4681734	24355	9978.823950	30721	107	0.998501	31830	13	0.928135	11913038	0.000000
282936063	4663353	24297	9984.256391	30835	153	0.999091	31754	26	0.956417	11984910	0.000000
282935937	4667915	24453	9987.528972	31011	76	0.999449	31914	23	0.973569	12056394	0.000000
282918124	4670080	24534	9989.519581	31257	65	0.999666	31730	6	0.983971	12128290	0.000000
282963553	4664483	24291	9990.858408	31190	76	0.999797	31970	3	0.990279	12199682	0.000000
282981961	4653802	24135	9991.604603	31072	105	0.999877	31985	10	0.994105	12270391	0.000000
283012757	4659799	24353	9990.712065	31043	110	0.999925	32024	26	0.996425	12340639	0.000000
283077174	4639325	23979	9991.430834	31401	109	0.999955	31650	16	0.997832	12411735	0.000000
283022174	4659005	24283	9992.112940	30773	230	0.999973	31937	9	0.998685	12482572	0.000000
283053142	4649570	24140	9992.304808	30448	196	0.999983	31764	11	0.999203	12553974	0.000000
283020533	4651762	23984	9992.093001	30717	125	0.999990	31600	10	0.999516	12624973	0.000000
283054838	4645489	24493	9992.329370	30835	108	0.999994	31873	10	0.999707	12694867	0.000000
283035640	4652516	24238	9991.792798	30771	144	0.999996	31795	14	0.999822	12765523	0.000000
283048086	4648178	24132	9991.810417	30851	122	0.999998	31731	14	0.999892	12835679	0.000000
283008942	4653090	24273	9991.529547	31180	107	0.999999	31742	17	0.999935	12905723	0.000000
283006887	4655793	24279	9991.887489	30511	178	0.999999	31850	19	0.999960	12975988	0.000000
283002754	4651570	24394	9992.058580	30757	149	0.999999	31640	15	0.999976	13046124	0.000000
283067217	4632269	23950	9992.264550	30767	109	1.000000	31791	14	0.999985	13116090	0.000000
283067071	4650647	24177	9992.559375	30828	94	1.000000	31635	11	0.999991	13185578	0.000000
283020593	4659154	24293	9992.807888	30966	189	1.000000	31931	9	0.999995	13255899	0.000000
282945996	4655633	24101	9992.667244	30504	158	1.000000	31830	15	0.999997	13325580	0.000000
283078509	4632014	24184	9992.752999	31200	78	1.000000	31840	22	0.999998	13395266	0.000000
283038526	4647665	24127	9993.213529	31421	64	1.000000	31857	14	0.999999	13464606	0.000000
282959400	4660430	24101	9992.895625	30961	124	1.000000	31937	6	0.999999	13533925	0.000000
283014502	4648838	24229	9992.770403	30769	120	1.000000	31726	12	1.000000	13602645	0.000000
282979337	4658805	24505	9992.742259	30675	177	1.000000	31869	24	1.000000	13672210	0.000000
283053607	4642226	24097	9992.334106	30848	106	1.000000	31850	7	1.000000	13741004	0.000000
283015359	4655631	23982	9992.651695	30732	184	1.000000	31839	13	1.000000	13810159	-1.#IND00
283073673	4641225	24097	9992.644556	30636	241	1.000000	31815	17	1.000000	13878930	-0.001600
283050090	4651085	23985	9992.569902	30624	130	1.000000	31866	19	1.000000	13947334	-0.001710
283024491	4647632	24202	9992.307347	30659	146	1.000000	31979	19	1.000000	14015311	-0.003037
283038218	4655309	24308	9992.600148	31123	88	1.000000	31893	18	1.000000	14083708	-0.004034
283037418	4644852	24152	9992.387185	31294	80	1.000000	31766	18	1.000000	14151686	-0.003098
283042777	4652351	24475	9992.231676	31060	74	1.000000	31595	12	0.988270	14219999	-0.003307
283021513	4642143	24378	9992.351162	30803	147	1.000000	31812	16	0.992887	14287939	-0.001300
283021520	4655432	24089	9992.288335	30872	57	1.000000	31884	6	0.995686	14356047	-0.001722
283078932	4642886	24262	9992.486585	30950	151	1.000000	31748	15	0.997384	14424284	-0.003436
283061790	4636485	24182	9992.705954	30358	160	1.000000	31919	11	0.998413	14491672	-0.001455
283068008	4633840	24124	9992.329415	30100	167	1.000000	31848	13	0.990027	14559476	0.001981
283073939	4644104	24365	9992.501699	30440	145	1.000000	31870	15	0.993952	14627294	0.003562
283057119	4649383	23993	9992.288619	30814	130	1.000000	31849	15	0.996332	14695389	0.002861
283009657	4645171	24081	9993.202496	31028	116	1.000000	31764	12	0.997776	14762471	0.001820
282982325	4665043	23984	9993.307016	31177	92	1.000000	31818	12	0.998651	14829691	0.000433
282975494	4655363	24309	9993.338395	31442	66	1.000000	31931	21	0.999182	14898113	0.002571
283074207	4639127	24335	9993.342473	30744	180	1.000000	31883	20	0.999504	14964809	0.002311
283036977	4658046	24411	9993.058240	30086	289	1.000000	32006	21	0.999699	15032048	0.003068
283028633	4648315	24388	9993.431708	30382	162	1.000000	31781	24	0.999818	15099018	0.004595
283067858	4648232	24037	9992.930771	30971	84	1.000000	31782	15	0.999889	15165822	0.004541
283018674	4650941	24436	9992.927116	30962	111	1.000000	31667	34	0.999933	15233252	0.003272
283036429	4642957	24484	9993.066072	30714	144	1.000000	31806	17	0.999959	15300574	0.002597
283005438	4659704	24286	9993.062459	30752	97	1.000000	31911	17	0.999975	15366958	0.002409
283012448	4648772	24138	9992.875886	30958	77	1.000000	31729	19	0.999985	15433013	0.002275
283037457	4661645	24179	9992.393998	30526	174	1.000000	31824	18	0.999991	15499401	0.002707
283027756	4653415	24194	9992.101487	30652	152	1.000000	31656	24	0.999994	15565749	0.003625
283022681	4641822	24120	9991.636298	30796	105	1.000000	31827	6	0.999997	15632137	0.003575
283059198	4640081	24183	9991.976126	30766	169	1.000000	31937	12	0.999998	15698333	0.004648
283082387	4639188	23905	9992.223773	30448	192	1.000000	31851	18	0.999999	15764102	0.003524
283041675	4650709	24128	9992.393124	30669	182	1.000000	31851	15	0.999999	15830042	0.001407
283033185	4655466	24288	9992.270350	30787	96	1.000000	31876	18	1.000000	15895900	0.001187
282992531	4649274	24084	9992.596733	30899	134	1.000000	31839	27	1.000000	15961745	0.001260
283028930	4650999	24043	9992.589424	31146	74	1.000000	31751	16	1.000000	16027055	0.001455
283002165	4656056	24120	9992.089927	31143	85	1.000000	32000	22	1.000000	16092626	0.003266
283030221	4650011	24378	9992.237847	30974	81	1.000000	31836	16	1.000000	16158052	0.001665
283008601	4653012	24392	9993.223568	30984	103	1.000000	31657	16	1.000000	16223267	0.001464
283045264	4643790	24377	9993.078692	31019	83	1.000000	31754	10	1.000000	16288107	0.001366
283072074	4648384	24331	9992.546814	30744	131	1.000000	31614	21	1.000000	16352795	0.002355
283048768	4649809	24112	9992.587828	30779	162	1.000000	31907	10	1.000000	16417498	0.002334
283039804	4641192	24239	9992.421145	30977	98	1.000000	31829	19	1.000000	16482283	0.002146
283038212	4658620	24180	9993.099270	30769	162	1.000000	31611	10	0.993755	16547066	0.002059
283010351	4647929	24356	9993.236571	30837	118	1.000000	31846	22	0.996212	16612020	0.001494
283057561	4651503	24077	9992.986595	30674	147	1.000000	31674	20	0.997703	16676392	0.001431
283022734	4643143	24053	9992.866826	30612	113	1.000000	31583	14	0.998607	16740789	0.001564
283023981	4656221	23768	9992.628507	30366	261	1.000000	31945	14	0.999155	16804583	0.001642
283038109	4645985	24286	9992.772068	30131	205	1.000000	31745	13	0.984038	16868657	0.001404
283031802	4650129	24100	9993.058387	30584	153	1.000000	31858	11	0.990320	16932508	0.001612
283047587	4644540	24220	9993.325935	31113	89	1.000000	31939	8	0.994129	16996757	0.001736
283038843	4649377	24248	9992.705451	31240	96	1.000000	31808	18	0.996440	17060855	0.001720
283053337	4648587	24208	9992.663275	31099	105	1.000000	31705	19	0.997841	17124250	0.001395
283034902	4654903	24479	9991.846001	30835	156	1.000000	31686	10	0.998691	17188168	0.001509
283089026	4652678	24051	9992.462972	30857	102	1.000000	31575	22	0.999206	17251404	0.001152
283023827	4652270	24327	9992.351980	30912	164	1.000000	31641	9	0.999518	17315375	0.001178
283043320	4647120	24283	9992.000435	30507	209	1.000000	31805	10	0.999708	17378952	0.001104
283035388	4644648	24300	9991.588092	30980	101	1.000000	31681	11	0.999823	17442214	0.001068
283019710	4642022	24044	9991.513529	30793	174	1.000000	31781	13	0.999893	17505686	0.001426
283063527	4644372	24331	9992.086369	30371	210	1.000000	31811	17	0.999935	17569084	0.001481
283047378	4639319	24165	9992.085886	30830	116	1.000000	31820	12	0.999960	17632424	0.002943
283046440	4645021	24019	9992.328057	31252	99	1.000000	31822	30	0.999976	17695648	0.003276
npatches	nstrain	runtime	dt	init_x	init_y	init_y_blood	init_z	init_S	beta0	beta1	beta2	beta3	mean_beta	B	d	delta	delta_blood	b[0]	mut	m	CTL	c	g	epsilon	k	het	lambda	rho	omega	x_max	patch.dyna	DELTA	A	VA
10000	1	100.000000	0.001000	21900	9499	5000000	0.001000	10000000	14.155507	26.200024	20.838894	16.252351	20	800000000	0.010000	1.000000	432.000000	80000	0.000050	0.004800	0	0.500000	0.000000	2.500000	17.000000	0.500000	0.001000	0.001000	0.010000	31872	0	10.000000	7.000000	1.000000
sus	inf	inf_blood	z	x[0]	y[0][0]	z[0]	x[1]	y[1][0]	z[1]	S[0]	synchrony
219000000	94990000	5000000	10.000000	21900	9499	0.001000	21900	9499	0.001000	10000000	0.000000
141061012	38856512	203487	3941.516320	17128	2898	0.394152	10898	4945	0.394152	10607022	0.000000
217412630	15467988	80381	6325.803353	27107	456	0.632580	16840	2485	0.632580	10850681	0.000000
251419161	9063289	47119	7771.765723	30607	111	0.777177	20184	1664	0.777177	11006911	0.000000
268420438	6446980	33903	8648.674947	31583	46	0.864868	21237	1443	0.864868	11118756	0.000000
277433358	5182654	26819	9180.232634	31521	26	0.918048	23352	1154	0.918048	11206244	0.000000
282475597	4519600	23610	9500.911177	32006	10	0.950300	24147	863	0.950300	11280882	0.000000
285276840	4143770	21662	9691.250129	31903	18	0.969859	24234	965	0.969859	11348398	0.000000
287039767	3929194	20434	9801.086895	31691	39	0.973741	24570	927	0.981721	11410365	0.000000
288025016	3799969	19857	9861.092132	31725	10	0.984075	24655	932	0.988915	11470764	0.000000
288614112	3731604	19591	9893.759210	31852	8	0.965620	25472	753	0.993277	11528920	0.000000
288983311	3684909	19322	9915.887753	31771	10	0.979150	24810	811	0.995923	11585893	0.000000
289214027	3656381	19023	9926.166008	31809	12	0.987356	24538	929	0.997527	11642467	0.000000
289315028	3648720	19076	9928.938880	31823	16	0.992332	24201	950	0.998501	11698524	0.000000
289444965	3621478	18880	9933.404022	31714	11	0.995350	25023	816	0.999091	11754825	0.000000
289426932	3632520	18806	9935.588761	31660	10	0.997180	25271	846	0.999449	11811203	0.000000
289545761	3613866	18740	9936.299554	31861	11	0.998290	24688	874	0.999666	11866593	0.000000
289488772	3622736	19052	9932.759347	31789	7	0.998963	25300	675	0.999797	11921389	0.000000
289492905	3620600	18977	9934.336371	31901	15	0.999371	24911	821	0.999877	11976704	0.000000
289548627	3609029	18927	9936.322281	31800	4	0.999619	24901	858	0.999925	12032132	0.000000
289510583	3625977	18985	9937.336074	31731	22	0.999769	24582	1092	0.999955	12087435	0.000000
289611355	3599641	18829	9935.816446	32070	14	0.999860	25179	979	0.999973	12142344	0.000000
289528697	3627293	18924	9934.720291	31798	4	0.999915	25230	916	0.999983	12197471	0.000000
289544398	3607989	18799	9936.776910	31946	12	0.986704	24648	869	0.999990	12252119	0.000000
289603453	3608157	18666	9935.837702	31602	14	0.991937	25496	782	0.999994	12306648	0.000000
289495016	3618974	18986	9933.515127	31771	13	0.995110	24671	965	0.999996	12361241	0.000000
289554694	3613990	18624	9934.517508	31660	32	0.997034	24791	820	0.999998	12415835	0.000000
289573110	3606812	18745	9935.200646	31543	8	0.981258	24652	971	0.999999	12470763	0.000000
289535260	3622340	19156	9932.738308	31776	17	0.988634	25011	857	0.999999	12525558	0.000000
289573923	3610863	18649	9934.245093	31883	13	0.993107	24836	893	0.999999	12579979	0.000000
289524069	3617848	18688	9933.165982	31821	7	0.995820	25419	768	1.000000	12634024	0.000000
289511160	3622170	19146	9932.497284	31933	8	0.997465	24237	819	1.000000	12688371	0.000000
289535936	3605862	18822	9934.885203	31901	16	0.998463	24595	915	1.000000	12742448	0.000000
289517326	3619588	19007	9935.327079	31783	13	0.999068	25151	834	1.000000	12796693	0.000000
289547721	3613746	18900	9935.538650	31684	23	0.999435	24286	969	1.000000	12850452	0.000000
289453378	3622715	19056	9935.825605	31888	12	0.999657	25032	930	1.000000	12904795	0.000000
289495370	3624481	19008	9935.354515	31676	17	0.999792	24413	923	1.000000	12958718	0.000000
289546802	3607221	18875	9935.443345	31673	15	0.999874	24707	854	1.000000	13012855	0.000000
289545986	3609699	18953	9935.861626	31925	22	0.999924	25170	840	1.000000	13067044	0.000000
289510981	3615035	18650	9935.519838	32113	15	0.999954	24922	845	1.000000	13120958	0.000000
289504269	3622093	18903	9934.650180	31797	8	0.977333	25466	744	1.000000	13175114	-1.#IND00
289530976	3612749	18774	9936.439009	31947	13	0.986254	24559	898	1.000000	13228855	-1.#IND00
289496285	3615265	18828	9935.197973	31587	8	0.991664	24977	776	1.000000	13282136	-0.028988
289484140	3624970	18915	9934.155254	31932	12	0.977489	25777	634	1.000000	13335680	-0.021152
289552161	3606018	18480	9935.277204	31794	7	0.986348	25066	791	1.000000	13388997	-0.035631
289499627	3626950	18487	9934.255563	31498	36	0.991721	23836	1002	1.000000	13442033	-0.023878
289536051	3614692	18875	9934.580861	31782	20	0.994979	25852	784	1.000000	13494962	-0.018174
289513789	3616005	18753	9934.482279	31905	23	0.996955	24568	900	1.000000	13547917	-0.018260
289553641	3609209	18554	9934.279368	31626	20	0.998153	24817	766	1.000000	13601161	-0.014945
289546168	3612018	18736	9932.955825	31691	21	0.998880	25084	801	1.000000	13654071	-0.013358
289533770	3616191	18849	9933.463534	31664	14	0.999321	24783	771	1.000000	13706587	-0.009561
289561282	3609933	18726	9933.341348	32012	9	0.999588	24877	808	1.000000	13758999	-0.009288
289580780	3611937	18763	9932.916829	31916	19	0.999750	24855	904	1.000000	13811193	-0.010861
289536397	3615924	18909	9932.827287	31690	8	0.999849	25696	780	1.000000	13863704	-0.008520
289543363	3605194	18888	9933.182119	31584	5	0.995182	24807	878	1.000000	13915714	-0.007437
289554665	3613377	18608	9933.980803	31690	9	0.997078	25228	721	1.000000	13968445	-0.007550
289581679	3611098	18718	9934.075935	31910	10	0.998228	24859	928	1.000000	14020737	-0.007044
289506407	3624270	19096	9936.885012	31824	6	0.998925	24797	853	1.000000	14073349	-0.006600
289545374	3615959	18953	9937.308876	31619	4	0.965770	24714	965	1.000000	14126007	-0.005747
289528498	3613082	18730	9938.904837	31632	14	0.979241	24576	817	1.000000	14177485	-0.007726
289515263	3614446	18856	9939.867721	32103	13	0.987410	24982	834	1.000000	14229472	-0.007663
289556456	3608173	18763	9937.325909	31805	13	0.992365	25426	866	1.000000	14281590	-0.007018
289564406	3612956	18877	9935.659670	32052	6	0.995370	25044	794	1.000000	14332932	-0.006726
289564684	3608930	18922	9933.536058	31793	12	0.997192	24430	954	1.000000	14384418	-0.005599
289532969	3613366	18857	9932.846520	31688	16	0.998297	25103	776	1.000000	14435959	-0.004654
289556093	3613422	18871	9933.758705	31552	24	0.998967	25220	847	1.000000	14487611	-0.004646
289479217	3618671	18801	9934.124682	31884	9	0.999374	25360	796	1.000000	14538823	-0.004863
289518742	3612238	18855	9934.320939	31796	1	0.960637	25348	837	1.000000	14590499	-0.003458
289554579	3614426	18865	9935.051220	31735	13	0.928574	24660	818	1.000000	14641442	-0.003439
289496190	3627203	18771	9936.125977	31820	16	0.956683	24637	884	1.000000	14692741	-0.003172
289575844	3609358	18634	9938.447910	31864	4	0.909082	25165	640	1.000000	14744170	-0.002001
289502562	3628664	19359	9935.113018	31763	10	0.944863	25231	765	1.000000	14794746	-0.002399
289520099	3622313	18828	9934.501013	31818	16	0.966562	25074	863	1.000000	14845803	-0.002414
289551964	3614522	18862	9931.708800	31602	20	0.979721	24326	934	1.000000	14896039	-0.002105
289541025	3608765	18820	9932.140218	31779	4	0.987702	25050	979	1.000000	14947309	-0.001860
289520591	3618920	18812	9932.428375	32014	11	0.992542	24761	917	1.000000	14998195	-0.001735
289482733	3623436	18684	9931.288831	31661	12	0.995477	25362	834	1.000000	15048900	-0.001671
289540437	3620960	18711	9934.620942	31911	6	0.997257	23637	1081	1.000000	15099603	-0.002266
289529406	3613261	19048	9934.422167	31809	11	0.998336	25025	795	1.000000	15150788	-0.002024
289516831	3625331	18918	9933.747151	31584	18	0.998991	25255	774	1.000000	15200786	-0.002081
289496609	3626553	18808	9933.922156	31575	30	0.999388	24695	889	1.000000	15251945	-0.002331
289570738	3604975	18746	9933.185717	31495	3	0.999629	25182	758	1.000000	15302332	-0.002547
289506187	3618362	19160	9937.285599	31785	14	0.999775	25100	909	1.000000	15352585	-0.002447
289538520	3614342	19029	9937.275239	31614	21	0.999864	25278	850	1.000000	15402022	-0.002344
289548468	3614783	18939	9934.647235	31985	10	0.999917	25541	633	1.000000	15452516	-0.002206
289509323	3607195	18827	9933.309015	31680	11	0.999950	24654	935	1.000000	15503230	-0.002036
289550709	3617909	18968	9935.565963	31848	19	0.999970	24923	726	1.000000	15552842	-0.002043
289515194	3611259	18956	9935.164320	31570	25	0.999982	24953	849	1.000000	15602202	-0.002052
289547150	3612196	18768	9934.884579	31910	10	0.938649	24743	971	1.000000	15651719	-0.001863
289469976	3619983	18791	9936.835510	31802	22	0.962793	24728	859	1.000000	15701413	-0.001606
289536211	3615414	19101	9938.192359	31607	26	0.977436	25131	725	1.000000	15751162	-0.001306
289479724	3618952	18975	9937.543718	31712	18	0.986316	25370	882	1.000000	15800766	-0.000033
289616495	3601785	18672	9937.000712	31670	21	0.991701	25474	683	1.000000	15850522	-0.000170
289529848	3619208	18865	9935.632243	31537	18	0.994967	24978	863	1.000000	15899852	0.001604
289591620	3604220	18684	9936.273718	31419	11	0.996948	25468	845	1.000000	15948902	0.002216
289532372	3622689	18907	9935.541192	31598	17	0.998149	24673	861	1.000000	15998060	0.002400
289583346	3606368	18841	9934.497862	31772	10	0.998877	24940	885	1.000000	16046933	0.002468
289545770	3609939	18697	9937.356590	31813	8	0.999319	24671	778	1.000000	16096157	0.002101
289533197	3612976	18968	9937.389685	31609	10	0.999587	25156	893	1.000000	16145026	0.002312
289487386	3620941	18810	9937.948429	31878	1	0.843082	24749	845	1.000000	16194396	0.002242
npatches	nstrain	runtime	dt	init_x	init_y	init_y_blood	init_z	init_S	beta0	beta1	beta2	beta3	mean_beta	B	d	delta	delta_blood	b[0]	mut	m	CTL	c	g	epsilon	k	het	lambda	rho	omega	x_max	patch.dyna	DELTA	A	VA
10000	1	100.000000	0.001000	21900	9499	5000000	0.001000	10000000	29.798422	12.114454	11.577230	24.748307	20	800000000	0.010000	1.000000	432.000000	80000	0.000050	0.004800	0	0.500000	0.000000	2.500000	18.000000	0.500000	0.001000	0.001000	0.010000	31872	0	10.000000	7.000000	1.000000
sus	inf	inf_blood	z	x[0]	y[0][0]	z[0]	x[1]	y[1][0]	z[1]	S[0]	synchrony
219000000	94990000	5000000	10.000000	21900	9499	0.001000	21900	9499	0.001000	10000000	0.000000
145851077	35440498	185666	3941.516320	10099	4927	0.394152	19201	2144	0.394152	10597498	0.000000
224821250	13417161	70030	6325.803353	15363	2556	0.632580	29111	219	0.632580	10820907	0.000000
258981889	7552119	39214	7771.765723	18716	1665	0.777177	31288	13	0.777177	10958275	0.000000
275680355	5196915	27054	8648.620293	20153	1556	0.864868	31840	25	0.864868	11052629	0.000000
284465416	4066881	21266	9176.733942	21247	1196	0.918048	31842	8	0.918048	11122786	0.000000
289242997	3477452	18361	9480.868885	21859	1142	0.950300	31756	8	0.950300	11180893	0.000000
291997896	3146454	16383	9636.103002	22516	1039	0.969859	31888	12	0.940851	11231429	0.000000
293625507	2961189	15470	9697.704032	22625	1203	0.981721	31488	8	0.964129	11277711	0.000000
294571127	2846556	14956	9726.440093	22543	989	0.988915	31819	5	0.978246	11321107	0.000000
295064958	2788101	14654	9732.393501	22423	1024	0.993277	31891	6	0.986807	11363893	0.000000
295439232	2744696	14301	9730.650204	23398	968	0.995923	31779	12	0.991999	11405243	0.000000
295742948	2721657	14278	9722.272882	22595	1297	0.997527	31748	11	0.928528	11446080	0.000000
295770055	2715662	14196	9721.765499	23200	1014	0.998501	31811	11	0.956655	11486502	0.000000
295879450	2696529	13852	9716.632584	22747	1047	0.999091	31964	3	0.772419	11526642	0.000000
295895204	2686400	14040	9708.802104	23242	919	0.999449	31773	23	0.846703	11566734	0.000000
295881953	2697443	14057	9710.920940	22627	995	0.999666	31920	4	0.907032	11606356	0.000000
295997642	2686284	14014	9711.294679	23070	991	0.999797	32038	17	0.785169	11646165	0.000000
295868278	2693961	14057	9708.925820	22905	967	0.999877	31726	11	0.695514	11686109	0.000000
295965371	2683495	14111	9708.994938	22666	1121	0.999925	31839	18	0.758652	11725525	0.000000
295996064	2679878	13848	9712.133531	22765	1143	0.999955	31650	6	0.853634	11764634	0.000000
296000985	2695262	13909	9705.991102	22259	1050	0.999973	31574	9	0.872575	11803841	0.000000
295978934	2685711	14090	9712.934314	22901	1084	0.999983	31881	6	0.827660	11842824	0.000000
295904665	2695201	14024	9714.948879	23123	1123	0.999990	31853	13	0.895483	11882296	0.000000
295948514	2688714	13895	9711.557224	23418	1037	0.999994	31536	15	0.936615	11921757	0.000000
295996552	2687760	13883	9715.569868	23093	1037	0.999996	31665	0	0.863126	11960866	0.000000
295934548	2696910	14087	9718.798378	23106	1040	0.999998	32008	11	0.910471	11999763	0.000000
295956188	2679530	13763	9718.286391	22531	1115	0.999999	31678	2	0.917871	12038930	0.000000
295965383	2695615	13969	9707.068383	23388	975	0.999999	31713	2	0.950192	12077921	0.000000
295940027	2691885	13887	9711.597031	22305	1215	0.999999	31971	3	0.947155	12116628	0.000000
295992189	2684929	14043	9713.722877	23002	1049	1.000000	31943	10	0.960930	12155110	0.000000
295950167	2689585	13954	9716.862242	22798	955	1.000000	31966	11	0.867572	12193739	0.000000
296002828	2681137	13954	9710.820537	22556	1039	1.000000	31890	4	0.898678	12232234	0.000000
296007730	2684190	13796	9708.087625	22286	1206	1.000000	31663	8	0.897524	12270801	0.000000
295938193	2704384	14188	9711.128805	24180	927	1.000000	31587	7	0.937853	12309786	0.000000
295977508	2692902	14231	9713.605223	23341	890	1.000000	31928	14	0.962311	12348311	0.000000
295972653	2687921	14045	9708.447307	22995	1071	1.000000	31796	12	0.977143	12386812	0.000000
295973036	2690331	13869	9712.918824	22881	948	1.000000	31901	5	0.855001	12425462	0.000000
295978208	2685782	13971	9708.440489	23122	1013	1.000000	31773	10	0.912064	12463443	0.000000
295936154	2694762	14132	9711.932327	22665	1125	1.000000	31894	3	0.931672	12501899	0.000000
295946726	2688978	13956	9711.138900	22815	1210	1.000000	31621	6	0.958562	12539870	-1.#IND00
295997269	2681509	13839	9716.855222	23551	885	1.000000	31977	7	0.903627	12577998	-1.#IND00
296000906	2684859	13965	9719.368920	23100	997	1.000000	31763	7	0.876626	12616162	-0.000562
295950834	2691585	13970	9719.939167	23287	1121	1.000000	31916	10	0.925179	12653842	0.003511
295957764	2688431	13801	9713.537354	22831	1069	1.000000	31747	3	0.954625	12692252	0.000714
295960128	2691165	13825	9710.750599	22389	1133	1.000000	31948	6	0.960915	12730384	0.000593
295912423	2695252	14098	9715.505611	23419	1012	1.000000	31945	9	0.845177	12768713	0.001746
295912941	2691751	13960	9718.672625	23101	942	1.000000	31789	12	0.906107	12806257	0.001954
295937138	2691517	14206	9721.231852	22954	1007	1.000000	31622	10	0.943058	12843757	0.002326
296023804	2679674	13928	9711.497944	22897	940	1.000000	31745	6	0.957036	12881403	0.001597
295964755	2686957	13948	9709.714498	22511	1128	1.000000	31942	9	0.969356	12919115	0.001948
296028517	2681036	13792	9710.222055	22619	1061	1.000000	31796	9	0.961449	12956628	0.001689
296002190	2688287	14121	9708.132760	22901	994	1.000000	31581	8	0.929255	12993763	0.002612
295928651	2685587	13923	9711.006774	23203	1064	1.000000	32036	4	0.957097	13031238	0.003335
295952129	2686636	14193	9714.869946	23192	961	1.000000	31959	1	0.831108	13068886	0.004962
295924036	2699683	14067	9712.721005	23723	871	1.000000	32115	7	0.859557	13106134	0.004120
296009180	2682787	13933	9713.667247	23616	876	1.000000	32107	5	0.863256	13143326	0.011426
295949202	2687313	13988	9708.411199	22982	979	1.000000	31852	6	0.878885	13180717	0.010321
295981308	2682349	14060	9713.539972	22910	885	1.000000	31948	4	0.903651	13218632	0.013222
295985547	2687576	14067	9713.948366	22694	1012	1.000000	31869	4	0.919250	13255841	0.012310
295950434	2687846	13832	9717.299110	23427	945	1.000000	31610	16	0.951029	13293361	0.010586
295966091	2692647	14081	9713.034657	23274	1022	1.000000	31702	13	0.970301	13330763	0.010713
296009941	2683710	13959	9718.440825	23122	922	1.000000	31868	11	0.791970	13367842	0.010917
296001581	2682687	13926	9709.373153	22619	1051	1.000000	32180	3	0.863064	13405066	0.010276
295987104	2692072	13803	9716.102676	23028	1037	1.000000	31463	16	0.909060	13442379	0.009332
295984429	2687131	13834	9708.438744	23551	855	1.000000	31577	19	0.944849	13479132	0.009312
295979496	2692434	13924	9706.924486	22574	1005	1.000000	32039	4	0.936536	13515804	0.008871
295964881	2687951	13932	9707.966891	23043	1084	1.000000	31522	2	0.945828	13552358	0.008549
295991972	2688928	14021	9711.254771	22696	1079	1.000000	31988	2	0.955854	13588732	0.008466
295965844	2689367	14196	9715.612254	22632	1122	1.000000	32032	12	0.964217	13625513	0.009094
295988750	2686286	14081	9715.279769	22132	1089	1.000000	31909	8	0.978300	13662347	0.007782
295925183	2692535	14308	9715.061508	23123	1049	1.000000	31821	12	0.986840	13699379	0.007668
295923537	2689262	13912	9719.057463	22755	1100	1.000000	31688	7	0.992019	13735262	0.006457
295968882	2690270	14113	9710.917012	23024	1119	1.000000	31745	10	0.995160	13771493	0.006264
295960923	2687898	13934	9709.982227	23067	1066	1.000000	31878	6	0.943123	13808783	0.006159
295937716	2695116	14238	9709.790290	22838	1101	1.000000	31894	10	0.844910	13845003	0.005632
296012255	2683382	14061	9715.271274	23046	1034	1.000000	31832	7	0.905945	13881603	0.006507
295987480	2681984	13958	9716.185449	22977	1071	1.000000	31677	9	0.942960	13917830	0.006822
295965667	2691797	14306	9712.204763	23551	980	1.000000	31785	5	0.965408	13954468	0.007053
295978486	2684103	14111	9709.418898	22933	1036	1.000000	31775	11	0.967869	13990020	0.006702
295933396	2692899	14162	9711.562541	23898	985	1.000000	31794	12	0.860770	14026074	0.005611
296000958	2680657	13949	9709.986689	23290	861	1.000000	32118	3	0.778028	14062439	0.005813
295983886	2691483	14095	9711.131183	22935	995	1.000000	31746	8	0.865384	14098067	0.005670
295958550	2687609	14037	9713.633156	23167	1019	1.000000	31761	4	0.840691	14133864	0.005506
295984687	2687905	14098	9715.506892	22987	1042	1.000000	31643	15	0.859794	14169660	0.005418
296019966	2686832	13830	9714.290286	22929	1048	1.000000	31908	4	0.816665	14205558	0.005288
295977008	2684941	14006	9711.870096	22389	1085	1.000000	32132	9	0.888816	14241556	0.004955
295945939	2697896	14267	9713.234951	23009	1024	1.000000	31857	11	0.932572	14277073	0.004304
296013284	2676868	13831	9715.355926	22877	1099	1.000000	31933	3	0.934511	14312125	0.003879
296014016	2684453	13976	9710.096914	22918	985	1.000000	31757	17	0.863220	14347421	0.003542
295950543	2696892	14058	9710.493009	22507	988	1.000000	31663	3	0.895775	14382477	0.004255
295980811	2687775	13871	9716.431373	22957	1035	1.000000	31709	10	0.918282	14417743	0.003653
296019313	2685001	13920	9709.216949	23092	920	1.000000	31890	9	0.820855	14452637	0.003572
296030570	2677233	13987	9708.831604	22862	909	1.000000	31717	4	0.882176	14488136	0.003182
295952236	2693847	13992	9706.821105	22651	1087	1.000000	31630	22	0.905992	14523808	0.003250
295849728	2699960	13990	9710.781532	22962	1078	1.000000	31833	5	0.942988	14559450	0.003191
295975776	2687609	13984	9710.261429	23196	962	1.000000	31788	9	0.745431	14594523	0.003151
295977051	2692839	13748	9712.093511	23031	1044	1.000000	31797	7	0.845615	14629897	0.003476
296004529	2682444	13877	9715.717324	23408	995	1.000000	31971	7	0.906373	14665051	0.002551
295987655	2684323	14024	9709.516518	23672	847	1.000000	31678	7	0.880484	14700253	0.002680
npatches	nstrain	runtime	dt	init_x	init_y	init_y_blood	init_z	init_S	beta0	beta1	beta2	beta3	mean_beta	B	d	delta	delta_blood	b[0]	mut	m	CTL	c	g	epsilon	k	het	lambda	rho	omega	x_max	patch.dyna	DELTA	A	VA
10000	1	100.000000	0.001000	21900	9499	5000000	0.001000	10000000	18.067939	12.160617	11.962968	18.272182	20	800000000	0.010000	1.000000	432.000000	80000	0.000050	0.004800	0	0.500000	0.000000	2.500000	19.000000	0.500000	0.001000	0.001000	0.010000	31872	0	10.000000	7.000000	1.000000
sus	inf	inf_blood	z	x[0]	y[0][0]	z[0]	x[1]	y[1][0]	z[1]	S[0]	synchrony
219000000	94990000	5000000	10.000000	21900	9499	0.001000	21900	9499	0.001000	10000000	0.000000
150744486	32283420	168298	3941.516320	15530	2943	0.394152	19983	1784	0.394152	10586872	0.000000
231865654	11629242	60090	6325.803353	24384	929	0.632580	29535	181	0.632580	10793007	0.000000
265843734	6269520	32890	7771.765723	28630	269	0.777177	31551	36	0.777177	10913014	0.000000
282120713	4164467	21714	8647.646396	30515	115	0.864868	31778	12	0.864868	10990285	0.000000
290552459	3154702	16633	9151.216729	31568	44	0.918048	31842	9	0.918048	11045759	0.000000
295039553	2648519	13704	9383.031418	31527	35	0.950300	31758	6	0.889296	11089403	0.000000
297631847	2362533	12411	9433.278097	31558	3	0.969859	31663	7	0.932863	11125912	0.000000
299075391	2209336	11623	9400.762764	31670	10	0.928821	31620	5	0.946700	11158383	0.000000
299918014	2119156	11040	9372.038887	31791	12	0.888983	31586	7	0.933311	11189110	0.000000
300401566	2064593	10762	9341.449600	31992	14	0.932673	31896	8	0.858551	11218506	0.000000
300704280	2036199	10732	9324.095539	31831	16	0.959169	31495	6	0.710032	11247024	0.000000
300852418	2015725	10332	9305.395219	31725	4	0.975238	31967	3	0.755724	11274947	0.000000
300954641	2013619	10517	9308.331247	31925	4	0.984983	31915	26	0.654734	11302384	0.000000
301041912	2012914	10440	9309.668037	31793	12	0.990893	31955	6	0.790612	11330052	0.000000
301114102	1991084	10405	9296.590007	31878	13	0.994477	31833	8	0.802686	11357206	0.000000
301098572	1998367	10555	9289.939854	31802	9	0.996651	31667	7	0.732235	11384084	0.000000
301106536	1985380	10260	9297.757409	31754	21	0.997969	31550	3	0.837613	11411585	0.000000
301133122	1991452	10488	9292.519445	31902	5	0.983842	31838	7	0.867583	11438902	0.000000
301118155	1996249	10535	9298.523807	31940	6	0.990201	31933	5	0.793204	11465934	0.000000
301167539	1986183	10311	9287.198920	31650	11	0.994057	31895	2	0.748866	11493138	0.000000
301131769	1993466	10354	9291.742292	31760	12	0.904658	32032	8	0.830020	11520010	0.000000
301088436	2001827	10369	9298.438900	31760	7	0.942180	31686	8	0.896915	11547255	0.000000
301139493	1985750	10232	9295.964694	31621	25	0.870666	32036	6	0.866097	11574141	0.000000
301109526	1991524	10331	9299.944561	31877	6	0.921565	31819	29	0.702283	11600980	0.000000
301116091	1985895	10295	9310.796238	31731	5	0.952433	32087	7	0.819448	11627862	0.000000
301093059	1989251	10481	9301.368158	31756	1	0.832584	31999	8	0.749360	11654293	0.000000
301130163	1978775	10275	9287.208637	31637	13	0.844779	32057	12	0.627344	11681140	0.000000
301162824	1992019	10523	9285.746080	31704	22	0.905866	32010	10	0.774001	11707667	0.000000
301147899	1984373	10366	9291.070211	31547	41	0.942912	31850	9	0.862942	11733869	0.000000
301127674	1988706	10494	9290.223845	31819	11	0.965379	31866	9	0.752261	11760607	0.000000
301161815	1987725	10425	9297.725972	31686	12	0.958196	31768	7	0.807840	11786862	0.000000
301160572	1987098	10289	9290.295548	31766	9	0.974648	31853	3	0.696049	11812916	0.000000
301151890	1990826	10447	9292.398139	31737	28	0.888705	31794	9	0.815667	11839036	0.000000
301121589	1985246	10147	9287.633999	31351	45	0.932505	31747	5	0.888211	11865744	0.000000
301157232	1992299	10450	9292.923927	31520	20	0.959067	31845	3	0.897927	11891903	0.000000
301190811	1979843	10104	9285.582114	31888	1	0.825579	31809	0	0.557909	11917753	0.000000
301144558	1992407	10309	9295.363006	31771	45	0.853863	31735	18	0.702254	11944276	0.000000
301112039	1990281	10356	9298.529714	31771	38	0.911375	31911	0	0.659980	11970411	0.000000
301176860	1987254	10480	9294.061584	31828	36	0.946253	31706	9	0.750398	11996321	0.000000
[truncated: 163 more rows]
