# Supplementary material for: Large Variations in HIV-1 Viral Load Explained by Shifting-Mosaic Metapopulation Dynamics
Source: PLoS Biol. 2016 Oct 5;14(10):e1002567. doi: 10.1371/journal.pbio.1002567 (PMC5051940; doi:10.1371/journal.pbio.1002567)
Supplement: S1 Data — Each file gives the output from the simulations indicated by the filename: low migration (ms1, db432); high migration (ms1, db1); very high migration (ms10, db1); number of patches (np); reservoir (storage); no reservoir (nostorage); CTL immigration model (CTLimmig); CTL proliferation model (CTLprolif); β¯ (beta1, beta2, …). Within each file, there are 21 simulations for (k = 0,1,..,20), and data is output each day. For measures of synchrony, the final entry should be used. See Methods and S1 Simulation Code for further details. (ZIP) [file pbio.1002567.s002.zip › S1_Data/ms1_np10000_storage_noPD_CTLimmig_db432_beta3.tsv]

npatches	nstrain	runtime	dt	init_x	init_y	init_y_blood	init_z	init_S	beta0	beta1	beta2	beta3	mean_beta	B	d	delta	delta_blood	b[0]	mut	m	CTL	c	g	epsilon	k	het	lambda	rho	omega	x_max	patch.dyna	DELTA	A	VA
10000	1	100.000000	0.001000	21900	9499	5000000	0.001000	10000000	4.036587	3.766472	2.768435	3.662652	3	800000000	0.010000	1.000000	432.000000	80000	0.000050	0.004800	0	0.500000	0.000000	2.500000	0.000000	0.500000	0.001000	0.001000	0.010000	31872	0	10.000000	7.000000	1.000000
sus	inf	inf_blood	z	x[0]	y[0][0]	z[0]	x[1]	y[1][0]	z[1]	S[0]	synchrony
219000000	94990000	5000000	10.000000	21900	9499	0.001000	21900	9499	0.001000	10000000	0.000000
264729746	39766586	207435	3941.516320	23816	6132	0.394152	24608	5458	0.394152	10126092	0.000000
284051218	25656880	133756	6325.803353	25219	4943	0.632580	26565	3949	0.632580	10198968	0.000000
291527637	20554615	107429	7771.765723	25872	4316	0.777177	27393	3182	0.777177	10252742	0.000000
294781618	18272674	94884	8648.676577	26426	3936	0.864868	27647	3071	0.864868	10298286	0.000000
296431626	17103089	88861	9180.483393	26588	3831	0.918048	27835	3011	0.918048	10338671	0.000000
297323356	16446955	86170	9503.000201	26579	3850	0.950300	27898	3008	0.950300	10376619	0.000000
297846074	16059052	83751	9698.592075	26887	3873	0.969859	28007	3030	0.969859	10413268	0.000000
298176838	15828061	82430	9817.209710	26533	3967	0.981721	27945	2936	0.981721	10449298	0.000000
298359449	15698750	82123	9889.145947	26612	3881	0.988915	28005	2769	0.988915	10484543	0.000000
298479500	15593096	81521	9932.772025	27124	3537	0.993277	28392	2552	0.993277	10518976	0.000000
298608030	15542189	81225	9959.229270	27036	3798	0.995923	28562	2367	0.995923	10553754	0.000000
298624758	15519314	80695	9975.274394	26577	3897	0.997527	28652	2406	0.997527	10588534	0.000000
298651297	15485717	80473	9985.005037	26831	3793	0.998501	28465	2645	0.998501	10622967	0.000000
298669518	15473178	80718	9990.906233	26923	3690	0.999091	28294	2768	0.999091	10657427	0.000000
298705146	15458164	80389	9994.485041	26782	3918	0.999449	28374	2723	0.999449	10691825	0.000000
298694659	15467923	80434	9996.655426	26672	3761	0.999666	28195	2774	0.999666	10726524	0.000000
298704961	15454262	80792	9997.971667	26894	3616	0.999797	28434	2577	0.999797	10761059	0.000000
298703193	15442529	80674	9998.769908	26926	3729	0.999877	28508	2480	0.999877	10795473	0.000000
298687522	15438913	80047	9999.254005	26582	3982	0.999925	28583	2540	0.999925	10829018	0.000000
298701180	15442048	80731	9999.547588	26587	3840	0.999955	28531	2500	0.999955	10862985	0.000000
298707967	15442713	80545	9999.725632	26751	3637	0.999973	28466	2495	0.999973	10896902	0.000000
298718281	15442372	80260	9999.833608	27013	3557	0.999983	28325	2663	0.999983	10930728	0.000000
298730880	15418335	80648	9999.899091	26837	3714	0.999990	28404	2620	0.999990	10964649	0.000000
298747687	15430608	80241	9999.938803	26694	3694	0.999994	28151	2862	0.999994	10998456	0.000000
298712375	15441675	80455	9999.962887	27077	3446	0.999996	28384	2623	0.999996	11032474	0.000000
298699086	15439315	80566	9999.977493	26775	3870	0.999998	28149	2566	0.999998	11065941	0.000000
298714150	15442205	80391	9999.986350	26582	3801	0.999999	28451	2524	0.999999	11099402	0.000000
298704586	15434377	80696	9999.991722	26322	4029	0.999999	28312	2724	0.999999	11132882	0.000000
298707017	15425700	80381	9999.994980	26491	3938	0.999999	28246	2601	0.999999	11166375	0.000000
298731769	15420263	80054	9999.996955	26499	3802	1.000000	28460	2444	1.000000	11199880	0.000000
298705663	15435642	80719	9999.998154	26630	3763	1.000000	28368	2567	1.000000	11233589	0.000000
298735852	15434137	80275	9999.998880	26661	3723	1.000000	28363	2643	1.000000	11266773	0.000000
298707008	15427822	80025	9999.999321	26957	3794	1.000000	28197	2676	1.000000	11299628	0.000000
298714269	15448505	80613	9999.999588	26715	3867	1.000000	28652	2554	1.000000	11333115	0.000000
298712828	15435735	80304	9999.999750	26879	3721	1.000000	28255	2545	1.000000	11366657	0.000000
298738107	15442086	80857	9999.999849	26836	3600	1.000000	28665	2547	1.000000	11399922	0.000000
298694472	15457546	80523	9999.999908	26929	3472	1.000000	28562	2489	1.000000	11432561	0.000000
298698271	15455978	80089	9999.999944	27210	3398	1.000000	28353	2628	1.000000	11465847	0.000000
298730719	15432920	80372	9999.999966	27011	3588	1.000000	28222	2937	1.000000	11498898	0.000000
298724035	15435725	80731	9999.999980	27021	3600	1.000000	28059	2804	1.000000	11531907	-1.#IND00
298722244	15422232	79937	9999.999988	27158	3692	1.000000	27970	2764	1.000000	11564470	-0.000000
298744164	15410420	80441	9999.999992	27037	3796	1.000000	28217	2775	1.000000	11597235	-0.000219
298738177	15413845	80446	9999.999995	26709	3851	1.000000	28487	2517	1.000000	11630178	-0.000605
298728071	15421050	80293	9999.999997	26848	3804	1.000000	28653	2620	1.000000	11662679	-0.002445
298715290	15432878	79988	9999.999998	26527	3899	1.000000	28456	2691	1.000000	11695471	0.007601
298728252	15437109	80145	9999.999999	26916	3705	1.000000	28373	2650	1.000000	11727640	0.011521
298699428	15436557	80380	9999.999999	26893	3628	1.000000	28475	2565	1.000000	11760144	-0.003153
298729946	15435985	80312	10000.000000	27114	3707	1.000000	28345	2561	1.000000	11792532	-0.006485
298720685	15430645	80280	10000.000000	27051	3631	1.000000	28498	2659	1.000000	11824807	-0.004864
298728687	15440036	80291	10000.000000	27145	3618	1.000000	28441	2664	1.000000	11857339	-0.000942
298702909	15446080	80697	10000.000000	26977	3594	1.000000	28260	2676	1.000000	11889446	0.001891
298707280	15443391	80542	10000.000000	27110	3685	1.000000	28286	2436	1.000000	11921839	0.002137
298682879	15450452	80645	10000.000000	26789	3657	1.000000	28748	2478	1.000000	11954980	0.001833
298703691	15437952	80318	10000.000000	26711	3671	1.000000	28399	2608	1.000000	11987333	0.002570
298737899	15421877	80415	10000.000000	26972	3681	1.000000	28397	2522	1.000000	12019364	0.002342
298741231	15420266	80453	10000.000000	26843	3818	1.000000	28096	2746	1.000000	12052052	0.001141
298733999	15425897	79796	10000.000000	26788	3820	1.000000	28436	2537	1.000000	12084227	0.001998
298720693	15434447	80475	10000.000000	26828	3783	1.000000	28639	2451	1.000000	12116444	0.003317
298690122	15444730	80865	10000.000000	27048	3541	1.000000	28340	2627	1.000000	12148709	0.003140
298703750	15419871	80535	10000.000000	26905	3554	1.000000	28354	2569	1.000000	12180490	0.003473
298719572	15428023	80477	10000.000000	26915	3752	1.000000	28342	2613	1.000000	12212448	0.002305
298719787	15438676	80592	10000.000000	26832	3746	1.000000	28264	2631	1.000000	12244406	0.002429
298713366	15432999	80021	10000.000000	26569	3904	1.000000	28482	2566	1.000000	12275726	0.002362
298734105	15428291	80126	10000.000000	26780	3724	1.000000	28400	2483	1.000000	12307358	0.002205
298710440	15441667	80653	10000.000000	26838	3675	1.000000	28228	2833	1.000000	12339116	0.002373
298736812	15429619	79897	10000.000000	26832	3608	1.000000	28415	2635	1.000000	12370818	0.002442
298740568	15424278	80466	10000.000000	26864	3569	1.000000	28064	2650	1.000000	12402196	0.002125
298729118	15425909	80032	10000.000000	26944	3637	1.000000	28321	2612	1.000000	12434217	0.001592
298715766	15432484	80762	10000.000000	26805	3464	1.000000	28365	2721	1.000000	12465817	0.001583
298705743	15444793	79793	10000.000000	27260	3434	1.000000	28235	2759	1.000000	12497459	0.001017
298672536	15455632	80928	10000.000000	27044	3502	1.000000	28068	2692	1.000000	12528779	0.001158
298702567	15447883	80552	10000.000000	26978	3620	1.000000	28527	2538	1.000000	12559914	0.000918
298706899	15468577	80519	10000.000000	26937	3494	1.000000	28200	2604	1.000000	12591275	0.000943
298709105	15452471	80501	10000.000000	26992	3636	1.000000	28266	2433	1.000000	12622590	0.000830
298688803	15446819	80696	10000.000000	27016	3608	1.000000	28625	2467	1.000000	12653702	0.000820
298698790	15445314	80372	10000.000000	27048	3568	1.000000	28402	2658	1.000000	12685055	0.000549
298732266	15423479	80244	10000.000000	26964	3767	1.000000	28502	2531	1.000000	12716487	0.000885
298713555	15434954	80760	10000.000000	27001	3635	1.000000	28453	2587	1.000000	12747425	0.000581
298730616	15434826	80211	10000.000000	27097	3569	1.000000	28433	2659	1.000000	12778753	0.000702
298718726	15439363	80455	10000.000000	27007	3598	1.000000	28590	2512	1.000000	12809620	-0.000043
298735159	15430258	80115	10000.000000	26906	3813	1.000000	28563	2435	1.000000	12840555	0.000816
298739520	15425012	80544	10000.000000	26940	3790	1.000000	28393	2467	1.000000	12871697	-0.000500
298726561	15436805	80560	10000.000000	26900	3674	1.000000	28749	2397	1.000000	12902628	-0.000954
298723400	15432983	80712	10000.000000	26870	3700	1.000000	28872	2311	1.000000	12933479	-0.001029
298672033	15451411	80398	10000.000000	26666	3930	1.000000	28711	2348	1.000000	12963905	-0.001428
298709015	15439246	80275	10000.000000	26742	3548	1.000000	28436	2463	1.000000	12995009	-0.001084
298698033	15437897	80177	10000.000000	26741	3827	1.000000	28319	2862	1.000000	13025707	-0.002352
298715272	15439871	80298	10000.000000	26228	4314	1.000000	27845	2912	1.000000	13056580	-0.002193
298756416	15435949	80484	10000.000000	26711	3883	1.000000	27971	2959	1.000000	13087285	-0.001982
298729628	15433941	81010	10000.000000	26713	3912	1.000000	28116	2875	1.000000	13118111	-0.001857
298696340	15441421	80253	10000.000000	26829	3785	1.000000	27848	2973	1.000000	13148497	-0.001297
298696675	15452206	80761	10000.000000	26700	3817	1.000000	28176	2890	1.000000	13178916	-0.001033
298682009	15455498	80598	10000.000000	26457	3976	1.000000	27859	2812	1.000000	13209273	-0.000315
298686701	15437536	80780	10000.000000	26733	3776	1.000000	28246	2692	1.000000	13239318	-0.000309
298722375	15438144	80365	10000.000000	26711	3768	1.000000	28349	2509	1.000000	13269742	-0.000266
298708605	15444693	80948	10000.000000	27283	3461	1.000000	28314	2641	1.000000	13299761	-0.000259
298733111	15431827	80861	10000.000000	27101	3646	1.000000	28107	2800	1.000000	13330198	-0.000403
298721536	15433401	80631	10000.000000	26739	3705	1.000000	28402	2493	1.000000	13360643	-0.000082
298718622	15435172	79937	10000.000000	27113	3468	1.000000	28291	2595	1.000000	13390877	0.000129
npatches	nstrain	runtime	dt	init_x	init_y	init_y_blood	init_z	init_S	beta0	beta1	beta2	beta3	mean_beta	B	d	delta	delta_blood	b[0]	mut	m	CTL	c	g	epsilon	k	het	lambda	rho	omega	x_max	patch.dyna	DELTA	A	VA
10000	1	100.000000	0.001000	21900	9499	5000000	0.001000	10000000	1.539617	2.832879	3.088590	4.392198	3	800000000	0.010000	1.000000	432.000000	80000	0.000050	0.004800	0	0.500000	0.000000	2.500000	1.000000	0.500000	0.001000	0.001000	0.010000	31872	0	10.000000	7.000000	1.000000
sus	inf	inf_blood	z	x[0]	y[0][0]	z[0]	x[1]	y[1][0]	z[1]	S[0]	synchrony
219000000	94990000	5000000	10.000000	21900	9499	0.001000	21900	9499	0.001000	10000000	0.000000
268336574	32944398	171620	3941.516320	29714	1325	0.394152	27657	2686	0.394152	10120170	0.000000
294012153	14398553	74685	6325.803353	31438	303	0.632580	30254	875	0.632580	10169014	0.000000
305410656	7490215	38871	7771.765723	31478	100	0.777177	31223	308	0.777177	10188002	0.000000
310863499	4377946	22753	8648.676577	31793	32	0.864868	31345	136	0.864868	10192932	0.000000
313742695	2775120	14516	9180.483393	31705	26	0.918048	31690	68	0.918048	10190290	0.000000
315364210	1878748	9851	9503.000201	31801	18	0.950300	31866	43	0.950300	10183570	0.000000
316370051	1332442	6972	9698.592075	32039	13	0.969859	32025	24	0.969859	10174539	0.000000
316995098	984746	5146	9812.734712	31621	13	0.981721	32083	22	0.981721	10163693	0.000000
317372183	752182	3925	9851.310443	31818	7	0.988915	31578	24	0.988915	10152025	0.000000
317661192	595287	3177	9762.238698	32052	3	0.993277	31696	6	0.993277	10139426	0.000000
317866034	480924	2473	9510.804586	31826	5	0.930064	31940	16	0.995923	10126448	0.000000
318023339	395184	2042	9071.653282	31784	5	0.957587	31740	8	0.997527	10113118	0.000000
318146129	331613	1779	8507.422823	31823	3	0.855680	31773	12	0.998501	10099480	0.000000
318224960	284375	1421	7947.225517	31684	0	0.379410	31914	7	0.999091	10085579	0.000000
318281411	245236	1232	7442.554272	31709	1	0.355212	31877	0	0.583903	10071453	0.000000
318361079	214657	1122	6950.337266	31822	1	0.515676	32049	12	0.364573	10057096	0.000000
318406420	188887	983	6531.758287	31689	0	0.368982	31814	0	0.353821	10043045	0.000000
318410124	169283	893	6142.728556	31797	2	0.227945	31760	3	0.367796	10028903	0.000000
318457015	152079	797	5802.376222	31798	2	0.244624	31890	0	0.366616	10014620	0.000000
318500451	136735	732	5487.167042	32033	1	0.218181	31989	3	0.466645	10000281	0.000000
318512267	124779	622	5222.702423	31971	0	0.213508	31677	0	0.203800	9985933	0.000000
318535453	114639	627	5001.837608	31940	0	0.187487	31845	0	0.202501	9971278	0.000000
318568938	105348	541	4792.200003	31884	0	0.170758	31889	5	0.310563	9956843	0.000000
318552396	97530	496	4616.043186	31944	0	0.166869	31823	9	0.581887	9942324	0.000000
318573298	90953	439	4460.051371	32027	0	0.166677	32077	8	0.746434	9927717	0.000000
318571992	84885	427	4308.972908	31970	0	0.166667	31995	8	0.846223	9913229	0.000000
318575272	80302	430	4188.246787	31987	3	0.339580	31852	1	0.240969	9898745	0.000000
318624059	76257	392	4106.081849	31814	2	0.252953	31996	0	0.173728	9884079	0.000000
318593949	72737	420	4014.265044	31789	0	0.172429	31738	3	0.285202	9869534	0.000000
318602019	68617	359	3923.415380	32032	0	0.166952	31989	0	0.216374	9854778	0.000000
318613377	65252	345	3830.536353	31664	0	0.166681	31737	2	0.266938	9840224	0.000000
318624716	62834	349	3735.616340	31708	0	0.166667	31933	0	0.173650	9825624	0.000000
318608795	60726	312	3663.921933	31842	1	0.166667	31773	0	0.167013	9811265	0.000000
318629356	58255	279	3619.816794	31790	1	0.166667	31913	3	0.191321	9796801	0.000000
318638486	55099	295	3581.831728	31742	0	0.166667	31695	0	0.168713	9782501	0.000000
318625513	52409	279	3466.926435	31765	2	0.289797	31660	1	0.166768	9768160	0.000000
318659117	48785	281	3394.775303	31908	2	0.334003	31954	0	0.166672	9753756	0.000000
318646526	46344	203	3338.389411	31750	0	0.181514	32110	0	0.166667	9739636	0.000000
318633057	44105	244	3291.662403	31803	2	0.234172	31890	2	0.276822	9725277	0.000000
318662316	43042	212	3256.202034	31864	0	0.180888	31716	0	0.172622	9710905	-1.#IND00
318653990	41592	199	3188.051007	31903	1	0.167372	31728	2	0.358584	9696696	-1.#IND00
318629957	40530	228	3140.643070	31742	0	0.194626	31822	0	0.178155	9682297	-1.#IND00
318663881	39269	170	3092.140754	31856	0	0.168052	31857	0	0.167236	9667798	-1.#IND00
318654370	37904	174	3051.942733	31884	0	0.166735	31786	0	0.318383	9653466	-1.#IND00
318652296	36906	177	3028.451662	32016	0	0.166670	31849	0	0.174186	9638999	-1.#IND00
318668534	35043	181	2998.257255	31917	1	0.166667	31960	4	0.382492	9624764	-1.#IND00
318683058	33761	176	2967.455292	31972	0	0.224163	31860	4	0.625510	9610522	-1.#IND00
318680546	32965	174	2906.121725	31900	0	0.169516	31869	1	0.339895	9596404	-1.#IND00
318677430	32134	173	2862.882145	31922	0	0.166808	32050	0	0.175252	9582105	-1.#IND00
318687708	32100	181	2855.174568	31684	0	0.166674	31702	1	0.167092	9567851	-1.#IND00
318692040	30942	172	2859.021485	31884	1	0.305112	32007	0	0.177963	9553816	-1.#IND00
318641256	31256	162	2852.868676	31745	0	0.173528	31933	0	0.177813	9539699	0.003043
318679191	30134	161	2825.181746	31868	0	0.167007	32054	0	0.167219	9525644	0.002627
318689284	29300	173	2799.655590	31802	0	0.166684	31826	2	0.169279	9511585	0.001807
318678548	29209	138	2766.192409	31856	2	0.235738	31994	0	0.167101	9497526	0.005469
318683529	28636	148	2756.502385	31993	1	0.177334	31822	0	0.166688	9483458	0.007893
318719336	29591	149	2753.268351	31908	0	0.167195	32157	0	0.166668	9469299	0.015312
318680818	29705	153	2753.659604	31805	0	0.166693	31891	0	0.166667	9455363	0.015011
318681731	30260	151	2766.000839	31700	0	0.166668	31951	7	0.422712	9441159	0.014043
318671670	30088	130	2774.619824	31826	0	0.166667	31762	0	0.458198	9427134	0.013024
318671955	30180	139	2782.836177	31734	1	0.166667	31967	2	0.190152	9413077	0.013799
318679813	29959	152	2787.787971	31811	4	0.401600	31788	5	0.508864	9399206	0.014667
318669899	29792	178	2779.649945	31818	0	0.201039	31877	0	0.193701	9385203	0.015735
318672685	29654	163	2788.478439	31729	0	0.168370	32019	1	0.391982	9371102	0.016468
318671119	29196	154	2760.929625	31825	0	0.166751	31537	0	0.177834	9357036	0.017078
318672072	28496	154	2755.097574	31890	0	0.166671	31933	0	0.167220	9342988	0.014374
318671468	28253	148	2745.730767	31752	0	0.166667	31858	1	0.167394	9329037	0.013933
318685044	28010	153	2751.956297	32083	2	0.169164	31804	3	0.193580	9314986	0.013483
318665449	27562	157	2738.954267	31707	0	0.222207	31930	2	0.457968	9301173	0.016341
318676323	26913	136	2722.988956	31782	0	0.169419	32020	0	0.186556	9287283	0.015728
318684511	26581	133	2702.540718	31856	3	0.244054	31744	1	0.167652	9273444	0.015824
318685102	26081	128	2672.813834	31881	0	0.248852	32071	0	0.173894	9259410	0.016888
318706403	25946	130	2682.980730	31722	0	0.170740	31729	0	0.167025	9245525	0.015602
318670273	26175	143	2673.827619	31840	0	0.166869	31885	0	0.166684	9231869	0.014887
318699521	27710	134	2680.821423	31740	1	0.175569	31983	0	0.166668	9217975	0.014320
318674168	27120	156	2688.295585	31855	0	0.210561	31910	0	0.166667	9204384	0.013831
318669511	27374	123	2676.422534	31899	0	0.168842	31880	0	0.166667	9190891	0.014908
318681148	27912	129	2694.329953	31616	1	0.166774	31934	0	0.166667	9177311	0.014294
318692725	28234	162	2689.002660	31910	0	0.166672	31513	0	0.166667	9163513	0.014420
318679400	28997	161	2702.717213	31929	0	0.166667	31801	4	0.219514	9149982	0.015160
318667128	28920	146	2716.112922	31852	0	0.166667	31822	0	0.195294	9136377	0.014862
318673676	27932	154	2723.685422	31940	0	0.166667	31739	0	0.168086	9122921	0.014860
318673210	27820	154	2704.698728	31948	0	0.166667	31891	0	0.166737	9109291	0.014474
318704334	27061	163	2677.439263	31906	1	0.166667	31811	0	0.166670	9095561	0.014250
318698872	26694	137	2672.817139	31990	1	0.295102	32046	0	0.166667	9081947	0.013520
318664242	26864	150	2668.794751	32034	0	0.180398	32098	5	0.332608	9068404	0.013404
318668221	26695	139	2670.750057	32003	0	0.167347	31866	0	0.443305	9054813	0.014000
318671193	26422	143	2664.137263	31882	1	0.166700	31736	0	0.180378	9041507	0.013654
318697332	26135	146	2646.091538	31729	1	0.360424	31789	5	0.378545	9027953	0.012534
318687741	26945	127	2657.074948	31741	0	0.176270	31791	0	0.323830	9014653	0.012352
318663875	27941	149	2687.129231	31752	0	0.173214	31891	0	0.174456	9001266	0.012287
318675208	28224	133	2709.528872	31830	0	0.234365	31894	0	0.167053	8987789	0.011272
318670465	28480	146	2730.782145	31836	1	0.172286	31996	0	0.166686	8974451	0.010707
318656212	29023	177	2711.495710	31738	0	0.171439	31864	5	0.452526	8961239	0.010534
318667176	29066	145	2711.011673	31738	0	0.166903	31700	1	0.473746	8947914	0.010175
318705169	29482	162	2716.874774	31608	2	0.371360	31817	1	0.372682	8934710	0.009592
318668762	29784	156	2743.422238	31888	0	0.178380	31601	0	0.192345	8921381	0.009557
318685060	29671	171	2753.779309	31928	1	0.167247	31963	0	0.167939	8908104	0.009459
318693219	29104	164	2737.035876	31700	0	0.166695	31710	0	0.166730	8894843	0.009537
npatches	nstrain	runtime	dt	init_x	init_y	init_y_blood	init_z	init_S	beta0	beta1	beta2	beta3	mean_beta	B	d	delta	delta_blood	b[0]	mut	m	CTL	c	g	epsilon	k	het	lambda	rho	omega	x_max	patch.dyna	DELTA	A	VA
10000	1	100.000000	0.001000	21900	9499	5000000	0.001000	10000000	2.100548	3.764265	2.670769	3.718199	3	800000000	0.010000	1.000000	432.000000	80000	0.000050	0.004800	0	0.500000	0.000000	2.500000	2.000000	0.500000	0.001000	0.001000	0.010000	31872	0	10.000000	7.000000	1.000000
sus	inf	inf_blood	z	x[0]	y[0][0]	z[0]	x[1]	y[1][0]	z[1]	S[0]	synchrony
219000000	94990000	5000000	10.000000	21900	9499	0.001000	21900	9499	0.001000	10000000	0.000000
272330674	26770415	140130	3941.516320	29078	1499	0.394152	25690	3690	0.394152	10112335	0.000000
301541540	7643900	39818	6325.803353	31199	222	0.632580	29195	1229	0.632580	10142750	0.000000
312747213	2359245	12213	7771.765723	31796	52	0.777177	30785	364	0.777177	10142979	0.000000
316676350	756957	3966	8644.621299	31889	5	0.864868	31679	62	0.864868	10133018	0.000000
318012563	249182	1351	8531.083365	31790	2	0.918048	31598	16	0.918048	10119897	0.000000
318501015	84204	453	6351.888721	32010	2	0.721451	31710	9	0.950300	10105487	0.000000
318668664	29928	171	4250.741958	31852	0	0.219381	31770	9	0.969859	10090750	0.000000
318692629	11385	68	2994.336400	31867	1	0.174232	31719	0	0.271363	10075542	0.000000
318729844	5059	29	2275.049136	31926	0	0.167042	31731	0	0.171856	10060472	0.000000
318717529	2665	11	1963.491617	31948	0	0.166685	31839	0	0.166924	10045361	0.000000
318723888	1521	7	1820.213299	31841	0	0.166668	31765	0	0.166679	10030162	0.000000
318732996	882	1	1748.951157	31726	0	0.166667	31673	0	0.166667	10015267	0.000000
318716805	523	4	1713.412255	31963	0	0.166667	31880	0	0.166667	10000044	0.000000
318728506	462	2	1699.888739	31950	0	0.166667	32114	0	0.166667	9985061	0.000000
318730562	379	0	1695.021263	32113	0	0.166667	31702	0	0.166667	9970142	0.000000
318752973	326	1	1691.229788	31709	0	0.166667	31887	0	0.166667	9955374	0.000000
318723456	273	4	1685.545423	31791	0	0.166667	31922	0	0.166667	9940565	0.000000
318730298	231	1	1681.009556	31955	0	0.166667	31919	0	0.166667	9925435	0.000000
318739481	168	0	1678.014586	31977	0	0.166667	31842	0	0.166667	9910404	0.000000
318721504	137	0	1675.303639	32021	0	0.166667	31757	0	0.166667	9895478	0.000000
318711324	217	0	1677.212760	31806	0	0.166667	31933	0	0.166667	9880528	0.000000
318741028	205	1	1678.801151	31835	0	0.166667	31798	0	0.166667	9866082	0.000000
318717748	212	0	1678.776391	31854	0	0.166667	31794	0	0.166667	9851359	0.000000
318733073	189	0	1678.004223	31985	0	0.166667	32004	0	0.166667	9836570	0.000000
318731175	219	1	1678.976028	32176	0	0.166667	31874	0	0.166667	9821559	0.000000
318750628	233	1	1679.109973	31860	0	0.166667	31727	0	0.166667	9806740	0.000000
318714773	237	2	1682.159420	31729	0	0.166667	31805	0	0.166667	9791870	0.000000
318713307	164	1	1680.563171	31766	0	0.166667	31946	0	0.166667	9777370	0.000000
318762013	192	0	1675.911635	31769	0	0.166667	31929	0	0.166667	9762894	0.000000
318735977	178	1	1675.355399	31982	0	0.166667	32028	0	0.166667	9748334	0.000000
318724256	159	0	1675.624125	31894	0	0.166667	31649	0	0.166667	9733756	0.000000
318728014	120	0	1674.285705	31913	0	0.166667	31801	0	0.166667	9719169	0.000000
318715313	155	0	1673.101557	31758	0	0.166667	31854	0	0.166667	9704469	0.000000
318717195	159	1	1676.278265	31606	0	0.166667	31797	0	0.166667	9689990	0.000000
318770152	207	2	1676.780715	31925	0	0.166667	31746	0	0.166667	9675579	0.000000
318700197	190	4	1677.517544	32058	0	0.166667	31814	0	0.166667	9661189	0.000000
318716984	154	0	1676.995787	31984	0	0.166667	31623	0	0.166667	9646547	0.000000
318706400	193	1	1676.691005	31709	0	0.166667	31611	0	0.166667	9632062	0.000000
318728322	166	2	1676.367964	31909	0	0.166667	31937	0	0.166667	9617616	0.000000
318715366	151	1	1675.865881	31990	0	0.166667	31929	0	0.166667	9603124	-1.#IND00
318702056	219	1	1675.991492	31725	0	0.166667	31836	0	0.166667	9588741	-1.#IND00
318714845	232	0	1678.785054	31681	0	0.166667	31921	0	0.166667	9574305	-1.#IND00
318692466	176	0	1677.775441	31830	0	0.166667	31834	0	0.166667	9559824	-1.#IND00
318730101	193	3	1679.619634	31710	0	0.166667	31880	0	0.166667	9545467	-1.#IND00
318748998	190	1	1677.722113	31908	0	0.166667	31993	0	0.166667	9531404	-1.#IND00
318735238	167	1	1677.191738	31764	0	0.166667	31856	0	0.166667	9516963	-1.#IND00
318734113	192	2	1677.909859	31768	0	0.166667	32031	0	0.166667	9502583	-1.#IND00
318714089	149	2	1677.655271	32000	0	0.166667	31865	0	0.166667	9488244	-1.#IND00
318711452	169	1	1677.622200	31848	0	0.166667	32085	0	0.166667	9474125	-1.#IND00
318724843	174	1	1677.215461	31842	0	0.166667	31981	0	0.166667	9459735	-1.#IND00
318725111	168	0	1677.851708	31909	0	0.166667	32130	0	0.166667	9445538	-1.#IND00
318741884	159	1	1677.453078	31874	0	0.166667	31683	0	0.166667	9431175	-1.#IND00
318746826	170	1	1675.134326	32209	0	0.166667	31938	0	0.166667	9417015	-1.#IND00
318733278	284	1	1678.826378	31777	0	0.166667	31864	0	0.166667	9402747	-1.#IND00
318682271	332	2	1682.851200	31973	0	0.166667	31839	0	0.166667	9388613	-1.#IND00
318727865	294	2	1683.591800	31698	0	0.166667	31847	0	0.166667	9374346	-1.#IND00
318741603	176	4	1680.479307	31824	0	0.166667	31987	0	0.166667	9360300	-1.#IND00
318721202	157	0	1676.133236	31922	0	0.166667	31728	0	0.166667	9346218	-1.#IND00
318717960	176	0	1678.248156	31889	0	0.166667	31792	0	0.166667	9332317	-1.#IND00
318720646	166	0	1676.343161	31840	0	0.166667	31701	0	0.166667	9318370	-1.#IND00
318713483	193	1	1676.392364	31841	0	0.166667	31841	0	0.166667	9304507	-1.#IND00
318737771	162	0	1676.676099	31805	0	0.166667	31929	0	0.166667	9290749	-1.#IND00
318726509	131	2	1675.270873	31969	0	0.166667	31723	0	0.166667	9276777	-1.#IND00
318735536	177	1	1676.654147	31907	0	0.166667	31992	0	0.166667	9262710	-1.#IND00
318723594	221	1	1678.383709	31451	0	0.166667	31632	0	0.166667	9248670	-1.#IND00
318760121	274	3	1680.497268	31895	4	0.287325	31744	0	0.166667	9234734	-1.#IND00
318716778	294	2	1683.010423	31736	0	0.195843	31882	0	0.166667	9220741	-1.#IND00
318706398	175	0	1680.202619	31663	0	0.168113	31771	0	0.166667	9206985	-1.#IND00
318728862	161	0	1676.599814	31644	0	0.166738	31777	0	0.166667	9193197	-1.#IND00
318733720	137	0	1676.116091	31901	0	0.166670	31871	0	0.166667	9179402	-1.#IND00
318734171	218	1	1679.230145	31708	0	0.166667	31888	0	0.166667	9165753	-1.#IND00
318739025	182	1	1679.038180	31805	0	0.166667	31802	0	0.166667	9152163	-1.#IND00
318724840	201	1	1677.853311	31979	0	0.166667	31760	0	0.166667	9138515	-1.#IND00
318725813	174	1	1676.720514	31998	0	0.166667	31996	0	0.166667	9124824	-1.#IND00
318723667	181	1	1677.022713	31825	0	0.166667	31604	0	0.166667	9111160	-1.#IND00
318721627	171	1	1677.169681	31741	0	0.166667	31686	0	0.166667	9097529	-1.#IND00
318718245	166	0	1677.765665	31937	0	0.166667	31720	0	0.166667	9083837	-1.#IND00
318718287	150	3	1674.775311	31775	0	0.166667	31887	0	0.166667	9070265	-1.#IND00
318720133	169	0	1675.671463	31834	0	0.166667	31915	0	0.166667	9056536	-1.#IND00
318704253	189	1	1676.750186	31911	0	0.166667	31941	0	0.166667	9042866	-1.#IND00
318724037	165	1	1675.796483	31945	0	0.166667	31975	0	0.166667	9029015	-1.#IND00
318737416	117	1	1674.875613	31931	0	0.166667	31837	0	0.166667	9015603	-1.#IND00
318723815	129	1	1673.596378	31997	0	0.166667	31842	0	0.166667	9002123	-1.#IND00
318741756	157	0	1674.589699	31880	0	0.166667	31916	0	0.166667	8988684	-1.#IND00
318710194	127	0	1674.214658	31809	0	0.166667	31891	0	0.166667	8975058	-1.#IND00
318726433	119	1	1674.443429	31726	0	0.166667	31584	0	0.166667	8961760	-1.#IND00
318735591	149	1	1676.408029	31702	0	0.166667	31929	0	0.166667	8948279	-1.#IND00
318700821	215	3	1679.122036	31747	0	0.166667	31913	0	0.166667	8934724	-1.#IND00
318731146	269	0	1679.854193	31826	0	0.166667	31655	0	0.166667	8921334	-1.#IND00
318713809	261	0	1681.044921	32012	0	0.166667	31680	0	0.166667	8908009	-1.#IND00
318722482	309	2	1682.105721	31953	0	0.166667	31810	0	0.166667	8894729	-1.#IND00
318717638	230	0	1684.631944	31740	0	0.166667	31992	0	0.166667	8881202	-1.#IND00
318727208	179	0	1678.376827	31906	0	0.166667	31881	0	0.166667	8868063	-1.#IND00
318729846	178	3	1677.931988	31990	0	0.166667	31783	0	0.166667	8854933	-1.#IND00
318738783	237	2	1679.052439	31808	0	0.166667	31787	0	0.166667	8841661	-1.#IND00
318746312	201	2	1680.210493	31840	0	0.166667	32014	0	0.166667	8828110	-1.#IND00
318733982	278	0	1681.890819	31805	0	0.166667	31905	0	0.166667	8814849	-1.#IND00
318740209	292	0	1684.660663	32147	0	0.166667	31860	0	0.166667	8801772	-1.#IND00
318724067	240	0	1681.995845	31761	0	0.166667	31824	0	0.166667	8788697	-1.#IND00
npatches	nstrain	runtime	dt	init_x	init_y	init_y_blood	init_z	init_S	beta0	beta1	beta2	beta3	mean_beta	B	d	delta	delta_blood	b[0]	mut	m	CTL	c	g	epsilon	k	het	lambda	rho	omega	x_max	patch.dyna	DELTA	A	VA
10000	1	100.000000	0.001000	21900	9499	5000000	0.001000	10000000	2.114816	2.278204	3.828888	3.612424	3	800000000	0.010000	1.000000	432.000000	80000	0.000050	0.004800	0	0.500000	0.000000	2.500000	3.000000	0.500000	0.001000	0.001000	0.010000	31872	0	10.000000	7.000000	1.000000
sus	inf	inf_blood	z	x[0]	y[0][0]	z[0]	x[1]	y[1][0]	z[1]	S[0]	synchrony
219000000	94990000	5000000	10.000000	21900	9499	0.001000	21900	9499	0.001000	10000000	0.000000
275548569	21923809	114459	3941.516320	29650	1159	0.394152	29022	1321	0.394152	10106219	0.000000
306443043	4021388	21083	6325.803353	31563	106	0.632580	31175	139	0.632580	10123399	0.000000
315964542	679394	3467	7770.434056	31793	12	0.777177	31920	18	0.777177	10114822	0.000000
318183648	105669	549	7250.610398	31801	1	0.397964	31730	3	0.864868	10100855	0.000000
318621063	16513	92	4182.875238	31702	0	0.193480	32044	0	0.254178	10085925	0.000000
318715644	3144	16	2377.912589	31800	0	0.167996	31666	0	0.171004	10070740	0.000000
318737130	874	5	1829.859780	32171	0	0.166733	32099	0	0.166882	10055822	0.000000
318725706	354	1	1710.558354	31900	0	0.166670	31852	0	0.166677	10040747	0.000000
318713116	262	1	1686.268564	32102	0	0.166667	32119	0	0.166667	10025767	0.000000
318695995	223	1	1680.314601	31966	0	0.166667	32306	0	0.166667	10010731	0.000000
318723651	147	2	1676.809063	31945	0	0.166667	31819	0	0.166667	9995685	0.000000
318745776	108	0	1673.809833	31951	0	0.166667	31670	0	0.166667	9980811	0.000000
318743704	117	0	1673.341663	32043	0	0.166667	32027	0	0.166667	9965958	0.000000
318732867	99	0	1672.372793	31902	0	0.166667	31948	0	0.166667	9950914	0.000000
318727540	120	0	1672.355850	31857	0	0.166667	31921	0	0.166667	9936212	0.000000
318746975	117	1	1673.465097	31880	0	0.166667	32025	0	0.166667	9921167	0.000000
318728228	167	0	1675.144145	31692	0	0.166667	31802	0	0.166667	9906331	0.000000
318718621	135	0	1674.171302	31966	0	0.166667	32149	0	0.166667	9891191	0.000000
318734701	122	0	1674.469703	31780	0	0.166667	31885	0	0.166667	9876367	0.000000
318729736	106	1	1672.231356	32015	0	0.166667	31921	0	0.166667	9861406	0.000000
318716982	68	0	1671.493802	31761	0	0.166667	32094	0	0.166667	9846586	0.000000
318709533	83	1	1669.968889	32066	0	0.166667	31732	0	0.166667	9831766	0.000000
318725241	114	0	1672.510943	31842	0	0.166667	31821	0	0.166667	9817179	0.000000
318730733	145	0	1674.460688	31870	0	0.166667	31956	0	0.166667	9802354	0.000000
318741334	208	1	1676.760451	31755	0	0.166667	31861	0	0.166667	9787555	0.000000
318747268	114	1	1675.812673	31894	0	0.166667	32122	0	0.166667	9772865	0.000000
318730250	89	1	1673.120937	31692	0	0.166667	31896	0	0.166667	9758409	0.000000
318736174	107	1	1673.238005	31999	0	0.166667	31949	0	0.166667	9743924	0.000000
318732856	97	2	1672.026795	32150	0	0.166667	31758	0	0.166667	9729434	0.000000
318729255	145	1	1674.251313	31845	0	0.166667	32101	0	0.166667	9714833	0.000000
318728437	125	0	1675.025779	31821	0	0.166667	31784	0	0.166667	9700473	0.000000
318734637	104	1	1673.169005	31932	0	0.166667	31815	0	0.166667	9685699	0.000000
318737410	105	3	1672.883308	31838	0	0.166667	31809	0	0.166667	9671292	0.000000
318745184	111	1	1672.447677	31926	0	0.166667	31910	0	0.166667	9656777	0.000000
318722468	107	3	1672.162534	31925	0	0.166667	31928	0	0.166667	9642266	0.000000
318724098	127	1	1672.229361	31762	0	0.166667	31799	0	0.166667	9627736	0.000000
318735303	84	1	1672.156170	31833	0	0.166667	31934	0	0.166667	9613210	0.000000
318729955	113	1	1671.988667	32082	0	0.166667	31958	0	0.166667	9598684	0.000000
318724290	96	0	1672.321371	31854	0	0.166667	31721	0	0.166667	9584289	0.000000
318716194	95	0	1672.485740	31946	0	0.166667	31980	0	0.166667	9569897	-1.#IND00
318733753	137	0	1673.403269	31888	0	0.166667	31853	0	0.166667	9555660	-1.#IND00
318719899	89	2	1672.504524	31871	0	0.166667	31749	0	0.166667	9541639	-1.#IND00
318741187	161	1	1673.077789	31839	0	0.166667	31824	0	0.166667	9527227	-1.#IND00
318712233	129	0	1673.434137	31924	0	0.166667	31949	0	0.166667	9512850	-1.#IND00
318749965	110	0	1674.197332	31861	0	0.166667	31723	0	0.166667	9498579	-1.#IND00
318714102	110	1	1672.526111	31601	0	0.166667	31800	0	0.166667	9484422	-1.#IND00
318723891	86	1	1672.747907	31930	0	0.166667	31762	0	0.166667	9470214	-1.#IND00
318745979	81	0	1670.685949	31784	0	0.166667	31880	0	0.166667	9455969	-1.#IND00
318726370	117	1	1672.279390	32051	0	0.166667	31718	0	0.166667	9441686	-1.#IND00
318735082	136	0	1673.448237	31924	0	0.166667	31836	0	0.166667	9427460	-1.#IND00
318704985	109	2	1674.656773	31978	0	0.166667	31725	0	0.166667	9413231	-1.#IND00
318708861	109	1	1673.261261	31760	0	0.166667	31679	0	0.166667	9399007	-1.#IND00
318706500	108	0	1672.754432	31850	0	0.166667	31904	0	0.166667	9384982	-1.#IND00
318732634	119	1	1673.197408	31684	0	0.166667	31781	0	0.166667	9370869	-1.#IND00
318734095	153	2	1673.458838	31868	0	0.166667	31922	0	0.166667	9356851	-1.#IND00
318724093	138	1	1675.207398	32016	0	0.166667	31771	0	0.166667	9343014	-1.#IND00
318712125	133	1	1674.839775	31782	0	0.166667	31885	0	0.166667	9329170	-1.#IND00
318737857	124	1	1674.533652	31751	0	0.166667	31809	0	0.166667	9315290	-1.#IND00
318732898	159	0	1674.941419	31953	0	0.166667	31759	0	0.166667	9301197	-1.#IND00
318719830	158	1	1676.828366	31642	0	0.166667	31994	0	0.166667	9287153	-1.#IND00
318730093	126	0	1674.485837	32067	0	0.166667	31863	0	0.166667	9273110	-1.#IND00
318715684	131	2	1673.569562	31817	0	0.166667	31861	0	0.166667	9259172	-1.#IND00
318715570	80	1	1672.498370	31901	0	0.166667	32036	0	0.166667	9245242	-1.#IND00
318716514	120	2	1673.214108	31875	0	0.166667	31786	0	0.166667	9231437	-1.#IND00
318711980	116	0	1673.591304	31942	0	0.166667	31860	0	0.166667	9217437	-1.#IND00
318717976	140	0	1673.725536	31928	0	0.166667	31970	0	0.166667	9203624	-1.#IND00
318709560	115	0	1673.198783	31706	0	0.166667	31921	0	0.166667	9189806	-1.#IND00
318753568	77	0	1672.345971	31815	0	0.166667	32013	0	0.166667	9176116	-1.#IND00
318713103	98	1	1671.491831	31790	0	0.166667	31755	0	0.166667	9162349	-1.#IND00
318727997	74	0	1671.124445	31879	0	0.166667	31940	0	0.166667	9148495	-1.#IND00
318729457	110	1	1671.839470	31700	0	0.166667	32000	0	0.166667	9134863	-1.#IND00
318713974	84	0	1671.774908	31850	0	0.166667	31744	0	0.166667	9121186	-1.#IND00
318712456	110	0	1673.194604	31901	0	0.166667	32004	0	0.166667	9107548	-1.#IND00
318722710	107	0	1672.887808	31673	0	0.166667	31853	0	0.166667	9093820	-1.#IND00
318727520	106	2	1673.132059	31745	0	0.166667	31857	0	0.166667	9080064	-1.#IND00
318727500	111	1	1674.020310	31895	0	0.166667	31904	0	0.166667	9066529	-1.#IND00
318719534	84	0	1671.900915	32033	0	0.166667	31706	0	0.166667	9052898	-1.#IND00
318709389	82	1	1671.242855	31793	0	0.166667	31960	0	0.166667	9039561	-1.#IND00
318719676	92	2	1671.636816	31509	0	0.166667	32090	0	0.166667	9025983	-1.#IND00
318732880	90	1	1672.002499	31692	0	0.166667	31922	0	0.166667	9012493	-1.#IND00
318758833	83	0	1671.606553	31931	0	0.166667	31813	0	0.166667	8998996	-1.#IND00
318725434	87	0	1671.005563	31944	0	0.166667	31872	0	0.166667	8985199	-1.#IND00
318727428	74	0	1671.265259	31889	0	0.166667	31779	0	0.166667	8971827	-1.#IND00
318746229	116	0	1671.510027	31903	0	0.166667	31954	0	0.166667	8958587	-1.#IND00
318727549	118	0	1673.346217	31841	0	0.166667	31641	0	0.166667	8945104	-1.#IND00
318748861	140	1	1673.586140	31997	0	0.166667	32121	0	0.166667	8931820	-1.#IND00
318722659	67	0	1671.833782	31914	0	0.166667	31859	0	0.166667	8918603	-1.#IND00
318723479	64	0	1669.762620	31853	0	0.166667	31923	0	0.166667	8905199	-1.#IND00
318731150	113	0	1672.410742	31892	0	0.166667	32025	0	0.166667	8891809	-1.#IND00
318738473	102	0	1672.722641	31697	0	0.166667	31929	0	0.166667	8878477	-1.#IND00
318732191	119	0	1672.350608	31705	0	0.166667	31887	0	0.166667	8865308	-1.#IND00
318725024	106	0	1673.220437	31704	0	0.166667	32066	0	0.166667	8852217	-1.#IND00
318746005	114	0	1673.598581	32020	0	0.166667	31903	0	0.166667	8838785	-1.#IND00
318723673	110	0	1672.049667	31843	0	0.166667	31859	0	0.166667	8825443	-1.#IND00
318721408	124	1	1672.557858	31901	0	0.166667	32010	0	0.166667	8812243	-1.#IND00
318719560	87	0	1673.016165	31863	0	0.166667	31774	0	0.166667	8799123	-1.#IND00
318694905	63	1	1671.299825	31766	0	0.166667	31926	0	0.166667	8785958	-1.#IND00
318712356	105	0	1672.448134	31904	0	0.166667	32020	0	0.166667	8772699	-1.#IND00
318733507	115	0	1674.130058	31972	0	0.166667	31940	0	0.166667	8759468	-1.#IND00
npatches	nstrain	runtime	dt	init_x	init_y	init_y_blood	init_z	init_S	beta0	beta1	beta2	beta3	mean_beta	B	d	delta	delta_blood	b[0]	mut	m	CTL	c	g	epsilon	k	het	lambda	rho	omega	x_max	patch.dyna	DELTA	A	VA
10000	1	100.000000	0.001000	21900	9499	5000000	0.001000	10000000	3.708926	4.470733	1.931163	2.491221	3	800000000	0.010000	1.000000	432.000000	80000	0.000050	0.004800	0	0.500000	0.000000	2.500000	4.000000	0.500000	0.001000	0.001000	0.010000	31872	0	10.000000	7.000000	1.000000
sus	inf	inf_blood	z	x[0]	y[0][0]	z[0]	x[1]	y[1][0]	z[1]	S[0]	synchrony
219000000	94990000	5000000	10.000000	21900	9499	0.001000	21900	9499	0.001000	10000000	0.000000
278180672	18074959	94894	3941.516320	26825	2532	0.394152	24779	3600	0.394152	10101231	0.000000
309554422	2130916	11207	6325.803353	30567	304	0.632580	29563	676	0.632580	10109817	0.000000
317298823	193968	1046	7512.848339	31429	36	0.777177	31343	74	0.777177	10097772	0.000000
318551481	14938	74	4484.816418	31759	0	0.409031	31896	11	0.864868	10082737	0.000000
318717567	1668	9	2197.529524	31670	0	0.178679	31774	0	0.526579	10067618	0.000000
318718176	382	1	1744.890905	31617	0	0.167262	31689	0	0.184505	10052393	0.000000
318713058	153	2	1684.826171	31853	0	0.166696	31756	0	0.167551	10037348	0.000000
318729736	87	0	1673.454471	32007	0	0.166668	31724	0	0.166710	10022113	0.000000
318728232	79	0	1670.318038	31910	0	0.166667	31807	0	0.166669	10007197	0.000000
318715838	116	0	1672.063562	31966	0	0.166667	32082	0	0.166667	9992147	0.000000
318710416	96	1	1672.179939	31900	0	0.166667	31816	0	0.166667	9977162	0.000000
318728829	93	0	1670.876406	32108	0	0.166667	32101	0	0.166667	9962213	0.000000
318719938	78	0	1671.516588	31848	0	0.166667	31975	0	0.166667	9947346	0.000000
318741552	84	0	1671.585995	31973	0	0.166667	32158	0	0.166667	9932441	0.000000
318712542	119	1	1671.923467	31652	0	0.166667	32031	0	0.166667	9917372	0.000000
318696800	126	1	1674.268242	31842	0	0.166667	31941	0	0.166667	9902846	0.000000
318704276	71	0	1671.892666	31979	0	0.166667	31945	0	0.166667	9888164	0.000000
318719397	77	0	1670.857419	31697	0	0.166667	32008	0	0.166667	9873530	0.000000
318724699	99	1	1671.819960	32054	0	0.166667	31733	0	0.166667	9858632	0.000000
318726493	108	1	1672.126945	31768	0	0.166667	32043	0	0.166667	9843998	0.000000
318733495	80	1	1671.225817	31641	0	0.166667	32095	0	0.166667	9829118	0.000000
318731968	86	1	1671.092849	32022	0	0.166667	31947	0	0.166667	9814364	0.000000
318737080	95	0	1672.432372	31795	0	0.166667	31787	0	0.166667	9799636	0.000000
318726892	108	2	1672.406373	31875	0	0.166667	31958	0	0.166667	9784797	0.000000
318724837	119	0	1673.232246	31601	0	0.166667	31709	0	0.166667	9770220	0.000000
318722325	97	0	1670.697289	31473	0	0.166667	32095	0	0.166667	9755656	0.000000
318728071	93	1	1671.534773	31707	0	0.166667	31701	0	0.166667	9741133	0.000000
318719896	97	1	1671.396047	31794	0	0.166667	31677	0	0.166667	9726515	0.000000
318735826	94	1	1671.988677	31731	0	0.166667	31787	0	0.166667	9711919	0.000000
318718106	106	0	1672.801764	31887	0	0.166667	32011	0	0.166667	9697118	0.000000
318723897	120	1	1672.312491	31893	0	0.166667	32059	0	0.166667	9682694	0.000000
318710225	73	0	1672.023658	31656	0	0.166667	31618	0	0.166667	9668149	0.000000
318714417	73	1	1670.073223	31672	0	0.166667	31753	0	0.166667	9653799	0.000000
318738820	91	1	1671.206048	31658	0	0.166667	31820	0	0.166667	9639227	0.000000
318744365	104	1	1671.261541	31888	0	0.166667	31979	0	0.166667	9624706	0.000000
318731037	82	0	1671.823964	31715	0	0.166667	31917	0	0.166667	9610175	0.000000
318733809	83	0	1670.073992	31967	0	0.166667	31703	0	0.166667	9595927	0.000000
318733344	114	0	1671.315370	31521	0	0.166667	31908	0	0.166667	9581384	0.000000
318729969	125	0	1673.590008	31799	0	0.166667	31871	0	0.166667	9566824	0.000000
318732883	87	1	1673.043557	31919	0	0.166667	31930	0	0.166667	9552533	-1.#IND00
318721365	79	1	1671.372474	31936	0	0.166667	31656	0	0.166667	9538264	-1.#IND00
318722452	78	1	1671.285980	31849	0	0.166667	31823	0	0.166667	9524029	-1.#IND00
318717897	71	0	1670.970140	31891	0	0.166667	31917	0	0.166667	9509865	-1.#IND00
318724406	98	0	1671.511501	31650	0	0.166667	31937	0	0.166667	9495571	-1.#IND00
318735470	101	0	1672.531231	31833	0	0.166667	31637	0	0.166667	9481368	-1.#IND00
318730365	86	0	1671.310755	31893	0	0.166667	32089	0	0.166667	9467153	-1.#IND00
318738585	84	0	1671.503002	31639	0	0.166667	31614	0	0.166667	9453132	-1.#IND00
318728512	97	0	1670.294590	31764	0	0.166667	32226	0	0.166667	9438991	-1.#IND00
318746180	106	0	1671.339624	32040	0	0.166667	31819	0	0.166667	9424904	-1.#IND00
318739986	87	1	1671.909349	31732	0	0.166667	31841	0	0.166667	9410918	-1.#IND00
318742925	63	0	1670.669760	31980	0	0.166667	32191	0	0.166667	9397036	-1.#IND00
318730810	82	0	1669.993502	32011	0	0.166667	31900	0	0.166667	9383084	-1.#IND00
318745679	86	0	1671.009863	31691	0	0.166667	31871	0	0.166667	9368884	-1.#IND00
318733427	88	0	1670.858143	31602	0	0.166667	31707	0	0.166667	9354804	-1.#IND00
318719151	72	0	1670.365797	31872	0	0.166667	31745	0	0.166667	9340777	-1.#IND00
318721447	99	1	1671.439670	31798	0	0.166667	31886	0	0.166667	9326853	-1.#IND00
318721191	95	1	1671.529405	31724	0	0.166667	31792	0	0.166667	9313041	-1.#IND00
318716003	66	0	1669.965163	31907	0	0.166667	31955	0	0.166667	9299133	-1.#IND00
318716656	102	0	1671.674798	31934	0	0.166667	31884	0	0.166667	9285193	-1.#IND00
318731148	76	1	1671.415303	31879	0	0.166667	31883	0	0.166667	9271358	-1.#IND00
318716081	78	1	1670.568943	31837	0	0.166667	31982	1	0.166667	9257408	-1.#IND00
318726385	70	0	1670.430102	31963	0	0.166667	32028	0	0.169419	9243432	-1.#IND00
318723569	77	0	1671.223288	31786	0	0.166667	31734	0	0.166803	9229567	-1.#IND00
318728239	82	0	1670.944714	31727	0	0.166667	31876	0	0.166673	9215881	-1.#IND00
318747946	79	0	1671.264837	31669	0	0.166667	32160	0	0.166667	9201992	-1.#IND00
318690776	61	0	1670.676111	31796	0	0.166667	31851	0	0.166667	9188210	-1.#IND00
318691474	133	0	1671.902880	31933	0	0.166667	31935	0	0.166667	9174647	-1.#IND00
318738573	125	1	1674.947246	31989	0	0.166667	31981	0	0.166667	9160828	-1.#IND00
318723475	100	0	1673.494824	31829	0	0.166667	31991	0	0.166667	9146918	-1.#IND00
318727420	84	0	1671.411375	31924	0	0.166667	31844	0	0.166667	9133220	-1.#IND00
318724172	83	0	1671.435137	31729	0	0.166667	31803	0	0.166667	9119515	-1.#IND00
318697795	119	1	1671.952671	31886	0	0.166667	32137	0	0.166667	9105797	-1.#IND00
318731234	94	0	1672.080310	31745	0	0.166667	31850	0	0.166667	9092052	-1.#IND00
318724337	91	1	1671.918506	31841	0	0.166667	31964	0	0.166667	9078412	-1.#IND00
318729295	67	0	1671.297713	32137	0	0.166667	31819	0	0.166667	9064723	-1.#IND00
318741667	49	1	1670.061462	31758	0	0.166667	31947	0	0.166667	9051224	-1.#IND00
318733949	81	0	1670.501370	31846	0	0.166667	31921	0	0.166667	9037637	-1.#IND00
318726882	84	0	1672.210875	31705	0	0.166667	32051	0	0.166667	9024115	-1.#IND00
318730254	66	0	1671.452192	32035	0	0.166667	31900	0	0.166667	9010612	-1.#IND00
318722379	96	1	1670.640212	31900	0	0.166667	32086	0	0.166667	8996952	-1.#IND00
318729967	100	0	1672.196535	31861	0	0.166667	31776	0	0.166667	8983463	-1.#IND00
318711939	108	0	1672.788667	31819	0	0.166667	31787	0	0.166667	8969945	-1.#IND00
318711633	65	0	1670.861436	31841	0	0.166667	31941	0	0.166667	8956435	-1.#IND00
318722488	71	0	1670.284990	31613	0	0.166667	31853	0	0.166667	8943066	-1.#IND00
318726347	104	2	1672.900230	31870	0	0.166667	31905	0	0.166667	8929688	-1.#IND00
318741913	78	0	1671.925988	31763	0	0.166667	31941	0	0.166667	8916288	-1.#IND00
318735672	83	0	1671.879387	31850	0	0.166667	31872	0	0.166667	8902792	-1.#IND00
318730703	90	1	1671.672284	32187	0	0.166667	31803	0	0.166667	8889314	-1.#IND00
318716227	101	0	1672.109271	31902	0	0.166667	31924	0	0.166667	8876043	-1.#IND00
318741797	64	1	1671.009522	31858	0	0.166667	31864	0	0.166667	8862716	-1.#IND00
318698394	81	0	1670.816984	31871	0	0.166667	31975	0	0.166667	8849423	-1.#IND00
318712657	61	0	1669.997609	31878	0	0.166667	32096	0	0.166667	8836263	-1.#IND00
318711051	85	1	1671.203491	31854	0	0.166667	31703	0	0.166667	8823007	-1.#IND00
318723017	102	0	1673.300089	31748	0	0.166667	31986	0	0.166667	8809663	-1.#IND00
318716348	65	0	1671.132860	31879	0	0.166667	31945	0	0.166667	8796490	-1.#IND00
318728781	74	0	1670.179663	31969	0	0.166667	31682	0	0.166667	8783283	-1.#IND00
318727807	60	0	1671.334626	32013	0	0.166667	31782	0	0.166667	8770020	-1.#IND00
318726626	72	1	1670.655920	32062	0	0.166667	31839	0	0.166667	8756916	-1.#IND00
318728641	48	0	1669.969328	31902	0	0.166667	31930	0	0.166667	8743765	-1.#IND00
npatches	nstrain	runtime	dt	init_x	init_y	init_y_blood	init_z	init_S	beta0	beta1	beta2	beta3	mean_beta	B	d	delta	delta_blood	b[0]	mut	m	CTL	c	g	epsilon	k	het	lambda	rho	omega	x_max	patch.dyna	DELTA	A	VA
10000	1	100.000000	0.001000	21900	9499	5000000	0.001000	10000000	3.099440	3.430835	3.637484	3.492327	3	800000000	0.010000	1.000000	432.000000	80000	0.000050	0.004800	0	0.500000	0.000000	2.500000	5.000000	0.500000	0.001000	0.001000	0.010000	31872	0	10.000000	7.000000	1.000000
sus	inf	inf_blood	z	x[0]	y[0][0]	z[0]	x[1]	y[1][0]	z[1]	S[0]	synchrony
219000000	94990000	5000000	10.000000	21900	9499	0.001000	21900	9499	0.001000	10000000	0.000000
281224936	14549592	75770	3941.516320	28082	1430	0.394152	27244	1827	0.394152	10094602	0.000000
311932392	1051173	5443	6325.803353	31170	74	0.632580	30968	165	0.632580	10095926	0.000000
317908411	49111	228	6246.053621	31775	1	0.505826	31677	5	0.777177	10082110	0.000000
318655313	2334	9	2657.184808	31678	0	0.183476	32026	0	0.217565	10067059	0.000000
318712925	337	1	1773.548798	31802	0	0.167500	31874	0	0.169189	10052014	0.000000
318717770	138	1	1683.139240	31659	0	0.166708	31604	0	0.166792	10037098	0.000000
318735693	71	1	1672.384245	31734	0	0.166669	31812	0	0.166673	10022330	0.000000
318719575	73	0	1669.932814	31888	0	0.166667	31831	0	0.166667	10007211	0.000000
318713249	58	0	1670.389092	31919	0	0.166667	31828	0	0.166667	9991984	0.000000
318706931	61	0	1669.942447	31846	0	0.166667	31831	0	0.166667	9976994	0.000000
318731558	38	1	1669.169843	31815	0	0.166667	31844	0	0.166667	9961976	0.000000
318739505	55	0	1669.341789	31718	0	0.166667	31917	0	0.166667	9946859	0.000000
318716031	62	0	1669.622923	31835	0	0.166667	31724	0	0.166667	9932055	0.000000
318727551	65	1	1668.943037	31835	0	0.166667	31996	0	0.166667	9917482	0.000000
318726557	64	1	1669.499097	31903	0	0.166667	32080	0	0.166667	9902361	0.000000
318747746	51	0	1670.079206	31957	0	0.166667	31837	0	0.166667	9887490	0.000000
318727891	76	1	1670.550349	31910	0	0.166667	31778	0	0.166667	9872482	0.000000
318716538	75	2	1670.456370	31805	0	0.166667	31988	0	0.166667	9857699	0.000000
318710664	71	0	1670.362540	31856	0	0.166667	31928	0	0.166667	9842984	0.000000
318723144	81	0	1670.440120	31929	0	0.166667	31879	0	0.166667	9828242	0.000000
318708538	63	0	1669.833815	31811	0	0.166667	31725	0	0.166667	9813517	0.000000
318703564	63	0	1669.656361	31776	0	0.166667	32235	0	0.166667	9798733	0.000000
318708713	86	0	1670.473922	31863	0	0.166667	32097	0	0.166667	9783939	0.000000
318741310	80	0	1671.335664	31952	0	0.166667	32185	0	0.166667	9769173	0.000000
318715466	64	0	1671.014290	32069	0	0.166667	32100	0	0.166667	9754266	0.000000
318733836	92	1	1671.174881	31790	0	0.166667	31913	0	0.166667	9739740	0.000000
318718494	72	0	1671.013793	32092	0	0.166667	31756	0	0.166667	9725036	0.000000
318709812	70	1	1670.011014	31760	0	0.166667	31890	0	0.166667	9710351	0.000000
318728050	39	0	1668.732010	31811	0	0.166667	31900	0	0.166667	9695562	0.000000
318714814	58	2	1668.403008	31958	0	0.166667	31892	0	0.166667	9681113	0.000000
318739282	68	0	1669.525361	31943	0	0.166667	31852	0	0.166667	9666488	0.000000
318707452	72	1	1669.661249	32064	0	0.166667	31642	0	0.166667	9651881	0.000000
318724367	41	0	1669.658650	31846	0	0.166667	31620	0	0.166667	9637443	0.000000
318721140	71	1	1670.918303	31803	0	0.166667	31855	0	0.166667	9622994	0.000000
318723112	57	0	1669.537521	31885	0	0.166667	31937	0	0.166667	9608630	0.000000
318719103	77	2	1670.508494	31908	0	0.166667	31800	0	0.166667	9594145	0.000000
318699756	99	2	1671.912814	32038	2	0.226895	31978	0	0.166667	9579773	0.000000
318741610	60	0	1670.513340	31947	0	0.170889	31691	0	0.166667	9565422	0.000000
318738994	101	0	1671.137373	32002	0	0.166876	31897	0	0.166667	9551084	0.000000
318727328	69	0	1670.469982	32105	0	0.166677	31808	0	0.166667	9536721	-1.#IND00
318736502	75	0	1670.118544	31745	0	0.166667	31793	0	0.166667	9522294	-1.#IND00
318706599	62	0	1670.924976	31922	0	0.166667	31923	0	0.166667	9508079	-1.#IND00
318736158	89	0	1670.158859	32007	0	0.166667	31900	0	0.166667	9493851	-1.#IND00
318720709	68	0	1670.437945	32193	0	0.166667	31873	0	0.166667	9479683	-1.#IND00
318754880	52	1	1670.363238	31844	0	0.166667	31819	0	0.166667	9465360	-1.#IND00
318750890	67	1	1669.917371	31886	0	0.166667	31835	0	0.166667	9451171	-1.#IND00
318744514	48	0	1669.572142	31836	0	0.166667	31819	0	0.166667	9437082	-1.#IND00
318700562	64	0	1669.168777	31917	0	0.166667	31931	0	0.166667	9422886	-1.#IND00
318715193	57	0	1669.783542	32109	0	0.166667	31600	0	0.166667	9408766	-1.#IND00
318714451	91	1	1670.145968	32359	0	0.166667	32194	0	0.166667	9394560	-1.#IND00
318715401	85	0	1670.869954	31809	0	0.166667	31901	0	0.166667	9380235	-1.#IND00
318722110	90	0	1671.827642	31712	0	0.166667	31791	0	0.166667	9366202	-1.#IND00
318706975	90	1	1671.074448	31811	0	0.166667	31661	0	0.166667	9352253	-1.#IND00
318727710	44	1	1669.972375	31882	0	0.166667	31715	0	0.166667	9338399	-1.#IND00
318730034	38	0	1668.762343	31803	1	0.173882	31881	0	0.166667	9324555	-1.#IND00
318734293	85	0	1669.839780	31887	0	0.167024	31802	0	0.166667	9310513	-1.#IND00
318746299	75	1	1670.695030	31833	0	0.166684	31759	0	0.166667	9296583	-1.#IND00
318726068	76	0	1671.172585	31728	0	0.166668	32015	0	0.166667	9282694	-1.#IND00
318727327	73	0	1670.853979	31784	0	0.166667	32069	0	0.166667	9268673	-1.#IND00
318728113	81	1	1670.683490	31695	0	0.166667	32339	0	0.166667	9254746	-1.#IND00
318728558	80	0	1670.965378	31926	0	0.166667	31904	0	0.166667	9241060	-1.#IND00
318737928	62	1	1670.259631	31723	0	0.166667	32018	0	0.166667	9227210	-1.#IND00
318717593	50	0	1669.564068	31816	0	0.166667	31825	0	0.166667	9213617	-1.#IND00
318720369	68	0	1669.596536	31872	0	0.166667	31992	0	0.166667	9199909	-1.#IND00
318699245	45	0	1669.974978	31706	0	0.166667	31905	0	0.166667	9186217	-1.#IND00
318711317	63	0	1669.110387	31809	0	0.166667	32031	0	0.166667	9172362	-1.#IND00
318729474	51	0	1669.619677	31692	0	0.166667	32191	0	0.166667	9158690	-1.#IND00
318753018	71	0	1670.321458	31913	0	0.166667	31958	0	0.166667	9145027	-1.#IND00
318705220	93	1	1671.354173	31730	0	0.166667	31944	0	0.166667	9131351	-1.#IND00
318735979	60	1	1670.795313	31958	0	0.166667	31861	0	0.166667	9117735	-1.#IND00
318722683	68	0	1670.054893	31776	0	0.166667	31890	0	0.166667	9104111	-1.#IND00
318719700	82	0	1670.114723	31577	0	0.166667	31875	0	0.166667	9090588	-1.#IND00
318720049	76	2	1670.422362	31804	0	0.166667	32065	0	0.166667	9076886	-1.#IND00
318732750	58	0	1669.946785	31751	0	0.166667	31872	0	0.166667	9063081	-1.#IND00
318711021	67	0	1670.458871	31958	0	0.166667	31898	0	0.166667	9049294	-1.#IND00
318701822	61	1	1670.006393	32050	0	0.166667	31668	0	0.166667	9035835	-1.#IND00
318710849	67	0	1669.896734	31932	0	0.166667	32039	0	0.166667	9022296	-1.#IND00
318746628	83	1	1670.975179	31884	0	0.166667	31663	0	0.166667	9008751	-1.#IND00
318741974	76	0	1670.614176	31906	0	0.166667	31705	0	0.166667	8995077	-1.#IND00
318742659	38	1	1669.314452	32040	0	0.166667	31893	0	0.166667	8981710	-1.#IND00
318725840	54	0	1668.790256	31695	0	0.166667	31857	0	0.166667	8968221	-1.#IND00
318720795	65	2	1670.465379	31920	0	0.166667	31973	0	0.166667	8954707	-1.#IND00
318746070	92	1	1670.905905	31822	0	0.166667	31829	0	0.166667	8941274	-1.#IND00
318730497	68	0	1670.944657	31913	0	0.166667	31678	0	0.166667	8928024	-1.#IND00
318719204	41	0	1668.695712	31929	0	0.166667	31861	0	0.166667	8914582	-1.#IND00
318732442	63	0	1669.198448	31954	0	0.166667	31744	0	0.166667	8901147	-1.#IND00
318739960	52	2	1669.569236	32090	0	0.166667	31948	0	0.166667	8887594	-1.#IND00
318741444	69	1	1669.336688	31820	0	0.166667	31943	0	0.166667	8874272	-1.#IND00
318714818	84	0	1670.275238	31799	0	0.166667	31912	0	0.166667	8860929	-1.#IND00
318743719	59	0	1670.344008	31721	0	0.166667	31839	0	0.166667	8847895	-1.#IND00
318728878	45	0	1668.989795	31810	0	0.166667	31928	0	0.166667	8834647	-1.#IND00
318726116	70	0	1669.643208	31783	0	0.166667	31736	0	0.166667	8821426	-1.#IND00
318735074	81	1	1671.153138	31913	0	0.166667	31798	0	0.166667	8808464	-1.#IND00
318736322	54	0	1669.889045	32055	0	0.166667	31887	0	0.166667	8795195	-1.#IND00
318706728	80	0	1669.919869	31783	0	0.166667	31544	0	0.166667	8782089	-1.#IND00
318723483	70	1	1670.600787	31887	0	0.166667	31861	0	0.166667	8769109	-1.#IND00
318710432	65	0	1669.965919	31965	0	0.166667	32090	0	0.166667	8755862	-1.#IND00
318729610	58	0	1668.968508	31736	0	0.166667	31886	0	0.166667	8742753	-1.#IND00
318723553	58	1	1669.514647	31880	0	0.166667	31799	0	0.166667	8729697	-1.#IND00
npatches	nstrain	runtime	dt	init_x	init_y	init_y_blood	init_z	init_S	beta0	beta1	beta2	beta3	mean_beta	B	d	delta	delta_blood	b[0]	mut	m	CTL	c	g	epsilon	k	het	lambda	rho	omega	x_max	patch.dyna	DELTA	A	VA
10000	1	100.000000	0.001000	21900	9499	5000000	0.001000	10000000	4.344758	2.380048	3.849582	1.659274	3	800000000	0.010000	1.000000	432.000000	80000	0.000050	0.004800	0	0.500000	0.000000	2.500000	6.000000	0.500000	0.001000	0.001000	0.010000	31872	0	10.000000	7.000000	1.000000
sus	inf	inf_blood	z	x[0]	y[0][0]	z[0]	x[1]	y[1][0]	z[1]	S[0]	synchrony
219000000	94990000	5000000	10.000000	21900	9499	0.001000	21900	9499	0.001000	10000000	0.000000
282730976	12214990	63629	3941.516320	25804	2177	0.394152	29447	812	0.394152	10091980	0.000000
313161136	561053	2919	6325.615190	30749	138	0.632580	31574	20	0.632580	10089333	0.000000
318168324	14308	86	4854.771613	32038	2	0.777177	31739	0	0.393950	10074574	0.000000
318684432	710	5	2045.238425	31930	0	0.203410	31911	0	0.177932	10059416	0.000000
318710936	130	1	1700.297331	31736	0	0.168488	31876	0	0.167225	10044202	0.000000
318702895	101	1	1673.247978	31612	0	0.166757	31888	0	0.166694	10029283	0.000000
318713888	74	0	1670.103359	31824	0	0.166671	32033	0	0.166668	10014288	0.000000
318724505	70	0	1669.705666	31958	0	0.166667	32109	0	0.166667	9999289	0.000000
318732592	56	0	1669.834572	32067	0	0.166667	32064	0	0.166667	9984358	0.000000
318743768	38	0	1668.440377	31824	0	0.166667	31616	0	0.166667	9969216	0.000000
318725145	69	0	1669.183790	32025	0	0.166667	31914	0	0.166667	9954217	0.000000
318731617	57	0	1669.054525	31937	0	0.166667	31779	0	0.166667	9939385	0.000000
318727947	75	1	1668.989345	31959	0	0.166667	31938	0	0.166667	9924307	0.000000
318707776	71	0	1670.607231	31863	0	0.166667	31693	0	0.166667	9909322	0.000000
318720311	58	0	1669.850528	31969	0	0.166667	31830	0	0.166667	9894596	0.000000
318718622	46	0	1668.643884	31813	0	0.166667	31961	0	0.166667	9879906	0.000000
318714619	50	1	1669.260734	31709	0	0.166667	31787	0	0.166667	9864987	0.000000
318745533	76	0	1670.037729	32117	0	0.166667	31839	0	0.178954	9850301	0.000000
318740522	78	1	1670.415737	32167	0	0.166667	31820	0	0.167276	9835739	0.000000
318721217	70	1	1670.575933	31931	0	0.166667	31849	0	0.166697	9820960	0.000000
318743215	46	0	1669.473614	31714	0	0.166667	31842	0	0.166668	9806166	0.000000
318737180	85	1	1669.990636	31975	0	0.166667	32013	0	0.166667	9791574	0.000000
318723940	68	1	1670.401754	31900	0	0.166667	31837	0	0.166667	9776850	0.000000
318743564	53	0	1669.213456	31895	0	0.166667	31840	0	0.166667	9762303	0.000000
318756738	81	0	1670.315186	31988	0	0.166667	31813	0	0.166667	9747465	0.000000
318737094	47	1	1669.013372	31873	0	0.166667	31828	0	0.166667	9733089	0.000000
318721574	63	0	1669.468577	31978	0	0.166667	32167	0	0.166667	9718530	0.000000
318743002	37	0	1669.065677	31979	0	0.166667	31968	0	0.166667	9704071	0.000000
318717585	43	0	1668.487426	31738	0	0.166667	31996	0	0.166667	9689535	0.000000
318710226	52	0	1669.372437	31680	0	0.166667	31788	0	0.166667	9675033	0.000000
318722835	72	0	1669.273301	31999	0	0.166667	32041	0	0.166667	9660620	0.000000
318730464	51	0	1669.897416	31825	0	0.166667	31740	0	0.166667	9645942	0.000000
318713340	65	1	1669.052347	31785	0	0.166667	31978	0	0.166667	9631640	0.000000
318703083	40	1	1669.293763	31835	0	0.166667	31959	0	0.166667	9617216	0.000000
318706078	91	0	1670.760206	31812	0	0.166667	31814	0	0.166667	9602721	0.000000
318734783	41	0	1669.212055	31734	0	0.166667	31921	0	0.166667	9588356	0.000000
318742803	78	0	1670.125929	31983	0	0.166667	32163	0	0.166667	9573958	0.000000
318713347	62	0	1670.700084	31783	0	0.166667	31962	0	0.166667	9559803	0.000000
318712128	67	0	1671.049760	31974	0	0.166667	31741	0	0.166667	9545266	0.000000
318734895	60	0	1669.870427	31852	0	0.166667	31991	0	0.166667	9531087	-1.#IND00
318717061	69	0	1670.046902	31871	0	0.166667	31959	0	0.166667	9516744	-1.#IND00
318715695	63	0	1669.569331	31858	0	0.166667	31919	0	0.166667	9502377	-1.#IND00
318712624	70	0	1669.403706	31770	0	0.166667	31838	0	0.166667	9488275	-1.#IND00
318715006	55	2	1669.490712	31616	0	0.166667	32122	0	0.166667	9473937	-1.#IND00
318741017	61	0	1669.278613	31782	0	0.166667	31889	0	0.166667	9459728	-1.#IND00
318713407	92	0	1670.503089	32031	0	0.166667	31993	0	0.166667	9445464	-1.#IND00
318736467	66	1	1670.250452	31815	0	0.166667	31868	0	0.166667	9431144	-1.#IND00
318719402	53	0	1669.615572	31791	0	0.166667	31582	0	0.166667	9417120	-1.#IND00
318726416	63	0	1669.336560	31682	0	0.166667	31896	0	0.166667	9403062	-1.#IND00
318737134	51	1	1668.808556	31915	0	0.166667	31664	0	0.166667	9389032	-1.#IND00
318738415	71	0	1670.311757	32037	0	0.166667	32014	0	0.166667	9374927	-1.#IND00
318740247	70	0	1669.759417	32039	0	0.166667	32052	0	0.166667	9360892	-1.#IND00
318720800	57	1	1669.223630	31825	0	0.166667	31811	0	0.166667	9346976	-1.#IND00
318713998	59	0	1669.393875	31710	0	0.166667	31846	0	0.166667	9333119	-1.#IND00
318722118	84	0	1670.424636	32051	0	0.166667	32019	0	0.166667	9319257	-1.#IND00
318726920	79	1	1670.235546	31935	0	0.166667	31657	0	0.166667	9305314	-1.#IND00
318728077	53	0	1669.551718	31919	0	0.166667	31728	0	0.169677	9291454	-1.#IND00
318728816	32	1	1668.823937	31822	0	0.166667	31832	0	0.166816	9277641	-1.#IND00
318716365	39	0	1668.870421	31673	0	0.166667	31853	0	0.166674	9263646	-1.#IND00
318742683	56	1	1668.916219	31595	0	0.166667	31828	0	0.166667	9249970	-1.#IND00
318738876	78	1	1669.699545	31822	0	0.166667	31757	0	0.166667	9236228	-1.#IND00
318727030	55	0	1669.934075	31860	0	0.166667	31687	0	0.166667	9222499	-1.#IND00
318734779	33	0	1668.652076	31869	0	0.166667	31748	0	0.166667	9208638	-1.#IND00
318704154	81	1	1669.571228	31656	0	0.166667	31706	0	0.166667	9194647	-1.#IND00
318743615	66	0	1670.287242	32078	0	0.166667	31917	0	0.166667	9180990	-1.#IND00
318735858	58	1	1669.303394	31748	0	0.166667	31779	0	0.166667	9167284	-1.#IND00
318716264	68	0	1669.714676	31912	0	0.166667	31809	0	0.166667	9153697	-1.#IND00
318709906	54	0	1668.704481	31711	0	0.166667	31948	0	0.166667	9139841	-1.#IND00
318709073	58	0	1669.043653	31899	0	0.166667	31809	0	0.166667	9126153	-1.#IND00
318735622	31	0	1668.343497	31707	0	0.166667	31844	0	0.166667	9112471	-1.#IND00
318722220	75	0	1669.545348	31848	0	0.166667	31883	0	0.166667	9098497	-1.#IND00
318736003	75	0	1670.318179	31709	0	0.166667	31957	0	0.166667	9084849	-1.#IND00
318721575	85	0	1671.009064	31862	0	0.166667	32011	0	0.166667	9071248	-1.#IND00
318744153	70	0	1669.820845	32022	0	0.166667	31766	0	0.166667	9057632	-1.#IND00
318745139	63	1	1670.230375	31997	0	0.166667	31796	0	0.166667	9044161	-1.#IND00
318739917	54	0	1669.964600	31632	0	0.166667	31653	0	0.166667	9030339	-1.#IND00
318729047	48	0	1669.167255	31721	0	0.166667	31870	0	0.166667	9016787	-1.#IND00
318727732	62	0	1669.307286	31776	0	0.166667	31660	0	0.166667	9003179	-1.#IND00
318720386	58	0	1669.360566	31957	0	0.166667	31880	0	0.166667	8990061	-1.#IND00
318710931	43	0	1668.760193	32022	0	0.166667	31697	0	0.166667	8976467	-1.#IND00
318735558	80	0	1669.683794	31923	0	0.166667	31701	0	0.166667	8962850	-1.#IND00
318716843	63	0	1669.690835	31710	0	0.166667	31952	0	0.166667	8949597	-1.#IND00
318700020	46	0	1669.598402	31919	0	0.166667	32016	0	0.166667	8936220	-1.#IND00
318730142	61	0	1669.421415	31846	0	0.166667	31786	0	0.166667	8922788	-1.#IND00
318705692	58	0	1669.731178	31883	0	0.166667	31711	0	0.166667	8909389	-1.#IND00
318713002	66	1	1670.030360	31740	0	0.166667	31822	0	0.166667	8896096	-1.#IND00
318741792	70	0	1671.027759	31911	0	0.166667	31909	0	0.166667	8882455	-1.#IND00
318721588	55	0	1669.557770	31653	0	0.166667	32055	0	0.166667	8869120	-1.#IND00
318723750	62	1	1669.483394	32195	0	0.166667	31864	0	0.166667	8855847	-1.#IND00
318724923	73	0	1669.423168	31862	0	0.166667	31808	0	0.166667	8842536	-1.#IND00
318728544	60	1	1670.462277	31727	0	0.166667	31802	0	0.166667	8829004	-1.#IND00
318713631	63	0	1669.437711	31834	0	0.166667	31896	0	0.166667	8815846	-1.#IND00
318701398	38	1	1668.929966	31824	0	0.166667	31913	0	0.166667	8802541	-1.#IND00
318741942	45	0	1668.933141	31893	0	0.166667	32079	0	0.166667	8789251	-1.#IND00
318732458	62	0	1668.889011	31474	0	0.166667	32002	0	0.166667	8775977	-1.#IND00
318744346	66	0	1670.012634	31983	0	0.166667	32044	0	0.166667	8762841	-1.#IND00
318746254	47	0	1669.370999	31878	0	0.166667	32014	0	0.166667	8749737	-1.#IND00
318729189	52	1	1669.217901	31746	0	0.166667	31734	0	0.166667	8736562	-1.#IND00
318729330	60	0	1669.573905	31953	0	0.166667	31947	0	0.166667	8723340	-1.#IND00
npatches	nstrain	runtime	dt	init_x	init_y	init_y_blood	init_z	init_S	beta0	beta1	beta2	beta3	mean_beta	B	d	delta	delta_blood	b[0]	mut	m	CTL	c	g	epsilon	k	het	lambda	rho	omega	x_max	patch.dyna	DELTA	A	VA
10000	1	100.000000	0.001000	21900	9499	5000000	0.001000	10000000	4.323600	1.779138	2.005427	3.652745	3	800000000	0.010000	1.000000	432.000000	80000	0.000050	0.004800	0	0.500000	0.000000	2.500000	7.000000	0.500000	0.001000	0.001000	0.010000	31872	0	10.000000	7.000000	1.000000
sus	inf	inf_blood	z	x[0]	y[0][0]	z[0]	x[1]	y[1][0]	z[1]	S[0]	synchrony
219000000	94990000	5000000	10.000000	21900	9499	0.001000	21900	9499	0.001000	10000000	0.000000
285119125	9841620	51513	3941.516320	26299	1927	0.394152	30111	381	0.394152	10087097	0.000000
314245529	275711	1578	6313.681020	30916	75	0.632580	31688	2	0.632580	10081014	0.000000
318330392	4145	18	3525.000732	31851	4	0.777177	31782	0	0.195544	10066007	0.000000
318714969	258	0	1817.146908	31914	0	0.303561	31885	0	0.168098	10050951	0.000000
318730390	90	1	1681.172844	31913	0	0.173452	32016	0	0.166738	10036022	0.000000
318726682	41	0	1669.927919	31760	0	0.167003	31969	0	0.166670	10020936	0.000000
318700414	67	0	1669.327001	31985	0	0.166683	31980	0	0.166667	10005684	0.000000
318728236	82	0	1670.123378	31919	0	0.166667	32052	0	0.166667	9990791	0.000000
318745265	80	2	1670.443602	32126	0	0.166667	31615	0	0.166667	9975835	0.000000
318729561	72	0	1670.262863	32121	0	0.166667	31873	0	0.166667	9960960	0.000000
318738616	43	0	1668.917746	31938	0	0.166667	31588	0	0.166667	9945983	0.000000
318732980	37	1	1668.482806	31812	0	0.166667	31788	0	0.166667	9931093	0.000000
318748820	67	0	1668.565053	32013	0	0.166667	31779	0	0.166667	9916357	0.000000
318710943	61	2	1669.228914	31799	0	0.166667	31708	0	0.166667	9901702	0.000000
318723181	59	0	1668.892030	31762	0	0.166667	32023	0	0.166667	9886669	0.000000
318752936	63	0	1669.675647	31814	0	0.166667	31710	0	0.166667	9871871	0.000000
318733599	75	0	1670.575085	31937	0	0.166667	31791	0	0.166667	9856954	0.000000
318708782	47	1	1669.154614	31725	0	0.166667	31887	0	0.166667	9842016	0.000000
318737474	45	0	1668.090726	32011	0	0.166667	31894	0	0.166667	9827118	0.000000
318720223	47	0	1669.455935	31830	0	0.166667	32069	0	0.166667	9812291	0.000000
318719512	55	0	1668.697599	31913	0	0.166667	31915	0	0.166667	9797128	0.000000
318716117	54	0	1668.716598	32103	0	0.166667	31724	0	0.166667	9782555	0.000000
318732277	56	2	1669.288826	31878	0	0.166667	31960	0	0.166667	9767810	0.000000
318717250	62	0	1669.433194	31985	0	0.166667	31952	0	0.166667	9753191	0.000000
318743679	41	0	1669.162433	31861	0	0.166667	31928	0	0.166667	9738498	0.000000
318725055	72	0	1668.920686	31819	0	0.166667	31713	0	0.166667	9723797	0.000000
318717953	49	1	1669.887746	31885	0	0.166667	31975	0	0.166667	9709137	0.000000
318702360	54	0	1668.335880	31779	0	0.166667	32031	0	0.166667	9694681	0.000000
318742070	70	0	1669.724429	31737	0	0.166667	31863	0	0.166667	9680127	0.000000
318738459	38	0	1668.323245	32015	0	0.166667	31969	0	0.166667	9665693	0.000000
318733851	45	0	1668.288716	31945	0	0.166667	31856	0	0.166667	9651028	0.000000
318747251	63	1	1669.063108	31822	0	0.166667	31626	0	0.166667	9636452	0.000000
318737457	40	1	1668.839139	31767	0	0.166667	31874	0	0.166667	9621902	0.000000
318722299	59	0	1669.215307	31836	0	0.166667	31954	0	0.166667	9607518	0.000000
318727020	65	0	1669.707141	31779	0	0.166667	31797	0	0.166667	9593113	0.000000
318718061	57	0	1670.298024	31874	0	0.166667	31882	0	0.166667	9578722	0.000000
318729972	55	1	1668.996838	31890	0	0.166667	31820	0	0.166667	9564311	0.000000
318745624	54	0	1669.358561	32011	0	0.166667	31887	0	0.166667	9550124	0.000000
318722898	47	0	1668.670696	31878	0	0.166667	31834	0	0.166667	9535771	0.000000
318730704	52	0	1668.768793	31981	0	0.166667	31887	0	0.166667	9521401	-1.#IND00
318718943	31	0	1668.749393	31675	0	0.166667	31862	0	0.166667	9506973	-1.#IND00
318709996	58	0	1669.249223	31683	0	0.166667	31649	0	0.166667	9492726	-1.#IND00
318714993	42	0	1668.782253	31825	0	0.166667	31790	0	0.166667	9478561	-1.#IND00
318696305	56	1	1668.726066	31816	0	0.166667	32092	0	0.166667	9464498	-1.#IND00
318718552	46	0	1669.241666	31736	0	0.166667	31905	0	0.166667	9450421	-1.#IND00
318720128	41	0	1669.058332	31839	0	0.166667	31830	0	0.166667	9436313	-1.#IND00
318716711	56	0	1668.995927	31901	0	0.166667	31933	0	0.166667	9422206	-1.#IND00
318721019	56	1	1669.612079	32207	0	0.166667	31846	0	0.166667	9408202	-1.#IND00
318715075	69	1	1670.226767	32069	0	0.166667	31891	0	0.166667	9394210	-1.#IND00
318731616	80	0	1669.913975	31857	0	0.166667	31966	0	0.166667	9379937	-1.#IND00
318746667	54	1	1669.404084	31799	0	0.166667	31794	0	0.166667	9365996	-1.#IND00
318711118	60	1	1669.118035	31929	0	0.166667	31992	0	0.166667	9352032	-1.#IND00
318705755	58	0	1669.551162	32131	0	0.166667	31766	0	0.166667	9338007	-1.#IND00
318723856	46	0	1668.734159	32052	0	0.166667	31921	0	0.166667	9323930	-1.#IND00
318692418	51	0	1668.746115	31865	0	0.166667	31750	0	0.166667	9310000	-1.#IND00
318710419	60	0	1668.934378	31887	0	0.166667	32091	0	0.166667	9295943	-1.#IND00
318716815	30	0	1668.094853	31930	0	0.224126	31789	0	0.166667	9282189	-1.#IND00
318725687	50	1	1669.144824	31814	0	0.169515	31947	0	0.166667	9268314	-1.#IND00
318720356	73	0	1669.788503	31815	0	0.166808	31837	0	0.166667	9254229	-1.#IND00
318708921	61	0	1669.432931	31955	0	0.166674	31816	0	0.166667	9240178	-1.#IND00
318719721	44	0	1668.676552	31944	0	0.166667	31731	0	0.166667	9226665	-1.#IND00
318733849	50	0	1668.392980	31772	0	0.166667	32004	0	0.166667	9212828	-1.#IND00
318731361	39	0	1668.211285	31826	0	0.166667	31826	0	0.166667	9198880	-1.#IND00
318724320	69	0	1669.120409	31960	0	0.166667	32136	0	0.166667	9185168	-1.#IND00
318716839	72	0	1669.756473	31707	0	0.166667	31931	0	0.166667	9171370	-1.#IND00
318731451	52	0	1669.431369	31896	0	0.166667	31751	0	0.166667	9157614	-1.#IND00
318735459	55	1	1669.071723	31770	0	0.166667	31990	0	0.166667	9143943	-1.#IND00
318739323	48	0	1668.705077	32046	0	0.166667	31948	0	0.166667	9130292	-1.#IND00
318707253	71	1	1669.743635	31882	0	0.166667	31859	0	0.166667	9116639	-1.#IND00
318737163	50	0	1669.154162	31758	0	0.166667	31856	0	0.166667	9103086	-1.#IND00
318705152	71	1	1669.726379	31981	0	0.166667	31969	0	0.166667	9089344	-1.#IND00
318713128	47	0	1669.654955	32122	0	0.166667	31944	0	0.166667	9075796	-1.#IND00
318725913	45	0	1668.890086	31705	0	0.166667	31906	0	0.166667	9062204	-1.#IND00
318723376	63	1	1669.195165	31623	0	0.166667	31926	0	0.166667	9048652	-1.#IND00
318745450	45	0	1669.606314	31990	0	0.166667	31796	0	0.166667	9035165	-1.#IND00
318735815	74	2	1670.104695	31867	0	0.166667	32053	1	0.166667	9021442	-1.#IND00
318721193	72	0	1670.028757	31619	0	0.166667	32109	3	0.343479	9008043	-1.#IND00
318755417	57	0	1669.068900	31962	0	0.166667	31743	0	0.179788	8994588	-1.#IND00
318747052	48	0	1668.682016	31726	0	0.166667	32027	0	0.167317	8980975	-1.#IND00
318708938	43	0	1669.050111	31954	0	0.166667	31831	0	0.166699	8967422	-1.#IND00
318740411	67	0	1668.994751	31988	0	0.166667	31915	0	0.166668	8954132	-1.#IND00
318724039	60	0	1669.262064	31890	0	0.166667	32096	0	0.166667	8940707	-1.#IND00
318739160	49	1	1669.691134	31971	0	0.166667	31932	0	0.166667	8927334	-1.#IND00
318731446	64	1	1669.267630	32057	0	0.166667	31778	0	0.166667	8914030	-1.#IND00
318726217	59	0	1669.310439	32220	0	0.166667	31906	0	0.166667	8900843	-1.#IND00
318739758	39	0	1668.227130	31944	0	0.166667	31986	0	0.166667	8887617	-1.#IND00
318723079	28	2	1668.181459	31780	0	0.166667	31944	0	0.166667	8874199	-1.#IND00
318701269	66	0	1668.786312	31972	0	0.166667	32249	0	0.166667	8861076	-1.#IND00
318736222	65	0	1669.552884	31977	0	0.166667	31870	0	0.166667	8847853	-1.#IND00
318726783	57	1	1669.793444	32161	0	0.166667	31808	0	0.166667	8834677	-1.#IND00
318726668	61	0	1670.486827	31939	0	0.166667	32019	0	0.166667	8821439	-1.#IND00
318720827	37	0	1668.315885	31749	0	0.166667	31963	0	0.166667	8808396	-1.#IND00
318738700	82	2	1669.896328	31884	0	0.166667	31870	0	0.166667	8795028	-1.#IND00
318724588	59	0	1669.774783	31889	0	0.166667	31849	0	0.166667	8781655	-1.#IND00
318722578	62	0	1669.128268	31925	0	0.166667	32066	0	0.166667	8768491	-1.#IND00
318723497	60	0	1669.431404	31792	0	0.166667	31766	0	0.166667	8755256	-1.#IND00
318721287	62	0	1669.416085	31911	0	0.166667	31854	0	0.166667	8742380	-1.#IND00
318710798	58	0	1669.242808	31952	0	0.166667	31950	0	0.166667	8729447	-1.#IND00
318736464	66	0	1668.946816	31700	0	0.166667	31772	0	0.166667	8716188	-1.#IND00
npatches	nstrain	runtime	dt	init_x	init_y	init_y_blood	init_z	init_S	beta0	beta1	beta2	beta3	mean_beta	B	d	delta	delta_blood	b[0]	mut	m	CTL	c	g	epsilon	k	het	lambda	rho	omega	x_max	patch.dyna	DELTA	A	VA
10000	1	100.000000	0.001000	21900	9499	5000000	0.001000	10000000	3.422497	1.522843	1.501437	2.767989	3	800000000	0.010000	1.000000	432.000000	80000	0.000050	0.004800	0	0.500000	0.000000	2.500000	8.000000	0.500000	0.001000	0.001000	0.010000	31872	0	10.000000	7.000000	1.000000
sus	inf	inf_blood	z	x[0]	y[0][0]	z[0]	x[1]	y[1][0]	z[1]	S[0]	synchrony
219000000	94990000	5000000	10.000000	21900	9499	0.001000	21900	9499	0.001000	10000000	0.000000
286952503	8033020	41958	3941.516320	28228	952	0.394152	30336	305	0.394152	10082893	0.000000
314966264	135964	721	6218.462144	31460	24	0.632580	31545	3	0.632580	10074747	0.000000
318394596	1289	6	2717.662209	31531	0	0.339676	31761	0	0.196637	10059796	0.000000
318686131	123	2	1736.568643	31636	0	0.175242	31809	0	0.168152	10044695	0.000000
318723019	46	0	1672.820178	32010	0	0.167092	31801	0	0.166740	10029668	0.000000
318734914	35	0	1668.335733	31953	0	0.166688	31740	0	0.166670	10014625	0.000000
318741186	83	0	1669.180178	32097	0	0.166668	31586	0	0.166667	9999725	0.000000
318710795	89	1	1669.805280	31936	0	0.166667	31954	0	0.166667	9984890	0.000000
318722086	59	0	1669.616369	32060	0	0.166667	32008	0	0.166667	9969866	0.000000
318721693	56	1	1668.940162	32061	0	0.166667	31952	0	0.166667	9954921	0.000000
318707952	41	0	1669.229433	31783	0	0.166667	31845	0	0.166667	9939974	0.000000
318728290	32	0	1668.552457	31703	0	0.166667	31835	0	0.166667	9925139	0.000000
318744736	34	0	1668.349466	31555	0	0.166667	31769	0	0.166667	9910211	0.000000
318719181	52	0	1668.436050	31908	0	0.166667	31659	0	0.166667	9895389	0.000000
318748857	60	1	1669.809772	31668	0	0.166667	31749	0	0.166667	9880589	0.000000
318732949	54	0	1669.568715	31861	0	0.166667	31746	0	0.166667	9865661	0.000000
318751164	58	0	1669.109596	31853	0	0.166667	31795	0	0.166667	9850873	0.000000
318735841	46	0	1668.464711	31751	0	0.166667	31858	0	0.166667	9836036	0.000000
318718490	59	0	1669.041759	31579	0	0.166667	31775	0	0.166667	9821374	0.000000
318720321	47	2	1668.992225	31992	0	0.166667	31986	0	0.166667	9806720	0.000000
318730000	46	1	1669.032434	31954	0	0.166667	32063	0	0.166667	9791864	0.000000
318729509	51	2	1668.785030	31845	0	0.166667	32050	0	0.166667	9777085	0.000000
318722517	50	0	1669.123723	31804	0	0.166667	31943	0	0.166667	9762414	0.000000
318705576	54	0	1669.079881	32047	0	0.166667	31821	0	0.166667	9747728	0.000000
318739612	66	0	1668.717698	31981	0	0.166667	32004	0	0.166667	9732854	0.000000
318729822	52	0	1669.090624	31999	0	0.166667	31708	0	0.166667	9718469	0.000000
318720120	60	0	1668.559088	31940	0	0.166667	32068	0	0.166667	9703894	0.000000
318738341	45	0	1668.698725	32144	0	0.166667	31771	0	0.166667	9689462	0.000000
318706076	62	0	1669.067573	31995	0	0.166667	31862	0	0.166667	9675155	0.000000
318730529	47	0	1668.616648	31858	0	0.166667	31845	0	0.166667	9660592	0.000000
318706214	59	1	1668.980464	31761	0	0.166667	31883	0	0.166667	9646187	0.000000
318723665	65	0	1669.697377	32050	0	0.166667	31675	0	0.166667	9631716	0.000000
318729870	35	0	1668.321990	31811	0	0.166667	32023	0	0.166667	9617039	0.000000
318725527	56	0	1668.761855	31790	0	0.166667	31865	0	0.166667	9602595	0.000000
318712068	58	0	1668.841336	32007	0	0.166667	31877	0	0.166667	9588244	0.000000
318716530	56	0	1669.528940	31698	0	0.166667	31979	0	0.166667	9573975	0.000000
318724569	31	0	1668.413407	31927	0	0.166667	31935	0	0.166667	9559512	0.000000
318735961	41	0	1668.305077	31835	0	0.166667	31774	0	0.166667	9545213	0.000000
318720657	43	0	1668.814853	31841	0	0.166667	32079	0	0.166667	9530773	0.000000
318730799	56	0	1668.898749	31659	0	0.166667	31889	0	0.166667	9516431	-1.#IND00
318724867	43	1	1669.483122	31901	0	0.166667	32016	0	0.166667	9502255	-1.#IND00
318729410	51	0	1668.642693	32018	0	0.166667	31839	0	0.166667	9488022	-1.#IND00
318716877	41	0	1668.876239	32017	0	0.166667	31905	0	0.166667	9473881	-1.#IND00
318725891	47	0	1668.448522	31948	0	0.166667	31872	0	0.166667	9459681	-1.#IND00
318727153	56	0	1668.783618	31951	0	0.166667	31959	0	0.166667	9445444	-1.#IND00
318731077	32	1	1668.366017	31739	0	0.166667	31945	0	0.166667	9431344	-1.#IND00
318727606	45	1	1668.411425	32189	0	0.166667	31623	0	0.166667	9417125	-1.#IND00
318732060	69	0	1669.339086	31778	0	0.166667	31883	0	0.166667	9402892	-1.#IND00
318722237	59	0	1669.553096	31846	0	0.166667	31971	0	0.166667	9388830	-1.#IND00
318699008	34	1	1668.323155	31844	0	0.166667	31875	0	0.166667	9374652	-1.#IND00
318732524	40	0	1667.940012	31866	0	0.166667	31776	0	0.166667	9360674	-1.#IND00
318738068	30	0	1668.158956	32015	0	0.166667	31950	0	0.166667	9346613	-1.#IND00
318725562	71	1	1669.216014	31816	0	0.166667	31914	0	0.166667	9332484	-1.#IND00
318726038	58	0	1669.971330	31899	0	0.166667	31801	0	0.166667	9318508	-1.#IND00
318721507	58	2	1669.003932	31628	0	0.166667	31665	0	0.166667	9304413	-1.#IND00
318709634	44	0	1669.309695	31833	0	0.166667	31988	0	0.166667	9290568	-1.#IND00
318701044	48	0	1668.417614	31838	0	0.166667	31898	0	0.166667	9276608	-1.#IND00
318718020	53	0	1668.782953	31791	0	0.166667	32105	0	0.166667	9262465	-1.#IND00
318747862	53	2	1668.753629	31841	0	0.166667	32082	0	0.166667	9248470	-1.#IND00
318718340	53	0	1669.045406	31942	0	0.166667	31905	0	0.166667	9234648	-1.#IND00
318732971	40	0	1668.691123	31759	0	0.166667	31742	0	0.166667	9220755	-1.#IND00
318718275	54	0	1669.172983	31796	0	0.166667	31922	0	0.166667	9207106	-1.#IND00
318721281	34	0	1669.289706	32157	0	0.166667	32053	0	0.166667	9193122	-1.#IND00
318757752	53	1	1668.343543	31968	0	0.166667	32126	0	0.166667	9179373	-1.#IND00
318711485	61	1	1669.893775	31766	0	0.166667	31775	0	0.166667	9165632	-1.#IND00
318729981	43	0	1668.384863	31731	0	0.166667	31800	0	0.166667	9151980	-1.#IND00
318714862	23	0	1667.320424	31986	0	0.166667	31903	0	0.166667	9138228	-1.#IND00
318722450	33	0	1668.248369	31802	0	0.166667	31694	0	0.166667	9124272	-1.#IND00
318743580	53	0	1669.001364	31549	0	0.166667	31834	0	0.166667	9110543	-1.#IND00
318710949	43	0	1668.530062	31668	0	0.166667	31965	0	0.166667	9096969	-1.#IND00
318722683	36	0	1668.606727	32022	0	0.166667	32098	0	0.166667	9083364	-1.#IND00
318728544	29	0	1667.606664	32172	0	0.166667	31982	0	0.166667	9069838	-1.#IND00
318721316	36	0	1668.374970	31806	0	0.166667	31889	0	0.166667	9056148	-1.#IND00
318733128	42	1	1668.572657	31815	0	0.166667	31972	0	0.166667	9042796	-1.#IND00
318728422	31	0	1668.085685	31920	0	0.166667	31810	0	0.166667	9029150	-1.#IND00
318713843	35	0	1668.990888	31787	0	0.166667	32007	0	0.166667	9015662	-1.#IND00
318734762	49	0	1668.827216	31806	0	0.166667	31674	0	0.166667	9002000	-1.#IND00
318743179	58	1	1669.292742	32010	0	0.166667	31916	0	0.166667	8988494	-1.#IND00
318716848	39	1	1669.315356	31761	0	0.166667	31830	0	0.166667	8974980	-1.#IND00
318727361	35	0	1668.599770	31857	0	0.166667	32093	0	0.166667	8961749	-1.#IND00
318725525	95	0	1669.917813	31788	0	0.166667	31924	0	0.166667	8948364	-1.#IND00
318739508	63	0	1670.694790	31815	0	0.166667	31887	0	0.166667	8934975	-1.#IND00
318732500	27	0	1668.151495	31662	0	0.166667	31856	0	0.166667	8921471	-1.#IND00
318737538	26	0	1668.071380	31721	0	0.166667	31959	0	0.166667	8908150	-1.#IND00
318743496	45	0	1668.034664	31913	0	0.166667	32013	0	0.166667	8894966	-1.#IND00
318717171	46	0	1668.874607	31751	0	0.166667	31963	0	0.166667	8881632	-1.#IND00
318705934	56	0	1669.632006	31769	0	0.166667	31652	0	0.166667	8868293	-1.#IND00
318716638	42	0	1668.446966	31898	0	0.166667	31855	0	0.166667	8855013	-1.#IND00
318735065	54	0	1669.206803	31736	0	0.166667	31997	0	0.166667	8841690	-1.#IND00
318721605	38	0	1667.934028	31929	0	0.166667	31931	0	0.166667	8828262	-1.#IND00
318711179	43	0	1668.549916	31896	0	0.166667	32018	0	0.166667	8815072	-1.#IND00
318738636	52	0	1669.012123	31851	0	0.166667	31858	0	0.166667	8801836	-1.#IND00
318739476	36	1	1668.908561	31940	0	0.166667	31946	0	0.166667	8788791	-1.#IND00
318724619	55	0	1668.926298	31771	0	0.166667	31625	0	0.166667	8775451	-1.#IND00
318729783	62	0	1669.584800	31878	0	0.166667	31825	0	0.166667	8762300	-1.#IND00
318726502	26	0	1667.600480	31850	0	0.166667	32083	0	0.166667	8749206	-1.#IND00
318720349	45	0	1668.499145	31761	0	0.166667	32012	0	0.166667	8736209	-1.#IND00
318726877	39	0	1668.575813	32032	0	0.166667	31893	0	0.166667	8723477	-1.#IND00
318723292	51	0	1669.077195	31783	0	0.166667	31863	0	0.166667	8710387	-1.#IND00
npatches	nstrain	runtime	dt	init_x	init_y	init_y_blood	init_z	init_S	beta0	beta1	beta2	beta3	mean_beta	B	d	delta	delta_blood	b[0]	mut	m	CTL	c	g	epsilon	k	het	lambda	rho	omega	x_max	patch.dyna	DELTA	A	VA
10000	1	100.000000	0.001000	21900	9499	5000000	0.001000	10000000	3.842786	1.901501	1.890119	1.533388	3	800000000	0.010000	1.000000	432.000000	80000	0.000050	0.004800	0	0.500000	0.000000	2.500000	9.000000	0.500000	0.001000	0.001000	0.010000	31872	0	10.000000	7.000000	1.000000
sus	inf	inf_blood	z	x[0]	y[0][0]	z[0]	x[1]	y[1][0]	z[1]	S[0]	synchrony
219000000	94990000	5000000	10.000000	21900	9499	0.001000	21900	9499	0.001000	10000000	0.000000
288383124	6620727	34989	3941.516320	27790	930	0.394152	30135	261	0.394152	10079715	0.000000
315409403	69709	363	5960.027970	31433	8	0.632580	31660	0	0.526606	10069837	0.000000
318447340	594	3	2297.173680	31601	0	0.240154	31926	0	0.184506	10054739	0.000000
318693405	61	0	1705.528829	31756	0	0.170309	31735	0	0.167551	10039968	0.000000
318694235	47	0	1670.658845	31769	0	0.166847	31991	0	0.166710	10024880	0.000000
318734429	58	0	1668.588060	31903	0	0.166676	31731	0	0.166669	10009944	0.000000
318740972	51	1	1668.340920	31903	0	0.166667	31920	0	0.166667	9995204	0.000000
318718437	40	0	1668.716859	31931	0	0.166667	31709	0	0.166667	9980271	0.000000
318705921	36	0	1668.626454	31720	0	0.166667	31747	0	0.166667	9965191	0.000000
318738374	44	0	1668.044356	31935	0	0.166667	32076	0	0.166667	9950258	0.000000
318713707	61	0	1669.325288	31783	0	0.166667	31981	0	0.166667	9935659	0.000000
318718100	58	0	1669.075153	31742	0	0.166667	31775	0	0.166667	9920929	0.000000
318699351	52	0	1669.020426	32078	0	0.166667	31887	0	0.166667	9905960	0.000000
318713826	52	0	1668.215980	31984	0	0.166667	31733	0	0.166667	9891075	0.000000
318731386	37	1	1668.378386	31804	0	0.166667	31678	0	0.166667	9876379	0.000000
318745983	54	1	1669.228943	32017	0	0.166667	31861	0	0.166667	9861492	0.000000
318733095	43	0	1669.066167	31935	0	0.166667	31902	0	0.166667	9846476	0.000000
318720030	45	0	1668.848050	32070	0	0.166667	32060	0	0.166667	9831506	0.000000
318728307	30	0	1668.311099	31858	0	0.166667	31893	0	0.166667	9816911	0.000000
318709157	53	0	1668.654612	31823	0	0.166667	31760	0	0.166667	9802014	0.000000
318724376	41	0	1668.170609	31999	0	0.166667	32087	0	0.166667	9787259	0.000000
318725158	18	0	1667.397035	31774	0	0.166667	32210	0	0.166667	9772610	0.000000
318744253	47	0	1668.235787	31906	0	0.166667	31899	0	0.166667	9757812	0.000000
318733920	52	1	1669.400955	31760	0	0.166667	31885	0	0.166667	9743123	0.000000
318723204	27	0	1668.060846	31806	0	0.166667	31707	0	0.166667	9728628	0.000000
318710888	37	0	1668.022253	31806	0	0.166667	31964	0	0.166667	9714185	0.000000
318707595	27	0	1667.587749	31901	0	0.166667	31927	0	0.166667	9699617	0.000000
318730225	56	1	1668.720766	31691	0	0.166667	32083	0	0.166667	9684999	0.000000
318723328	45	0	1668.825390	31710	0	0.166667	32154	0	0.166667	9670225	0.000000
318723575	58	0	1668.646342	31879	0	0.166667	31856	0	0.166667	9655915	0.000000
318721307	46	0	1668.671407	31858	0	0.166667	31844	0	0.166667	9641816	0.000000
318717079	41	0	1668.025527	31787	0	0.166667	31952	0	0.166667	9627480	0.000000
318736500	28	0	1668.352587	31729	0	0.166667	31613	0	0.166667	9612978	0.000000
318726207	39	0	1668.312428	31657	0	0.166667	31834	0	0.166667	9598642	0.000000
318714095	47	0	1669.097462	31715	0	0.166667	32072	0	0.166667	9584002	0.000000
318715735	41	0	1668.594344	31873	0	0.166667	32034	0	0.166667	9569640	0.000000
318720332	36	0	1668.927284	31687	0	0.166667	31807	0	0.166667	9555319	0.000000
318714631	56	0	1668.722589	32025	0	0.166667	31784	0	0.166667	9540809	0.000000
318733804	71	0	1669.577021	31767	0	0.166667	31850	0	0.166667	9526510	0.000000
318736057	41	0	1669.202178	31859	0	0.166667	32034	0	0.166667	9512250	-1.#IND00
318718095	47	0	1668.945850	32008	0	0.166667	31734	0	0.166667	9497904	-1.#IND00
318724408	51	1	1668.390542	31809	0	0.166667	31849	0	0.166667	9483786	-1.#IND00
318729523	46	0	1668.490193	31772	0	0.166667	32083	0	0.166667	9469693	-1.#IND00
318694994	67	0	1669.225281	31831	0	0.166667	31787	0	0.166667	9455560	-1.#IND00
318705326	35	0	1669.153963	31975	0	0.166667	32029	0	0.166667	9441255	-1.#IND00
318722530	37	0	1667.541658	31885	0	0.166667	32096	0	0.166667	9427245	-1.#IND00
318722167	27	0	1668.120751	31744	0	0.166667	31775	0	0.166667	9413101	-1.#IND00
318736370	77	1	1668.690029	31879	0	0.166667	32028	0	0.166667	9398987	-1.#IND00
318712105	67	0	1668.905092	31942	0	0.166667	31934	0	0.166667	9384795	-1.#IND00
318711059	39	0	1668.242581	31805	0	0.166667	31933	0	0.166667	9370586	-1.#IND00
318721556	49	1	1668.670662	31692	0	0.166667	31846	0	0.166667	9356391	-1.#IND00
318726107	52	0	1668.856762	31872	0	0.166667	31785	0	0.166667	9342274	-1.#IND00
318722910	46	0	1668.966176	31700	0	0.166667	32060	0	0.166667	9328259	-1.#IND00
318721295	72	0	1670.138877	31793	0	0.166667	31904	0	0.166667	9314326	-1.#IND00
318732306	43	0	1668.656458	32041	0	0.166667	32003	0	0.166667	9300156	-1.#IND00
318716826	50	0	1668.047941	32017	0	0.166667	31945	0	0.166667	9286282	-1.#IND00
318726320	59	0	1669.174760	31674	0	0.166667	31987	0	0.166667	9272236	-1.#IND00
318686408	38	0	1668.245619	31930	0	0.166667	32018	0	0.166667	9258239	-1.#IND00
318707135	56	1	1668.504201	31753	0	0.166667	31800	0	0.166667	9244470	-1.#IND00
318707472	54	0	1669.174455	31781	0	0.166667	31771	0	0.166667	9230830	-1.#IND00
318727808	38	0	1668.337922	32025	0	0.166667	31768	0	0.166667	9217118	-1.#IND00
318742785	36	0	1668.260187	32042	0	0.166667	31853	0	0.166667	9203335	-1.#IND00
318722111	48	1	1668.621915	31813	0	0.166667	31823	0	0.166667	9189572	-1.#IND00
318729093	39	0	1668.124397	31770	0	0.166667	31767	0	0.166667	9175850	-1.#IND00
318716318	45	0	1668.067196	32024	0	0.166667	31804	0	0.166667	9162204	-1.#IND00
318722275	45	1	1669.298455	32100	0	0.166667	31908	0	0.166667	9148518	-1.#IND00
318723136	71	0	1669.270425	32044	0	0.166667	31783	0	0.166667	9134655	-1.#IND00
318722880	69	0	1670.371808	32034	0	0.166667	31763	0	0.166667	9120982	-1.#IND00
318731490	57	0	1669.171468	31764	0	0.166667	31884	0	0.166667	9107295	-1.#IND00
318752053	44	0	1668.556818	31768	0	0.166667	31742	0	0.166667	9093619	-1.#IND00
318721506	52	0	1668.671317	31818	0	0.166667	31758	0	0.166667	9080004	-1.#IND00
318715553	34	0	1668.119444	31924	0	0.166667	31961	0	0.166667	9066620	-1.#IND00
318738284	39	0	1667.988542	31724	0	0.166667	31877	0	0.166667	9052984	-1.#IND00
318727341	41	0	1668.221621	31750	0	0.166667	31945	0	0.166667	9039494	-1.#IND00
318720221	58	0	1668.928966	31885	0	0.166667	31812	0	0.166667	9026017	-1.#IND00
318705804	48	0	1668.274208	31738	0	0.166667	31924	0	0.166667	9012644	-1.#IND00
318727191	48	1	1668.373753	31855	0	0.166667	31844	0	0.166667	8999071	-1.#IND00
318750655	39	0	1668.669451	32013	0	0.166667	31853	0	0.166667	8985733	-1.#IND00
318728643	35	0	1668.399549	31761	0	0.166667	31918	0	0.166667	8972361	-1.#IND00
318716873	33	0	1667.769395	32137	0	0.166667	31677	0	0.166667	8958634	-1.#IND00
318726019	49	0	1668.383465	31872	0	0.166667	31568	0	0.166667	8945285	-1.#IND00
318725626	48	1	1668.779121	31816	0	0.166667	31721	0	0.166667	8931793	-1.#IND00
318738398	40	0	1668.507410	31855	0	0.166667	31960	0	0.166667	8918397	-1.#IND00
318726662	22	0	1667.767911	31871	0	0.166667	31825	0	0.166667	8905081	-1.#IND00
318726554	38	0	1668.113961	31681	0	0.166667	31982	0	0.166667	8892011	-1.#IND00
318716580	32	0	1667.785101	31705	0	0.166667	31894	0	0.166667	8878628	-1.#IND00
318709496	29	0	1667.707201	31809	0	0.166667	31792	0	0.166667	8865360	-1.#IND00
318706093	44	1	1667.665991	31701	0	0.166667	32032	0	0.166667	8852087	-1.#IND00
318727986	43	0	1668.353492	31764	0	0.166667	31785	0	0.166667	8839018	-1.#IND00
318728826	44	0	1668.435869	31874	0	0.166667	31896	0	0.166667	8825839	-1.#IND00
318752907	52	0	1668.707175	31890	0	0.166667	31881	0	0.166667	8812588	-1.#IND00
318717744	30	0	1668.516637	31969	0	0.166667	31830	0	0.166667	8799345	-1.#IND00
318725280	40	0	1668.466127	31866	0	0.166667	31778	0	0.166667	8785836	-1.#IND00
318718267	40	0	1668.485024	32149	0	0.166667	31940	0	0.166667	8772522	-1.#IND00
318726856	35	0	1668.539302	31955	0	0.166667	31933	0	0.166667	8759363	-1.#IND00
318724295	44	0	1668.600459	31965	0	0.166667	32086	0	0.166667	8746436	-1.#IND00
318714131	46	1	1669.253583	31829	0	0.166667	31732	0	0.166667	8733277	-1.#IND00
318714028	51	0	1668.375438	31958	0	0.166667	31902	0	0.166667	8720193	-1.#IND00
318745422	51	0	1668.862701	31875	0	0.166667	31836	0	0.166667	8707120	-1.#IND00
npatches	nstrain	runtime	dt	init_x	init_y	init_y_blood	init_z	init_S	beta0	beta1	beta2	beta3	mean_beta	B	d	delta	delta_blood	b[0]	mut	m	CTL	c	g	epsilon	k	het	lambda	rho	omega	x_max	patch.dyna	DELTA	A	VA
10000	1	100.000000	0.001000	21900	9499	5000000	0.001000	10000000	4.373559	2.410175	3.536048	2.988418	3	800000000	0.010000	1.000000	432.000000	80000	0.000050	0.004800	0	0.500000	0.000000	2.500000	10.000000	0.500000	0.001000	0.001000	0.010000	31872	0	10.000000	7.000000	1.000000
sus	inf	inf_blood	z	x[0]	y[0][0]	z[0]	x[1]	y[1][0]	z[1]	S[0]	synchrony
219000000	94990000	5000000	10.000000	21900	9499	0.001000	21900	9499	0.001000	10000000	0.000000
289958772	5361995	28187	3941.516320	27210	1059	0.394152	29814	372	0.394152	10076385	0.000000
315791295	33941	181	5538.665557	31277	16	0.632580	31761	1	0.569094	10064862	0.000000
318462841	294	0	2059.614109	31720	0	0.219310	31858	0	0.195779	10049940	0.000000
318703856	60	0	1689.837120	31788	0	0.169276	31844	0	0.168110	10035241	0.000000
318739799	46	0	1669.557659	32201	0	0.166796	32123	0	0.166738	10019992	0.000000
318699129	69	0	1669.073921	31752	0	0.166673	31915	0	0.166670	10004841	0.000000
318738179	32	1	1668.994368	32049	0	0.166667	31797	0	0.166667	9989837	0.000000
318726519	58	1	1668.314613	31833	0	0.166667	32072	0	0.166667	9974911	0.000000
318722554	38	0	1668.103815	31808	0	0.166667	31969	0	0.166667	9959992	0.000000
318692854	41	0	1668.234165	31645	1	0.166667	31822	0	0.166667	9945173	0.000000
318713727	43	0	1668.342612	31752	0	0.166667	31882	0	0.166667	9930168	0.000000
318716326	38	1	1668.253559	31881	0	0.166667	31871	0	0.166667	9915447	0.000000
318711858	49	0	1668.235927	31770	0	0.166667	32203	0	0.166667	9900500	0.000000
318725759	52	0	1668.364691	31827	0	0.166667	31664	0	0.166667	9885545	0.000000
318730028	56	0	1668.667062	31897	0	0.166667	31868	0	0.166667	9870665	0.000000
318715162	40	0	1668.688609	31924	0	0.166667	31760	0	0.166667	9855895	0.000000
318709435	65	0	1668.342309	32144	0	0.166667	31822	0	0.166667	9841022	0.000000
318713328	71	1	1669.786444	32037	0	0.166667	31921	0	0.166667	9826256	0.000000
318716526	38	1	1667.951021	31988	0	0.166667	32123	0	0.166667	9811606	0.000000
318711058	55	0	1668.349470	32023	0	0.166667	31854	0	0.166667	9796799	0.000000
318725365	54	0	1668.620314	31882	0	0.166667	31941	0	0.166667	9782046	0.000000
318706141	45	0	1668.815685	31820	0	0.166667	31771	0	0.166667	9767333	0.000000
318719958	53	1	1668.864554	31505	0	0.166667	31941	0	0.166667	9752528	0.000000
318714322	35	0	1668.145964	31979	0	0.166667	31592	0	0.166667	9737964	0.000000
318733991	47	0	1668.358811	32079	0	0.166667	31703	0	0.166667	9723239	0.000000
318743276	53	0	1667.810523	32125	0	0.166667	31854	0	0.166667	9708602	0.000000
318720510	51	0	1669.559298	31819	0	0.166667	31589	0	0.166667	9694125	0.000000
318742949	44	0	1668.499411	31677	0	0.166667	31700	0	0.166667	9679746	0.000000
318728838	41	0	1668.302982	31707	0	0.166667	31877	0	0.166667	9665053	0.000000
318718764	76	1	1669.096747	31869	0	0.166667	31844	0	0.166667	9650510	0.000000
318712253	60	0	1669.262578	31718	0	0.166667	31745	0	0.166667	9636172	0.000000
318720128	28	0	1668.837184	32246	0	0.166667	31868	0	0.166667	9621841	0.000000
318721287	38	0	1668.069533	31847	0	0.166667	31794	0	0.166667	9607445	0.000000
318712258	40	0	1668.641430	31959	0	0.166667	31603	0	0.166667	9593011	0.000000
318726583	29	1	1668.488157	31938	0	0.166667	32134	0	0.166667	9578603	0.000000
318713032	45	0	1668.396189	31926	0	0.166667	31813	0	0.166667	9564209	0.000000
318743815	23	0	1667.557187	32025	0	0.166667	31908	0	0.166667	9549982	0.000000
318717248	46	0	1668.010931	31932	0	0.166667	32098	0	0.166667	9535902	0.000000
318711249	40	0	1668.042641	31930	0	0.166667	31927	0	0.166667	9521682	0.000000
318714568	45	0	1668.604277	32010	0	0.166667	31945	0	0.166667	9507469	-1.#IND00
318707582	53	0	1668.421966	31961	0	0.166667	31890	0	0.166667	9493255	-1.#IND00
318718769	46	0	1669.388687	31937	0	0.166667	32008	0	0.166667	9478872	-1.#IND00
318711518	54	0	1668.810456	31874	0	0.166667	31913	0	0.166667	9464657	-1.#IND00
318721988	56	0	1668.689932	32022	0	0.166667	31863	0	0.166667	9450364	-1.#IND00
318735727	32	2	1668.033899	31880	0	0.166667	31819	0	0.166667	9436316	-1.#IND00
318735708	43	0	1668.848706	32011	0	0.166667	32007	0	0.166667	9422395	-1.#IND00
318716789	41	0	1668.734620	31642	0	0.166667	32055	0	0.166667	9408432	-1.#IND00
318736756	45	0	1668.287822	31915	0	0.166667	31862	0	0.166667	9394311	-1.#IND00
318711375	26	0	1667.655864	31877	0	0.166667	31756	0	0.166667	9380305	-1.#IND00
318724817	27	0	1667.817552	31829	0	0.166667	32042	0	0.166667	9366251	-1.#IND00
318702265	33	1	1667.917924	31902	0	0.166667	31816	0	0.166667	9352466	-1.#IND00
318718162	51	0	1668.609265	31762	0	0.166667	31872	0	0.166667	9338390	-1.#IND00
318720957	55	1	1668.480599	31852	0	0.166667	31714	0	0.166667	9324398	-1.#IND00
318700687	56	1	1668.433083	31817	0	0.166667	31823	0	0.166667	9310339	-1.#IND00
318742320	33	0	1668.601435	31875	0	0.174627	31940	0	0.166667	9296456	-1.#IND00
318729074	43	0	1668.397997	31797	0	0.167061	31743	0	0.166667	9282633	-1.#IND00
318733859	39	0	1667.804901	31777	0	0.166686	31844	0	0.166667	9268805	-1.#IND00
318724134	51	0	1668.522810	31929	0	0.166668	31858	0	0.166667	9254983	-1.#IND00
318717443	45	0	1668.598249	31718	0	0.166667	31931	0	0.166667	9241028	-1.#IND00
318713617	40	0	1668.257981	31772	0	0.166667	31667	0	0.166667	9226980	-1.#IND00
318741480	36	0	1667.671135	32063	0	0.166667	31742	0	0.166667	9213197	-1.#IND00
318725066	31	0	1668.532519	31759	0	0.166667	31679	0	0.166667	9199289	-1.#IND00
318729706	40	0	1668.543077	31920	0	0.166667	31975	0	0.166667	9185731	-1.#IND00
318732984	33	0	1668.203455	31850	0	0.166667	32040	0	0.166667	9171829	-1.#IND00
318733332	42	0	1668.675506	31957	0	0.166667	31983	0	0.166667	9158159	-1.#IND00
318718926	33	0	1668.320939	32029	0	0.166667	32010	0	0.166667	9144203	-1.#IND00
318723129	30	0	1668.072151	31885	0	0.166667	31822	0	0.166667	9130466	-1.#IND00
318731924	31	0	1668.311473	32014	0	0.166667	31680	0	0.166667	9116704	-1.#IND00
318728652	39	0	1668.243370	31725	0	0.166667	31915	0	0.166667	9102997	-1.#IND00
318712016	46	0	1668.155655	31953	0	0.166667	31720	0	0.166667	9089296	-1.#IND00
318722809	30	0	1668.333402	32004	0	0.166667	31984	0	0.166667	9075652	-1.#IND00
318701067	36	0	1667.876181	31920	0	0.166667	31746	0	0.166667	9061923	-1.#IND00
318733524	49	0	1668.391137	31682	0	0.166667	32071	0	0.166667	9048372	-1.#IND00
318725008	28	0	1667.517223	31784	0	0.166667	32165	0	0.166667	9034919	-1.#IND00
318717680	39	0	1668.092975	31698	0	0.166667	32044	0	0.166667	9021337	-1.#IND00
318711321	36	0	1667.628000	31977	0	0.166667	32029	0	0.166667	9007678	-1.#IND00
318719500	36	1	1667.939408	31626	0	0.166667	31673	0	0.166667	8994108	-1.#IND00
318710880	28	0	1667.726454	31914	0	0.166667	31759	0	0.166667	8980674	-1.#IND00
318705544	32	0	1667.874180	31774	0	0.166667	32097	0	0.166667	8967142	-1.#IND00
318719323	34	0	1667.769590	31790	0	0.166667	31579	0	0.166667	8953741	-1.#IND00
318739740	52	1	1668.475462	31482	0	0.166667	31749	0	0.166667	8940565	-1.#IND00
318730357	51	0	1669.046891	32039	0	0.166667	31908	0	0.166667	8926928	-1.#IND00
318721316	34	0	1667.911865	31896	0	0.166667	31859	0	0.166667	8913467	-1.#IND00
318736050	38	0	1667.771733	31882	0	0.166667	31941	0	0.166667	8900214	-1.#IND00
318734446	40	0	1668.283361	32050	0	0.166667	31976	0	0.166667	8886860	-1.#IND00
318712307	35	1	1668.229461	32236	0	0.166667	31967	0	0.166667	8873487	-1.#IND00
318717477	41	0	1668.519323	31889	0	0.166667	31695	0	0.166667	8860265	-1.#IND00
318710771	42	0	1668.305303	31883	0	0.166667	31877	0	0.166667	8846926	-1.#IND00
318708688	38	0	1668.343950	32114	0	0.166667	31650	0	0.166667	8833696	-1.#IND00
318724434	23	0	1667.945779	32190	0	0.166667	32000	0	0.166667	8820410	-1.#IND00
318708898	40	0	1668.319699	31976	0	0.166667	31879	0	0.166667	8807275	-1.#IND00
318744543	50	0	1668.705559	31803	0	0.166667	31930	0	0.166667	8794251	-1.#IND00
318730570	52	0	1668.804601	31808	0	0.166667	31881	0	0.166667	8781099	-1.#IND00
318720517	42	0	1668.541619	31974	0	0.166667	31826	0	0.166667	8767905	-1.#IND00
318727067	43	1	1668.136697	31955	0	0.166667	31736	0	0.166667	8754713	-1.#IND00
318717651	51	0	1668.181710	31798	0	0.166667	31832	0	0.166667	8741685	-1.#IND00
318711296	47	1	1668.279540	31856	0	0.166667	31847	0	0.166667	8728473	-1.#IND00
318713260	24	0	1667.948614	31731	0	0.166667	32044	0	0.166667	8715426	-1.#IND00
318718785	37	0	1667.797143	31893	0	0.166667	31972	0	0.166667	8702251	-1.#IND00
npatches	nstrain	runtime	dt	init_x	init_y	init_y_blood	init_z	init_S	beta0	beta1	beta2	beta3	mean_beta	B	d	delta	delta_blood	b[0]	mut	m	CTL	c	g	epsilon	k	het	lambda	rho	omega	x_max	patch.dyna	DELTA	A	VA
10000	1	100.000000	0.001000	21900	9499	5000000	0.001000	10000000	4.321003	3.993447	2.399423	2.370393	3	800000000	0.010000	1.000000	432.000000	80000	0.000050	0.004800	0	0.500000	0.000000	2.500000	11.000000	0.500000	0.001000	0.001000	0.010000	31872	0	10.000000	7.000000	1.000000
sus	inf	inf_blood	z	x[0]	y[0][0]	z[0]	x[1]	y[1][0]	z[1]	S[0]	synchrony
219000000	94990000	5000000	10.000000	21900	9499	0.001000	21900	9499	0.001000	10000000	0.000000
291186603	4390873	22888	3941.516320	27466	794	0.394152	27793	719	0.394152	10073909	0.000000
316063416	17268	108	5035.602201	31400	12	0.632580	31503	1	0.493195	10061596	0.000000
318501310	167	0	1930.871188	31806	0	0.291054	31559	0	0.182850	10046346	0.000000
318698963	50	0	1682.351936	31900	0	0.172832	31832	0	0.167469	10031330	0.000000
318696485	26	0	1668.519545	31698	0	0.166972	31890	0	0.166706	10016227	0.000000
318735829	41	0	1668.003126	31956	0	0.167318	31814	0	0.166669	10001021	0.000000
318703948	32	0	1668.337982	31833	0	0.166699	31997	0	0.166667	9986036	0.000000
318714540	53	0	1668.954038	32004	0	0.166668	31881	0	0.166667	9971170	0.000000
318717345	50	1	1668.656611	31929	0	0.166667	31966	0	0.166667	9956282	0.000000
318736014	47	0	1668.700044	31698	0	0.166667	31905	0	0.166667	9941239	0.000000
318725166	52	0	1668.779975	31752	0	0.166667	31804	0	0.166667	9926176	0.000000
318708438	37	0	1668.491061	31984	0	0.166667	31941	0	0.166667	9911384	0.000000
318706950	27	0	1667.637382	31816	0	0.166667	32005	0	0.166667	9896566	0.000000
318712884	35	0	1668.500420	32008	0	0.166667	31983	0	0.166667	9881594	0.000000
318716856	29	2	1668.448880	32052	0	0.166667	31768	0	0.166667	9866967	0.000000
318717680	27	0	1667.990754	31954	0	0.166667	31956	0	0.166667	9852256	0.000000
318736468	49	0	1668.292254	31640	0	0.166667	32025	0	0.166667	9837589	0.000000
318725080	46	0	1668.457361	31965	0	0.166667	32013	0	0.166667	9822806	0.000000
318744059	47	0	1668.167064	31938	0	0.166667	31899	0	0.166667	9808223	0.000000
318727505	37	1	1668.000533	31859	0	0.166667	31869	0	0.166667	9793642	0.000000
318751557	32	0	1667.927984	31994	0	0.166667	31650	0	0.166667	9778803	0.000000
318761609	25	0	1667.895010	31810	0	0.166667	31963	0	0.166667	9764292	0.000000
318741489	53	1	1668.335304	31701	0	0.166667	31977	0	0.166667	9749701	0.000000
318720165	39	0	1668.329493	31934	0	0.166667	32026	0	0.166667	9735151	0.000000
318711186	35	0	1667.969298	31909	0	0.166667	31679	0	0.166667	9720477	0.000000
318727964	46	0	1668.767793	32089	0	0.166667	31799	0	0.166667	9705978	0.000000
318717963	44	0	1668.068252	31924	0	0.166667	31994	0	0.166667	9691522	0.000000
318705863	34	0	1668.169869	32081	0	0.166667	31768	0	0.166667	9677043	0.000000
318706782	51	0	1668.912799	31890	0	0.166667	31875	0	0.166667	9662485	0.000000
318732885	34	0	1668.215357	31935	0	0.166667	31819	0	0.166667	9648318	0.000000
318720480	54	0	1668.429748	31712	0	0.166667	31950	0	0.166667	9633908	0.000000
318734626	39	1	1668.170804	31809	0	0.166667	31888	0	0.166667	9619513	0.000000
318731061	40	0	1668.879937	31888	0	0.166667	31855	0	0.166667	9605072	0.000000
318732656	45	0	1668.517079	31925	0	0.166667	31881	0	0.166667	9590638	0.000000
318722204	43	0	1668.309906	31946	0	0.166667	32147	0	0.166667	9576500	0.000000
318707041	57	0	1668.785594	31874	0	0.166667	31793	0	0.166667	9562238	0.000000
318717143	55	1	1668.842285	31840	0	0.166667	31817	0	0.166667	9547873	0.000000
318715159	35	0	1668.372267	31857	0	0.166667	31882	0	0.166667	9533460	0.000000
318743354	32	0	1667.894641	31988	0	0.166667	32014	0	0.169094	9519328	0.000000
318719927	29	0	1667.640643	31948	0	0.166667	32005	0	0.166787	9505128	-1.#IND00
318712363	59	1	1668.371215	31684	0	0.166667	31728	0	0.166673	9490946	-1.#IND00
318728988	46	1	1668.580582	31815	0	0.166667	31866	0	0.166667	9476670	-1.#IND00
318723163	59	1	1669.159904	31804	0	0.166667	31871	0	0.166667	9462607	-1.#IND00
318714221	40	0	1667.950459	32004	0	0.166667	31843	0	0.166667	9448267	-1.#IND00
318726379	57	0	1668.486572	31688	0	0.166667	31863	0	0.166667	9434249	-1.#IND00
318702046	54	0	1668.537389	31712	0	0.166667	31977	0	0.166667	9420119	-1.#IND00
318704645	40	0	1668.138335	31937	0	0.166667	32032	0	0.166667	9406075	-1.#IND00
318713266	32	0	1667.777216	31793	0	0.166667	31743	0	0.166667	9391830	-1.#IND00
318721156	21	1	1667.566956	31936	0	0.166667	31845	0	0.166667	9377791	-1.#IND00
318734573	46	0	1668.203701	32130	0	0.166667	32090	0	0.166667	9363605	-1.#IND00
318719779	42	0	1668.755711	31732	0	0.166667	31911	0	0.166667	9349382	-1.#IND00
318729953	33	0	1668.477393	31782	0	0.166667	31686	0	0.166667	9335528	-1.#IND00
318727245	45	2	1668.578785	31935	0	0.166667	31832	0	0.166667	9321347	-1.#IND00
318737334	29	0	1667.878956	31881	0	0.166667	31854	0	0.166667	9307339	-1.#IND00
318730763	52	2	1668.347111	31974	0	0.166667	31851	0	0.166667	9293394	-1.#IND00
318706505	44	0	1668.173074	31878	0	0.166667	31970	0	0.166667	9279438	-1.#IND00
318731022	45	0	1668.361343	31604	0	0.166667	31610	0	0.166667	9265423	-1.#IND00
318739319	30	1	1668.115040	31814	0	0.166667	31774	0	0.166667	9251401	-1.#IND00
318749397	35	0	1667.899705	31789	0	0.166667	31990	0	0.166667	9237649	-1.#IND00
318738606	40	0	1668.592199	32097	0	0.166667	31845	0	0.166667	9223647	-1.#IND00
318741249	41	0	1668.626262	31593	0	0.166667	31935	0	0.166667	9209857	-1.#IND00
318722188	22	0	1667.944007	31964	0	0.166667	31903	0	0.166667	9196138	-1.#IND00
318739468	29	0	1668.105965	32257	0	0.166667	31747	0	0.166667	9182378	-1.#IND00
318718687	43	1	1668.285519	32054	0	0.166667	32181	0	0.166667	9168313	-1.#IND00
318722958	39	0	1668.519685	31960	0	0.166667	31976	0	0.166667	9154544	-1.#IND00
318718465	37	0	1668.500395	31619	0	0.166667	31891	0	0.166667	9140653	-1.#IND00
318727956	32	1	1667.936973	31764	0	0.166667	31938	0	0.166667	9126921	-1.#IND00
318735372	49	2	1668.078556	31875	0	0.166667	31843	0	0.166667	9113148	-1.#IND00
318707619	27	0	1667.897583	31987	0	0.166667	32013	0	0.166667	9099635	-1.#IND00
318732829	29	1	1667.861090	31685	0	0.166667	31919	0	0.166667	9085906	-1.#IND00
318734571	30	0	1668.340456	31989	0	0.166667	31892	0	0.166667	9072382	-1.#IND00
318722732	25	0	1668.158230	31819	0	0.166667	31850	0	0.166667	9058673	-1.#IND00
318713406	39	0	1667.680124	32062	0	0.166667	32082	0	0.166667	9045159	-1.#IND00
318726324	35	0	1668.384880	31974	0	0.166667	31833	0	0.166667	9031579	-1.#IND00
318720286	30	0	1667.837181	31941	0	0.166667	31932	0	0.166667	9018238	-1.#IND00
318716645	33	0	1668.267585	31974	0	0.166667	31992	0	0.166667	9004742	-1.#IND00
318718613	61	0	1668.605962	31940	0	0.166667	31911	0	0.166667	8991065	-1.#IND00
318764159	48	0	1668.252367	31640	0	0.166667	31920	0	0.166667	8977753	-1.#IND00
318734599	37	0	1667.931150	31917	0	0.166667	31980	0	0.166667	8964328	-1.#IND00
318725964	38	0	1668.286514	31875	0	0.166667	31689	0	0.166667	8950931	-1.#IND00
318725469	37	0	1667.661320	31742	0	0.166667	31589	0	0.166667	8937473	-1.#IND00
318714949	37	0	1667.976732	31858	0	0.166667	31972	0	0.166667	8924249	-1.#IND00
318701274	37	0	1667.802980	31894	0	0.166667	31997	0	0.166667	8910781	-1.#IND00
318725878	31	0	1667.811509	31799	0	0.166667	31680	0	0.166667	8897377	-1.#IND00
318747739	38	0	1667.882641	31771	0	0.166667	31978	0	0.166667	8884028	-1.#IND00
318718964	33	0	1667.916723	31720	0	0.166667	31779	0	0.166667	8870670	-1.#IND00
318719701	43	0	1668.040932	31930	0	0.166667	31832	0	0.178220	8857388	-1.#IND00
318738348	19	0	1667.495719	31893	0	0.166667	31882	0	0.167239	8843998	-1.#IND00
318748006	35	0	1667.469884	32046	0	0.166667	31988	0	0.166695	8830712	-1.#IND00
318734895	33	0	1668.155805	31842	0	0.166667	31991	0	0.166668	8817461	-1.#IND00
318745579	24	0	1667.689005	31964	0	0.166667	32028	0	0.166667	8804353	-1.#IND00
318737343	25	0	1667.523997	31809	0	0.166667	31777	0	0.166667	8790948	-1.#IND00
318740542	32	1	1668.035685	31887	0	0.166667	31809	0	0.166667	8777616	-1.#IND00
318716155	35	1	1667.771165	31820	0	0.166667	32142	0	0.166667	8764211	-1.#IND00
318717604	38	0	1668.655049	31986	0	0.166667	32027	0	0.166667	8751162	-1.#IND00
318684604	47	1	1669.377250	31734	0	0.166667	31883	0	0.166667	8737846	-1.#IND00
318714435	39	0	1667.819797	31835	0	0.166667	31556	0	0.166667	8724688	-1.#IND00
318732457	44	0	1668.083234	32156	0	0.166667	32054	0	0.166667	8711496	-1.#IND00
318710990	40	0	1668.299532	31982	0	0.166667	31611	0	0.166667	8698395	-1.#IND00
npatches	nstrain	runtime	dt	init_x	init_y	init_y_blood	init_z	init_S	beta0	beta1	beta2	beta3	mean_beta	B	d	delta	delta_blood	b[0]	mut	m	CTL	c	g	epsilon	k	het	lambda	rho	omega	x_max	patch.dyna	DELTA	A	VA
10000	1	100.000000	0.001000	21900	9499	5000000	0.001000	10000000	3.649188	3.168895	2.953622	1.963476	3	800000000	0.010000	1.000000	432.000000	80000	0.000050	0.004800	0	0.500000	0.000000	2.500000	12.000000	0.500000	0.001000	0.001000	0.010000	31872	0	10.000000	7.000000	1.000000
sus	inf	inf_blood	z	x[0]	y[0][0]	z[0]	x[1]	y[1][0]	z[1]	S[0]	synchrony
219000000	94990000	5000000	10.000000	21900	9499	0.001000	21900	9499	0.001000	10000000	0.000000
292541282	3538732	18792	3941.516320	28636	468	0.394152	29217	383	0.394152	10069681	0.000000
316306614	8553	51	4449.863988	31651	1	0.505773	31594	0	0.383411	10056675	0.000000
318528667	81	0	1848.270031	31894	0	0.183474	31840	0	0.177409	10041623	0.000000
318725418	37	0	1677.604410	31835	0	0.167500	31854	0	0.167199	10026755	0.000000
318729753	48	1	1668.548689	31722	0	0.166708	31842	0	0.166693	10011766	0.000000
318712795	35	0	1667.888763	31779	0	0.166669	31803	0	0.166668	9997012	0.000000
318718095	31	0	1668.148734	31802	0	0.166667	31885	0	0.166667	9982263	0.000000
318714611	23	0	1668.013451	32121	0	0.166667	32060	0	0.166667	9967355	0.000000
318740483	56	0	1668.071685	31753	0	0.166667	31938	0	0.166667	9952414	0.000000
318720997	37	0	1668.206707	31944	0	0.166667	31876	0	0.166667	9937405	0.000000
318722433	51	0	1668.520323	31921	0	0.166667	31789	0	0.166667	9922699	0.000000
318711808	40	0	1668.266962	31777	0	0.166667	31751	0	0.166667	9907674	0.000000
318733734	44	0	1668.241421	31824	0	0.166667	31961	0	0.166667	9892693	0.000000
318725123	38	0	1668.445268	31929	0	0.166667	32121	0	0.166667	9877911	0.000000
318697065	44	1	1668.109429	32065	0	0.166667	31844	0	0.166667	9863197	0.000000
318756902	43	0	1667.942927	31796	0	0.166667	32016	0	0.166667	9848518	0.000000
318710472	27	2	1667.888765	31706	0	0.166667	31713	0	0.166667	9833897	0.000000
318719592	42	0	1667.955792	31734	0	0.166667	31920	0	0.166667	9819362	0.000000
318727126	30	0	1667.547861	31953	0	0.166667	31876	0	0.166667	9804636	0.000000
318739421	40	0	1667.737422	31887	0	0.166667	31936	0	0.166667	9790003	0.000000
318716355	35	0	1667.973717	31862	0	0.166667	31855	0	0.166667	9775449	0.000000
318727567	44	0	1667.931240	32015	0	0.166667	31949	0	0.166667	9760675	0.000000
318720597	33	1	1667.875982	31743	0	0.166667	31658	0	0.166667	9745961	0.000000
318707510	42	0	1668.271616	31703	0	0.166667	31638	0	0.166667	9731383	0.000000
318731573	47	0	1667.521355	31851	0	0.166667	32038	0	0.166667	9716858	0.000000
318730015	26	1	1667.450734	31881	0	0.166667	31757	0	0.166667	9702313	0.000000
318733321	35	0	1667.761386	31914	0	0.166667	31626	0	0.166667	9687910	0.000000
318737702	45	0	1668.092357	32054	0	0.166667	32175	0	0.166667	9673269	0.000000
318719873	32	0	1667.959504	31863	0	0.166667	31793	0	0.166667	9658860	0.000000
318713673	21	0	1667.829477	31846	0	0.166667	31740	0	0.166667	9644347	0.000000
318702008	34	0	1667.796427	31901	0	0.166667	32008	0	0.166667	9629868	0.000000
318735869	31	0	1667.969368	31662	0	0.166667	31964	0	0.166667	9615321	0.000000
318753599	39	2	1667.807903	31631	0	0.166667	31677	0	0.166667	9600916	0.000000
318746851	39	0	1667.983871	31808	0	0.166667	32075	0	0.166667	9586424	0.000000
318721083	45	0	1667.820132	31773	0	0.166667	31728	0	0.166667	9572025	0.000000
318726588	48	0	1668.365518	32021	0	0.166667	32083	0	0.166667	9557524	0.000000
318735713	34	1	1668.360267	32037	0	0.166667	31914	0	0.166667	9543099	0.000000
318716214	32	0	1668.100542	32217	0	0.166667	31957	0	0.166667	9528926	0.000000
318713066	50	0	1668.143883	31719	0	0.166667	31859	0	0.166667	9514475	0.000000
318715348	34	1	1668.192536	31967	0	0.166667	31792	0	0.166667	9500346	-1.#IND00
318725893	27	2	1667.784225	31944	0	0.166667	32013	0	0.166667	9486180	-1.#IND00
318720694	28	0	1667.767884	32022	0	0.166667	31898	0	0.166667	9472169	-1.#IND00
318738575	36	1	1668.040861	31998	0	0.166667	31923	0	0.166667	9458034	-1.#IND00
318738676	49	1	1668.211329	31923	0	0.166667	31913	0	0.166667	9443817	-1.#IND00
318719807	27	0	1667.972766	32083	0	0.166667	31912	0	0.166667	9429791	-1.#IND00
318721185	25	0	1667.872412	31817	0	0.166667	31745	0	0.166667	9415638	-1.#IND00
318742652	46	0	1668.350950	31928	0	0.166667	31734	0	0.166667	9401480	-1.#IND00
318726155	42	0	1668.372520	31748	0	0.166667	31875	0	0.166667	9387472	-1.#IND00
318723896	20	0	1668.212845	31695	0	0.166667	31859	0	0.166667	9373448	-1.#IND00
318703522	37	0	1668.252991	31995	0	0.166667	31947	0	0.166667	9359350	-1.#IND00
318715084	18	0	1667.363196	32037	0	0.166667	32089	0	0.166667	9345351	-1.#IND00
318731266	45	0	1667.895910	32166	0	0.166667	31848	0	0.166667	9331450	-1.#IND00
318750501	48	0	1668.262873	32016	0	0.166667	31831	0	0.166667	9317340	-1.#IND00
318740060	40	0	1668.200853	31866	0	0.166667	31882	0	0.166667	9303335	-1.#IND00
318702894	34	0	1668.121126	31741	0	0.166667	31969	0	0.166667	9289228	-1.#IND00
318726469	49	0	1668.317087	31666	0	0.166667	31871	0	0.166667	9275377	-1.#IND00
318722810	29	0	1667.689262	31864	0	0.166667	31833	0	0.166667	9261344	-1.#IND00
318730991	25	0	1668.362631	31821	0	0.166667	31806	0	0.166667	9247458	-1.#IND00
318733901	29	0	1667.592198	31792	0	0.166667	31556	0	0.166667	9233767	-1.#IND00
318725879	36	2	1668.130447	31780	0	0.166667	31670	0	0.166667	9219889	-1.#IND00
318709432	41	0	1667.832462	32015	0	0.166667	32001	0	0.166667	9206285	-1.#IND00
318724490	40	0	1667.919875	32059	0	0.166667	31861	0	0.166667	9192617	-1.#IND00
318717570	29	0	1667.617000	32188	0	0.166667	31789	0	0.166667	9178808	-1.#IND00
318706437	24	0	1667.527317	32026	0	0.166667	31917	0	0.166667	9165057	-1.#IND00
318723864	34	0	1668.112094	31846	0	0.166667	31705	0	0.166667	9151285	-1.#IND00
318708485	42	1	1668.380000	31699	0	0.166667	31977	0	0.166667	9137462	-1.#IND00
318730170	19	0	1667.519776	31735	0	0.166667	31998	0	0.166667	9123865	-1.#IND00
318720772	46	0	1668.227017	31950	0	0.166667	31903	0	0.166667	9109864	-1.#IND00
318707427	46	0	1668.050749	31708	0	0.166667	31833	0	0.166667	9096084	-1.#IND00
318708719	45	0	1668.205053	31979	0	0.166667	31851	0	0.166667	9082618	-1.#IND00
318699077	38	0	1668.268086	31661	0	0.166667	31929	0	0.166667	9069065	-1.#IND00
318712144	48	0	1668.265750	31695	0	0.166667	31844	0	0.166667	9055635	-1.#IND00
318718247	32	0	1668.035911	31975	0	0.166667	31909	0	0.166667	9042087	-1.#IND00
318724019	34	0	1668.181898	31825	0	0.166667	31897	0	0.166667	9028617	-1.#IND00
318727596	32	0	1667.726161	32102	0	0.166667	31999	0	0.166667	9015277	-1.#IND00
318721040	43	0	1668.744871	31753	0	0.166667	31980	0	0.166667	9001654	-1.#IND00
318712739	45	0	1667.999748	31742	0	0.166667	31894	0	0.166667	8988291	-1.#IND00
318729257	31	1	1668.170528	31787	0	0.166667	31859	0	0.166667	8974764	-1.#IND00
318726426	40	0	1668.435705	31898	0	0.166667	31979	0	0.166667	8961298	-1.#IND00
318745952	32	0	1667.525265	31873	0	0.166667	31875	0	0.166667	8948001	-1.#IND00
318724806	43	0	1667.830601	31859	0	0.166667	31951	0	0.166667	8934475	-1.#IND00
318714850	22	0	1667.836863	31728	0	0.166667	31883	0	0.166667	8921044	-1.#IND00
318718535	37	0	1668.268321	32028	0	0.166667	31757	0	0.166667	8907697	-1.#IND00
318734708	48	0	1668.244690	31928	0	0.166667	31988	0	0.166667	8894442	-1.#IND00
318728078	44	0	1668.241781	32065	0	0.166667	32010	0	0.166667	8881199	-1.#IND00
318721322	38	0	1668.358893	31709	0	0.166667	31820	0	0.166667	8868006	-1.#IND00
318711297	34	1	1667.831927	31981	0	0.166667	31849	0	0.166667	8854922	-1.#IND00
318730240	30	0	1667.613509	32038	0	0.166667	31897	0	0.166667	8841627	-1.#IND00
318736297	19	0	1667.768354	31800	0	0.166667	31962	0	0.166667	8828508	-1.#IND00
318721492	19	0	1667.692226	32047	0	0.166667	31908	0	0.166667	8815258	-1.#IND00
318729334	30	0	1667.585690	31776	0	0.166667	31943	0	0.166667	8802164	-1.#IND00
318727271	40	0	1667.827005	31861	0	0.166667	31879	0	0.166667	8788733	-1.#IND00
318697382	49	0	1668.603280	31744	0	0.166667	31755	0	0.166667	8775660	-1.#IND00
318714049	39	0	1667.994311	31655	0	0.166667	32034	0	0.166667	8762385	-1.#IND00
318705199	36	0	1668.289780	32028	0	0.166667	31683	0	0.166667	8749227	-1.#IND00
318727396	27	1	1668.144368	32075	0	0.166667	31910	0	0.166667	8736256	-1.#IND00
318728361	28	0	1667.371737	31828	0	0.166667	31698	0	0.166667	8723414	-1.#IND00
318729487	30	0	1667.804642	31908	0	0.166667	31896	0	0.166667	8710188	-1.#IND00
318727774	37	0	1667.585874	31876	0	0.166667	31899	0	0.166667	8697141	-1.#IND00
npatches	nstrain	runtime	dt	init_x	init_y	init_y_blood	init_z	init_S	beta0	beta1	beta2	beta3	mean_beta	B	d	delta	delta_blood	b[0]	mut	m	CTL	c	g	epsilon	k	het	lambda	rho	omega	x_max	patch.dyna	DELTA	A	VA
10000	1	100.000000	0.001000	21900	9499	5000000	0.001000	10000000	3.884977	3.631107	2.348379	2.495860	3	800000000	0.010000	1.000000	432.000000	80000	0.000050	0.004800	0	0.500000	0.000000	2.500000	13.000000	0.500000	0.001000	0.001000	0.010000	31872	0	10.000000	7.000000	1.000000
sus	inf	inf_blood	z	x[0]	y[0][0]	z[0]	x[1]	y[1][0]	z[1]	S[0]	synchrony
219000000	94990000	5000000	10.000000	21900	9499	0.001000	21900	9499	0.001000	10000000	0.000000
293435786	2909999	15417	3941.516320	28659	472	0.394152	28917	377	0.394152	10068229	0.000000
316439686	4556	20	3942.904055	31621	1	0.517612	31558	1	0.576460	10054826	0.000000
318551466	76	0	1801.382062	31840	0	0.185168	31787	0	0.189558	10039902	0.000000
318703139	29	0	1674.441633	32155	0	0.167584	32053	0	0.167801	10024937	0.000000
318716006	34	0	1668.593071	31846	0	0.166712	31864	0	0.166723	10010077	0.000000
318723712	16	0	1667.626639	31837	0	0.166669	31822	0	0.166669	9995253	0.000000
318717972	33	0	1667.695860	31929	0	0.166667	31601	0	0.166667	9980267	0.000000
318719604	65	0	1669.040840	31820	0	0.166667	31703	0	0.166667	9965330	0.000000
318730237	54	0	1668.124561	31923	0	0.166667	31890	0	0.166667	9950365	0.000000
318712112	26	0	1667.637585	31773	0	0.166667	31887	0	0.166667	9935517	0.000000
318719407	50	0	1668.199514	31554	0	0.166667	31811	0	0.166667	9920649	0.000000
318731277	64	0	1667.826320	31861	0	0.166667	31875	0	0.166667	9905714	0.000000
318726691	38	1	1668.175841	31842	0	0.166667	31698	0	0.166667	9890927	0.000000
318701639	31	0	1667.982238	31890	0	0.166667	31903	0	0.166667	9876309	0.000000
318735241	46	1	1668.175819	31800	0	0.166667	32143	0	0.166667	9861278	0.000000
318734751	52	1	1668.113273	32030	0	0.166667	31821	0	0.166667	9846653	0.000000
318740276	54	0	1668.508565	31913	0	0.166667	32011	0	0.166667	9832026	0.000000
318697823	45	0	1668.150091	31858	0	0.166667	32010	0	0.166667	9817364	0.000000
318733662	31	0	1667.596229	31899	0	0.166667	31824	0	0.166667	9802530	0.000000
318744254	30	0	1667.800547	32206	0	0.166667	31872	0	0.166667	9787835	0.000000
318732174	35	0	1668.037231	31887	0	0.166667	31805	0	0.166667	9773207	0.000000
318724762	30	0	1667.441237	31891	0	0.166667	31905	0	0.166667	9758470	0.000000
318747955	31	0	1667.998587	31862	0	0.166667	31741	0	0.166667	9743902	0.000000
318722833	32	0	1667.607117	31814	0	0.166667	31951	0	0.166667	9729455	0.000000
318718463	49	0	1668.749684	31997	0	0.166667	31651	0	0.166667	9715079	0.000000
318710793	37	1	1668.100366	31890	0	0.166667	31953	0	0.166667	9700475	0.000000
318717409	20	0	1667.551583	31967	0	0.166667	31887	0	0.166667	9685735	0.000000
318699555	31	1	1667.612917	31787	0	0.166667	31842	0	0.166667	9671278	0.000000
318740574	46	0	1668.429639	31810	0	0.166667	31736	0	0.166667	9656724	0.000000
318707847	40	0	1668.094695	31985	0	0.166667	31803	0	0.166667	9642355	0.000000
318715513	34	0	1668.121261	31741	0	0.166667	32036	0	0.166667	9627872	0.000000
318708540	33	0	1668.110329	31875	0	0.166667	31608	0	0.166667	9613404	0.000000
318729041	40	0	1668.132514	31976	0	0.166667	31817	0	0.166667	9598884	0.000000
318718806	49	0	1668.293921	31851	0	0.166667	31771	0	0.166667	9584344	0.000000
318705056	38	0	1668.333238	31816	0	0.166667	31884	0	0.166667	9569780	0.000000
318730758	37	0	1667.896117	31665	0	0.166667	31938	0	0.166667	9555580	0.000000
318725378	43	0	1667.932072	31950	0	0.166667	31855	0	0.166667	9541278	0.000000
318734483	28	3	1668.425514	31727	0	0.166667	31897	0	0.166667	9526965	0.000000
318731530	25	0	1667.730289	31786	0	0.166667	32061	0	0.166667	9512884	0.000000
318704983	32	0	1667.805064	31901	0	0.166667	31935	0	0.166667	9498639	-1.#IND00
318735419	30	0	1667.737587	31757	0	0.166667	32002	0	0.166667	9484120	-1.#IND00
318727964	30	1	1667.677014	31973	0	0.166667	31976	0	0.166667	9469887	-1.#IND00
318729584	19	0	1667.166515	31780	0	0.166667	32031	0	0.166667	9455688	-1.#IND00
318713428	35	0	1667.314285	31673	0	0.166667	31768	0	0.166667	9441513	-1.#IND00
318726350	30	0	1667.630286	31715	0	0.166667	31827	0	0.166667	9427624	-1.#IND00
318712672	25	0	1667.424005	31844	0	0.166667	31978	0	0.166667	9413482	-1.#IND00
318738489	31	0	1667.449373	31884	0	0.166667	31987	0	0.166667	9399460	-1.#IND00
318721774	36	0	1668.244531	31976	0	0.166667	31714	0	0.166667	9385437	-1.#IND00
318725455	33	1	1668.101483	32111	0	0.166667	31951	0	0.166667	9371294	-1.#IND00
318699035	36	0	1668.627298	31993	0	0.166667	31829	0	0.166667	9357194	-1.#IND00
318727472	25	0	1667.763381	31931	0	0.166667	31974	0	0.166667	9343048	-1.#IND00
318732423	43	0	1668.221208	31894	0	0.166667	31747	0	0.166667	9329171	-1.#IND00
318747234	24	0	1667.345899	32116	0	0.166667	31762	0	0.166667	9315349	-1.#IND00
318751075	41	1	1667.875014	31782	0	0.166667	31838	0	0.166667	9301369	-1.#IND00
318749631	32	0	1667.761100	31993	0	0.166667	31924	0	0.166667	9287634	-1.#IND00
318733363	41	0	1667.971650	31726	0	0.166667	31696	0	0.166667	9273694	-1.#IND00
318716320	28	0	1667.700197	31906	0	0.166667	31829	0	0.166667	9259824	-1.#IND00
318736820	31	0	1668.068542	31763	0	0.166667	31722	0	0.166667	9245815	-1.#IND00
318716122	39	1	1668.263782	31999	0	0.166667	31845	0	0.166667	9232252	-1.#IND00
318712220	40	0	1668.244794	31847	0	0.166667	31990	0	0.166667	9218439	-1.#IND00
318734061	28	0	1667.835587	31977	0	0.166667	32215	0	0.166667	9204477	-1.#IND00
318752550	18	0	1667.660317	31818	0	0.166667	31722	0	0.166667	9190884	-1.#IND00
318716163	25	0	1667.824918	32015	0	0.166667	31745	0	0.166667	9177063	-1.#IND00
318728221	41	0	1667.592626	31580	0	0.166667	31924	0	0.166667	9163439	-1.#IND00
318713714	52	0	1668.633651	31779	0	0.166667	31940	0	0.166667	9149788	-1.#IND00
318735863	32	0	1668.353792	31730	0	0.166667	31827	0	0.166667	9136012	-1.#IND00
318725514	41	0	1668.130141	31942	0	0.166667	31977	0	0.166667	9122289	-1.#IND00
318743429	24	0	1667.747154	31750	0	0.166667	31792	0	0.166667	9108500	-1.#IND00
318735656	28	0	1667.491528	31802	0	0.166667	31834	0	0.166667	9095116	-1.#IND00
318717917	27	0	1667.829657	32028	0	0.166667	32001	0	0.166667	9081561	-1.#IND00
318744890	18	0	1667.253796	31925	0	0.166667	31883	0	0.166667	9067845	-1.#IND00
318757199	30	0	1667.516883	31722	0	0.166667	31733	0	0.166667	9054506	-1.#IND00
318723958	30	1	1667.877822	32016	0	0.166667	31933	0	0.166667	9041006	-1.#IND00
318751391	39	0	1667.889247	32027	0	0.166667	31998	0	0.166667	9027512	-1.#IND00
318706608	30	1	1668.184361	31901	0	0.166667	31968	0	0.166667	9013890	-1.#IND00
318713888	31	1	1668.067680	31889	0	0.166667	32194	0	0.166667	9000291	-1.#IND00
318718600	43	0	1667.672243	31824	0	0.166667	31987	0	0.166667	8986761	-1.#IND00
318714942	42	1	1667.770431	31733	0	0.166667	31531	0	0.166667	8973426	-1.#IND00
318727105	40	1	1668.066664	31927	0	0.166667	31906	0	0.166667	8959947	-1.#IND00
318713811	32	0	1668.214305	31833	0	0.166667	32063	0	0.166667	8946344	-1.#IND00
318706967	30	0	1667.798092	31770	0	0.166667	31809	0	0.166667	8932972	-1.#IND00
318719825	28	0	1667.359772	32038	0	0.166667	31956	0	0.166667	8919490	-1.#IND00
318723872	23	0	1667.415284	32143	0	0.166667	31831	0	0.166667	8906105	-1.#IND00
318740727	26	0	1667.712433	31822	0	0.166667	31824	0	0.166667	8892642	-1.#IND00
318710710	27	0	1667.336150	31945	0	0.166667	32058	0	0.166667	8879504	-1.#IND00
318701841	43	2	1668.345768	31944	0	0.166667	31796	0	0.166667	8866111	-1.#IND00
318730309	33	0	1667.782679	31954	0	0.166667	31789	0	0.166667	8853013	-1.#IND00
318726906	38	0	1667.609912	31791	0	0.166667	31774	0	0.166667	8839764	-1.#IND00
318695291	43	1	1668.265409	32152	0	0.166667	31811	0	0.166667	8826532	-1.#IND00
318723734	24	0	1667.526164	31878	0	0.166667	31876	0	0.166667	8813329	-1.#IND00
318692487	25	0	1667.602279	31596	0	0.166667	32035	0	0.166667	8800106	-1.#IND00
318743545	27	0	1668.182697	31925	0	0.166667	31938	0	0.166667	8787101	-1.#IND00
318733285	31	0	1668.281510	31806	0	0.166667	31823	0	0.166667	8773692	-1.#IND00
318742498	25	0	1667.693906	31736	0	0.166667	32010	0	0.166667	8760499	-1.#IND00
318687198	44	0	1667.726397	32018	0	0.166667	31955	0	0.166667	8747327	-1.#IND00
318726773	25	0	1667.614485	31718	0	0.166667	31768	0	0.166667	8734136	-1.#IND00
318723202	35	0	1667.655271	31867	0	0.166667	31969	0	0.166667	8720858	-1.#IND00
318746668	34	0	1667.492145	31821	0	0.166667	31785	0	0.166667	8707702	-1.#IND00
318708440	33	0	1668.199890	31894	0	0.166667	31892	0	0.166667	8694410	-1.#IND00
npatches	nstrain	runtime	dt	init_x	init_y	init_y_blood	init_z	init_S	beta0	beta1	beta2	beta3	mean_beta	B	d	delta	delta_blood	b[0]	mut	m	CTL	c	g	epsilon	k	het	lambda	rho	omega	x_max	patch.dyna	DELTA	A	VA
10000	1	100.000000	0.001000	21900	9499	5000000	0.001000	10000000	3.483202	1.768808	2.096764	3.325764	3	800000000	0.010000	1.000000	432.000000	80000	0.000050	0.004800	0	0.500000	0.000000	2.500000	14.000000	0.500000	0.001000	0.001000	0.010000	31872	0	10.000000	7.000000	1.000000
sus	inf	inf_blood	z	x[0]	y[0][0]	z[0]	x[1]	y[1][0]	z[1]	S[0]	synchrony
219000000	94990000	5000000	10.000000	21900	9499	0.001000	21900	9499	0.001000	10000000	0.000000
294576532	2339632	12359	3941.516320	29151	293	0.394152	30209	107	0.394152	10064915	0.000000
316632265	2458	10	3474.691854	31749	0	0.373294	31851	2	0.504694	10051287	0.000000
318532335	54	0	1768.089398	31738	0	0.176908	31902	0	0.183609	10036107	0.000000
318722503	16	0	1672.389002	31910	0	0.167174	31950	0	0.167506	10020783	0.000000
318722749	28	0	1667.704402	32090	0	0.166692	31796	0	0.166708	10005549	0.000000
318738103	38	0	1667.502771	31769	0	0.166668	31941	0	0.166669	9990434	0.000000
318727551	42	0	1668.341104	31869	0	0.166667	31958	0	0.166667	9975428	0.000000
318705352	41	0	1667.996958	32149	0	0.166667	31852	0	0.166667	9960488	0.000000
318724717	41	0	1667.901497	31619	0	0.166667	32124	0	0.166667	9945748	0.000000
318724556	23	0	1667.671726	32234	0	0.166667	31730	0	0.166667	9930944	0.000000
318721344	31	0	1667.702701	31874	0	0.166667	32110	0	0.166667	9916251	0.000000
318723326	45	0	1667.957794	32054	0	0.166667	31845	0	0.166667	9901227	0.000000
318719572	41	0	1668.170364	31952	0	0.166667	31796	0	0.166667	9886145	0.000000
318732806	40	0	1668.347434	31954	0	0.166667	32063	0	0.166667	9871475	0.000000
318720178	32	0	1667.594717	31977	0	0.166667	31742	0	0.166667	9856776	0.000000
318718823	20	0	1667.713299	31856	0	0.166667	31592	0	0.166667	9841981	0.000000
318741715	40	1	1667.599864	31889	0	0.166667	31841	0	0.166667	9827298	0.000000
318719270	36	0	1668.380030	32024	0	0.166667	31861	0	0.166667	9812723	0.000000
318726534	27	0	1667.773322	31942	0	0.166667	32012	0	0.166667	9798127	0.000000
318707558	26	1	1667.631010	31994	0	0.166667	31910	0	0.166667	9783432	0.000000
318715436	24	1	1667.434042	31780	0	0.166667	31999	0	0.166667	9768920	0.000000
318723257	26	0	1667.730871	31837	0	0.166667	31812	0	0.166667	9754154	0.000000
318728846	36	0	1667.638647	31927	0	0.166667	31928	0	0.166667	9739707	0.000000
318728672	25	0	1668.061691	31992	0	0.166667	31662	0	0.166667	9725061	0.000000
318705012	16	0	1667.146841	31897	0	0.166667	31867	0	0.166667	9710542	0.000000
318724989	31	1	1667.468723	31681	0	0.166667	31742	0	0.166667	9695994	0.000000
318725523	32	2	1667.963900	31921	0	0.166667	31790	0	0.166667	9681400	0.000000
318737884	34	0	1668.220463	31763	0	0.166667	31952	0	0.166667	9666663	0.000000
318732761	19	0	1667.684185	31740	0	0.166667	31824	0	0.166667	9651947	0.000000
318727021	20	0	1667.732368	31737	0	0.166667	31656	0	0.166667	9637455	0.000000
318746512	37	0	1667.668940	31762	0	0.166667	31988	0	0.166667	9622883	0.000000
318712612	37	0	1667.795598	31635	0	0.166667	31765	0	0.166667	9608359	0.000000
318701570	33	1	1667.717103	31912	0	0.166667	31919	0	0.166667	9593935	0.000000
318735350	18	0	1667.717716	31958	0	0.166667	32158	0	0.166667	9579619	0.000000
318719099	27	0	1667.701315	31678	0	0.166667	31683	0	0.166667	9565133	0.000000
318744032	23	1	1667.423314	31750	0	0.166667	32157	0	0.166667	9550752	0.000000
318729414	19	1	1667.572290	31837	0	0.166667	31917	0	0.166667	9536558	0.000000
318715414	37	0	1667.693787	31756	0	0.166667	31919	0	0.166667	9522384	0.000000
318717577	21	0	1667.468549	31763	0	0.166667	31908	0	0.166667	9508195	0.000000
318729377	31	1	1667.748207	31697	0	0.166667	31784	0	0.166667	9493958	-1.#IND00
318734845	32	0	1668.059667	31770	0	0.166667	31980	0	0.166667	9479718	-1.#IND00
318722773	30	1	1667.328202	31793	0	0.166667	31891	0	0.166667	9465605	-1.#IND00
318723571	29	0	1667.243443	31821	0	0.166667	31733	0	0.166667	9451161	-1.#IND00
318721342	27	0	1668.004492	32039	0	0.166667	31933	0	0.166667	9437267	-1.#IND00
318729533	37	0	1668.293131	31972	0	0.166667	32080	0	0.166667	9423304	-1.#IND00
318720716	35	0	1667.849757	31642	0	0.166667	31792	0	0.166667	9408899	-1.#IND00
318704901	29	0	1667.984755	31785	0	0.166667	31942	0	0.166667	9394884	-1.#IND00
318734309	31	0	1668.016872	31801	0	0.166667	31959	0	0.166667	9380862	-1.#IND00
318700070	19	0	1667.417702	32120	0	0.166667	31805	0	0.166667	9366857	-1.#IND00
318727414	20	0	1667.208195	31746	0	0.166667	32026	0	0.166667	9352649	-1.#IND00
318736492	34	1	1667.821386	31741	0	0.166667	32029	0	0.166667	9338668	-1.#IND00
318728297	33	0	1667.752194	31823	0	0.166667	32136	0	0.166667	9324715	-1.#IND00
318722774	39	0	1668.138635	31882	0	0.166667	31992	0	0.166667	9310621	-1.#IND00
318722592	34	0	1667.931699	31941	0	0.166667	31793	0	0.166667	9296620	-1.#IND00
318707672	26	1	1667.745816	31951	0	0.166667	31674	0	0.166667	9282957	-1.#IND00
318727175	37	0	1667.804420	31771	0	0.166667	31752	0	0.166667	9269102	-1.#IND00
318707151	32	0	1667.883972	31819	0	0.166667	31740	0	0.166667	9255207	-1.#IND00
318726933	36	0	1668.208778	31959	0	0.166667	31734	0	0.166667	9241446	-1.#IND00
318734439	34	0	1667.914494	31663	0	0.166667	31918	0	0.166667	9227728	-1.#IND00
318709924	22	0	1667.325989	31415	0	0.166667	31972	0	0.166667	9214022	-1.#IND00
318723392	33	0	1667.472729	31792	0	0.166667	31950	0	0.166667	9200379	-1.#IND00
318706895	23	1	1667.851856	31997	0	0.166667	32023	0	0.166667	9186648	-1.#IND00
318686312	40	1	1667.688639	31798	0	0.166667	31879	0	0.166667	9172850	-1.#IND00
318719557	30	0	1668.211310	31717	0	0.166667	32051	0	0.166667	9159076	-1.#IND00
318723360	24	0	1667.475547	31907	0	0.166667	31724	0	0.166667	9145341	-1.#IND00
318720164	45	2	1668.214152	31885	0	0.166667	31841	0	0.166667	9131640	-1.#IND00
318694126	29	0	1668.103189	31830	0	0.166667	31810	0	0.166667	9117862	-1.#IND00
318732930	37	0	1667.903641	31831	0	0.166667	32057	0	0.166667	9104038	-1.#IND00
318728555	28	0	1667.805073	31865	0	0.166667	31773	0	0.166667	9090446	-1.#IND00
318726388	34	0	1667.938318	31897	0	0.166667	31925	0	0.166667	9076906	-1.#IND00
318731055	26	0	1667.733908	32028	0	0.166667	31832	0	0.166667	9063313	-1.#IND00
318714285	47	0	1667.817397	32005	0	0.166667	32110	0	0.166667	9049789	-1.#IND00
318717136	32	0	1667.541219	31961	0	0.166667	31849	0	0.166667	9036371	-1.#IND00
318728823	22	0	1667.579178	31642	0	0.166667	31950	0	0.166667	9022795	-1.#IND00
318726388	46	0	1668.073025	32014	0	0.166667	32090	0	0.166667	9009352	-1.#IND00
318722797	40	0	1667.954917	31903	0	0.166667	32189	0	0.166667	8995941	-1.#IND00
318709687	32	0	1668.093785	31790	0	0.166667	31970	0	0.166667	8982516	-1.#IND00
318737387	38	0	1668.154800	31891	0	0.166667	31783	0	0.166667	8969097	-1.#IND00
318729065	32	0	1667.940440	31904	0	0.166667	31909	0	0.166667	8955778	-1.#IND00
318703989	22	0	1667.246123	31656	0	0.166667	31750	0	0.166667	8942292	-1.#IND00
318729841	26	0	1667.942324	31794	0	0.166667	31837	0	0.166667	8928689	-1.#IND00
318708270	31	0	1667.648266	31888	0	0.166667	31929	0	0.166667	8915291	-1.#IND00
318722164	54	0	1668.971244	31896	0	0.166667	32002	0	0.166667	8901987	-1.#IND00
318741483	20	0	1667.675445	31933	0	0.166667	31934	0	0.166667	8888829	-1.#IND00
318740878	18	0	1667.275444	31976	0	0.166667	31924	0	0.166667	8875345	-1.#IND00
318735904	27	0	1667.282740	31805	0	0.166667	31910	0	0.166667	8861898	-1.#IND00
318716656	24	0	1667.260077	31599	0	0.166667	31838	0	0.166667	8848729	-1.#IND00
318736355	46	0	1667.893517	31804	0	0.166667	31725	0	0.166667	8835370	-1.#IND00
318704619	25	1	1667.604550	31885	0	0.166667	31648	0	0.166667	8822274	-1.#IND00
318729922	29	0	1667.633888	31829	0	0.166667	31790	0	0.166667	8809059	-1.#IND00
318716457	21	0	1667.181468	31860	0	0.166667	31872	0	0.166667	8796172	-1.#IND00
318735765	27	0	1667.495758	31981	0	0.166667	31933	0	0.166667	8782847	-1.#IND00
318742232	49	0	1668.044949	31896	0	0.166667	31922	0	0.166667	8769613	-1.#IND00
318731551	33	0	1668.047768	31865	0	0.166667	31627	0	0.166667	8756412	-1.#IND00
318728884	26	0	1667.654259	31821	0	0.166667	31976	0	0.166667	8743204	-1.#IND00
318741757	29	1	1667.627635	31769	0	0.166667	31739	0	0.166667	8730126	-1.#IND00
318727306	27	0	1667.895753	31999	0	0.166667	31915	0	0.166667	8717063	-1.#IND00
318732249	41	0	1668.017101	32049	0	0.166667	31780	0	0.166667	8703726	-1.#IND00
318707359	36	0	1667.779381	31754	0	0.166667	31913	0	0.166667	8690588	-1.#IND00
npatches	nstrain	runtime	dt	init_x	init_y	init_y_blood	init_z	init_S	beta0	beta1	beta2	beta3	mean_beta	B	d	delta	delta_blood	b[0]	mut	m	CTL	c	g	epsilon	k	het	lambda	rho	omega	x_max	patch.dyna	DELTA	A	VA
10000	1	100.000000	0.001000	21900	9499	5000000	0.001000	10000000	3.787860	3.987752	2.813571	1.680599	3	800000000	0.010000	1.000000	432.000000	80000	0.000050	0.004800	0	0.500000	0.000000	2.500000	15.000000	0.500000	0.001000	0.001000	0.010000	31872	0	10.000000	7.000000	1.000000
sus	inf	inf_blood	z	x[0]	y[0][0]	z[0]	x[1]	y[1][0]	z[1]	S[0]	synchrony
219000000	94990000	5000000	10.000000	21900	9499	0.001000	21900	9499	0.001000	10000000	0.000000
295187075	1934898	10121	3941.516320	28921	279	0.394152	28612	318	0.394152	10062817	0.000000
316688967	1360	5	3143.530968	31732	1	0.483172	31338	0	0.454108	10048763	0.000000
318568313	37	0	1746.646980	31789	0	0.182354	31680	0	0.180913	10033508	0.000000
318690474	31	0	1672.106563	31943	0	0.167444	31889	0	0.167373	10018378	0.000000
318714614	32	0	1668.086761	32036	0	0.166705	31942	0	0.166702	10003333	0.000000
318724955	35	0	1667.800953	31899	0	0.166669	31974	0	0.166668	9988531	0.000000
318728333	30	0	1667.965486	31922	0	0.166667	32122	0	0.166667	9973494	0.000000
318698073	37	0	1667.941289	31785	0	0.166667	32266	0	0.166667	9958418	0.000000
318734076	30	0	1667.843077	31991	0	0.166667	32000	0	0.166667	9943372	0.000000
318714376	36	0	1668.146336	31717	0	0.166667	31841	0	0.166667	9928472	0.000000
318713918	44	0	1667.924747	31768	0	0.166667	31783	0	0.166667	9913336	0.000000
318699566	27	0	1667.540300	32037	0	0.166667	31700	0	0.166667	9898211	0.000000
318727659	31	0	1667.858687	31912	0	0.166667	31996	0	0.166667	9883248	0.000000
318722210	32	0	1667.823396	31717	0	0.166667	31895	0	0.166667	9868326	0.000000
318720207	29	0	1667.531215	31781	0	0.166667	31865	0	0.166667	9853645	0.000000
318736749	24	0	1667.248791	31834	0	0.166667	31776	0	0.166667	9838662	0.000000
318721878	24	0	1667.495721	32124	0	0.166667	31663	0	0.166667	9824192	0.000000
318724726	38	0	1668.079529	32156	0	0.166667	32174	0	0.166667	9809556	0.000000
318721284	41	0	1668.111382	31867	0	0.166667	32029	0	0.166667	9794873	0.000000
318731320	33	0	1667.688666	31769	0	0.166667	31988	0	0.166667	9780164	0.000000
318711978	24	0	1667.758581	31796	0	0.166667	31557	0	0.166667	9765767	0.000000
318711588	37	0	1667.610264	31785	0	0.166667	31898	0	0.166667	9751012	0.000000
318738322	21	0	1667.702745	31799	0	0.166667	32002	0	0.166667	9736457	0.000000
318737168	46	1	1667.881085	31936	0	0.166667	31765	0	0.166667	9721863	0.000000
318721307	29	0	1667.813437	32032	0	0.166667	31772	0	0.166667	9707531	0.000000
318735803	37	0	1667.772041	31739	0	0.166667	32000	0	0.166667	9692934	0.000000
318750089	36	0	1667.793405	31804	0	0.166667	31883	0	0.166667	9678608	0.000000
318745300	28	0	1667.776795	31849	0	0.166667	32065	0	0.166667	9664103	0.000000
318730711	39	0	1668.031504	31800	0	0.166667	31778	0	0.166667	9649550	0.000000
318736829	28	0	1667.515923	32103	0	0.166667	31703	0	0.166667	9635081	0.000000
318730022	33	0	1667.587651	31875	0	0.166667	31858	0	0.166667	9620596	0.000000
318739373	36	0	1667.529725	31901	0	0.166667	31565	0	0.166667	9606148	0.000000
318710726	34	0	1668.085295	32081	0	0.166667	31665	0	0.166667	9591823	0.000000
318732883	29	1	1667.627769	31789	0	0.166667	31844	0	0.166667	9577525	0.000000
318755019	38	0	1668.488250	31889	0	0.166667	31781	0	0.166667	9563184	0.000000
318733246	42	0	1668.310697	31758	0	0.166667	31879	0	0.166667	9548780	0.000000
318723679	53	0	1667.961417	31917	0	0.166667	31720	0	0.166667	9534422	0.000000
318749576	24	0	1667.640534	32011	0	0.166667	31686	0	0.166667	9520244	0.000000
318734109	43	0	1667.837969	32165	0	0.166667	31718	0	0.166667	9506069	0.000000
318733665	25	0	1667.831622	31868	0	0.166667	31844	0	0.166667	9491794	-1.#IND00
318722022	40	0	1667.847979	31755	0	0.166667	31800	0	0.166667	9477581	-1.#IND00
318736169	39	0	1667.428506	31813	0	0.166667	31698	0	0.166667	9463412	-1.#IND00
318724702	32	0	1668.088767	32031	0	0.166667	31825	0	0.166667	9449071	-1.#IND00
318736626	29	0	1667.411469	31793	0	0.166667	31959	0	0.166667	9434929	-1.#IND00
318738559	25	0	1667.433352	31862	0	0.166667	31995	0	0.166667	9420688	-1.#IND00
318726226	33	0	1667.781487	32071	0	0.166667	31792	0	0.166667	9406511	-1.#IND00
318708002	31	1	1667.656536	31840	0	0.166667	31516	0	0.166667	9392461	-1.#IND00
318702917	37	0	1667.684875	31787	0	0.166667	31677	0	0.166667	9378440	-1.#IND00
318740578	30	0	1667.679752	32000	0	0.166667	32014	0	0.166667	9364224	-1.#IND00
318714917	20	0	1667.787439	31798	0	0.166667	32063	0	0.166667	9350132	-1.#IND00
318736269	37	0	1667.884896	31958	0	0.166667	31998	0	0.171227	9335909	-1.#IND00
318714612	31	1	1668.007647	31756	0	0.166667	31904	0	0.166893	9322123	-1.#IND00
318716508	24	1	1667.855205	31919	0	0.166667	31894	0	0.166678	9308343	-1.#IND00
318720480	22	0	1667.427074	31796	0	0.173767	32017	0	0.166667	9294472	-1.#IND00
318710574	35	0	1667.783818	31967	0	0.167019	31746	0	0.166667	9280708	-1.#IND00
318718886	17	0	1667.183075	31710	0	0.166684	31938	0	0.166667	9266735	-1.#IND00
318737686	23	0	1667.478631	32056	0	0.166668	31766	0	0.166667	9252975	-1.#IND00
318725996	37	0	1667.545929	31962	0	0.166667	31880	0	0.166667	9238857	-1.#IND00
318725045	35	0	1667.642726	32022	0	0.166667	31862	0	0.166667	9225097	-1.#IND00
318717699	23	0	1667.842152	31910	0	0.166667	31973	0	0.166667	9211406	-1.#IND00
318721375	39	0	1667.824822	31936	0	0.166667	31939	0	0.166667	9197622	-1.#IND00
318741455	21	0	1667.288749	31911	0	0.166667	32013	0	0.166667	9183740	-1.#IND00
318715413	29	0	1667.530022	31795	0	0.166667	31786	0	0.166667	9169878	-1.#IND00
318732748	22	1	1667.799109	31875	0	0.166667	31862	0	0.166667	9156290	-1.#IND00
318704305	26	0	1667.421407	31900	0	0.166667	31937	0	0.166667	9142719	-1.#IND00
318733095	24	0	1667.624860	31682	0	0.166667	31805	0	0.166667	9129077	-1.#IND00
318724393	18	0	1667.228962	31928	0	0.166667	31866	0	0.166667	9115096	-1.#IND00
318702435	38	0	1667.595368	31723	1	0.166667	31642	0	0.166667	9101345	-1.#IND00
318746186	40	0	1667.665774	31910	0	0.166667	31847	0	0.166667	9087622	-1.#IND00
318733756	41	0	1668.357118	31944	0	0.166667	31769	0	0.166667	9073970	-1.#IND00
318735491	27	1	1667.398341	31979	0	0.166667	31947	0	0.166667	9060430	-1.#IND00
318728938	20	0	1667.454876	31650	0	0.166667	31953	0	0.166667	9046960	-1.#IND00
318745183	39	0	1667.831280	31954	0	0.166667	31727	0	0.166667	9033285	-1.#IND00
318732203	28	0	1667.994904	31788	0	0.166667	31900	0	0.166667	9019836	-1.#IND00
318706629	40	0	1667.521450	31800	0	0.166667	32254	0	0.166667	9006300	-1.#IND00
318723481	21	0	1667.994340	31808	0	0.166667	31740	0	0.166667	8992833	-1.#IND00
318710177	21	0	1667.265832	31987	0	0.166667	32062	0	0.166667	8979303	-1.#IND00
318717192	31	0	1667.757461	32069	0	0.166667	31960	0	0.166667	8965806	-1.#IND00
318716230	30	0	1667.812407	32055	0	0.166667	31858	0	0.166667	8952460	-1.#IND00
318720323	26	0	1667.699222	31887	0	0.166667	31891	0	0.166667	8939009	-1.#IND00
318709107	31	0	1667.958472	31829	0	0.166667	31732	0	0.166667	8925456	-1.#IND00
318745413	24	0	1667.574277	31830	0	0.166667	31950	0	0.166667	8912061	-1.#IND00
318711451	33	0	1667.467300	31777	0	0.166667	31997	0	0.166667	8898730	-1.#IND00
318726387	35	0	1667.494728	31929	0	0.166667	31819	0	0.166667	8885482	-1.#IND00
318724555	20	0	1667.487034	31842	0	0.166667	31741	0	0.166667	8871968	-1.#IND00
318715014	32	0	1667.777383	31832	0	0.166667	31867	0	0.166667	8858611	-1.#IND00
318738780	27	1	1667.618956	31749	0	0.166667	31970	0	0.166667	8845437	-1.#IND00
318712973	32	1	1667.602901	31958	0	0.166667	31993	0	0.166667	8832100	-1.#IND00
318725694	25	0	1667.471349	32040	0	0.166667	31821	0	0.166667	8819087	-1.#IND00
318733573	25	1	1667.503296	31791	0	0.166667	31930	0	0.166667	8805693	-1.#IND00
318713600	35	0	1667.309673	31700	0	0.166667	31826	0	0.166667	8792537	-1.#IND00
318718963	43	0	1667.514245	32013	0	0.166667	31863	0	0.166667	8779383	-1.#IND00
318731442	32	0	1668.070467	31938	0	0.166667	31855	0	0.166667	8766332	-1.#IND00
318700600	31	0	1667.778515	31793	0	0.166667	31848	0	0.166667	8753091	-1.#IND00
318737948	33	0	1667.443160	31883	0	0.166667	32061	0	0.166667	8739981	-1.#IND00
318744952	31	0	1667.943874	31911	0	0.166667	32063	0	0.166667	8727068	-1.#IND00
318758046	24	0	1667.369398	31740	0	0.166667	31762	0	0.166667	8713952	-1.#IND00
318729076	22	0	1667.518742	32024	0	0.166667	32004	0	0.166667	8700778	-1.#IND00
318725260	32	0	1667.147870	31994	0	0.166667	31930	0	0.166667	8687549	-1.#IND00
npatches	nstrain	runtime	dt	init_x	init_y	init_y_blood	init_z	init_S	beta0	beta1	beta2	beta3	mean_beta	B	d	delta	delta_blood	b[0]	mut	m	CTL	c	g	epsilon	k	het	lambda	rho	omega	x_max	patch.dyna	DELTA	A	VA
10000	1	100.000000	0.001000	21900	9499	5000000	0.001000	10000000	2.897560	1.978859	2.628481	2.905646	3	800000000	0.010000	1.000000	432.000000	80000	0.000050	0.004800	0	0.500000	0.000000	2.500000	16.000000	0.500000	0.001000	0.001000	0.010000	31872	0	10.000000	7.000000	1.000000
sus	inf	inf_blood	z	x[0]	y[0][0]	z[0]	x[1]	y[1][0]	z[1]	S[0]	synchrony
219000000	94990000	5000000	10.000000	21900	9499	0.001000	21900	9499	0.001000	10000000	0.000000
296094402	1555495	8326	3941.516320	29708	114	0.394152	30442	68	0.394152	10060856	0.000000
316808215	856	3	2861.702533	31741	0	0.265928	31608	0	0.214154	10046581	0.000000
318550973	43	0	1729.448280	31917	0	0.171586	31930	0	0.169020	10031688	0.000000
318717929	31	0	1670.647226	31832	0	0.166911	31997	0	0.166783	10016589	0.000000
318737446	43	0	1668.269240	31940	0	0.166679	31721	0	0.166672	10001644	0.000000
318711195	21	0	1667.613967	31871	0	0.166667	32055	0	0.166667	9986546	0.000000
318725292	32	0	1668.114616	31738	0	0.166667	31841	0	0.166667	9971655	0.000000
318756282	35	0	1668.366779	31851	0	0.166667	31781	0	0.166667	9956850	0.000000
318727592	53	0	1668.303217	31622	0	0.166667	31825	0	0.166667	9941968	0.000000
318722701	42	0	1668.318226	31706	0	0.166667	31861	0	0.166667	9927067	0.000000
318738754	34	2	1667.844150	32070	0	0.166667	31894	0	0.166667	9912248	0.000000
318718178	32	0	1667.832884	31846	0	0.166667	31991	0	0.166667	9897361	0.000000
318732092	39	0	1668.028753	31934	0	0.166667	32027	0	0.166667	9882675	0.000000
318710319	41	0	1667.698801	31782	0	0.166667	31711	0	0.166667	9867683	0.000000
318734328	33	0	1668.069907	31816	0	0.166667	31813	0	0.166667	9852834	0.000000
318697319	20	1	1667.355453	31939	0	0.166667	31794	0	0.166667	9838019	0.000000
318710016	23	0	1667.213988	31921	0	0.166667	31609	0	0.166667	9823365	0.000000
318716004	32	0	1667.720328	31771	0	0.166667	32108	0	0.166667	9808401	0.000000
318747496	33	0	1667.796319	31860	0	0.166667	31676	0	0.166667	9793898	0.000000
318745312	32	0	1667.539626	31663	0	0.166667	31983	0	0.166667	9779270	0.000000
318723405	24	0	1667.251147	31904	0	0.166667	31961	0	0.166667	9764708	0.000000
318718838	27	0	1667.549887	31747	0	0.166667	31848	0	0.166667	9750094	0.000000
318727595	22	0	1667.526146	32107	0	0.166667	32007	0	0.166667	9735434	0.000000
318717553	23	0	1667.200064	32004	0	0.166667	31913	0	0.166667	9720890	0.000000
318721728	40	0	1667.844511	31889	0	0.166667	31554	0	0.166667	9706339	0.000000
318742322	35	0	1667.845071	31824	0	0.166667	31727	0	0.166667	9691796	0.000000
318731993	31	1	1667.524883	31933	0	0.166667	31964	0	0.166667	9677211	0.000000
318733703	22	0	1667.734960	31983	0	0.166667	31846	0	0.166667	9662907	0.000000
318735362	23	0	1667.201971	31779	0	0.166667	31837	0	0.166667	9648524	0.000000
318730012	27	0	1667.649740	31684	0	0.166667	31774	0	0.166667	9634079	0.000000
318736419	31	1	1667.773490	31721	0	0.166667	31891	0	0.166667	9619609	0.000000
318733118	20	0	1667.491753	32057	0	0.166667	31689	0	0.166667	9605092	0.000000
318732435	30	1	1667.311015	31719	0	0.166667	31712	0	0.166667	9590641	0.000000
318724436	32	0	1667.528636	31823	0	0.166667	31686	0	0.166667	9576254	0.000000
318729864	27	0	1668.497329	31835	0	0.166667	31699	0	0.166667	9561742	0.000000
318714432	31	0	1667.325129	31746	0	0.166667	31790	0	0.166667	9547462	0.000000
318733551	30	1	1667.645995	32106	0	0.166667	31790	0	0.166667	9533138	0.000000
318729005	51	0	1668.567367	31892	0	0.166667	31777	0	0.166667	9518919	0.000000
318714493	31	0	1667.964309	31949	0	0.166667	32023	0	0.166667	9504508	0.000000
318716224	26	0	1667.425226	31894	0	0.166667	31841	0	0.166667	9490202	-1.#IND00
318710283	35	0	1667.450451	31817	0	0.166667	31983	0	0.166667	9476100	-1.#IND00
318700394	32	0	1667.612812	32054	0	0.166667	31595	0	0.166667	9461778	-1.#IND00
318711424	23	0	1667.383346	31816	0	0.166667	31685	0	0.166667	9447504	-1.#IND00
318711792	20	0	1667.385858	31759	0	0.166667	31863	0	0.166667	9433445	-1.#IND00
318732564	25	0	1667.431984	31704	0	0.166667	32024	0	0.166667	9419243	-1.#IND00
318741641	17	0	1667.229475	31772	0	0.166667	31805	0	0.166667	9405213	-1.#IND00
318731542	34	1	1667.867795	31836	0	0.166667	31589	0	0.166667	9391183	-1.#IND00
318722655	26	0	1667.571499	31836	0	0.166667	31742	0	0.166667	9377129	-1.#IND00
318724033	19	0	1667.096052	31766	0	0.166667	31819	0	0.166667	9362975	-1.#IND00
318724834	30	0	1667.380949	31673	0	0.166667	32020	0	0.166667	9348942	-1.#IND00
318716255	28	0	1667.376181	31845	0	0.166667	31896	0	0.166667	9334802	-1.#IND00
318726110	26	0	1667.544268	31838	0	0.166667	32046	0	0.166667	9320897	-1.#IND00
318710462	14	0	1667.214551	31994	0	0.166667	31994	0	0.166667	9306911	-1.#IND00
318734197	32	1	1667.587541	31907	0	0.166667	31919	0	0.166667	9292972	-1.#IND00
318720665	39	1	1667.774437	31794	0	0.166667	31895	0	0.166667	9279106	-1.#IND00
318736100	27	1	1667.541542	31790	0	0.166667	32166	0	0.166667	9265283	-1.#IND00
318745502	20	0	1667.199324	31991	0	0.166667	32058	0	0.166667	9251338	-1.#IND00
318724987	27	0	1667.450569	31466	0	0.166667	31977	0	0.166667	9237524	-1.#IND00
318718400	39	0	1667.721861	32007	0	0.166667	31917	0	0.166667	9223838	-1.#IND00
318734917	30	0	1667.923670	32025	0	0.166667	31975	0	0.166667	9209913	-1.#IND00
318708977	35	0	1667.493277	32134	0	0.166667	31817	0	0.166667	9196175	-1.#IND00
318715701	29	0	1667.819840	31946	0	0.166667	31822	0	0.166667	9182145	-1.#IND00
318730698	35	0	1668.221145	31922	0	0.166667	31913	0	0.166667	9168501	-1.#IND00
318727914	28	0	1667.949095	31855	0	0.166667	32022	0	0.166667	9154691	-1.#IND00
318723547	40	0	1667.587472	31872	0	0.166667	32028	0	0.166667	9140877	-1.#IND00
318728510	24	1	1667.303898	31923	0	0.166667	32058	0	0.166667	9127301	-1.#IND00
318716054	31	0	1667.521684	31553	0	0.166667	31955	0	0.166667	9113787	-1.#IND00
318743281	38	0	1668.002829	31814	0	0.166667	31988	0	0.166667	9100220	-1.#IND00
318725051	38	0	1668.119669	31871	0	0.166667	32270	0	0.166667	9086631	-1.#IND00
318706103	39	0	1668.035756	31888	0	0.166667	31800	0	0.166667	9073089	-1.#IND00
318717033	23	1	1668.041905	31899	0	0.166667	31910	0	0.166667	9059483	-1.#IND00
318736443	24	0	1667.435423	31883	0	0.166667	31881	0	0.166667	9046028	-1.#IND00
318725273	23	0	1667.100396	31690	0	0.166667	31955	0	0.166667	9032529	-1.#IND00
318724616	26	0	1667.628047	31800	0	0.166667	31783	0	0.166667	9019249	-1.#IND00
318767039	33	0	1667.482719	31747	0	0.166667	31747	0	0.166667	9005755	-1.#IND00
318714521	27	0	1667.415652	31756	0	0.166667	31814	0	0.166667	8992513	-1.#IND00
318725590	19	0	1667.242956	32083	0	0.166667	31919	0	0.166667	8979026	-1.#IND00
318707268	22	0	1667.272151	31912	0	0.166667	31882	0	0.166667	8965604	-1.#IND00
318733425	34	0	1667.788392	31851	0	0.166667	31725	0	0.166667	8952295	-1.#IND00
318745911	13	0	1667.302679	31803	0	0.166667	31855	0	0.166667	8938903	-1.#IND00
318715719	26	0	1667.582601	31999	0	0.166667	31816	0	0.166667	8925451	-1.#IND00
318725717	24	0	1667.327962	31787	0	0.166667	32136	0	0.166667	8912204	-1.#IND00
318709381	23	0	1667.252538	31785	0	0.166667	32054	0	0.166667	8898824	-1.#IND00
318727096	23	0	1667.699358	31615	0	0.166667	32095	0	0.166667	8885568	-1.#IND00
318736396	30	0	1667.351700	31826	0	0.166667	32145	0	0.166667	8872297	-1.#IND00
318733169	18	0	1667.464166	31823	0	0.166667	31742	0	0.166667	8859021	-1.#IND00
318733976	24	0	1667.201622	31700	0	0.166667	31839	0	0.166667	8845600	-1.#IND00
318737351	27	0	1667.472050	31863	0	0.166667	31813	0	0.166667	8832355	-1.#IND00
318715551	22	0	1667.548174	31869	0	0.166667	31744	0	0.166667	8819143	-1.#IND00
318742966	35	0	1667.741351	31902	0	0.166667	32043	0	0.166667	8805854	-1.#IND00
318731356	27	0	1668.090176	31900	0	0.166667	31890	0	0.166667	8792613	-1.#IND00
318719205	17	0	1667.364333	31553	0	0.166667	31983	0	0.166667	8779594	-1.#IND00
318725662	16	0	1667.249397	31691	0	0.166667	31828	0	0.166667	8766431	-1.#IND00
318718916	31	0	1667.476833	32008	0	0.166667	31946	0	0.166667	8753352	-1.#IND00
318717767	29	0	1667.736820	31797	0	0.166667	31915	0	0.166667	8740229	-1.#IND00
318699757	22	0	1667.537302	32091	0	0.166667	31858	0	0.166667	8726954	-1.#IND00
318721088	25	0	1667.517823	31837	0	0.166667	32043	0	0.166667	8713779	-1.#IND00
318723124	25	0	1667.405646	31742	0	0.166667	31990	0	0.166667	8700853	-1.#IND00
318751612	29	0	1667.248153	31789	0	0.166667	32000	0	0.166667	8688011	-1.#IND00
npatches	nstrain	runtime	dt	init_x	init_y	init_y_blood	init_z	init_S	beta0	beta1	beta2	beta3	mean_beta	B	d	delta	delta_blood	b[0]	mut	m	CTL	c	g	epsilon	k	het	lambda	rho	omega	x_max	patch.dyna	DELTA	A	VA
10000	1	100.000000	0.001000	21900	9499	5000000	0.001000	10000000	1.943753	3.041887	4.460001	2.723345	3	800000000	0.010000	1.000000	432.000000	80000	0.000050	0.004800	0	0.500000	0.000000	2.500000	17.000000	0.500000	0.001000	0.001000	0.010000	31872	0	10.000000	7.000000	1.000000
sus	inf	inf_blood	z	x[0]	y[0][0]	z[0]	x[1]	y[1][0]	z[1]	S[0]	synchrony
219000000	94990000	5000000	10.000000	21900	9499	0.001000	21900	9499	0.001000	10000000	0.000000
296797258	1261669	6699	3941.516320	30432	47	0.394152	29710	115	0.394152	10058871	0.000000
316879114	489	6	2659.229361	31653	1	0.258735	31830	1	0.261825	10044269	0.000000
318587078	36	0	1718.099024	31602	0	0.171230	31824	0	0.171383	10029167	0.000000
318722397	21	0	1669.964981	31967	0	0.166893	31886	0	0.166900	10014233	0.000000
318739982	20	0	1667.653460	31738	0	0.166678	31881	0	0.166678	9999503	0.000000
318757264	28	0	1667.533561	31969	0	0.166667	31725	0	0.166667	9984504	0.000000
318717845	15	0	1667.120750	31824	0	0.166667	31779	0	0.166667	9969444	0.000000
318704734	32	0	1667.309533	31782	0	0.166667	31931	0	0.166667	9954410	0.000000
318733670	24	0	1667.855558	31822	0	0.166667	31695	0	0.166667	9939442	0.000000
318751937	31	0	1667.459573	32067	0	0.166667	31571	0	0.166667	9924472	0.000000
318722021	33	0	1667.667623	31953	0	0.166667	31802	0	0.166667	9909273	0.000000
318727754	24	0	1667.957389	31987	0	0.166667	32051	0	0.166667	9894579	0.000000
318708637	29	0	1667.597601	32005	0	0.166667	31736	0	0.166667	9879799	0.000000
318712571	27	0	1667.465987	31963	0	0.166667	31943	0	0.166667	9864931	0.000000
318728182	29	0	1667.733218	31945	0	0.166667	32004	0	0.166667	9850040	0.000000
318749647	20	0	1667.669192	31831	1	0.166667	32106	0	0.166667	9835492	0.000000
318714680	36	0	1667.777657	31838	0	0.166667	31661	0	0.166667	9820777	0.000000
318743219	34	0	1667.502852	31814	0	0.166667	31845	0	0.166667	9805893	0.000000
318718911	16	0	1667.345792	31908	0	0.166667	32047	0	0.166667	9791293	0.000000
318735599	33	1	1667.655653	31982	0	0.166667	31939	0	0.166667	9776795	0.000000
318747443	15	0	1667.540815	31854	0	0.166667	32041	0	0.166667	9762179	0.000000
318739691	27	0	1667.631022	31740	0	0.166667	32044	0	0.166667	9747619	0.000000
318724314	29	0	1667.541033	31812	0	0.166667	32041	0	0.166667	9732917	0.000000
318748084	24	0	1667.505104	31823	0	0.166667	31785	0	0.166667	9718578	0.000000
318731783	33	0	1667.467597	31775	0	0.166667	31729	0	0.166667	9703921	0.000000
318718882	37	0	1667.810614	31793	0	0.166667	32123	0	0.166667	9689334	0.000000
318702574	23	0	1667.802898	31873	0	0.166667	31953	0	0.166667	9674842	0.000000
318735149	23	0	1667.673224	31818	0	0.166667	31956	0	0.166667	9660240	0.000000
318727349	34	0	1667.462620	31717	0	0.166667	31916	0	0.166667	9645700	0.000000
318731614	46	0	1667.788956	31935	0	0.166667	31909	0	0.166667	9631349	0.000000
318739893	31	0	1667.685747	31975	0	0.166667	32024	0	0.166667	9616765	0.000000
318744387	27	0	1667.251861	32134	0	0.166667	31852	0	0.166667	9602389	0.000000
318728503	32	0	1667.395870	31938	0	0.166667	31622	0	0.166667	9588335	0.000000
318715378	34	0	1667.520260	31842	0	0.166667	31708	0	0.166667	9574070	0.000000
318721228	22	0	1667.647009	31836	0	0.166667	31646	0	0.166667	9559642	0.000000
318724788	39	0	1667.356145	32037	0	0.166667	31554	0	0.166667	9545393	0.000000
318729007	34	0	1667.408592	31856	0	0.166667	31684	0	0.166667	9530931	0.000000
318704914	23	0	1667.576207	31996	0	0.166667	31773	0	0.166667	9516566	0.000000
318715767	32	0	1667.597118	31952	0	0.166667	31739	0	0.166667	9502110	0.000000
318726330	34	0	1667.772053	31623	0	0.166667	31957	0	0.166667	9487817	-1.#IND00
318713757	20	0	1667.419822	31586	0	0.166667	32012	1	0.166667	9473386	-1.#IND00
318724633	26	0	1667.262090	31631	0	0.166667	31784	0	0.166667	9459264	-1.#IND00
318725895	31	1	1667.339212	31961	0	0.166667	31822	0	0.166667	9445082	-1.#IND00
318741866	27	0	1667.273627	32074	0	0.166667	31777	0	0.166667	9430936	-1.#IND00
318737995	26	0	1667.604283	31750	0	0.166667	31632	0	0.166667	9416807	-1.#IND00
318718061	30	0	1667.758405	32036	0	0.166667	31659	0	0.166667	9402449	-1.#IND00
318711139	34	0	1667.856965	31790	0	0.166667	32080	0	0.166667	9388315	-1.#IND00
318724977	20	0	1667.383603	31996	0	0.166667	32254	0	0.166667	9374150	-1.#IND00
318710993	31	0	1667.527233	31776	0	0.166667	32052	0	0.166667	9360258	-1.#IND00
318712023	41	0	1667.465798	31811	0	0.166667	31693	0	0.166667	9346337	-1.#IND00
318724668	18	0	1667.221120	31906	0	0.166667	31757	0	0.166667	9332330	-1.#IND00
318718849	28	0	1667.412085	32164	0	0.166667	31942	0	0.166667	9318355	-1.#IND00
318741142	29	0	1667.428309	31906	0	0.166667	31958	0	0.166667	9304308	-1.#IND00
318724234	24	1	1667.290694	31962	0	0.166667	31863	0	0.166667	9290340	-1.#IND00
318726583	21	0	1667.269435	32020	0	0.166667	31952	0	0.166667	9276435	-1.#IND00
318726903	21	0	1667.178684	31852	0	0.166667	31668	0	0.166667	9262463	-1.#IND00
318710109	26	0	1667.325064	31909	0	0.166667	31761	0	0.166667	9248641	-1.#IND00
318710760	13	0	1667.099548	31941	0	0.166667	31983	0	0.166667	9234788	-1.#IND00
318740626	25	0	1667.101074	32053	0	0.166667	31970	0	0.166667	9220990	-1.#IND00
318726028	26	0	1667.739588	31812	0	0.166667	31910	0	0.166667	9207236	-1.#IND00
318730217	26	0	1667.563921	31809	0	0.166667	31672	0	0.166667	9193363	-1.#IND00
318731227	27	0	1667.605053	31925	0	0.166667	31835	0	0.166667	9179631	-1.#IND00
318747627	28	0	1667.633154	31851	0	0.166667	32142	0	0.166667	9165937	-1.#IND00
318738694	40	0	1667.853156	32103	0	0.166667	32011	0	0.166667	9152368	-1.#IND00
318721831	23	0	1667.129064	32001	0	0.166667	31766	0	0.166667	9138564	-1.#IND00
318740220	43	0	1667.861869	32012	0	0.166667	31901	0	0.166667	9124749	-1.#IND00
318721771	14	0	1667.246149	31880	0	0.166667	31935	0	0.166667	9110991	-1.#IND00
318725213	37	0	1667.706334	31858	0	0.166667	31719	0	0.166667	9097283	-1.#IND00
318716508	27	0	1667.380212	31893	0	0.166667	31550	0	0.166667	9083702	-1.#IND00
318726816	24	0	1667.286911	31750	0	0.166667	31834	0	0.166667	9070154	-1.#IND00
318718414	23	1	1667.461439	31954	0	0.166667	31810	0	0.166667	9056679	-1.#IND00
318707900	25	0	1667.380878	31950	0	0.166667	31681	0	0.166667	9043082	-1.#IND00
318720305	12	0	1667.290002	31773	0	0.166667	31877	0	0.166667	9029285	-1.#IND00
318710025	24	0	1667.216456	31769	0	0.166667	31955	0	0.166667	9015871	-1.#IND00
318733192	33	0	1667.546414	31997	0	0.166667	31883	0	0.166667	9002292	-1.#IND00
318761383	24	1	1667.213498	31929	0	0.166667	31814	0	0.166667	8988719	-1.#IND00
318734908	24	0	1667.196624	31716	0	0.166667	31816	0	0.166667	8975278	-1.#IND00
318716466	13	0	1667.253643	32012	0	0.166667	32124	0	0.166667	8961826	-1.#IND00
318726523	21	0	1667.391369	31740	0	0.166667	32075	0	0.166667	8948643	-1.#IND00
318724293	23	0	1667.456355	31992	0	0.166667	31784	0	0.166667	8935323	-1.#IND00
318724053	25	0	1667.483323	31839	0	0.166667	31855	0	0.166667	8921793	-1.#IND00
318722570	28	0	1667.776355	31986	0	0.166667	31891	0	0.166667	8908486	-1.#IND00
318722892	34	0	1667.770287	31757	0	0.166667	31735	0	0.166667	8894979	-1.#IND00
318720555	24	1	1667.420230	31846	0	0.166667	31912	0	0.166667	8881642	-1.#IND00
318708345	17	0	1667.324783	31753	0	0.166667	31588	0	0.166667	8868222	-1.#IND00
318725430	28	1	1667.701095	32052	0	0.166667	31837	0	0.166667	8854987	-1.#IND00
318723164	23	0	1667.889194	32028	0	0.166667	31781	0	0.166667	8841676	-1.#IND00
318729194	11	0	1667.445508	31901	0	0.166667	31991	0	0.166667	8828492	-1.#IND00
318717999	27	1	1667.429177	31894	0	0.166667	31959	0	0.166667	8815407	-1.#IND00
318741599	22	0	1667.334084	31878	0	0.166667	31758	0	0.166667	8802120	-1.#IND00
318729829	25	0	1667.423594	31928	0	0.166667	31743	0	0.166667	8789005	-1.#IND00
318725855	27	0	1667.579998	31941	0	0.166667	32076	0	0.166667	8775804	-1.#IND00
318740638	24	0	1667.477231	31951	0	0.166667	31700	0	0.166667	8762403	-1.#IND00
318732922	19	0	1667.012654	31920	0	0.166667	31902	0	0.166667	8749178	-1.#IND00
318737820	18	0	1667.327243	31697	0	0.166667	32023	0	0.166667	8736100	-1.#IND00
318702614	26	0	1667.218629	31994	0	0.166667	31819	0	0.166667	8722842	-1.#IND00
318691371	16	0	1667.266382	31992	0	0.166667	31998	0	0.166667	8709831	-1.#IND00
318719056	29	0	1667.176294	31836	0	0.166667	32125	0	0.166667	8696766	-1.#IND00
318737277	34	0	1667.953610	31850	0	0.166667	31819	0	0.166667	8683704	-1.#IND00
npatches	nstrain	runtime	dt	init_x	init_y	init_y_blood	init_z	init_S	beta0	beta1	beta2	beta3	mean_beta	B	d	delta	delta_blood	b[0]	mut	m	CTL	c	g	epsilon	k	het	lambda	rho	omega	x_max	patch.dyna	DELTA	A	VA
10000	1	100.000000	0.001000	21900	9499	5000000	0.001000	10000000	2.813892	2.609414	4.320505	3.880151	3	800000000	0.010000	1.000000	432.000000	80000	0.000050	0.004800	0	0.500000	0.000000	2.500000	18.000000	0.500000	0.001000	0.001000	0.010000	31872	0	10.000000	7.000000	1.000000
sus	inf	inf_blood	z	x[0]	y[0][0]	z[0]	x[1]	y[1][0]	z[1]	S[0]	synchrony
219000000	94990000	5000000	10.000000	21900	9499	0.001000	21900	9499	0.001000	10000000	0.000000
297519327	1015573	5535	3941.516320	29882	75	0.394152	30192	70	0.394152	10057169	0.000000
316926762	300	5	2488.351072	31526	0	0.213796	31625	0	0.205477	10042473	0.000000
318576923	30	0	1709.296743	31903	0	0.169003	31924	0	0.168590	10027477	0.000000
318710184	33	0	1669.611690	31885	0	0.166782	32109	0	0.166762	10012436	0.000000
318715058	28	0	1667.541449	31952	0	0.166672	32011	0	0.166671	9997296	0.000000
318713562	28	0	1667.498432	31825	0	0.166667	31732	0	0.166667	9982452	0.000000
318742295	19	0	1667.139252	31927	0	0.166667	31837	0	0.166667	9967297	0.000000
318720258	29	0	1667.446940	31965	0	0.166667	31688	0	0.166667	9952326	0.000000
318715862	18	0	1667.602076	32000	0	0.166667	31741	0	0.166667	9937263	0.000000
318701766	35	0	1667.605895	31977	0	0.166667	31680	0	0.166667	9922372	0.000000
318726435	31	0	1668.128408	31960	0	0.166667	31781	0	0.166667	9907608	0.000000
318714065	25	0	1667.773896	31740	0	0.166667	32033	0	0.166667	9892694	0.000000
318721963	24	0	1667.392644	31847	0	0.166667	32032	0	0.166667	9877995	0.000000
318730914	16	0	1666.991154	31714	0	0.166667	31869	0	0.166667	9863329	0.000000
318702768	26	0	1667.262444	31939	0	0.166667	31951	0	0.166667	9848408	0.000000
318747801	16	0	1666.949222	31920	0	0.166667	31799	0	0.166667	9833522	0.000000
318736060	25	0	1667.218831	32018	0	0.166667	32159	0	0.166667	9818897	0.000000
318745552	14	0	1667.038331	31682	0	0.166667	31839	0	0.166667	9804210	0.000000
318717912	18	0	1666.972467	32081	0	0.166667	32049	0	0.166667	9789465	0.000000
318731840	56	0	1667.828569	31925	0	0.166667	31750	0	0.166667	9774806	0.000000
318704013	22	0	1667.385024	32077	0	0.166667	32078	0	0.166667	9760049	0.000000
318728108	31	1	1667.842449	31814	0	0.166667	31876	0	0.166667	9745323	0.000000
318705721	22	0	1667.376893	32050	0	0.166667	32025	0	0.166667	9730881	0.000000
318709385	27	0	1667.504478	31907	0	0.166667	31722	0	0.166667	9716180	0.000000
318710966	32	1	1667.480409	31919	0	0.166667	31848	0	0.166667	9701603	0.000000
318736063	38	1	1667.556834	32157	0	0.166667	31917	0	0.166667	9687063	0.000000
318723683	32	0	1667.745825	32160	0	0.166667	31708	0	0.166667	9672495	0.000000
318732675	19	1	1667.338995	31907	0	0.166667	31665	0	0.166667	9657968	0.000000
318732646	31	0	1667.309651	31721	0	0.166667	32029	0	0.166667	9643653	0.000000
318734377	22	0	1667.648232	31842	0	0.166667	31920	0	0.166667	9629099	0.000000
318719547	29	0	1667.497115	31820	0	0.166667	32017	0	0.166667	9614710	0.000000
318724437	25	0	1667.135191	31917	0	0.166667	32016	0	0.166667	9600217	0.000000
318734305	29	0	1667.181834	31562	0	0.166667	32150	0	0.166667	9585817	0.000000
318713462	30	0	1667.923038	31950	0	0.166667	31707	0	0.166667	9571624	0.000000
318712832	16	0	1667.647097	32006	0	0.166667	31968	0	0.166667	9557085	0.000000
318716022	30	0	1667.245743	31874	0	0.166667	31790	0	0.166667	9542646	0.000000
318723869	28	0	1667.424077	31964	0	0.166667	31862	0	0.166667	9528331	0.000000
318730376	32	0	1667.386681	31692	0	0.166667	31924	0	0.166667	9514190	0.000000
318724277	20	0	1667.459751	31911	0	0.166667	31836	0	0.166667	9499970	0.000000
318731410	29	0	1667.677315	31600	0	0.166667	31740	0	0.166667	9485537	-1.#IND00
318706463	28	0	1667.831191	31744	0	0.166667	31838	0	0.166667	9471291	-1.#IND00
318722934	41	0	1667.992337	31843	0	0.166667	31826	0	0.166667	9456984	-1.#IND00
318729911	19	0	1667.258863	31881	0	0.166667	32087	0	0.166667	9442684	-1.#IND00
318731882	35	0	1667.266151	31931	0	0.166667	31754	0	0.166667	9428564	-1.#IND00
318750063	28	0	1667.352476	31937	0	0.166667	31964	0	0.166667	9414389	-1.#IND00
318708491	24	0	1667.414994	31783	0	0.166667	31852	0	0.166667	9400182	-1.#IND00
318731084	23	0	1667.490711	32045	0	0.166667	31914	0	0.166667	9386298	-1.#IND00
318736340	20	0	1667.626819	32044	0	0.166667	32023	0	0.166667	9372416	-1.#IND00
318728211	16	0	1667.396660	32020	0	0.166667	31717	0	0.166667	9358457	-1.#IND00
318704510	35	1	1667.404500	31861	0	0.166667	31780	0	0.166667	9344526	-1.#IND00
318702554	32	0	1667.353720	31906	0	0.166667	31877	0	0.166667	9330674	-1.#IND00
318733719	28	0	1667.705710	32000	0	0.166667	31829	0	0.166667	9316660	-1.#IND00
318700143	23	0	1667.399429	31879	0	0.166667	31924	0	0.166667	9302627	-1.#IND00
318705155	33	0	1667.898819	31802	0	0.166667	31623	0	0.166667	9288512	-1.#IND00
318715088	16	0	1667.523669	31717	0	0.166667	31731	0	0.166667	9274478	-1.#IND00
318723446	27	0	1667.505039	31871	0	0.166667	31657	0	0.166667	9260473	-1.#IND00
318723604	39	0	1668.259988	31693	0	0.166667	31767	0	0.166667	9246677	-1.#IND00
318699210	13	0	1667.325557	31851	0	0.166667	31817	0	0.166667	9232940	-1.#IND00
318729031	27	0	1667.422909	31689	0	0.166667	32046	0	0.166667	9219248	-1.#IND00
318709725	36	1	1667.449769	32103	0	0.166667	31661	0	0.166667	9205387	-1.#IND00
318723893	24	0	1667.744163	31745	0	0.166667	31989	0	0.166667	9191378	-1.#IND00
318728492	22	1	1667.509662	31759	0	0.166667	31955	0	0.166667	9177835	-1.#IND00
318728257	21	0	1667.468731	31859	0	0.166667	31866	0	0.166667	9164286	-1.#IND00
318701884	23	0	1667.323464	31956	0	0.166667	32087	0	0.166667	9150483	-1.#IND00
318744283	17	0	1667.326943	31655	0	0.166667	31850	0	0.166667	9136856	-1.#IND00
318706831	30	1	1667.260666	31833	0	0.166667	31843	0	0.166667	9123006	-1.#IND00
318713182	30	0	1667.753878	31822	0	0.166667	31934	0	0.166667	9109182	-1.#IND00
318716032	28	1	1667.539705	31956	0	0.166667	31708	0	0.166667	9095353	-1.#IND00
318743733	24	0	1667.188973	31899	0	0.166667	31980	0	0.166667	9081593	-1.#IND00
318736306	22	0	1667.603610	32130	0	0.166667	31699	0	0.166667	9068031	-1.#IND00
318730794	25	0	1668.073600	31919	0	0.166667	32093	0	0.166667	9054244	-1.#IND00
318740448	20	0	1667.292949	31807	0	0.166667	31692	0	0.166667	9040519	-1.#IND00
318740150	25	0	1667.444179	31835	0	0.166667	31983	0	0.166667	9027089	-1.#IND00
318696685	28	0	1667.615090	32103	0	0.166667	31915	0	0.166667	9013653	-1.#IND00
318696639	17	0	1667.219409	31966	0	0.166667	31974	0	0.166667	9000275	-1.#IND00
318731722	19	0	1667.446754	32065	0	0.166667	32121	0	0.166667	8986651	-1.#IND00
318733468	22	0	1667.103964	31947	0	0.166667	31833	0	0.166667	8973191	-1.#IND00
318728116	31	1	1667.315818	31983	0	0.166667	31702	0	0.166667	8959734	-1.#IND00
318743547	29	0	1667.666530	31873	0	0.166667	31871	0	0.166667	8946336	-1.#IND00
318727943	33	2	1667.710165	31884	0	0.166667	31792	0	0.166667	8932792	-1.#IND00
318736730	11	0	1667.111116	31894	0	0.166667	31789	0	0.166667	8919472	-1.#IND00
318734832	15	0	1667.090154	32165	0	0.166667	31750	0	0.166667	8906221	-1.#IND00
318725776	24	0	1667.494220	31853	0	0.166667	31801	0	0.166667	8892768	-1.#IND00
318740354	23	0	1667.489613	31842	0	0.166667	31932	0	0.166667	8879270	-1.#IND00
318723266	23	1	1667.219166	31908	0	0.166667	32088	0	0.166667	8865843	-1.#IND00
318708956	15	1	1666.923297	31897	0	0.166667	31893	0	0.166667	8852624	-1.#IND00
318749574	15	0	1667.188628	31965	0	0.166667	31856	0	0.166667	8839412	-1.#IND00
318728572	12	0	1667.052038	32024	0	0.166667	31616	0	0.166667	8826081	-1.#IND00
318726378	18	0	1667.020790	31897	0	0.166667	31777	0	0.166667	8812972	-1.#IND00
318727871	18	0	1667.078337	31893	0	0.166667	31778	0	0.166667	8799688	-1.#IND00
318693597	27	0	1667.291008	31930	0	0.166667	31658	0	0.166667	8786538	-1.#IND00
318701040	27	0	1667.797563	32061	0	0.166667	31862	0	0.166667	8773415	-1.#IND00
318716971	26	1	1667.663695	31977	0	0.166667	32013	0	0.166667	8760193	-1.#IND00
318722309	25	0	1667.667526	31799	0	0.166667	31943	0	0.166667	8746905	-1.#IND00
318735952	29	0	1667.838613	31740	0	0.166667	32215	0	0.166667	8733892	-1.#IND00
318704345	35	0	1667.430948	31847	0	0.166667	31745	0	0.166667	8720845	-1.#IND00
318722251	14	0	1667.515495	31905	0	0.166667	32060	0	0.166667	8707707	-1.#IND00
318713957	13	0	1667.117467	31774	0	0.166667	31945	0	0.166667	8694803	-1.#IND00
318750539	19	0	1667.170112	31917	0	0.166667	31745	0	0.166667	8682048	-1.#IND00
npatches	nstrain	runtime	dt	init_x	init_y	init_y_blood	init_z	init_S	beta0	beta1	beta2	beta3	mean_beta	B	d	delta	delta_blood	b[0]	mut	m	CTL	c	g	epsilon	k	het	lambda	rho	omega	x_max	patch.dyna	DELTA	A	VA
10000	1	100.000000	0.001000	21900	9499	5000000	0.001000	10000000	2.836817	3.106403	2.259151	3.064978	3	800000000	0.010000	1.000000	432.000000	80000	0.000050	0.004800	0	0.500000	0.000000	2.500000	19.000000	0.500000	0.001000	0.001000	0.010000	31872	0	10.000000	7.000000	1.000000
sus	inf	inf_blood	z	x[0]	y[0][0]	z[0]	x[1]	y[1][0]	z[1]	S[0]	synchrony
219000000	94990000	5000000	10.000000	21900	9499	0.001000	21900	9499	0.001000	10000000	0.000000
298053920	829912	4518	3941.516320	29905	79	0.394152	29759	83	0.394152	10055016	0.000000
317020553	241	0	2375.166644	31640	0	0.238236	31700	0	0.223538	10040321	0.000000
318602246	26	0	1702.915875	31822	0	0.170214	31852	0	0.169485	10025252	0.000000
318704230	42	0	1669.355031	31928	0	0.166842	31725	0	0.166806	10010076	0.000000
318724750	25	0	1667.433278	31786	0	0.166675	31739	0	0.166674	9995127	0.000000
318738222	22	0	1667.291199	31872	0	0.166667	31840	0	0.166667	9980300	0.000000
318718462	21	0	1667.122744	31687	0	0.166667	31774	0	0.166667	9965387	0.000000
318728689	19	0	1667.113190	31970	0	0.166667	32041	0	0.166667	9950454	0.000000
318716874	37	0	1667.773201	32055	0	0.166667	32015	0	0.166667	9935417	0.000000
318704432	28	0	1667.677795	32000	0	0.166667	31759	0	0.166667	9920585	0.000000
318714154	35	0	1667.831052	31921	0	0.166667	31776	0	0.166667	9905851	0.000000
318723639	21	0	1667.829201	31802	0	0.166667	31871	0	0.166667	9890832	0.000000
318704782	23	0	1667.376918	31803	0	0.166667	32140	0	0.166667	9876093	0.000000
318726518	27	0	1667.620919	31787	0	0.166667	31746	0	0.166667	9861288	0.000000
318723915	30	0	1667.668998	32106	0	0.166667	31856	0	0.166667	9846407	0.000000
318745217	20	0	1667.393227	32021	0	0.166667	31883	0	0.166667	9831587	0.000000
318754083	29	0	1667.340122	31902	0	0.166667	32065	0	0.166667	9816973	0.000000
318739758	23	0	1667.149830	31819	0	0.166667	32036	0	0.166667	9801997	0.000000
318732525	29	0	1667.761839	31993	0	0.166667	31837	0	0.166667	9787174	0.000000
318738889	27	0	1667.805010	31859	0	0.166667	31838	0	0.166667	9772351	0.000000
318714651	23	0	1667.827509	31845	0	0.166667	31977	0	0.166667	9757650	0.000000
318715762	26	0	1667.560213	31841	0	0.166667	32019	0	0.166667	9742886	0.000000
318726136	16	0	1667.303478	31762	0	0.166667	31911	0	0.166667	9728400	0.000000
318728508	28	0	1667.321843	31914	0	0.166667	31701	0	0.166667	9713933	0.000000
318723819	23	0	1667.134523	31869	0	0.166667	31965	0	0.166667	9699231	0.000000
318735748	27	0	1667.320580	32111	0	0.166667	31796	0	0.166667	9684762	0.000000
318729540	27	0	1667.673016	32193	0	0.166667	31854	0	0.166667	9670183	0.000000
318725808	15	0	1667.364894	31783	0	0.166667	31891	0	0.166667	9655573	0.000000
318719703	17	0	1667.001399	31878	0	0.166667	31879	0	0.166667	9641408	0.000000
318719678	17	0	1667.244363	32013	0	0.166667	31635	0	0.166667	9627180	0.000000
318728187	27	0	1667.404000	31696	0	0.166667	31875	0	0.166667	9612574	0.000000
318736987	31	0	1667.653862	31634	0	0.166667	32060	0	0.166667	9598110	0.000000
318718400	29	0	1667.269215	31790	0	0.166667	31687	0	0.166667	9583843	0.000000
318713769	22	0	1667.699306	31881	0	0.166667	31803	0	0.166667	9569562	0.000000
318727518	33	0	1667.439048	31963	0	0.166667	31882	0	0.166667	9555071	0.000000
318719647	39	0	1667.583899	31944	0	0.166667	32050	0	0.166667	9540712	0.000000
318737467	27	1	1667.171080	31807	0	0.166667	31929	0	0.166667	9526493	0.000000
318748009	37	0	1667.781565	31962	0	0.166667	31984	0	0.166667	9512083	0.000000
318739804	27	0	1667.208014	31823	0	0.166667	31830	0	0.166667	9497896	0.000000
[truncated: 163 more rows]
