# Supplementary material for: Large Variations in HIV-1 Viral Load Explained by Shifting-Mosaic Metapopulation Dynamics
Source: PLoS Biol. 2016 Oct 5;14(10):e1002567. doi: 10.1371/journal.pbio.1002567 (PMC5051940; doi:10.1371/journal.pbio.1002567)
Supplement: S1 Data — Each file gives the output from the simulations indicated by the filename: low migration (ms1, db432); high migration (ms1, db1); very high migration (ms10, db1); number of patches (np); reservoir (storage); no reservoir (nostorage); CTL immigration model (CTLimmig); CTL proliferation model (CTLprolif); β¯ (beta1, beta2, …). Within each file, there are 21 simulations for (k = 0,1,..,20), and data is output each day. For measures of synchrony, the final entry should be used. See Methods and S1 Simulation Code for further details. (ZIP) [file pbio.1002567.s002.zip › S1_Data/ms1_np10000_storage_noPD_CTLimmig_db432_beta4.tsv]

npatches	nstrain	runtime	dt	init_x	init_y	init_y_blood	init_z	init_S	beta0	beta1	beta2	beta3	mean_beta	B	d	delta	delta_blood	b[0]	mut	m	CTL	c	g	epsilon	k	het	lambda	rho	omega	x_max	patch.dyna	DELTA	A	VA
10000	1	100.000000	0.001000	21900	9499	5000000	0.001000	10000000	4.629792	2.916347	3.322993	5.841178	4	800000000	0.010000	1.000000	432.000000	80000	0.000050	0.004800	0	0.500000	0.000000	2.500000	0.000000	0.500000	0.001000	0.001000	0.010000	31872	0	10.000000	7.000000	1.000000
sus	inf	inf_blood	z	x[0]	y[0][0]	z[0]	x[1]	y[1][0]	z[1]	S[0]	synchrony
219000000	94990000	5000000	10.000000	21900	9499	0.001000	21900	9499	0.001000	10000000	0.000000
234662662	64237376	334663	3941.516320	21477	7919	0.394152	26927	3798	0.394152	10205199	0.000000
247553860	54203448	281878	6325.803353	22330	7248	0.632580	28888	2347	0.632580	10368612	0.000000
252119935	51127991	266355	7771.765723	22504	7059	0.777177	29650	1868	0.777177	10520423	0.000000
253706613	50077058	260415	8648.676577	22671	6909	0.864868	29868	1687	0.864868	10667034	0.000000
254267001	49685108	258813	9180.483393	22694	6700	0.918048	29991	1590	0.918048	10812525	0.000000
254532263	49521824	258463	9503.000201	23047	6751	0.950300	29868	1631	0.950300	10956848	0.000000
254639062	49420053	256979	9698.592075	22900	6893	0.969859	30183	1618	0.969859	11100903	0.000000
254689838	49414299	256968	9817.209710	23060	6469	0.981721	30272	1610	0.981721	11245486	0.000000
254707984	49385935	256857	9889.145947	22953	6851	0.988915	30197	1674	0.988915	11388686	0.000000
254711725	49384213	258105	9932.772025	22865	6894	0.993277	30085	1705	0.993277	11532467	0.000000
254712751	49390283	257703	9959.229270	22866	6782	0.995923	30002	1768	0.995923	11676005	0.000000
254699525	49388357	257667	9975.274394	22822	6845	0.997527	29919	1555	0.997527	11819321	0.000000
254740766	49357732	257852	9985.005037	22827	6725	0.998501	30345	1539	0.998501	11961910	0.000000
254739532	49366048	256394	9990.906233	22776	6889	0.999091	30360	1434	0.999091	12104128	0.000000
254687846	49393036	257141	9994.485041	22725	6993	0.999449	30260	1517	0.999449	12246698	0.000000
254704589	49408203	257473	9996.655426	22939	6896	0.999666	30220	1541	0.999666	12388666	0.000000
254705364	49384975	256967	9997.971667	22690	6840	0.999797	30215	1667	0.999797	12531332	0.000000
254724264	49385300	257359	9998.769908	23211	6575	0.999877	30066	1762	0.999877	12674131	0.000000
254715371	49396667	257435	9999.254005	23146	6737	0.999925	30019	1666	0.999925	12816274	0.000000
254721944	49371947	257411	9999.547588	22775	7012	0.999955	30026	1614	0.999955	12958456	0.000000
254719300	49371827	257526	9999.725632	22702	6885	0.999973	30021	1682	0.999973	13099372	0.000000
254717207	49377865	256569	9999.833608	23068	6847	0.999983	29774	1867	0.999983	13239989	0.000000
254705610	49376451	256683	9999.899091	22872	6787	0.999990	29905	1828	0.999990	13380432	0.000000
254739337	49381458	257140	9999.938803	23118	6747	0.999994	29903	1717	0.999994	13521487	0.000000
254690918	49402825	256745	9999.962887	23030	6625	0.999996	29938	1695	0.999996	13661018	0.000000
254713615	49376624	257270	9999.977493	22990	6704	0.999998	30338	1587	0.999998	13801275	0.000000
254719569	49378677	257131	9999.986350	23000	6645	0.999999	30154	1575	0.999999	13941001	0.000000
254717013	49381466	257739	9999.991722	22938	6812	0.999999	30093	1540	0.999999	14080160	0.000000
254744422	49382045	257637	9999.994980	22594	7005	0.999999	30195	1491	0.999999	14219149	0.000000
254721225	49377881	257036	9999.996955	22691	7032	1.000000	29882	1722	1.000000	14358418	0.000000
254711720	49390072	256322	9999.998154	22678	7009	1.000000	29773	1659	1.000000	14496693	0.000000
254704831	49393416	256619	9999.998880	22712	6814	1.000000	29936	1544	1.000000	14635772	0.000000
254726306	49391390	257155	9999.999321	22721	6939	1.000000	30152	1459	1.000000	14774285	0.000000
254716915	49369072	256194	9999.999588	22858	6721	1.000000	30317	1377	1.000000	14911975	0.000000
254714079	49366687	258458	9999.999750	22975	6923	1.000000	30222	1593	1.000000	15050048	0.000000
254706182	49382074	257507	9999.999849	23000	6792	1.000000	30014	1652	1.000000	15188018	0.000000
254697748	49408473	258319	9999.999908	22797	6615	1.000000	30069	1736	1.000000	15325564	0.000000
254699555	49402730	257647	9999.999944	23121	6611	1.000000	29866	1745	1.000000	15463567	0.000000
254716928	49381882	257944	9999.999966	22870	6964	1.000000	30249	1677	1.000000	15600779	0.000000
254695535	49391093	257351	9999.999980	22634	7070	1.000000	29978	1702	1.000000	15738439	-1.#IND00
254709801	49394515	258167	9999.999988	22711	7058	1.000000	29916	1732	1.000000	15875545	-0.019200
254717498	49379420	257088	9999.999992	22713	6895	1.000000	30222	1587	1.000000	16012639	-0.001430
254697137	49398443	257536	9999.999995	22447	7164	1.000000	30066	1518	1.000000	16149426	-0.006048
254708869	49367551	257539	9999.999997	22763	6996	1.000000	30248	1642	1.000000	16286437	-0.002117
254728168	49384928	256904	9999.999998	22498	7355	1.000000	30222	1670	1.000000	16422406	0.002140
254706192	49393448	257940	9999.999999	22677	6992	1.000000	30012	1546	1.000000	16558315	0.002489
254721307	49387864	257513	9999.999999	22793	6803	1.000000	30054	1666	1.000000	16694841	-0.007849
254724087	49404694	257289	10000.000000	23010	6643	1.000000	29772	1710	1.000000	16830485	-0.007803
254708339	49372360	257083	10000.000000	23039	6646	1.000000	29783	1759	1.000000	16965776	-0.008985
254739979	49384113	258089	10000.000000	22984	7065	1.000000	29901	1732	1.000000	17100928	-0.007179
254726191	49373865	257590	10000.000000	22958	6744	1.000000	30049	1666	1.000000	17235614	-0.006271
254716733	49381384	256680	10000.000000	22798	6771	1.000000	29866	1719	1.000000	17369728	-0.006210
254702097	49399021	257518	10000.000000	23036	6604	1.000000	29999	1659	1.000000	17503816	-0.005968
254705287	49401555	256887	10000.000000	23090	6685	1.000000	30015	1659	1.000000	17638232	-0.005955
254761278	49353669	257320	10000.000000	22832	6729	1.000000	30081	1537	1.000000	17772481	-0.005812
254715156	49375059	256904	10000.000000	23107	6606	1.000000	30273	1522	1.000000	17906799	-0.004963
254707419	49390933	257311	10000.000000	23007	6656	1.000000	30085	1567	1.000000	18040047	-0.004724
254752125	49335140	257131	10000.000000	22787	6589	1.000000	30180	1571	1.000000	18173818	-0.003055
254724465	49374843	257899	10000.000000	22842	6839	1.000000	30046	1738	1.000000	18306986	-0.003927
254719113	49385879	256430	10000.000000	22683	7003	1.000000	29885	1604	1.000000	18440112	-0.004908
254714545	49380217	257188	10000.000000	22715	6746	1.000000	29900	1700	1.000000	18573814	-0.005198
254718470	49392478	257030	10000.000000	22985	6792	1.000000	29495	1695	1.000000	18705634	-0.004956
254721880	49376986	257823	10000.000000	22882	6767	1.000000	30047	1645	1.000000	18837639	-0.004585
254719730	49378958	257447	10000.000000	22697	6914	1.000000	30041	1663	1.000000	18970432	-0.004468
254740927	49373295	256452	10000.000000	22832	6805	1.000000	29955	1732	1.000000	19102579	-0.004271
254710114	49368606	257672	10000.000000	23039	6630	1.000000	29899	1743	1.000000	19234369	-0.004112
254725656	49379981	257132	10000.000000	23053	6585	1.000000	30000	1632	1.000000	19365934	-0.003850
254720590	49377500	257720	10000.000000	23186	6694	1.000000	30076	1635	1.000000	19496975	-0.003987
254718000	49389609	258116	10000.000000	22690	7037	1.000000	29985	1569	1.000000	19628220	-0.004221
254703848	49395550	257084	10000.000000	22913	6785	1.000000	30272	1624	1.000000	19759054	-0.005026
254681628	49399564	256845	10000.000000	23070	6607	1.000000	29975	1602	1.000000	19890103	-0.005974
254715144	49383983	257545	10000.000000	22854	6897	1.000000	30173	1654	1.000000	20020703	-0.005943
254736141	49377393	257266	10000.000000	22802	6730	1.000000	30111	1670	1.000000	20151001	-0.007005
254732385	49372536	257348	10000.000000	23048	6657	1.000000	29839	1750	1.000000	20280872	-0.006904
254724616	49383204	256700	10000.000000	22994	6630	1.000000	30032	1744	1.000000	20411200	-0.007100
254699258	49387551	257547	10000.000000	23105	6767	1.000000	29995	1701	1.000000	20541488	-0.006982
254723259	49367876	257266	10000.000000	22840	6769	1.000000	29992	1631	1.000000	20671695	-0.007024
254720370	49401264	257707	10000.000000	22991	6829	1.000000	30127	1633	1.000000	20801626	-0.006873
254665650	49414658	256859	10000.000000	22875	6857	1.000000	30022	1587	1.000000	20930776	-0.006697
254715462	49386008	257571	10000.000000	22727	6782	1.000000	30017	1688	1.000000	21059426	-0.006430
254716082	49399123	257324	10000.000000	22662	6858	1.000000	29917	1609	1.000000	21188738	-0.006200
254714552	49406352	257001	10000.000000	22862	6711	1.000000	30037	1726	1.000000	21317616	-0.005668
254677837	49386627	257661	10000.000000	22824	6784	1.000000	30043	1725	1.000000	21446698	-0.005450
254713123	49382930	256466	10000.000000	23064	6669	1.000000	29945	1735	1.000000	21575778	-0.005556
254721659	49378749	256700	10000.000000	23078	6796	1.000000	29860	1576	1.000000	21703911	-0.005103
254705232	49399089	256711	10000.000000	22650	6864	1.000000	30107	1632	1.000000	21832526	-0.005060
254693274	49411946	257820	10000.000000	22938	6629	1.000000	29938	1551	1.000000	21960689	-0.005359
254717566	49386138	257493	10000.000000	23020	6785	1.000000	30068	1556	1.000000	22088124	-0.005354
254699051	49387808	257769	10000.000000	22646	7080	1.000000	30127	1613	1.000000	22216015	-0.004952
254709851	49385859	256808	10000.000000	22889	6782	1.000000	30210	1575	1.000000	22343456	-0.004886
254752431	49366225	256598	10000.000000	22772	7083	1.000000	30184	1650	1.000000	22470482	-0.004566
254706704	49385445	257673	10000.000000	22769	6873	1.000000	30029	1636	1.000000	22598048	-0.004772
254714201	49390983	256969	10000.000000	22858	6678	1.000000	29886	1692	1.000000	22724527	-0.004671
254712965	49395880	256747	10000.000000	22692	6923	1.000000	29892	1767	1.000000	22851868	-0.004901
254713653	49415073	257384	10000.000000	22446	6830	1.000000	30068	1600	1.000000	22978097	-0.005323
254694805	49406427	257587	10000.000000	23053	6648	1.000000	30100	1582	1.000000	23104823	-0.005217
254722264	49377330	257070	10000.000000	22985	6661	1.000000	30107	1588	1.000000	23230387	-0.005456
254699010	49390597	256842	10000.000000	22617	6821	1.000000	30144	1597	1.000000	23355709	-0.005793
254720042	49393786	257374	10000.000000	22577	6871	1.000000	30362	1573	1.000000	23480762	-0.005630
npatches	nstrain	runtime	dt	init_x	init_y	init_y_blood	init_z	init_S	beta0	beta1	beta2	beta3	mean_beta	B	d	delta	delta_blood	b[0]	mut	m	CTL	c	g	epsilon	k	het	lambda	rho	omega	x_max	patch.dyna	DELTA	A	VA
10000	1	100.000000	0.001000	21900	9499	5000000	0.001000	10000000	5.641742	2.445094	2.034047	5.058417	4	800000000	0.010000	1.000000	432.000000	80000	0.000050	0.004800	0	0.500000	0.000000	2.500000	1.000000	0.500000	0.001000	0.001000	0.010000	31872	0	10.000000	7.000000	1.000000
sus	inf	inf_blood	z	x[0]	y[0][0]	z[0]	x[1]	y[1][0]	z[1]	S[0]	synchrony
219000000	94990000	5000000	10.000000	21900	9499	0.001000	21900	9499	0.001000	10000000	0.000000
240515112	53720907	279927	3941.516320	19325	8592	0.394152	27996	2401	0.394152	10194553	0.000000
264581484	33694740	175752	6325.803353	21477	6520	0.632580	30506	888	0.632580	10317923	0.000000
277724532	24717030	128622	7771.765723	22685	5554	0.777177	31248	441	0.777177	10407675	0.000000
284920084	20127422	104764	8648.676577	23523	4960	0.864868	31396	338	0.864868	10478068	0.000000
289089077	17556922	91500	9180.483393	24011	4492	0.918048	31583	218	0.918048	10536985	0.000000
291638251	15988159	83699	9503.000201	24539	4238	0.950300	31779	226	0.950300	10589663	0.000000
293246987	15020702	78373	9698.592075	24608	4239	0.969859	31847	231	0.969859	10638509	0.000000
294246277	14425936	75177	9817.209710	24687	4155	0.981721	31876	187	0.981721	10684121	0.000000
294880539	14064116	73182	9889.145947	24841	3848	0.988915	31593	158	0.988915	10727973	0.000000
295284055	13820646	71694	9932.772025	25000	3969	0.993277	31891	161	0.993277	10770979	0.000000
295530778	13655863	71032	9959.229270	24625	4147	0.995923	31710	149	0.995923	10813018	0.000000
295750010	13557613	70323	9975.274394	24736	3877	0.997527	31791	163	0.997527	10854499	0.000000
295873408	13501452	70453	9985.005037	25099	3971	0.998501	31718	172	0.998501	10895123	0.000000
295895017	13459942	69783	9990.906233	24571	4333	0.999091	31689	141	0.999091	10935623	0.000000
295972225	13439973	69980	9994.485041	24710	4057	0.999449	31833	161	0.999449	10976167	0.000000
295971997	13425731	69825	9996.655426	24959	3889	0.999666	31806	149	0.999666	11017068	0.000000
295992439	13413387	69794	9997.971667	25265	3733	0.999797	32035	192	0.999797	11057374	0.000000
296009802	13389245	70049	9998.769908	25063	3856	0.999877	31831	138	0.999877	11097511	0.000000
296030572	13382627	69596	9999.254005	25004	3746	0.999925	31678	169	0.999925	11137321	0.000000
296025872	13386604	69818	9999.547588	25028	3888	0.999955	31570	170	0.999955	11178077	0.000000
296029639	13394044	69583	9999.725632	24976	3835	0.999973	31794	159	0.999973	11218207	0.000000
296055005	13377531	69772	9999.833608	24943	3958	0.999983	32041	144	0.999983	11257737	0.000000
296057847	13385522	69434	9999.899091	24617	4103	0.999990	31710	155	0.999990	11297627	0.000000
296067139	13358983	69554	9999.938803	24910	3862	0.999994	31852	191	0.999994	11337187	0.000000
296073967	13358501	69788	9999.962887	24960	4043	0.999996	31471	164	0.999996	11376758	0.000000
296056056	13370940	69454	9999.977493	24843	4079	0.999998	31732	175	0.999998	11416531	0.000000
296037209	13390270	69984	9999.986350	24675	4142	0.999999	31537	178	0.999999	11456419	0.000000
296011309	13401320	69685	9999.991722	24867	3933	0.999999	31425	169	0.999999	11496216	0.000000
296024837	13386552	69641	9999.994980	25002	3955	0.999999	31568	143	0.999999	11535673	0.000000
296023568	13391381	69603	9999.996955	24671	4228	1.000000	31652	202	1.000000	11574923	0.000000
296045722	13377672	69962	9999.998154	24483	4075	1.000000	31720	159	1.000000	11614104	0.000000
296080980	13371851	69636	9999.998880	24931	3950	1.000000	31866	162	1.000000	11653471	0.000000
296033646	13391806	69817	9999.999321	24928	3988	1.000000	31803	171	1.000000	11692582	0.000000
296035736	13392117	70164	9999.999588	24788	3918	1.000000	31795	161	1.000000	11732184	0.000000
296017395	13392302	69960	9999.999750	24903	3972	1.000000	31645	203	1.000000	11771822	0.000000
296020501	13386865	70321	9999.999849	24851	3971	1.000000	31750	159	1.000000	11811079	0.000000
296030877	13388554	69362	9999.999908	24944	4055	1.000000	31576	168	1.000000	11850467	0.000000
296038576	13376413	69650	9999.999944	25031	3851	1.000000	31825	189	1.000000	11889794	0.000000
296053926	13378744	69689	9999.999966	25360	3656	1.000000	31630	195	1.000000	11928961	0.000000
296026948	13391032	70298	9999.999980	25205	3861	1.000000	31761	173	1.000000	11968452	-1.#IND00
296015159	13390133	69777	9999.999988	25046	3794	1.000000	31284	182	1.000000	12007436	-1.#IND00
296039094	13393079	70306	9999.999992	25084	3611	1.000000	31746	148	1.000000	12046311	0.000223
296047500	13380105	70158	9999.999995	25122	3749	1.000000	31779	172	1.000000	12085278	-0.000323
296036193	13386599	69714	9999.999997	25054	3791	1.000000	31690	149	1.000000	12123542	-0.000468
296026604	13393444	69629	9999.999998	25246	3832	1.000000	31727	172	1.000000	12162179	-0.003989
296009981	13398702	69926	9999.999999	24888	3897	1.000000	31718	153	1.000000	12201207	-0.004742
296024721	13384413	69323	9999.999999	24612	4172	1.000000	32046	163	1.000000	12240535	-0.005091
296057576	13378860	69946	10000.000000	24726	4059	1.000000	31605	147	1.000000	12279414	-0.006177
296016698	13385052	69755	10000.000000	25055	3887	1.000000	31717	143	1.000000	12317777	-0.005277
296059605	13385123	69670	10000.000000	25167	3629	1.000000	31575	180	1.000000	12355664	-0.005745
296028755	13391515	69433	10000.000000	25205	3829	1.000000	31640	136	1.000000	12393915	-0.005895
296002948	13392948	69693	10000.000000	25002	3889	1.000000	31782	150	1.000000	12432258	-0.005270
295999694	13398222	69881	10000.000000	25055	3828	1.000000	31641	180	1.000000	12471000	-0.006209
296040806	13382767	69714	10000.000000	25070	3963	1.000000	31661	179	1.000000	12509051	-0.012644
296050383	13370016	69469	10000.000000	24724	3991	1.000000	31703	152	1.000000	12547561	-0.011241
296069515	13377002	69680	10000.000000	25247	3617	1.000000	31641	157	1.000000	12585233	-0.010900
296030050	13376995	69957	10000.000000	24934	4049	1.000000	31776	146	1.000000	12623215	-0.011313
296038650	13376418	69921	10000.000000	24544	4124	1.000000	31709	139	1.000000	12660881	-0.010554
296040759	13388620	69602	10000.000000	24577	4108	1.000000	31655	146	1.000000	12698912	-0.009710
296039603	13392071	70183	10000.000000	25062	3822	1.000000	31864	150	1.000000	12737199	-0.007833
296004936	13400198	69870	10000.000000	24934	3918	1.000000	31810	182	1.000000	12775005	-0.007809
296019117	13381778	69877	10000.000000	24820	4000	1.000000	31736	183	1.000000	12812899	-0.007590
296043434	13384503	69488	10000.000000	24934	4005	1.000000	31628	161	1.000000	12850508	-0.007599
296041863	13382274	69816	10000.000000	25091	3881	1.000000	31745	150	1.000000	12888143	-0.007144
296038244	13392704	69835	10000.000000	25131	3931	1.000000	31588	174	1.000000	12925584	-0.006397
296037651	13387066	69835	10000.000000	25157	3891	1.000000	31659	165	1.000000	12962844	-0.006103
296061866	13386921	69878	10000.000000	24852	3894	1.000000	31636	206	1.000000	13000403	-0.006121
296033087	13376152	69661	10000.000000	25225	3824	1.000000	31762	145	1.000000	13038062	-0.006040
296046063	13383420	69954	10000.000000	25176	3757	1.000000	31754	143	1.000000	13075397	-0.005555
296050856	13386383	69446	10000.000000	25130	3944	1.000000	31773	144	1.000000	13112755	-0.005544
296029177	13384850	69847	10000.000000	24927	3806	1.000000	31728	181	1.000000	13149661	-0.004406
296015609	13374247	69770	10000.000000	24925	3947	1.000000	31642	158	1.000000	13186261	-0.004277
296050338	13360716	69311	10000.000000	25037	3955	1.000000	31648	196	1.000000	13223417	-0.004173
296043956	13376841	70086	10000.000000	24964	3806	1.000000	31797	166	1.000000	13261176	-0.004530
296059133	13374199	69528	10000.000000	25401	3653	1.000000	31721	178	1.000000	13298014	-0.005523
296012219	13389572	69566	10000.000000	25265	3601	1.000000	31713	155	1.000000	13335078	-0.005312
296037007	13382033	69957	10000.000000	24692	3967	1.000000	31793	181	1.000000	13372191	-0.005180
296028599	13394395	69869	10000.000000	25269	3821	1.000000	31750	152	1.000000	13408914	-0.005963
296008224	13386628	69621	10000.000000	25157	3688	1.000000	31773	155	1.000000	13445862	-0.005725
296030071	13383985	69801	10000.000000	25188	3766	1.000000	31778	149	1.000000	13482480	-0.005930
296016134	13381733	69795	10000.000000	25391	3577	1.000000	31757	154	1.000000	13519313	-0.004562
296041064	13389066	69551	10000.000000	25418	3708	1.000000	31782	149	1.000000	13556055	-0.004514
296045659	13390780	70087	10000.000000	25136	3915	1.000000	31778	167	1.000000	13592541	-0.004762
296029658	13382219	69445	10000.000000	25238	3759	1.000000	31872	179	1.000000	13629102	-0.004722
296042656	13379717	70344	10000.000000	24988	3950	1.000000	31598	124	1.000000	13665619	-0.005030
296037754	13382421	69639	10000.000000	25599	3626	1.000000	31440	196	1.000000	13702070	-0.005465
296051740	13384974	69589	10000.000000	25421	3734	1.000000	31770	181	1.000000	13738635	-0.005474
296043864	13385698	70325	10000.000000	25011	4027	1.000000	31783	147	1.000000	13775167	-0.005421
296042299	13394099	69580	10000.000000	24632	4187	1.000000	31641	167	1.000000	13811545	-0.005163
296037079	13385680	69222	10000.000000	24799	3966	1.000000	31647	151	1.000000	13847300	-0.004730
296021609	13401756	69808	10000.000000	24742	3995	1.000000	31495	132	1.000000	13883610	-0.004773
296011152	13395091	69595	10000.000000	25206	3769	1.000000	31499	176	1.000000	13919199	-0.004487
296037403	13377730	69716	10000.000000	24941	4048	1.000000	31672	124	1.000000	13955290	-0.004450
296043770	13376745	69515	10000.000000	24774	3988	1.000000	31655	133	1.000000	13991042	-0.004676
296044343	13392339	69888	10000.000000	24965	3838	1.000000	31765	147	1.000000	14026936	-0.004620
296030544	13388087	70382	10000.000000	25170	3926	1.000000	32016	189	1.000000	14062761	-0.003741
296040199	13386055	69518	10000.000000	24870	3930	1.000000	31820	165	1.000000	14098941	-0.003757
296022284	13393162	69614	10000.000000	25038	3900	1.000000	31801	170	1.000000	14134339	-0.003858
296021287	13390053	69918	10000.000000	24876	3903	1.000000	31735	159	1.000000	14170321	-0.003709
npatches	nstrain	runtime	dt	init_x	init_y	init_y_blood	init_z	init_S	beta0	beta1	beta2	beta3	mean_beta	B	d	delta	delta_blood	b[0]	mut	m	CTL	c	g	epsilon	k	het	lambda	rho	omega	x_max	patch.dyna	DELTA	A	VA
10000	1	100.000000	0.001000	21900	9499	5000000	0.001000	10000000	4.213200	5.138971	4.204083	3.585797	4	800000000	0.010000	1.000000	432.000000	80000	0.000050	0.004800	0	0.500000	0.000000	2.500000	2.000000	0.500000	0.001000	0.001000	0.010000	31872	0	10.000000	7.000000	1.000000
sus	inf	inf_blood	z	x[0]	y[0][0]	z[0]	x[1]	y[1][0]	z[1]	S[0]	synchrony
219000000	94990000	5000000	10.000000	21900	9499	0.001000	21900	9499	0.001000	10000000	0.000000
246077743	44705655	233343	3941.516320	24255	4680	0.394152	21470	6595	0.394152	10183964	0.000000
278332047	20353664	106479	6325.803353	27618	2164	0.632580	24951	3546	0.632580	10275167	0.000000
295411565	10960401	57342	7771.765723	29844	871	0.777177	27653	1972	0.777177	10320247	0.000000
303947523	6801223	35525	8648.676577	30899	375	0.864868	29044	1214	0.864868	10342580	0.000000
308508592	4672590	24226	9180.483393	31374	197	0.918048	30034	831	0.918048	10353412	0.000000
311146489	3474996	18065	9503.000201	31570	160	0.950300	30573	581	0.950300	10357670	0.000000
312706633	2762623	14448	9698.592075	31833	69	0.969859	30893	408	0.969859	10357331	0.000000
313767389	2300901	11907	9817.209710	31647	35	0.981721	31268	292	0.981721	10354577	0.000000
314441959	2000499	10355	9889.129420	31775	27	0.988915	31503	207	0.988915	10349917	0.000000
314870832	1796685	9321	9932.621698	31482	23	0.993277	31827	130	0.993277	10344208	0.000000
315222822	1650281	8718	9958.353036	31647	40	0.995923	31582	156	0.995923	10337447	0.000000
315471095	1546687	8063	9972.066623	31845	23	0.997527	31478	139	0.997527	10330368	0.000000
315630308	1464999	7595	9979.216177	31850	38	0.998501	31500	133	0.998501	10322697	0.000000
315735313	1401919	7407	9981.661462	32087	19	0.999091	31840	128	0.999091	10314590	0.000000
315874939	1356107	7131	9980.814143	31766	46	0.999449	31738	80	0.999449	10306418	0.000000
315929252	1319035	6818	9979.052200	31714	24	0.999666	31635	95	0.999666	10297673	0.000000
316014666	1295998	6655	9975.050681	31851	19	0.999797	31657	87	0.999797	10289013	0.000000
316029429	1280901	6616	9970.411075	31786	48	0.999877	31630	80	0.999877	10280355	0.000000
316066045	1266320	6444	9964.727779	31900	24	0.999925	31633	72	0.999925	10271867	0.000000
316089900	1253012	6580	9963.246336	31923	10	0.999955	31813	42	0.999955	10263199	0.000000
316105894	1248253	6448	9959.045635	31786	17	0.999973	31663	67	0.999973	10253990	0.000000
316152899	1237631	6378	9952.334039	31754	13	0.999983	31664	77	0.999983	10245056	0.000000
316136900	1234596	6497	9951.677317	32049	13	0.999990	31895	50	0.999990	10236142	0.000000
316164990	1225285	6531	9950.305719	31881	26	0.999994	31821	57	0.999994	10227333	0.000000
316143076	1224736	6511	9948.774723	32071	31	0.999996	31665	65	0.999996	10218645	0.000000
316180394	1215506	6247	9948.248490	31872	16	0.999998	32004	76	0.999998	10209664	0.000000
316190482	1210413	6216	9943.566834	31893	30	0.999999	31777	87	0.999999	10200468	0.000000
316218937	1205922	6402	9943.810032	32007	38	0.999999	31581	86	0.999999	10191564	0.000000
316198069	1206633	6333	9943.575992	31928	16	0.999999	31519	88	0.999999	10182833	0.000000
316193208	1206318	6213	9942.753284	31858	15	1.000000	31579	76	1.000000	10173836	0.000000
316212528	1201276	6421	9944.540416	31881	12	1.000000	31952	102	1.000000	10165014	0.000000
316209681	1202187	6186	9944.850105	31891	21	1.000000	31622	113	1.000000	10156253	0.000000
316202301	1203890	6246	9937.499678	31931	26	1.000000	31760	72	1.000000	10147076	0.000000
316223167	1204106	6238	9939.275128	31673	23	1.000000	31589	101	1.000000	10138159	0.000000
316215796	1202361	6378	9938.966792	31877	10	1.000000	31592	101	1.000000	10129345	0.000000
316178291	1201051	6451	9942.099994	31974	13	1.000000	31773	102	1.000000	10120149	0.000000
316203530	1205999	6164	9942.009519	31769	19	1.000000	31716	85	1.000000	10111327	0.000000
316197260	1206097	6276	9941.382699	31753	33	1.000000	31910	89	1.000000	10102581	0.000000
316205664	1204993	6266	9943.460438	31981	20	1.000000	31850	85	1.000000	10093536	0.000000
316202214	1203437	6287	9942.202585	31927	20	1.000000	31580	113	1.000000	10084810	-1.#IND00
316176097	1205120	6196	9943.196583	31711	17	1.000000	31849	73	1.000000	10076007	-1.#IND00
316204343	1199778	6199	9940.112029	31789	9	1.000000	31527	98	1.000000	10067200	0.013498
316220566	1201565	6415	9941.059328	31991	32	1.000000	31645	117	1.000000	10058147	0.027065
316196960	1202372	6133	9943.182512	31792	20	1.000000	31450	137	1.000000	10049370	0.032393
316227750	1200494	6152	9944.214450	31747	26	1.000000	31606	124	1.000000	10040819	0.028006
316228228	1200367	6229	9943.857340	31793	22	1.000000	31654	164	1.000000	10032144	0.021168
316218788	1201319	6353	9940.158580	31636	11	1.000000	31234	153	1.000000	10023320	0.017504
316216713	1203706	6176	9936.502894	31724	17	1.000000	31596	88	1.000000	10014686	0.017099
316204301	1205414	6249	9939.331349	31963	20	1.000000	31593	82	1.000000	10005823	0.016490
316198369	1202833	6249	9940.921611	31868	29	1.000000	31911	82	1.000000	9997056	0.016161
316214949	1197939	6147	9942.942628	31715	15	1.000000	31526	68	1.000000	9988536	0.019121
316221424	1192668	6192	9939.516362	31792	19	1.000000	31712	74	1.000000	9979803	0.019094
316216501	1197344	6209	9943.449633	31930	22	1.000000	31680	54	1.000000	9971165	0.016709
316201973	1200576	6251	9943.429270	31920	21	1.000000	32012	27	1.000000	9962431	0.015673
316222606	1197302	6374	9942.585040	31950	29	1.000000	31759	44	1.000000	9953929	0.014654
316210969	1196881	6263	9941.726967	31704	20	1.000000	32045	24	1.000000	9945348	0.015096
316236789	1191396	6270	9943.343125	31857	27	1.000000	31898	53	1.000000	9936560	0.011573
316234802	1187514	6132	9941.509147	31793	27	1.000000	31887	59	1.000000	9927906	0.011692
316237258	1191488	6217	9939.714856	31786	16	1.000000	31922	62	1.000000	9919162	0.008659
316240035	1192315	6267	9940.878567	31764	23	1.000000	31838	84	1.000000	9910563	0.007422
316204004	1195502	6118	9938.349715	31990	14	1.000000	31762	52	1.000000	9901841	0.007784
316214248	1193147	6133	9937.257514	31769	22	1.000000	31758	59	1.000000	9893061	0.007182
316224279	1196936	6269	9940.042997	31886	7	1.000000	31566	38	1.000000	9884177	0.005575
316223551	1200711	6196	9938.199291	31776	10	1.000000	31612	55	1.000000	9875581	0.005633
316226648	1198630	6193	9936.376431	31962	19	1.000000	31419	77	1.000000	9866929	0.005393
316213385	1198304	6410	9936.151014	31785	17	1.000000	31385	109	1.000000	9858365	0.001657
316213920	1199991	6326	9937.042281	31989	28	1.000000	31572	96	1.000000	9849794	0.001440
316233198	1200674	6202	9935.629380	32013	23	1.000000	31473	207	1.000000	9841318	0.001954
316219290	1198769	6199	9936.112378	31757	13	1.000000	31651	168	1.000000	9832914	0.001712
316226278	1192375	6280	9938.990239	31701	10	1.000000	31683	112	1.000000	9824347	0.001632
316212265	1188180	6206	9937.127467	31484	19	1.000000	31641	112	1.000000	9815987	0.001481
316242514	1192863	6085	9932.698811	31869	21	1.000000	31564	109	1.000000	9807489	0.001094
316225089	1193749	6303	9936.218803	31938	15	1.000000	31667	83	1.000000	9799236	0.001074
316217424	1194684	6327	9937.451080	31691	20	1.000000	31671	41	1.000000	9791068	0.000936
316214038	1195128	6200	9938.772249	31728	34	1.000000	31898	66	1.000000	9782834	0.000815
316244150	1194978	6146	9940.134079	31764	8	1.000000	31826	144	1.000000	9774242	0.000781
316231889	1193170	6204	9939.528255	31760	17	1.000000	31625	143	1.000000	9765755	0.001092
316215449	1189260	6264	9937.995659	31660	23	1.000000	31491	195	1.000000	9757199	0.001437
316255713	1185467	6233	9937.517050	31830	22	1.000000	31572	226	1.000000	9748720	0.000950
316260832	1181799	6061	9936.082777	31974	29	1.000000	31688	103	1.000000	9740477	0.001211
316244641	1181056	6236	9936.148414	31974	26	1.000000	31704	90	1.000000	9731832	0.001176
316235163	1182291	6139	9939.003922	31782	23	1.000000	31778	78	1.000000	9723386	0.001304
316241264	1178224	6289	9935.953027	31806	9	1.000000	31732	71	1.000000	9714862	0.000891
316262751	1177461	6002	9935.026429	31775	6	1.000000	31854	61	1.000000	9706496	0.000976
316275468	1177629	6174	9933.649823	31904	11	1.000000	31971	41	1.000000	9698019	0.001020
316234329	1182310	6126	9933.793864	31750	22	1.000000	31956	60	1.000000	9689784	0.001060
316245088	1183040	6210	9934.988145	31847	16	1.000000	31484	96	1.000000	9681265	0.000871
316257249	1190677	6166	9935.145920	31928	20	1.000000	31816	57	1.000000	9672968	0.000537
316236824	1190108	6296	9933.847420	32027	18	1.000000	31761	58	1.000000	9664889	0.000437
316237702	1191286	6208	9934.550431	31675	23	1.000000	31685	54	1.000000	9656660	0.000395
316250908	1195017	6148	9935.506860	32055	18	1.000000	31703	55	1.000000	9648524	0.000469
316239559	1199529	6259	9940.466170	31893	11	1.000000	31813	83	1.000000	9640351	0.000504
316219488	1202386	6209	9942.064806	31779	33	1.000000	31935	106	1.000000	9632416	0.000336
316211815	1202175	6255	9939.947843	31871	15	1.000000	31826	90	1.000000	9624144	-0.000158
316203537	1205134	6363	9938.423232	31944	20	1.000000	31681	83	1.000000	9616491	-0.000189
316207299	1206612	6418	9939.207420	31954	40	1.000000	31677	72	1.000000	9608506	-0.000399
316216485	1203441	6170	9937.921406	31710	28	1.000000	31797	70	1.000000	9600275	-0.000422
316196931	1205938	6373	9938.524602	31887	35	1.000000	31933	70	1.000000	9592171	-0.000178
316199258	1199839	6218	9935.952266	31800	34	1.000000	31944	90	1.000000	9584066	0.000136
npatches	nstrain	runtime	dt	init_x	init_y	init_y_blood	init_z	init_S	beta0	beta1	beta2	beta3	mean_beta	B	d	delta	delta_blood	b[0]	mut	m	CTL	c	g	epsilon	k	het	lambda	rho	omega	x_max	patch.dyna	DELTA	A	VA
10000	1	100.000000	0.001000	21900	9499	5000000	0.001000	10000000	5.113451	2.922029	4.673365	3.345164	4	800000000	0.010000	1.000000	432.000000	80000	0.000050	0.004800	0	0.500000	0.000000	2.500000	3.000000	0.500000	0.001000	0.001000	0.010000	31872	0	10.000000	7.000000	1.000000
sus	inf	inf_blood	z	x[0]	y[0][0]	z[0]	x[1]	y[1][0]	z[1]	S[0]	synchrony
219000000	94990000	5000000	10.000000	21900	9499	0.001000	21900	9499	0.001000	10000000	0.000000
250983978	37278021	194698	3941.516320	22207	5340	0.394152	27837	2095	0.394152	10175365	0.000000
288522162	12134602	63373	6325.803353	27035	2020	0.632580	30903	312	0.632580	10240428	0.000000
306073843	4496097	23634	7771.765723	29717	679	0.777177	31594	64	0.777177	10258139	0.000000
313247814	1862916	9696	8648.676577	31063	229	0.864868	31731	16	0.864868	10256811	0.000000
316236849	831899	4346	9151.604785	31761	76	0.918048	31777	1	0.890965	10247864	0.000000
317548390	390308	2088	8839.491273	31765	35	0.950300	31958	5	0.617819	10235762	0.000000
318146317	195159	1016	7262.217058	31879	22	0.969859	31843	3	0.768224	10221913	0.000000
318422580	102138	535	5602.187736	32037	0	0.875149	31788	0	0.223498	10207569	0.000000
318563173	57828	306	4449.591694	31775	3	0.495730	31786	0	0.170203	10192957	0.000000
318642902	35827	205	3694.641030	31796	2	0.694183	31869	0	0.166842	10178068	0.000000
318666695	24704	118	3152.578952	31790	0	0.194961	31851	0	0.166675	10163071	0.000000
318666347	18607	95	2778.004399	31901	0	0.168069	31721	0	0.166667	10148092	0.000000
318686684	15637	73	2531.751891	31775	3	0.255851	31834	0	0.166667	10133001	0.000000
318686969	15296	70	2402.035776	31752	1	0.335012	31973	0	0.166667	10117806	0.000000
318670641	15535	94	2346.800923	31686	3	0.269782	31813	0	0.166667	10102835	0.000000
318693461	15902	68	2315.993030	31809	0	0.225351	31887	0	0.166667	10087765	0.000000
318723731	17300	92	2323.245776	31780	0	0.169575	31837	0	0.166667	10072582	0.000000
318677635	18563	111	2354.696246	31780	0	0.166811	31874	0	0.166667	10057414	0.000000
318684365	20047	104	2389.175261	31857	0	0.166674	31757	0	0.166667	10042401	0.000000
318686361	20557	100	2418.089316	31895	0	0.173886	31845	0	0.166667	10027277	0.000000
318702651	20641	109	2432.519735	31723	0	0.167024	31610	0	0.166667	10012191	0.000000
318686206	21480	96	2444.910128	31569	6	0.270598	31916	1	0.166667	9997288	0.000000
318692731	22185	118	2483.631893	31788	1	0.401857	31686	0	0.188102	9982469	0.000000
318659767	22805	103	2516.134918	31785	0	0.178323	31754	1	0.167729	9967567	0.000000
318690798	23304	126	2541.912358	31923	0	0.167244	31872	0	0.166719	9952865	0.000000
318668767	24395	123	2567.772502	32027	0	0.166695	31912	0	0.166669	9938037	0.000000
318681711	23860	134	2571.090140	31883	0	0.166668	31822	0	0.169303	9923376	0.000000
318673519	23938	129	2569.386094	31654	0	0.166667	31677	0	0.166797	9908583	0.000000
318672766	23726	138	2573.832905	31846	0	0.166667	31838	0	0.166673	9894024	0.000000
318669349	23665	120	2565.284085	31910	0	0.166667	31763	0	0.166667	9879495	0.000000
318692663	24201	138	2578.844836	31782	5	0.400509	31897	1	0.236327	9864799	0.000000
318687494	23574	119	2583.908468	31840	0	0.264400	31837	0	0.170119	9850235	0.000000
318677182	22508	113	2579.639362	31698	0	0.171511	31790	0	0.173433	9835469	0.000000
318666485	21574	127	2542.528384	31882	0	0.166907	31772	0	0.167002	9820865	0.000000
318668060	21418	98	2511.224067	31975	0	0.166679	31794	0	0.172131	9806328	0.000000
318697400	22224	116	2513.066701	32015	0	0.166667	31880	0	0.186123	9791412	0.000000
318687609	22322	128	2520.382937	31777	0	0.176566	31791	0	0.167631	9776764	0.000000
318692084	22072	106	2539.769801	31907	17	0.409905	31766	0	0.166714	9762249	0.000000
318656302	22431	101	2554.806004	31592	25	0.642134	31907	0	0.166669	9747697	0.000000
318694548	21729	105	2551.343643	31561	18	0.782971	31818	0	0.166667	9733200	-1.#IND00
318683546	20534	89	2512.623205	32050	5	0.868382	31990	5	0.295996	9718576	-1.#IND00
318689529	21665	106	2498.555132	31927	3	0.266440	31681	2	0.573053	9704142	-1.#IND00
318674547	23206	99	2530.682100	32012	1	0.555129	31885	0	0.189370	9689628	-1.#IND00
318652923	22301	124	2543.627641	31957	2	0.225630	31767	0	0.188800	9675070	-1.#IND00
318676060	22934	119	2558.636310	31943	0	0.241509	31820	0	0.167764	9660779	-1.#IND00
318686598	23345	135	2557.491026	31954	8	0.328592	31923	0	0.166721	9646600	-1.#IND00
318678207	23645	131	2564.826366	31810	0	0.385309	31805	0	0.166669	9632220	-1.#IND00
318686928	23582	127	2565.495509	31973	0	0.177503	32081	0	0.166667	9617992	-1.#IND00
318657292	23616	120	2556.940616	31770	0	0.167204	31970	0	0.166667	9603549	-1.#IND00
318689343	23299	113	2571.429287	31545	1	0.202654	31885	0	0.166667	9589244	-1.#IND00
318678572	23191	122	2563.431672	31737	1	0.274207	31847	0	0.166667	9575001	-1.#IND00
318672897	23015	107	2577.537188	31979	0	0.171997	31942	0	0.166667	9560763	-1.#IND00
318667909	22295	116	2565.243623	31814	0	0.166931	31928	0	0.166667	9546726	-1.#IND00
318680309	22515	110	2555.728205	31792	0	0.166680	31703	0	0.179925	9532324	-1.#IND00
318688801	21394	102	2537.648856	31926	4	0.223408	31792	0	0.167324	9518297	-1.#IND00
318663221	21066	111	2523.826179	31993	0	0.212400	32024	0	0.166699	9503968	-1.#IND00
318692603	20057	108	2500.270582	32036	0	0.168933	31717	0	0.166668	9489993	-1.#IND00
318676760	20463	97	2494.320558	31680	0	0.166779	32152	0	0.166667	9475801	-1.#IND00
318697483	21398	94	2492.694998	31915	0	0.166672	32111	0	0.166667	9461764	-1.#IND00
318646608	21471	118	2484.160943	31896	0	0.166667	31769	0	0.166667	9447461	-1.#IND00
318667482	21800	123	2504.776648	31729	0	0.166667	31729	0	0.166667	9433497	-1.#IND00
318677305	23221	118	2507.375894	32000	0	0.166667	31988	0	0.166667	9419575	-1.#IND00
318670353	23550	131	2556.217185	31849	0	0.259015	31704	0	0.166667	9405679	-1.#IND00
318659016	22626	116	2559.595103	31979	3	0.422961	31833	0	0.166667	9391576	-1.#IND00
318660890	21884	121	2546.032463	31851	4	0.397200	31839	0	0.166667	9377495	-1.#IND00
318694604	22880	132	2542.010266	31942	0	0.222688	31890	0	0.166667	9363428	-0.003489
318681847	23835	113	2561.751134	31983	0	0.169443	31756	0	0.166667	9349420	-0.003369
318662752	24344	133	2579.523162	31853	0	0.166804	31753	0	0.166667	9335494	-0.003336
318664967	24498	134	2572.744301	31700	1	0.166673	31818	0	0.166667	9321634	-0.002634
318684961	23764	128	2593.394009	31952	0	0.184364	31984	0	0.183325	9307865	-0.001836
318677571	23425	115	2588.482013	31723	0	0.167544	31904	1	0.167492	9293970	-0.001751
318669102	23904	149	2567.068877	31674	0	0.166710	31787	0	0.166708	9279882	0.000747
318670101	24058	110	2591.479345	31829	0	0.166669	31580	2	0.272349	9266025	-0.000388
318680480	24255	125	2605.108207	31719	0	0.166667	31830	0	0.202624	9252341	-0.000083
318663332	23295	142	2607.041570	31905	1	0.377680	31852	0	0.168449	9238672	-0.000481
318683071	22890	120	2561.358941	31890	0	0.177125	32150	1	0.166755	9224752	-0.001205
318661970	23482	136	2561.874096	31580	0	0.167185	31774	0	0.166671	9211129	-0.000461
318662156	23541	124	2569.868824	32178	1	0.414428	31913	2	0.213203	9197236	-0.000206
318683887	23392	108	2574.282584	32070	0	0.178946	31945	0	0.171242	9183460	0.001310
318659844	22830	114	2589.513550	31891	0	0.167275	31831	0	0.166893	9169753	0.000837
318675476	22082	124	2572.995949	32129	0	0.166697	31940	0	0.166678	9156152	0.000849
318661471	21680	111	2551.898515	31937	0	0.166668	31807	0	0.166667	9142625	0.000843
318701637	21328	104	2515.251977	32025	0	0.166667	31919	0	0.166667	9129142	0.000566
318698931	20943	115	2509.787432	31789	6	0.343185	31813	0	0.166667	9115557	0.001222
318695379	21865	112	2500.758577	31871	0	0.305723	31826	3	0.307626	9102004	0.001094
318667392	21495	107	2529.202073	31868	0	0.173559	31887	0	0.179615	9088522	0.001611
318674093	21547	82	2521.602090	31855	0	0.167008	31881	0	0.167308	9075077	0.001326
318653823	21371	104	2506.831493	32042	0	0.166684	32015	3	0.320231	9061557	0.001296
318670448	21880	114	2505.192625	32094	0	0.166668	31950	0	0.183019	9048038	0.001531
318661077	22194	126	2499.432007	31815	0	0.166667	32108	1	0.260841	9034529	0.001262
318724760	23061	118	2524.456561	31753	0	0.166667	31956	0	0.171334	9020910	0.001094
318668264	23988	114	2545.032577	31979	0	0.170361	32064	0	0.166898	9007488	0.001065
318666384	24157	132	2582.918758	32059	0	0.166850	31697	2	0.219178	8994038	0.000160
318667972	24558	135	2605.092193	31537	0	0.166676	31994	0	0.170785	8980797	-0.000352
318675657	24008	147	2615.808385	31914	0	0.166667	31863	0	0.166871	8967526	-0.000205
318659402	23739	139	2590.229985	31830	0	0.166667	31935	2	0.211121	8954320	-0.000202
318653736	23616	126	2590.931526	31989	3	0.241729	32181	0	0.172956	8941114	-0.000505
318648936	22668	136	2577.281460	31674	7	0.417109	31777	0	0.171398	8928039	-0.000209
318659033	23112	111	2569.214662	31559	17	0.646503	31809	0	0.166901	8914843	-0.000891
npatches	nstrain	runtime	dt	init_x	init_y	init_y_blood	init_z	init_S	beta0	beta1	beta2	beta3	mean_beta	B	d	delta	delta_blood	b[0]	mut	m	CTL	c	g	epsilon	k	het	lambda	rho	omega	x_max	patch.dyna	DELTA	A	VA
10000	1	100.000000	0.001000	21900	9499	5000000	0.001000	10000000	3.820922	3.115142	3.777756	2.103304	4	800000000	0.010000	1.000000	432.000000	80000	0.000050	0.004800	0	0.500000	0.000000	2.500000	4.000000	0.500000	0.001000	0.001000	0.010000	31872	0	10.000000	7.000000	1.000000
sus	inf	inf_blood	z	x[0]	y[0][0]	z[0]	x[1]	y[1][0]	z[1]	S[0]	synchrony
219000000	94990000	5000000	10.000000	21900	9499	0.001000	21900	9499	0.001000	10000000	0.000000
255547362	31001332	162184	3941.516320	26193	2749	0.394152	27626	1939	0.394152	10166591	0.000000
296292677	7021495	36459	6325.803353	30383	452	0.632580	31202	204	0.632580	10212131	0.000000
312159943	1645097	8718	7771.765723	31794	43	0.777177	31785	34	0.777177	10213670	0.000000
316956776	389040	2089	8370.102288	31783	8	0.864868	31807	3	0.808113	10202635	0.000000
318295736	91469	498	6275.803390	31941	0	0.331274	31885	0	0.310680	10188400	0.000000
318641505	22298	107	3939.153129	31958	0	0.174825	31807	0	0.194421	10173407	0.000000
318703699	7520	29	2626.400834	31844	0	0.206552	31766	0	0.168042	10158229	0.000000
318704860	3758	22	2055.460152	31914	0	0.168644	31765	0	0.166735	10142953	0.000000
318714295	2388	18	1845.888200	31806	0	0.166765	32069	0	0.166670	10127602	0.000000
318725678	1655	9	1772.307124	31764	0	0.166672	32080	0	0.166667	10112343	0.000000
318733767	1152	1	1740.846458	31598	0	0.166667	31659	0	0.166667	10097399	0.000000
318720423	1029	3	1721.160870	31752	0	0.166667	31864	0	0.166667	10082376	0.000000
318718796	854	4	1716.038722	31786	0	0.166667	31710	0	0.166667	10067278	0.000000
318742442	779	3	1707.659723	31886	0	0.166667	31755	0	0.166667	10052224	0.000000
318733804	727	2	1702.051917	32201	0	0.166667	31751	0	0.166667	10037120	0.000000
318715175	765	7	1705.129986	31936	0	0.166667	31913	0	0.166667	10022105	0.000000
318731470	764	2	1705.450835	31839	0	0.166667	32169	0	0.166667	10006919	0.000000
318745733	725	2	1707.204655	31798	0	0.166667	31963	0	0.166667	9992023	0.000000
318731610	882	3	1704.241514	31965	0	0.166667	31865	0	0.166667	9976939	0.000000
318733933	632	2	1705.356946	31768	0	0.166667	31744	0	0.166667	9961970	0.000000
318715078	644	3	1702.249560	31781	0	0.166667	31931	0	0.166667	9946887	0.000000
318711921	667	1	1700.591338	31904	0	0.166667	31982	2	0.205833	9932140	0.000000
318720716	589	5	1697.279751	31841	0	0.166667	31887	0	0.169955	9917264	0.000000
318742857	544	3	1693.620175	31804	0	0.166667	31781	0	0.166830	9902402	0.000000
318715639	690	1	1697.057751	31804	0	0.166667	31848	0	0.166675	9887319	0.000000
318730595	711	3	1696.102850	31690	0	0.166667	32022	0	0.166667	9872595	0.000000
318731948	727	5	1695.725334	31869	0	0.166667	32036	0	0.166667	9857770	0.000000
318730002	612	1	1697.114832	32051	0	0.166667	32046	0	0.166667	9842910	0.000000
318726821	683	3	1697.355975	32136	0	0.166667	31750	0	0.166667	9827851	0.000000
318746170	603	2	1696.725339	31681	0	0.166667	32059	0	0.166667	9813076	0.000000
318726699	629	2	1696.140863	31682	0	0.166667	31791	0	0.166667	9798183	0.000000
318739493	607	3	1696.595479	31755	0	0.166667	31896	0	0.166667	9783315	0.000000
318741924	673	6	1697.564264	32169	0	0.166667	31905	0	0.166667	9768779	0.000000
318738764	724	3	1701.896873	31840	0	0.166667	32058	0	0.166667	9754230	0.000000
318701885	545	1	1700.132959	31907	0	0.166667	31928	0	0.166667	9739809	0.000000
318736814	457	4	1694.019998	31790	0	0.166667	31767	0	0.166667	9725041	0.000000
318726688	553	3	1693.452402	31792	0	0.166667	31812	0	0.166667	9710514	0.000000
318718493	598	3	1693.062968	32025	0	0.166667	31985	0	0.166667	9695820	0.000000
318720422	600	4	1697.144122	32020	0	0.166667	31953	0	0.166667	9681404	0.000000
318723925	517	1	1693.508757	31874	0	0.166667	31833	0	0.166667	9666964	-1.#IND00
318713798	657	7	1695.725401	31814	0	0.166667	31606	0	0.166667	9652553	-1.#IND00
318718028	573	6	1698.825823	31884	0	0.166667	31905	0	0.166667	9638075	-1.#IND00
318735564	537	2	1695.858985	32051	0	0.166667	31722	0	0.166667	9623728	-1.#IND00
318742025	661	1	1694.268342	31866	0	0.166667	31868	0	0.166667	9609529	-1.#IND00
318709795	738	8	1702.319361	31902	0	0.166667	31997	0	0.166667	9594975	-1.#IND00
318717356	733	2	1704.516177	32054	0	0.166667	31874	0	0.166667	9580884	-1.#IND00
318736563	658	4	1704.454927	31811	0	0.166667	31610	0	0.166667	9566565	-1.#IND00
318717443	585	1	1698.078502	31645	0	0.166667	31849	0	0.166667	9552195	-1.#IND00
318730030	493	3	1697.560180	31962	0	0.166667	31674	0	0.166667	9538014	-1.#IND00
318712062	458	5	1694.647191	31964	0	0.166667	31927	0	0.166667	9523738	-1.#IND00
318749513	507	0	1690.319578	31587	0	0.166667	31825	0	0.166667	9509446	-1.#IND00
318705546	592	3	1692.837067	32066	0	0.166667	31655	0	0.166667	9495202	-1.#IND00
318716929	625	5	1690.930329	31747	0	0.166667	32082	0	0.166667	9480947	-1.#IND00
318715827	597	0	1692.782561	32018	0	0.166667	31770	0	0.166667	9466858	-1.#IND00
318718039	420	4	1691.737904	31847	0	0.166667	31916	0	0.166667	9452690	-1.#IND00
318713851	342	2	1688.238132	31982	0	0.166667	31922	0	0.166667	9438546	-1.#IND00
318726362	477	3	1690.416276	31835	0	0.166667	31747	0	0.166667	9424270	-1.#IND00
318702501	437	2	1688.757547	31833	0	0.166667	32147	0	0.166667	9409937	-1.#IND00
318719133	436	0	1686.766306	31807	0	0.166667	31995	0	0.166667	9395999	-1.#IND00
318717403	429	1	1688.621146	31770	0	0.166667	31799	0	0.166667	9381871	-1.#IND00
318721574	604	4	1689.357740	31562	0	0.166667	31672	0	0.166667	9367861	-1.#IND00
318722377	553	0	1693.330919	31921	0	0.166667	31732	0	0.166667	9353788	-1.#IND00
318708434	531	2	1693.865366	31814	0	0.166667	31863	0	0.166667	9339635	-1.#IND00
318719322	666	4	1692.826887	31847	0	0.166667	31902	0	0.166667	9325622	-1.#IND00
318735826	489	3	1693.951964	31543	0	0.166667	31916	0	0.166667	9311530	-1.#IND00
318741968	416	0	1691.271186	31782	0	0.166667	31928	0	0.166667	9297533	-1.#IND00
318715792	412	3	1688.366400	31781	0	0.166667	31812	0	0.166667	9283564	-1.#IND00
318722152	511	0	1687.865476	31798	0	0.166667	31743	0	0.166667	9269606	-1.#IND00
318730854	363	4	1688.781987	31896	0	0.166667	31729	0	0.166667	9255741	-1.#IND00
318719140	450	2	1688.005732	32124	0	0.166667	31883	0	0.166667	9241625	-1.#IND00
318731039	508	3	1687.367300	31746	1	0.185504	31778	0	0.166667	9227664	-1.#IND00
318702366	464	3	1690.362176	31582	0	0.272944	31861	0	0.166667	9213877	-1.#IND00
318720075	527	1	1689.982998	32047	0	0.279732	31758	0	0.166667	9200388	-1.#IND00
318739124	498	4	1691.294634	31886	0	0.172271	31679	0	0.166667	9186476	-1.#IND00
318711828	580	6	1691.202395	32006	0	0.166944	31821	0	0.166667	9172728	-1.#IND00
318737091	628	5	1692.768619	32056	0	0.166680	31790	0	0.166667	9159098	-1.#IND00
318726374	542	0	1694.484880	32073	0	0.166667	31954	0	0.166667	9145439	-1.#IND00
318708101	584	1	1694.106400	31727	0	0.166667	31904	0	0.166667	9131625	-1.#IND00
318718062	481	4	1693.300367	31838	0	0.166667	31905	0	0.166667	9117781	-1.#IND00
318738268	416	2	1689.389549	32075	0	0.166667	31886	0	0.166667	9103823	-1.#IND00
318728779	408	2	1685.984814	31828	0	0.166667	31800	0	0.166667	9090237	-1.#IND00
318726484	437	1	1689.386293	31885	0	0.166667	31883	0	0.166667	9076679	-1.#IND00
318723927	523	2	1689.129697	31926	0	0.166667	31957	0	0.166667	9062936	-1.#IND00
318720637	532	5	1689.653438	31999	0	0.166667	31840	0	0.166667	9049291	-1.#IND00
318710991	469	2	1689.451124	31740	0	0.166667	31933	0	0.166667	9035591	-1.#IND00
318721914	529	3	1691.873074	31674	0	0.166667	31924	0	0.166667	9022123	-1.#IND00
318715167	629	3	1692.809544	31723	0	0.166667	31974	0	0.166667	9008503	-1.#IND00
318736531	583	4	1696.598713	31883	0	0.166667	31906	0	0.166667	8995011	-1.#IND00
318700087	538	2	1698.791479	31694	0	0.166667	32058	0	0.166667	8981628	-1.#IND00
318726097	475	5	1693.436005	31843	0	0.166667	31988	0	0.166667	8968446	-1.#IND00
318717282	478	2	1689.384914	31725	0	0.166667	31766	0	0.166667	8955113	-1.#IND00
318730864	447	1	1688.309134	31441	0	0.166667	31914	0	0.166667	8941698	-1.#IND00
318715953	484	0	1688.085994	31840	0	0.166667	31761	0	0.166667	8928217	-1.#IND00
318734374	463	2	1691.235384	32045	0	0.166667	31909	0	0.166667	8914684	-1.#IND00
318707337	500	1	1690.862979	31593	0	0.166667	31774	0	0.166667	8901312	-1.#IND00
318713626	422	0	1690.301744	31743	0	0.166667	31934	0	0.166667	8887901	-1.#IND00
318714771	302	3	1687.735438	31830	0	0.166667	31729	0	0.166667	8874566	-1.#IND00
318710320	320	2	1684.250010	31885	0	0.166667	31831	0	0.166667	8861350	-1.#IND00
318739967	407	1	1683.156984	32194	0	0.166667	31748	0	0.166667	8848101	-1.#IND00
npatches	nstrain	runtime	dt	init_x	init_y	init_y_blood	init_z	init_S	beta0	beta1	beta2	beta3	mean_beta	B	d	delta	delta_blood	b[0]	mut	m	CTL	c	g	epsilon	k	het	lambda	rho	omega	x_max	patch.dyna	DELTA	A	VA
10000	1	100.000000	0.001000	21900	9499	5000000	0.001000	10000000	4.797277	4.497073	3.829125	5.461699	4	800000000	0.010000	1.000000	432.000000	80000	0.000050	0.004800	0	0.500000	0.000000	2.500000	5.000000	0.500000	0.001000	0.001000	0.010000	31872	0	10.000000	7.000000	1.000000
sus	inf	inf_blood	z	x[0]	y[0][0]	z[0]	x[1]	y[1][0]	z[1]	S[0]	synchrony
219000000	94990000	5000000	10.000000	21900	9499	0.001000	21900	9499	0.001000	10000000	0.000000
259421824	25886711	135649	3941.516320	24228	3398	0.394152	24952	3057	0.394152	10158824	0.000000
301792746	3995204	20807	6325.803353	29491	568	0.632580	29924	468	0.632580	10189469	0.000000
315256936	549806	2951	7740.169302	31319	74	0.777177	31588	29	0.777177	10182470	0.000000
318156619	66443	376	6123.602692	31896	9	0.864868	31844	0	0.467627	10168747	0.000000
318637245	8904	59	3284.461203	31771	1	0.217478	31786	0	0.181583	10153768	0.000000
318722209	2269	9	2062.237219	31927	0	0.169185	31777	0	0.167406	10138808	0.000000
318698728	1114	4	1778.035454	31798	0	0.166791	32208	0	0.166703	10123697	0.000000
318731110	681	5	1718.208915	31941	0	0.166673	31838	0	0.166668	10108459	0.000000
318712099	500	6	1698.464828	31874	0	0.166667	31786	0	0.166667	10092990	0.000000
318716531	321	2	1688.981124	31905	0	0.166667	31883	0	0.166667	10077970	0.000000
318716998	205	0	1682.162995	32042	0	0.166667	31897	0	0.166667	10062702	0.000000
318715739	244	2	1679.405516	32095	0	0.166667	32002	0	0.166667	10047387	0.000000
318704823	272	0	1679.251603	31886	0	0.166667	31895	0	0.166667	10032233	0.000000
318709808	262	1	1679.629545	31781	0	0.166667	31961	0	0.166667	10017312	0.000000
318717194	286	4	1680.566555	31881	0	0.166667	31861	0	0.166667	10002231	0.000000
318702597	272	3	1681.023985	31996	0	0.166667	31849	0	0.166667	9987457	0.000000
318720918	248	0	1682.131746	31830	0	0.166667	32218	0	0.166667	9972424	0.000000
318703581	318	1	1680.974443	32028	0	0.166667	31748	0	0.166667	9957406	0.000000
318729925	281	2	1681.280800	31932	0	0.166667	31762	0	0.166667	9942599	0.000000
318727854	266	0	1680.231332	31959	0	0.166667	32006	0	0.166667	9927686	0.000000
318716945	213	4	1678.820441	31777	0	0.166667	31806	0	0.166667	9912787	0.000000
318719870	247	2	1678.115606	31885	0	0.166667	31666	0	0.166667	9897923	0.000000
318710039	270	0	1680.567071	32040	0	0.166667	31817	0	0.166667	9882983	0.000000
318711425	278	0	1680.269579	31883	0	0.166667	31668	0	0.166667	9868171	0.000000
318731216	241	1	1680.053558	31866	0	0.166667	32206	0	0.166667	9853268	0.000000
318743518	276	3	1680.053679	31906	0	0.166667	31915	0	0.166667	9838521	0.000000
318734172	307	2	1680.973749	31975	0	0.166667	31835	0	0.166667	9823783	0.000000
318727322	267	2	1681.190284	31826	0	0.166667	31712	0	0.166667	9808810	0.000000
318709849	239	1	1681.817478	31910	0	0.166667	31614	0	0.166667	9794080	0.000000
318713907	223	0	1678.514877	31897	0	0.166667	31780	0	0.166667	9779458	0.000000
318715479	274	2	1680.263254	31794	0	0.166667	31861	0	0.166667	9764665	0.000000
318725602	283	1	1680.392875	32114	0	0.166667	31716	0	0.166667	9749924	0.000000
318715262	240	2	1680.442117	32018	0	0.166667	31873	0	0.166667	9735067	0.000000
318717532	254	1	1678.683925	32025	0	0.166667	31827	0	0.166667	9720567	0.000000
318704797	349	1	1682.898883	31874	0	0.166667	31834	0	0.166667	9705722	0.000000
318692317	325	0	1684.101174	31545	0	0.166667	31834	0	0.166667	9691049	0.000000
318727942	201	2	1680.775299	31772	0	0.166667	31975	0	0.166667	9676470	0.000000
318741743	195	0	1677.589492	31857	0	0.166667	32035	0	0.166667	9661710	0.000000
318742651	192	0	1676.960932	31834	0	0.166667	31772	0	0.166667	9647272	0.000000
318727404	227	2	1679.184920	31736	0	0.166667	31851	0	0.166667	9633030	-1.#IND00
318717270	162	3	1677.738880	31880	0	0.166667	31572	0	0.166667	9618708	-1.#IND00
318723676	187	1	1677.563864	31792	0	0.166667	31969	0	0.166667	9604309	-1.#IND00
318731717	204	2	1676.858097	31852	0	0.166667	31694	0	0.166667	9590119	-1.#IND00
318706364	201	2	1677.736825	31995	0	0.166667	31699	0	0.166667	9575656	-1.#IND00
318721894	204	2	1677.220460	32223	0	0.166667	31902	0	0.166667	9561466	-1.#IND00
318712672	165	1	1676.614529	31772	0	0.166667	31887	0	0.166667	9547006	-1.#IND00
318727980	167	0	1675.997287	31720	0	0.166667	31848	0	0.166667	9532646	-1.#IND00
318700298	225	1	1677.465044	31839	0	0.166667	31987	0	0.166667	9518381	-1.#IND00
318736071	314	2	1678.693079	31843	0	0.166667	31832	0	0.166667	9504059	-1.#IND00
318724639	277	0	1679.728268	31799	0	0.166667	32027	0	0.166667	9489792	-1.#IND00
318729831	245	1	1679.986726	31749	0	0.166667	31962	0	0.166667	9475551	-1.#IND00
318727699	245	2	1679.660782	31773	0	0.166667	31665	0	0.166667	9461111	-1.#IND00
318715500	230	0	1679.121516	31874	0	0.166667	31781	0	0.166667	9447037	-1.#IND00
318727455	216	3	1676.614055	31817	0	0.166667	31853	0	0.166667	9433115	-1.#IND00
318723031	249	1	1678.350131	31736	0	0.166667	31811	0	0.166667	9419157	-1.#IND00
318734475	243	0	1680.293016	31902	0	0.166667	32054	0	0.166667	9404725	-1.#IND00
318730838	227	3	1680.012263	31789	0	0.166667	32045	0	0.166667	9390394	-1.#IND00
318719674	206	2	1679.281387	31842	0	0.166667	31901	0	0.166667	9376371	-1.#IND00
318706422	156	0	1676.771568	31822	0	0.166667	31934	0	0.166667	9362415	-1.#IND00
318740683	247	1	1677.156327	31902	0	0.166667	31679	0	0.166667	9348619	-1.#IND00
318729068	246	1	1678.948475	31797	0	0.166667	31852	0	0.166667	9334731	-1.#IND00
318714523	209	0	1678.415699	31805	0	0.166667	31920	0	0.166667	9320566	-1.#IND00
318735343	284	1	1679.039209	31685	0	0.166667	31981	0	0.166667	9306706	-1.#IND00
318725961	337	2	1680.731934	31931	0	0.166667	31917	0	0.166667	9292757	-1.#IND00
318746779	228	0	1680.983221	31700	0	0.166667	31998	0	0.166667	9278741	-1.#IND00
318732939	232	3	1680.745751	31838	0	0.166667	31682	0	0.166667	9264752	-1.#IND00
318724679	223	1	1679.197642	31974	0	0.166667	31796	0	0.166667	9250860	-1.#IND00
318721784	199	0	1677.694966	32073	0	0.166667	31930	0	0.166667	9236918	-1.#IND00
318732725	233	1	1679.417507	31914	0	0.166667	32039	0	0.166667	9222923	-1.#IND00
318727613	241	0	1678.653531	31927	0	0.166667	31737	0	0.166667	9209159	-1.#IND00
318712931	249	1	1679.204329	31778	0	0.166667	31791	0	0.166667	9195483	-1.#IND00
318731275	286	2	1680.297274	32043	0	0.166667	32078	0	0.166667	9181910	-1.#IND00
318745405	207	1	1679.494431	32021	0	0.166667	32051	0	0.166667	9168059	-1.#IND00
318722104	194	0	1677.076469	31867	0	0.166667	31684	0	0.166667	9154320	-1.#IND00
318711901	175	2	1675.855215	31905	0	0.166667	31934	0	0.166667	9140626	-1.#IND00
318719037	185	0	1675.632790	32038	0	0.166667	32130	0	0.166667	9126972	-1.#IND00
318736056	185	2	1676.982207	31776	0	0.166667	31760	0	0.166667	9113269	-1.#IND00
318715140	240	2	1678.013531	31754	0	0.166667	31782	0	0.166667	9099563	-1.#IND00
318735528	186	0	1678.840650	31867	0	0.166667	31914	0	0.166667	9086078	-1.#IND00
318726930	140	1	1676.914108	31649	0	0.166667	31819	0	0.166667	9072359	-1.#IND00
318739984	221	2	1677.192018	31713	0	0.166667	32018	0	0.166667	9058774	-1.#IND00
318710482	190	0	1677.248212	31728	0	0.166667	31729	0	0.166667	9045088	-1.#IND00
318723985	191	1	1678.101071	32201	0	0.166667	31889	0	0.166667	9031446	-1.#IND00
318726063	152	0	1674.796307	31784	0	0.166667	31857	0	0.166667	9017864	-1.#IND00
318725930	192	1	1676.034546	31951	0	0.166667	31830	0	0.166667	9004377	-1.#IND00
318724487	195	2	1678.770944	31805	0	0.166667	31894	0	0.166667	8990892	-1.#IND00
318719710	197	0	1679.005117	31933	0	0.166667	31748	0	0.166667	8977543	-1.#IND00
318742036	150	0	1676.846864	31621	0	0.166667	31897	0	0.166667	8964258	-1.#IND00
318723946	245	1	1677.825413	31890	0	0.166667	31831	0	0.166667	8950653	-1.#IND00
318732412	241	0	1678.761311	31998	0	0.166667	31994	0	0.166667	8937036	-1.#IND00
318700810	264	2	1681.007055	31938	0	0.166667	31769	0	0.166667	8923612	-1.#IND00
318693277	265	2	1679.895834	31797	0	0.166667	31958	0	0.166667	8910040	-1.#IND00
318698516	335	0	1682.956866	32017	0	0.166667	31940	0	0.201003	8896602	-1.#IND00
318724629	323	3	1683.001924	31826	0	0.166667	31987	0	0.168368	8883254	-1.#IND00
318738604	254	1	1682.309710	32110	0	0.166667	31789	0	0.166751	8869915	-1.#IND00
318697514	250	0	1680.752422	31832	0	0.166667	31901	0	0.166671	8856663	-1.#IND00
318725490	269	1	1679.904519	32023	0	0.166667	31962	0	0.166667	8843223	-1.#IND00
318737861	294	1	1680.958401	31841	0	0.166667	31775	0	0.166667	8829984	-1.#IND00
318732303	235	2	1681.652230	31660	0	0.166667	31693	0	0.166667	8816666	-1.#IND00
npatches	nstrain	runtime	dt	init_x	init_y	init_y_blood	init_z	init_S	beta0	beta1	beta2	beta3	mean_beta	B	d	delta	delta_blood	b[0]	mut	m	CTL	c	g	epsilon	k	het	lambda	rho	omega	x_max	patch.dyna	DELTA	A	VA
10000	1	100.000000	0.001000	21900	9499	5000000	0.001000	10000000	2.979255	2.878678	3.121613	2.694934	4	800000000	0.010000	1.000000	432.000000	80000	0.000050	0.004800	0	0.500000	0.000000	2.500000	6.000000	0.500000	0.001000	0.001000	0.010000	31872	0	10.000000	7.000000	1.000000
sus	inf	inf_blood	z	x[0]	y[0][0]	z[0]	x[1]	y[1][0]	z[1]	S[0]	synchrony
219000000	94990000	5000000	10.000000	21900	9499	0.001000	21900	9499	0.001000	10000000	0.000000
263722831	21232633	111206	3941.516320	28455	1152	0.394152	28628	1144	0.394152	10150398	0.000000
306028999	2168064	11112	6325.803353	31463	60	0.632580	31655	48	0.632580	10168743	0.000000
316830682	164640	868	7167.912939	31688	3	0.540188	31695	3	0.777177	10157325	0.000000
318517571	10859	66	3899.188777	31845	0	0.310121	31971	0	0.220764	10142228	0.000000
318719467	1395	9	2044.079014	31680	0	0.173777	31917	0	0.169348	10127115	0.000000
318733856	530	2	1734.968674	31934	0	0.167019	31726	0	0.166800	10112149	0.000000
318744326	282	2	1687.067669	31695	0	0.166684	31918	0	0.166673	10096936	0.000000
318723687	219	2	1679.686464	31967	0	0.166668	31972	0	0.166667	10081767	0.000000
318728524	195	1	1676.906548	32024	0	0.166667	31665	0	0.166667	10066798	0.000000
318730883	205	1	1676.406090	32102	0	0.166667	31813	0	0.166667	10051802	0.000000
318701158	138	0	1675.673307	31907	0	0.166667	31995	0	0.166667	10036674	0.000000
318698945	105	0	1671.899679	31993	0	0.166667	31840	0	0.166667	10021726	0.000000
318727177	163	1	1673.455606	31824	0	0.166667	31814	0	0.166667	10006708	0.000000
318728731	189	0	1676.076317	32162	0	0.166667	31911	0	0.166667	9991545	0.000000
318726978	142	0	1674.950367	31861	0	0.166667	31842	0	0.166667	9976462	0.000000
318732273	202	0	1674.192886	31943	0	0.166667	31762	0	0.166667	9961368	0.000000
318725526	198	0	1675.692568	31949	0	0.166667	31865	0	0.166667	9946388	0.000000
318712737	147	0	1674.941156	31794	0	0.166667	31875	0	0.166667	9931653	0.000000
318735981	147	0	1674.850144	31905	0	0.166667	32126	0	0.166667	9916643	0.000000
318741532	152	0	1675.762244	31941	0	0.166667	32056	0	0.166667	9901707	0.000000
318732941	225	2	1676.176752	31841	0	0.166667	31975	0	0.166667	9886818	0.000000
318726499	165	1	1677.810394	31871	0	0.166667	31949	0	0.166667	9871780	0.000000
318703228	204	2	1675.646730	31735	0	0.166667	31663	0	0.166667	9856962	0.000000
318721338	212	1	1676.247762	31851	0	0.166667	31944	0	0.166667	9842065	0.000000
318716761	193	1	1677.361771	31886	0	0.166667	31985	0	0.166667	9827322	0.000000
318724977	187	0	1676.766888	32076	0	0.166667	31984	0	0.166667	9812682	0.000000
318723232	187	1	1677.984718	31913	0	0.166667	32022	0	0.166667	9798006	0.000000
318737104	141	1	1675.050353	32067	0	0.166667	31891	0	0.166667	9783186	0.000000
318736059	160	1	1674.980754	31727	1	0.378860	31759	0	0.166667	9768474	0.000000
318701455	164	0	1675.840895	31829	0	0.177184	32002	0	0.166667	9753733	0.000000
318727067	235	1	1675.184908	31646	0	0.167188	32140	0	0.166667	9739141	0.000000
318726851	177	0	1676.556318	31920	0	0.166693	31773	0	0.166667	9724599	0.000000
318712632	167	0	1676.420723	32026	0	0.166668	31841	0	0.166667	9710075	0.000000
318720536	148	1	1675.282169	31890	0	0.166667	31838	0	0.166667	9695637	0.000000
318729028	144	1	1674.832622	32014	0	0.166667	31676	0	0.166667	9681134	0.000000
318710850	162	1	1674.526459	31912	0	0.166667	31844	0	0.166667	9666581	0.000000
318731312	103	0	1673.891723	31877	0	0.166667	31923	0	0.166667	9652001	0.000000
318719649	118	1	1673.303385	31905	0	0.166667	31832	0	0.166667	9637489	0.000000
318722716	187	0	1674.027872	32048	0	0.166667	31814	0	0.166667	9623004	0.000000
318701884	243	2	1677.152375	31827	0	0.166667	31935	0	0.166667	9608459	-1.#IND00
318718823	267	2	1678.942756	31725	0	0.166667	31755	0	0.166667	9594174	-1.#IND00
318723471	220	2	1678.130822	31784	0	0.166667	32000	0	0.166667	9579745	-1.#IND00
318736301	142	1	1676.212574	31698	0	0.166667	31864	0	0.166667	9565370	-1.#IND00
318733237	149	1	1674.935919	31899	0	0.166667	31614	0	0.166667	9551024	-1.#IND00
318730640	154	0	1675.132642	31850	0	0.166667	31935	0	0.166667	9536854	-1.#IND00
318718618	100	2	1672.424537	32034	0	0.166667	31890	0	0.166667	9522599	-1.#IND00
318714636	112	1	1672.242523	32096	0	0.166667	32001	0	0.166667	9508368	-1.#IND00
318712076	119	0	1672.763692	31665	0	0.166667	32082	0	0.166667	9494093	-1.#IND00
318730987	103	2	1672.532507	31851	0	0.166667	31897	0	0.166667	9480016	-1.#IND00
318716656	172	2	1674.354267	31997	0	0.166667	31765	0	0.166667	9465874	-1.#IND00
318716906	154	0	1674.747073	31665	0	0.166667	32172	0	0.166667	9451684	-1.#IND00
318735624	129	0	1672.923414	31559	0	0.166667	32051	0	0.166667	9437593	-1.#IND00
318712636	132	0	1673.844779	32006	0	0.166667	31896	0	0.166667	9423254	-1.#IND00
318743845	139	0	1674.278228	31672	0	0.166667	31654	0	0.166667	9409191	-1.#IND00
318728205	133	1	1674.999954	31944	0	0.166667	32009	0	0.166667	9395052	-1.#IND00
318728198	162	4	1674.503073	32028	0	0.166667	32127	0	0.166667	9381031	-1.#IND00
318704390	224	3	1677.468088	31682	0	0.166667	31848	0	0.166667	9367098	-1.#IND00
318721613	128	0	1677.308245	32050	0	0.166667	31557	0	0.166667	9353027	-1.#IND00
318708689	94	0	1672.264984	32142	0	0.166667	31918	0	0.166667	9339147	-1.#IND00
318715202	98	0	1671.424208	31976	0	0.166667	32176	0	0.166667	9325246	-1.#IND00
318727106	156	1	1672.814511	32145	0	0.166667	31894	0	0.166667	9311034	-1.#IND00
318720520	161	0	1674.378082	31758	0	0.166667	31946	0	0.166667	9297022	-1.#IND00
318722293	153	0	1674.602233	31780	0	0.166667	32072	0	0.166667	9283008	-1.#IND00
318724851	146	0	1675.463991	31868	0	0.166667	31784	0	0.166667	9269050	-1.#IND00
318715962	108	0	1675.030045	31983	0	0.166667	31749	0	0.166667	9255268	-1.#IND00
318750520	125	1	1672.964384	31725	0	0.166667	31767	0	0.166667	9241369	-1.#IND00
318738358	180	1	1675.650339	31829	0	0.166667	31852	0	0.166667	9227339	-1.#IND00
318741463	175	0	1678.981495	32068	0	0.166667	31715	0	0.166667	9213553	-1.#IND00
318702547	217	0	1675.042469	31894	0	0.166667	31801	0	0.166667	9199648	-1.#IND00
318716208	199	0	1677.788487	31724	0	0.166667	32023	1	0.204180	9185870	-1.#IND00
318721000	189	1	1676.727182	31851	0	0.166667	31658	2	0.179913	9172136	-1.#IND00
318724711	171	1	1676.015282	31769	0	0.166667	31773	0	0.187838	9158452	-1.#IND00
318704769	168	1	1675.291859	31934	0	0.166667	31988	0	0.167716	9144557	-1.#IND00
318748410	147	0	1674.629870	31798	0	0.166667	31726	0	0.166719	9130703	-1.#IND00
318729412	107	0	1673.788312	31641	0	0.166667	31767	0	0.166669	9117024	-1.#IND00
318708063	131	0	1675.427009	31882	0	0.166667	31794	0	0.166667	9103316	-1.#IND00
318737282	136	0	1674.322406	31687	0	0.166667	31806	4	0.277731	9089592	-1.#IND00
318729158	202	1	1674.584929	31945	0	0.166667	31882	0	0.174350	9076108	-1.#IND00
318717030	160	0	1675.131880	31932	0	0.166667	31780	0	0.167047	9062458	-1.#IND00
318713779	106	0	1673.669129	31828	0	0.166667	31998	0	0.166686	9048807	-1.#IND00
318714087	81	0	1672.593229	31777	0	0.166667	31912	0	0.166668	9035423	-1.#IND00
318713408	112	1	1673.396381	31972	0	0.166667	31697	0	0.166667	9021967	-1.#IND00
318723168	84	0	1671.624169	32017	0	0.166667	31774	0	0.166667	9008327	-1.#IND00
318746134	103	0	1671.961831	31771	0	0.166667	31752	0	0.166667	8994731	-1.#IND00
318738580	92	3	1671.839173	31877	0	0.166667	31748	0	0.166667	8981296	-1.#IND00
318717317	68	0	1671.201274	32005	0	0.166667	31839	0	0.166667	8967821	-1.#IND00
318742786	87	1	1671.919596	31770	0	0.166667	32052	0	0.166667	8954530	-1.#IND00
318714140	130	0	1672.999702	31808	0	0.166667	31879	0	0.166667	8940803	-1.#IND00
318758773	105	0	1672.649287	32151	0	0.166667	32126	0	0.166667	8927412	-1.#IND00
318718603	95	1	1671.285983	32101	0	0.166667	31836	0	0.166667	8913983	-1.#IND00
318724832	184	0	1674.119389	31769	0	0.166667	31988	0	0.166667	8900594	-1.#IND00
318706877	159	1	1675.632733	31909	0	0.166667	31772	0	0.166667	8887496	-1.#IND00
318713639	92	2	1673.451989	32042	0	0.166667	31713	0	0.166667	8874326	-1.#IND00
318715926	79	0	1671.104467	31837	0	0.166667	31883	0	0.166667	8860988	-1.#IND00
318715739	116	1	1671.832981	31809	0	0.166667	31972	0	0.166667	8847859	-1.#IND00
318695004	178	2	1674.368305	32039	0	0.166667	31922	0	0.166667	8834471	-1.#IND00
318719748	144	3	1674.979801	31846	0	0.166667	31786	0	0.166667	8821293	-1.#IND00
318701679	162	2	1675.798992	31950	0	0.166667	31722	0	0.166667	8808055	-1.#IND00
318743311	120	1	1673.533865	31942	0	0.166667	31954	0	0.166667	8794696	-1.#IND00
npatches	nstrain	runtime	dt	init_x	init_y	init_y_blood	init_z	init_S	beta0	beta1	beta2	beta3	mean_beta	B	d	delta	delta_blood	b[0]	mut	m	CTL	c	g	epsilon	k	het	lambda	rho	omega	x_max	patch.dyna	DELTA	A	VA
10000	1	100.000000	0.001000	21900	9499	5000000	0.001000	10000000	3.411835	4.685428	2.436245	5.736314	4	800000000	0.010000	1.000000	432.000000	80000	0.000050	0.004800	0	0.500000	0.000000	2.500000	7.000000	0.500000	0.001000	0.001000	0.010000	31872	0	10.000000	7.000000	1.000000
sus	inf	inf_blood	z	x[0]	y[0][0]	z[0]	x[1]	y[1][0]	z[1]	S[0]	synchrony
219000000	94990000	5000000	10.000000	21900	9499	0.001000	21900	9499	0.001000	10000000	0.000000
266758374	17754812	92825	3941.516320	28030	1212	0.394152	25709	2191	0.394152	10144741	0.000000
308701944	1203696	6277	6325.803353	31630	39	0.632580	30748	199	0.632580	10155002	0.000000
317543762	50581	272	5942.637415	31700	0	0.325883	31786	1	0.687164	10141703	0.000000
318625209	2414	12	2583.694083	31972	0	0.174558	31902	0	0.194341	10126716	0.000000
318704639	416	1	1769.625712	31725	0	0.167058	31853	0	0.168038	10111516	0.000000
318717507	191	3	1687.263688	31695	0	0.166686	31795	0	0.166735	10096196	0.000000
318717061	135	0	1674.332716	31923	0	0.166668	31900	0	0.166670	10081155	0.000000
318699317	128	1	1673.682522	31895	0	0.166667	31933	0	0.166667	10065897	0.000000
318700238	162	0	1674.334025	31753	0	0.166667	31998	0	0.166667	10050961	0.000000
318732676	89	0	1672.585389	31971	0	0.166667	31991	0	0.166667	10035885	0.000000
318714954	139	1	1671.602170	32019	0	0.166667	31834	0	0.166667	10020856	0.000000
318713291	105	0	1671.428308	31889	0	0.166667	31846	0	0.166667	10005851	0.000000
318735540	142	1	1672.958500	31794	0	0.166667	31947	0	0.166667	9990971	0.000000
318715670	113	0	1675.106621	31683	0	0.166667	31802	0	0.166667	9975854	0.000000
318723416	91	0	1671.449041	31822	0	0.166667	31623	0	0.166667	9960667	0.000000
318740041	111	0	1672.548138	31766	0	0.166667	31913	0	0.166667	9945797	0.000000
318736194	117	1	1672.620268	31817	0	0.166667	32160	0	0.166667	9930949	0.000000
318739590	103	1	1671.549457	31826	0	0.166667	31818	0	0.166667	9915910	0.000000
318735008	133	0	1673.229657	31951	0	0.166667	31839	0	0.166667	9901214	0.000000
318733773	144	1	1672.677389	32051	0	0.166667	31667	0	0.166667	9886485	0.000000
318730927	117	0	1673.685987	31894	0	0.166667	31749	0	0.166667	9871511	0.000000
318724865	112	0	1674.803998	31717	0	0.166667	31716	0	0.166667	9856508	0.000000
318745631	71	0	1671.165856	32070	0	0.166667	31879	0	0.166667	9841761	0.000000
318738331	100	0	1671.090077	31823	0	0.166667	31889	0	0.166667	9826986	0.000000
318734124	103	0	1671.597438	31810	0	0.166667	31972	0	0.166667	9812456	0.000000
318704394	129	0	1673.768576	31932	0	0.166667	31754	0	0.166667	9797717	0.000000
318723993	169	0	1673.834351	31972	0	0.166667	31737	0	0.166667	9783152	0.000000
318705382	135	0	1674.794970	31999	0	0.166667	31857	0	0.166667	9768497	0.000000
318757903	101	1	1673.142687	31972	0	0.166667	31794	0	0.166667	9753870	0.000000
318720678	124	0	1673.665195	31765	0	0.166667	31961	0	0.166667	9739498	0.000000
318732853	165	0	1673.669926	32000	0	0.166667	32115	0	0.166667	9724895	0.000000
318721260	137	1	1675.175446	31827	0	0.166667	31925	0	0.166667	9710278	0.000000
318740112	99	1	1673.379585	31997	0	0.166667	31831	0	0.166667	9695677	0.000000
318716728	100	0	1671.942647	31653	0	0.166667	31824	0	0.166667	9680999	0.000000
318724628	89	1	1671.355814	31946	0	0.166667	31828	0	0.166667	9666455	0.000000
318727388	78	0	1670.851746	31803	0	0.166667	31945	0	0.166667	9652021	0.000000
318729104	109	1	1672.433567	31802	0	0.166667	31556	0	0.166667	9637500	0.000000
318729345	119	0	1673.642872	31822	0	0.166667	31774	0	0.166667	9623189	0.000000
318718099	101	0	1672.367337	31865	0	0.166667	32053	0	0.166667	9608746	0.000000
318746530	104	0	1672.085135	31819	0	0.166667	31839	0	0.166667	9594454	-1.#IND00
318734328	112	2	1673.151407	32125	0	0.166667	31572	0	0.166667	9580137	-1.#IND00
318735704	49	1	1670.028723	31799	0	0.166667	31815	0	0.166667	9565832	-1.#IND00
318725847	108	0	1671.292229	31990	0	0.166667	31901	0	0.166667	9551547	-1.#IND00
318728226	120	1	1670.913413	31611	0	0.166667	31671	0	0.166667	9537428	-1.#IND00
318705528	151	2	1672.685670	31704	0	0.166667	31632	0	0.166667	9523122	-1.#IND00
318730299	114	0	1672.982003	31727	0	0.166667	31779	0	0.166667	9508955	-1.#IND00
318702227	121	2	1672.222878	31985	0	0.166667	31974	0	0.166667	9494634	-1.#IND00
318734883	148	0	1674.220477	31870	0	0.166667	31818	0	0.166667	9480319	-1.#IND00
318736077	96	0	1672.227427	31743	0	0.166667	31836	0	0.166667	9466211	-1.#IND00
318727038	104	0	1672.859803	31889	0	0.166667	31903	0	0.166667	9451952	-1.#IND00
318730233	126	0	1673.191219	31678	0	0.166667	32077	0	0.166667	9437733	-1.#IND00
318726632	142	0	1672.376186	31742	0	0.166667	31856	0	0.166667	9423687	-1.#IND00
318701332	126	0	1672.985349	31880	0	0.166667	32007	0	0.166667	9409339	-1.#IND00
318699326	111	0	1672.150012	31810	0	0.166667	31936	0	0.166667	9395164	-1.#IND00
318729690	175	0	1673.340876	32019	0	0.166667	31930	0	0.166667	9381158	-1.#IND00
318700506	125	1	1674.442862	31749	0	0.166667	31836	0	0.166667	9366955	-1.#IND00
318712624	98	1	1671.908688	31923	0	0.166667	32098	0	0.166667	9352917	-1.#IND00
318725920	121	1	1671.323212	31761	0	0.166667	31816	0	0.166667	9338943	-1.#IND00
318723674	115	1	1673.348372	31775	0	0.166667	31731	0	0.166667	9324907	-1.#IND00
318720189	111	2	1672.201900	31970	0	0.166667	31831	0	0.166667	9310862	-1.#IND00
318704827	108	0	1671.622039	31685	0	0.166667	31539	0	0.166667	9296847	-1.#IND00
318711358	108	1	1671.335430	31697	0	0.166667	31727	0	0.166667	9283042	-1.#IND00
318726910	134	0	1673.109509	32001	0	0.166667	32006	0	0.166667	9269144	-1.#IND00
318725285	88	1	1672.362016	31672	0	0.166667	31848	0	0.166667	9255481	-1.#IND00
318725926	125	1	1672.352262	31669	0	0.166667	31793	0	0.166667	9241608	-1.#IND00
318743657	130	1	1673.866970	31655	0	0.166667	31842	0	0.166667	9227682	-1.#IND00
318719961	131	0	1673.749795	31778	0	0.166667	31861	0	0.166667	9213920	-1.#IND00
318730147	120	1	1673.532560	31942	0	0.166667	32011	0	0.166667	9200032	-1.#IND00
318723376	89	1	1672.356503	31814	0	0.166667	32062	0	0.166667	9186283	-1.#IND00
318716078	93	2	1671.138454	31871	0	0.166667	31917	0	0.166667	9172595	-1.#IND00
318708947	83	1	1671.325229	32100	0	0.166667	31913	0	0.166667	9158648	-1.#IND00
318714424	94	0	1671.834842	31945	0	0.166667	31733	0	0.166667	9144999	-1.#IND00
318735210	90	2	1671.874990	31988	0	0.166667	31966	0	0.166667	9131421	-1.#IND00
318706772	110	0	1671.156279	31770	0	0.166667	31927	0	0.166667	9117545	-1.#IND00
318723786	140	1	1673.229934	32064	0	0.166667	31688	0	0.166667	9103917	-1.#IND00
318730548	135	2	1671.698299	32268	0	0.166667	32141	0	0.166667	9090177	-1.#IND00
318742482	116	0	1673.935580	31619	0	0.166667	32111	0	0.166667	9076463	-1.#IND00
318724205	130	1	1672.372684	31927	0	0.166667	31853	0	0.166667	9062724	-1.#IND00
318705394	157	0	1674.204944	31897	0	0.166667	31904	0	0.166667	9049039	-1.#IND00
318723200	114	1	1672.900148	31662	0	0.166667	31636	0	0.166667	9035383	-1.#IND00
318718172	99	0	1671.893526	31799	0	0.166667	31895	0	0.166667	9021577	-1.#IND00
318718561	104	1	1671.876348	32003	0	0.166667	31795	0	0.166667	9008073	-1.#IND00
318717771	78	1	1670.439388	31942	0	0.166667	31852	0	0.166667	8994688	-1.#IND00
318745961	86	0	1670.789899	32023	0	0.166667	31932	0	0.166667	8981144	-1.#IND00
318727776	99	1	1671.693197	31894	0	0.166667	31968	0	0.166667	8967968	-1.#IND00
318738708	143	0	1672.378303	32018	0	0.166667	32068	0	0.166667	8954446	-1.#IND00
318731609	92	1	1672.342704	31671	0	0.166667	31769	0	0.166667	8941085	-1.#IND00
318740125	96	0	1672.568695	31833	0	0.166667	31753	0	0.166667	8927661	-1.#IND00
318732481	96	0	1672.337843	31704	0	0.166667	31779	0	0.166667	8914317	-1.#IND00
318703156	112	1	1672.837989	32058	0	0.166667	31736	0	0.166667	8900659	-1.#IND00
318736015	90	0	1671.503111	31820	0	0.166667	31922	0	0.166667	8887193	-1.#IND00
318722359	107	1	1672.034174	31953	0	0.166667	32001	0	0.166667	8873832	-1.#IND00
318728833	81	0	1671.415831	31767	0	0.166667	31912	0	0.166667	8860650	-1.#IND00
318712783	103	2	1672.359551	31645	0	0.166667	31846	0	0.166667	8847566	-1.#IND00
318722808	94	0	1671.796896	32014	0	0.166667	31731	0	0.166667	8834366	-1.#IND00
318705875	88	0	1672.896364	32061	0	0.166667	32178	0	0.166667	8821417	-1.#IND00
318719767	91	0	1670.988343	32054	0	0.166667	31864	0	0.166667	8808301	-1.#IND00
318730009	145	2	1672.258698	32023	0	0.166667	32066	0	0.166667	8795029	-1.#IND00
318722542	107	0	1672.512720	31900	0	0.166667	31577	0	0.166667	8781911	-1.#IND00
npatches	nstrain	runtime	dt	init_x	init_y	init_y_blood	init_z	init_S	beta0	beta1	beta2	beta3	mean_beta	B	d	delta	delta_blood	b[0]	mut	m	CTL	c	g	epsilon	k	het	lambda	rho	omega	x_max	patch.dyna	DELTA	A	VA
10000	1	100.000000	0.001000	21900	9499	5000000	0.001000	10000000	4.736941	2.998436	2.424504	2.235755	4	800000000	0.010000	1.000000	432.000000	80000	0.000050	0.004800	0	0.500000	0.000000	2.500000	8.000000	0.500000	0.001000	0.001000	0.010000	31872	0	10.000000	7.000000	1.000000
sus	inf	inf_blood	z	x[0]	y[0][0]	z[0]	x[1]	y[1][0]	z[1]	S[0]	synchrony
219000000	94990000	5000000	10.000000	21900	9499	0.001000	21900	9499	0.001000	10000000	0.000000
269936633	14674556	76849	3941.516320	25819	1898	0.394152	28672	814	0.394152	10137722	0.000000
310748859	643057	3426	6324.788621	30845	34	0.632580	31671	18	0.632580	10141752	0.000000
317886431	14964	98	4666.735474	31905	0	0.563240	31940	0	0.221040	10127393	0.000000
318652011	684	1	2022.604821	31936	0	0.186322	31895	0	0.169362	10112231	0.000000
318690363	178	3	1702.568579	31875	0	0.167641	32019	0	0.166800	10096994	0.000000
318728390	78	1	1673.957743	31889	0	0.166715	31956	0	0.166673	10081985	0.000000
318728805	107	0	1671.367900	31906	0	0.166669	31789	0	0.166667	10066748	0.000000
318738025	106	1	1671.829858	32116	0	0.166667	32005	0	0.166667	10051629	0.000000
318718667	86	0	1671.678897	31836	0	0.166667	32092	0	0.166667	10036517	0.000000
318755228	74	0	1670.326161	31971	0	0.166667	31909	0	0.166667	10021307	0.000000
318722782	50	0	1669.558139	31963	0	0.166667	31954	0	0.166667	10006173	0.000000
318716140	75	1	1670.348978	32180	0	0.166667	32031	0	0.166667	9991199	0.000000
318697870	82	0	1670.761792	31870	0	0.166667	31763	0	0.166667	9976327	0.000000
318753809	82	1	1670.870919	31826	0	0.166667	31764	0	0.166667	9961301	0.000000
318716761	64	2	1669.971219	31716	0	0.166667	31697	0	0.166667	9946552	0.000000
318730054	90	1	1670.241227	31720	0	0.166667	32096	0	0.166667	9931898	0.000000
318731539	117	0	1671.363200	31942	0	0.166667	32013	0	0.166667	9916977	0.000000
318723622	98	0	1671.669174	31958	0	0.166667	31700	0	0.166667	9902103	0.000000
318749757	61	0	1670.810848	31746	0	0.166667	31928	0	0.166667	9887380	0.000000
318749204	65	1	1669.961599	31757	0	0.166667	32079	0	0.166667	9872678	0.000000
318736191	77	1	1670.897884	31861	0	0.166667	31926	0	0.166667	9857823	0.000000
318705535	80	2	1672.277105	32168	0	0.166667	31691	0	0.166667	9842953	0.000000
318694307	91	0	1670.312064	31823	0	0.166667	31750	0	0.166667	9828256	0.000000
318716714	74	0	1670.116202	31890	0	0.166667	32021	0	0.166667	9813489	0.000000
318731958	76	1	1671.281162	31980	0	0.166667	32020	0	0.166667	9798750	0.000000
318735079	96	0	1673.128926	31909	0	0.166667	31807	0	0.166667	9784032	0.000000
318739184	98	1	1671.113405	32073	0	0.166667	31806	0	0.166667	9769433	0.000000
318734536	107	0	1671.257651	31957	0	0.166667	31816	0	0.166667	9754846	0.000000
318730470	88	0	1671.359951	31839	0	0.166667	31932	0	0.166667	9740224	0.000000
318742878	76	1	1671.208549	32192	0	0.166667	31825	0	0.166667	9725559	0.000000
318727332	78	2	1671.245033	32028	0	0.166667	31823	0	0.166667	9710875	0.000000
318708289	90	1	1670.484238	31938	0	0.166667	32064	0	0.166667	9696390	0.000000
318726592	114	0	1671.203083	32239	0	0.166667	31628	0	0.166667	9681631	0.000000
318724508	68	0	1671.149409	31737	0	0.166667	31810	0	0.166667	9667174	0.000000
318722251	73	0	1671.178485	31799	0	0.166667	31787	0	0.166667	9652774	0.000000
318726455	105	1	1671.543610	31870	0	0.166667	31908	0	0.166667	9638352	0.000000
318744567	137	0	1673.172865	31943	0	0.166667	31949	0	0.166667	9623707	0.000000
318712674	83	0	1672.061878	31896	0	0.166667	31883	0	0.166667	9609318	0.000000
318738000	73	0	1670.228378	31738	0	0.166667	31747	0	0.166667	9595057	0.000000
318721128	80	1	1670.311141	31855	0	0.166667	32095	0	0.166667	9580634	-1.#IND00
318705522	91	1	1670.341710	31826	0	0.166667	31771	0	0.166667	9566443	-1.#IND00
318716811	99	0	1670.813865	31646	0	0.166667	31873	0	0.166667	9552138	-1.#IND00
318719095	61	1	1670.961762	31974	0	0.166667	31847	0	0.166667	9537714	-1.#IND00
318712765	75	2	1670.473445	32081	0	0.166667	31932	0	0.166667	9523215	-1.#IND00
318738592	126	2	1672.165568	31841	0	0.166667	32161	0	0.166667	9509145	-1.#IND00
318727715	128	1	1672.903377	32125	0	0.166667	31748	0	0.166667	9494927	-1.#IND00
318719826	147	0	1673.386939	31944	0	0.166667	32006	0	0.166667	9480782	-1.#IND00
318718007	73	2	1671.166948	31806	0	0.166667	31841	0	0.166667	9466373	-1.#IND00
318738739	89	1	1671.606055	31843	0	0.166667	31822	0	0.166667	9452079	-1.#IND00
318717657	54	1	1669.886764	31996	0	0.166667	31927	0	0.166667	9437907	-1.#IND00
318704459	93	0	1671.605776	31790	0	0.166667	31808	0	0.166667	9423625	-1.#IND00
318730214	109	0	1672.005935	31924	0	0.166667	31925	0	0.166667	9409468	-1.#IND00
318707289	64	1	1670.683248	31849	0	0.166667	31937	0	0.166667	9395331	-1.#IND00
318727514	54	0	1669.211752	32056	0	0.166667	31940	0	0.166667	9381349	-1.#IND00
318719257	107	1	1671.284668	31988	0	0.166667	31988	0	0.166667	9367111	-1.#IND00
318725382	80	2	1671.684937	32001	0	0.166667	32163	0	0.166667	9352977	-1.#IND00
318708268	91	0	1670.953156	31973	0	0.166667	32018	0	0.166667	9338866	-1.#IND00
318705232	98	0	1671.143505	31969	0	0.166667	32032	0	0.166667	9324673	-1.#IND00
318709363	93	0	1670.688207	32021	0	0.166667	31898	0	0.166667	9310652	-1.#IND00
318728318	59	0	1670.034718	31815	0	0.166667	31825	0	0.166667	9296587	-1.#IND00
318719870	73	2	1669.726013	31922	0	0.166667	31764	0	0.166667	9282659	-1.#IND00
318713144	82	2	1670.784416	31762	0	0.166667	31963	0	0.166667	9268574	-1.#IND00
318720359	98	1	1671.927484	31950	0	0.166667	31802	0	0.166667	9254588	-1.#IND00
318724415	86	0	1670.288852	31737	0	0.166667	31741	0	0.166667	9240715	-1.#IND00
318714229	123	1	1671.376299	31957	0	0.166667	31891	0	0.166667	9226814	-1.#IND00
318710223	91	1	1672.672828	31981	0	0.166667	31829	0	0.166667	9212951	-1.#IND00
318741970	95	0	1671.082766	31937	0	0.166667	31974	0	0.166667	9199181	-1.#IND00
318717161	85	1	1671.429232	31884	0	0.166667	31875	0	0.166667	9185399	-1.#IND00
318710347	81	1	1670.635971	31962	0	0.166667	31558	0	0.166667	9171522	-1.#IND00
318731133	83	1	1670.626115	31785	0	0.166667	31817	0	0.166667	9157818	-1.#IND00
318715224	128	0	1672.625380	31770	0	0.166667	31926	0	0.166667	9143971	-1.#IND00
318724900	76	0	1670.739716	32075	0	0.166667	31669	0	0.166667	9130366	-1.#IND00
318702312	96	0	1671.581029	31599	0	0.166667	31743	0	0.166667	9116653	-1.#IND00
318703900	64	0	1670.603902	31787	0	0.166667	32024	0	0.166667	9102976	-1.#IND00
318719311	96	0	1670.274628	32062	0	0.166667	31643	0	0.166667	9089410	-1.#IND00
318720905	75	0	1670.398118	31841	0	0.166667	31593	0	0.166667	9075633	-1.#IND00
318739676	100	1	1670.912405	31874	0	0.166667	31854	0	0.166667	9062057	-1.#IND00
318708063	61	2	1670.740555	32122	0	0.166667	31920	0	0.166667	9048344	-1.#IND00
318725361	83	0	1670.591783	32010	0	0.166667	31633	0	0.166667	9034707	-1.#IND00
318716272	106	0	1671.778028	31896	0	0.166667	31849	0	0.166667	9021154	-1.#IND00
318732010	81	0	1671.212993	31785	0	0.166667	31936	0	0.166667	9007704	-1.#IND00
318726572	98	0	1671.692633	31803	0	0.166667	31766	0	0.166667	8994225	-1.#IND00
318721941	96	2	1671.512895	31972	0	0.166667	31734	0	0.166667	8980493	-1.#IND00
318705654	65	0	1669.974608	31686	0	0.166667	31922	0	0.166667	8967103	-1.#IND00
318699003	72	0	1670.174064	31949	0	0.166667	31907	0	0.166667	8953767	-1.#IND00
318746893	72	2	1670.313108	31924	0	0.166667	31747	0	0.166667	8940418	-1.#IND00
318730230	46	1	1669.707798	31906	0	0.166667	31851	0	0.166667	8927091	-1.#IND00
318713311	61	0	1668.806397	31887	0	0.166667	31797	0	0.166667	8913750	-1.#IND00
318734992	62	1	1670.265104	31970	0	0.166667	31983	0	0.166667	8900424	-1.#IND00
318712581	76	1	1669.738793	32046	0	0.166667	32125	0	0.166667	8887133	-1.#IND00
318750289	77	0	1670.430244	31994	0	0.166667	31711	0	0.166667	8873644	-1.#IND00
318726446	74	0	1671.290038	31919	0	0.166667	32082	0	0.166667	8860372	-1.#IND00
318729543	132	0	1671.755822	31908	0	0.166667	31975	0	0.166667	8846865	-1.#IND00
318732336	117	1	1672.172814	32013	0	0.166667	32146	0	0.166667	8833615	-1.#IND00
318750559	92	0	1672.571222	31945	0	0.166667	31845	0	0.166667	8820278	-1.#IND00
318736855	106	1	1673.098612	31700	0	0.166667	32003	0	0.166667	8807059	-1.#IND00
318738198	92	0	1671.638846	31795	0	0.166667	32027	0	0.166667	8793850	-1.#IND00
318716240	60	2	1669.426349	31897	0	0.166667	31772	0	0.166667	8780634	-1.#IND00
318740367	74	0	1670.450231	31885	0	0.166667	31833	0	0.166667	8767461	-1.#IND00
npatches	nstrain	runtime	dt	init_x	init_y	init_y_blood	init_z	init_S	beta0	beta1	beta2	beta3	mean_beta	B	d	delta	delta_blood	b[0]	mut	m	CTL	c	g	epsilon	k	het	lambda	rho	omega	x_max	patch.dyna	DELTA	A	VA
10000	1	100.000000	0.001000	21900	9499	5000000	0.001000	10000000	4.777482	3.377572	3.448275	4.453131	4	800000000	0.010000	1.000000	432.000000	80000	0.000050	0.004800	0	0.500000	0.000000	2.500000	9.000000	0.500000	0.001000	0.001000	0.010000	31872	0	10.000000	7.000000	1.000000
sus	inf	inf_blood	z	x[0]	y[0][0]	z[0]	x[1]	y[1][0]	z[1]	S[0]	synchrony
219000000	94990000	5000000	10.000000	21900	9499	0.001000	21900	9499	0.001000	10000000	0.000000
273011978	12024144	62767	3941.516320	26063	1633	0.394152	28239	839	0.394152	10130951	0.000000
312263773	331384	1749	6301.052351	31207	48	0.632580	31357	16	0.632580	10129833	0.000000
318131761	4625	33	3542.151713	31712	0	0.273903	31854	1	0.449695	10115008	0.000000
318667077	257	2	1824.806549	31937	0	0.171982	31874	0	0.180694	10099838	0.000000
318699794	103	0	1682.979485	31872	0	0.166930	31867	0	0.167362	10084787	0.000000
318718034	80	1	1672.054947	32033	0	0.166680	31915	0	0.166701	10069361	0.000000
318730590	48	0	1669.646960	31703	0	0.166667	32003	0	0.166668	10054136	0.000000
318726557	84	0	1669.975663	32000	0	0.166667	31522	0	0.166667	10039059	0.000000
318724165	94	1	1671.252044	31841	0	0.166667	31912	0	0.166667	10023979	0.000000
318732619	113	0	1671.997759	31764	0	0.166667	31534	0	0.166667	10008914	0.000000
318727969	103	0	1672.374645	31673	0	0.166667	31837	0	0.166667	9993804	0.000000
318733751	64	0	1671.015600	32097	0	0.166667	31756	0	0.166667	9978796	0.000000
318703516	71	2	1669.404393	32058	0	0.166667	31750	0	0.166667	9963912	0.000000
318718034	57	0	1669.059218	32031	0	0.166667	31888	0	0.166667	9948854	0.000000
318738438	60	1	1670.249633	31762	0	0.166667	31757	0	0.166667	9933895	0.000000
318697064	84	0	1670.214154	31809	0	0.166667	31733	0	0.166667	9919025	0.000000
318710068	87	0	1670.294403	31868	0	0.166667	31741	0	0.166667	9904325	0.000000
318721394	88	0	1670.915400	32080	0	0.166667	31979	0	0.166667	9889587	0.000000
318705103	76	1	1669.875620	31986	0	0.166667	31721	0	0.166667	9874851	0.000000
318735431	91	0	1671.030862	31778	0	0.166667	31849	0	0.166667	9860110	0.000000
318724171	91	0	1670.548831	31890	0	0.166667	32132	0	0.166667	9845324	0.000000
318729736	95	0	1670.968282	32036	0	0.166667	32092	0	0.166667	9830521	0.000000
318735781	115	0	1672.221688	32065	0	0.166667	32045	0	0.166667	9815938	0.000000
318758473	118	0	1673.458587	31865	0	0.166667	32017	0	0.166667	9801113	0.000000
318735002	71	0	1672.095367	32012	0	0.166667	31721	0	0.166667	9786543	0.000000
318734823	75	0	1670.472263	32001	0	0.166667	31790	0	0.166667	9771714	0.000000
318738125	79	0	1670.238990	31815	0	0.166667	31792	0	0.166667	9757189	0.000000
318725380	74	1	1670.877177	31944	0	0.166667	31927	0	0.166667	9742613	0.000000
318723919	49	0	1669.399639	31894	0	0.166667	31767	0	0.166667	9727797	0.000000
318719322	69	0	1670.378667	31842	0	0.166667	31903	0	0.166667	9713213	0.000000
318733616	92	0	1670.599786	31951	0	0.166667	32059	0	0.166667	9698716	0.000000
318731062	124	1	1673.411894	31904	0	0.166667	32047	0	0.166667	9684205	0.000000
318711244	99	2	1672.176911	31919	0	0.166667	32027	0	0.166667	9669762	0.000000
318725434	86	2	1671.588697	32026	0	0.166667	32054	0	0.166667	9655391	0.000000
318713715	74	0	1670.406235	32005	0	0.166667	31858	0	0.166667	9640918	0.000000
318716103	68	1	1670.551789	31959	0	0.166667	31731	0	0.166667	9626409	0.000000
318703873	68	1	1669.955197	32020	0	0.166667	31984	0	0.166667	9611913	0.000000
318724847	99	0	1670.335156	32010	0	0.166667	31992	0	0.166667	9597600	0.000000
318727548	67	0	1670.305136	31844	0	0.166667	31809	0	0.166667	9583181	0.000000
318727980	77	0	1670.283358	32084	0	0.166667	31957	0	0.166667	9568790	-1.#IND00
318730131	94	1	1670.466134	31914	0	0.166667	31680	0	0.166667	9554364	-1.#IND00
318738819	101	1	1671.397646	31895	0	0.166667	31935	0	0.166667	9540018	-1.#IND00
318719713	105	0	1671.348482	31682	0	0.166667	32010	0	0.166667	9525661	-1.#IND00
318721086	92	1	1671.664213	31710	0	0.166667	31904	0	0.166667	9511412	-1.#IND00
318729243	51	0	1669.660291	31887	0	0.166667	32012	0	0.166667	9497340	-1.#IND00
318745718	83	0	1670.489350	31944	0	0.166667	31948	0	0.166667	9483117	-1.#IND00
318715249	86	0	1670.080732	31656	0	0.166667	31895	0	0.166667	9468921	-1.#IND00
318728503	53	0	1670.847219	31988	0	0.166667	31956	0	0.166667	9454668	-1.#IND00
318737651	71	0	1669.918677	31873	0	0.166667	31804	0	0.166667	9440570	-1.#IND00
318731518	54	0	1669.190916	31953	0	0.166667	32076	0	0.166667	9426669	-1.#IND00
318733263	73	0	1668.775346	31922	0	0.166667	31845	0	0.166667	9412576	-1.#IND00
318730421	55	0	1669.587265	31936	0	0.166667	31723	0	0.166667	9398550	-1.#IND00
318728365	102	0	1671.105370	32391	0	0.166667	31971	0	0.166667	9384234	-1.#IND00
318701946	75	0	1671.011265	31558	0	0.166667	31787	0	0.166667	9370142	-1.#IND00
318724297	106	0	1670.990049	31807	0	0.166667	31724	0	0.166667	9356226	-1.#IND00
318736521	73	1	1670.844774	31648	0	0.166667	31901	0	0.166667	9342158	-1.#IND00
318705823	74	1	1670.134915	31752	0	0.166667	31942	0	0.166667	9328144	-1.#IND00
318705390	48	1	1669.078498	31719	0	0.166667	31825	0	0.166667	9314041	-1.#IND00
318730000	60	0	1670.103299	32117	0	0.166667	31752	0	0.166667	9300167	-1.#IND00
318712715	74	2	1670.142506	32065	0	0.166667	31924	0	0.166667	9286163	-1.#IND00
318720524	68	0	1669.606302	31922	0	0.166667	31917	0	0.166667	9272238	-1.#IND00
318715885	72	1	1670.356158	31880	0	0.166667	31911	0	0.166667	9258524	-1.#IND00
318738698	68	1	1670.085226	32038	0	0.166667	31919	0	0.166667	9244512	-1.#IND00
318710170	46	0	1669.368517	31805	0	0.166667	31691	0	0.166667	9230615	-1.#IND00
318729392	59	1	1669.231970	31912	0	0.166667	31955	0	0.166667	9216840	-1.#IND00
318725503	89	1	1670.780798	31810	0	0.166667	32044	0	0.166667	9203157	-1.#IND00
318715052	90	0	1671.893279	31934	0	0.166667	31713	0	0.166667	9189469	-1.#IND00
318709413	92	0	1670.724583	32007	0	0.166667	31898	0	0.166667	9175931	-1.#IND00
318729677	93	0	1671.006346	31975	0	0.166667	31861	0	0.166667	9162220	-1.#IND00
318732458	77	1	1670.742537	31832	0	0.166667	31704	0	0.166667	9148592	-1.#IND00
318720139	57	0	1670.053059	31700	0	0.166667	31891	0	0.166667	9134874	-1.#IND00
318730553	52	0	1668.803260	31965	0	0.166667	31854	0	0.166667	9121143	-1.#IND00
318737894	56	1	1669.255263	31856	0	0.166667	31909	0	0.166667	9107553	-1.#IND00
318735915	54	0	1668.834330	31907	0	0.166667	31742	0	0.166667	9093818	-1.#IND00
318728462	111	0	1670.095113	31919	0	0.166667	31834	0	0.166667	9080316	-1.#IND00
318723635	83	0	1671.848746	31958	0	0.166667	31798	0	0.166667	9066759	-1.#IND00
318726051	74	1	1670.995733	31918	0	0.166667	31990	0	0.166667	9053109	-1.#IND00
318707226	85	0	1670.648793	31842	0	0.166667	31784	0	0.166667	9039331	-1.#IND00
318724599	71	0	1669.913353	32017	0	0.166667	31942	0	0.166667	9025681	-1.#IND00
318704721	64	0	1669.798209	31842	0	0.166667	31964	0	0.166667	9012111	-1.#IND00
318707658	69	0	1670.938166	31651	0	0.166667	32049	0	0.166667	8998349	-1.#IND00
318701998	48	0	1669.068744	31982	0	0.166667	31709	0	0.166667	8984725	-1.#IND00
318716088	78	0	1669.627299	31714	0	0.166667	31945	0	0.166667	8971288	-1.#IND00
318714778	83	0	1669.521569	31831	0	0.166667	31778	0	0.166667	8957938	-1.#IND00
318717765	63	0	1669.962199	31853	0	0.166667	31892	0	0.166667	8944502	-1.#IND00
318725278	64	1	1669.944287	31981	0	0.166667	32010	0	0.166667	8931032	-1.#IND00
318720851	33	0	1668.792285	31893	0	0.166667	31856	0	0.166667	8917726	-1.#IND00
318737426	67	0	1670.059626	31862	0	0.166667	31921	0	0.166667	8904208	-1.#IND00
318709744	63	0	1669.579813	32099	0	0.166667	31983	0	0.166667	8890674	-1.#IND00
318720033	59	1	1669.768084	31927	0	0.166667	31997	0	0.166667	8877377	-1.#IND00
318744210	74	0	1669.806288	31759	0	0.166667	32032	0	0.166667	8864112	-1.#IND00
318721087	67	0	1669.503376	32010	0	0.166667	31769	0	0.166667	8850998	-1.#IND00
318733913	62	0	1669.828379	31854	0	0.166667	31909	0	0.166667	8837712	-1.#IND00
318752378	98	0	1670.515835	31740	0	0.166667	31837	0	0.166667	8824391	-1.#IND00
318718531	129	1	1672.288115	31805	0	0.166667	32022	0	0.166667	8811181	-1.#IND00
318722711	66	0	1671.640866	31969	0	0.166667	31817	0	0.166667	8798035	-1.#IND00
318706172	51	0	1669.945852	31710	0	0.166667	32125	0	0.166667	8784945	-1.#IND00
318726168	65	1	1669.457031	31855	0	0.166667	31883	0	0.166667	8771744	-1.#IND00
318728175	71	0	1669.205957	31862	0	0.166667	31820	0	0.166667	8758462	-1.#IND00
npatches	nstrain	runtime	dt	init_x	init_y	init_y_blood	init_z	init_S	beta0	beta1	beta2	beta3	mean_beta	B	d	delta	delta_blood	b[0]	mut	m	CTL	c	g	epsilon	k	het	lambda	rho	omega	x_max	patch.dyna	DELTA	A	VA
10000	1	100.000000	0.001000	21900	9499	5000000	0.001000	10000000	4.290193	3.398803	3.167603	2.656788	4	800000000	0.010000	1.000000	432.000000	80000	0.000050	0.004800	0	0.500000	0.000000	2.500000	10.000000	0.500000	0.001000	0.001000	0.010000	31872	0	10.000000	7.000000	1.000000
sus	inf	inf_blood	z	x[0]	y[0][0]	z[0]	x[1]	y[1][0]	z[1]	S[0]	synchrony
219000000	94990000	5000000	10.000000	21900	9499	0.001000	21900	9499	0.001000	10000000	0.000000
275463007	9950605	51873	3941.516320	27125	998	0.394152	28407	646	0.394152	10126355	0.000000
313268221	173515	921	6179.156984	31373	10	0.632580	31257	7	0.632580	10121911	0.000000
318254166	1663	10	2777.209920	31804	0	0.264502	31984	0	0.212246	10106938	0.000000
318691322	141	0	1745.067894	31853	0	0.171516	31838	0	0.168926	10091848	0.000000
318728745	81	0	1674.991081	31821	0	0.166907	31722	0	0.166779	10076477	0.000000
318731693	65	2	1670.210317	32086	0	0.166679	31988	0	0.166672	10061437	0.000000
318747766	54	0	1669.610906	31804	0	0.166667	31659	0	0.166667	10046484	0.000000
318728667	61	1	1669.731502	31795	0	0.166667	31907	0	0.166667	10031427	0.000000
318743261	61	1	1669.440339	32077	0	0.166667	32010	0	0.166667	10016358	0.000000
318722839	87	0	1669.237798	32116	0	0.166667	31879	0	0.166667	10001401	0.000000
318722099	82	0	1670.840991	31932	0	0.166667	31829	0	0.166667	9986457	0.000000
318746209	59	0	1670.388120	31968	0	0.166667	31805	0	0.166667	9971279	0.000000
318751116	58	1	1669.384116	31925	0	0.166667	31758	0	0.166667	9956387	0.000000
318739867	92	0	1670.620136	32174	0	0.166667	31920	0	0.166667	9941205	0.000000
318727395	60	0	1670.405693	32021	0	0.166667	31809	0	0.166667	9926296	0.000000
318739254	51	0	1669.772503	31786	0	0.166667	31778	0	0.166667	9911493	0.000000
318712536	88	0	1670.609924	31815	0	0.166667	32017	0	0.166667	9896546	0.000000
318729252	72	0	1671.232012	32028	0	0.166667	31740	0	0.166667	9881644	0.000000
318727461	75	0	1670.760128	31751	0	0.166667	31888	0	0.166667	9866926	0.000000
318727249	69	0	1669.298555	31976	0	0.209097	31901	0	0.166667	9852297	0.000000
318726381	72	1	1669.950564	31840	0	0.168770	31661	0	0.166667	9837388	0.000000
318719908	63	0	1670.959060	32060	0	0.166771	32124	0	0.166667	9822663	0.000000
318732716	104	1	1669.935916	31859	0	0.166672	31933	0	0.166667	9807831	0.000000
318705604	82	0	1669.932144	31879	0	0.166667	31912	0	0.166667	9793111	0.000000
318694095	67	2	1670.191528	31950	0	0.166667	31664	0	0.166667	9778330	0.000000
318728363	73	0	1669.617252	31987	0	0.166667	31774	0	0.166667	9763739	0.000000
318704975	76	0	1670.164479	31777	0	0.166667	31938	0	0.167424	9749093	0.000000
318717300	36	2	1669.052687	31830	0	0.166667	31799	0	0.166704	9734535	0.000000
318709634	47	0	1668.921045	32065	0	0.166667	31758	0	0.166669	9719841	0.000000
318713133	54	0	1669.635807	31841	0	0.166667	31893	0	0.166667	9705376	0.000000
318729829	33	0	1668.135011	31850	0	0.166667	31866	0	0.166667	9690854	0.000000
318723660	86	0	1670.539620	31742	0	0.166667	32169	0	0.166667	9676187	0.000000
318714956	64	0	1671.122663	31825	0	0.166667	31818	0	0.166667	9661761	0.000000
318748068	74	1	1670.280950	32052	0	0.166667	31791	0	0.166667	9647133	0.000000
318722694	69	0	1669.821757	31944	0	0.166667	31864	0	0.166667	9632753	0.000000
318728045	71	1	1670.211413	31663	0	0.166667	32150	0	0.166667	9618437	0.000000
318708118	57	1	1670.561033	31967	0	0.166667	31896	0	0.166667	9604198	0.000000
318725774	64	0	1669.580511	31884	0	0.166667	31909	0	0.166667	9589863	0.000000
318709941	65	1	1669.535302	32042	0	0.166667	32050	0	0.166667	9575562	0.000000
318728509	88	0	1670.243346	31725	0	0.166667	31900	0	0.166667	9560954	-1.#IND00
318725294	87	1	1670.703595	31848	0	0.166667	31797	0	0.166667	9546438	-1.#IND00
318717435	62	0	1669.796264	31920	0	0.166667	31929	0	0.166667	9531887	-1.#IND00
318729114	70	1	1669.587840	31879	0	0.166667	31912	0	0.166667	9517629	-1.#IND00
318730607	67	0	1670.062860	31758	0	0.166667	31988	0	0.166667	9503475	-1.#IND00
318733023	86	0	1671.106402	31740	0	0.166667	31717	0	0.166667	9489321	-1.#IND00
318729718	87	2	1670.165015	32078	0	0.166667	31920	0	0.166667	9475255	-1.#IND00
318706945	52	0	1669.577416	31750	0	0.166667	32022	0	0.166667	9461125	-1.#IND00
318744503	59	0	1668.894422	31759	0	0.166667	31815	0	0.166667	9447013	-1.#IND00
318732322	84	0	1669.773653	31671	0	0.166667	32113	0	0.166667	9432886	-1.#IND00
318724913	59	0	1670.224052	31718	0	0.166667	31746	0	0.166667	9418627	-1.#IND00
318740657	48	0	1669.528467	32027	0	0.166667	31733	0	0.166667	9404532	-1.#IND00
318715494	63	2	1668.889413	31909	0	0.166667	31990	0	0.166667	9390482	-1.#IND00
318702202	73	0	1669.878475	31897	0	0.166667	31720	0	0.166667	9376563	-1.#IND00
318720319	70	0	1669.929525	31825	0	0.166667	31845	0	0.166667	9362738	-1.#IND00
318712124	87	0	1670.604791	31929	0	0.166667	31964	0	0.166667	9348574	-1.#IND00
318701353	52	0	1669.811107	31770	0	0.166667	31905	0	0.166667	9334549	-1.#IND00
318708885	34	1	1669.071021	31829	0	0.166667	31982	0	0.166667	9320539	-1.#IND00
318722046	52	0	1669.250770	31764	0	0.166667	31842	0	0.166667	9306534	-1.#IND00
318736350	42	0	1668.438077	31973	0	0.166667	31908	0	0.166667	9292737	-1.#IND00
318731302	87	0	1671.025663	31777	0	0.166667	31754	0	0.166667	9278542	-1.#IND00
318717550	66	2	1669.413059	31875	0	0.166667	31797	0	0.166667	9264451	-1.#IND00
318711438	56	0	1670.055969	31878	0	0.166667	31891	0	0.166667	9250545	-1.#IND00
318727908	76	0	1670.905235	32031	0	0.166667	31749	0	0.166667	9236719	-1.#IND00
318708140	38	0	1669.012112	32011	0	0.166667	31894	0	0.166667	9223017	-1.#IND00
318725045	69	0	1668.985887	31983	0	0.166667	32054	0	0.166667	9209218	-1.#IND00
318721003	42	0	1669.385298	31965	0	0.166667	31834	0	0.166667	9195300	-1.#IND00
318733009	64	1	1669.288202	31990	0	0.166667	31866	0	0.166667	9181286	-1.#IND00
318721429	60	0	1669.763770	31659	0	0.166667	31906	0	0.166667	9167520	-1.#IND00
318722132	47	0	1669.368379	31971	0	0.166667	31677	0	0.166667	9153641	-1.#IND00
318729159	76	0	1669.603309	31939	0	0.166667	32178	0	0.166667	9139935	-1.#IND00
318717130	90	0	1670.632670	31922	0	0.166667	31735	0	0.166667	9126223	-1.#IND00
318709914	76	0	1669.921971	31785	0	0.166667	31899	0	0.166667	9112673	-1.#IND00
318722268	65	0	1669.608478	32068	0	0.166667	31844	0	0.166667	9098913	-1.#IND00
318720970	73	1	1669.707604	31780	0	0.166667	32110	0	0.166667	9085226	-1.#IND00
318731740	63	0	1669.814069	31714	0	0.166667	31961	0	0.166667	9071507	-1.#IND00
318714981	82	0	1669.021660	31790	0	0.166667	32085	0	0.166667	9057941	-1.#IND00
318733792	73	0	1670.423135	31733	0	0.166667	31750	0	0.166667	9044450	-1.#IND00
318723425	87	0	1669.546871	31710	0	0.166667	31782	0	0.166667	9030758	-1.#IND00
318709704	85	1	1670.223663	32063	0	0.166667	31823	0	0.166667	9017239	-1.#IND00
318719894	79	0	1670.289241	31759	0	0.166667	32007	0	0.166667	9003772	-1.#IND00
318717535	62	0	1671.069504	31812	0	0.166667	31776	0	0.166667	8990155	-1.#IND00
318713875	62	1	1669.802926	31849	0	0.166667	31775	0	0.166667	8976654	-1.#IND00
318710270	44	0	1669.541322	31994	0	0.166667	31792	0	0.166667	8963108	-1.#IND00
318725489	47	0	1669.146722	31740	0	0.166667	32032	0	0.166667	8949718	-1.#IND00
318699125	108	0	1670.653573	31853	0	0.166667	31790	0	0.166667	8936150	-1.#IND00
318734063	65	1	1670.385046	31829	0	0.166667	31521	0	0.166667	8922734	-1.#IND00
318738417	94	0	1670.236440	31758	0	0.166667	31716	0	0.166667	8909311	-1.#IND00
318728345	68	1	1670.328418	32032	0	0.166667	31824	0	0.166667	8896114	-1.#IND00
318685244	62	1	1669.754613	32055	0	0.166667	31790	0	0.166667	8882712	-1.#IND00
318761130	62	0	1670.401627	32019	0	0.166667	31767	0	0.166667	8869538	-1.#IND00
318726894	35	0	1669.272007	31795	0	0.166667	31890	0	0.166667	8856484	-1.#IND00
318719940	78	2	1669.516651	31925	0	0.166667	31717	0	0.166667	8843244	-1.#IND00
318699622	58	0	1668.542329	31795	0	0.166667	31894	0	0.166667	8829920	-1.#IND00
318710605	46	1	1669.772406	31967	0	0.166667	31729	0	0.166667	8816738	-1.#IND00
318736253	37	1	1668.650962	31889	0	0.166667	32033	0	0.166667	8803436	-1.#IND00
318711107	38	0	1668.671884	31856	0	0.166667	32152	0	0.166667	8790440	-1.#IND00
318713314	56	0	1669.324373	31796	0	0.166667	31997	0	0.166667	8777382	-1.#IND00
318771523	65	0	1669.674835	31959	0	0.166667	31756	0	0.166667	8764220	-1.#IND00
318725280	70	0	1669.291781	31757	0	0.166667	31936	0	0.166667	8751033	-1.#IND00
npatches	nstrain	runtime	dt	init_x	init_y	init_y_blood	init_z	init_S	beta0	beta1	beta2	beta3	mean_beta	B	d	delta	delta_blood	b[0]	mut	m	CTL	c	g	epsilon	k	het	lambda	rho	omega	x_max	patch.dyna	DELTA	A	VA
10000	1	100.000000	0.001000	21900	9499	5000000	0.001000	10000000	4.480569	2.347576	3.026920	4.335260	4	800000000	0.010000	1.000000	432.000000	80000	0.000050	0.004800	0	0.500000	0.000000	2.500000	11.000000	0.500000	0.001000	0.001000	0.010000	31872	0	10.000000	7.000000	1.000000
sus	inf	inf_blood	z	x[0]	y[0][0]	z[0]	x[1]	y[1][0]	z[1]	S[0]	synchrony
219000000	94990000	5000000	10.000000	21900	9499	0.001000	21900	9499	0.001000	10000000	0.000000
277611855	8240167	43341	3941.516320	27262	865	0.394152	29827	293	0.394152	10121718	0.000000
313992165	90128	461	5941.325700	31355	13	0.632580	31655	0	0.521241	10114721	0.000000
318344465	691	4	2343.498740	31517	0	0.236143	31787	0	0.186274	10099604	0.000000
318694204	82	0	1711.084531	31814	0	0.170110	31978	0	0.167638	10084428	0.000000
318705749	56	0	1671.939600	31935	0	0.166837	31752	0	0.166715	10069343	0.000000
318713282	44	0	1668.975726	31956	0	0.166675	31749	0	0.166669	10054319	0.000000
318726908	64	2	1669.478304	31747	0	0.166667	32034	0	0.166667	10039193	0.000000
318705080	56	0	1669.098713	31814	0	0.166667	31803	0	0.166667	10024110	0.000000
318725451	50	0	1669.630231	31808	0	0.166667	31963	0	0.166667	10009233	0.000000
318747077	78	1	1670.330988	31983	0	0.166667	31957	0	0.166667	9994015	0.000000
318742038	69	0	1669.971673	31793	0	0.166667	31976	0	0.166667	9979073	0.000000
318734029	51	0	1669.277768	31723	0	0.166667	31951	0	0.166667	9964064	0.000000
318716960	65	1	1668.736815	32046	0	0.166667	31981	0	0.166667	9949199	0.000000
318728278	81	0	1671.142913	31797	0	0.166667	31925	0	0.166667	9934287	0.000000
318736490	87	1	1669.602646	31910	0	0.180097	31957	0	0.166667	9919373	0.000000
318735358	61	1	1670.537809	31909	0	0.167332	31841	0	0.166667	9904488	0.000000
318708634	47	0	1668.950050	31797	0	0.166700	31969	0	0.166667	9889759	0.000000
318716088	49	0	1668.770213	31800	0	0.166668	31857	0	0.166667	9874967	0.000000
318733225	58	0	1669.158267	31783	0	0.166667	31990	0	0.166667	9860280	0.000000
318706246	42	1	1668.594349	32058	0	0.166667	32003	0	0.166667	9845568	0.000000
318730142	65	1	1669.602166	31754	0	0.166667	31793	0	0.166667	9830555	0.000000
318734230	66	1	1669.229033	31813	0	0.166667	31867	0	0.166667	9815708	0.000000
318729865	48	0	1669.642169	31889	0	0.166667	31775	0	0.166667	9801190	0.000000
318714969	68	1	1670.502137	31915	0	0.166667	31856	0	0.166667	9786515	0.000000
318759698	62	1	1669.602087	32039	0	0.166667	31734	0	0.166667	9772040	0.000000
318746720	64	2	1669.284331	31879	0	0.166667	31683	0	0.166667	9757540	0.000000
318723407	56	0	1669.768483	31849	0	0.166667	31842	0	0.166667	9742959	0.000000
318729467	51	0	1668.906682	31768	0	0.166667	32076	0	0.166667	9728512	0.000000
318709794	67	0	1669.809406	31754	0	0.166667	31943	0	0.166667	9713620	0.000000
318716509	53	0	1669.825160	31849	0	0.166667	31790	0	0.166667	9699296	0.000000
318723098	92	0	1669.565273	31824	0	0.166667	31990	0	0.166667	9684775	0.000000
318721319	56	1	1670.391740	32132	0	0.166667	32095	0	0.166667	9670079	0.000000
318745653	58	0	1668.922921	32135	0	0.166667	32010	0	0.166667	9655668	0.000000
318733253	39	0	1668.424792	31833	0	0.166667	32019	0	0.166667	9641328	0.000000
318722658	47	0	1668.840690	31749	0	0.166667	31927	0	0.166667	9626804	0.000000
318756919	74	1	1669.486946	31841	0	0.166667	31777	0	0.166667	9612104	0.000000
318738765	55	1	1669.357453	31869	0	0.166667	32006	0	0.166667	9597579	0.000000
318722641	53	1	1668.981521	31872	0	0.166667	31939	0	0.166667	9583346	0.000000
318719239	70	1	1670.009106	31897	0	0.166667	31884	0	0.166667	9569031	0.000000
318735351	56	0	1670.679155	32005	0	0.166667	31926	0	0.166667	9554852	-1.#IND00
318733992	57	1	1669.215493	31797	0	0.166667	31882	0	0.166667	9540596	-1.#IND00
318695747	43	0	1668.619609	31616	0	0.166667	31915	0	0.166667	9526467	-1.#IND00
318714222	42	0	1668.772126	31796	0	0.166667	31839	0	0.166667	9512185	-1.#IND00
318718661	68	1	1669.555499	31714	0	0.166667	31741	0	0.166667	9497867	-1.#IND00
318722495	72	1	1669.777212	31747	0	0.166667	31931	0	0.166667	9483604	-1.#IND00
318732324	71	0	1670.433553	31733	0	0.166667	32018	0	0.166667	9469493	-1.#IND00
318733711	51	0	1669.604633	31913	0	0.166667	31694	0	0.166667	9455105	-1.#IND00
318726746	36	0	1668.441494	31981	0	0.166667	31857	0	0.166667	9441025	-1.#IND00
318712207	64	0	1669.286585	31760	0	0.166667	31725	0	0.166667	9426798	-1.#IND00
318728233	58	0	1670.366564	31809	0	0.166667	31746	0	0.166667	9412743	-1.#IND00
318713896	45	0	1669.497272	31964	0	0.166667	31692	0	0.166667	9398759	-1.#IND00
318723438	72	0	1669.980542	31900	0	0.166667	31687	0	0.166667	9384628	-1.#IND00
318700462	66	0	1669.190146	31862	0	0.166667	31975	0	0.166667	9370636	-1.#IND00
318727069	60	0	1669.507464	31847	0	0.166667	31883	0	0.166667	9356454	-1.#IND00
318718598	63	0	1669.313021	31824	0	0.166667	31845	0	0.166667	9342395	-1.#IND00
318730762	49	0	1669.470737	31836	0	0.166667	31755	0	0.166667	9328595	-1.#IND00
318709142	75	1	1670.086310	31945	0	0.166667	31906	0	0.166667	9314508	-1.#IND00
318708752	51	0	1668.710203	32018	0	0.166667	31907	0	0.166667	9300529	-1.#IND00
318714644	52	0	1669.334999	31790	0	0.166667	32064	0	0.166667	9286417	-1.#IND00
318716146	83	0	1670.635797	31835	0	0.166667	31865	0	0.166667	9272530	-1.#IND00
318743328	37	0	1668.577165	31734	0	0.166667	31785	0	0.166667	9258710	-1.#IND00
318723338	36	0	1669.133018	31891	0	0.166667	31899	0	0.166667	9244720	-1.#IND00
318716883	56	0	1669.012809	31994	0	0.166667	31966	0	0.166667	9230873	-1.#IND00
318744349	56	0	1669.307515	31991	0	0.166667	31891	0	0.166667	9217075	-1.#IND00
318738356	60	0	1669.858155	31672	0	0.166667	31796	0	0.166667	9203302	-1.#IND00
318746377	73	1	1670.556217	31975	0	0.166667	31700	0	0.166667	9189630	-1.#IND00
318724560	58	1	1669.767719	31816	0	0.166667	31842	0	0.166667	9175915	-1.#IND00
318754702	30	0	1668.898295	31797	0	0.166667	31816	0	0.166667	9162249	-1.#IND00
318727176	77	0	1668.849690	31717	0	0.166667	31985	0	0.166667	9148699	-1.#IND00
318705874	71	0	1670.134165	31705	0	0.166667	31844	0	0.166667	9135083	-1.#IND00
318741355	69	0	1669.005634	31898	0	0.166667	31921	0	0.166667	9121455	-1.#IND00
318714474	59	0	1669.759698	31926	0	0.166667	31753	0	0.166667	9107856	-1.#IND00
318712179	75	0	1670.016545	31965	0	0.166667	31497	0	0.166667	9094214	-1.#IND00
318715887	77	0	1669.989651	31802	0	0.166667	31725	0	0.166667	9080556	-1.#IND00
318729167	55	0	1669.672672	31912	0	0.166667	31842	0	0.166667	9066704	-1.#IND00
318727581	46	0	1668.693220	31882	0	0.166667	31994	0	0.166667	9053057	-1.#IND00
318722180	39	0	1669.238202	31685	0	0.166667	31684	0	0.166667	9039225	-1.#IND00
318723011	66	0	1669.851723	31916	0	0.166667	31743	0	0.166667	9025632	-1.#IND00
318733152	56	1	1669.109675	31966	0	0.166667	31811	0	0.166667	9012076	-1.#IND00
318728954	53	1	1669.299014	31915	0	0.166667	31938	0	0.166667	8998589	-1.#IND00
318728167	60	0	1669.227051	31624	0	0.166667	31817	0	0.166667	8985181	-1.#IND00
318730613	55	1	1668.848460	31811	0	0.166667	31736	0	0.166667	8971631	-1.#IND00
318742809	42	0	1668.996362	31907	0	0.166667	31636	0	0.166667	8958314	-1.#IND00
318718504	41	0	1669.875469	31668	0	0.166667	31801	0	0.166667	8944951	-1.#IND00
318744035	49	0	1668.638015	31705	0	0.166667	31936	0	0.166667	8931373	-1.#IND00
318731983	57	0	1668.724656	31833	0	0.166667	32078	0	0.166667	8918077	-1.#IND00
318704332	42	0	1669.356357	31979	0	0.166667	32107	0	0.166667	8904722	-1.#IND00
318709414	59	0	1669.232420	32145	0	0.166667	31873	0	0.166667	8891364	-1.#IND00
318735464	52	0	1668.284564	31720	0	0.166667	31960	0	0.166667	8878076	-1.#IND00
318745907	73	1	1669.461389	31872	0	0.166667	31868	0	0.166667	8864737	-1.#IND00
318746493	45	0	1669.165023	31749	0	0.166667	31845	0	0.166667	8851502	-1.#IND00
318733480	66	0	1669.306315	32055	0	0.166667	31874	0	0.166667	8838173	-1.#IND00
318710746	92	2	1670.309070	31871	0	0.166667	31975	0	0.166667	8825001	-1.#IND00
318732472	48	1	1670.200090	31788	0	0.166667	31517	0	0.166667	8811851	-1.#IND00
318729166	42	0	1668.961440	31643	0	0.166667	31777	0	0.166667	8798885	-1.#IND00
318714887	55	0	1668.707045	31725	0	0.166667	31871	0	0.166667	8785700	-1.#IND00
318751611	55	1	1669.342451	31719	0	0.166667	31896	0	0.166667	8772499	-1.#IND00
318726902	102	0	1669.940480	31922	0	0.166667	31752	0	0.166667	8759403	-1.#IND00
318729250	46	0	1669.498270	31838	0	0.166667	31820	0	0.166667	8746243	-1.#IND00
npatches	nstrain	runtime	dt	init_x	init_y	init_y_blood	init_z	init_S	beta0	beta1	beta2	beta3	mean_beta	B	d	delta	delta_blood	b[0]	mut	m	CTL	c	g	epsilon	k	het	lambda	rho	omega	x_max	patch.dyna	DELTA	A	VA
10000	1	100.000000	0.001000	21900	9499	5000000	0.001000	10000000	3.108706	3.525643	4.186515	5.691659	4	800000000	0.010000	1.000000	432.000000	80000	0.000050	0.004800	0	0.500000	0.000000	2.500000	12.000000	0.500000	0.001000	0.001000	0.010000	31872	0	10.000000	7.000000	1.000000
sus	inf	inf_blood	z	x[0]	y[0][0]	z[0]	x[1]	y[1][0]	z[1]	S[0]	synchrony
219000000	94990000	5000000	10.000000	21900	9499	0.001000	21900	9499	0.001000	10000000	0.000000
279837419	6758697	35236	3941.516320	29230	384	0.394152	28595	495	0.394152	10117538	0.000000
314568472	44749	223	5549.771160	31576	1	0.514019	31731	2	0.502610	10108707	0.000000
318380814	322	0	2098.939572	31985	0	0.192270	31728	0	0.185709	10093584	0.000000
318697782	67	0	1693.893738	31871	0	0.167936	31838	0	0.167610	10078297	0.000000
318736104	53	2	1670.489773	31819	0	0.166730	31917	0	0.166713	10063207	0.000000
318709920	68	0	1669.189853	31772	0	0.166670	32074	0	0.166669	10048085	0.000000
318707954	69	1	1669.220506	31790	0	0.166667	31948	0	0.166667	10033156	0.000000
318730144	47	1	1670.104879	31804	0	0.166667	31781	0	0.166667	10017920	0.000000
318730387	40	0	1668.869253	32038	0	0.166667	31843	0	0.166667	10002926	0.000000
318733252	62	1	1668.780769	31673	0	0.166667	31922	0	0.166667	9987946	0.000000
318737033	56	0	1669.226659	32035	0	0.166667	31918	0	0.166667	9972967	0.000000
318704567	70	1	1670.862629	31807	0	0.166667	31901	0	0.166667	9957955	0.000000
318721641	73	0	1670.167115	31624	0	0.166667	31760	0	0.166667	9942832	0.000000
318727964	29	0	1668.281462	31814	0	0.166667	31905	0	0.166667	9928015	0.000000
318705116	92	0	1669.610910	31805	0	0.191619	31830	0	0.166667	9912907	0.000000
318712367	75	1	1670.773869	31925	0	0.167903	31863	0	0.166667	9898080	0.000000
318731475	63	2	1669.293265	31771	0	0.166728	31866	0	0.166667	9883371	0.000000
318743161	43	0	1668.467933	31783	0	0.166670	31829	0	0.166667	9868649	0.000000
318710794	42	0	1668.560333	31865	0	0.166667	31905	0	0.166667	9853791	0.000000
318727976	33	0	1668.175377	31844	0	0.166667	31922	0	0.166667	9839088	0.000000
318744043	50	0	1668.295622	32053	0	0.166667	32011	0	0.166667	9824309	0.000000
318721212	85	1	1670.100325	32021	0	0.166667	31899	0	0.166667	9809684	0.000000
318711688	38	1	1669.112698	32032	0	0.166667	31976	0	0.166667	9795110	0.000000
318746493	62	1	1669.648171	31876	0	0.166667	31921	0	0.166667	9780535	0.000000
318723977	53	0	1669.907533	31809	0	0.166667	31940	0	0.166667	9765888	0.000000
318701159	59	0	1668.867309	31927	0	0.166667	31809	0	0.166667	9751432	0.000000
318750287	64	0	1669.524565	32052	0	0.166667	32077	0	0.166667	9736878	0.000000
318743733	56	0	1668.986583	31946	0	0.166667	31839	0	0.166667	9722380	0.000000
318708042	51	0	1669.753157	31982	0	0.166667	31643	0	0.166667	9707945	0.000000
318736881	41	0	1668.633136	31842	0	0.166667	31648	0	0.166667	9693562	0.000000
318741721	45	0	1669.118559	31727	0	0.166667	31996	0	0.166667	9679097	0.000000
318723071	47	1	1669.249074	31681	0	0.166667	31992	0	0.166667	9664529	0.000000
318736903	51	1	1668.913219	31819	0	0.166667	31903	0	0.166667	9650026	0.000000
318715969	51	0	1669.470136	31860	0	0.166667	31935	0	0.166667	9635764	0.000000
318706312	50	2	1668.836523	31688	0	0.166667	32005	0	0.166667	9621457	0.000000
318727171	41	0	1668.911465	31931	0	0.166667	31841	0	0.166667	9606875	0.000000
318741522	55	1	1668.884535	31969	0	0.166667	31894	0	0.166667	9592354	0.000000
318736320	46	0	1668.888111	31926	0	0.166667	31981	0	0.166667	9577875	0.000000
318735061	57	0	1669.407297	31783	0	0.166667	31803	0	0.166667	9563558	0.000000
318747993	54	0	1669.558093	31805	0	0.166667	32033	0	0.166667	9549424	-1.#IND00
318715973	46	1	1668.644114	31770	0	0.166667	32167	0	0.166667	9535078	-1.#IND00
318731909	44	0	1668.903130	31830	0	0.166667	31741	0	0.166667	9520876	-1.#IND00
318715562	56	1	1669.147158	31789	0	0.166667	31653	0	0.166667	9506568	-1.#IND00
318723547	54	0	1669.522296	31668	0	0.166667	31856	0	0.166667	9492245	-1.#IND00
318734864	50	0	1668.633696	31843	0	0.166667	31766	0	0.166667	9477866	-1.#IND00
318761350	57	0	1668.690616	31774	0	0.166667	31788	0	0.166667	9463689	-1.#IND00
318734917	55	0	1669.621933	31538	0	0.166667	31699	0	0.166667	9449250	-1.#IND00
318698062	44	0	1668.239246	31874	0	0.166667	31704	0	0.166667	9435006	-1.#IND00
318718624	78	1	1669.994959	31952	0	0.166667	31634	0	0.166667	9420915	-1.#IND00
318713116	52	0	1669.648524	31697	0	0.166667	31587	0	0.166667	9406915	-1.#IND00
318745788	46	0	1669.456726	31530	0	0.166667	31750	0	0.166667	9392803	-1.#IND00
318701580	45	0	1668.711211	32020	0	0.166667	31824	0	0.166667	9378822	-1.#IND00
318731126	35	0	1668.687210	31808	0	0.166667	31808	0	0.166667	9364793	-1.#IND00
318707945	37	1	1668.394390	31970	0	0.166667	31685	0	0.166667	9350699	-1.#IND00
318706658	51	0	1669.073642	31915	0	0.166667	31672	0	0.166667	9336519	-1.#IND00
318714721	45	0	1668.749991	31983	0	0.166667	31623	0	0.166667	9322692	-1.#IND00
318720637	56	1	1669.033840	31699	0	0.166667	31889	0	0.166667	9308590	-1.#IND00
318733613	41	1	1668.476028	31924	0	0.166667	31736	0	0.166667	9294594	-1.#IND00
318731751	37	1	1668.048216	31952	0	0.166667	32116	0	0.166667	9280690	-1.#IND00
318729292	35	0	1668.874447	31992	0	0.166667	31865	0	0.166667	9266891	-1.#IND00
318728109	64	0	1668.922837	31937	0	0.166667	31875	0	0.166667	9252964	-1.#IND00
318703901	57	0	1670.000281	31809	0	0.166667	31885	0	0.166667	9239252	-1.#IND00
318707198	52	0	1668.865917	31894	0	0.166667	31602	0	0.166667	9225550	-1.#IND00
318715652	57	1	1669.354205	31868	0	0.166667	32051	0	0.166667	9211740	-1.#IND00
318725543	40	0	1668.473565	31819	0	0.166667	32021	0	0.166667	9198013	-1.#IND00
318741235	38	1	1668.473083	32031	0	0.166667	31828	0	0.166667	9184148	-1.#IND00
318715684	37	0	1668.469617	31882	0	0.166667	31746	0	0.166667	9170442	-1.#IND00
318727328	57	0	1668.788364	31606	0	0.166667	31823	5	0.235355	9156729	-1.#IND00
318722802	72	1	1669.451273	31893	0	0.166667	31988	0	0.207335	9142913	-1.#IND00
318743437	50	0	1669.558799	31756	0	0.166667	31917	0	0.168682	9129195	-1.#IND00
318733771	40	0	1668.704490	32139	0	0.166667	31850	0	0.166767	9115673	-1.#IND00
318736529	52	1	1668.632541	32068	0	0.166667	31878	0	0.166672	9102040	-1.#IND00
318700362	57	1	1669.323423	31947	0	0.166667	31888	0	0.166667	9088527	-1.#IND00
318723366	61	0	1669.177797	31849	0	0.166667	31870	0	0.166667	9074851	-1.#IND00
318730793	64	1	1669.211392	31937	0	0.166667	31747	0	0.166667	9061209	-1.#IND00
318727133	64	0	1670.266949	31903	0	0.166667	32002	0	0.166667	9047409	-1.#IND00
318739406	39	0	1668.269300	31926	0	0.166667	31735	0	0.166667	9033785	-1.#IND00
318718073	43	0	1668.540036	31996	0	0.166667	31845	0	0.166667	9020320	-1.#IND00
318733199	46	0	1668.704538	31984	0	0.166667	31921	0	0.166667	9006816	-1.#IND00
318745825	41	0	1668.656410	31745	0	0.166667	31913	0	0.166667	8993270	-1.#IND00
318713528	39	0	1668.530498	32007	0	0.166667	31848	0	0.166667	8979676	-1.#IND00
318722956	37	0	1668.500381	31920	0	0.166667	31911	0	0.166667	8966335	-1.#IND00
318740888	54	0	1669.112541	31979	0	0.166667	31801	0	0.166667	8952852	-1.#IND00
318733760	53	0	1669.427031	32097	0	0.166667	32035	0	0.166667	8939455	-1.#IND00
318708769	31	0	1668.391733	31752	0	0.166667	31995	0	0.166667	8926154	-1.#IND00
318705865	45	0	1668.600022	31953	0	0.166667	32015	0	0.166667	8912714	-1.#IND00
318715495	42	0	1668.650760	32118	0	0.166667	31695	0	0.166667	8899334	-1.#IND00
318740527	54	0	1668.463278	31913	0	0.166667	31834	0	0.166667	8885837	-1.#IND00
318726367	26	0	1667.870088	31783	0	0.166667	31775	0	0.166667	8872573	-1.#IND00
318700296	41	0	1668.233022	32058	0	0.166667	31941	0	0.166667	8859365	-1.#IND00
318719062	64	0	1669.311121	31880	0	0.166667	31708	0	0.166667	8845992	-1.#IND00
318753646	45	0	1668.870361	31925	0	0.166667	31878	0	0.166667	8832795	-1.#IND00
318722545	46	0	1669.261543	31913	0	0.166667	31907	0	0.166667	8819479	-1.#IND00
318717303	75	0	1669.586073	31932	0	0.166667	31849	0	0.166667	8806033	-1.#IND00
318734995	57	0	1669.434631	31670	0	0.166667	31924	0	0.166667	8792793	-1.#IND00
318721074	43	0	1668.958509	31691	0	0.166667	31866	0	0.166667	8779623	-1.#IND00
318720267	61	1	1668.703893	31723	0	0.166667	31721	0	0.166667	8766441	-1.#IND00
318722188	27	0	1668.274911	32027	0	0.166667	31913	0	0.166667	8753235	-1.#IND00
318723047	66	0	1669.758769	31694	0	0.166667	32012	0	0.166667	8740193	-1.#IND00
npatches	nstrain	runtime	dt	init_x	init_y	init_y_blood	init_z	init_S	beta0	beta1	beta2	beta3	mean_beta	B	d	delta	delta_blood	b[0]	mut	m	CTL	c	g	epsilon	k	het	lambda	rho	omega	x_max	patch.dyna	DELTA	A	VA
10000	1	100.000000	0.001000	21900	9499	5000000	0.001000	10000000	5.589051	5.460930	3.953403	4.534870	4	800000000	0.010000	1.000000	432.000000	80000	0.000050	0.004800	0	0.500000	0.000000	2.500000	13.000000	0.500000	0.001000	0.001000	0.010000	31872	0	10.000000	7.000000	1.000000
sus	inf	inf_blood	z	x[0]	y[0][0]	z[0]	x[1]	y[1][0]	z[1]	S[0]	synchrony
219000000	94990000	5000000	10.000000	21900	9499	0.001000	21900	9499	0.001000	10000000	0.000000
281776237	5537327	28816	3941.516320	25975	1020	0.394152	26306	978	0.394152	10112384	0.000000
315010606	22834	134	5076.148386	31329	7	0.632580	31280	10	0.632580	10102103	0.000000
318424790	200	3	1968.901120	31804	0	0.195838	31895	0	0.226730	10087078	0.000000
318686833	59	0	1684.905246	31852	0	0.168113	31950	0	0.169644	10071950	0.000000
318725986	54	1	1669.382811	32031	0	0.166738	31792	0	0.166814	10056631	0.000000
318727168	51	0	1669.160681	32044	0	0.166670	31642	0	0.166674	10041548	0.000000
318701341	42	0	1668.968488	32009	0	0.166667	31642	0	0.166667	10026496	0.000000
318729717	47	0	1668.708309	31986	0	0.166667	31525	0	0.166667	10011314	0.000000
318730663	51	0	1668.560541	31765	0	0.166667	31803	0	0.166667	9996216	0.000000
318715200	61	0	1668.710215	31854	0	0.166667	31842	0	0.166667	9981420	0.000000
318720420	55	0	1668.774868	32089	0	0.166667	32078	0	0.166667	9966592	0.000000
318728014	33	0	1668.429306	31827	0	0.166667	31908	0	0.166667	9951669	0.000000
318738495	59	0	1668.105284	31850	0	0.166667	31976	0	0.166667	9936636	0.000000
318708803	36	0	1669.024022	31759	0	0.166667	31818	0	0.166667	9921695	0.000000
318700650	37	1	1668.932639	31781	0	0.166667	32019	0	0.166667	9906731	0.000000
318709715	55	0	1669.307382	31908	0	0.166667	31937	0	0.166667	9891887	0.000000
318716253	59	1	1669.250525	31807	0	0.166667	31889	0	0.166667	9877386	0.000000
318715461	56	0	1668.778926	32019	0	0.166667	31820	0	0.166667	9862799	0.000000
318724766	69	0	1669.860422	32036	0	0.166667	31795	0	0.166667	9848117	0.000000
318758488	65	0	1669.755891	31572	0	0.166667	31840	0	0.166667	9833418	0.000000
318741720	60	0	1669.653299	31749	0	0.166667	31820	0	0.166667	9818570	0.000000
318737971	27	1	1668.256840	31840	0	0.166667	31894	0	0.166667	9803897	0.000000
318709567	63	0	1669.370077	31794	0	0.166667	31954	0	0.166667	9789049	0.000000
318728876	65	0	1669.016681	31893	0	0.166667	31773	0	0.166667	9774466	0.000000
318702060	45	0	1668.860956	31960	0	0.166667	31778	0	0.166667	9759748	0.000000
318722630	46	1	1669.358457	31943	0	0.166667	32028	0	0.166667	9745218	0.000000
318700576	53	0	1669.167421	31958	0	0.166667	31960	0	0.166667	9730534	0.000000
318716611	68	0	1669.136189	31794	0	0.166667	31625	0	0.166667	9715969	0.000000
318711473	58	0	1669.061342	31975	0	0.166667	31757	0	0.166667	9701568	0.000000
318736624	33	0	1668.910565	31825	0	0.166667	31715	0	0.166667	9686865	0.000000
318742000	69	0	1669.360684	31796	0	0.166667	31747	0	0.166667	9671960	0.000000
318708611	46	0	1669.711781	31744	0	0.166667	31936	0	0.166667	9657360	0.000000
318729660	58	1	1669.823298	31825	0	0.166667	31609	0	0.166667	9642670	0.000000
318703005	32	0	1668.832182	31908	0	0.166667	31891	0	0.166667	9627992	0.000000
318717335	48	0	1668.351078	31962	0	0.166667	31691	0	0.166667	9613347	0.000000
318719026	52	0	1669.198036	31863	0	0.166667	31660	0	0.166667	9598974	0.000000
318724359	43	0	1667.882731	31859	0	0.166667	31827	0	0.166667	9584591	0.000000
318709278	42	1	1668.736136	31841	0	0.166667	31889	0	0.166667	9570119	0.000000
318725735	51	0	1669.283778	31908	0	0.166667	32096	0	0.166667	9555744	0.000000
318721758	50	0	1668.647449	31930	0	0.166667	31953	0	0.166667	9541375	-1.#IND00
318719095	42	0	1668.388051	31832	0	0.166667	32018	0	0.166667	9527111	-1.#IND00
318745915	47	0	1668.709977	32000	0	0.166667	31881	0	0.166667	9512860	-1.#IND00
318741425	52	0	1668.994751	31909	0	0.166667	31895	0	0.166667	9498494	-1.#IND00
318714720	53	0	1668.849556	31891	0	0.166667	31821	0	0.166667	9484221	-1.#IND00
318728320	61	0	1668.789111	31814	0	0.166667	31864	0	0.166667	9469806	-1.#IND00
318735339	53	0	1668.877139	31796	0	0.166667	31730	0	0.166667	9455488	-1.#IND00
318712824	58	1	1669.049872	31772	0	0.166667	31870	0	0.166667	9441305	-1.#IND00
318717728	53	0	1668.533596	31821	0	0.166667	32039	0	0.166667	9427291	-1.#IND00
318720718	35	0	1668.624544	31900	0	0.166667	31801	0	0.166667	9413244	-1.#IND00
318729589	27	0	1668.081030	32033	0	0.166667	31830	0	0.166667	9399268	-1.#IND00
318739423	76	0	1669.275539	31802	0	0.166667	31867	0	0.166667	9385112	-1.#IND00
318744601	65	0	1669.300317	31846	0	0.166667	31758	0	0.166667	9370830	-1.#IND00
318728783	52	1	1669.149020	31953	0	0.166667	31895	0	0.166667	9356589	-1.#IND00
318701689	39	0	1667.972623	31893	0	0.166667	31904	0	0.166667	9342328	-1.#IND00
318730089	48	0	1668.671122	31789	0	0.166667	32050	0	0.166667	9328522	-1.#IND00
318709770	61	0	1669.290780	31729	0	0.166667	31774	0	0.166667	9314925	-1.#IND00
318694157	47	0	1668.741117	31809	0	0.166667	31777	0	0.166667	9300896	-1.#IND00
318717780	40	0	1668.563405	31872	0	0.166667	31912	0	0.166667	9286987	-1.#IND00
318732681	52	0	1668.560019	31782	0	0.166667	31925	0	0.166667	9273147	-1.#IND00
318693043	49	0	1668.527737	31812	0	0.166667	31692	0	0.166667	9259287	-1.#IND00
318715172	46	0	1668.560036	31880	0	0.166667	31913	0	0.166667	9245392	-1.#IND00
318727971	28	0	1668.147981	31781	0	0.166667	31859	0	0.166667	9231450	-1.#IND00
318706962	37	0	1668.191789	31968	0	0.166667	31602	0	0.166667	9217491	-1.#IND00
318742215	46	0	1668.250594	31716	0	0.166667	31804	0	0.166667	9203505	-1.#IND00
318734329	38	1	1668.621049	31912	0	0.166667	31739	0	0.166667	9189737	-1.#IND00
318732137	31	0	1668.634835	31914	0	0.166667	31722	0	0.166667	9175987	-1.#IND00
318715917	40	1	1668.828058	31723	0	0.166667	31879	0	0.166667	9162184	-1.#IND00
318711779	55	0	1669.099057	31888	0	0.166667	31812	0	0.166667	9148316	-1.#IND00
318713116	46	1	1668.608925	31907	0	0.166667	31897	0	0.166667	9134640	-1.#IND00
318720954	25	0	1668.208570	31965	0	0.166667	31689	0	0.166667	9120864	-1.#IND00
318709401	33	1	1668.450427	31985	0	0.166667	31849	0	0.166667	9107220	-1.#IND00
318719045	38	1	1668.380174	31700	0	0.166667	31916	0	0.166667	9093682	-1.#IND00
318720501	35	0	1668.649872	31941	0	0.166667	31932	0	0.166667	9080058	-1.#IND00
318736897	53	0	1668.704004	31883	0	0.166667	32058	0	0.166667	9066520	-1.#IND00
318716333	41	0	1668.623148	32003	0	0.166667	32123	0	0.166667	9053253	-1.#IND00
318730982	51	0	1668.573157	31967	0	0.166667	31934	0	0.166667	9039695	-1.#IND00
318717442	54	0	1668.974474	31888	0	0.166667	31791	0	0.166667	9026067	-1.#IND00
318727792	44	0	1669.966796	31896	0	0.166667	31690	0	0.166667	9012318	-1.#IND00
318728622	37	0	1668.558871	32070	0	0.166667	31663	0	0.166667	8998841	-1.#IND00
318738202	48	1	1668.544019	31879	0	0.166667	31825	0	0.166667	8985206	-1.#IND00
318751077	47	0	1668.699955	31831	0	0.166667	31706	0	0.166667	8971442	-1.#IND00
318713346	47	0	1669.123907	31850	0	0.166667	32157	0	0.166667	8958148	-1.#IND00
318720231	52	0	1668.438846	32019	0	0.166667	31974	0	0.166667	8944695	-1.#IND00
318720686	51	1	1668.802087	31857	0	0.166667	31972	0	0.166667	8931199	-1.#IND00
318734130	51	0	1668.616627	31948	0	0.166667	31892	0	0.166667	8917918	-1.#IND00
318724745	43	0	1669.042986	31833	0	0.166667	31860	0	0.166667	8904445	-1.#IND00
318742033	39	0	1668.120974	32061	0	0.166667	31779	0	0.166667	8891102	-1.#IND00
318740090	39	0	1668.124208	32083	0	0.166667	31719	0	0.166667	8877783	-1.#IND00
318719916	37	1	1668.843467	31644	0	0.166667	31918	0	0.166667	8864495	-1.#IND00
318746462	52	1	1668.530170	31793	0	0.166667	31825	0	0.166667	8851344	-1.#IND00
318748269	33	0	1668.552444	32061	0	0.166667	32053	0	0.166667	8838014	-1.#IND00
318718365	51	0	1668.706753	31894	0	0.166667	31859	0	0.166667	8824678	-1.#IND00
318734063	55	1	1668.746228	31911	0	0.166667	31784	0	0.166667	8811402	-1.#IND00
318728377	38	0	1668.188456	31747	0	0.166667	31877	0	0.166667	8798474	-1.#IND00
318740832	57	0	1669.053247	32161	0	0.166667	31817	0	0.166667	8785335	-1.#IND00
318704514	62	0	1669.420900	31738	0	0.166667	31791	0	0.166667	8772073	-1.#IND00
318740570	77	1	1670.024863	31853	0	0.166667	31669	0	0.166667	8758985	-1.#IND00
318711908	50	1	1669.089902	32049	0	0.166667	31820	0	0.166667	8745818	-1.#IND00
318723527	39	0	1668.227271	31914	0	0.166667	31667	0	0.166667	8732729	-1.#IND00
npatches	nstrain	runtime	dt	init_x	init_y	init_y_blood	init_z	init_S	beta0	beta1	beta2	beta3	mean_beta	B	d	delta	delta_blood	b[0]	mut	m	CTL	c	g	epsilon	k	het	lambda	rho	omega	x_max	patch.dyna	DELTA	A	VA
10000	1	100.000000	0.001000	21900	9499	5000000	0.001000	10000000	5.201120	2.199579	2.434503	3.942286	4	800000000	0.010000	1.000000	432.000000	80000	0.000050	0.004800	0	0.500000	0.000000	2.500000	14.000000	0.500000	0.001000	0.001000	0.010000	31872	0	10.000000	7.000000	1.000000
sus	inf	inf_blood	z	x[0]	y[0][0]	z[0]	x[1]	y[1][0]	z[1]	S[0]	synchrony
219000000	94990000	5000000	10.000000	21900	9499	0.001000	21900	9499	0.001000	10000000	0.000000
283357471	4579664	24091	3941.516320	27002	737	0.394152	30277	148	0.394152	10108113	0.000000
315319469	12117	70	4609.574474	31378	6	0.632580	31685	0	0.469377	10096800	0.000000
318422751	91	0	1873.031356	31869	0	0.202885	31842	0	0.181670	10081836	0.000000
318715424	55	1	1679.270114	32120	0	0.168462	32107	0	0.167410	10066875	0.000000
318740232	67	0	1669.643293	31760	0	0.166756	31984	0	0.166704	10052031	0.000000
318747852	35	1	1668.200008	31612	0	0.166671	31800	0	0.166668	10036969	0.000000
318728649	30	0	1668.025356	31603	0	0.166667	31829	0	0.166667	10021981	0.000000
318734920	76	0	1668.570674	31973	0	0.166667	31905	0	0.166667	10006931	0.000000
318707053	49	0	1669.305924	32119	0	0.166667	32151	0	0.166667	9991930	0.000000
318719250	49	1	1668.729326	31959	0	0.166667	31902	0	0.166667	9977009	0.000000
318744611	52	0	1668.757127	32093	0	0.166667	31701	0	0.166667	9961881	0.000000
318709270	34	0	1668.696892	31887	0	0.166667	31851	0	0.166667	9947098	0.000000
318718564	42	1	1668.552566	31760	0	0.166667	31654	0	0.166667	9932072	0.000000
318734781	47	0	1668.791964	31954	0	0.166667	31756	0	0.166667	9917168	0.000000
318720916	51	0	1668.316884	32127	0	0.166667	31640	0	0.166667	9902471	0.000000
318718139	45	0	1668.139866	32025	0	0.166667	31971	0	0.166667	9887538	0.000000
318730334	41	0	1668.471036	31786	0	0.166667	31789	0	0.166667	9872815	0.000000
318721970	36	0	1668.230572	31873	0	0.166667	32086	0	0.166667	9857996	0.000000
318719875	65	0	1668.243946	31883	0	0.166667	31947	0	0.166667	9843158	0.000000
318739514	44	0	1668.645353	31722	0	0.166667	31893	0	0.166667	9828564	0.000000
318724029	33	0	1668.302534	31511	0	0.166667	31980	0	0.166667	9813830	0.000000
318724377	29	0	1668.074157	31767	0	0.166667	31756	0	0.166667	9799245	0.000000
318736428	44	0	1668.213534	31812	0	0.166667	31978	0	0.166667	9784522	0.000000
318733976	34	1	1668.024181	31945	0	0.166667	31748	0	0.166667	9769909	0.000000
318736244	28	2	1668.039350	31805	0	0.166667	31901	0	0.166667	9755387	0.000000
318725737	38	0	1668.542407	31795	0	0.166667	31863	0	0.166667	9740922	0.000000
318738956	46	0	1668.394577	31455	0	0.166667	31742	0	0.166667	9726450	0.000000
318710392	39	1	1668.819079	31776	0	0.166667	31988	0	0.166667	9711806	0.000000
318717479	30	0	1668.992624	31999	0	0.166667	31872	0	0.166667	9697490	0.000000
318739437	41	0	1668.376744	31873	0	0.166667	31834	0	0.166667	9683086	0.000000
318705437	42	1	1668.876401	31883	0	0.166667	31827	0	0.166667	9668581	0.000000
318736167	59	0	1668.727350	31793	0	0.166667	31735	0	0.166667	9654019	0.000000
318710490	39	0	1668.331556	32024	0	0.166667	31741	0	0.166667	9639524	0.000000
318731547	45	0	1668.800236	31952	0	0.166667	31933	0	0.166667	9624920	0.000000
318717867	53	0	1668.896180	32088	0	0.166667	31965	0	0.166667	9610564	0.000000
318744764	39	0	1668.480354	32026	0	0.166667	31872	0	0.166667	9596210	0.000000
318733174	74	1	1668.850740	31976	0	0.166667	31836	0	0.166667	9581764	0.000000
318729981	47	1	1669.313422	31856	0	0.166667	31915	0	0.166667	9567238	0.000000
318726749	44	0	1669.259007	31907	0	0.166667	31632	0	0.166667	9552903	0.000000
318721579	43	0	1669.312943	32066	0	0.166667	31576	0	0.166667	9538634	-1.#IND00
318717434	58	2	1669.008411	31938	0	0.166667	31646	0	0.166667	9524330	-1.#IND00
318723522	45	1	1669.147470	32024	0	0.166667	32000	0	0.166667	9509776	-1.#IND00
318728707	39	0	1668.637349	31981	0	0.166667	31744	0	0.166667	9495490	-1.#IND00
318707295	50	0	1668.430988	31885	0	0.166667	31891	0	0.166667	9481164	-1.#IND00
318725734	40	1	1668.367370	31876	0	0.166667	31885	0	0.166667	9467013	-1.#IND00
318728602	29	1	1668.243143	31979	0	0.166667	31899	0	0.166667	9452845	-1.#IND00
318735077	37	0	1668.681158	32096	0	0.166667	31979	0	0.166667	9438714	-1.#IND00
318724205	59	0	1668.361281	31889	0	0.166667	31620	0	0.166667	9424446	-1.#IND00
318745654	55	0	1669.038606	31977	0	0.166667	31669	0	0.166667	9410180	-1.#IND00
318725933	50	0	1669.059339	31909	0	0.166667	31932	0	0.166667	9396179	-1.#IND00
318730175	45	1	1668.382583	31945	0	0.166667	31923	0	0.166667	9382043	-1.#IND00
318752744	40	0	1668.670036	31841	0	0.166667	31883	0	0.166667	9367945	-1.#IND00
318701912	46	0	1668.669959	31987	0	0.166667	31829	0	0.166667	9353783	-1.#IND00
318724385	40	0	1667.807157	31918	0	0.166667	31933	0	0.166667	9339890	-1.#IND00
318734840	40	0	1668.436633	31940	0	0.166667	31866	0	0.166667	9325824	-1.#IND00
318735889	40	0	1667.900053	31989	0	0.166667	32052	0	0.166667	9311989	-1.#IND00
318730679	46	0	1668.013695	31926	0	0.166667	32051	0	0.166667	9297941	-1.#IND00
318715316	43	0	1668.984901	31979	0	0.166667	31853	0	0.166667	9283827	-1.#IND00
318712864	39	0	1668.343497	31911	0	0.166667	31923	0	0.166667	9270048	-1.#IND00
318725845	52	0	1668.427578	32088	0	0.166667	32024	0	0.166667	9255969	-1.#IND00
318714336	41	0	1668.078877	31604	0	0.166667	31836	0	0.166667	9242111	-1.#IND00
318727680	54	0	1668.447642	31690	0	0.166667	31791	0	0.166667	9228292	-1.#IND00
318742823	38	0	1668.935813	31694	0	0.166667	31709	0	0.166667	9214506	-1.#IND00
318724881	50	0	1668.590494	31768	0	0.166667	31809	0	0.166667	9200828	-1.#IND00
318741970	46	1	1668.525821	31912	0	0.166667	31910	0	0.166667	9187069	-1.#IND00
318732401	61	0	1669.046410	32011	0	0.166667	31886	0	0.166667	9173336	-1.#IND00
318749547	44	0	1668.393887	31944	0	0.166667	31825	0	0.166667	9159583	-1.#IND00
318731146	55	0	1669.379048	31819	0	0.166667	32045	0	0.166667	9145743	-1.#IND00
318719325	33	0	1668.248660	31882	0	0.166667	31935	0	0.166667	9132077	-1.#IND00
318722467	25	0	1667.948722	31944	0	0.166667	31882	0	0.166667	9118442	-1.#IND00
318724457	56	0	1668.284332	31778	0	0.166667	32065	0	0.166667	9104888	-1.#IND00
318726599	44	0	1668.831191	31924	0	0.166667	32028	0	0.166667	9091524	-1.#IND00
318707464	37	0	1668.170443	31932	0	0.166667	32009	0	0.166667	9078010	-1.#IND00
318693088	54	1	1668.333018	31829	0	0.166667	31842	0	0.166667	9064537	-1.#IND00
318732161	38	0	1668.444842	31636	0	0.166667	31935	0	0.166667	9051032	-1.#IND00
318739075	42	0	1668.593918	31813	0	0.166667	32051	0	0.166667	9037476	-1.#IND00
318724477	34	0	1667.946587	31976	0	0.166667	31878	0	0.166667	9023887	-1.#IND00
318718285	44	0	1668.143944	31735	0	0.166667	31820	0	0.166667	9010531	-1.#IND00
318713599	50	1	1669.233781	31920	0	0.166667	31846	0	0.166667	8997029	-1.#IND00
318716582	40	1	1668.863283	31734	0	0.166667	32001	0	0.166667	8983483	-1.#IND00
318705891	46	1	1668.356260	32027	0	0.166667	32107	0	0.166667	8970020	-1.#IND00
318708902	38	0	1668.133854	31945	0	0.166667	31837	0	0.166667	8956495	-1.#IND00
318713328	42	1	1668.513646	31857	0	0.166667	31824	0	0.166667	8942960	-1.#IND00
318717556	72	0	1667.992512	31749	0	0.166667	31817	0	0.166667	8929589	-1.#IND00
318728030	60	0	1668.778247	31753	0	0.166667	31657	0	0.166667	8916173	-1.#IND00
318709102	40	0	1668.297506	31807	0	0.166667	31875	0	0.166667	8902799	-1.#IND00
318721950	22	0	1667.869466	32009	0	0.166667	32083	0	0.166667	8889424	-1.#IND00
318732548	24	0	1668.006872	31873	0	0.166667	31775	0	0.166667	8876032	-1.#IND00
318719852	48	1	1668.398136	31848	0	0.166667	32062	0	0.166667	8862753	-1.#IND00
318737544	34	0	1668.465886	31715	0	0.166667	32304	0	0.166667	8849461	-1.#IND00
318715758	40	0	1668.490300	31814	0	0.166667	31784	0	0.166667	8835965	-1.#IND00
318718278	39	0	1667.831753	31779	0	0.166667	31859	0	0.166667	8822725	-1.#IND00
318734287	46	0	1668.882800	31913	0	0.166667	31803	0	0.166667	8809574	-1.#IND00
318722673	36	0	1669.356680	31777	0	0.166667	31836	0	0.166667	8796287	-1.#IND00
318750668	51	0	1668.177999	31799	0	0.166667	31995	0	0.166667	8783228	-1.#IND00
318712153	48	0	1668.474309	31805	0	0.166667	32073	0	0.166667	8770063	-1.#IND00
318732824	53	0	1668.902601	31706	0	0.166667	31820	0	0.166667	8756801	-1.#IND00
318724559	34	0	1668.246439	32160	0	0.166667	31923	0	0.166667	8743744	-1.#IND00
318716413	49	0	1667.928216	31807	0	0.166667	31736	0	0.166667	8730749	-1.#IND00
npatches	nstrain	runtime	dt	init_x	init_y	init_y_blood	init_z	init_S	beta0	beta1	beta2	beta3	mean_beta	B	d	delta	delta_blood	b[0]	mut	m	CTL	c	g	epsilon	k	het	lambda	rho	omega	x_max	patch.dyna	DELTA	A	VA
10000	1	100.000000	0.001000	21900	9499	5000000	0.001000	10000000	2.852652	2.941166	2.859621	5.482554	4	800000000	0.010000	1.000000	432.000000	80000	0.000050	0.004800	0	0.500000	0.000000	2.500000	15.000000	0.500000	0.001000	0.001000	0.010000	31872	0	10.000000	7.000000	1.000000
sus	inf	inf_blood	z	x[0]	y[0][0]	z[0]	x[1]	y[1][0]	z[1]	S[0]	synchrony
219000000	94990000	5000000	10.000000	21900	9499	0.001000	21900	9499	0.001000	10000000	0.000000
285121379	3724594	19749	3941.516320	29524	146	0.394152	29554	187	0.394152	10103512	0.000000
315595892	6216	28	4095.836256	31451	1	0.239833	31693	2	0.632580	10090826	0.000000
318475282	70	0	1818.288196	31699	0	0.170293	31848	0	0.190720	10075732	0.000000
318713737	53	0	1676.419376	31675	0	0.166846	31896	0	0.167859	10060899	0.000000
318722985	32	1	1669.194089	31743	0	0.166676	31949	0	0.166726	10045965	0.000000
318716042	46	0	1668.825904	31730	0	0.166667	31660	0	0.166670	10030835	0.000000
318736697	28	0	1668.014200	31657	0	0.166667	31792	0	0.166667	10015912	0.000000
318728631	40	0	1668.044300	31951	0	0.166667	32003	0	0.166667	10000871	0.000000
318720611	49	0	1669.321359	31662	0	0.166667	32209	0	0.166667	9985987	0.000000
318721667	40	1	1668.594849	31634	0	0.166667	32134	0	0.166667	9971000	0.000000
318721074	52	0	1668.510741	31775	0	0.166667	31916	0	0.166667	9956095	0.000000
318745782	39	1	1668.280317	31999	0	0.166667	31779	0	0.166667	9941331	0.000000
318718109	52	0	1668.284963	31832	0	0.166667	31805	0	0.166667	9926514	0.000000
318717768	46	0	1668.634583	31726	0	0.166667	31766	0	0.166667	9911715	0.000000
318719055	32	0	1668.286995	31883	0	0.166667	31961	0	0.166667	9896927	0.000000
318730736	44	1	1668.301935	31765	0	0.166667	31947	0	0.166667	9881892	0.000000
318731784	54	0	1668.485790	31806	0	0.166667	32030	0	0.166667	9867216	0.000000
318732311	57	0	1669.470028	31967	0	0.166667	31797	0	0.166667	9852576	0.000000
318744401	34	0	1668.298462	32004	0	0.166667	31922	0	0.166667	9837785	0.000000
318735435	40	0	1668.614205	31990	0	0.166667	31844	0	0.166667	9822986	0.000000
318721857	39	0	1668.557915	31694	0	0.166667	32001	0	0.166667	9808460	0.000000
318717009	58	0	1668.040065	31988	0	0.166667	31815	0	0.166667	9793849	0.000000
318713223	49	1	1668.795228	31789	0	0.166667	31958	0	0.166667	9779322	0.000000
318734487	39	0	1668.195886	32106	0	0.166667	32081	0	0.166667	9764937	0.000000
318728458	38	0	1668.014389	31880	0	0.166667	31964	0	0.166667	9750224	0.000000
318709051	18	0	1667.676398	31987	0	0.166667	31878	0	0.166667	9735623	0.000000
318712957	55	1	1668.254669	31735	0	0.166667	31868	0	0.166667	9721107	0.000000
318745544	28	0	1668.105998	32078	0	0.166667	31893	0	0.166667	9706343	0.000000
318709291	42	0	1667.822316	31807	0	0.166667	31772	0	0.166667	9691935	0.000000
318731381	29	0	1668.460606	31959	0	0.166667	31898	0	0.166667	9677376	0.000000
318730849	65	0	1668.932775	32094	0	0.166667	31657	0	0.166667	9662986	0.000000
318720220	55	0	1669.820808	32034	0	0.166667	31882	0	0.166667	9648495	0.000000
318716647	35	0	1667.978347	31833	0	0.166667	31794	0	0.166667	9633896	0.000000
318730167	50	0	1668.767768	31847	0	0.166667	31951	0	0.166667	9619475	0.000000
318721371	35	0	1668.288323	31939	0	0.166667	31995	0	0.166667	9605134	0.000000
318744529	35	0	1667.943575	31754	0	0.166667	31972	0	0.166667	9590773	0.000000
318723848	58	0	1668.549685	31903	0	0.166667	31971	0	0.166667	9576259	0.000000
318713544	38	0	1668.510559	31930	0	0.166667	31902	0	0.166667	9561989	0.000000
318731200	47	0	1668.240158	31711	0	0.166667	31934	0	0.166667	9547662	0.000000
318740345	40	0	1668.327579	31647	0	0.166667	31843	0	0.166667	9533188	-1.#IND00
318718096	48	0	1668.224897	31875	0	0.166667	32135	0	0.166667	9518852	-1.#IND00
318737471	36	0	1668.651774	31972	0	0.166667	31761	0	0.166667	9504722	-1.#IND00
318733696	42	1	1668.063335	31707	0	0.166667	31893	0	0.177843	9490495	-1.#IND00
318744727	42	0	1668.977597	31864	0	0.166667	31748	0	0.167221	9476313	-1.#IND00
318718148	38	0	1667.824243	31721	0	0.166667	32123	0	0.166694	9462109	-1.#IND00
318736053	49	1	1668.632789	31628	0	0.166667	31811	0	0.166668	9447829	-1.#IND00
318744258	38	0	1668.562541	31899	0	0.166667	31972	0	0.166667	9433515	-1.#IND00
318731258	23	0	1667.706319	31661	0	0.166667	31846	0	0.166667	9419386	-1.#IND00
318736456	51	0	1668.331002	31834	0	0.166667	31878	0	0.166667	9405424	-1.#IND00
318728192	28	0	1668.654860	32053	0	0.166667	31896	0	0.166667	9391431	-1.#IND00
318723542	31	0	1668.397148	31886	0	0.166667	31718	0	0.166667	9377382	-1.#IND00
318731691	56	1	1669.011872	31935	0	0.166667	32118	0	0.166667	9363322	-1.#IND00
318718464	25	0	1668.141003	31954	0	0.166667	31905	0	0.166667	9349415	-1.#IND00
318724880	34	0	1668.302111	31845	0	0.166667	31890	0	0.166667	9335247	-1.#IND00
318710043	22	1	1667.705021	32111	0	0.166667	32007	0	0.166667	9321403	-1.#IND00
318700215	33	0	1667.795853	31900	0	0.166667	31697	0	0.166667	9307207	-1.#IND00
318717938	18	0	1667.393611	31880	0	0.166667	31842	0	0.166667	9293243	-1.#IND00
318721944	36	1	1668.276704	31985	0	0.166667	31799	0	0.166667	9279373	-1.#IND00
318744548	74	1	1669.483458	31893	0	0.166667	31876	0	0.166667	9265454	-1.#IND00
318692467	57	1	1668.437821	31928	0	0.166667	31890	0	0.166667	9251472	-1.#IND00
318730239	39	1	1669.215870	31790	0	0.166667	32025	0	0.166667	9237678	-1.#IND00
318730775	35	0	1668.495559	31932	0	0.166667	31644	0	0.166667	9223768	-1.#IND00
318725863	46	0	1668.457754	31785	0	0.166667	31917	0	0.166667	9210054	-1.#IND00
318703595	34	0	1667.862925	31918	0	0.166667	31863	0	0.166667	9196464	-1.#IND00
318716679	45	0	1668.462926	31740	0	0.166667	31846	0	0.166667	9182405	-1.#IND00
318715091	36	0	1668.085829	31748	0	0.166667	31793	0	0.166667	9168762	-1.#IND00
318721633	39	1	1668.661117	31653	0	0.166667	32026	0	0.166667	9154911	-1.#IND00
318712515	36	0	1667.939241	32039	0	0.166667	31854	0	0.166667	9141499	-1.#IND00
318722339	29	0	1667.687468	31960	0	0.166667	31622	0	0.166667	9127918	-1.#IND00
318733552	29	1	1668.091504	32033	0	0.166667	31637	0	0.166667	9114058	-1.#IND00
318739352	59	1	1668.538432	31927	0	0.166667	31987	0	0.166667	9100558	-1.#IND00
318731313	29	1	1667.935121	31820	0	0.166667	31954	0	0.166667	9086968	-1.#IND00
318718097	28	1	1667.919700	31883	0	0.166667	31838	0	0.166667	9073183	-1.#IND00
318719978	46	0	1668.246413	31989	0	0.166667	31744	0	0.166667	9059535	-1.#IND00
318715569	37	0	1668.991256	32014	0	0.166667	31689	0	0.166667	9046123	-1.#IND00
318718069	41	0	1668.147336	31817	0	0.166667	31884	0	0.166667	9032622	-1.#IND00
318690797	35	0	1668.078151	31889	0	0.166667	31872	0	0.166667	9019037	-1.#IND00
318716628	46	0	1668.314259	31981	0	0.166667	32026	0	0.166667	9005652	-1.#IND00
318709604	40	0	1668.295572	31619	0	0.166667	31889	0	0.166667	8992259	-1.#IND00
318732276	27	0	1668.526251	31909	0	0.166667	31793	0	0.166667	8978898	-1.#IND00
318713929	34	1	1668.303927	31833	0	0.166667	31900	0	0.166667	8965380	-1.#IND00
318746575	43	1	1668.004638	32003	0	0.166667	31707	0	0.166667	8951949	-1.#IND00
318736269	46	0	1668.623678	31899	0	0.166667	31932	0	0.166667	8938594	-1.#IND00
318747329	29	0	1668.065981	31759	0	0.166667	32034	0	0.166667	8925354	-1.#IND00
318723717	55	0	1667.825219	31716	0	0.166667	31852	0	0.166667	8912100	-1.#IND00
318730582	54	0	1668.803810	31854	0	0.166667	32168	0	0.166667	8898649	-1.#IND00
318733954	58	0	1668.787002	31982	0	0.166667	31727	0	0.166667	8885330	-1.#IND00
318735595	31	0	1668.162486	32135	0	0.166667	31819	0	0.166667	8872161	-1.#IND00
318715477	28	1	1667.624752	31868	0	0.166667	31931	0	0.166667	8858901	-1.#IND00
318722498	33	0	1667.818572	31941	0	0.166667	31977	0	0.166667	8845524	-1.#IND00
318721516	41	1	1668.147583	31814	0	0.166667	31975	0	0.166667	8832163	-1.#IND00
318698572	37	0	1667.915060	31748	0	0.166667	31683	0	0.166667	8818999	-1.#IND00
318725374	37	0	1668.250317	31975	0	0.166667	31681	0	0.166667	8805884	-1.#IND00
318729357	33	0	1668.702647	31908	0	0.166667	31904	0	0.166667	8792801	-1.#IND00
318727920	59	0	1668.260875	31704	0	0.166667	32184	0	0.166667	8779535	-1.#IND00
318708194	36	0	1668.314074	31830	0	0.166667	31681	0	0.166667	8766395	-1.#IND00
318721157	41	0	1668.559929	31816	0	0.166667	31867	0	0.166667	8753211	-1.#IND00
318750420	42	0	1667.786887	31888	0	0.166667	31799	0	0.166667	8740111	-1.#IND00
318740685	42	1	1668.192789	31983	0	0.166667	31933	0	0.166667	8726917	-1.#IND00
npatches	nstrain	runtime	dt	init_x	init_y	init_y_blood	init_z	init_S	beta0	beta1	beta2	beta3	mean_beta	B	d	delta	delta_blood	b[0]	mut	m	CTL	c	g	epsilon	k	het	lambda	rho	omega	x_max	patch.dyna	DELTA	A	VA
10000	1	100.000000	0.001000	21900	9499	5000000	0.001000	10000000	4.992494	4.420694	4.665120	5.178447	4	800000000	0.010000	1.000000	432.000000	80000	0.000050	0.004800	0	0.500000	0.000000	2.500000	16.000000	0.500000	0.001000	0.001000	0.010000	31872	0	10.000000	7.000000	1.000000
sus	inf	inf_blood	z	x[0]	y[0][0]	z[0]	x[1]	y[1][0]	z[1]	S[0]	synchrony
219000000	94990000	5000000	10.000000	21900	9499	0.001000	21900	9499	0.001000	10000000	0.000000
286355060	3088615	16361	3941.516320	27831	442	0.394152	28206	389	0.394152	10101715	0.000000
315827979	3502	15	3673.081840	31449	0	0.422199	31635	0	0.381390	10088636	0.000000
318486195	45	0	1782.762716	31957	0	0.179332	31963	0	0.177309	10073512	0.000000
318714240	41	0	1674.081952	31849	0	0.167294	31987	0	0.167194	10058408	0.000000
318708101	34	0	1667.865361	31885	0	0.166698	31972	0	0.166693	10043193	0.000000
318720333	45	0	1668.707877	31782	0	0.166668	31726	0	0.166668	10027958	0.000000
318733891	33	0	1668.357575	31668	0	0.166667	31737	0	0.166667	10012789	0.000000
318700159	35	0	1667.864190	31941	0	0.166667	32180	0	0.166667	9997790	0.000000
318719488	46	0	1668.535284	31868	0	0.166667	31743	0	0.166667	9982764	0.000000
318723409	42	0	1668.488042	31801	0	0.166667	31790	0	0.166667	9967826	0.000000
318743447	45	0	1668.235394	31776	0	0.166667	31641	0	0.166667	9952945	0.000000
318742088	34	0	1668.035295	32130	0	0.166667	31670	0	0.166667	9937929	0.000000
318718261	44	0	1668.312395	32025	0	0.166667	31878	0	0.166667	9922964	0.000000
318727790	26	0	1667.874939	31883	0	0.166667	31921	0	0.166667	9908087	0.000000
318727403	21	0	1667.930046	31792	0	0.166667	31812	0	0.166667	9893006	0.000000
318724988	34	0	1667.904958	32064	0	0.166667	31878	0	0.166667	9878401	0.000000
318709647	24	0	1668.059336	31875	0	0.166667	31628	0	0.166667	9863613	0.000000
318730792	51	1	1669.216564	32263	0	0.166667	31519	0	0.166667	9849019	0.000000
318723094	28	0	1668.259776	32097	0	0.166667	31861	0	0.166667	9834348	0.000000
318739926	32	0	1668.012108	31866	0	0.166667	31855	0	0.166667	9819619	0.000000
318711294	39	2	1668.197192	31958	0	0.166667	31923	0	0.166667	9804659	0.000000
318707385	38	0	1668.841913	31835	0	0.166667	31693	0	0.166667	9789941	0.000000
318723285	27	1	1667.528665	31885	0	0.166667	31785	0	0.166667	9775196	0.000000
318713236	37	0	1668.276394	31996	0	0.166667	32041	0	0.166667	9760586	0.000000
318701774	63	0	1668.728892	31866	0	0.166667	31821	0	0.166667	9745915	0.000000
318727427	47	0	1668.458104	31849	0	0.166667	31676	0	0.166667	9731261	0.000000
318749536	42	0	1668.071359	31833	0	0.166667	31801	0	0.166667	9716503	0.000000
318744710	36	0	1668.248817	31646	0	0.166667	32073	0	0.166667	9701897	0.000000
318713654	25	0	1667.494816	31907	0	0.166667	32000	0	0.166667	9687392	0.000000
318728544	39	0	1667.907934	31968	0	0.166667	31797	0	0.166667	9673022	0.000000
318708198	47	1	1668.691515	31722	0	0.166667	31634	0	0.166667	9658503	0.000000
318725139	43	0	1668.948329	31898	0	0.166667	31835	0	0.166667	9644005	0.000000
318741428	33	0	1667.922863	31791	0	0.166667	31845	0	0.166667	9629724	0.000000
318714742	46	1	1668.442697	31666	0	0.166667	31811	0	0.166667	9615415	0.000000
318726996	30	1	1667.778061	31932	0	0.166667	31985	0	0.166667	9601163	0.000000
318721572	32	0	1668.212768	31898	0	0.166667	31934	0	0.166667	9586900	0.000000
318719461	43	0	1668.765024	31706	0	0.166667	31841	0	0.166667	9572595	0.000000
318735599	43	1	1668.313073	31749	0	0.166667	31829	0	0.166667	9558493	0.000000
318701808	29	0	1667.980861	31929	0	0.166667	31938	0	0.166667	9544031	0.000000
318715013	46	1	1668.666636	31879	0	0.166667	31865	0	0.166667	9529723	-1.#IND00
318695548	29	0	1667.595016	32064	0	0.166667	31795	0	0.166667	9515382	-1.#IND00
318734450	38	0	1668.480309	31909	0	0.166667	31685	0	0.166667	9501193	-1.#IND00
318730748	40	0	1668.286905	32081	0	0.166667	31894	0	0.166667	9487111	-1.#IND00
318714708	36	1	1668.558253	31947	0	0.166667	31836	0	0.166667	9472945	-1.#IND00
318714973	43	0	1667.980292	31870	0	0.166667	31872	0	0.166667	9458570	-1.#IND00
318730922	30	0	1668.005815	31826	0	0.166667	31923	0	0.166667	9444426	-1.#IND00
318726433	45	0	1668.695491	31696	0	0.166667	31878	0	0.166667	9430306	-1.#IND00
318727121	48	0	1668.231332	31886	0	0.166667	32096	0	0.166667	9416079	-1.#IND00
318749719	49	0	1669.005503	31963	0	0.166667	31896	0	0.166667	9402195	-1.#IND00
318733531	35	0	1668.239712	31911	0	0.166667	31707	0	0.166667	9388035	-1.#IND00
318731759	41	1	1668.322724	31903	0	0.166667	32062	0	0.166667	9373934	-1.#IND00
318726321	39	0	1668.663781	31925	0	0.166667	31939	0	0.166667	9360113	-1.#IND00
318710674	40	0	1668.618590	31828	0	0.166667	31840	0	0.166667	9346201	-1.#IND00
318716948	31	0	1668.085726	31783	0	0.166667	31870	0	0.166667	9331984	-1.#IND00
318731546	41	0	1668.236883	31616	0	0.166667	31812	0	0.166667	9317875	-1.#IND00
318734922	32	0	1668.349411	31843	0	0.166667	31786	0	0.166667	9303922	-1.#IND00
318720804	38	0	1667.821188	31830	0	0.166667	31995	0	0.166667	9289854	-1.#IND00
318730852	42	0	1668.017447	31679	0	0.166667	31915	0	0.166667	9275946	-1.#IND00
318723851	36	0	1668.019571	31791	0	0.166667	32094	0	0.166667	9262170	-1.#IND00
318730830	40	0	1667.989362	31794	0	0.166667	31904	0	0.166667	9248323	-1.#IND00
318728331	46	0	1668.352984	32176	0	0.166667	32122	0	0.166667	9234630	-1.#IND00
318726267	59	0	1668.666263	32110	0	0.166667	32028	0	0.166667	9220792	-1.#IND00
318719195	25	0	1668.094077	32003	0	0.166667	31948	0	0.166667	9207034	-1.#IND00
318728724	48	0	1668.733542	32126	0	0.166667	31766	0	0.166667	9193465	-1.#IND00
318735174	31	0	1667.795032	31898	0	0.166667	31864	0	0.166667	9179708	-1.#IND00
318729360	34	0	1667.844240	31953	0	0.166667	31907	0	0.166667	9166066	-1.#IND00
318735238	43	0	1667.985320	31911	0	0.166667	31932	0	0.166667	9152347	-1.#IND00
318710437	42	1	1668.184375	31785	0	0.166667	31895	0	0.166667	9138597	-1.#IND00
318726280	34	0	1668.276706	32027	0	0.166667	31882	0	0.166667	9124882	-1.#IND00
318726994	33	0	1667.720637	32166	0	0.166667	31826	0	0.166667	9111057	-1.#IND00
318721625	32	0	1668.692827	31610	0	0.166667	31881	0	0.166667	9097163	-1.#IND00
318739340	35	0	1668.292602	32072	0	0.166667	31790	0	0.166667	9083636	-1.#IND00
318727048	17	0	1667.720740	31806	0	0.166667	32027	0	0.166667	9070132	-1.#IND00
318710244	19	0	1667.669576	31615	0	0.166667	31751	0	0.166667	9056387	-1.#IND00
318723422	47	1	1668.485493	31794	0	0.166667	31979	0	0.166667	9042750	-1.#IND00
318733884	41	0	1668.333625	31934	0	0.166667	31940	0	0.166667	9029029	-1.#IND00
318735542	49	0	1668.822287	31559	0	0.166667	31719	0	0.166667	9015533	-1.#IND00
318704941	32	0	1667.936910	31914	0	0.166667	31705	0	0.166667	9002096	-1.#IND00
318715933	14	0	1667.602988	31963	0	0.166667	31724	0	0.166667	8988833	-1.#IND00
318712297	30	0	1668.409556	31882	0	0.166667	31694	0	0.166667	8975419	-1.#IND00
318724477	29	1	1668.282908	31926	0	0.166667	31804	0	0.166667	8961854	-1.#IND00
318730228	16	0	1667.428654	31819	0	0.166667	31968	0	0.166667	8948483	-1.#IND00
318728170	58	0	1668.360336	31991	0	0.166667	31630	0	0.166667	8935048	-1.#IND00
318700508	52	0	1668.531531	31722	0	0.166667	32000	0	0.166667	8921370	-1.#IND00
318722679	40	0	1668.373507	31850	0	0.166667	31877	0	0.166667	8907902	-1.#IND00
318711469	31	0	1667.913692	31718	0	0.166667	31910	0	0.166667	8894604	-1.#IND00
318742723	39	0	1667.983595	31893	0	0.166667	31804	0	0.166667	8881313	-1.#IND00
318733249	33	0	1668.129890	31965	0	0.166667	31948	0	0.166667	8867928	-1.#IND00
318733078	36	0	1668.239154	31782	0	0.166667	31738	0	0.166667	8854711	-1.#IND00
318739135	52	0	1668.396970	31756	0	0.166667	31993	0	0.166667	8841285	-1.#IND00
318707631	43	0	1668.587523	31959	0	0.166667	31793	0	0.166667	8827908	-1.#IND00
318724466	34	0	1668.147411	32249	0	0.166667	31848	0	0.166667	8814612	-1.#IND00
318719214	28	0	1667.662208	32141	0	0.166667	32028	0	0.166667	8801427	-1.#IND00
318722981	57	0	1668.545293	32047	0	0.166667	31741	0	0.166667	8788101	-1.#IND00
318724423	43	0	1668.653461	31985	0	0.166667	31819	0	0.166667	8774892	-1.#IND00
318713038	29	0	1667.888316	31790	0	0.166667	31885	0	0.166667	8761818	-1.#IND00
318726874	30	0	1667.879921	32064	0	0.166667	31712	0	0.166667	8748816	-1.#IND00
318728635	37	0	1667.848143	31900	0	0.166667	31949	0	0.166667	8735771	-1.#IND00
318723185	27	0	1668.255340	31890	0	0.166667	31867	0	0.166667	8722614	-1.#IND00
npatches	nstrain	runtime	dt	init_x	init_y	init_y_blood	init_z	init_S	beta0	beta1	beta2	beta3	mean_beta	B	d	delta	delta_blood	b[0]	mut	m	CTL	c	g	epsilon	k	het	lambda	rho	omega	x_max	patch.dyna	DELTA	A	VA
10000	1	100.000000	0.001000	21900	9499	5000000	0.001000	10000000	3.656024	2.699665	4.317362	2.519525	4	800000000	0.010000	1.000000	432.000000	80000	0.000050	0.004800	0	0.500000	0.000000	2.500000	17.000000	0.500000	0.001000	0.001000	0.010000	31872	0	10.000000	7.000000	1.000000
sus	inf	inf_blood	z	x[0]	y[0][0]	z[0]	x[1]	y[1][0]	z[1]	S[0]	synchrony
219000000	94990000	5000000	10.000000	21900	9499	0.001000	21900	9499	0.001000	10000000	0.000000
287843410	2494344	13130	3941.516320	29246	205	0.394152	29829	105	0.394152	10097274	0.000000
316004290	1856	10	3292.374551	31786	0	0.279197	31596	0	0.270154	10083698	0.000000
318510499	55	0	1758.110945	31916	0	0.172244	31821	0	0.171796	10068605	0.000000
318714644	36	0	1672.562203	31905	0	0.166943	31527	0	0.166921	10053641	0.000000
318713864	26	1	1668.344922	31683	0	0.166680	31689	0	0.166679	10038621	0.000000
318716027	37	0	1668.414125	31568	0	0.166667	31879	0	0.166667	10023533	0.000000
318724906	49	0	1668.697547	31805	0	0.166667	31995	0	0.166667	10008400	0.000000
318731346	35	0	1668.037652	31961	0	0.166667	31781	0	0.166667	9993512	0.000000
318714571	45	0	1668.295016	32052	0	0.166667	31872	0	0.166667	9978674	0.000000
318750268	41	0	1668.354433	32059	0	0.166667	31768	0	0.166667	9963451	0.000000
318739006	31	0	1668.599009	31812	0	0.166667	31878	0	0.166667	9948444	0.000000
318689180	38	0	1668.321126	31948	0	0.166667	31838	0	0.166667	9933653	0.000000
318718367	33	0	1668.051971	31994	0	0.166667	32094	0	0.166667	9918868	0.000000
318724119	17	0	1667.286234	31677	0	0.166667	31793	0	0.166667	9903974	0.000000
318738203	53	0	1668.310216	32044	0	0.166667	32106	0	0.166667	9888980	0.000000
318734691	41	0	1668.115457	32139	0	0.166667	31910	0	0.166667	9874272	0.000000
318724427	28	0	1667.832762	31925	0	0.166667	31933	0	0.166667	9859291	0.000000
318724567	63	1	1668.671016	31874	0	0.166667	31850	0	0.166667	9844426	0.000000
318714789	67	0	1668.907584	31861	0	0.166667	31674	0	0.166667	9829910	0.000000
318720631	48	0	1668.455632	32114	0	0.166667	32016	0	0.166667	9815342	0.000000
318712646	33	0	1668.270456	31835	0	0.166667	31633	1	0.166667	9800506	0.000000
318734783	39	0	1668.445470	31964	0	0.166667	31886	0	0.166667	9785833	0.000000
318729425	37	0	1668.044760	31868	0	0.166667	31673	0	0.166667	9771251	0.000000
318729294	62	1	1668.432144	32118	0	0.166667	31873	0	0.166667	9756380	0.000000
318709965	30	0	1668.322845	31880	0	0.166667	32154	0	0.166667	9741693	0.000000
318713428	48	0	1668.420654	32109	0	0.166667	32033	0	0.166667	9727019	0.000000
318707497	43	2	1668.275007	31863	0	0.166667	31756	0	0.166667	9712530	0.000000
318727460	48	0	1668.319858	31792	0	0.166667	31779	0	0.166667	9697919	0.000000
318715064	43	1	1668.686848	31791	0	0.166667	31706	0	0.166667	9683277	0.000000
318725607	24	0	1667.657225	31747	0	0.166667	31652	0	0.166667	9668822	0.000000
318728832	29	0	1668.296604	31821	0	0.166667	31831	0	0.166667	9654355	0.000000
318732322	36	0	1668.140105	32076	0	0.166667	32014	0	0.166667	9639927	0.000000
318719828	19	1	1667.677318	32010	0	0.166667	31907	0	0.166667	9625427	0.000000
318738703	33	0	1667.874001	31888	0	0.166667	31794	0	0.166667	9611043	0.000000
318738184	30	1	1668.160646	31812	0	0.166667	31876	0	0.166667	9596541	0.000000
318713543	34	0	1668.371315	31925	0	0.166667	31868	0	0.166667	9582303	0.000000
318730420	28	1	1667.705323	32060	0	0.166667	31955	0	0.166667	9567845	0.000000
318721570	45	0	1668.198319	31750	0	0.166667	31881	0	0.166667	9553539	0.000000
318730220	36	1	1667.704041	31807	0	0.166667	31892	0	0.166667	9539359	0.000000
318736514	44	1	1668.572611	31855	0	0.166667	31884	0	0.166667	9524995	-1.#IND00
318724324	29	1	1668.020433	31857	0	0.166667	31773	0	0.166667	9510857	-1.#IND00
318723915	31	0	1667.781465	31956	0	0.166667	31790	0	0.166667	9496681	-1.#IND00
318713091	31	0	1667.419737	32079	0	0.166667	31860	0	0.166667	9482475	-1.#IND00
318712058	20	0	1667.715999	31812	0	0.166667	31837	0	0.166667	9468135	-1.#IND00
318727150	36	0	1667.577975	31764	0	0.166667	31679	0	0.166667	9454050	-1.#IND00
318744117	20	0	1667.893065	32000	0	0.166667	31828	0	0.166667	9440077	-1.#IND00
318736545	34	0	1667.878526	31937	0	0.166667	31666	0	0.166667	9426018	-1.#IND00
318735359	26	0	1668.225848	31828	0	0.166667	31771	0	0.166667	9411578	-1.#IND00
318715453	47	0	1668.295060	31996	0	0.166667	32054	0	0.166667	9397859	-1.#IND00
318722683	18	0	1667.495246	31762	0	0.166667	31821	0	0.166667	9383784	-1.#IND00
318714509	33	0	1667.507915	31624	0	0.166667	31837	0	0.166667	9369694	-1.#IND00
318731420	17	0	1667.980482	31745	0	0.166667	31717	0	0.166667	9355670	-1.#IND00
318734212	50	0	1668.065854	31879	0	0.166667	31790	0	0.166667	9341618	-1.#IND00
318721935	25	1	1667.802795	31864	0	0.166667	31802	0	0.166667	9327763	-1.#IND00
318727953	25	0	1667.623295	31841	0	0.166667	32019	0	0.166667	9313746	-1.#IND00
318708797	35	0	1668.059928	32014	0	0.166667	31884	0	0.166667	9299804	-1.#IND00
318714309	36	0	1668.010544	32220	0	0.166667	31883	0	0.166667	9285889	-1.#IND00
318727513	35	0	1668.006774	31851	0	0.166667	31974	0	0.166667	9271937	-1.#IND00
318734134	49	0	1668.138071	31855	0	0.166667	31955	0	0.166667	9257884	-1.#IND00
318726346	32	0	1667.911914	32020	0	0.166667	31909	0	0.166667	9243935	-1.#IND00
318724591	42	0	1668.032680	32057	0	0.166667	32029	0	0.166667	9230018	-1.#IND00
318739950	43	0	1668.487021	31817	0	0.166667	31960	0	0.166667	9216165	-1.#IND00
318730823	18	0	1667.660895	31772	0	0.166667	31647	0	0.166667	9202518	-1.#IND00
318711647	35	1	1667.545430	32072	0	0.166667	31903	0	0.166667	9188656	-1.#IND00
318707138	32	0	1668.093892	31896	0	0.166667	31868	0	0.166667	9174732	-1.#IND00
318744390	38	0	1667.862687	31790	0	0.166667	31869	0	0.166667	9160936	-1.#IND00
318705458	57	0	1668.656501	32050	0	0.166667	31750	0	0.166667	9147089	-1.#IND00
318729740	34	0	1668.333494	32138	0	0.166667	31764	0	0.166667	9133468	-1.#IND00
318733265	24	0	1667.627818	31934	0	0.166667	31744	0	0.166667	9119740	-1.#IND00
318724908	42	0	1668.493853	31884	0	0.166667	31946	0	0.166667	9106174	-1.#IND00
318720870	37	0	1667.958020	31952	0	0.166667	32020	0	0.166667	9092645	-1.#IND00
318725220	36	1	1668.276412	31766	0	0.166667	31745	0	0.166667	9078873	-1.#IND00
318716048	30	0	1667.832194	31763	0	0.166667	31862	0	0.166667	9065168	-1.#IND00
318745630	35	0	1668.246750	31772	0	0.166667	31796	0	0.166667	9051655	-1.#IND00
318730966	34	0	1667.858767	32005	0	0.166667	31790	0	0.166667	9038161	-1.#IND00
318725884	26	0	1668.036603	31775	0	0.166667	32019	0	0.166667	9024628	-1.#IND00
318712829	31	1	1667.932759	31950	0	0.166667	31800	0	0.166667	9011212	-1.#IND00
318722611	40	0	1667.793025	31903	0	0.166667	31864	0	0.166667	8997661	-1.#IND00
318752886	33	0	1667.775047	31808	0	0.166667	31830	0	0.166667	8984156	-1.#IND00
318707374	32	0	1668.142038	31745	0	0.166667	31579	0	0.166667	8970863	-1.#IND00
318723675	30	0	1667.699680	31986	0	0.166667	31841	0	0.166667	8957234	-1.#IND00
318719595	42	2	1668.452060	31973	0	0.166667	31749	0	0.166667	8943786	-1.#IND00
318705635	36	1	1668.118418	31781	0	0.166667	31707	0	0.166667	8930499	-1.#IND00
318729266	56	0	1668.395078	31836	0	0.166667	31815	0	0.166667	8916939	-1.#IND00
318702517	33	0	1668.161349	31951	0	0.166667	31757	0	0.166667	8903652	-1.#IND00
318711130	21	0	1667.677583	32114	0	0.166667	31660	0	0.166667	8890223	-1.#IND00
318732249	33	1	1667.764429	31805	0	0.166667	31851	0	0.166667	8877106	-1.#IND00
318707462	58	0	1668.517580	31923	0	0.166667	32000	0	0.166667	8863668	-1.#IND00
318714771	35	1	1668.277619	31802	0	0.166667	32102	0	0.166667	8850326	-1.#IND00
318734719	44	0	1668.022541	31959	0	0.166667	32134	0	0.166667	8836991	-1.#IND00
318725582	22	1	1667.940918	31844	0	0.166667	31837	0	0.166667	8823601	-1.#IND00
318727521	25	1	1667.702077	31887	0	0.166667	31990	0	0.166667	8810500	-1.#IND00
318729932	20	0	1667.513104	31833	0	0.166667	31990	0	0.166667	8797460	-1.#IND00
318742514	30	0	1667.901325	32021	0	0.166667	31582	0	0.166667	8784235	-1.#IND00
318733556	35	0	1668.023521	31810	0	0.166667	31740	0	0.166667	8771035	-1.#IND00
318724381	33	1	1668.160570	31939	0	0.166667	31972	0	0.166667	8757877	-1.#IND00
318726868	33	0	1668.214469	31926	0	0.166667	31544	0	0.166667	8744759	-1.#IND00
318713393	39	1	1667.703329	31777	0	0.166667	31782	0	0.166667	8731707	-1.#IND00
318723054	29	0	1668.205911	31919	0	0.166667	31526	0	0.166667	8718546	-1.#IND00
npatches	nstrain	runtime	dt	init_x	init_y	init_y_blood	init_z	init_S	beta0	beta1	beta2	beta3	mean_beta	B	d	delta	delta_blood	b[0]	mut	m	CTL	c	g	epsilon	k	het	lambda	rho	omega	x_max	patch.dyna	DELTA	A	VA
10000	1	100.000000	0.001000	21900	9499	5000000	0.001000	10000000	2.539168	5.478690	3.392741	2.501937	4	800000000	0.010000	1.000000	432.000000	80000	0.000050	0.004800	0	0.500000	0.000000	2.500000	18.000000	0.500000	0.001000	0.001000	0.010000	31872	0	10.000000	7.000000	1.000000
sus	inf	inf_blood	z	x[0]	y[0][0]	z[0]	x[1]	y[1][0]	z[1]	S[0]	synchrony
219000000	94990000	5000000	10.000000	21900	9499	0.001000	21900	9499	0.001000	10000000	0.000000
288975874	2046356	11128	3941.516320	30032	97	0.394152	27408	395	0.394152	10094707	0.000000
316146115	1120	7	2995.462038	31771	0	0.276609	31413	0	0.277403	10081091	0.000000
318516741	38	1	1738.044536	31983	0	0.172116	31855	0	0.172155	10066180	0.000000
318731718	28	0	1671.342604	31988	0	0.166937	31488	0	0.166939	10051153	0.000000
318724528	50	0	1668.200164	31738	0	0.166680	32047	0	0.166680	10036030	0.000000
318736248	24	1	1667.912705	32028	0	0.166667	31746	0	0.166667	10021021	0.000000
318730040	49	0	1668.667886	32124	0	0.166667	32157	0	0.166667	10005952	0.000000
318732785	44	0	1668.096618	31945	0	0.166667	32030	0	0.166667	9991041	0.000000
318737772	35	0	1667.946804	32071	0	0.166667	31973	0	0.166667	9976047	0.000000
318736435	29	0	1667.742167	31865	0	0.166667	31894	0	0.166667	9961033	0.000000
318726710	33	0	1668.061196	31875	0	0.166667	31920	0	0.166667	9945903	0.000000
318724725	50	0	1668.849020	31939	0	0.166667	31934	0	0.166667	9930940	0.000000
318732709	28	0	1667.950388	31711	0	0.166667	32123	0	0.166667	9916012	0.000000
318748987	32	0	1668.145161	31944	0	0.166667	31881	0	0.166667	9901038	0.000000
318732048	33	0	1668.129281	32018	0	0.166667	31786	0	0.166667	9886154	0.000000
318733225	28	0	1668.278236	31938	0	0.166667	32213	0	0.166667	9871341	0.000000
318716268	30	1	1668.048653	32015	0	0.166667	31845	0	0.166667	9856658	0.000000
318708114	34	1	1667.618418	31755	0	0.166667	31864	0	0.166667	9841874	0.000000
318720334	41	0	1667.848248	32052	0	0.166667	31728	0	0.166667	9827282	0.000000
318720672	26	0	1667.596288	31817	0	0.166667	31959	0	0.166667	9812574	0.000000
318743965	35	0	1667.739927	32083	0	0.166667	31853	0	0.166667	9797780	0.000000
318730692	38	0	1668.065814	31812	0	0.166667	31803	0	0.166667	9783026	0.000000
318734062	36	2	1668.772958	31734	0	0.166667	32078	0	0.166667	9768458	0.000000
318734953	37	1	1667.623829	31738	0	0.166667	31974	0	0.166667	9753676	0.000000
318721939	41	0	1668.094728	31775	0	0.166667	31724	0	0.166667	9739088	0.000000
318710329	18	0	1667.697909	31938	0	0.166667	31865	0	0.166667	9724366	0.000000
318712854	42	0	1667.829158	31896	0	0.166667	31876	0	0.166667	9709874	0.000000
318708902	28	0	1667.626793	32021	0	0.166667	31998	0	0.166667	9695249	0.000000
318733066	32	1	1667.739835	31781	0	0.166667	31974	0	0.166667	9680718	0.000000
318721215	39	0	1667.990575	31851	0	0.166667	32077	0	0.166667	9666298	0.000000
318719061	25	0	1668.279988	31903	0	0.166667	32024	0	0.166667	9651730	0.000000
318724635	41	0	1668.186890	32114	0	0.166667	31617	0	0.166667	9637263	0.000000
318710350	41	0	1667.903692	31844	0	0.166667	32021	0	0.166667	9622994	0.000000
318725966	36	0	1668.185318	32084	0	0.166667	31984	0	0.166667	9608543	0.000000
318715885	23	0	1668.021583	31902	0	0.166667	31925	0	0.166667	9594167	0.000000
318737473	29	0	1667.401841	31859	0	0.166667	31838	0	0.166667	9579782	0.000000
318735119	34	0	1667.763719	31733	0	0.166667	31854	0	0.166667	9565308	0.000000
318712936	25	0	1667.536716	32011	0	0.166667	31726	0	0.166667	9550783	0.000000
318728072	24	2	1667.348670	31686	0	0.166667	31981	0	0.166667	9536542	0.000000
318739822	39	0	1668.192898	31840	0	0.166667	31821	0	0.166667	9522297	-1.#IND00
318719078	46	0	1668.378087	31824	0	0.166667	31833	0	0.166667	9507842	-1.#IND00
318742376	44	0	1668.295744	31635	0	0.166667	31947	0	0.166667	9493461	-1.#IND00
318724366	13	0	1667.499166	31645	0	0.166667	32046	0	0.166667	9479270	-1.#IND00
318747448	38	0	1668.204721	31882	0	0.166667	31780	0	0.166667	9465097	-1.#IND00
318718360	26	0	1667.649488	32126	0	0.166667	31906	0	0.166667	9450845	-1.#IND00
318721870	35	0	1667.955257	31874	0	0.166667	31797	0	0.166667	9436908	-1.#IND00
318724358	36	0	1667.702258	31836	0	0.166667	31837	0	0.166667	9422867	-1.#IND00
318713966	44	0	1668.327258	31988	0	0.166667	31720	0	0.166667	9408814	-1.#IND00
318744111	22	0	1668.152527	31879	0	0.166667	31883	0	0.166667	9394594	-1.#IND00
318734042	27	2	1667.993124	31776	0	0.166667	31825	0	0.166667	9380493	-1.#IND00
318762681	28	0	1667.618050	32146	0	0.166667	31880	0	0.166667	9366653	-1.#IND00
318728942	18	0	1667.401259	32057	0	0.166667	31966	0	0.166667	9352627	-1.#IND00
318728857	37	0	1668.535231	31909	0	0.166667	31682	0	0.166667	9338742	-1.#IND00
318722834	22	0	1668.136532	32065	0	0.166667	31993	0	0.166667	9324752	-1.#IND00
318728301	37	0	1667.771838	31861	0	0.166667	31985	0	0.166667	9310917	-1.#IND00
318714767	32	0	1668.004794	32153	0	0.166667	31801	0	0.166667	9296871	-1.#IND00
318738715	43	1	1668.090158	31904	0	0.166667	31722	0	0.166667	9282851	-1.#IND00
318749235	34	0	1667.957971	32060	0	0.166667	31790	0	0.166667	9268817	-1.#IND00
318737357	28	1	1667.875331	31892	0	0.166667	31720	0	0.166667	9254891	-1.#IND00
318729682	32	1	1667.559182	31688	0	0.166667	31843	0	0.166667	9241140	-1.#IND00
318742416	32	0	1668.053260	31837	0	0.166667	31712	0	0.166667	9227200	-1.#IND00
318709800	24	0	1667.917334	32024	0	0.166667	31977	0	0.166667	9213162	-1.#IND00
318717057	31	0	1667.378453	31931	0	0.166667	32171	0	0.166667	9199374	-1.#IND00
318707570	44	3	1668.203848	32136	0	0.166667	31913	0	0.166667	9185745	-1.#IND00
318715615	29	0	1667.762631	31957	0	0.166667	31774	0	0.166667	9172072	-1.#IND00
318735896	22	0	1667.705983	31950	0	0.166667	31644	0	0.166667	9158411	-1.#IND00
318707284	32	0	1667.629040	31863	0	0.166667	31698	0	0.166667	9144683	-1.#IND00
318704352	20	0	1667.783726	31844	0	0.166667	31727	0	0.166667	9130993	-1.#IND00
318750114	30	0	1667.601794	32041	0	0.166667	31852	0	0.166667	9117174	-1.#IND00
318709423	24	0	1667.837855	31774	0	0.166667	32087	0	0.166667	9103532	-1.#IND00
318729110	35	1	1667.989718	31904	0	0.166667	31845	0	0.166667	9089883	-1.#IND00
318714670	26	0	1667.772408	31946	0	0.166667	31867	0	0.166667	9076180	-1.#IND00
318752042	31	0	1667.845896	31855	0	0.166667	31994	0	0.166667	9062600	-1.#IND00
318740133	33	0	1667.754178	31878	0	0.166667	31879	0	0.166667	9049163	-1.#IND00
318701044	35	0	1667.811607	31833	0	0.166667	31857	0	0.166667	9035680	-1.#IND00
318708909	29	0	1667.480310	32106	0	0.166667	31914	0	0.166667	9022288	-1.#IND00
318723466	33	0	1668.263206	32042	0	0.166667	31940	0	0.166667	9008549	-1.#IND00
318735554	21	0	1667.672475	32035	0	0.166667	31804	0	0.166667	8995207	-1.#IND00
318704431	35	0	1667.507510	31802	0	0.166667	31748	0	0.166667	8981705	-1.#IND00
318753857	34	0	1667.948781	31765	0	0.166667	31727	0	0.166667	8968252	-1.#IND00
318739971	24	0	1667.555394	31810	0	0.166667	31914	0	0.166667	8955003	-1.#IND00
318738797	24	0	1667.722992	31792	0	0.166667	31812	0	0.166667	8941390	-1.#IND00
318712520	23	0	1667.743942	31956	0	0.166667	31847	0	0.166667	8928047	-1.#IND00
318724839	29	0	1667.651185	31862	0	0.166667	31971	0	0.166667	8914755	-1.#IND00
318727470	19	0	1667.163961	31970	0	0.166667	31787	0	0.166667	8901562	-1.#IND00
318738231	27	0	1667.501888	31830	0	0.166667	31784	0	0.166667	8888479	-1.#IND00
318726170	39	0	1668.133641	32125	0	0.166667	31733	0	0.166667	8875108	-1.#IND00
318732099	25	0	1668.072833	31906	0	0.166667	31696	0	0.166667	8861888	-1.#IND00
318722438	23	0	1667.842730	32013	0	0.166667	32079	0	0.166667	8848487	-1.#IND00
318717078	24	0	1667.575606	32126	0	0.166667	31673	0	0.166667	8834982	-1.#IND00
318718336	25	0	1667.442494	32059	0	0.166667	31855	0	0.166667	8821722	-1.#IND00
318730017	27	0	1667.725755	31976	0	0.166667	31825	0	0.166667	8808599	-1.#IND00
318717908	25	0	1667.494187	31783	0	0.166667	31940	0	0.166667	8795587	-1.#IND00
318716626	42	0	1667.789053	31580	0	0.166667	31647	0	0.166667	8782424	-1.#IND00
318720379	61	0	1668.548587	31733	0	0.166667	31703	0	0.166667	8769260	-1.#IND00
318699245	47	0	1668.157559	32048	0	0.166667	31577	0	0.166667	8756102	-1.#IND00
318718510	37	0	1667.807110	31849	0	0.166667	31734	0	0.166667	8743043	-1.#IND00
318727062	25	0	1667.765068	31692	0	0.166667	31866	0	0.166667	8730032	-1.#IND00
318735587	27	0	1667.867125	31897	0	0.166667	31938	0	0.166667	8716920	-1.#IND00
npatches	nstrain	runtime	dt	init_x	init_y	init_y_blood	init_z	init_S	beta0	beta1	beta2	beta3	mean_beta	B	d	delta	delta_blood	b[0]	mut	m	CTL	c	g	epsilon	k	het	lambda	rho	omega	x_max	patch.dyna	DELTA	A	VA
10000	1	100.000000	0.001000	21900	9499	5000000	0.001000	10000000	4.731003	2.941832	4.241162	3.398975	4	800000000	0.010000	1.000000	432.000000	80000	0.000050	0.004800	0	0.500000	0.000000	2.500000	19.000000	0.500000	0.001000	0.001000	0.010000	31872	0	10.000000	7.000000	1.000000
sus	inf	inf_blood	z	x[0]	y[0][0]	z[0]	x[1]	y[1][0]	z[1]	S[0]	synchrony
219000000	94990000	5000000	10.000000	21900	9499	0.001000	21900	9499	0.001000	10000000	0.000000
289999445	1676281	8876	3941.516320	28651	200	0.394152	30078	98	0.394152	10091522	0.000000
316268180	677	3	2770.380687	31764	0	0.341249	31866	0	0.230491	10077590	0.000000
318511093	23	0	1723.943771	31788	0	0.175320	31743	0	0.169830	10062659	0.000000
318688365	27	0	1670.439324	31861	0	0.167096	31816	0	0.166823	10047513	0.000000
318734771	42	0	1667.882199	31937	0	0.166688	31806	0	0.166674	10032342	0.000000
318704494	21	0	1667.932389	31692	0	0.166668	31889	0	0.166667	10017547	0.000000
318736368	29	0	1667.717847	31888	0	0.166667	31958	0	0.166667	10002627	0.000000
318729321	30	0	1667.919385	31849	0	0.166667	31777	0	0.166667	9987638	0.000000
318714066	43	0	1667.984414	32037	0	0.166667	31911	0	0.166667	9972668	0.000000
318718599	45	0	1668.518896	31904	0	0.166667	31772	0	0.166667	9957899	0.000000
318730131	26	0	1667.570215	31821	0	0.166667	31890	0	0.166667	9942784	0.000000
318738065	22	0	1667.576663	31888	0	0.166667	31932	0	0.166667	9927863	0.000000
318723628	33	0	1667.707241	31882	0	0.166667	31572	0	0.166667	9913149	0.000000
318715522	45	0	1668.400690	31987	0	0.166667	31767	0	0.166667	9898259	0.000000
318725164	21	0	1667.844462	31937	0	0.166667	31604	0	0.166667	9883445	0.000000
318725528	46	0	1668.194525	31929	0	0.166667	31685	0	0.166667	9868582	0.000000
318736460	39	0	1668.086588	31768	0	0.166667	31796	0	0.166667	9854033	0.000000
318716237	26	0	1667.850797	31724	0	0.166667	31881	0	0.166667	9839408	0.000000
318730769	30	0	1668.008523	31952	0	0.166667	31670	0	0.166667	9824653	0.000000
318717465	46	0	1668.150679	31603	0	0.166667	31989	0	0.166667	9810038	0.000000
318727738	28	1	1667.657625	32021	0	0.166667	31964	0	0.166667	9795533	0.000000
318745351	40	0	1668.191691	31949	0	0.166667	31957	0	0.166667	9780919	0.000000
318719268	47	0	1668.396590	31863	0	0.166667	31917	0	0.166667	9766504	0.000000
318714928	29	1	1667.616296	32054	0	0.166667	31809	0	0.166667	9751720	0.000000
318717738	44	0	1668.141133	31833	0	0.166667	31794	0	0.166667	9736927	0.000000
318728992	32	0	1667.964935	31711	0	0.166667	31842	0	0.166667	9722335	0.000000
318712622	19	1	1668.054076	31700	0	0.166667	31720	0	0.166667	9707757	0.000000
318727244	29	0	1667.918281	31902	0	0.166667	31726	0	0.166667	9693046	0.000000
318716975	25	0	1667.692003	31883	0	0.166667	31500	0	0.166667	9678519	0.000000
318743841	33	1	1667.844257	32074	0	0.166667	31774	0	0.166667	9664010	0.000000
318749200	40	1	1667.856281	31862	0	0.166667	31701	0	0.166667	9649635	0.000000
318721808	21	1	1667.671527	31737	0	0.166667	31761	0	0.166667	9635170	0.000000
318719844	25	0	1667.595154	31887	0	0.166667	31863	0	0.166667	9620707	0.000000
318749199	35	0	1668.280095	31955	0	0.166667	31833	0	0.166667	9606479	0.000000
318723674	36	0	1668.026672	31925	0	0.166667	31887	0	0.166667	9591955	0.000000
318741209	29	0	1667.708560	31927	0	0.166667	31892	0	0.166667	9577525	0.000000
318707506	37	0	1667.743494	32057	0	0.166667	32057	0	0.166667	9563270	0.000000
318714137	22	0	1667.814556	31827	0	0.166667	31926	0	0.166667	9548829	0.000000
318710434	38	2	1667.940426	31819	0	0.166667	31812	0	0.166667	9534609	0.000000
[truncated: 163 more rows]
