# Supplementary material for: Large Variations in HIV-1 Viral Load Explained by Shifting-Mosaic Metapopulation Dynamics
Source: PLoS Biol. 2016 Oct 5;14(10):e1002567. doi: 10.1371/journal.pbio.1002567 (PMC5051940; doi:10.1371/journal.pbio.1002567)
Supplement: S1 Data — Each file gives the output from the simulations indicated by the filename: low migration (ms1, db432); high migration (ms1, db1); very high migration (ms10, db1); number of patches (np); reservoir (storage); no reservoir (nostorage); CTL immigration model (CTLimmig); CTL proliferation model (CTLprolif); β¯ (beta1, beta2, …). Within each file, there are 21 simulations for (k = 0,1,..,20), and data is output each day. For measures of synchrony, the final entry should be used. See Methods and S1 Simulation Code for further details. (ZIP) [file pbio.1002567.s002.zip › S1_Data/ms1_np10000_storage_noPD_CTLimmig_db432_beta5.tsv]

npatches	nstrain	runtime	dt	init_x	init_y	init_y_blood	init_z	init_S	beta0	beta1	beta2	beta3	mean_beta	B	d	delta	delta_blood	b[0]	mut	m	CTL	c	g	epsilon	k	het	lambda	rho	omega	x_max	patch.dyna	DELTA	A	VA
10000	1	100.000000	0.001000	21900	9499	5000000	0.001000	10000000	5.787240	3.645433	4.153741	7.301472	5	800000000	0.010000	1.000000	432.000000	80000	0.000050	0.004800	0	0.500000	0.000000	2.500000	0.000000	0.500000	0.001000	0.001000	0.010000	31872	0	10.000000	7.000000	1.000000
sus	inf	inf_blood	z	x[0]	y[0][0]	z[0]	x[1]	y[1][0]	z[1]	S[0]	synchrony
219000000	94990000	5000000	10.000000	21900	9499	0.001000	21900	9499	0.001000	10000000	0.000000
204465622	88713825	460944	3941.516320	17882	10747	0.394152	24389	5801	0.394152	10286163	0.000000
212270617	81731008	426394	6325.803353	18340	10211	0.632580	26022	4855	0.632580	10538070	0.000000
214696031	80146872	416401	7771.765723	18350	10359	0.777177	26323	4465	0.777177	10783263	0.000000
215325528	79731566	415291	8648.676577	18105	10609	0.864868	26373	4500	0.864868	11026151	0.000000
215535453	79606955	413371	9180.483393	18120	10566	0.918048	26844	4208	0.918048	11268616	0.000000
215577698	79582609	413937	9503.000201	18253	10243	0.950300	26760	4360	0.950300	11509840	0.000000
215604824	79528293	414530	9698.592075	18475	10198	0.969859	26571	4449	0.969859	11751545	0.000000
215617943	79542780	413718	9817.209710	18485	10289	0.981721	26655	4422	0.981721	11992371	0.000000
215615766	79561510	415802	9889.145947	18040	10355	0.988915	26476	4359	0.988915	12232015	0.000000
215581961	79580331	414907	9932.772025	18318	10368	0.993277	26475	4399	0.993277	12472107	0.000000
215594708	79565647	414432	9959.229270	18296	10173	0.995923	26447	4420	0.995923	12712071	0.000000
215606796	79557979	414185	9975.274394	18383	10153	0.997527	26810	4306	0.997527	12951320	0.000000
215611849	79546785	413574	9985.005037	18017	10609	0.998501	26458	4256	0.998501	13190678	0.000000
215610373	79580559	414206	9990.906233	18127	10379	0.999091	26782	4144	0.999091	13429826	0.000000
215581270	79563050	414259	9994.485041	18183	10273	0.999449	26845	4291	0.999449	13668573	0.000000
215584494	79559503	414226	9996.655426	18222	10586	0.999666	26490	4271	0.999666	13906713	0.000000
215575682	79595772	414147	9997.971667	18217	10184	0.999797	26746	4261	0.999797	14144848	0.000000
215583547	79586494	414509	9998.769908	18339	10400	0.999877	26654	4367	0.999877	14383136	0.000000
215591683	79581145	413638	9999.254005	18047	10462	0.999925	26770	4151	0.999925	14620700	0.000000
215574107	79583070	414664	9999.547588	18009	10414	0.999955	26752	4316	0.999955	14858830	0.000000
215595603	79554921	415203	9999.725632	18474	10194	0.999973	26772	4370	0.999973	15095932	0.000000
215593841	79572853	414316	9999.833608	18234	10187	0.999983	26353	4631	0.999983	15331997	0.000000
215600034	79550493	415942	9999.899091	18275	10284	0.999990	26693	4226	0.999990	15566724	0.000000
215619191	79561335	414904	9999.938803	18473	9954	0.999994	26588	4358	0.999994	15801353	0.000000
215610732	79557074	413979	9999.962887	18270	10273	0.999996	26495	4508	0.999996	16036262	0.000000
215596393	79572986	414893	9999.977493	18178	10420	0.999998	26426	4374	0.999998	16271776	0.000000
215589002	79580335	415404	9999.986350	18327	10286	0.999999	26646	4348	0.999999	16505465	0.000000
215608060	79562768	414112	9999.991722	18253	10325	0.999999	26424	4456	0.999999	16739247	0.000000
215606291	79569266	413888	9999.994980	18348	10430	0.999999	26678	4302	0.999999	16973115	0.000000
215613690	79563765	415265	9999.996955	18193	10421	1.000000	26519	4438	1.000000	17205718	0.000000
215601348	79572703	413304	9999.998154	17924	10416	1.000000	26679	4482	1.000000	17438881	0.000000
215611749	79556474	414360	9999.998880	18543	10084	1.000000	26679	4507	1.000000	17670271	0.000000
215601967	79562752	413497	9999.999321	18281	10408	1.000000	26665	4340	1.000000	17902198	0.000000
215611115	79558253	413800	9999.999588	18168	10386	1.000000	26977	4127	1.000000	18134116	0.000000
215609141	79569397	415154	9999.999750	18234	10321	1.000000	26714	4238	1.000000	18365840	0.000000
215623471	79556212	414680	9999.999849	18317	10396	1.000000	26650	4290	1.000000	18597386	0.000000
215600069	79584035	412280	9999.999908	18108	10570	1.000000	27072	3998	1.000000	18827933	0.000000
215592404	79561017	414624	9999.999944	18086	10464	1.000000	26997	4180	1.000000	19059219	0.000000
215613281	79560496	413320	9999.999966	18289	10249	1.000000	26753	4169	1.000000	19289192	0.000000
215605469	79568535	414083	9999.999980	18442	10028	1.000000	26615	4254	1.000000	19519563	-1.#IND00
215599520	79563990	413044	9999.999988	18104	10658	1.000000	26475	4256	1.000000	19748864	0.000000
215632207	79557487	415073	9999.999992	18003	10440	1.000000	26596	4363	1.000000	19979038	0.001572
215596911	79573760	415476	9999.999995	18532	10175	1.000000	26899	4303	1.000000	20207156	0.004687
215573607	79582514	415279	9999.999997	18417	10223	1.000000	26635	4384	1.000000	20436071	0.003148
215601980	79570984	415101	9999.999998	18419	10314	1.000000	26660	4332	1.000000	20663628	0.000129
215628514	79564543	413761	9999.999999	18128	10373	1.000000	26815	4302	1.000000	20891412	-0.005319
215588331	79563161	413864	9999.999999	18054	10446	1.000000	26607	4157	1.000000	21118934	-0.005230
215592885	79576941	414629	10000.000000	18416	10263	1.000000	26737	4370	1.000000	21345410	-0.005754
215588726	79565288	414144	10000.000000	18084	10312	1.000000	26560	4432	1.000000	21572581	-0.004767
215615135	79546093	414609	10000.000000	18116	10598	1.000000	26668	4257	1.000000	21799130	-0.003152
215603980	79544759	414181	10000.000000	18276	10236	1.000000	26683	4270	1.000000	22024118	0.004770
215599667	79551763	414785	10000.000000	18128	10493	1.000000	26482	4315	1.000000	22249448	0.003953
215631584	79556262	414312	10000.000000	18097	10184	1.000000	26659	4396	1.000000	22475316	0.003028
215578283	79599279	413921	10000.000000	18150	10355	1.000000	26511	4288	1.000000	22700683	0.001907
215602809	79567702	412910	10000.000000	17974	10632	1.000000	26602	4340	1.000000	22925647	0.001973
215590202	79567550	414771	10000.000000	18422	10284	1.000000	26406	4460	1.000000	23149329	0.002003
215587912	79571713	414277	10000.000000	18014	10636	1.000000	26385	4364	1.000000	23374253	0.002177
215575845	79596288	414654	10000.000000	18313	10549	1.000000	26369	4424	1.000000	23597447	0.001661
215602941	79580278	413888	10000.000000	18208	10226	1.000000	26546	4329	1.000000	23820358	0.002038
215606648	79572153	414786	10000.000000	18087	10464	1.000000	27007	4252	1.000000	24043568	0.002401
215584255	79575707	413500	10000.000000	18451	10084	1.000000	26869	4269	1.000000	24265766	0.002012
215593801	79554304	415500	10000.000000	18260	10317	1.000000	26516	4503	1.000000	24486493	0.001840
215584853	79571356	413670	10000.000000	18193	10369	1.000000	26606	4419	1.000000	24709135	0.001218
215575605	79595915	414277	10000.000000	18148	10541	1.000000	26855	4338	1.000000	24930372	0.000916
215575660	79574985	414527	10000.000000	18227	10325	1.000000	26728	4271	1.000000	25151545	0.001104
215597862	79557769	414787	10000.000000	18320	10275	1.000000	26361	4470	1.000000	25372135	0.001427
215587383	79553026	416017	10000.000000	18170	10344	1.000000	26741	4226	1.000000	25592409	0.001577
215601707	79569057	415486	10000.000000	18308	10188	1.000000	26523	4420	1.000000	25813341	0.000640
215609049	79570868	415054	10000.000000	18187	10317	1.000000	26627	4367	1.000000	26034054	0.000996
215591993	79572159	414594	10000.000000	18253	10222	1.000000	26490	4277	1.000000	26253364	0.001019
215589949	79583788	414860	10000.000000	18420	9991	1.000000	26530	4275	1.000000	26473027	0.001167
215606584	79579948	414810	10000.000000	18083	10462	1.000000	26494	4394	1.000000	26692585	-0.000466
215605058	79560820	414672	10000.000000	18307	10194	1.000000	26558	4622	1.000000	26911009	-0.001305
215602017	79558807	414874	10000.000000	18300	10268	1.000000	26691	4372	1.000000	27129662	-0.001321
215576387	79567474	414215	10000.000000	18240	10240	1.000000	26454	4427	1.000000	27348251	-0.001512
215588349	79563162	414375	10000.000000	18219	10359	1.000000	26509	4382	1.000000	27565796	-0.001348
215614144	79560493	415025	10000.000000	18230	10301	1.000000	26904	4114	1.000000	27783594	-0.001702
215614189	79572046	414719	10000.000000	18225	10284	1.000000	26839	4354	1.000000	28000437	-0.002225
215583789	79595402	414051	10000.000000	18189	10502	1.000000	26636	4351	1.000000	28216890	-0.002540
215587666	79559723	413673	10000.000000	17942	10653	1.000000	26602	4263	1.000000	28432751	-0.002802
215621209	79552647	414118	10000.000000	18368	10344	1.000000	26723	4112	1.000000	28648298	-0.002334
215613067	79554707	415507	10000.000000	18060	10427	1.000000	26808	4140	1.000000	28862719	-0.002271
215614021	79562594	413750	10000.000000	17970	10577	1.000000	26536	4464	1.000000	29078429	-0.002528
215617777	79539158	414034	10000.000000	18217	10315	1.000000	26570	4390	1.000000	29292725	-0.002775
215625749	79561141	413383	10000.000000	18133	10270	1.000000	26832	4263	1.000000	29508302	-0.003773
215586624	79596203	413788	10000.000000	18291	10424	1.000000	26549	4396	1.000000	29724111	-0.003399
215585601	79568094	414241	10000.000000	18135	10495	1.000000	26498	4466	1.000000	29938594	-0.003289
215586631	79580315	414779	10000.000000	18199	10406	1.000000	26249	4503	1.000000	30152407	-0.003002
215591124	79577828	414358	10000.000000	18236	10416	1.000000	26449	4611	1.000000	30365807	-0.002329
215598609	79572217	414908	10000.000000	18631	10072	1.000000	26397	4426	1.000000	30579420	-0.002197
215585858	79571873	416788	10000.000000	18332	10409	1.000000	26532	4450	1.000000	30791717	-0.002115
215584941	79559431	415558	10000.000000	18290	10342	1.000000	26668	4348	1.000000	31003836	-0.001979
215590648	79570660	415202	10000.000000	18206	10377	1.000000	26635	4399	1.000000	31215312	-0.001998
215587693	79562120	414626	10000.000000	18202	10290	1.000000	26512	4488	1.000000	31427032	-0.002076
215567043	79599017	414355	10000.000000	18290	10187	1.000000	26562	4347	1.000000	31639123	-0.001835
215599659	79580402	413837	10000.000000	18500	10057	1.000000	26622	4501	1.000000	31849652	-0.001875
215604422	79571430	414752	10000.000000	18150	10324	1.000000	26588	4370	1.000000	32060063	-0.001822
215617450	79543524	414751	10000.000000	17962	10617	1.000000	26584	4490	1.000000	32270965	-0.001844
215621180	79545111	414292	10000.000000	18064	10624	1.000000	26720	4364	1.000000	32480784	-0.001507
npatches	nstrain	runtime	dt	init_x	init_y	init_y_blood	init_z	init_S	beta0	beta1	beta2	beta3	mean_beta	B	d	delta	delta_blood	b[0]	mut	m	CTL	c	g	epsilon	k	het	lambda	rho	omega	x_max	patch.dyna	DELTA	A	VA
10000	1	100.000000	0.001000	21900	9499	5000000	0.001000	10000000	7.190457	5.434117	4.746315	3.428250	5	800000000	0.010000	1.000000	432.000000	80000	0.000050	0.004800	0	0.500000	0.000000	2.500000	1.000000	0.500000	0.001000	0.001000	0.010000	31872	0	10.000000	7.000000	1.000000
sus	inf	inf_blood	z	x[0]	y[0][0]	z[0]	x[1]	y[1][0]	z[1]	S[0]	synchrony
219000000	94990000	5000000	10.000000	21900	9499	0.001000	21900	9499	0.001000	10000000	0.000000
212232624	74763228	389561	3941.516320	15266	11654	0.394152	19563	8486	0.394152	10270461	0.000000
233528831	54229411	282776	6325.803353	16934	9271	0.632580	21773	6275	0.632580	10472368	0.000000
245919560	44714025	233214	7771.765723	18285	8153	0.777177	23238	5330	0.777177	10640345	0.000000
252884457	39744874	207279	8648.676577	18774	7868	0.864868	23643	4887	0.864868	10790293	0.000000
256955304	36937306	192766	9180.483393	18794	7578	0.918048	24232	4707	0.918048	10929545	0.000000
259329204	35306429	183565	9503.000201	18974	7511	0.950300	24059	4558	0.950300	11061905	0.000000
260849617	34298355	178416	9698.592075	19360	7143	0.969859	24816	3993	0.969859	11190793	0.000000
261759811	33700974	175109	9817.209710	19286	7394	0.981721	25130	3835	0.981721	11316786	0.000000
262331401	33323746	174638	9889.145947	19645	6886	0.988915	25321	4003	0.988915	11441031	0.000000
262671973	33112908	172293	9932.772025	19551	7165	0.993277	24955	3988	0.993277	11564901	0.000000
262852863	32985621	171768	9959.229270	19111	7550	0.995923	25459	3824	0.995923	11688134	0.000000
262985945	32887124	171912	9975.274394	19395	7086	0.997527	25367	3971	0.997527	11810591	0.000000
263070873	32843446	170953	9985.005037	19346	7024	0.998501	25268	3913	0.998501	11933783	0.000000
263126354	32803179	171469	9990.906233	19241	7137	0.999091	25430	3675	0.999091	12055319	0.000000
263139739	32789105	170577	9994.485041	19337	7150	0.999449	25200	3807	0.999449	12176271	0.000000
263169909	32799857	170741	9996.655426	19235	7180	0.999666	25751	3657	0.999666	12297199	0.000000
263152961	32779054	171577	9997.971667	19392	7127	0.999797	25241	4032	0.999797	12417833	0.000000
263175055	32774986	170594	9998.769908	19605	7057	0.999877	25286	3839	0.999877	12539168	0.000000
263196219	32758493	170420	9999.254005	19261	7340	0.999925	25435	3936	0.999925	12660091	0.000000
263171473	32766602	170655	9999.547588	19461	7007	0.999955	24712	4243	0.999955	12780364	0.000000
263182540	32772699	170557	9999.725632	19531	7109	0.999973	25223	3918	0.999973	12900158	0.000000
263198325	32764751	170281	9999.833608	19634	7117	0.999983	25378	3795	0.999983	13020306	0.000000
263155398	32781538	170622	9999.899091	19719	6963	0.999990	25283	3821	0.999990	13139899	0.000000
263175754	32772915	170715	9999.938803	19576	6982	0.999994	25395	3761	0.999994	13259844	0.000000
263160078	32786880	171087	9999.962887	19388	7355	0.999996	25168	3829	0.999996	13378872	0.000000
263179888	32754338	171253	9999.977493	19256	7141	0.999998	25421	3746	0.999998	13498125	0.000000
263218513	32762047	170360	9999.986350	19574	6858	0.999999	25336	3825	0.999999	13616777	0.000000
263173711	32780171	170334	9999.991722	19388	7108	0.999999	25400	3844	0.999999	13735757	0.000000
263164117	32777406	170963	9999.994980	19416	7114	0.999999	25317	3823	0.999999	13855067	0.000000
263181048	32778221	171080	9999.996955	19429	6964	1.000000	25135	3910	1.000000	13973338	0.000000
263184384	32762009	170932	9999.998154	19563	7123	1.000000	24967	4043	1.000000	14092324	0.000000
263195279	32763157	170114	9999.998880	19349	7232	1.000000	25339	3704	1.000000	14210606	0.000000
263183452	32772102	171133	9999.999321	19550	6964	1.000000	25329	3912	1.000000	14328678	0.000000
263192789	32761550	170390	9999.999588	19127	7296	1.000000	25237	3813	1.000000	14446899	0.000000
263206158	32772521	171337	9999.999750	19515	7262	1.000000	25111	3904	1.000000	14564157	0.000000
263197523	32777609	170753	9999.999849	18986	7364	1.000000	25338	3658	1.000000	14681243	0.000000
263185276	32760788	170848	9999.999908	19180	7155	1.000000	25444	3784	1.000000	14798819	0.000000
263199974	32755820	170767	9999.999944	19349	7000	1.000000	25307	4004	1.000000	14915585	0.000000
263211193	32753233	169966	9999.999966	19324	7193	1.000000	25213	3853	1.000000	15033161	0.000000
263184879	32774474	170814	9999.999980	19252	7245	1.000000	25310	3570	1.000000	15149361	-1.#IND00
263180163	32755010	170667	9999.999988	19512	6959	1.000000	25367	3713	1.000000	15265708	-1.#IND00
263191602	32768285	170055	9999.999992	19469	6922	1.000000	25339	3836	1.000000	15381929	0.005268
263214680	32749953	171068	9999.999995	19659	6821	1.000000	25294	3892	1.000000	15498167	0.002577
263188185	32757592	170306	9999.999997	19395	7085	1.000000	25332	3750	1.000000	15614514	-0.001386
263209958	32760487	170048	9999.999998	19330	7127	1.000000	25696	3673	1.000000	15730418	0.002033
263181457	32779538	170884	9999.999999	19438	7098	1.000000	25272	4011	1.000000	15845660	0.002252
263169852	32782557	170397	9999.999999	19658	6936	1.000000	25265	3832	1.000000	15962359	0.003837
263180899	32777247	170748	10000.000000	19419	7226	1.000000	25138	3944	1.000000	16077217	0.003384
263195070	32780622	170250	10000.000000	19255	7342	1.000000	24972	3830	1.000000	16192467	0.001787
263171489	32778912	170776	10000.000000	19507	7031	1.000000	25114	4040	1.000000	16307499	0.003026
263182939	32752932	170863	10000.000000	19538	6910	1.000000	25223	3912	1.000000	16422508	0.001021
263153706	32779179	169993	10000.000000	19343	7277	1.000000	25031	3923	1.000000	16537605	-0.001026
263205895	32758112	169569	10000.000000	19693	6978	1.000000	25401	3633	1.000000	16652082	0.001354
263182242	32763881	171159	10000.000000	19560	7026	1.000000	25394	3999	1.000000	16766513	0.000334
263185572	32764037	170434	10000.000000	19602	7028	1.000000	25137	3773	1.000000	16880461	-0.001376
263168807	32784016	170655	10000.000000	19692	7031	1.000000	25344	3833	1.000000	16994708	-0.000272
263180127	32779402	170287	10000.000000	19661	6926	1.000000	25132	3916	1.000000	17107686	0.000125
263187029	32774633	171014	10000.000000	19485	7099	1.000000	25124	3990	1.000000	17220827	-0.003575
263161795	32780384	170755	10000.000000	19192	7341	1.000000	25027	4063	1.000000	17334534	-0.003549
263177316	32777091	171078	10000.000000	19272	7248	1.000000	25185	3909	1.000000	17446972	-0.003132
263189860	32761104	170757	10000.000000	19671	7003	1.000000	25219	3746	1.000000	17560092	-0.003165
263193736	32768531	170681	10000.000000	19083	7311	1.000000	25107	3879	1.000000	17673290	-0.000449
263207916	32756378	170826	10000.000000	19122	7338	1.000000	25368	3804	1.000000	17786102	0.000171
263168549	32772935	171226	10000.000000	19511	6973	1.000000	25044	4039	1.000000	17898447	0.000583
263183456	32774827	170389	10000.000000	19759	6829	1.000000	25562	3706	1.000000	18011218	0.001336
263168964	32776379	170215	10000.000000	19338	7200	1.000000	25117	3740	1.000000	18123713	0.001400
263170161	32771970	170951	10000.000000	19217	7194	1.000000	25221	3858	1.000000	18236570	0.001470
263202693	32741358	170982	10000.000000	19654	6953	1.000000	25317	3855	1.000000	18348542	0.001175
263198820	32747795	169824	10000.000000	19560	7166	1.000000	25235	3814	1.000000	18461036	0.000631
263201049	32751609	169669	10000.000000	19433	7222	1.000000	25349	3602	1.000000	18573071	0.000312
263182696	32770538	170863	10000.000000	19448	7059	1.000000	25273	3859	1.000000	18683940	0.000170
263183569	32769401	170819	10000.000000	19657	7021	1.000000	24994	3975	1.000000	18795166	0.001446
263209603	32757093	170331	10000.000000	19310	7067	1.000000	25428	3774	1.000000	18906428	0.001293
263176041	32772104	170507	10000.000000	19581	6805	1.000000	25116	4020	1.000000	19017102	0.001285
263184099	32757335	170206	10000.000000	19613	7192	1.000000	25004	3977	1.000000	19127959	0.002705
263228809	32748332	171272	10000.000000	19648	6894	1.000000	25083	4020	1.000000	19239273	0.003504
263183778	32755017	171313	10000.000000	19711	7062	1.000000	25276	3790	1.000000	19349719	0.003146
263200993	32753716	171116	10000.000000	19604	6920	1.000000	25340	3914	1.000000	19460420	0.002907
263197400	32761183	170369	10000.000000	19374	7310	1.000000	25357	3746	1.000000	19570956	0.003686
263198229	32764310	170667	10000.000000	19344	7029	1.000000	25277	3932	1.000000	19681224	0.003539
263174916	32764238	169789	10000.000000	19710	7038	1.000000	25408	3714	1.000000	19790644	0.003375
263197849	32750675	169894	10000.000000	19429	7062	1.000000	24951	4090	1.000000	19900752	0.003074
263205256	32750770	170627	10000.000000	19337	7296	1.000000	24882	4065	1.000000	20010448	0.002596
263167078	32772539	170837	10000.000000	19510	7169	1.000000	25360	3948	1.000000	20119891	0.002636
263157829	32780507	171635	10000.000000	19112	7241	1.000000	25113	4009	1.000000	20228193	0.002532
263136237	32774513	171011	10000.000000	19342	7138	1.000000	25139	4037	1.000000	20337907	0.002914
263163018	32780625	170172	10000.000000	19758	7133	1.000000	25266	4046	1.000000	20446533	0.002844
263165665	32784097	170882	10000.000000	19403	7186	1.000000	25079	3985	1.000000	20555122	0.003174
263193997	32761845	170400	10000.000000	19490	7144	1.000000	24910	4154	1.000000	20663376	0.001502
263163905	32768600	170439	10000.000000	19364	7068	1.000000	25142	3913	1.000000	20772029	0.001901
263171113	32775560	170715	10000.000000	19624	7073	1.000000	25253	3796	1.000000	20879927	0.001874
263176173	32776087	170892	10000.000000	19101	7265	1.000000	25353	3745	1.000000	20987876	0.001707
263191939	32763788	170232	10000.000000	19226	7163	1.000000	25515	3747	1.000000	21095535	0.001519
263182774	32768382	170959	10000.000000	19911	6870	1.000000	24909	4167	1.000000	21203560	0.001684
263191287	32782163	170904	10000.000000	19214	7422	1.000000	24900	4023	1.000000	21310876	0.001341
263185136	32779593	170607	10000.000000	19418	7136	1.000000	25220	3857	1.000000	21417800	0.001185
263198220	32760360	169893	10000.000000	18970	7564	1.000000	25353	3923	1.000000	21524497	0.001162
263209902	32757987	170860	10000.000000	19264	7058	1.000000	25470	3761	1.000000	21631157	0.001100
263179227	32770056	171205	10000.000000	19356	7107	1.000000	25152	4134	1.000000	21738058	0.000663
npatches	nstrain	runtime	dt	init_x	init_y	init_y_blood	init_z	init_S	beta0	beta1	beta2	beta3	mean_beta	B	d	delta	delta_blood	b[0]	mut	m	CTL	c	g	epsilon	k	het	lambda	rho	omega	x_max	patch.dyna	DELTA	A	VA
10000	1	100.000000	0.001000	21900	9499	5000000	0.001000	10000000	3.114206	5.223664	2.815066	3.108673	5	800000000	0.010000	1.000000	432.000000	80000	0.000050	0.004800	0	0.500000	0.000000	2.500000	2.000000	0.500000	0.001000	0.001000	0.010000	31872	0	10.000000	7.000000	1.000000
sus	inf	inf_blood	z	x[0]	y[0][0]	z[0]	x[1]	y[1][0]	z[1]	S[0]	synchrony
219000000	94990000	5000000	10.000000	21900	9499	0.001000	21900	9499	0.001000	10000000	0.000000
218526983	63552424	331174	3941.516320	27329	2906	0.394152	21300	6739	0.394152	10259349	0.000000
250578025	35990683	187073	6325.803353	29829	1117	0.632580	24492	3861	0.632580	10421272	0.000000
269448866	24480125	127661	7771.765723	31018	417	0.777177	26844	2437	0.777177	10531675	0.000000
279643886	18961866	99312	8648.676577	31389	303	0.864868	28156	1809	0.864868	10615022	0.000000
285430458	15980350	83212	9180.483393	31532	189	0.918048	29192	1316	0.918048	10683159	0.000000
288843417	14287721	74302	9503.000201	31789	138	0.950300	29544	1174	0.950300	10743040	0.000000
290912136	13273598	69526	9698.592075	31713	162	0.969859	29694	1058	0.969859	10797452	0.000000
292242874	12635707	65241	9817.209710	31801	140	0.981721	29773	890	0.981721	10848060	0.000000
293034443	12239861	63837	9889.145947	31976	140	0.988915	30420	744	0.988915	10896470	0.000000
293596209	11988287	62240	9932.772025	31592	125	0.993277	30540	613	0.993277	10943408	0.000000
293916961	11834211	61741	9959.229270	31595	135	0.995923	30624	647	0.995923	10989403	0.000000
294112168	11760138	61160	9975.274394	31521	146	0.997527	30427	800	0.997527	11034073	0.000000
294233432	11700548	61041	9985.005037	31618	125	0.998501	30288	699	0.998501	11078801	0.000000
294320690	11654063	60109	9990.906233	31798	107	0.999091	30304	629	0.999091	11123551	0.000000
294345127	11648083	61233	9994.485041	31569	133	0.999449	30714	649	0.999449	11167975	0.000000
294382690	11624404	60725	9996.655426	31774	152	0.999666	30903	451	0.999666	11212413	0.000000
294399646	11618099	60422	9997.971667	31536	155	0.999797	30936	499	0.999797	11256768	0.000000
294419096	11600755	60941	9998.769908	31870	132	0.999877	30894	447	0.999877	11300342	0.000000
294421130	11613063	60722	9999.254005	32082	119	0.999925	30717	589	0.999925	11344292	0.000000
294394384	11611205	60169	9999.547588	31567	115	0.999955	30615	541	0.999955	11388397	0.000000
294427178	11600644	60480	9999.725632	31658	120	0.999973	30548	646	0.999973	11432936	0.000000
294422469	11607967	60673	9999.833608	31702	103	0.999983	30411	643	0.999983	11476833	0.000000
294444878	11602451	60183	9999.899091	31632	142	0.999990	30714	534	0.999990	11520520	0.000000
294425376	11602253	60343	9999.938803	31580	141	0.999994	30500	606	0.999994	11564165	0.000000
294431222	11605719	60602	9999.962887	31824	140	0.999996	30884	574	0.999996	11607546	0.000000
294427928	11598514	60317	9999.977493	31753	109	0.999998	30721	478	0.999998	11651750	0.000000
294427758	11600357	60870	9999.986350	31825	109	0.999999	30847	534	0.999999	11695378	0.000000
294441891	11599841	60327	9999.991722	31669	117	0.999999	30700	576	0.999999	11738758	0.000000
294451693	11587838	60724	9999.994980	31728	100	0.999999	30640	587	0.999999	11782242	0.000000
294429786	11604932	60503	9999.996955	31684	142	1.000000	30810	604	1.000000	11825479	0.000000
294465569	11589059	60826	9999.998154	31827	136	1.000000	30643	642	1.000000	11868321	0.000000
294420820	11606488	60867	9999.998880	31607	117	1.000000	30484	668	1.000000	11911455	0.000000
294438385	11602398	60060	9999.999321	31649	112	1.000000	30525	649	1.000000	11954602	0.000000
294446373	11601579	59922	9999.999588	31733	119	1.000000	30639	615	1.000000	11997008	0.000000
294452686	11592448	60620	9999.999750	31724	110	1.000000	30960	615	1.000000	12040111	0.000000
294427133	11605681	60641	9999.999849	31860	108	1.000000	30534	701	1.000000	12083067	0.000000
294432369	11599043	60346	9999.999908	32078	144	1.000000	30528	588	1.000000	12126113	0.000000
294441678	11597925	60301	9999.999944	31468	144	1.000000	30717	582	1.000000	12168654	0.000000
294431525	11597126	60099	9999.999966	31519	123	1.000000	30259	739	1.000000	12211893	0.000000
294412820	11602946	60628	9999.999980	31604	122	1.000000	30467	772	1.000000	12254881	-1.#IND00
294396849	11607075	60476	9999.999988	31703	134	1.000000	30374	619	1.000000	12297101	-1.#IND00
294424136	11602781	60625	9999.999992	31673	137	1.000000	30742	563	1.000000	12339261	-0.003039
294416057	11597244	60335	9999.999995	31700	129	1.000000	30621	660	1.000000	12381508	0.002980
294424635	11616293	60802	9999.999997	31648	113	1.000000	30410	623	1.000000	12423455	0.001913
294418753	11610102	60338	9999.999998	31667	106	1.000000	30494	537	1.000000	12465491	0.000832
294447973	11593375	60307	9999.999999	31860	123	1.000000	30966	521	1.000000	12507738	0.000466
294417180	11609234	60520	9999.999999	31716	132	1.000000	30784	576	1.000000	12549864	-0.000035
294409668	11608049	60567	10000.000000	31809	117	1.000000	30356	695	1.000000	12592449	-0.000504
294387637	11608342	60436	10000.000000	31702	114	1.000000	30133	673	1.000000	12634933	-0.004451
294441508	11598747	60392	10000.000000	31448	112	1.000000	30633	585	1.000000	12676626	-0.005537
294457561	11604180	60697	10000.000000	31671	114	1.000000	30600	775	1.000000	12718462	-0.004956
294459518	11588611	60548	10000.000000	31867	100	1.000000	30510	648	1.000000	12760560	-0.002557
294449328	11592463	60015	10000.000000	31762	111	1.000000	30622	682	1.000000	12802329	-0.001346
294430868	11613677	60423	10000.000000	31359	128	1.000000	30400	677	1.000000	12843496	-0.002178
294409323	11614816	60301	10000.000000	31613	132	1.000000	30563	652	1.000000	12885230	-0.000747
294449742	11581822	60155	10000.000000	31711	144	1.000000	30730	516	1.000000	12926749	-0.000019
294459961	11601124	60844	10000.000000	31694	104	1.000000	30943	538	1.000000	12968316	-0.000960
294430646	11594312	60240	10000.000000	31747	112	1.000000	30921	550	1.000000	13009771	-0.001242
294461262	11581734	60290	10000.000000	31550	133	1.000000	30766	550	1.000000	13051119	-0.004082
294491062	11577529	60129	10000.000000	31488	150	1.000000	30605	591	1.000000	13092478	-0.003969
294423431	11598521	59964	10000.000000	31686	139	1.000000	30640	611	1.000000	13133697	-0.005898
294425865	11605620	60650	10000.000000	31558	106	1.000000	30486	635	1.000000	13175456	-0.005294
294442351	11602271	60058	10000.000000	31734	139	1.000000	30441	613	1.000000	13216763	-0.007108
294448432	11604365	60878	10000.000000	31536	151	1.000000	30775	551	1.000000	13258273	-0.006848
294424045	11610542	59981	10000.000000	31740	143	1.000000	31004	510	1.000000	13299500	-0.007051
294421467	11609911	60059	10000.000000	31813	113	1.000000	30829	584	1.000000	13340596	-0.007247
294410797	11607920	60468	10000.000000	31837	134	1.000000	30561	623	1.000000	13381645	-0.006770
294447747	11595390	60003	10000.000000	31682	105	1.000000	30632	601	1.000000	13422398	-0.006443
294430238	11600360	60535	10000.000000	31769	110	1.000000	30817	587	1.000000	13463248	-0.006791
294422931	11604386	60328	10000.000000	31800	111	1.000000	30526	714	1.000000	13504130	-0.005908
294431363	11608216	60117	10000.000000	31815	159	1.000000	30268	786	1.000000	13544888	-0.005593
294451784	11601961	60628	10000.000000	31664	90	1.000000	30581	706	1.000000	13585320	-0.005391
294426069	11603139	60273	10000.000000	31772	140	1.000000	30581	592	1.000000	13625787	-0.005959
294452121	11594067	60649	10000.000000	31648	121	1.000000	30823	520	1.000000	13666082	-0.005227
294444014	11608531	61029	10000.000000	31633	120	1.000000	30869	573	1.000000	13706307	-0.005378
294434826	11595947	60546	10000.000000	31878	168	1.000000	30563	632	1.000000	13746725	-0.006143
294399989	11598843	60458	10000.000000	31860	114	1.000000	30732	657	1.000000	13787569	-0.006043
294450675	11593962	60345	10000.000000	31564	125	1.000000	30621	583	1.000000	13827953	-0.005921
294439082	11595950	60363	10000.000000	31761	109	1.000000	30550	556	1.000000	13868175	-0.005878
294445870	11596019	60468	10000.000000	31784	118	1.000000	30875	508	1.000000	13908709	-0.005756
294433280	11592122	60536	10000.000000	31671	113	1.000000	30803	447	1.000000	13948733	-0.005492
294459279	11587349	60396	10000.000000	31843	140	1.000000	30920	514	1.000000	13988864	-0.005818
294435244	11593553	60195	10000.000000	31511	176	1.000000	30707	593	1.000000	14028682	-0.005322
294400349	11608798	60331	10000.000000	31704	125	1.000000	30498	571	1.000000	14068370	-0.004970
294437745	11586570	60162	10000.000000	31942	133	1.000000	30693	588	1.000000	14107892	-0.005110
294429906	11593146	60387	10000.000000	31964	148	1.000000	30699	577	1.000000	14147645	-0.005175
294454400	11598545	60259	10000.000000	31702	107	1.000000	30578	552	1.000000	14187415	-0.005657
294424775	11598562	60745	10000.000000	31720	89	1.000000	30943	558	1.000000	14227409	-0.004679
294444511	11601699	60435	10000.000000	31653	157	1.000000	30735	633	1.000000	14267342	-0.003310
294441237	11606689	59980	10000.000000	31758	122	1.000000	30900	630	1.000000	14306755	-0.003363
294418588	11600381	60246	10000.000000	31675	124	1.000000	30451	624	1.000000	14345455	-0.003311
294461331	11582920	60047	10000.000000	31599	128	1.000000	30669	573	1.000000	14384562	-0.003567
294474985	11575530	60567	10000.000000	31879	165	1.000000	30697	510	1.000000	14423930	-0.003533
294456253	11590120	60224	10000.000000	31790	120	1.000000	30828	514	1.000000	14463031	-0.003209
294391711	11626793	60555	10000.000000	31787	132	1.000000	30634	575	1.000000	14502155	-0.003215
294439295	11606500	60472	10000.000000	31965	105	1.000000	30719	562	1.000000	14541383	-0.003195
294452441	11592137	60271	10000.000000	31739	113	1.000000	30892	521	1.000000	14580438	-0.002988
294453069	11600566	60660	10000.000000	31794	106	1.000000	30929	538	1.000000	14619854	-0.003197
294423081	11597671	60135	10000.000000	31857	132	1.000000	30576	696	1.000000	14659194	-0.002411
npatches	nstrain	runtime	dt	init_x	init_y	init_y_blood	init_z	init_S	beta0	beta1	beta2	beta3	mean_beta	B	d	delta	delta_blood	b[0]	mut	m	CTL	c	g	epsilon	k	het	lambda	rho	omega	x_max	patch.dyna	DELTA	A	VA
10000	1	100.000000	0.001000	21900	9499	5000000	0.001000	10000000	4.704395	3.652442	4.481805	5.107768	5	800000000	0.010000	1.000000	432.000000	80000	0.000050	0.004800	0	0.500000	0.000000	2.500000	3.000000	0.500000	0.001000	0.001000	0.010000	31872	0	10.000000	7.000000	1.000000
sus	inf	inf_blood	z	x[0]	y[0][0]	z[0]	x[1]	y[1][0]	z[1]	S[0]	synchrony
219000000	94990000	5000000	10.000000	21900	9499	0.001000	21900	9499	0.001000	10000000	0.000000
224689378	53797029	280451	3941.516320	23447	4843	0.394152	26275	3138	0.394152	10248352	0.000000
265146520	23422245	122407	6325.803353	27734	1733	0.632580	29715	908	0.632580	10374449	0.000000
287232799	12631536	65881	7771.765723	30105	652	0.777177	31215	270	0.777177	10440232	0.000000
298128563	8041966	41993	8648.676577	31026	277	0.864868	31580	112	0.864868	10477378	0.000000
303928292	5763327	30091	9180.483393	31308	162	0.918048	31638	74	0.918048	10499450	0.000000
307148485	4514091	23583	9503.000201	31835	81	0.950300	31819	36	0.950300	10513201	0.000000
309100923	3760168	19829	9698.592075	31662	73	0.969859	31714	39	0.969859	10521841	0.000000
310391858	3290200	17153	9817.209710	31906	47	0.981721	31576	36	0.981721	10527481	0.000000
311179132	2977764	15473	9889.145947	31941	40	0.988915	31551	28	0.988915	10530441	0.000000
311684104	2795070	14663	9932.772025	31756	15	0.993277	31964	32	0.993277	10532287	0.000000
312034165	2660203	13982	9959.058950	31724	28	0.995923	31884	19	0.995923	10533377	0.000000
312264972	2572778	13285	9975.131912	32071	56	0.997527	31607	15	0.997527	10534043	0.000000
312454437	2515767	13093	9984.886435	31645	72	0.998501	31726	15	0.998501	10533977	0.000000
312526992	2478236	12995	9990.697573	32136	36	0.999091	31862	26	0.999091	10533561	0.000000
312611962	2448206	12771	9994.226831	31787	33	0.999449	31929	25	0.999449	10533163	0.000000
312671456	2421755	12743	9996.260903	31815	35	0.999666	31986	20	0.999666	10532670	0.000000
312726070	2406494	12471	9997.511708	31985	58	0.999797	31606	21	0.999797	10532057	0.000000
312743555	2406081	12590	9998.381279	32099	22	0.999877	31652	23	0.999877	10531575	0.000000
312742005	2393705	12447	9998.868434	31819	13	0.999925	31738	18	0.999925	10530654	0.000000
312780820	2390697	12314	9999.185570	31982	32	0.999955	31778	23	0.999955	10529905	0.000000
312777509	2390358	12631	9999.463628	31675	39	0.999973	31854	27	0.999973	10529047	0.000000
312770411	2388571	12569	9999.642211	31679	23	0.999983	31962	19	0.999983	10528453	0.000000
312773852	2386299	12362	9999.783017	31789	21	0.999990	31640	19	0.999990	10527758	0.000000
312804114	2375732	12354	9999.662270	32000	31	0.999994	31717	26	0.999994	10527044	0.000000
312820563	2378129	12445	9999.329623	31825	22	0.999996	31637	34	0.999996	10526263	0.000000
312826925	2377760	12463	9999.426499	31712	44	0.999998	31774	25	0.999998	10525321	0.000000
312809223	2384761	12262	9999.002033	31694	44	0.999999	31669	26	0.999999	10524416	0.000000
312812108	2375548	12376	9999.259730	31934	45	0.999999	31747	33	0.999999	10523835	0.000000
312815454	2369843	12570	9999.216796	31873	38	0.999999	31696	24	0.999999	10522870	0.000000
312803571	2376541	12180	9999.273310	31723	28	1.000000	31641	25	1.000000	10522026	0.000000
312807397	2374260	12090	9999.456332	31690	33	1.000000	31736	13	1.000000	10521126	0.000000
312808085	2375718	12411	9999.456252	31910	31	1.000000	31714	15	1.000000	10520236	0.000000
312823553	2375568	12446	9999.610345	31882	34	1.000000	31818	27	1.000000	10519487	0.000000
312807175	2370378	12594	9999.646611	31767	25	1.000000	31976	15	1.000000	10518364	0.000000
312790621	2380797	12452	9999.298418	32004	20	1.000000	31806	20	1.000000	10517537	0.000000
312809484	2376492	12538	9999.303542	31995	11	1.000000	31772	8	1.000000	10516826	0.000000
312791263	2378115	12212	9999.339506	32001	25	1.000000	31911	12	1.000000	10516281	0.000000
312795813	2382579	12260	9999.542246	31819	26	1.000000	32054	38	1.000000	10515678	0.000000
312797457	2390015	12454	9999.603530	31904	27	1.000000	31704	29	1.000000	10514724	0.000000
312750120	2388828	12265	9999.442501	31522	58	1.000000	31526	30	1.000000	10514151	-1.#IND00
312757536	2388976	11993	9999.441131	31843	34	1.000000	31814	16	1.000000	10513211	-0.000000
312764595	2388587	12475	9999.259358	31774	31	1.000000	31971	22	1.000000	10512278	-0.015001
312762219	2387389	12527	9999.529052	31741	32	1.000000	31922	19	1.000000	10511548	-0.005208
312764513	2387425	12475	9999.480116	31905	13	1.000000	32032	24	1.000000	10510700	-0.000857
312774361	2384024	12206	9999.635451	31939	48	1.000000	31838	26	1.000000	10509927	-0.005894
312799542	2377866	12430	9999.318481	31779	46	1.000000	31969	20	1.000000	10509244	-0.003762
312801563	2377125	12249	9999.066183	31678	38	1.000000	31995	19	1.000000	10508102	-0.001117
312807560	2379660	12380	9999.076908	31790	20	1.000000	31823	38	1.000000	10507048	-0.004753
312823680	2379540	12481	9999.043670	31865	26	1.000000	31752	24	1.000000	10506003	-0.004476
312773230	2387814	12512	9999.280215	31964	21	1.000000	31836	26	1.000000	10505141	-0.006010
312774844	2379057	12331	9999.387558	31966	18	1.000000	31866	16	1.000000	10504338	-0.003738
312814451	2372992	12243	9999.312941	31619	34	1.000000	31928	15	1.000000	10503523	-0.001148
312776555	2379663	12371	9999.308528	31693	29	1.000000	31776	11	1.000000	10502889	-0.000520
312790035	2381012	12565	9999.384002	31744	10	1.000000	31879	23	1.000000	10501949	0.000997
312805695	2379996	12350	9999.274641	31815	42	1.000000	31982	32	1.000000	10500950	0.002018
312802781	2381118	12358	9999.455450	31907	47	1.000000	31895	27	1.000000	10499979	0.003792
312785555	2388578	12387	9999.636383	31878	45	1.000000	31953	24	1.000000	10499080	0.003337
312784441	2376465	12399	9999.618671	31861	46	1.000000	31963	33	1.000000	10498132	0.000893
312794364	2376941	12261	9999.457113	31752	36	1.000000	32057	18	1.000000	10497271	0.001593
312778296	2379259	12416	9999.661425	31565	49	1.000000	31807	18	1.000000	10496308	0.000150
312821037	2384450	12323	9999.756123	31875	40	1.000000	31722	17	1.000000	10495315	-0.000003
312801244	2369813	12365	9999.636272	31789	20	1.000000	32044	20	1.000000	10494394	0.000043
312814864	2377365	12399	9999.725755	31665	25	1.000000	31740	11	1.000000	10493547	-0.000517
312796082	2380018	12353	9999.553297	31542	36	1.000000	31691	27	1.000000	10492648	-0.000240
312804156	2378071	12181	9999.581845	31745	25	1.000000	31693	31	1.000000	10491717	-0.000299
312802587	2373264	12539	9999.603894	31641	47	1.000000	31739	14	1.000000	10490840	-0.001748
312782137	2383018	12343	9999.617624	31842	38	1.000000	32040	16	1.000000	10489532	0.001025
312756923	2386192	12142	9999.215924	31852	19	1.000000	31901	11	1.000000	10488843	0.002025
312781074	2384711	12399	9999.290363	31965	24	1.000000	31768	16	1.000000	10488196	0.002052
312803104	2383723	12544	9999.314676	31876	21	1.000000	31968	16	1.000000	10487518	0.001886
312796724	2374649	12472	9999.315874	31846	42	1.000000	31850	16	1.000000	10486644	0.001855
312803848	2378716	12423	9999.266725	31724	44	1.000000	31503	26	1.000000	10486099	0.002026
312788649	2381593	12403	9999.469390	31835	40	1.000000	31915	24	1.000000	10485288	0.002351
312791797	2381105	12339	9999.558786	31924	29	1.000000	32101	29	1.000000	10484445	0.002297
312777631	2380470	12535	9999.451140	31773	32	1.000000	31608	28	1.000000	10483611	0.002326
312768386	2383158	12393	9999.229223	32002	35	1.000000	31928	9	1.000000	10482880	0.002014
312780668	2382562	12565	9999.269405	31791	17	1.000000	32004	20	1.000000	10482109	0.001923
312793032	2381342	12356	9999.437941	32067	27	1.000000	31794	21	1.000000	10480991	0.001928
312738746	2387174	12355	9999.109210	31962	49	1.000000	31804	22	1.000000	10480206	0.004498
312802210	2384559	12418	9999.217741	31944	20	1.000000	31784	13	1.000000	10479196	0.004549
312784738	2380758	12294	9999.280803	31897	32	1.000000	31940	13	1.000000	10478256	0.004699
312790325	2380973	12369	9999.319810	31799	49	1.000000	31812	11	1.000000	10477437	0.004563
312789943	2385306	12263	9999.575712	31660	59	1.000000	32055	14	1.000000	10476412	0.004408
312785966	2379732	12407	9999.661914	31785	51	1.000000	32140	20	1.000000	10475740	0.004088
312766977	2382101	12500	9999.738270	31894	22	1.000000	31835	11	1.000000	10474777	0.004364
312794092	2379324	12305	9999.764801	31854	22	1.000000	31990	23	1.000000	10473851	0.003821
312791954	2377995	12533	9999.717263	31844	45	1.000000	31906	27	1.000000	10472941	0.004026
312796717	2376088	12525	9999.414795	31783	37	1.000000	31876	23	1.000000	10472371	0.004042
312791174	2377098	12478	9999.551869	31837	18	1.000000	31714	32	1.000000	10471657	0.003846
312804026	2369847	12573	9999.041284	31657	38	1.000000	31676	13	1.000000	10471066	0.003382
312793014	2365916	12217	9999.367116	31612	31	1.000000	31853	15	1.000000	10470388	0.003394
312812461	2370043	12265	9999.466443	31687	45	1.000000	31701	20	1.000000	10469824	0.003283
312827528	2371808	12314	9999.516851	31616	45	1.000000	31784	31	1.000000	10469167	0.003234
312818897	2369095	12351	9999.618777	31641	30	1.000000	31836	26	1.000000	10468266	0.003481
312797213	2362801	12428	9999.605951	31988	20	1.000000	31987	13	1.000000	10467590	0.003427
312811824	2360644	12259	9999.660003	31867	21	1.000000	31689	20	1.000000	10466650	0.002624
312831282	2366234	12291	9999.522397	31928	14	1.000000	31774	18	1.000000	10465544	0.002615
312812261	2372433	12421	9999.499561	31844	27	1.000000	31733	26	1.000000	10464506	0.002573
312829795	2368431	12320	9999.509424	31790	19	1.000000	31826	19	1.000000	10463670	0.002559
npatches	nstrain	runtime	dt	init_x	init_y	init_y_blood	init_z	init_S	beta0	beta1	beta2	beta3	mean_beta	B	d	delta	delta_blood	b[0]	mut	m	CTL	c	g	epsilon	k	het	lambda	rho	omega	x_max	patch.dyna	DELTA	A	VA
10000	1	100.000000	0.001000	21900	9499	5000000	0.001000	10000000	2.780319	2.526753	4.615263	4.086133	5	800000000	0.010000	1.000000	432.000000	80000	0.000050	0.004800	0	0.500000	0.000000	2.500000	4.000000	0.500000	0.001000	0.001000	0.010000	31872	0	10.000000	7.000000	1.000000
sus	inf	inf_blood	z	x[0]	y[0][0]	z[0]	x[1]	y[1][0]	z[1]	S[0]	synchrony
219000000	94990000	5000000	10.000000	21900	9499	0.001000	21900	9499	0.001000	10000000	0.000000
230127423	45672384	239088	3941.516320	28093	1767	0.394152	28926	1461	0.394152	10238388	0.000000
276725340	15024948	78465	6325.803353	30919	246	0.632580	31165	213	0.632580	10335082	0.000000
299569579	6080860	31478	7771.765723	31745	58	0.777177	31581	50	0.777177	10369303	0.000000
309255198	2900560	15030	8648.676577	31892	22	0.864868	31972	17	0.864868	10378426	0.000000
313633174	1547927	8128	9179.228148	31810	8	0.918048	31773	8	0.918048	10376160	0.000000
315759481	903712	4706	9412.675362	31837	6	0.950300	31969	3	0.875516	10368307	0.000000
316881111	563528	2879	9046.196577	31888	2	0.675925	31959	2	0.684076	10357475	0.000000
317544507	377245	2006	8141.446539	31661	4	0.470315	31919	1	0.718318	10344896	0.000000
317914614	265581	1332	7104.797615	31945	3	0.383010	31769	2	0.670484	10331466	0.000000
318134220	199788	1007	6247.059957	31972	2	0.606547	31846	2	0.390532	10317615	0.000000
318256697	160269	835	5714.565200	31791	2	0.328914	31857	2	0.291493	10303242	0.000000
318329606	139873	760	5371.977227	31771	1	0.400335	31890	1	0.198421	10288837	0.000000
318382199	125643	612	5135.414312	31766	0	0.195568	31765	0	0.171410	10274250	0.000000
318406508	121442	614	4997.194563	31796	1	0.191693	31815	1	0.247051	10259758	0.000000
318403989	120072	620	4944.651526	31843	2	0.210942	31819	1	0.201770	10245026	0.000000
318409680	123917	640	4928.479961	31935	1	0.275278	31737	5	0.427814	10230429	0.000000
318409383	129826	659	4969.114428	31970	1	0.172050	31973	3	0.551569	10216042	0.000000
318374058	136970	743	5003.333724	31905	1	0.240444	31815	0	0.195309	10201415	0.000000
318349909	143503	779	5096.779468	31728	3	0.252392	31781	3	0.231751	10187093	0.000000
318349691	148561	741	5161.780829	31689	5	0.460227	31527	0	0.250514	10172623	0.000000
318343397	158200	783	5239.399944	31928	0	0.185831	31937	1	0.170822	10158330	0.000000
318306971	163527	837	5347.883066	31872	0	0.273283	31852	0	0.443753	10144161	0.000000
318303832	167594	895	5417.056368	31737	0	0.173728	31887	0	0.187474	10129895	0.000000
318292333	166749	865	5407.364167	31909	1	0.174620	31773	1	0.174153	10115913	0.000000
318303760	166183	870	5415.925763	31873	1	0.290750	31925	2	0.453022	10101735	0.000000
318293092	163879	872	5401.717433	31850	4	0.412559	31785	3	0.257411	10087705	0.000000
318297927	163485	931	5416.227747	31763	1	0.388724	31666	1	0.216563	10073672	0.000000
318292762	161371	846	5426.448447	31736	0	0.364210	31884	1	0.207086	10059306	0.000000
318327905	157518	840	5392.614480	32055	1	0.369821	31693	0	0.212993	10045311	0.000000
318336501	150566	811	5349.225870	31892	1	0.180026	32007	0	0.177234	10031240	0.000000
318328540	145114	775	5243.516138	31811	0	0.169598	31816	0	0.167190	10017115	0.000000
318355280	144572	670	5192.762961	31865	3	0.345296	32049	1	0.166693	10003115	0.000000
318340829	149218	793	5190.804421	31815	6	0.247460	31694	4	0.431527	9988905	0.000000
318337994	153118	787	5226.941692	31823	2	0.208405	31623	1	0.532293	9974865	0.000000
318339714	157385	846	5278.140282	31825	5	0.222299	31587	2	0.250744	9960916	0.000000
318306356	158878	796	5298.103390	31925	4	0.528359	31943	3	0.393227	9947031	0.000000
318326633	159436	887	5347.268022	31992	5	0.267552	31791	0	0.226030	9933036	0.000000
318307090	157746	746	5347.066030	32217	1	0.360803	31841	0	0.214078	9919045	0.000000
318323181	154894	804	5330.533059	31756	1	0.182605	31743	1	0.190380	9905349	0.000000
318334603	154829	807	5303.393062	31770	1	0.210506	31860	0	0.167842	9891666	-1.#IND00
318316702	155075	829	5290.128403	31953	0	0.179157	31853	5	0.240725	9877791	-1.#IND00
318326995	154683	804	5290.956115	32000	0	0.167286	31895	0	0.174530	9863795	-1.#IND00
318319852	152457	733	5306.655262	31634	2	0.242624	32124	2	0.244375	9850020	-0.000883
318344424	149848	784	5278.019096	31838	2	0.397934	31885	0	0.193192	9836255	-0.013891
318340601	146990	788	5236.373989	31750	0	0.261552	31941	3	0.220884	9822460	-0.012322
318339838	148232	756	5230.655684	31763	3	0.324580	31953	0	0.188643	9808701	-0.007174
318355534	151384	809	5244.646877	32118	3	0.583625	31757	2	0.303489	9794969	-0.006054
318338702	152192	757	5247.514990	31639	1	0.207599	31705	2	0.292546	9781328	-0.000275
318329412	154427	888	5243.305355	31899	1	0.347479	31868	2	0.570961	9767832	0.002505
318313656	157458	852	5268.233173	31888	4	0.362893	32205	5	0.594242	9754212	0.005327
318321016	159191	895	5307.354819	32127	5	0.401847	31625	0	0.196714	9740675	0.003352
318311344	160988	868	5347.235836	31975	2	0.286057	31935	1	0.218276	9727034	0.003695
318313627	158424	810	5388.846821	31922	2	0.320567	31879	3	0.412789	9713421	0.006063
318309552	158345	814	5322.540318	31918	1	0.535447	31781	2	0.483982	9700023	0.006681
318317961	158234	800	5280.400629	32070	0	0.227458	31945	1	0.191602	9686577	0.005250
318297835	158727	792	5333.128639	31790	5	0.287282	31989	2	0.476162	9673243	0.005135
318279270	159665	805	5370.263151	31742	2	0.432657	31873	1	0.205390	9659934	0.004503
318307802	158055	813	5393.558052	31833	3	0.450390	31714	2	0.218476	9646569	0.004232
318310700	155026	812	5347.185352	31860	0	0.188383	32040	1	0.393635	9633327	0.003948
318326671	153945	821	5322.686263	31779	1	0.167743	31919	0	0.177916	9620022	0.003756
318348083	152142	841	5309.673054	31975	7	0.344982	32008	1	0.318198	9606701	0.004652
318346604	148709	776	5297.007780	31803	7	0.602761	31838	2	0.557843	9593266	0.003447
318330930	146698	768	5242.968713	31820	0	0.257382	31942	0	0.250805	9579866	0.003573
318338645	147762	818	5201.182702	32080	2	0.281541	32159	3	0.391499	9566492	0.004687
318324170	150722	761	5174.912226	31877	0	0.402360	31941	0	0.209237	9553160	0.005554
318328515	156518	794	5217.595238	31556	2	0.484037	31808	0	0.168777	9539970	0.005449
318332877	159638	831	5285.836509	31767	0	0.243924	31871	1	0.336724	9526650	0.005482
318314381	164420	862	5344.788800	32097	2	0.175175	31765	2	0.210146	9513239	0.003519
318301765	164235	851	5417.628768	31724	2	0.499781	31823	0	0.172758	9500016	0.003502
318269040	161138	800	5395.648973	31792	5	0.292901	31669	3	0.273972	9486912	0.003910
318311230	155974	797	5391.523575	31704	0	0.202891	31877	2	0.304220	9473692	0.003960
318318244	153749	833	5348.223138	31704	5	0.438111	31730	1	0.277505	9460493	0.003300
318317313	152597	761	5332.744136	32037	4	0.659240	31699	4	0.436325	9447131	0.003573
318343916	148923	805	5277.972290	31899	1	0.343457	31779	0	0.245589	9433822	0.000846
318337946	146349	728	5185.697730	31942	2	0.198676	32083	1	0.193760	9420683	0.001228
318328677	152130	835	5181.374534	31846	0	0.220534	31876	2	0.344694	9407443	0.001091
318345369	154031	800	5246.064278	31906	4	0.372438	31940	0	0.289217	9394347	0.001128
318314622	153820	802	5274.351885	31901	2	0.236218	31770	2	0.204482	9381247	0.001409
318309336	154979	846	5294.880154	32017	0	0.172528	31996	2	0.293626	9368513	0.001576
318340612	154633	751	5291.757153	31778	2	0.281648	31960	3	0.369481	9355505	0.001107
318314938	155863	840	5299.712358	31943	5	0.383608	31774	0	0.222870	9342608	0.000394
318316056	160229	828	5329.238394	31841	0	0.231797	31941	3	0.519271	9329693	-0.000880
318304228	164900	867	5335.602017	31935	1	0.264474	31741	0	0.263723	9316645	-0.001106
318301554	164974	893	5399.934469	31865	1	0.177833	31926	1	0.192868	9303851	-0.001668
318292510	162560	809	5384.767786	31694	0	0.167220	31811	0	0.203134	9290974	-0.001658
318313025	162217	845	5368.487420	31694	2	0.219284	32039	0	0.168474	9278361	-0.002011
318277395	159632	853	5378.293141	31975	1	0.253968	31891	3	0.331422	9265631	-0.001640
318307320	155632	816	5357.922218	31820	5	0.227350	31795	0	0.186559	9252812	-0.002564
318335269	146873	753	5352.559333	31864	2	0.244302	31688	2	0.220882	9239862	-0.002546
318325607	139243	739	5250.921741	31781	1	0.255641	31866	0	0.178535	9227087	-0.002912
318364623	137008	659	5139.927172	31837	3	0.399199	32059	4	0.248854	9214040	-0.004412
318362497	143111	741	5124.012634	31941	6	0.331487	31940	0	0.338108	9201157	-0.004531
318343250	146524	774	5163.452731	32169	0	0.515902	31589	2	0.344565	9188488	-0.004411
318338354	150946	741	5172.438561	31842	0	0.194121	31949	6	0.602508	9175677	-0.003641
318320490	155103	824	5218.307208	31884	2	0.255420	32053	1	0.321182	9163216	-0.005722
318307726	158510	832	5278.831035	31775	2	0.273030	31993	2	0.363774	9150399	-0.005731
318290728	160736	841	5315.347840	31713	2	0.316245	31887	3	0.307504	9137867	-0.005900
318295576	162134	884	5370.344755	31792	1	0.238009	32100	2	0.347604	9125169	-0.005856
318288190	159347	812	5373.858743	31790	2	0.343864	32007	2	0.376216	9112483	-0.005505
npatches	nstrain	runtime	dt	init_x	init_y	init_y_blood	init_z	init_S	beta0	beta1	beta2	beta3	mean_beta	B	d	delta	delta_blood	b[0]	mut	m	CTL	c	g	epsilon	k	het	lambda	rho	omega	x_max	patch.dyna	DELTA	A	VA
10000	1	100.000000	0.001000	21900	9499	5000000	0.001000	10000000	5.305685	2.910179	2.672831	3.156288	5	800000000	0.010000	1.000000	432.000000	80000	0.000050	0.004800	0	0.500000	0.000000	2.500000	5.000000	0.500000	0.001000	0.001000	0.010000	31872	0	10.000000	7.000000	1.000000
sus	inf	inf_blood	z	x[0]	y[0][0]	z[0]	x[1]	y[1][0]	z[1]	S[0]	synchrony
219000000	94990000	5000000	10.000000	21900	9499	0.001000	21900	9499	0.001000	10000000	0.000000
236555314	38006017	199212	3941.516320	23006	4134	0.394152	28202	1549	0.394152	10226416	0.000000
286780542	9186346	48145	6325.803353	28762	855	0.632580	31061	168	0.632580	10297638	0.000000
307865950	2600857	13372	7771.765723	30900	163	0.777177	31495	18	0.777177	10310178	0.000000
315064757	811258	4242	8599.757030	31728	23	0.864868	31651	7	0.864868	10304281	0.000000
317471410	266324	1329	7749.551839	31999	1	0.813432	32085	2	0.772358	10291685	0.000000
318322025	92492	514	5539.974438	31998	0	0.330982	31933	4	0.454689	10277364	0.000000
318558828	37321	199	4003.426898	31670	0	0.174811	31816	0	0.190010	10262449	0.000000
318656022	19155	77	3083.676135	31876	0	0.167070	31853	0	0.167824	10247238	0.000000
318694262	14581	64	2538.471413	31682	0	0.166687	31801	0	0.166724	10232113	0.000000
318695815	15424	93	2322.254121	31959	0	0.166668	31820	0	0.166670	10216928	0.000000
318692932	17945	86	2255.715663	31745	0	0.166667	31934	0	0.166667	10201825	0.000000
318664089	23127	123	2331.232518	31981	0	0.166667	31724	0	0.166667	10186852	0.000000
318651513	31081	156	2478.852430	31903	3	0.226121	31857	2	0.177433	10171679	0.000000
318617742	42182	219	2682.157549	31798	5	0.530677	31862	1	0.167993	10156685	0.000000
318601261	51847	291	2930.273661	31821	6	0.715377	31737	0	0.241008	10141729	0.000000
318562720	57043	298	3172.294085	32034	2	0.315461	31920	4	0.299997	10127055	0.000000
318585791	60516	329	3356.518986	31858	0	0.203183	31569	0	0.327997	10112326	0.000000
318577434	61233	329	3446.016398	31816	0	0.174601	31928	1	0.179238	10097510	0.000000
318599114	55239	287	3437.381435	32095	0	0.168547	31614	1	0.284510	10082708	0.000000
318583066	50159	266	3340.901853	32155	6	0.416879	31924	0	0.172507	10068094	0.000000
318607786	44538	218	3225.791672	31781	3	0.421599	31789	6	0.297654	10053524	0.000000
318617006	44094	230	3130.321634	32040	0	0.181495	32004	0	0.267002	10038698	0.000000
318611576	46037	237	3110.921571	31970	2	0.355151	31941	0	0.171640	10023832	0.000000
318604084	46961	256	3087.161997	31879	0	0.208928	31832	0	0.166913	10008982	0.000000
318574136	50724	215	3139.031241	31941	0	0.168761	31964	0	0.166679	9994266	0.000000
318591196	52147	307	3177.313139	31951	3	0.330844	31977	0	0.166667	9979583	0.000000
318581203	51655	313	3244.017777	31945	0	0.315856	31829	0	0.166667	9964889	0.000000
318568192	52931	287	3273.181412	31857	6	0.300036	32070	0	0.166667	9950327	0.000000
318579338	51210	272	3287.891601	31811	0	0.229580	31766	0	0.166667	9935508	0.000000
318612988	49528	268	3240.418607	31909	0	0.197760	31908	0	0.176149	9920792	0.000000
318603509	47695	233	3194.764827	31998	0	0.168208	31828	3	0.167972	9906236	0.000000
318578681	48146	250	3162.874626	31772	0	0.166743	31966	0	0.168966	9891845	0.000000
318590185	49361	249	3177.470650	31975	6	0.284927	31836	3	0.357595	9877406	0.000000
318596379	48616	257	3205.568330	31762	0	0.177025	31833	0	0.258041	9863053	0.000000
318601415	46590	266	3181.158165	31991	6	0.379082	31884	1	0.171195	9848625	0.000000
318626473	46169	245	3162.740040	31701	0	0.378410	31969	0	0.184336	9834155	0.000000
318607867	45342	221	3129.250375	31858	2	0.295441	32156	0	0.277347	9819729	0.000000
318604681	44901	209	3129.905901	31917	2	0.525166	31857	0	0.172152	9805411	0.000000
318614180	44082	254	3129.594759	31897	7	0.288305	31992	0	0.176062	9790845	0.000000
318641309	45923	225	3121.663402	32017	0	0.284720	31992	0	0.167132	9776399	-1.#IND00
318583211	46240	238	3115.814939	31696	0	0.172518	31825	0	0.166690	9761812	-1.#IND00
318604421	47964	254	3127.077028	32036	0	0.166957	31837	2	0.199752	9747550	-1.#IND00
318590751	50502	268	3160.134542	31610	2	0.287268	32091	0	0.169585	9733094	-1.#IND00
318576497	50952	251	3224.708648	31726	6	0.558219	31934	1	0.169670	9718812	-1.#IND00
318603342	49687	280	3233.045227	31735	0	0.286454	31650	0	0.167205	9704527	-1.#IND00
318576308	49679	252	3215.175109	32097	1	0.409212	32048	0	0.166693	9690282	-1.#IND00
318623485	49549	220	3217.578453	32297	3	0.281352	31658	0	0.166668	9675984	-0.001233
318594562	48948	243	3209.828173	31834	1	0.481910	31882	0	0.166667	9661806	0.000184
318606855	47244	252	3171.581147	31870	1	0.522617	31937	0	0.166667	9647687	0.010626
318604532	45663	242	3158.798734	32035	1	0.405511	32019	0	0.166667	9633426	0.013365
318598981	45881	252	3116.691658	32113	0	0.181885	31916	1	0.166667	9619171	0.012597
318605912	46608	270	3096.336664	31967	0	0.167421	31943	0	0.193209	9604995	0.011577
318599825	49581	253	3120.494689	31741	0	0.166704	31871	0	0.167982	9591003	0.009652
318593530	49584	254	3168.394616	31795	4	0.355693	31866	0	0.168805	9576843	0.009254
318582098	50940	290	3201.793828	31970	0	0.212463	31921	0	0.166773	9562971	0.009116
318605477	51789	269	3232.698251	31701	0	0.168936	31969	0	0.166672	9548838	0.008892
318577860	53351	303	3253.690546	32031	3	0.272037	31719	0	0.166667	9535196	0.007252
318593198	51996	276	3266.734788	31881	2	0.558523	31977	1	0.166667	9521200	0.007654
318580071	50000	241	3255.219323	32057	0	0.400251	31770	5	0.378982	9507165	0.007989
318592906	49252	269	3238.722103	31730	4	0.204318	32012	0	0.206860	9493259	0.008663
318589368	48303	257	3217.265020	31673	0	0.171426	31963	0	0.316250	9479194	0.008656
318582424	49019	271	3220.427496	32119	0	0.166903	31884	1	0.309130	9465335	0.004994
318576975	48398	229	3214.317106	32072	1	0.166678	32027	0	0.173728	9451415	0.005011
318598332	47089	256	3178.048649	31828	1	0.190082	31787	0	0.167017	9437629	0.004173
318596713	46957	261	3156.127952	31700	7	0.439172	31728	0	0.178893	9423760	0.003511
318591613	46726	251	3145.690804	31975	3	0.659883	31851	1	0.185803	9410011	0.002552
318613046	48285	244	3137.573637	31831	2	0.491356	31835	0	0.167615	9396206	0.003510
318602564	48035	263	3165.198741	31821	3	0.658204	31964	0	0.166714	9382519	0.004148
318602359	47049	253	3163.243840	32008	1	0.217517	31882	1	0.166669	9368704	0.004109
318577956	49354	260	3166.119823	31667	9	0.522822	31872	1	0.189503	9354720	0.003089
318579010	50906	237	3192.882633	31820	0	0.229568	31984	2	0.475967	9340923	0.003778
318582473	50677	235	3217.196883	31881	0	0.169784	32125	0	0.221036	9327456	0.003680
318599754	50069	265	3212.384005	31779	0	0.166821	31903	0	0.169361	9313832	0.004961
318600245	49335	277	3194.732359	31790	16	0.444022	31705	1	0.166800	9300053	0.003413
318610029	47364	238	3175.361104	31754	24	0.662825	31892	0	0.166673	9286476	0.003266
318584611	47002	256	3168.154688	31852	3	0.795518	31847	0	0.170298	9272706	0.001941
318607319	46423	243	3152.664407	31895	1	0.295384	31920	0	0.166847	9259177	0.001790
318602465	47795	221	3161.305403	31959	0	0.174032	31898	0	0.167867	9245494	0.001548
318597711	50201	248	3166.830572	31890	0	0.206044	31977	9	0.319196	9232065	0.001090
318593785	51382	293	3190.340627	31907	0	0.168618	31836	0	0.203359	9218777	0.000935
318569612	52653	288	3229.194702	31944	0	0.166763	31909	0	0.168485	9205296	0.000766
318570839	52826	282	3274.074167	31738	0	0.166671	32064	0	0.166757	9191832	0.001072
318572617	50918	276	3267.258527	32045	0	0.166667	31876	0	0.166671	9178337	0.000924
318599778	49418	277	3239.656263	31846	0	0.166667	31974	0	0.227797	9165166	0.001131
318594293	47735	238	3210.891840	32028	4	0.232597	32084	0	0.169696	9151492	0.001032
318603643	46508	211	3153.751346	31875	6	0.534605	31886	0	0.214469	9138056	0.000921
318603269	45860	244	3140.772416	31802	3	0.717759	31977	0	0.169036	9124529	0.000740
318596875	47095	257	3124.551816	31639	0	0.201985	32002	1	0.258517	9111092	0.001468
318617975	47480	248	3146.434354	31957	0	0.168417	31746	0	0.206452	9097861	0.001420
318580648	48625	230	3169.494455	31833	0	0.166753	31810	1	0.168639	9084581	0.001497
318606573	49775	253	3165.369705	32130	0	0.166671	31716	1	0.166764	9071408	0.001817
318613816	51454	277	3205.078388	31875	3	0.417201	31828	0	0.171069	9057810	0.001591
318606066	50698	277	3233.299445	31740	0	0.274585	31790	0	0.166885	9044715	0.001536
318598359	50405	263	3221.657103	31929	0	0.172015	31614	0	0.166782	9031346	0.001244
318580450	48876	262	3201.311140	32043	0	0.166932	32085	0	0.166672	9018081	0.001259
318597236	48417	234	3188.983604	31717	0	0.166680	31683	0	0.166667	9004760	0.001132
318607059	48210	251	3154.672723	31780	1	0.201500	31658	0	0.166667	8991568	0.001595
318592609	49537	263	3164.444331	31856	0	0.172820	31823	1	0.166667	8978233	0.001832
318582338	49147	262	3180.244437	31714	0	0.166972	31857	1	0.400627	8965058	0.002481
npatches	nstrain	runtime	dt	init_x	init_y	init_y_blood	init_z	init_S	beta0	beta1	beta2	beta3	mean_beta	B	d	delta	delta_blood	b[0]	mut	m	CTL	c	g	epsilon	k	het	lambda	rho	omega	x_max	patch.dyna	DELTA	A	VA
10000	1	100.000000	0.001000	21900	9499	5000000	0.001000	10000000	3.348610	3.530589	4.443360	5.648497	5	800000000	0.010000	1.000000	432.000000	80000	0.000050	0.004800	0	0.500000	0.000000	2.500000	6.000000	0.500000	0.001000	0.001000	0.010000	31872	0	10.000000	7.000000	1.000000
sus	inf	inf_blood	z	x[0]	y[0][0]	z[0]	x[1]	y[1][0]	z[1]	S[0]	synchrony
219000000	94990000	5000000	10.000000	21900	9499	0.001000	21900	9499	0.001000	10000000	0.000000
241875486	31858001	165858	3941.516320	27717	1539	0.394152	27471	1654	0.394152	10215641	0.000000
294192036	5534659	28838	6325.803353	31366	119	0.632580	31146	149	0.632580	10266722	0.000000
312650187	1017382	5393	7767.440287	31883	11	0.777177	31758	11	0.777177	10266591	0.000000
317397962	182688	891	7184.664579	31885	3	0.537082	32170	3	0.523046	10254413	0.000000
318472221	33670	169	4447.368315	31698	1	0.187279	31827	0	0.240360	10239689	0.000000
318685751	8517	42	2756.834411	31725	2	0.451117	32048	0	0.170319	10224407	0.000000
318709543	4329	31	2069.673775	31971	0	0.187180	31990	0	0.166848	10209052	0.000000
318711798	3661	25	1861.750838	31973	0	0.167683	32014	0	0.166676	10193869	0.000000
318719025	3878	18	1816.053134	32007	0	0.166717	31760	2	0.190332	10178811	0.000000
318710376	3817	17	1815.166881	31718	0	0.166669	32020	0	0.172355	10163654	0.000000
318703133	4146	19	1814.980790	31799	0	0.166667	31989	0	0.166949	10148341	0.000000
318717183	4112	20	1812.892122	31794	0	0.166667	31842	0	0.166681	10133095	0.000000
318730259	3836	20	1808.721563	31805	0	0.166667	31953	0	0.166667	10117928	0.000000
318717639	4167	15	1820.607071	31857	0	0.166667	31898	0	0.166667	10102855	0.000000
318708510	3824	17	1816.088171	31798	0	0.166667	32032	0	0.166667	10087626	0.000000
318694997	4376	25	1827.182647	31913	0	0.166667	31905	0	0.166667	10072597	0.000000
318689388	4496	21	1827.437378	31814	0	0.166667	31915	0	0.168593	10057462	0.000000
318743579	4147	12	1831.298203	31875	0	0.166667	32022	0	0.166762	10042463	0.000000
318712442	3974	16	1826.558365	31731	0	0.166667	32008	0	0.166671	10027372	0.000000
318705988	3928	21	1815.379755	31942	0	0.166667	31860	0	0.166667	10012334	0.000000
318728547	4309	24	1819.099381	32059	0	0.166667	31815	0	0.166667	9997245	0.000000
318709488	4428	19	1818.552668	31977	0	0.166667	31963	0	0.166667	9982197	0.000000
318726409	4208	22	1822.630379	32056	0	0.166667	32006	0	0.166667	9967225	0.000000
318721474	4574	18	1827.118983	32085	0	0.166667	31797	0	0.166667	9952469	0.000000
318692201	4578	21	1829.347661	31951	0	0.166667	31949	0	0.166667	9937466	0.000000
318731407	4566	23	1828.786750	31858	0	0.166667	31952	0	0.166667	9922598	0.000000
318712766	4738	30	1838.165805	31780	0	0.166667	31992	0	0.166667	9907810	0.000000
318710281	5471	26	1849.956368	31625	0	0.166667	31963	0	0.166667	9893168	0.000000
318703764	5734	23	1859.246108	31807	0	0.166667	31929	0	0.166667	9878332	0.000000
318705465	5836	36	1882.800909	31800	0	0.166667	31678	0	0.166667	9863515	0.000000
318707886	5896	32	1884.603059	31793	0	0.178312	32064	0	0.166667	9848878	0.000000
318720198	5997	28	1890.919802	31731	0	0.167244	31917	0	0.166667	9834152	0.000000
318711494	6954	43	1895.503389	31879	0	0.166695	31946	0	0.166667	9819315	0.000000
318722987	7442	41	1911.273151	31871	0	0.166668	31972	2	0.179897	9804519	0.000000
318709892	7799	37	1934.096507	31552	0	0.166667	31941	0	0.167458	9789999	0.000000
318692990	7690	36	1957.690691	32090	0	0.166667	32040	0	0.166706	9775355	0.000000
318686241	7572	46	1946.250837	31660	1	0.212962	31810	0	0.166669	9760482	0.000000
318718160	7365	42	1938.085117	31950	0	0.169139	31895	0	0.166667	9745838	0.000000
318700635	6914	44	1938.126427	31922	0	0.166789	32013	0	0.166667	9731101	0.000000
318692497	6971	31	1925.625408	31745	0	0.166673	31952	0	0.166667	9716769	-1.#IND00
318699753	7070	27	1921.183062	31756	0	0.166667	31620	0	0.166667	9702138	-1.#IND00
318724567	6845	36	1915.177942	31843	0	0.166667	31899	0	0.170511	9687561	-1.#IND00
318717998	7037	40	1914.115390	31938	0	0.166667	31804	0	0.166857	9673150	-1.#IND00
318699258	7486	39	1922.684115	31812	1	0.166667	31764	0	0.166676	9658733	-1.#IND00
318706510	7634	32	1935.456616	32019	0	0.166667	32052	0	0.166667	9644290	-1.#IND00
318715960	7890	41	1953.119096	31950	7	0.267545	31720	0	0.166667	9629888	-1.#IND00
318691820	8007	57	1954.360029	31986	0	0.297948	31714	1	0.166667	9615615	-1.#IND00
318700631	7664	49	1959.878201	31897	1	0.188194	31873	0	0.167390	9601428	-1.#IND00
318690887	7487	42	1951.998705	31830	0	0.167734	31875	0	0.166702	9587269	-1.#IND00
318715159	7478	41	1940.457744	31894	1	0.166720	31743	0	0.166668	9573118	-1.#IND00
318703868	7727	61	1942.764738	32062	0	0.166669	31850	0	0.166667	9558769	-1.#IND00
318729726	7838	40	1960.151712	31878	0	0.166667	31758	0	0.166667	9544467	-1.#IND00
318705958	8341	41	1967.936383	31719	0	0.166667	31966	0	0.169407	9530243	-1.#IND00
318707339	8557	46	1960.835845	31863	0	0.166667	31781	0	0.166802	9516146	-1.#IND00
318717039	8745	54	1968.220645	31952	0	0.166667	31876	1	0.184548	9501949	-1.#IND00
318699657	8256	52	1968.747488	31755	0	0.166667	31880	0	0.167553	9487841	-1.#IND00
318704848	7930	42	1963.199070	31772	0	0.166667	31771	0	0.166711	9473702	-1.#IND00
318717982	7723	36	1973.737126	31991	0	0.166667	31851	0	0.166669	9459604	-1.#IND00
318702801	7434	45	1946.923428	31805	0	0.166667	31865	0	0.166667	9445318	-1.#IND00
318720434	7012	36	1930.723141	32046	0	0.166667	31915	0	0.166667	9431250	-1.#IND00
318701304	6695	37	1921.972734	32205	0	0.166667	31858	0	0.183402	9417280	-1.#IND00
318705241	6858	35	1904.903642	32111	0	0.166667	31825	0	0.167496	9403197	-1.#IND00
318711149	6796	29	1915.016245	31826	0	0.166667	31834	0	0.166708	9389244	-1.#IND00
318700820	7044	34	1919.896807	31823	0	0.166667	31911	0	0.166669	9375034	-1.#IND00
318730498	6529	40	1918.311252	31985	0	0.166667	31773	0	0.166667	9361104	-1.#IND00
318721913	6286	36	1916.300707	32044	0	0.166667	31955	0	0.166667	9347207	-1.#IND00
318706448	5790	22	1903.002709	31929	0	0.166667	31799	0	0.166667	9333241	-1.#IND00
318717950	6475	25	1892.930696	31563	0	0.166667	31969	0	0.166667	9319179	-1.#IND00
318704722	7168	40	1901.225903	31901	0	0.166667	32076	0	0.166667	9305378	-1.#IND00
318710909	7739	38	1921.231791	31927	0	0.166667	31841	0	0.166667	9291589	-1.#IND00
318713446	8190	49	1935.418383	32128	0	0.166667	31830	1	0.166667	9277604	-1.#IND00
318723652	8409	33	1970.009321	31956	0	0.166667	31942	0	0.166667	9263687	-1.#IND00
318723181	8010	41	1963.819962	32063	0	0.166667	31831	0	0.166667	9249865	-1.#IND00
318714164	7727	42	1941.231242	31952	0	0.166667	31774	0	0.166667	9235912	-1.#IND00
318702128	8068	40	1942.640984	31683	4	0.310164	32077	0	0.166667	9222126	-1.#IND00
318701559	7697	37	1943.589658	32048	0	0.180488	31821	0	0.166667	9208387	-1.#IND00
318707309	7456	43	1944.141006	31855	0	0.167352	31784	0	0.166667	9194826	-1.#IND00
318710024	7638	33	1932.636887	31827	0	0.166701	31856	0	0.166667	9181283	-1.#IND00
318693508	8057	42	1942.172546	31802	0	0.166668	31992	0	0.166667	9167634	-1.#IND00
318693875	8881	58	1968.957102	31804	0	0.166667	31640	0	0.166667	9153998	-1.#IND00
318675359	8762	42	1981.201731	31685	0	0.166667	31642	0	0.168165	9140413	-1.#IND00
318718318	8869	41	1984.676724	31946	0	0.166667	31687	0	0.166741	9126689	-1.#IND00
318705652	8328	44	1976.612009	32099	0	0.166667	31881	0	0.166670	9113062	-1.#IND00
318716501	7760	42	1961.567837	32002	0	0.166667	31899	0	0.166667	9099578	-1.#IND00
318722078	7983	44	1954.176015	31934	0	0.166667	32065	0	0.166667	9086174	-1.#IND00
318681677	7918	41	1952.551766	31803	0	0.166667	31957	0	0.166667	9072756	-1.#IND00
318708893	7775	46	1945.707815	31861	0	0.166667	31847	0	0.166667	9058994	-1.#IND00
318716433	7422	51	1937.892050	32018	0	0.166667	31789	0	0.172743	9045453	-1.#IND00
318691114	7833	45	1941.264093	31927	0	0.166667	31672	0	0.166968	9032154	-1.#IND00
318692647	8190	37	1954.392657	31978	0	0.166667	31731	0	0.166682	9018819	-1.#IND00
318688407	8528	45	1954.329024	31959	0	0.166667	31988	0	0.166667	9005542	-1.#IND00
318714232	9213	57	1961.386722	31900	0	0.166667	32078	0	0.166667	8992019	-1.#IND00
318707532	9572	52	1984.222049	31977	0	0.166667	31967	0	0.166667	8978450	-1.#IND00
318718347	9583	53	2002.987178	31852	0	0.166667	31853	0	0.166667	8965177	-1.#IND00
318715660	9754	47	2010.200273	31865	0	0.166667	32096	0	0.166667	8951705	0.001178
318700003	9591	49	2013.382656	31771	0	0.166667	31914	0	0.166667	8938307	0.000463
318693333	9434	39	2000.908043	31901	0	0.166667	31860	0	0.166667	8924861	0.000410
318698321	9292	47	1992.317516	31994	1	0.166667	32022	0	0.166667	8911420	-0.000183
318714391	8800	40	1987.872037	31843	0	0.166667	31795	0	0.166667	8897775	-0.000158
npatches	nstrain	runtime	dt	init_x	init_y	init_y_blood	init_z	init_S	beta0	beta1	beta2	beta3	mean_beta	B	d	delta	delta_blood	b[0]	mut	m	CTL	c	g	epsilon	k	het	lambda	rho	omega	x_max	patch.dyna	DELTA	A	VA
10000	1	100.000000	0.001000	21900	9499	5000000	0.001000	10000000	7.371304	5.615167	2.734349	5.962596	5	800000000	0.010000	1.000000	432.000000	80000	0.000050	0.004800	0	0.500000	0.000000	2.500000	7.000000	0.500000	0.001000	0.001000	0.010000	31872	0	10.000000	7.000000	1.000000
sus	inf	inf_blood	z	x[0]	y[0][0]	z[0]	x[1]	y[1][0]	z[1]	S[0]	synchrony
219000000	94990000	5000000	10.000000	21900	9499	0.001000	21900	9499	0.001000	10000000	0.000000
246119083	26930691	141043	3941.516320	19438	4898	0.394152	23564	3093	0.394152	10207615	0.000000
299435676	3346317	17807	6325.803353	27360	949	0.632580	29656	381	0.632580	10244390	0.000000
315182287	382178	2054	7553.749156	30897	146	0.777177	31579	31	0.777177	10237095	0.000000
318220580	38625	201	5058.773881	31909	16	0.864868	31979	2	0.864868	10222659	0.000000
318644769	4808	30	2650.301695	31965	0	0.385763	32019	0	0.231049	10207561	0.000000
318729884	2042	16	1891.715609	32066	6	0.276534	31838	0	0.169858	10192348	0.000000
318732888	1713	14	1761.359455	31713	17	0.561250	32024	0	0.166825	10177197	0.000000
318724084	1504	6	1731.991501	31873	3	0.733918	31896	0	0.166675	10161812	0.000000
318731689	1469	10	1730.580380	32100	0	0.204640	31834	0	0.166667	10146531	0.000000
318736426	1438	6	1726.201850	31664	0	0.168549	31758	0	0.166667	10131435	0.000000
318717497	1225	7	1715.890319	31825	0	0.166760	31815	0	0.166667	10116116	0.000000
318713556	1225	5	1716.548524	32087	0	0.166671	31913	0	0.166667	10100811	0.000000
318720604	1117	3	1716.361451	31639	0	0.166667	31820	0	0.166667	10085501	0.000000
318708329	785	7	1709.357727	31787	0	0.166667	32211	0	0.166667	10070303	0.000000
318724667	857	4	1702.620734	32004	0	0.166667	31785	0	0.166667	10055121	0.000000
318712134	894	3	1702.074893	31793	0	0.166667	31864	0	0.166667	10040059	0.000000
318732759	721	6	1703.139205	31719	0	0.166667	31843	0	0.166667	10024985	0.000000
318736424	547	1	1695.431896	31684	0	0.166667	31928	0	0.166667	10010191	0.000000
318721936	548	4	1689.909690	32124	0	0.166667	32046	0	0.166667	9995184	0.000000
318721845	597	3	1690.665760	31649	0	0.166667	31860	0	0.166667	9980260	0.000000
318729156	716	4	1693.693696	31649	0	0.166667	31824	0	0.166667	9965244	0.000000
318707544	580	3	1692.908189	31821	0	0.166667	32024	0	0.166667	9950324	0.000000
318731304	500	3	1688.192693	31781	0	0.166667	31719	0	0.166667	9935127	0.000000
318739312	388	5	1685.481413	31960	0	0.166667	31890	0	0.166667	9920266	0.000000
318745595	621	4	1687.214773	31979	0	0.166667	31679	0	0.166667	9905456	0.000000
318725487	719	2	1689.751182	31871	0	0.166667	31765	0	0.166667	9890535	0.000000
318752459	694	2	1694.573028	31927	0	0.166667	31900	0	0.166667	9875796	0.000000
318707987	686	3	1695.332425	32072	0	0.166667	31856	0	0.166667	9861249	0.000000
318715481	828	3	1696.282489	32129	0	0.166667	31923	0	0.166667	9846580	0.000000
318738374	754	2	1702.053483	32013	0	0.166667	31954	0	0.166667	9831859	0.000000
318736414	660	4	1700.916554	31712	0	0.166667	31954	0	0.166667	9817106	0.000000
318733412	544	3	1693.982125	31925	0	0.166667	32055	0	0.166667	9802210	0.000000
318732503	625	6	1691.281666	31722	0	0.166667	31749	0	0.166667	9787548	0.000000
318698033	705	5	1694.213693	31743	0	0.166667	31788	0	0.166667	9772808	0.000000
318714461	714	3	1694.330054	31948	0	0.166667	31771	0	0.166667	9758079	0.000000
318701894	669	2	1691.517427	31805	0	0.166667	31818	0	0.166667	9743362	0.000000
318728514	626	4	1692.760918	31834	0	0.166667	31709	0	0.166667	9728969	0.000000
318730833	475	3	1691.001323	31980	0	0.166667	31794	0	0.166667	9714438	0.000000
318721782	573	2	1689.513675	32057	0	0.166667	31847	0	0.166667	9699957	0.000000
318728202	595	4	1693.698869	31880	0	0.166667	31772	0	0.166667	9685320	-1.#IND00
318730311	575	2	1691.486971	32084	0	0.166667	31945	0	0.166667	9670709	-1.#IND00
318730845	515	0	1690.232526	31908	0	0.166667	31907	0	0.166667	9656073	-1.#IND00
318732130	593	4	1692.049770	31816	0	0.166667	31699	0	0.166667	9641543	-1.#IND00
318723433	513	5	1693.571271	32000	0	0.166667	31803	0	0.166667	9627114	-1.#IND00
318709786	549	4	1690.357095	31827	0	0.166667	31774	0	0.166667	9612792	-1.#IND00
318725418	521	4	1692.090042	32043	0	0.166667	31991	0	0.166667	9598400	-1.#IND00
318696060	606	6	1691.817144	31895	0	0.166667	32063	0	0.166667	9584058	-1.#IND00
318721878	713	5	1691.730700	31863	0	0.166667	31974	0	0.166667	9569617	-1.#IND00
318732109	709	3	1692.333598	31867	0	0.172435	31839	0	0.166667	9555176	-1.#IND00
318725681	718	2	1697.487976	31976	0	0.166953	31865	0	0.166667	9540812	-1.#IND00
318710258	887	5	1698.337126	31891	0	0.166681	31885	0	0.166667	9526288	-1.#IND00
318705594	863	4	1699.106312	31973	0	0.166667	31775	0	0.166667	9511869	-1.#IND00
318723970	681	4	1700.490500	32014	0	0.166667	31850	0	0.166667	9497681	-1.#IND00
318700740	935	6	1703.191315	32021	0	0.166667	31735	0	0.166667	9483633	-1.#IND00
318729411	760	4	1704.168734	31785	0	0.166667	31764	0	0.166667	9469535	-1.#IND00
318699493	652	3	1698.546271	31920	0	0.166667	31999	0	0.166667	9455391	-1.#IND00
318728013	718	6	1694.918896	31990	0	0.166667	31723	0	0.166667	9441073	-1.#IND00
318716153	754	6	1696.780381	32011	0	0.166667	31771	0	0.166667	9426784	-1.#IND00
318724643	803	5	1699.523220	31709	0	0.166667	31823	0	0.166667	9412539	-1.#IND00
318730039	780	6	1701.475140	31940	0	0.166667	31864	0	0.166667	9398488	-1.#IND00
318720709	701	2	1700.286969	32118	0	0.166667	31742	0	0.166667	9384357	-1.#IND00
318735835	621	3	1696.191940	31835	0	0.166667	31986	0	0.166667	9370365	-1.#IND00
318734695	579	4	1692.352453	32269	0	0.166667	32109	0	0.166667	9356329	-1.#IND00
318737074	595	3	1692.924148	31904	0	0.166667	31885	0	0.166667	9342257	-1.#IND00
318753809	447	4	1689.331549	31793	0	0.166667	32017	0	0.166667	9328316	-1.#IND00
318724435	438	1	1687.662001	32052	0	0.166667	32067	0	0.166667	9314488	-1.#IND00
318727767	633	2	1688.550770	31993	0	0.166667	31645	0	0.166667	9300277	-1.#IND00
318729604	692	6	1695.846671	31887	0	0.166667	31978	0	0.166667	9286157	-1.#IND00
318729850	709	4	1697.330149	31920	0	0.169113	31945	0	0.166667	9272279	-1.#IND00
318726724	770	5	1699.599844	31664	0	0.166788	31975	0	0.166667	9258478	-1.#IND00
318713730	806	4	1692.666884	31802	0	0.166673	31706	0	0.166667	9244727	-1.#IND00
318708912	711	2	1693.751790	31766	0	0.166667	31802	0	0.166667	9230742	-1.#IND00
318734321	684	1	1693.557952	31883	0	0.166667	32009	0	0.166667	9217035	-1.#IND00
318711833	617	0	1696.091189	31831	0	0.166667	31799	0	0.166667	9203216	-1.#IND00
318732061	659	4	1694.415348	31993	0	0.166667	32013	0	0.166667	9189466	-1.#IND00
318735267	732	3	1695.061268	32079	0	0.166667	31974	0	0.166667	9175624	-1.#IND00
318735471	974	5	1699.951619	31767	0	0.166667	31724	0	0.166667	9161727	-1.#IND00
318736064	1112	8	1702.557784	32171	0	0.166667	31806	0	0.166667	9147975	-1.#IND00
318727492	990	8	1707.834561	31960	0	0.166667	31821	0	0.166667	9134232	-1.#IND00
318715521	723	6	1703.779281	31920	0	0.166667	31853	0	0.166667	9120551	-1.#IND00
318730296	881	7	1698.852008	31715	0	0.166667	32081	0	0.166667	9106891	-1.#IND00
318727701	855	4	1701.274745	31815	0	0.166667	31969	0	0.166667	9093307	-1.#IND00
318729327	538	4	1701.040379	31823	0	0.166667	31897	0	0.166667	9079748	-1.#IND00
318726082	602	0	1696.054640	31701	0	0.166667	31776	0	0.166667	9065917	-1.#IND00
318700957	612	3	1695.869694	31822	0	0.166667	31799	0	0.166667	9052271	-1.#IND00
318718908	746	1	1695.527463	32040	0	0.166667	32052	0	0.166667	9038706	-1.#IND00
318720091	673	4	1695.050307	32051	0	0.166667	31844	0	0.166667	9025079	-1.#IND00
318709647	490	1	1692.300148	31949	0	0.166667	31761	0	0.166667	9011420	-1.#IND00
318714098	612	5	1691.444027	31811	0	0.166667	31941	0	0.166667	8997921	-1.#IND00
318713369	649	3	1691.619192	31884	0	0.166667	32008	0	0.166667	8984529	-1.#IND00
318702979	786	3	1692.568314	31713	0	0.166667	31989	0	0.166667	8971079	-1.#IND00
318712180	845	3	1699.284859	31824	0	0.166667	31822	0	0.166667	8957499	-1.#IND00
318734055	740	2	1702.580189	31802	0	0.166667	32037	0	0.166667	8943811	-1.#IND00
318713984	569	1	1695.794336	31838	0	0.166667	31863	0	0.166667	8930379	-1.#IND00
318713502	550	6	1690.569114	31822	0	0.166667	31878	0	0.166667	8917065	-1.#IND00
318718990	532	2	1689.228713	31808	0	0.166667	31805	0	0.166667	8903735	-1.#IND00
318712208	704	2	1692.561223	31864	0	0.166667	31742	0	0.166667	8890389	-1.#IND00
318718867	763	5	1695.129338	31734	0	0.166667	31943	0	0.166667	8877146	-1.#IND00
318726879	644	2	1695.336945	31652	0	0.166667	31853	0	0.166667	8863862	-1.#IND00
npatches	nstrain	runtime	dt	init_x	init_y	init_y_blood	init_z	init_S	beta0	beta1	beta2	beta3	mean_beta	B	d	delta	delta_blood	b[0]	mut	m	CTL	c	g	epsilon	k	het	lambda	rho	omega	x_max	patch.dyna	DELTA	A	VA
10000	1	100.000000	0.001000	21900	9499	5000000	0.001000	10000000	2.576567	5.146214	3.790879	3.913645	5	800000000	0.010000	1.000000	432.000000	80000	0.000050	0.004800	0	0.500000	0.000000	2.500000	8.000000	0.500000	0.001000	0.001000	0.010000	31872	0	10.000000	7.000000	1.000000
sus	inf	inf_blood	z	x[0]	y[0][0]	z[0]	x[1]	y[1][0]	z[1]	S[0]	synchrony
219000000	94990000	5000000	10.000000	21900	9499	0.001000	21900	9499	0.001000	10000000	0.000000
250245265	22691183	118963	3941.516320	29243	709	0.394152	24771	2280	0.394152	10198398	0.000000
303436129	1960276	10152	6325.803353	31720	13	0.632580	30463	100	0.632580	10223655	0.000000
316566755	129843	661	6681.339295	32151	2	0.777177	31593	6	0.777177	10212346	0.000000
318497822	7325	29	3362.705671	31716	0	0.386464	32050	0	0.394567	10197398	0.000000
318705751	1315	8	1926.440267	32026	0	0.177560	31975	0	0.177962	10182049	0.000000
318744531	778	5	1730.168176	31903	0	0.167207	31806	0	0.167227	10166723	0.000000
318714091	519	2	1696.208103	31948	0	0.166693	31676	0	0.166694	10151670	0.000000
318710289	491	3	1691.412424	31992	0	0.166668	32054	0	0.166668	10136533	0.000000
318752937	390	1	1687.959370	32314	0	0.166667	31848	0	0.166667	10121301	0.000000
318718819	276	3	1683.473656	31998	0	0.166667	31937	0	0.166667	10106186	0.000000
318736921	305	1	1678.972699	31854	0	0.166667	31768	0	0.166667	10091047	0.000000
318726738	369	3	1681.038898	31807	0	0.166667	32121	0	0.166667	10076050	0.000000
318735001	296	1	1682.209952	31776	0	0.166667	32032	0	0.166667	10061271	0.000000
318748459	288	2	1680.628623	31950	0	0.166667	31913	0	0.166667	10046174	0.000000
318733459	303	2	1680.522370	31751	0	0.166667	31739	0	0.166667	10030901	0.000000
318718555	351	2	1682.698096	31783	0	0.166667	31944	0	0.166667	10015880	0.000000
318714235	323	1	1684.332514	31940	0	0.166667	31941	3	0.361758	10000866	0.000000
318719745	307	4	1681.698656	31603	0	0.166667	31708	0	0.189039	9985774	0.000000
318715785	264	0	1681.089106	31758	0	0.166667	31875	0	0.167776	9970739	0.000000
318721530	357	2	1681.089613	31889	0	0.166667	31875	0	0.166722	9955879	0.000000
318719916	387	2	1682.695233	31810	0	0.166667	31791	0	0.166669	9940839	0.000000
318708763	356	3	1684.794713	31703	0	0.166667	31706	0	0.166667	9925935	0.000000
318711107	271	5	1683.819627	31861	0	0.166667	31871	0	0.166667	9910987	0.000000
318732959	327	2	1681.673602	31796	0	0.166667	31728	0	0.166667	9896065	0.000000
318739413	261	1	1679.855827	31777	0	0.166667	31714	0	0.166667	9881434	0.000000
318718650	308	2	1680.288012	31852	0	0.166667	31817	0	0.166667	9866483	0.000000
318705097	337	1	1682.418956	31750	0	0.166667	31753	0	0.166667	9851842	0.000000
318738598	424	1	1682.643643	32070	0	0.166667	31784	0	0.166667	9837099	0.000000
318731625	285	1	1681.264482	32029	0	0.166667	31886	0	0.166667	9822347	0.000000
318740415	367	2	1679.568276	31939	0	0.166667	32064	0	0.166667	9807614	0.000000
318725566	402	0	1682.308102	31831	0	0.166667	31563	0	0.166667	9793106	0.000000
318735972	321	0	1681.603977	31850	0	0.166667	31581	0	0.166667	9778560	0.000000
318728971	298	4	1682.573449	31729	0	0.166667	32074	0	0.166667	9764084	0.000000
318743263	239	0	1681.215180	31818	0	0.166667	31947	0	0.166667	9749285	0.000000
318743926	244	0	1679.610977	31933	0	0.166667	32048	0	0.166667	9734423	0.000000
318733902	335	5	1679.090166	31862	0	0.166667	32201	0	0.166667	9719690	0.000000
318729722	415	5	1681.099839	31910	0	0.166667	31997	0	0.166667	9705175	0.000000
318710017	407	2	1682.289992	31888	0	0.166667	31837	0	0.166667	9690633	0.000000
318740305	334	1	1681.663779	31792	0	0.166667	31872	0	0.166667	9676268	0.000000
318727164	329	2	1682.087059	31835	0	0.166667	31936	0	0.166667	9661997	-1.#IND00
318719008	295	1	1680.138941	31895	0	0.166667	31838	0	0.166667	9647663	-1.#IND00
318731415	241	1	1678.975281	31854	0	0.166667	32009	0	0.166667	9633429	-1.#IND00
318708163	234	1	1679.177210	32060	0	0.166667	31911	0	0.166667	9618984	-1.#IND00
318726734	288	2	1679.841940	31821	0	0.166667	31794	0	0.166667	9604419	-1.#IND00
318703632	379	0	1679.613447	31864	0	0.166667	31834	0	0.166667	9590184	-1.#IND00
318731249	352	1	1681.120693	31923	0	0.166667	31789	0	0.166667	9575856	-1.#IND00
318707317	472	3	1684.786619	31994	0	0.166667	31800	0	0.166667	9561429	-1.#IND00
318727224	399	0	1687.212247	31808	0	0.166667	32015	0	0.166667	9547220	-1.#IND00
318714565	524	2	1687.904181	31717	0	0.166667	32016	0	0.166667	9532896	-1.#IND00
318740516	545	3	1689.429325	31711	0	0.166667	31903	0	0.166667	9518553	-1.#IND00
318745341	468	1	1689.189993	31798	0	0.166667	31721	0	0.166667	9504378	-1.#IND00
318718644	371	1	1686.148396	31683	0	0.166667	31926	0	0.166667	9490178	-1.#IND00
318747752	388	2	1684.268049	31774	0	0.166667	32082	0	0.166667	9475830	-1.#IND00
318744573	310	2	1683.029741	31874	0	0.166667	31938	0	0.166667	9461515	-1.#IND00
318713516	290	1	1679.901972	31776	0	0.166667	31996	0	0.166667	9447599	-1.#IND00
318725575	271	2	1679.740635	31885	0	0.166667	31820	0	0.166667	9433416	-1.#IND00
318718001	244	1	1679.140988	31741	0	0.166667	31828	0	0.166667	9419261	-1.#IND00
318744581	266	1	1678.164089	31742	0	0.166667	31813	0	0.166667	9405025	-1.#IND00
318720893	253	0	1678.785734	31881	0	0.166667	31900	0	0.166667	9391016	-1.#IND00
318714859	500	4	1682.910984	31870	0	0.166667	31938	0	0.166667	9376952	-1.#IND00
318706719	398	2	1687.542612	31809	0	0.166667	31720	0	0.166667	9362813	-1.#IND00
318723558	238	0	1681.977553	31715	0	0.166667	32089	0	0.166667	9348609	-1.#IND00
318709049	217	1	1676.906505	31846	0	0.166667	32100	0	0.166667	9334548	-1.#IND00
318734975	183	1	1676.940302	32011	0	0.166667	31922	0	0.166667	9320540	-1.#IND00
318710889	353	0	1679.431755	31641	0	0.166667	31737	0	0.166667	9306771	-1.#IND00
318711275	276	2	1681.248754	31763	0	0.166667	31847	0	0.166667	9292822	-1.#IND00
318705919	183	0	1677.777561	31823	0	0.166667	32097	0	0.166667	9278833	-1.#IND00
318731451	284	1	1676.039029	31813	0	0.166667	32020	0	0.166667	9265009	-1.#IND00
318746680	222	1	1678.018152	31808	0	0.166667	31924	0	0.166667	9251167	-1.#IND00
318723315	244	3	1679.895176	31928	0	0.166667	32130	0	0.166667	9237556	-1.#IND00
318727566	239	1	1679.890142	31943	0	0.166667	31703	2	0.169994	9223539	-1.#IND00
318723913	245	0	1678.627077	31856	0	0.166667	31648	6	0.465677	9209507	-1.#IND00
318738038	198	0	1678.382919	32002	0	0.166667	31929	0	0.275802	9195533	-1.#IND00
318722571	273	2	1678.973978	31797	0	0.166667	31749	0	0.172076	9181778	-1.#IND00
318718607	298	0	1681.212618	32081	0	0.166667	31899	0	0.166935	9167722	-1.#IND00
318740552	250	0	1678.605770	31897	0	0.166667	31784	0	0.166680	9154010	-1.#IND00
318730564	281	0	1678.269438	32054	0	0.166667	31867	0	0.166667	9140135	-1.#IND00
318722964	341	3	1680.822668	31920	0	0.166667	31995	0	0.166667	9126370	-1.#IND00
318713440	366	4	1679.858269	31821	0	0.166667	32028	0	0.166667	9112655	-1.#IND00
318724743	349	1	1680.903095	31868	0	0.166667	32009	0	0.166667	9099154	-1.#IND00
318734524	282	2	1682.442556	31801	0	0.166667	31782	0	0.166667	9085480	-1.#IND00
318715897	294	1	1678.940881	31858	0	0.166667	31725	0	0.166667	9072104	-1.#IND00
318725984	251	0	1679.074847	31725	0	0.166667	32039	0	0.166667	9058551	-1.#IND00
318741712	291	2	1678.693316	31752	0	0.166667	31816	0	0.166667	9045079	-1.#IND00
318743078	341	1	1679.378966	31753	0	0.166667	31859	0	0.166667	9031519	-1.#IND00
318712919	328	5	1680.292887	31962	0	0.166667	32056	0	0.166667	9018100	-1.#IND00
318734446	256	2	1679.726287	31911	0	0.166667	32145	0	0.166667	9004551	-1.#IND00
318732549	278	0	1678.513634	31785	0	0.166667	31830	0	0.166667	8991267	-1.#IND00
318721490	265	3	1679.509575	31838	0	0.166667	31865	0	0.166667	8977634	-1.#IND00
318729841	178	0	1678.542309	31749	0	0.166667	31994	0	0.166667	8964131	-1.#IND00
318727868	157	1	1675.224440	31854	0	0.166667	31965	0	0.166667	8950543	-1.#IND00
318711174	207	1	1675.906854	31812	0	0.166667	32093	0	0.166667	8937269	-1.#IND00
318717208	215	0	1676.051334	31867	0	0.166667	31777	0	0.166667	8923933	-1.#IND00
318711017	261	1	1678.130489	31933	0	0.166667	31764	0	0.166667	8910557	-1.#IND00
318718402	247	0	1678.909783	31691	0	0.166667	31824	0	0.166667	8897033	-1.#IND00
318706876	377	0	1681.609677	32064	0	0.166667	32001	0	0.166667	8883724	-1.#IND00
318720657	387	1	1682.344809	31706	0	0.166667	31805	0	0.166667	8870487	-1.#IND00
318722400	278	0	1681.894423	31845	0	0.166667	31751	0	0.166667	8857190	-1.#IND00
318736181	384	2	1682.692945	31985	0	0.166667	32015	0	0.166667	8843970	-1.#IND00
npatches	nstrain	runtime	dt	init_x	init_y	init_y_blood	init_z	init_S	beta0	beta1	beta2	beta3	mean_beta	B	d	delta	delta_blood	b[0]	mut	m	CTL	c	g	epsilon	k	het	lambda	rho	omega	x_max	patch.dyna	DELTA	A	VA
10000	1	100.000000	0.001000	21900	9499	5000000	0.001000	10000000	6.032230	3.710461	6.487638	6.844972	5	800000000	0.010000	1.000000	432.000000	80000	0.000050	0.004800	0	0.500000	0.000000	2.500000	9.000000	0.500000	0.001000	0.001000	0.010000	31872	0	10.000000	7.000000	1.000000
sus	inf	inf_blood	z	x[0]	y[0][0]	z[0]	x[1]	y[1][0]	z[1]	S[0]	synchrony
219000000	94990000	5000000	10.000000	21900	9499	0.001000	21900	9499	0.001000	10000000	0.000000
254160220	19026395	99557	3941.516320	23675	2570	0.394152	27902	967	0.394152	10190263	0.000000
306479511	1125452	5803	6325.535189	30154	144	0.632580	31424	36	0.632580	10206523	0.000000
317323937	41701	240	5503.480147	31817	1	0.716191	31761	0	0.414655	10193198	0.000000
318601972	1992	8	2392.025001	32078	0	0.193903	31945	0	0.178958	10178079	0.000000
318720861	571	3	1757.750135	31737	0	0.168017	31966	0	0.167276	10163057	0.000000
318700504	314	2	1692.823913	31473	0	0.166734	31875	0	0.166697	10147739	0.000000
318730982	362	2	1685.518992	31654	0	0.166670	31876	0	0.166668	10132542	0.000000
318726115	244	2	1680.794526	31995	0	0.166667	31717	0	0.166667	10117324	0.000000
318713755	163	2	1676.687648	31952	0	0.166667	32029	0	0.166667	10102107	0.000000
318718909	185	2	1673.918752	31958	0	0.166667	31879	0	0.166667	10087108	0.000000
318711493	200	0	1675.656477	31917	0	0.166667	31691	0	0.166667	10071949	0.000000
318718696	210	2	1678.333071	32044	0	0.166667	31756	0	0.166667	10057032	0.000000
318691274	207	0	1678.554257	31968	0	0.166667	31615	0	0.166667	10042128	0.000000
318698643	198	0	1675.568887	31992	0	0.166667	31973	0	0.166667	10027119	0.000000
318704582	141	2	1673.408351	31891	0	0.166667	31869	0	0.166667	10012208	0.000000
318707933	98	0	1672.403118	31975	0	0.166667	31826	0	0.166667	9997226	0.000000
318710958	138	0	1673.055707	32070	0	0.166667	32011	0	0.166667	9982202	0.000000
318713520	207	0	1676.692427	32053	0	0.166667	31718	0	0.166667	9967180	0.000000
318710387	157	3	1676.459988	31865	0	0.166667	32078	0	0.166667	9952288	0.000000
318732563	130	0	1674.487730	31861	0	0.166667	31984	0	0.166667	9937388	0.000000
318716331	175	0	1674.146171	32031	0	0.166667	31871	0	0.166667	9922463	0.000000
318734617	165	1	1674.970760	32060	0	0.166667	31846	0	0.166667	9907463	0.000000
318728754	207	0	1675.223965	31747	0	0.166667	31935	0	0.166667	9892501	0.000000
318710745	227	0	1679.479343	31806	0	0.166667	31783	0	0.166667	9877633	0.000000
318720518	202	1	1679.327366	31869	0	0.166667	31909	0	0.166667	9862786	0.000000
318729890	135	0	1675.015424	31902	0	0.166667	32005	0	0.166667	9847946	0.000000
318712316	169	0	1674.827247	32057	0	0.166667	31826	0	0.166667	9833168	0.000000
318726869	187	0	1674.944625	32050	0	0.166667	31959	0	0.166667	9818317	0.000000
318705167	181	0	1677.284486	32039	0	0.166667	31993	0	0.166667	9803863	0.000000
318705060	186	3	1674.448997	31863	0	0.166667	31684	0	0.166667	9789148	0.000000
318711709	200	1	1677.664269	31869	0	0.166667	32007	0	0.166667	9774428	0.000000
318735872	178	2	1676.605369	31781	0	0.166667	31868	0	0.166667	9759660	0.000000
318728936	253	1	1675.194210	31810	0	0.166667	31754	0	0.166667	9745117	0.000000
318720207	317	1	1678.979360	31908	0	0.166667	31804	0	0.166667	9730660	0.000000
318707594	213	2	1677.842576	31777	0	0.166667	31643	0	0.166667	9716250	0.000000
318736667	204	0	1676.344002	31931	0	0.166667	31868	0	0.166667	9701595	0.000000
318723381	207	2	1677.668516	31872	0	0.166667	32045	0	0.166667	9687039	0.000000
318721204	203	0	1677.391382	31883	0	0.166667	31688	0	0.166667	9672651	0.000000
318738974	186	3	1675.953850	31971	0	0.166667	32021	0	0.166667	9658291	0.000000
318746853	168	1	1674.484712	31723	0	0.166667	31958	0	0.166667	9643979	-1.#IND00
318724450	198	0	1676.829541	32083	0	0.166667	32020	0	0.166667	9629632	-1.#IND00
318744296	235	0	1676.942124	31848	0	0.166667	31923	0	0.166667	9615135	-1.#IND00
318708173	302	3	1679.460633	31603	0	0.166667	31834	0	0.166667	9600659	-1.#IND00
318732662	261	1	1679.793146	31900	0	0.166667	31831	0	0.166667	9586214	-1.#IND00
318720611	181	0	1677.157008	31824	0	0.166667	31802	0	0.166667	9572023	-1.#IND00
318727335	190	1	1675.565213	31891	0	0.166667	31732	0	0.166667	9557809	-1.#IND00
318733075	203	1	1675.222187	31745	0	0.166667	31881	0	0.166667	9543515	-1.#IND00
318751345	178	1	1676.349657	31833	0	0.166667	31920	0	0.166667	9529219	-1.#IND00
318738837	201	3	1674.397723	31764	0	0.166667	31842	0	0.166667	9514879	-1.#IND00
318725032	220	1	1676.691832	31919	0	0.166667	31907	0	0.166667	9500576	-1.#IND00
318735906	226	0	1677.584336	31873	0	0.166667	31884	0	0.166667	9486397	-1.#IND00
318736743	136	0	1675.031304	31968	0	0.166667	32019	0	0.166667	9472167	-1.#IND00
318730732	133	0	1672.769518	31939	0	0.166667	31924	0	0.166667	9457854	-1.#IND00
318749481	96	2	1671.626513	31717	3	0.290878	31836	0	0.166667	9443557	-1.#IND00
318732896	126	1	1672.966731	31943	0	0.180516	31803	0	0.166667	9429266	-1.#IND00
318728380	172	1	1673.169689	31933	0	0.167353	31783	0	0.166667	9415085	-1.#IND00
318733249	189	1	1676.455789	31780	0	0.166701	31861	0	0.166667	9401016	-1.#IND00
318727267	160	0	1675.319641	31687	0	0.166668	32051	0	0.166667	9386866	-1.#IND00
318727933	178	0	1675.161533	31896	0	0.166667	31766	0	0.166667	9372671	-1.#IND00
318728668	115	1	1673.576705	31902	0	0.166667	31820	0	0.166667	9358711	-1.#IND00
318728154	97	0	1671.717680	31679	0	0.166667	31847	0	0.166667	9344915	-1.#IND00
318730490	136	2	1672.548648	31600	0	0.166667	32007	0	0.166667	9330789	-1.#IND00
318704359	148	1	1673.090432	31715	0	0.166667	31768	0	0.166667	9316818	-1.#IND00
318726236	174	0	1674.462335	31774	0	0.166667	31668	0	0.166667	9302904	-1.#IND00
318723733	148	1	1674.769735	31637	0	0.166667	31976	0	0.166667	9289112	-1.#IND00
318720264	146	1	1673.265859	31794	0	0.166667	31971	0	0.166667	9275112	-1.#IND00
318693514	187	2	1675.682703	31756	0	0.166667	31877	0	0.166667	9261151	-1.#IND00
318715264	200	2	1674.576939	31917	0	0.166667	31969	0	0.166667	9247303	-1.#IND00
318724843	205	1	1676.708807	31651	0	0.166667	31893	0	0.166667	9233433	-1.#IND00
318745094	246	0	1676.886222	32070	0	0.166667	31981	0	0.166667	9219698	-1.#IND00
318724163	201	1	1676.659872	31884	0	0.166667	31965	0	0.166667	9205953	-1.#IND00
318731288	178	0	1674.236857	31899	0	0.166667	31797	0	0.166667	9192101	-1.#IND00
318741846	190	2	1674.759049	31894	0	0.166667	32047	0	0.166667	9178219	-1.#IND00
318702666	161	1	1675.577462	31931	0	0.166667	32161	0	0.166667	9164661	-1.#IND00
318734797	189	0	1674.790751	31885	0	0.166667	31896	0	0.166667	9151003	-1.#IND00
318727757	170	1	1676.099310	32161	0	0.166667	32002	0	0.166667	9137115	-1.#IND00
318743284	327	1	1678.444878	31935	0	0.166667	31765	0	0.166667	9123339	-1.#IND00
318737566	331	1	1679.365623	31888	0	0.166667	32030	0	0.166667	9109780	-1.#IND00
318748851	186	0	1680.135526	31839	0	0.166667	31753	0	0.166667	9096072	-1.#IND00
318730558	130	0	1675.252335	31889	0	0.166667	32101	0	0.166667	9082308	-1.#IND00
318711075	144	1	1672.280906	31531	0	0.166667	31776	0	0.166667	9068796	-1.#IND00
318740831	213	0	1674.668999	31914	0	0.166667	31911	0	0.166667	9055106	-1.#IND00
318732618	164	0	1674.122167	31688	0	0.166667	31841	0	0.166667	9041496	-1.#IND00
318728108	219	1	1674.924047	31835	0	0.166667	31841	0	0.166667	9027718	-1.#IND00
318724595	245	2	1677.870048	32059	0	0.166667	31799	0	0.166667	9014196	-1.#IND00
318743133	236	0	1678.274289	31689	0	0.166667	31840	0	0.166667	9000387	-1.#IND00
318733398	155	1	1677.066549	31760	0	0.166667	31749	0	0.166667	8986890	-1.#IND00
318728215	212	2	1675.294299	31860	0	0.166667	31939	0	0.166667	8973263	-1.#IND00
318711502	156	2	1675.165330	31618	0	0.166667	31927	0	0.166667	8959903	-1.#IND00
318704608	156	2	1675.407462	31782	0	0.166667	31801	0	0.166667	8946399	-1.#IND00
318742299	280	0	1676.804372	31983	0	0.166667	31806	0	0.166667	8933002	-1.#IND00
318741493	219	1	1677.628507	31890	0	0.166667	31734	0	0.166667	8919600	-1.#IND00
318723782	155	1	1674.282075	31894	0	0.166667	31778	0	0.166667	8906402	-1.#IND00
318712236	142	0	1672.710069	31920	0	0.166667	32006	0	0.166667	8893027	-1.#IND00
318713665	192	0	1674.274901	31766	0	0.166667	31766	0	0.166667	8879560	-1.#IND00
318716880	171	0	1673.526079	32112	0	0.166667	32063	0	0.166667	8866281	-1.#IND00
318715819	188	0	1675.242992	32103	0	0.166667	31684	0	0.166667	8853054	-1.#IND00
318720403	196	1	1676.702747	31823	0	0.166667	32086	0	0.166667	8839714	-1.#IND00
318740960	197	0	1678.962954	32146	0	0.166667	32074	0	0.166667	8826387	-1.#IND00
npatches	nstrain	runtime	dt	init_x	init_y	init_y_blood	init_z	init_S	beta0	beta1	beta2	beta3	mean_beta	B	d	delta	delta_blood	b[0]	mut	m	CTL	c	g	epsilon	k	het	lambda	rho	omega	x_max	patch.dyna	DELTA	A	VA
10000	1	100.000000	0.001000	21900	9499	5000000	0.001000	10000000	6.477074	4.612267	4.322453	7.413868	5	800000000	0.010000	1.000000	432.000000	80000	0.000050	0.004800	0	0.500000	0.000000	2.500000	10.000000	0.500000	0.001000	0.001000	0.010000	31872	0	10.000000	7.000000	1.000000
sus	inf	inf_blood	z	x[0]	y[0][0]	z[0]	x[1]	y[1][0]	z[1]	S[0]	synchrony
219000000	94990000	5000000	10.000000	21900	9499	0.001000	21900	9499	0.001000	10000000	0.000000
258002539	15854693	82976	3941.516320	23074	2494	0.394152	26993	1180	0.394152	10183202	0.000000
308811676	623392	3230	6321.294815	30368	86	0.632580	31393	14	0.632580	10191687	0.000000
317737325	13873	81	4381.029533	31809	0	0.474398	32107	0	0.251059	10177426	0.000000
318636460	819	0	1986.340629	31933	0	0.181919	31840	0	0.170849	10162177	0.000000
318700235	196	1	1700.249482	31970	0	0.167423	32017	0	0.166874	10146910	0.000000
318724369	178	0	1678.714148	31920	0	0.166704	31885	0	0.166677	10131742	0.000000
318743219	80	0	1672.508157	31775	0	0.166669	31684	0	0.166667	10116490	0.000000
318724370	91	0	1671.073480	31813	0	0.166667	31837	0	0.166667	10101097	0.000000
318710128	168	0	1673.589349	31964	0	0.166667	31811	0	0.166667	10086152	0.000000
318732795	223	0	1676.055815	32123	0	0.166667	31877	0	0.166667	10070940	0.000000
318720918	106	1	1674.889579	31996	0	0.166667	31901	0	0.166667	10055791	0.000000
318725123	103	1	1671.991588	31786	0	0.166667	31903	0	0.166667	10040588	0.000000
318739231	157	0	1673.809187	31873	0	0.166667	31828	0	0.166667	10025555	0.000000
318717907	173	0	1674.400185	31846	0	0.166667	32103	0	0.166667	10010379	0.000000
318729056	140	1	1674.268724	31698	0	0.166667	31858	0	0.166667	9995336	0.000000
318715085	194	0	1673.602806	31837	0	0.166667	31839	0	0.166667	9980215	0.000000
318695474	113	1	1673.623572	31852	0	0.166667	31919	0	0.166667	9965193	0.000000
318733118	140	1	1672.950328	31757	0	0.166667	31826	0	0.166667	9950095	0.000000
318730579	171	4	1675.732207	31703	0	0.166667	31749	0	0.166667	9935260	0.000000
318734621	120	0	1675.224391	31977	0	0.166667	31735	0	0.166667	9920395	0.000000
318724984	138	1	1672.261792	31973	0	0.166667	32038	0	0.166667	9905573	0.000000
318729271	204	0	1673.686267	31829	0	0.166667	32092	0	0.166667	9890462	0.000000
318718664	189	0	1676.298598	31887	0	0.166667	32002	0	0.166667	9875614	0.000000
318709134	131	0	1674.888432	31862	0	0.166667	31884	0	0.166667	9860893	0.000000
318717408	93	0	1672.810674	31914	0	0.166667	31889	0	0.166667	9846190	0.000000
318709565	141	1	1672.306351	31926	0	0.166667	31787	0	0.166667	9831500	0.000000
318717021	172	0	1675.152955	32029	0	0.166667	31895	0	0.166667	9816944	0.000000
318714570	129	0	1673.267627	31891	0	0.166667	31783	0	0.166667	9802494	0.000000
318712997	178	1	1674.644477	31633	0	0.166667	31865	0	0.166667	9787777	0.000000
318750735	211	4	1676.976370	31731	0	0.166667	31842	0	0.166667	9773172	0.000000
318736278	199	2	1676.642691	31924	0	0.166667	31912	0	0.166667	9758627	0.000000
318736122	156	0	1676.842123	31898	0	0.166667	31885	0	0.166667	9744065	0.000000
318708561	155	1	1672.540495	31788	0	0.166667	31922	0	0.166667	9729467	0.000000
318716549	99	1	1672.415697	31978	0	0.166667	32008	0	0.166667	9715034	0.000000
318717550	179	0	1673.334145	32162	0	0.166667	31919	0	0.166667	9700347	0.000000
318735167	144	0	1674.740658	31781	0	0.166667	32087	0	0.166667	9685705	0.000000
318701681	180	1	1674.799240	31760	0	0.166667	32049	0	0.166667	9671288	0.000000
318727951	116	0	1672.314155	31801	0	0.166667	31569	0	0.166667	9656872	0.000000
318726424	180	1	1674.128478	31732	0	0.166667	32058	0	0.166667	9642476	0.000000
318718620	201	0	1673.949143	31712	0	0.166667	32121	0	0.166667	9627874	-1.#IND00
318736854	96	0	1673.993866	31966	0	0.166667	31893	0	0.166667	9613096	-1.#IND00
318713776	108	0	1671.682008	32093	0	0.166667	31995	0	0.166667	9598726	-1.#IND00
318717112	172	1	1674.309188	31894	0	0.166667	31774	0	0.166667	9584276	-1.#IND00
318698413	166	0	1674.827182	31842	0	0.166667	31847	0	0.166667	9569805	-1.#IND00
318745537	162	0	1674.710469	31643	0	0.166667	31947	0	0.166667	9555204	-1.#IND00
318722443	144	0	1674.510992	32023	0	0.166667	31894	0	0.166667	9540901	-1.#IND00
318714376	154	3	1674.898353	31882	0	0.166667	31779	0	0.166667	9526534	-1.#IND00
318718494	152	2	1673.986949	31873	0	0.166667	31943	0	0.166667	9512215	-1.#IND00
318713465	210	1	1675.164396	31813	0	0.166667	31631	0	0.166667	9497741	-1.#IND00
318718841	140	0	1674.114734	31854	0	0.166667	31925	0	0.166667	9483605	-1.#IND00
318731066	129	0	1673.623505	31892	0	0.166667	31895	0	0.166667	9469411	-1.#IND00
318731069	101	0	1671.881167	31756	0	0.166667	31818	0	0.166667	9455249	-1.#IND00
318727137	156	0	1673.851632	31789	0	0.166667	31749	0	0.166667	9441036	-1.#IND00
318727857	204	0	1676.533355	31782	0	0.166667	31761	0	0.166667	9426863	-1.#IND00
318733975	145	2	1676.770054	32005	0	0.166667	31843	0	0.166667	9412633	-1.#IND00
318718855	115	0	1672.794445	32112	0	0.166667	31788	0	0.166667	9398515	-1.#IND00
318723490	152	0	1673.650259	31747	0	0.166667	31787	0	0.166667	9384428	-1.#IND00
318713855	133	0	1673.092048	32052	0	0.166667	31905	0	0.166667	9370306	-1.#IND00
318715333	182	3	1673.573505	31808	0	0.166667	31873	0	0.166667	9356383	-1.#IND00
318723477	138	0	1673.469930	32090	0	0.166667	31772	0	0.166667	9342445	-1.#IND00
318734224	134	2	1672.329857	31884	0	0.166667	31683	0	0.166667	9328446	-1.#IND00
318738390	200	2	1673.153520	31928	0	0.166667	31765	0	0.166667	9314487	-1.#IND00
318717043	159	1	1675.743353	31827	0	0.166667	31724	0	0.166667	9300295	-1.#IND00
318704847	183	0	1674.743022	31946	0	0.166667	31888	0	0.166667	9286344	-1.#IND00
318718386	147	0	1674.583485	31987	0	0.166667	31871	0	0.166667	9272467	-1.#IND00
318709842	106	0	1672.615804	31667	0	0.166667	31762	0	0.166667	9258675	-1.#IND00
318685730	114	0	1671.448698	31846	0	0.166667	31775	0	0.166667	9244838	-1.#IND00
318740516	173	1	1673.423133	31970	0	0.166667	31840	0	0.166667	9230979	-1.#IND00
318752889	108	0	1674.131530	31809	0	0.166667	32054	0	0.166667	9217146	-1.#IND00
318711288	138	0	1672.481950	31719	0	0.166667	31822	0	0.166667	9203266	-1.#IND00
318722114	138	0	1674.755373	31912	0	0.166667	31999	0	0.166667	9189396	-1.#IND00
318739584	108	0	1672.936475	31949	0	0.166667	32027	0	0.166667	9175529	-1.#IND00
318727348	105	2	1672.140701	31904	4	0.376180	31824	0	0.166667	9161613	-1.#IND00
318738006	136	0	1671.582740	31873	0	0.192911	32060	0	0.166667	9147759	-1.#IND00
318730787	127	0	1673.876622	31841	0	0.167967	31758	0	0.166667	9133930	-1.#IND00
318723635	122	0	1672.810971	31872	0	0.166731	32107	0	0.166667	9120340	-1.#IND00
318700274	129	0	1673.394382	31851	0	0.166670	31649	0	0.166667	9106546	-1.#IND00
318737686	48	0	1670.811912	31845	0	0.166667	32013	0	0.166667	9092722	-1.#IND00
318727869	129	0	1672.346730	31934	0	0.166667	32021	0	0.166667	9079070	-1.#IND00
318709716	122	1	1672.571245	31971	0	0.166667	31757	0	0.166667	9065492	-1.#IND00
318711186	170	1	1674.208512	32004	0	0.166667	31682	0	0.166667	9051936	-1.#IND00
318711587	206	2	1677.568874	31821	0	0.166667	31850	0	0.166667	9038614	-1.#IND00
318704102	195	1	1675.545780	31969	0	0.166667	31833	0	0.166667	9025036	-1.#IND00
318734982	129	0	1674.225396	31718	0	0.166667	31736	0	0.166667	9011430	-1.#IND00
318725052	111	3	1672.012320	32001	0	0.166667	31515	0	0.166667	8997932	-1.#IND00
318724132	185	1	1673.855587	31742	0	0.166667	31826	0	0.166667	8984514	-1.#IND00
318741863	181	1	1675.194337	31732	0	0.166667	31889	0	0.166667	8971105	-1.#IND00
318717882	172	0	1674.315972	31983	0	0.166667	31810	0	0.166667	8957425	-1.#IND00
318727322	142	0	1676.329346	31902	0	0.166667	31875	0	0.166667	8944021	-1.#IND00
318750228	106	1	1672.357018	31752	0	0.166667	32059	0	0.166667	8930731	-1.#IND00
318746958	153	0	1673.508501	31985	0	0.166667	31788	0	0.166667	8917102	-1.#IND00
318714908	137	0	1673.896671	31977	0	0.166667	31895	0	0.166667	8903939	-1.#IND00
318731855	111	2	1672.508130	31799	0	0.166667	32033	0	0.166667	8890563	-1.#IND00
318729323	125	0	1672.720740	31987	0	0.166667	32023	0	0.166667	8877117	-1.#IND00
318735103	112	0	1672.324304	31807	0	0.166667	31849	0	0.166667	8863791	-1.#IND00
318717065	104	0	1671.821283	31751	0	0.166667	31911	0	0.166667	8850578	-1.#IND00
318727679	143	0	1672.269129	31850	0	0.166667	31843	0	0.166667	8837354	-1.#IND00
318725137	190	0	1674.206322	31742	0	0.166667	31801	0	0.166667	8823956	-1.#IND00
318725712	144	1	1674.940443	31714	0	0.166667	32000	0	0.166667	8811001	-1.#IND00
npatches	nstrain	runtime	dt	init_x	init_y	init_y_blood	init_z	init_S	beta0	beta1	beta2	beta3	mean_beta	B	d	delta	delta_blood	b[0]	mut	m	CTL	c	g	epsilon	k	het	lambda	rho	omega	x_max	patch.dyna	DELTA	A	VA
10000	1	100.000000	0.001000	21900	9499	5000000	0.001000	10000000	6.238008	3.101245	6.973048	6.551160	5	800000000	0.010000	1.000000	432.000000	80000	0.000050	0.004800	0	0.500000	0.000000	2.500000	11.000000	0.500000	0.001000	0.001000	0.010000	31872	0	10.000000	7.000000	1.000000
sus	inf	inf_blood	z	x[0]	y[0][0]	z[0]	x[1]	y[1][0]	z[1]	S[0]	synchrony
219000000	94990000	5000000	10.000000	21900	9499	0.001000	21900	9499	0.001000	10000000	0.000000
260910358	13385080	69566	3941.516320	23915	1933	0.394152	29141	510	0.394152	10177565	0.000000
310395762	350320	1905	6279.980421	30485	47	0.632580	31845	0	0.577421	10180954	0.000000
317985583	4418	28	3441.652912	31611	0	0.368316	31941	0	0.187025	10166110	0.000000
318655235	375	0	1817.228936	31715	0	0.176661	31902	0	0.167676	10150838	0.000000
318734281	173	0	1685.969056	31670	0	0.167162	31891	0	0.166717	10135715	0.000000
318739939	139	1	1674.287226	31846	0	0.166691	32087	0	0.166669	10120486	0.000000
318714196	155	0	1673.116448	31814	0	0.166668	31996	0	0.166667	10105342	0.000000
318703544	121	0	1672.573608	31928	0	0.166667	32040	0	0.166667	10090063	0.000000
318729876	112	0	1672.713510	31810	0	0.166667	31867	0	0.166667	10074789	0.000000
318730808	115	2	1672.823077	31808	0	0.166667	31839	0	0.166667	10059743	0.000000
318763116	135	0	1673.356387	31872	0	0.166667	31803	0	0.166667	10044571	0.000000
318715421	139	3	1673.218582	31874	0	0.166667	31587	0	0.166667	10029725	0.000000
318698973	124	1	1672.844248	31829	0	0.166667	31730	0	0.166667	10014941	0.000000
318718898	108	0	1672.911723	31721	0	0.166667	31803	0	0.166667	10000030	0.000000
318721642	97	0	1672.425078	31726	0	0.166667	31936	0	0.166667	9985039	0.000000
318719559	86	0	1671.006576	31831	0	0.166667	32216	0	0.166667	9970063	0.000000
318711070	137	1	1671.339692	31925	0	0.166667	31914	0	0.166667	9955057	0.000000
318730164	97	0	1671.488383	31906	0	0.166667	31691	0	0.166667	9940037	0.000000
318721533	117	2	1672.276863	31620	0	0.166667	31861	0	0.166667	9925136	0.000000
318725295	145	0	1672.477631	31790	0	0.166667	31902	0	0.166667	9910271	0.000000
318720937	96	0	1671.442962	31975	0	0.166667	31884	0	0.166667	9895136	0.000000
318716139	140	0	1672.454834	31970	0	0.166667	32014	0	0.166667	9880140	0.000000
318734079	139	0	1673.608466	31760	0	0.166667	31818	0	0.166667	9865424	0.000000
318717559	118	0	1672.761104	31918	0	0.166667	31837	0	0.166667	9850717	0.000000
318714920	85	1	1671.682730	31779	0	0.166667	31814	0	0.166667	9836013	0.000000
318727521	70	0	1671.255871	31806	0	0.166667	32110	0	0.166667	9821302	0.000000
318713783	118	2	1673.168129	31919	0	0.166667	31803	0	0.166667	9806516	0.000000
318732270	136	0	1673.262181	31980	0	0.166667	31883	0	0.166667	9791949	0.000000
318735900	115	0	1672.514371	31753	0	0.166667	31977	0	0.166667	9777309	0.000000
318724897	107	0	1671.573928	31996	0	0.166667	31953	0	0.166667	9762845	0.000000
318740101	90	1	1670.935242	31797	0	0.166667	31855	0	0.166667	9748241	0.000000
318726598	75	0	1670.829989	32042	0	0.166667	31748	0	0.166667	9733649	0.000000
318715812	112	1	1671.720301	31864	0	0.166667	31979	0	0.166667	9718928	0.000000
318736480	78	0	1670.760754	31938	0	0.166667	31900	0	0.166667	9704464	0.000000
318735541	131	1	1671.350336	31746	0	0.166667	31821	0	0.166667	9690095	0.000000
318750924	114	0	1672.753442	31739	0	0.166667	31948	0	0.166667	9675539	0.000000
318718099	121	0	1671.563960	31846	0	0.166667	32175	0	0.166667	9661056	0.000000
318718929	155	1	1674.158915	31852	0	0.166667	31588	0	0.166667	9646620	0.000000
318708792	151	2	1672.785780	31886	0	0.166667	31545	0	0.166667	9632321	0.000000
318693249	91	0	1672.293665	31791	0	0.166667	31857	0	0.166667	9617862	-1.#IND00
318710097	139	1	1671.202639	31668	0	0.166667	31771	0	0.166667	9603400	-1.#IND00
318738210	125	0	1672.717603	31818	0	0.166667	31765	0	0.166667	9588964	-1.#IND00
318722866	121	1	1672.689612	32084	0	0.166667	31825	0	0.166667	9574473	-1.#IND00
318716124	80	1	1671.267641	31856	0	0.166667	31840	0	0.166667	9560335	-1.#IND00
318715473	131	1	1671.735697	31928	0	0.166667	31763	0	0.166667	9545920	-1.#IND00
318717681	101	1	1673.100055	31923	0	0.166667	31806	0	0.166667	9531731	-1.#IND00
318724146	108	0	1671.745651	31851	0	0.166667	31695	0	0.166667	9517245	-1.#IND00
318735628	153	3	1672.664594	31866	0	0.166667	31676	0	0.166667	9502962	-1.#IND00
318704457	121	0	1674.217626	31880	0	0.166667	31794	0	0.166667	9488815	-1.#IND00
318747054	126	0	1673.394204	31779	0	0.166667	31893	0	0.166667	9474641	-1.#IND00
318716415	111	1	1670.967391	31792	0	0.166667	31598	0	0.166667	9460201	-1.#IND00
318726516	122	0	1672.652920	31822	0	0.166667	31809	0	0.166667	9446057	-1.#IND00
318712016	78	0	1670.531854	31849	0	0.166667	31766	0	0.166667	9431755	-1.#IND00
318703816	62	0	1669.263194	31992	0	0.166667	32099	0	0.166667	9417654	-1.#IND00
318728344	119	0	1670.713574	31822	0	0.166667	31988	0	0.166667	9403470	-1.#IND00
318715786	115	1	1672.342069	31834	0	0.166667	31914	0	0.166667	9389256	-1.#IND00
318749790	97	1	1672.445591	31942	0	0.166667	31889	0	0.166667	9375063	-1.#IND00
318728069	81	0	1670.680840	31925	0	0.166667	31786	0	0.166667	9361040	-1.#IND00
318740234	136	0	1672.377640	31618	0	0.166667	31695	0	0.166667	9346957	-1.#IND00
318736377	113	0	1672.542977	31977	0	0.166667	31817	0	0.166667	9332849	-1.#IND00
318728922	86	0	1672.645823	31830	0	0.166667	31972	0	0.166667	9318888	-1.#IND00
318742285	102	0	1671.368904	31825	0	0.166667	32063	0	0.166667	9304951	-1.#IND00
318721014	172	0	1672.571050	31735	0	0.166667	31984	0	0.166667	9291172	-1.#IND00
318733820	134	1	1674.818166	31812	0	0.166667	31607	0	0.166667	9277350	-1.#IND00
318749833	94	0	1671.494496	31763	0	0.166667	31955	0	0.166667	9263478	-1.#IND00
318732066	139	2	1671.829401	32063	0	0.166667	32068	0	0.166667	9249677	-1.#IND00
318714780	181	1	1674.157688	31848	0	0.166667	31926	0	0.166667	9235702	-1.#IND00
318722941	115	2	1673.081790	31743	0	0.166667	31724	0	0.166667	9221715	-1.#IND00
318718217	112	1	1672.232365	31697	0	0.166667	31793	0	0.166667	9208029	-1.#IND00
318720959	149	0	1673.491321	31896	0	0.166667	31791	0	0.166667	9194221	-1.#IND00
318711359	159	1	1674.920550	31995	0	0.166667	31875	0	0.166667	9180357	-1.#IND00
318715257	125	2	1673.846376	31887	0	0.166667	32007	0	0.166667	9166509	-1.#IND00
318719942	97	1	1672.576026	31759	0	0.166667	31931	0	0.166667	9152882	-1.#IND00
318705069	89	0	1672.076366	31884	0	0.166667	31915	0	0.166667	9139023	-1.#IND00
318717796	107	0	1671.725207	31818	0	0.166667	31815	0	0.166667	9125267	-1.#IND00
318723416	90	3	1671.815307	31706	0	0.166667	31882	0	0.166667	9111412	-1.#IND00
318723493	73	0	1670.016197	31881	0	0.166667	32059	0	0.166667	9097752	-1.#IND00
318751928	144	0	1671.448268	31869	0	0.166667	31861	0	0.166667	9084205	-1.#IND00
318741659	72	0	1671.743748	31878	0	0.166667	31675	0	0.166667	9070367	-1.#IND00
318719950	108	1	1671.036041	31948	0	0.166667	31854	0	0.166667	9056879	-1.#IND00
318732396	141	2	1672.650762	32315	0	0.166667	32027	0	0.166667	9043303	-1.#IND00
318707621	162	1	1673.322271	32095	0	0.166667	31941	0	0.166667	9029689	-1.#IND00
318725625	136	0	1673.803902	31901	0	0.166667	31572	0	0.166667	9016193	-1.#IND00
318748024	160	0	1671.870056	31672	0	0.166667	31857	0	0.166667	9002688	-1.#IND00
318739738	131	1	1672.749266	31704	0	0.166667	32023	0	0.166667	8989152	-1.#IND00
318697838	123	1	1672.863388	31703	0	0.166667	32036	0	0.166667	8975839	-1.#IND00
318718627	104	0	1671.716151	31865	0	0.166667	31781	0	0.166667	8962515	-1.#IND00
318716876	138	0	1672.577625	31820	0	0.166667	31918	0	0.166667	8949040	-1.#IND00
318721375	128	0	1674.872428	31974	0	0.166667	31841	0	0.166667	8935582	-1.#IND00
318718242	138	0	1674.632995	32028	0	0.166667	31601	0	0.166667	8922092	-1.#IND00
318712313	121	1	1672.668636	31801	0	0.166667	31734	0	0.166667	8908650	-1.#IND00
318716817	63	0	1670.258640	31781	0	0.166667	31829	0	0.166667	8895384	-1.#IND00
318724747	86	1	1671.066161	31891	0	0.166667	31999	0	0.166667	8882032	-1.#IND00
318726539	204	1	1673.685149	31768	0	0.166667	31883	0	0.166667	8868730	-1.#IND00
318708906	103	0	1671.339574	31907	0	0.166667	31829	0	0.166667	8855607	-1.#IND00
318718130	86	1	1670.523641	31937	0	0.166667	31970	0	0.166667	8842293	-1.#IND00
318720790	111	0	1671.440037	32064	0	0.166667	31874	0	0.166667	8829061	-1.#IND00
318739198	171	1	1673.196125	31786	2	0.246267	31815	0	0.166667	8815696	-1.#IND00
318712393	132	2	1672.322498	31965	0	0.174819	31956	0	0.166667	8802609	-1.#IND00
npatches	nstrain	runtime	dt	init_x	init_y	init_y_blood	init_z	init_S	beta0	beta1	beta2	beta3	mean_beta	B	d	delta	delta_blood	b[0]	mut	m	CTL	c	g	epsilon	k	het	lambda	rho	omega	x_max	patch.dyna	DELTA	A	VA
10000	1	100.000000	0.001000	21900	9499	5000000	0.001000	10000000	4.891384	5.130410	4.883802	7.490057	5	800000000	0.010000	1.000000	432.000000	80000	0.000050	0.004800	0	0.500000	0.000000	2.500000	12.000000	0.500000	0.001000	0.001000	0.010000	31872	0	10.000000	7.000000	1.000000
sus	inf	inf_blood	z	x[0]	y[0][0]	z[0]	x[1]	y[1][0]	z[1]	S[0]	synchrony
219000000	94990000	5000000	10.000000	21900	9499	0.001000	21900	9499	0.001000	10000000	0.000000
264563863	11013024	57684	3941.516320	26817	926	0.394152	26544	1051	0.394152	10169866	0.000000
311748453	182370	985	6127.980818	31219	8	0.632580	30932	9	0.632580	10168823	0.000000
318128726	1512	14	2749.569634	31813	0	0.279824	31948	0	0.245352	10153844	0.000000
318692991	145	2	1741.585170	31841	0	0.172275	32007	0	0.170567	10138694	0.000000
318703852	93	0	1675.509996	31965	0	0.166945	31929	0	0.166860	10123527	0.000000
318728888	100	0	1672.312500	31770	0	0.166680	31787	0	0.166676	10108296	0.000000
318702381	92	0	1671.528134	31849	0	0.166667	31971	0	0.166667	10093081	0.000000
318726185	96	0	1671.497989	31837	0	0.166667	31749	0	0.166667	10078136	0.000000
318713698	89	0	1669.976388	31783	0	0.166667	32093	0	0.166667	10062889	0.000000
318732694	63	0	1671.355710	31919	0	0.166667	31751	0	0.166667	10047631	0.000000
318752427	84	1	1670.349861	32082	0	0.166667	31677	0	0.166667	10032879	0.000000
318732163	93	0	1670.742600	32016	0	0.166667	31900	0	0.166667	10017926	0.000000
318728328	62	0	1670.436633	31837	0	0.166667	31788	0	0.166667	10002745	0.000000
318727492	80	1	1669.539703	31726	0	0.166667	32060	0	0.166667	9987894	0.000000
318734747	102	0	1671.682623	31882	0	0.166667	32067	0	0.166667	9972998	0.000000
318701779	113	0	1671.892781	31697	0	0.166667	31857	0	0.166667	9957999	0.000000
318721899	90	1	1670.916197	31900	0	0.166667	31670	0	0.166667	9943039	0.000000
318735114	110	0	1671.594614	31914	0	0.166667	31718	0	0.166667	9928167	0.000000
318744239	57	0	1670.971773	32086	0	0.166667	31927	0	0.166667	9913225	0.000000
318716027	67	0	1669.856031	31704	0	0.166667	31810	0	0.166667	9898693	0.000000
318723936	59	1	1670.372127	31659	0	0.166667	32034	0	0.166667	9883838	0.000000
318728397	100	0	1671.344882	31616	0	0.166667	32044	0	0.166667	9869158	0.000000
318731712	97	0	1672.254560	31912	0	0.166667	31860	0	0.166667	9854322	0.000000
318721629	106	1	1671.763234	31818	0	0.166667	31696	0	0.166667	9839569	0.000000
318723880	107	1	1671.614374	31866	0	0.166667	31912	0	0.166667	9824786	0.000000
318720716	104	1	1671.863222	32058	0	0.166667	31735	0	0.166667	9809996	0.000000
318732603	70	0	1670.146710	31936	0	0.166667	31710	0	0.166667	9795392	0.000000
318727107	115	1	1672.301143	31728	0	0.166667	31898	0	0.166667	9780747	0.000000
318724309	147	1	1672.553131	31690	0	0.166667	31901	0	0.166667	9766161	0.000000
318716665	118	0	1671.521679	31852	0	0.166667	31775	0	0.166667	9751551	0.000000
318709903	139	0	1672.275041	31827	0	0.166667	31918	1	0.166667	9737060	0.000000
318731506	125	0	1672.177360	31710	0	0.166667	32036	0	0.166667	9722381	0.000000
318747089	76	1	1671.733693	31992	0	0.166667	31799	0	0.166667	9707988	0.000000
318717504	81	1	1671.726440	32117	0	0.166667	31987	0	0.166667	9693468	0.000000
318704944	88	0	1671.809071	31942	0	0.166667	31676	0	0.166667	9678968	0.000000
318729419	60	0	1670.685240	31711	0	0.166667	32018	0	0.166667	9664447	0.000000
318727006	89	1	1670.765539	31690	0	0.166667	31795	0	0.166667	9650156	0.000000
318724319	85	1	1670.932560	32038	0	0.166667	31847	0	0.166667	9635628	0.000000
318732661	88	0	1671.199173	32107	0	0.166667	31763	0	0.166667	9621056	0.000000
318718411	94	2	1671.944425	32268	0	0.166667	31915	0	0.166667	9606508	-1.#IND00
318727497	95	0	1671.326468	31886	0	0.166667	31751	0	0.166667	9592105	-1.#IND00
318718736	87	1	1671.458964	31574	0	0.166667	32107	0	0.166667	9577860	-1.#IND00
318726622	121	1	1672.537362	31842	0	0.166667	31857	0	0.166667	9563530	-1.#IND00
318730492	63	0	1670.452860	32015	0	0.166667	31975	0	0.166667	9549261	-1.#IND00
318739336	103	2	1670.861114	31808	0	0.166667	31923	0	0.166667	9534831	-1.#IND00
318718374	88	0	1670.720491	31922	0	0.166667	31895	0	0.166667	9520408	-1.#IND00
318739831	65	0	1671.389213	32003	0	0.166667	31797	0	0.166667	9506116	-1.#IND00
318719376	52	0	1669.559091	32104	0	0.166667	31855	0	0.166667	9491906	-1.#IND00
318734597	83	0	1670.381454	31896	0	0.166667	31922	0	0.166667	9477715	-1.#IND00
318709466	72	0	1670.921032	31845	0	0.166667	31906	0	0.166667	9463573	-1.#IND00
318723947	69	1	1670.395591	31999	0	0.166667	31705	0	0.166667	9449371	-1.#IND00
318732237	80	1	1670.619747	31888	0	0.166667	31899	0	0.166667	9435424	-1.#IND00
318720658	51	0	1670.012804	31714	0	0.166667	31881	0	0.166667	9421183	-1.#IND00
318740158	77	1	1669.926186	31989	0	0.166667	31836	0	0.166667	9406870	-1.#IND00
318739002	119	2	1671.538262	31913	0	0.166667	31618	0	0.166667	9392735	-1.#IND00
318761760	117	1	1671.268304	31894	0	0.166667	31667	0	0.166667	9378956	-1.#IND00
318723878	126	1	1672.535601	31984	0	0.166667	31996	0	0.166667	9365010	-1.#IND00
318732485	66	0	1671.430464	31881	0	0.166667	31631	0	0.166667	9350994	-1.#IND00
318722656	65	0	1669.683615	31950	0	0.166667	32057	0	0.166667	9337059	-1.#IND00
318735678	120	0	1671.073215	31968	0	0.166667	31853	0	0.166667	9323128	-1.#IND00
318719089	119	1	1672.476879	31573	0	0.166667	31789	0	0.166667	9308953	-1.#IND00
318735756	75	1	1671.676180	31692	0	0.166667	31982	0	0.166667	9294975	-1.#IND00
318709820	117	0	1672.034396	31897	0	0.166667	31893	0	0.166667	9280881	-1.#IND00
318729693	133	2	1672.275891	31739	0	0.166667	31861	0	0.166667	9266785	-1.#IND00
318729378	108	0	1671.165123	32044	0	0.166667	31861	0	0.166667	9252950	-1.#IND00
318742447	127	1	1673.136859	32002	0	0.166667	32013	0	0.166667	9238879	-1.#IND00
318713043	85	1	1670.635579	31920	0	0.166667	31948	0	0.166667	9224951	-1.#IND00
318725183	150	1	1673.197668	31796	0	0.166667	31897	0	0.166667	9210970	-1.#IND00
318724946	157	0	1674.231758	31712	0	0.166667	32006	0	0.166667	9197331	-1.#IND00
318741746	96	0	1671.499028	31899	0	0.166667	31783	0	0.166667	9183469	-1.#IND00
318722765	103	0	1670.958428	31805	0	0.166667	31908	0	0.166667	9169764	-1.#IND00
318724424	74	0	1670.762240	31727	0	0.166667	31765	0	0.166667	9156009	-1.#IND00
318713605	106	0	1670.042175	31859	0	0.166667	31705	0	0.166667	9142182	-1.#IND00
318726963	96	1	1671.468153	31850	0	0.166667	31902	0	0.166667	9128367	-1.#IND00
318720834	66	0	1670.450479	31909	0	0.166667	31937	0	0.166667	9114684	-1.#IND00
318714504	92	0	1671.293082	31889	0	0.166667	31715	0	0.166667	9101182	-1.#IND00
318732823	79	0	1671.105308	31982	0	0.166667	31802	0	0.166667	9087413	-1.#IND00
318741389	107	1	1670.207717	31855	0	0.166667	31882	0	0.166667	9073719	-1.#IND00
318720978	65	0	1671.161268	31820	0	0.172928	31668	0	0.166667	9060073	-1.#IND00
318725580	88	1	1671.267051	31829	0	0.166977	31819	0	0.166667	9046405	-1.#IND00
318705849	83	1	1670.744555	31808	0	0.166682	31857	0	0.166667	9032941	-1.#IND00
318729510	131	1	1671.476941	31945	0	0.166667	32026	0	0.166667	9019459	-1.#IND00
318736911	76	0	1672.254705	31907	0	0.166667	31974	0	0.166667	9005974	-1.#IND00
318714002	121	0	1671.420101	31841	0	0.166667	31769	0	0.166667	8992468	-1.#IND00
318702217	53	0	1670.751434	31806	0	0.166667	31852	0	0.166667	8978927	-1.#IND00
318711763	117	1	1671.241363	32086	0	0.166667	31997	0	0.166667	8965423	-1.#IND00
318716788	84	0	1670.785855	31994	0	0.166667	31848	0	0.166667	8952018	-1.#IND00
318712132	102	1	1670.696068	32009	0	0.166667	32055	0	0.166667	8938669	-1.#IND00
318728864	70	0	1670.878670	32034	0	0.166667	31826	0	0.166667	8925209	-1.#IND00
318741931	61	1	1670.179224	31905	0	0.166667	31870	0	0.166667	8912073	-1.#IND00
318722270	74	1	1669.159686	31893	0	0.166667	31743	0	0.166667	8898830	-1.#IND00
318726037	87	1	1671.013590	31652	0	0.166667	31609	0	0.166667	8885599	-1.#IND00
318726131	48	1	1669.951746	31811	0	0.166667	31929	0	0.166667	8872444	-1.#IND00
318749439	94	0	1670.354439	31679	0	0.166667	31886	0	0.166667	8859168	-1.#IND00
318739784	107	0	1672.016148	31508	0	0.166667	31758	0	0.166667	8845964	-1.#IND00
318725905	62	0	1671.652367	31845	0	0.166667	31873	0	0.166667	8832724	-1.#IND00
318727981	103	0	1670.477470	32089	0	0.166667	31989	0	0.166667	8819366	-1.#IND00
318727383	94	1	1670.953819	31851	0	0.166667	31843	0	0.166667	8806080	-1.#IND00
318718851	80	1	1670.533524	31853	0	0.166667	32003	0	0.166667	8792846	-1.#IND00
npatches	nstrain	runtime	dt	init_x	init_y	init_y_blood	init_z	init_S	beta0	beta1	beta2	beta3	mean_beta	B	d	delta	delta_blood	b[0]	mut	m	CTL	c	g	epsilon	k	het	lambda	rho	omega	x_max	patch.dyna	DELTA	A	VA
10000	1	100.000000	0.001000	21900	9499	5000000	0.001000	10000000	2.767233	7.359436	7.419413	7.254514	5	800000000	0.010000	1.000000	432.000000	80000	0.000050	0.004800	0	0.500000	0.000000	2.500000	13.000000	0.500000	0.001000	0.001000	0.010000	31872	0	10.000000	7.000000	1.000000
sus	inf	inf_blood	z	x[0]	y[0][0]	z[0]	x[1]	y[1][0]	z[1]	S[0]	synchrony
219000000	94990000	5000000	10.000000	21900	9499	0.001000	21900	9499	0.001000	10000000	0.000000
267053456	9257993	48611	3941.516320	29485	253	0.394152	22967	1770	0.394152	10164281	0.000000
312625526	100915	512	5873.469533	31395	0	0.503451	30527	65	0.632580	10159839	0.000000
318218640	793	3	2370.334962	31754	0	0.194254	31821	0	0.340098	10144964	0.000000
318700287	122	0	1712.974568	31903	0	0.168034	31925	0	0.175262	10129716	0.000000
318713980	111	0	1673.900319	31719	0	0.166734	31862	0	0.167093	10114660	0.000000
318721674	68	1	1670.743768	31915	0	0.166670	31857	0	0.166688	10099791	0.000000
318734008	85	0	1671.389379	31827	0	0.166667	31556	0	0.166668	10084712	0.000000
318727572	135	1	1672.318342	32014	0	0.166667	31849	0	0.166667	10069661	0.000000
318715273	154	0	1672.928245	31943	0	0.166667	31946	0	0.166667	10054870	0.000000
318741585	92	2	1671.923733	31841	0	0.166667	31929	0	0.166667	10039869	0.000000
318726436	42	0	1670.322218	31970	0	0.166667	31728	0	0.166667	10024802	0.000000
318736005	102	0	1670.602583	31967	0	0.166667	31832	0	0.166667	10009511	0.000000
318742876	126	3	1671.223689	32128	0	0.166667	31550	0	0.166667	9994402	0.000000
318717056	62	0	1670.580363	31983	0	0.166667	31961	0	0.166667	9979482	0.000000
318714892	71	2	1669.156700	32071	0	0.166667	31994	0	0.166667	9964551	0.000000
318720575	81	2	1670.083566	32070	0	0.166667	31954	0	0.166667	9949550	0.000000
318726485	107	0	1671.805083	31806	0	0.166667	31647	1	0.166667	9934803	0.000000
318717310	68	1	1669.659204	31607	0	0.166667	31624	0	0.166667	9919776	0.000000
318722287	64	0	1670.588367	31848	0	0.166667	32003	0	0.166667	9905102	0.000000
318734304	58	0	1668.928810	32016	0	0.166667	31771	0	0.166667	9890287	0.000000
318730605	71	0	1669.942595	31936	0	0.166667	31929	0	0.166667	9875399	0.000000
318715755	79	1	1670.562461	31981	0	0.166667	31993	0	0.166667	9860623	0.000000
318720113	61	0	1669.276405	31839	0	0.166667	31844	0	0.166667	9845857	0.000000
318730212	70	0	1670.139480	31842	0	0.166667	31886	0	0.166667	9831165	0.000000
318714756	62	0	1669.855252	32028	0	0.166667	31690	0	0.166667	9816507	0.000000
318737276	76	0	1671.022678	31703	0	0.166667	31701	0	0.166667	9801624	0.000000
318714361	50	0	1669.352505	31968	0	0.166667	31933	0	0.166667	9786863	0.000000
318710506	95	2	1670.647008	31769	0	0.166667	31881	0	0.166667	9771977	0.000000
318724827	63	0	1670.228593	31990	0	0.166667	31876	0	0.166667	9757195	0.000000
318725448	69	1	1671.803459	31821	0	0.166667	31809	0	0.166667	9742488	0.000000
318710589	53	0	1670.165282	31855	0	0.166667	32056	0	0.166667	9727672	0.000000
318724667	113	0	1671.274955	32066	0	0.166667	31711	0	0.166667	9713088	0.000000
318725261	105	0	1672.246301	31895	0	0.166667	31743	0	0.166667	9698459	0.000000
318742127	90	1	1671.586553	31781	0	0.166667	31852	0	0.166667	9684005	0.000000
318741017	62	0	1670.387618	31820	0	0.166667	31695	0	0.166667	9669602	0.000000
318720514	37	0	1669.522286	31886	0	0.166667	31769	0	0.166667	9655220	0.000000
318723108	94	2	1669.655267	31839	0	0.166667	31992	0	0.166667	9640613	0.000000
318734587	76	1	1670.894608	31822	0	0.166667	31825	0	0.166667	9626251	0.000000
318719378	69	2	1670.696220	31975	0	0.166667	31694	0	0.166667	9611993	0.000000
318722058	69	1	1670.248265	32050	0	0.166667	31819	0	0.166667	9597617	-1.#IND00
318720228	64	0	1670.086582	31847	0	0.166667	31862	0	0.166667	9583188	-1.#IND00
318715778	57	1	1669.664951	31864	0	0.166667	31888	0	0.166667	9568762	-1.#IND00
318712996	103	0	1670.783715	31936	0	0.166667	32155	0	0.166667	9554242	-1.#IND00
318721768	70	0	1670.913239	31995	0	0.166667	31834	0	0.166667	9540058	-1.#IND00
318731349	87	0	1670.772892	31755	0	0.166667	31819	5	0.259983	9525646	-1.#IND00
318704862	120	0	1671.380824	31898	0	0.166667	31887	0	0.181694	9511493	-1.#IND00
318708874	69	0	1671.059392	31802	0	0.166667	32011	0	0.167411	9497123	-1.#IND00
318723138	57	0	1669.719359	31905	0	0.166667	31958	0	0.166704	9483013	-1.#IND00
318714136	117	1	1670.712015	31969	0	0.166667	31850	0	0.166668	9469070	-1.#IND00
318719089	77	1	1671.704310	31666	0	0.166667	31950	0	0.166667	9454932	-1.#IND00
318738383	63	2	1669.888892	31858	0	0.166667	31793	0	0.166667	9440735	-1.#IND00
318726075	113	1	1670.895069	31886	0	0.166667	31656	0	0.166667	9426508	-1.#IND00
318718373	66	0	1670.277907	31811	0	0.166667	31645	0	0.166667	9412344	-1.#IND00
318717378	59	0	1669.344178	31821	0	0.166667	32118	0	0.166667	9398315	-1.#IND00
318721002	67	1	1669.971773	31985	0	0.166667	31856	0	0.166667	9384360	-1.#IND00
318723957	77	0	1669.883091	31599	0	0.166667	31854	0	0.166667	9370590	-1.#IND00
318728953	93	0	1670.531630	31749	0	0.166667	32002	0	0.166667	9356533	-1.#IND00
318705339	52	1	1670.583725	31919	0	0.166667	31816	0	0.166667	9342521	-1.#IND00
318736777	105	0	1670.457020	31859	0	0.166667	31954	0	0.166667	9328622	-1.#IND00
318734217	43	0	1669.545111	31923	0	0.166667	32042	0	0.166667	9314609	-1.#IND00
318722234	64	0	1669.212005	31919	0	0.166667	31914	0	0.166667	9300685	-1.#IND00
318733046	80	0	1669.579201	31986	0	0.166667	31755	0	0.166667	9286945	-1.#IND00
318717200	112	0	1671.369010	31774	0	0.166667	31811	0	0.166667	9272927	-1.#IND00
318738164	77	0	1670.432350	31764	0	0.166667	31948	0	0.166667	9258945	-1.#IND00
318734640	82	0	1670.118985	31898	0	0.166667	32154	0	0.166667	9244995	-1.#IND00
318727972	58	0	1669.950105	31638	0	0.166667	31724	0	0.166667	9231370	-1.#IND00
318729837	70	0	1669.930089	32064	0	0.166667	31944	0	0.166667	9217708	-1.#IND00
318732769	59	0	1669.889377	31737	0	0.166667	31989	0	0.166667	9203792	-1.#IND00
318736620	52	0	1670.146347	31939	0	0.166667	31972	0	0.166667	9189859	-1.#IND00
318722979	73	0	1669.168282	31856	0	0.166667	31934	0	0.166667	9176357	-1.#IND00
318721876	87	1	1670.181883	31672	0	0.166667	31777	0	0.166667	9162716	-1.#IND00
318727417	95	0	1670.454646	31837	0	0.166667	32018	0	0.166667	9149070	-1.#IND00
318757193	57	0	1668.844719	31840	0	0.166667	31998	0	0.166667	9135240	-1.#IND00
318735399	39	0	1669.486330	31882	0	0.166667	31766	0	0.166667	9121662	-1.#IND00
318723269	73	1	1669.610900	31893	0	0.166667	31856	0	0.166667	9107882	-1.#IND00
318747286	57	1	1668.913881	31662	0	0.166667	31650	0	0.166667	9094114	-1.#IND00
318728933	80	0	1669.658215	31919	0	0.166667	31869	0	0.166667	9080332	-1.#IND00
318690731	59	0	1669.939253	32024	0	0.166667	31919	0	0.166667	9066593	-1.#IND00
318698416	69	1	1669.440604	31981	0	0.166667	32013	0	0.166667	9053073	-1.#IND00
318715010	27	0	1668.894131	31776	0	0.166667	31947	0	0.166667	9039610	-1.#IND00
318740745	76	0	1670.502483	31865	0	0.166667	31820	0	0.166667	9026005	-1.#IND00
318729850	86	0	1670.031501	32025	0	0.166667	31538	0	0.166667	9012568	-1.#IND00
318715957	80	0	1670.328761	31745	0	0.166667	31804	0	0.166667	8998937	-1.#IND00
318723870	91	0	1671.367110	32013	0	0.166667	31744	0	0.166667	8985661	-1.#IND00
318727533	50	0	1669.860197	31757	0	0.166667	31756	0	0.166667	8972098	-1.#IND00
318717175	73	0	1669.656850	31994	0	0.166667	31975	0	0.166667	8958680	-1.#IND00
318727251	82	0	1670.304937	31867	0	0.166667	31924	0	0.166667	8944976	-1.#IND00
318720988	90	1	1670.578815	31925	0	0.166667	31927	0	0.166667	8931484	-1.#IND00
318712382	74	0	1669.930117	32073	0	0.166667	31866	0	0.166667	8918146	-1.#IND00
318707228	93	0	1669.981543	31754	0	0.166667	31894	0	0.166667	8904709	-1.#IND00
318720181	78	2	1671.121018	31793	0	0.166667	32010	0	0.166667	8891238	-1.#IND00
318737268	83	0	1670.408874	31736	0	0.166667	31935	0	0.166667	8877773	-1.#IND00
318741469	76	0	1669.817922	31730	0	0.166667	31914	0	0.166667	8864355	-1.#IND00
318726127	84	1	1671.052223	31746	0	0.166667	31902	0	0.166667	8850963	-1.#IND00
318735260	79	0	1670.379430	31721	0	0.166667	32000	0	0.166667	8837708	-1.#IND00
318733842	58	0	1670.637405	31935	0	0.166667	31883	0	0.166667	8824372	-1.#IND00
318735405	91	0	1670.881781	31897	0	0.166667	31868	0	0.166667	8811182	-1.#IND00
318708624	103	0	1670.926575	31747	0	0.166667	31944	0	0.166667	8798077	-1.#IND00
318723250	95	1	1670.969059	31739	0	0.166667	31926	0	0.166667	8785005	-1.#IND00
npatches	nstrain	runtime	dt	init_x	init_y	init_y_blood	init_z	init_S	beta0	beta1	beta2	beta3	mean_beta	B	d	delta	delta_blood	b[0]	mut	m	CTL	c	g	epsilon	k	het	lambda	rho	omega	x_max	patch.dyna	DELTA	A	VA
10000	1	100.000000	0.001000	21900	9499	5000000	0.001000	10000000	3.446885	4.603014	5.373083	3.702029	5	800000000	0.010000	1.000000	432.000000	80000	0.000050	0.004800	0	0.500000	0.000000	2.500000	14.000000	0.500000	0.001000	0.001000	0.010000	31872	0	10.000000	7.000000	1.000000
sus	inf	inf_blood	z	x[0]	y[0][0]	z[0]	x[1]	y[1][0]	z[1]	S[0]	synchrony
219000000	94990000	5000000	10.000000	21900	9499	0.001000	21900	9499	0.001000	10000000	0.000000
269961696	7618439	40058	3941.516320	29120	319	0.394152	27701	592	0.394152	10157392	0.000000
313390845	51956	274	5498.152073	31706	0	0.397702	31391	3	0.632580	10150806	0.000000
318286903	457	1	2118.945951	31780	0	0.178118	31815	0	0.197664	10135699	0.000000
318693551	113	2	1698.473525	31816	0	0.167234	32036	0	0.168203	10120537	0.000000
318725786	56	1	1671.555299	31880	0	0.166695	31866	0	0.166743	10105364	0.000000
318715913	97	1	1671.168125	32040	0	0.171314	31936	0	0.166670	10090190	0.000000
318739584	82	0	1670.334663	31972	0	0.166897	31789	0	0.166667	10075154	0.000000
318712046	85	0	1671.180374	31681	0	0.166678	31759	0	0.166667	10060089	0.000000
318719955	64	0	1669.904611	31836	0	0.166667	31897	0	0.166667	10045043	0.000000
318723939	78	1	1670.271666	31827	0	0.166667	31698	0	0.166667	10030006	0.000000
318708194	98	1	1670.849236	31781	0	0.166667	31802	0	0.166667	10015065	0.000000
318700474	78	0	1670.814965	31627	0	0.166667	31950	0	0.166667	10000177	0.000000
318725534	83	3	1670.579439	31628	0	0.166667	31901	0	0.166667	9985118	0.000000
318711588	82	1	1670.837662	31713	0	0.166667	32075	0	0.166667	9970358	0.000000
318732818	95	1	1671.136800	31993	0	0.166667	32003	0	0.166667	9955197	0.000000
318703105	62	0	1670.493344	31822	0	0.166667	31839	0	0.166667	9940096	0.000000
318733273	79	0	1669.810506	31978	0	0.166667	31977	0	0.166667	9924995	0.000000
318719929	60	0	1670.550394	31874	0	0.166667	32053	0	0.166667	9910254	0.000000
318702909	90	1	1671.625948	31867	0	0.166667	31986	0	0.166667	9895452	0.000000
318743578	58	0	1670.569258	31805	0	0.166667	31941	0	0.166667	9880727	0.000000
318717003	56	0	1669.451542	31871	0	0.166667	31712	0	0.166667	9865910	0.000000
318751820	66	0	1670.145401	31867	0	0.166667	31817	0	0.166667	9851146	0.000000
318715779	79	0	1670.311959	31880	0	0.166667	31669	0	0.166667	9836338	0.000000
318722976	62	0	1669.716004	31967	0	0.166667	31883	0	0.166667	9821562	0.000000
318709451	102	0	1670.190739	31807	0	0.166667	32073	0	0.166667	9807052	0.000000
318703818	79	0	1670.379286	31632	0	0.166667	31776	0	0.166667	9792383	0.000000
318752774	70	0	1670.261732	31792	0	0.166667	31954	0	0.166667	9777605	0.000000
318708826	81	0	1669.506327	31865	0	0.166667	31874	0	0.166667	9763022	0.000000
318727448	71	0	1669.868184	31965	0	0.166667	31852	0	0.166667	9748210	0.000000
318720538	78	0	1670.626018	31811	0	0.166667	32217	0	0.166667	9733604	0.000000
318750580	72	1	1670.412975	31654	0	0.166667	31856	0	0.166667	9719002	0.000000
318714835	81	0	1670.277287	31861	0	0.166667	31871	0	0.166667	9704610	0.000000
318718380	65	1	1669.930691	31656	0	0.166667	32022	0	0.166667	9690077	0.000000
318732357	129	0	1671.367529	31700	0	0.166667	31872	0	0.166667	9675488	0.000000
318748780	63	0	1670.223606	31810	0	0.166667	31687	0	0.166667	9660863	0.000000
318740426	55	0	1669.547433	32020	0	0.166667	31769	0	0.166667	9646466	0.000000
318747211	64	0	1670.458479	31870	0	0.166667	31969	0	0.166667	9631886	0.000000
318706662	55	1	1669.178713	31737	0	0.166667	31824	0	0.166667	9617237	0.000000
318713765	49	0	1669.634841	31806	0	0.166667	32038	0	0.166667	9602739	0.000000
318726486	72	0	1669.133356	31921	0	0.166667	31830	0	0.166667	9588290	-1.#IND00
318711862	36	0	1668.447826	31952	0	0.166667	31960	0	0.166667	9573966	-1.#IND00
318741239	62	0	1668.232582	31822	0	0.166667	31871	0	0.166667	9559637	-1.#IND00
318730698	59	0	1670.812013	32054	0	0.166667	31861	0	0.166667	9545328	-1.#IND00
318705707	66	0	1670.250586	31680	0	0.166667	31921	0	0.166667	9531066	-1.#IND00
318742461	85	0	1670.906404	31827	0	0.166667	31853	0	0.166667	9516730	-1.#IND00
318724205	68	1	1669.486503	31668	0	0.166667	32014	0	0.166667	9502344	-1.#IND00
318735164	61	0	1670.547877	32020	0	0.166667	31718	0	0.166667	9488113	-1.#IND00
318697071	61	1	1669.985951	31808	0	0.166667	32069	0	0.166667	9473905	-1.#IND00
318717431	91	0	1670.010503	31760	0	0.166667	32014	0	0.166667	9459573	-1.#IND00
318723615	66	0	1669.744185	31715	0	0.166667	31747	0	0.166667	9445434	-1.#IND00
318732035	64	0	1669.025395	31820	0	0.166667	31837	0	0.166667	9431448	-1.#IND00
318720668	54	0	1669.126701	31741	0	0.166667	32176	0	0.166667	9417606	-1.#IND00
318723944	63	0	1669.147993	31967	0	0.166667	31946	0	0.166667	9403403	-1.#IND00
318712797	56	0	1670.293149	31978	0	0.166667	31844	0	0.166667	9389479	-1.#IND00
318735727	63	0	1669.870501	31846	0	0.166667	31868	0	0.166667	9375468	-1.#IND00
318716868	89	0	1669.600224	31672	0	0.166667	31800	0	0.166667	9361423	-1.#IND00
318730299	63	0	1670.197082	31734	0	0.166667	31835	0	0.166667	9347367	-1.#IND00
318724846	87	0	1670.784369	31791	0	0.166667	32037	0	0.166667	9333131	-1.#IND00
318725288	97	1	1671.715485	32218	1	0.237682	31879	0	0.166667	9319225	-1.#IND00
318738888	45	0	1670.078005	31908	0	0.172716	31740	0	0.166667	9305257	-1.#IND00
318729343	88	0	1669.449417	31867	0	0.166966	31813	0	0.166667	9291323	-1.#IND00
318714574	59	0	1669.781021	32016	0	0.166682	31726	0	0.166667	9277388	-1.#IND00
318703244	93	0	1670.657041	31878	0	0.166667	31808	0	0.166667	9263393	-1.#IND00
318726883	55	0	1669.757689	31727	0	0.166667	31895	0	0.166667	9249458	-1.#IND00
318717532	58	1	1669.920725	31957	0	0.166667	31883	0	0.166667	9235708	-1.#IND00
318712233	25	0	1668.866991	32034	0	0.166667	31810	0	0.166667	9221788	-1.#IND00
318735615	76	1	1668.748988	31720	0	0.166667	32016	0	0.166667	9208113	-1.#IND00
318731653	78	0	1670.030937	31793	0	0.166667	31837	0	0.166667	9194413	-1.#IND00
318709307	97	1	1670.399272	31552	0	0.166667	31903	0	0.166667	9180410	-1.#IND00
318728184	60	0	1670.247482	31947	0	0.166667	31990	0	0.166667	9166746	-1.#IND00
318737609	48	0	1669.010761	31789	0	0.166667	31983	0	0.166667	9152987	-1.#IND00
318709402	81	1	1670.374073	31771	0	0.166667	31826	0	0.166667	9139428	-1.#IND00
318716025	67	1	1670.633686	31931	0	0.166667	31933	0	0.166667	9125554	-1.#IND00
318722083	51	0	1669.092229	31729	0	0.166667	31909	0	0.166667	9111750	-1.#IND00
318715559	96	0	1670.011192	31956	0	0.166667	32100	0	0.166667	9098085	-1.#IND00
318743131	50	0	1669.169418	31824	0	0.166667	31911	0	0.166667	9084712	-1.#IND00
318720968	57	1	1669.446523	31739	0	0.169696	31624	0	0.166667	9070928	-1.#IND00
318725704	48	0	1669.102056	32041	0	0.166817	31922	0	0.166667	9057234	-1.#IND00
318734835	114	1	1671.584623	32063	0	0.166674	31666	0	0.166667	9043524	-1.#IND00
318727219	60	0	1669.595349	32004	0	0.166667	31699	0	0.166667	9030126	-1.#IND00
318737160	92	0	1671.363440	31620	0	0.166667	31710	0	0.166667	9016559	-1.#IND00
318737003	83	1	1671.316130	31953	0	0.166667	31772	0	0.166667	9003245	-1.#IND00
318717064	73	1	1670.291685	31920	0	0.166667	31732	0	0.166667	8989622	-1.#IND00
318730747	59	1	1669.611714	31945	0	0.166667	32005	0	0.166667	8976204	-1.#IND00
318732734	89	0	1670.057437	31823	0	0.166667	31894	0	0.166667	8962735	-1.#IND00
318735706	51	1	1670.320319	31681	0	0.166667	31833	0	0.166667	8949158	-1.#IND00
318720507	60	0	1669.688679	31837	0	0.166667	31714	0	0.166667	8935777	-1.#IND00
318741103	86	0	1670.638885	31941	0	0.166667	31964	0	0.166667	8922341	-1.#IND00
318730457	72	0	1670.098095	31964	0	0.166667	31605	0	0.166667	8908930	-1.#IND00
318717922	83	1	1669.343971	32044	0	0.166667	31741	0	0.166667	8895402	-1.#IND00
318745328	88	0	1670.912232	31986	0	0.166667	31806	0	0.166667	8882088	-1.#IND00
318728301	53	0	1669.385301	31660	0	0.166667	32097	0	0.166667	8868797	-1.#IND00
318727718	51	1	1668.988461	31785	0	0.166667	31985	0	0.166667	8855573	-1.#IND00
318698461	52	1	1668.850587	31973	0	0.166667	31959	0	0.166667	8842120	-1.#IND00
318719953	54	0	1668.493461	31685	0	0.166667	31781	0	0.166667	8828689	-1.#IND00
318742095	66	1	1669.507273	32008	0	0.166667	32004	0	0.166667	8815676	-1.#IND00
318715374	67	0	1669.476437	31924	0	0.166667	31735	0	0.166667	8802433	-1.#IND00
318738440	65	0	1669.267737	31947	0	0.166667	32002	0	0.166667	8789259	-1.#IND00
318742483	50	0	1669.313769	31814	0	0.166667	31968	0	0.166667	8776202	-1.#IND00
npatches	nstrain	runtime	dt	init_x	init_y	init_y_blood	init_z	init_S	beta0	beta1	beta2	beta3	mean_beta	B	d	delta	delta_blood	b[0]	mut	m	CTL	c	g	epsilon	k	het	lambda	rho	omega	x_max	patch.dyna	DELTA	A	VA
10000	1	100.000000	0.001000	21900	9499	5000000	0.001000	10000000	5.049955	2.945367	6.261867	4.342274	5	800000000	0.010000	1.000000	432.000000	80000	0.000050	0.004800	0	0.500000	0.000000	2.500000	15.000000	0.500000	0.001000	0.001000	0.010000	31872	0	10.000000	7.000000	1.000000
sus	inf	inf_blood	z	x[0]	y[0][0]	z[0]	x[1]	y[1][0]	z[1]	S[0]	synchrony
219000000	94990000	5000000	10.000000	21900	9499	0.001000	21900	9499	0.001000	10000000	0.000000
272612591	6272439	33238	3941.516320	27365	556	0.394152	29683	198	0.394152	10150803	0.000000
313990132	26876	156	5056.939629	31264	2	0.613992	31708	0	0.366128	10142060	0.000000
318350532	205	1	1975.211609	32176	0	0.189455	31967	0	0.176553	10127082	0.000000
318706452	43	0	1685.009162	32043	0	0.167796	31809	0	0.167157	10111964	0.000000
318733455	77	0	1670.333749	31861	0	0.166723	31787	0	0.166691	10096906	0.000000
318728584	68	0	1669.960210	31858	0	0.166669	31821	0	0.166668	10081698	0.000000
318725881	83	0	1669.819738	31960	0	0.166667	31850	0	0.166667	10066818	0.000000
318744024	53	0	1669.094257	31958	0	0.166667	31781	0	0.166667	10051879	0.000000
318746538	51	0	1668.661404	31680	0	0.166667	31969	0	0.166667	10036812	0.000000
318722068	68	0	1670.055977	31817	0	0.166667	31977	0	0.166667	10021763	0.000000
318745962	58	0	1669.382018	31890	0	0.166667	32296	0	0.166667	10006936	0.000000
318733531	69	0	1669.416773	32069	0	0.166667	31725	0	0.166667	9991906	0.000000
318743732	64	0	1669.726377	31780	0	0.166667	31865	0	0.166667	9977141	0.000000
318717809	73	2	1670.093835	32072	0	0.166667	32101	0	0.166667	9961900	0.000000
318716788	37	1	1668.514637	31923	0	0.166667	31875	0	0.166667	9947006	0.000000
318718754	75	0	1669.504441	32049	0	0.166667	31712	0	0.166667	9931998	0.000000
318728932	43	0	1669.435604	31948	0	0.166667	31803	0	0.166667	9917006	0.000000
318722143	47	1	1669.151472	32018	0	0.166667	31684	0	0.166667	9902180	0.000000
318722094	51	0	1669.142496	31907	0	0.166667	32054	0	0.166667	9887205	0.000000
318716686	82	2	1669.924938	32017	0	0.166667	31969	0	0.166667	9872536	0.000000
318723826	64	0	1669.117756	31839	0	0.166667	31791	0	0.166667	9857650	0.000000
318707217	61	0	1670.096291	31999	0	0.166667	31805	0	0.166667	9842747	0.000000
318704433	75	0	1669.793520	31930	0	0.166667	31818	0	0.166667	9827945	0.000000
318728528	59	0	1669.158914	31706	0	0.166667	31744	0	0.166667	9813279	0.000000
318733534	68	1	1669.891464	31964	0	0.166667	31907	0	0.166667	9798769	0.000000
318737344	60	0	1669.391427	31855	0	0.166667	31837	0	0.166667	9784264	0.000000
318725040	61	0	1669.767276	31730	0	0.166667	31790	0	0.166667	9769493	0.000000
318714895	80	0	1670.055095	31839	0	0.166667	31825	0	0.166667	9754860	0.000000
318717297	61	0	1669.351263	31708	0	0.166667	31985	0	0.166667	9740229	0.000000
318718788	72	0	1670.193456	31744	0	0.166667	31803	0	0.166667	9725712	0.000000
318706056	65	0	1669.901272	31895	0	0.166667	31755	0	0.166667	9711191	0.000000
318709230	50	1	1668.603504	31804	0	0.166667	32095	0	0.166667	9697012	0.000000
318719294	78	0	1669.099184	31875	0	0.166667	31746	0	0.166667	9682235	0.000000
318731282	48	0	1668.803673	31933	0	0.166667	31884	0	0.166667	9667942	0.000000
318719646	62	0	1669.267840	31813	0	0.166667	31958	0	0.166667	9653308	0.000000
318727034	45	0	1669.508185	31859	0	0.166667	32087	0	0.166667	9638983	0.000000
318735613	46	1	1669.002928	31873	0	0.166667	31901	0	0.166667	9624479	0.000000
318714659	90	0	1671.071171	32051	0	0.166667	31918	0	0.166667	9610172	0.000000
318712418	52	0	1669.898294	31849	0	0.166667	31987	0	0.166667	9595677	0.000000
318737636	53	1	1669.590825	31862	0	0.166667	31826	0	0.166667	9581403	-1.#IND00
318742940	86	0	1670.063176	31860	0	0.166667	31859	0	0.166667	9566888	-1.#IND00
318708180	78	0	1669.949328	31913	0	0.166667	31741	0	0.166667	9552516	-1.#IND00
318702340	45	0	1668.498358	32200	0	0.166667	31939	0	0.166667	9538067	-1.#IND00
318735227	65	0	1669.418258	32138	0	0.166667	31840	0	0.166667	9523793	-1.#IND00
318725957	95	0	1670.455674	31876	0	0.166667	31892	0	0.166667	9509227	-1.#IND00
318722487	72	1	1669.759544	31798	0	0.166667	31673	0	0.166667	9494876	-1.#IND00
318717809	60	1	1670.260659	31647	0	0.166667	31842	0	0.166667	9480515	-1.#IND00
318729196	59	0	1669.015542	31994	0	0.166667	31993	0	0.166667	9466142	-1.#IND00
318722965	75	0	1669.462378	31743	0	0.166667	31881	0	0.166667	9451896	-1.#IND00
318741120	59	0	1669.222447	32165	0	0.166667	31778	0	0.166667	9437941	-1.#IND00
318724618	58	1	1670.164307	32059	0	0.166667	31812	0	0.166667	9423727	-1.#IND00
318729865	71	0	1668.845247	31529	0	0.166667	31779	0	0.166667	9409371	-1.#IND00
318696033	56	1	1668.585564	31764	0	0.166667	31831	0	0.166667	9395201	-1.#IND00
318725947	81	2	1670.689999	31975	0	0.166667	31671	0	0.166667	9381094	-1.#IND00
318727344	37	0	1668.694941	31864	0	0.166667	31694	0	0.166667	9366984	-1.#IND00
318723057	72	0	1669.344578	32175	0	0.166667	31806	0	0.166667	9352887	-1.#IND00
318729042	62	1	1669.050315	32172	0	0.166667	31805	0	0.166667	9338880	-1.#IND00
318748753	49	0	1668.821618	31872	0	0.166667	32202	0	0.166667	9324944	-1.#IND00
318735261	58	0	1669.424958	31988	0	0.166667	31744	0	0.166667	9310974	-1.#IND00
318732669	47	0	1669.067638	31884	0	0.166667	31875	0	0.166667	9297083	-1.#IND00
318730244	25	0	1668.532170	31925	0	0.166667	31930	0	0.166667	9283294	-1.#IND00
318726841	66	0	1669.094374	31691	0	0.166667	31909	0	0.166667	9269471	-1.#IND00
318716258	58	0	1669.535090	31836	0	0.166667	32068	0	0.166667	9255498	-1.#IND00
318733095	73	0	1669.989754	31866	0	0.166667	32157	0	0.166667	9241661	-1.#IND00
318727984	73	1	1669.533729	31882	0	0.166667	31968	0	0.166667	9227791	-1.#IND00
318733112	44	0	1669.294527	31872	0	0.166667	31801	0	0.166667	9213757	-1.#IND00
318733065	115	0	1670.752941	31897	0	0.166667	31847	0	0.166667	9199921	-1.#IND00
318721803	81	0	1670.468265	31868	0	0.166667	31801	0	0.166667	9186332	-1.#IND00
318727091	53	1	1669.877927	31626	0	0.166667	31996	0	0.166667	9172476	-1.#IND00
318720445	50	0	1669.640112	31822	0	0.166667	31899	0	0.166667	9158737	-1.#IND00
318727439	59	0	1669.153099	32011	0	0.166667	31758	0	0.166667	9144938	-1.#IND00
318699307	64	0	1669.434337	31689	0	0.166667	31827	0	0.166667	9131073	-1.#IND00
318737024	60	0	1669.504957	31956	0	0.166667	31926	0	0.166667	9117400	-1.#IND00
318737452	44	0	1669.181095	31787	0	0.166667	31967	0	0.166667	9103491	-1.#IND00
318723183	53	0	1668.564830	32031	0	0.166667	31816	0	0.166667	9089852	-1.#IND00
318739998	29	0	1668.252647	31896	0	0.166667	31894	0	0.166667	9076329	-1.#IND00
318715181	56	0	1669.205679	32002	0	0.166667	31827	0	0.166667	9062706	-1.#IND00
318723041	62	0	1670.296732	31861	0	0.166667	31852	0	0.166667	9049186	-1.#IND00
318716894	71	0	1670.543899	31988	0	0.166667	31861	0	0.166667	9035479	-1.#IND00
318712304	52	0	1669.264212	31709	0	0.166667	31835	0	0.166667	9022000	-1.#IND00
318729433	54	0	1668.545149	31835	0	0.166667	32034	0	0.166667	9008335	-1.#IND00
318733761	71	0	1669.697465	31939	0	0.166667	32081	0	0.166667	8994855	-1.#IND00
318727290	32	0	1668.296909	31857	0	0.166667	32020	0	0.166667	8981463	-1.#IND00
318713422	72	0	1669.002872	31905	0	0.166667	31776	0	0.166667	8967969	-1.#IND00
318730911	69	1	1669.377249	31765	0	0.166667	31918	0	0.166667	8954557	-1.#IND00
318728967	76	1	1669.319786	32005	0	0.166667	31983	0	0.166667	8941119	-1.#IND00
318731571	40	1	1669.428099	32036	0	0.166667	31721	0	0.166667	8927769	-1.#IND00
318709048	70	0	1669.069550	31952	0	0.166667	31934	0	0.166667	8914489	-1.#IND00
318714519	48	0	1668.844451	31823	0	0.166667	31890	0	0.166667	8901205	-1.#IND00
318745322	43	0	1668.704573	31837	0	0.166667	31888	0	0.166667	8888031	-1.#IND00
318722443	73	2	1669.368744	31730	0	0.166667	31838	0	0.166667	8874857	-1.#IND00
318715961	99	0	1670.299431	31700	0	0.166667	32070	0	0.166667	8861524	-1.#IND00
318743490	67	0	1669.449023	31913	0	0.166667	31798	0	0.166667	8848380	-1.#IND00
318720555	42	0	1668.599233	31795	0	0.166667	31699	0	0.166667	8835224	-1.#IND00
318725262	70	0	1669.709664	31843	0	0.166667	31779	0	0.166667	8821857	-1.#IND00
318729204	43	0	1669.411949	31813	0	0.166667	31941	0	0.166667	8808643	-1.#IND00
318698306	52	1	1668.658146	31981	0	0.166667	32084	0	0.166667	8795588	-1.#IND00
318702345	44	0	1668.298544	31814	0	0.166667	31919	0	0.166667	8782506	-1.#IND00
318735552	57	0	1669.710394	31900	0	0.166667	31903	0	0.166667	8769526	-1.#IND00
npatches	nstrain	runtime	dt	init_x	init_y	init_y_blood	init_z	init_S	beta0	beta1	beta2	beta3	mean_beta	B	d	delta	delta_blood	b[0]	mut	m	CTL	c	g	epsilon	k	het	lambda	rho	omega	x_max	patch.dyna	DELTA	A	VA
10000	1	100.000000	0.001000	21900	9499	5000000	0.001000	10000000	2.779698	4.495122	3.981110	5.332565	5	800000000	0.010000	1.000000	432.000000	80000	0.000050	0.004800	0	0.500000	0.000000	2.500000	16.000000	0.500000	0.001000	0.001000	0.010000	31872	0	10.000000	7.000000	1.000000
sus	inf	inf_blood	z	x[0]	y[0][0]	z[0]	x[1]	y[1][0]	z[1]	S[0]	synchrony
219000000	94990000	5000000	10.000000	21900	9499	0.001000	21900	9499	0.001000	10000000	0.000000
274602167	5232710	27549	3941.516320	29923	150	0.394152	28274	318	0.394152	10146732	0.000000
314397122	14399	75	4608.240028	32026	0	0.332857	31492	0	0.458106	10136685	0.000000
318372478	135	1	1889.952307	31674	0	0.174904	31762	0	0.181380	10121361	0.000000
318680696	38	0	1680.321942	31899	0	0.167075	31840	0	0.167396	10106218	0.000000
318714240	61	0	1669.528438	32176	0	0.166687	31814	0	0.166703	10091071	0.000000
318740481	40	0	1669.190760	31929	0	0.166668	31896	0	0.166668	10075890	0.000000
318725974	51	0	1669.030504	31901	0	0.166667	32056	0	0.166667	10060832	0.000000
318715501	80	0	1670.010477	31995	0	0.166667	31708	0	0.166667	10045808	0.000000
318736266	94	0	1670.458062	31781	0	0.166667	31869	0	0.166667	10030598	0.000000
318728847	97	1	1671.367526	31834	0	0.166667	31931	0	0.166667	10015606	0.000000
318742499	51	0	1669.648013	31807	0	0.166667	32001	0	0.166667	10000628	0.000000
318714400	55	0	1668.569540	31895	0	0.166667	31683	0	0.166667	9985562	0.000000
318720050	65	0	1669.005866	31807	0	0.166667	31761	0	0.166667	9970539	0.000000
318732522	41	0	1669.327964	31946	0	0.166667	31821	0	0.166667	9955756	0.000000
318718159	46	0	1668.745724	32122	0	0.166667	31824	0	0.166667	9940770	0.000000
318738357	58	2	1669.072654	32069	0	0.166667	31900	0	0.166667	9925799	0.000000
318722022	55	0	1669.138951	31907	0	0.166667	31992	0	0.166667	9911064	0.000000
318739392	57	0	1669.678456	31938	0	0.166667	31854	0	0.166667	9896300	0.000000
318741914	41	0	1668.917777	31950	0	0.166667	31906	0	0.166667	9881567	0.000000
318738344	57	0	1669.318342	31818	0	0.166667	31825	0	0.166667	9866801	0.000000
318748799	88	0	1670.296683	32034	0	0.166667	31911	0	0.166667	9852222	0.000000
318720179	38	0	1669.418464	31892	0	0.166667	31778	0	0.166667	9837315	0.000000
318755942	36	0	1668.462763	31727	0	0.166667	31705	0	0.166667	9822610	0.000000
318716304	74	0	1669.329859	31748	0	0.166667	31835	0	0.166667	9807958	0.000000
318729077	38	0	1668.963076	31859	0	0.166667	32059	0	0.166667	9793447	0.000000
318733581	69	0	1669.062190	31758	0	0.166667	31833	0	0.166667	9778797	0.000000
318705803	66	1	1670.013433	31782	0	0.166667	31920	0	0.166667	9764294	0.000000
318716713	107	1	1669.791320	31887	0	0.166667	31772	0	0.166667	9749523	0.000000
318722914	48	0	1669.410200	31772	0	0.166667	31814	0	0.166667	9734770	0.000000
318732891	69	0	1669.706792	31692	0	0.166667	31723	0	0.166667	9720181	0.000000
318708365	54	0	1670.293599	31806	0	0.166667	32134	0	0.166667	9705794	0.000000
318727348	35	0	1668.834796	31850	0	0.166667	31720	0	0.166667	9691342	0.000000
318713215	56	1	1668.847016	31872	0	0.166667	31915	0	0.166667	9676814	0.000000
318730015	62	2	1669.654670	31920	0	0.166667	31964	0	0.166667	9662322	0.000000
318720679	74	0	1669.972642	31979	0	0.166667	31775	0	0.166667	9648007	0.000000
318722005	49	0	1669.217631	31921	0	0.166667	31961	0	0.166667	9633500	0.000000
318753367	45	0	1669.109642	31738	0	0.166667	31752	0	0.166667	9619025	0.000000
318744112	43	0	1668.937817	31836	0	0.166667	31861	0	0.166667	9604578	0.000000
318717927	81	2	1670.027646	32074	0	0.166667	32095	0	0.166667	9590022	0.000000
318733817	57	0	1669.315953	31982	0	0.166667	31596	0	0.166667	9575729	-1.#IND00
318705143	50	0	1668.484924	32124	0	0.166667	31901	0	0.166667	9561532	-1.#IND00
318722349	69	1	1670.104695	31942	0	0.166667	31824	0	0.166667	9547043	-1.#IND00
318731033	55	0	1669.396628	32069	0	0.166667	31975	0	0.166667	9532730	-1.#IND00
318713990	69	0	1669.403841	31818	0	0.166667	31774	0	0.166667	9518491	-1.#IND00
318730063	83	0	1670.376266	31704	0	0.166667	31886	0	0.166667	9504333	-1.#IND00
318732317	71	1	1670.373245	31716	0	0.166667	32108	0	0.166667	9490008	-1.#IND00
318711871	55	1	1669.463611	31832	0	0.166667	31891	0	0.166667	9476074	-1.#IND00
318729694	55	0	1669.349391	31982	0	0.166667	31940	0	0.166667	9461790	-1.#IND00
318732222	73	0	1670.016030	31804	0	0.166667	31871	0	0.166667	9447632	-1.#IND00
318725273	83	0	1669.657528	31908	0	0.166667	32015	0	0.166667	9433315	-1.#IND00
318734538	55	0	1669.376403	31754	0	0.166667	31922	0	0.166667	9419107	-1.#IND00
318700960	59	0	1668.909002	32015	0	0.166667	31781	0	0.166667	9404993	-1.#IND00
318715429	64	0	1669.773944	31968	0	0.166667	31696	0	0.166667	9390767	-1.#IND00
318722926	49	1	1668.670072	31920	0	0.166667	31775	0	0.166667	9376644	-1.#IND00
318723409	38	0	1669.557955	32004	0	0.166667	31807	0	0.166667	9362351	-1.#IND00
318715113	54	1	1669.486735	31790	0	0.166667	31891	0	0.166667	9348500	-1.#IND00
318717530	76	0	1669.146773	31819	0	0.166667	31686	0	0.166667	9334491	-1.#IND00
318731841	54	0	1669.401109	31796	0	0.166667	31688	0	0.166667	9320727	-1.#IND00
318710616	51	0	1668.493350	31834	0	0.166667	31839	0	0.166667	9306796	-1.#IND00
318710514	76	0	1669.465474	31802	0	0.166667	31659	0	0.166667	9292714	-1.#IND00
318711096	71	0	1669.553009	31852	0	0.166667	31926	0	0.166667	9278744	-1.#IND00
318733461	57	1	1669.180249	31500	0	0.166667	31864	0	0.166667	9264653	-1.#IND00
318743631	55	0	1669.128185	31772	0	0.166667	31831	0	0.166667	9250743	-1.#IND00
318718918	76	1	1669.658228	31757	0	0.166667	32173	0	0.166667	9236949	-1.#IND00
318744362	48	1	1669.214014	32020	0	0.166667	31828	0	0.166667	9222974	-1.#IND00
318730735	65	0	1669.599781	31949	0	0.166667	31874	0	0.166667	9209119	-1.#IND00
318729817	66	0	1669.361133	31914	0	0.166667	31674	0	0.166667	9195360	-1.#IND00
318721595	57	0	1669.598908	31732	0	0.166667	31929	0	0.166667	9181356	-1.#IND00
318721985	51	1	1669.436461	31856	0	0.166667	31883	0	0.166667	9167589	-1.#IND00
318737321	44	0	1668.498067	31838	0	0.166667	31849	0	0.166667	9153856	-1.#IND00
318724747	73	1	1670.420311	32315	0	0.166667	31845	0	0.166667	9140087	-1.#IND00
318731761	61	0	1668.975471	31943	0	0.166667	31708	0	0.166667	9126549	-1.#IND00
318722583	67	0	1669.181409	31845	0	0.166667	31952	0	0.166667	9113084	-1.#IND00
318722253	28	0	1668.358488	31869	0	0.166667	31770	0	0.166667	9099563	-1.#IND00
318734670	48	0	1668.170981	31969	0	0.166667	32140	0	0.166667	9086105	-1.#IND00
318735814	54	0	1668.777197	31987	0	0.166667	31892	0	0.166667	9072459	-1.#IND00
318710707	76	0	1669.133671	31905	0	0.166667	31961	0	0.166667	9058598	-1.#IND00
318707882	54	0	1669.799614	32014	0	0.166667	31924	0	0.166667	9045242	-1.#IND00
318740827	55	1	1669.455173	31890	0	0.166667	32043	0	0.166667	9031745	-1.#IND00
318740375	54	0	1669.265354	31972	0	0.166667	32001	0	0.166667	9018332	-1.#IND00
318714109	54	0	1669.026009	32075	0	0.166667	31756	0	0.166667	9004772	-1.#IND00
318711697	53	0	1669.275304	31747	0	0.166667	31918	0	0.166667	8991303	-1.#IND00
318749889	44	0	1668.463703	31896	0	0.166667	31964	0	0.166667	8978044	-1.#IND00
318703464	54	0	1669.092338	31883	0	0.166667	31925	0	0.166667	8964576	-1.#IND00
318700105	63	0	1669.008479	31800	0	0.166667	31991	0	0.166667	8950920	-1.#IND00
318714881	31	0	1668.326150	31606	0	0.166667	31713	0	0.166667	8937518	-1.#IND00
318720364	49	0	1668.743392	31954	0	0.166667	31946	0	0.166667	8924384	-1.#IND00
318713309	45	2	1668.659314	32137	0	0.166667	31858	0	0.166667	8911071	-1.#IND00
318726690	55	0	1669.323432	31676	0	0.166667	31824	0	0.166667	8897660	-1.#IND00
318735716	37	0	1668.765188	32132	0	0.166667	31924	0	0.166667	8884270	-1.#IND00
318733458	58	1	1669.086734	31769	0	0.166667	31729	0	0.166667	8870859	-1.#IND00
318724841	59	0	1669.492390	31882	0	0.166667	31881	0	0.166667	8857347	-1.#IND00
318708305	50	0	1668.742814	32016	0	0.166667	31822	0	0.166667	8844146	-1.#IND00
318708312	48	1	1668.994309	31839	0	0.166667	31870	0	0.166667	8831051	-1.#IND00
318735926	83	0	1669.406889	31893	0	0.166667	31729	0	0.166667	8817621	-1.#IND00
318695945	54	1	1669.117959	31923	0	0.166667	31808	0	0.166667	8804035	-1.#IND00
318719541	63	1	1668.872918	32055	0	0.166667	32167	0	0.166667	8791048	-1.#IND00
318715000	58	0	1669.529398	31735	0	0.166667	31786	0	0.166667	8777892	-1.#IND00
318699275	61	0	1669.492006	31717	0	0.166667	31966	0	0.166667	8764751	-1.#IND00
npatches	nstrain	runtime	dt	init_x	init_y	init_y_blood	init_z	init_S	beta0	beta1	beta2	beta3	mean_beta	B	d	delta	delta_blood	b[0]	mut	m	CTL	c	g	epsilon	k	het	lambda	rho	omega	x_max	patch.dyna	DELTA	A	VA
10000	1	100.000000	0.001000	21900	9499	5000000	0.001000	10000000	7.361871	3.310451	6.139067	6.010870	5	800000000	0.010000	1.000000	432.000000	80000	0.000050	0.004800	0	0.500000	0.000000	2.500000	17.000000	0.500000	0.001000	0.001000	0.010000	31872	0	10.000000	7.000000	1.000000
sus	inf	inf_blood	z	x[0]	y[0][0]	z[0]	x[1]	y[1][0]	z[1]	S[0]	synchrony
219000000	94990000	5000000	10.000000	21900	9499	0.001000	21900	9499	0.001000	10000000	0.000000
276514264	4339619	22835	3941.516320	24496	985	0.394152	29526	146	0.394152	10141974	0.000000
314730001	7796	32	4174.299811	31114	8	0.632580	31731	0	0.411445	10130882	0.000000
318402210	79	0	1829.488702	31873	0	0.203339	31723	0	0.178799	10115763	0.000000
318688033	64	0	1678.125574	31965	0	0.168484	31779	0	0.167268	10100574	0.000000
318717685	62	0	1670.131938	32022	0	0.166757	31931	0	0.166696	10085383	0.000000
318719738	55	1	1669.780637	31887	0	0.166671	32045	0	0.166668	10070248	0.000000
318746842	40	0	1668.615004	32076	0	0.166667	31799	0	0.166667	10055213	0.000000
318729378	64	0	1669.192467	31926	0	0.166667	31991	0	0.166667	10040114	0.000000
318742283	50	0	1669.575110	32014	0	0.166667	32112	0	0.166667	10024823	0.000000
318723894	86	1	1670.274971	31951	0	0.166667	31795	0	0.166667	10009959	0.000000
318726602	88	1	1670.305581	31921	0	0.166667	31808	0	0.166667	9994966	0.000000
318718354	40	0	1668.783744	31824	0	0.166667	31731	0	0.166667	9980080	0.000000
318713870	40	0	1667.853446	31988	0	0.166667	31622	0	0.166667	9965170	0.000000
318711473	43	1	1669.005220	31893	0	0.166667	31862	0	0.166667	9950247	0.000000
318736553	64	0	1669.131400	31856	0	0.166667	32071	0	0.166667	9935186	0.000000
318718282	48	0	1668.846870	31920	0	0.166667	32069	0	0.166667	9920330	0.000000
318705539	34	0	1668.752751	31811	0	0.166667	31874	0	0.166667	9905620	0.000000
318736747	48	1	1668.300213	32078	0	0.166667	31968	0	0.166667	9890832	0.000000
318728112	65	0	1669.784417	31700	0	0.166667	31926	0	0.166667	9875946	0.000000
318734296	54	0	1669.226667	31877	0	0.166667	31744	0	0.166667	9861292	0.000000
318720214	53	0	1669.063273	31856	0	0.166667	31965	0	0.166667	9846497	0.000000
318741870	92	0	1669.395538	31882	0	0.166667	31925	0	0.166667	9831778	0.000000
318743179	66	0	1669.530014	31883	0	0.166667	32086	0	0.166667	9817074	0.000000
318731883	50	0	1668.894180	31730	0	0.166667	32234	0	0.166667	9802556	0.000000
318738215	34	0	1668.762112	31884	0	0.166667	32121	0	0.166667	9787835	0.000000
318707767	58	0	1668.796898	31896	0	0.166667	32015	0	0.166667	9773236	0.000000
318722219	43	0	1668.931745	31843	0	0.166667	31798	0	0.166667	9758428	0.000000
318723011	48	1	1668.421913	31978	0	0.166667	32007	0	0.166667	9743424	0.000000
318729344	50	1	1669.091900	31945	0	0.166667	31872	0	0.166667	9729066	0.000000
318720734	50	0	1669.672074	31995	0	0.166667	32015	0	0.166667	9714666	0.000000
318735785	72	0	1669.616153	31917	0	0.166667	31710	0	0.166667	9700260	0.000000
318732291	50	0	1668.288349	31929	0	0.166667	31853	0	0.166667	9685653	0.000000
318731474	60	0	1670.000371	31915	0	0.166667	31879	0	0.166667	9671086	0.000000
318736848	43	0	1668.360860	31941	0	0.166667	31777	0	0.166667	9656459	0.000000
318733758	57	0	1669.438550	31917	0	0.166667	31825	0	0.166667	9641917	0.000000
318701196	40	0	1669.442955	31619	0	0.166667	31866	0	0.166667	9627617	0.000000
318733950	58	0	1669.286060	31767	0	0.166667	31621	0	0.166667	9613130	0.000000
318721700	50	1	1669.281164	31889	0	0.166667	31869	0	0.166667	9598614	0.000000
318714134	56	0	1668.523917	32008	0	0.166667	31687	0	0.166667	9584216	0.000000
318702773	58	0	1668.538933	31763	0	0.166667	31727	0	0.166667	9569986	-1.#IND00
318716479	36	0	1668.770290	31899	0	0.166667	32046	0	0.166667	9555662	-1.#IND00
318733228	71	1	1669.848518	31801	0	0.166667	31940	0	0.166667	9541374	-1.#IND00
318704154	46	0	1668.887421	31964	0	0.166667	32103	0	0.166667	9526984	-1.#IND00
318713606	76	0	1669.806552	31615	0	0.166667	31962	0	0.166667	9512624	-1.#IND00
318734086	41	0	1669.417432	31982	0	0.166667	31932	0	0.166667	9498536	-1.#IND00
318718094	54	0	1669.102531	31802	0	0.166667	31864	0	0.166667	9484444	-1.#IND00
318731445	50	1	1669.053648	31650	0	0.166667	31954	0	0.166667	9470375	-1.#IND00
318722529	26	0	1668.312370	31745	0	0.166667	31814	0	0.166667	9456200	-1.#IND00
318714198	41	0	1669.072264	31880	0	0.166667	31819	0	0.166667	9442261	-1.#IND00
318743971	55	0	1668.636341	31775	0	0.166667	31800	0	0.166667	9428299	-1.#IND00
318731141	68	1	1669.400770	31985	0	0.166667	32012	0	0.166667	9414373	-1.#IND00
318704073	47	0	1668.807574	31940	0	0.166667	31948	0	0.166667	9400408	-1.#IND00
318733863	44	0	1669.446821	32251	0	0.166667	31991	0	0.166667	9386288	-1.#IND00
318688276	51	0	1668.968504	31832	0	0.166667	31843	0	0.166667	9372250	-1.#IND00
318718569	43	0	1668.899390	31755	0	0.166667	31829	0	0.166667	9358233	-1.#IND00
318703182	43	1	1668.782731	31880	0	0.166667	31916	0	0.166667	9344211	-1.#IND00
318735249	35	1	1668.519700	32054	0	0.166667	31821	0	0.166667	9330223	-1.#IND00
318714563	46	0	1668.304858	31866	0	0.166667	31989	0	0.166667	9316239	-1.#IND00
318745927	52	1	1668.921931	31759	0	0.166667	31996	0	0.166667	9302122	-1.#IND00
318727059	64	0	1669.461281	31791	0	0.166667	31921	0	0.166667	9288120	-1.#IND00
318727842	78	0	1669.610563	32019	0	0.166667	31904	0	0.166667	9273948	-1.#IND00
318728854	55	0	1668.748348	31758	0	0.166667	32018	0	0.166667	9259867	-1.#IND00
318730994	45	1	1668.993609	31645	0	0.166667	31750	0	0.166667	9245889	-1.#IND00
318736488	59	0	1669.605166	31935	0	0.166667	31803	0	0.166667	9232194	-1.#IND00
318715503	51	0	1668.903143	31791	0	0.166667	31914	0	0.166667	9218206	-1.#IND00
318730742	55	0	1668.919111	31906	0	0.166667	31775	0	0.166667	9204499	-1.#IND00
318699557	60	0	1669.778821	32002	0	0.166667	31987	0	0.166667	9190587	-1.#IND00
318725281	57	0	1669.032523	31827	0	0.166667	31780	0	0.166667	9176680	-1.#IND00
318725510	59	1	1669.306113	31933	0	0.166667	31974	0	0.166667	9162971	-1.#IND00
318739440	64	0	1669.283540	31899	0	0.166667	32093	0	0.166667	9149433	-1.#IND00
318738865	51	0	1669.220713	31942	0	0.166667	31700	0	0.166667	9135524	-1.#IND00
318754524	43	1	1668.520921	31694	0	0.166667	31861	0	0.166667	9121750	-1.#IND00
318712736	45	0	1668.808778	31695	0	0.166667	31928	0	0.166667	9108010	-1.#IND00
318709555	82	0	1669.672406	31855	0	0.166667	31869	0	0.166667	9094255	-1.#IND00
318749556	60	1	1669.749064	31909	0	0.166667	31830	0	0.166667	9080437	-1.#IND00
318746500	61	0	1668.604157	31691	0	0.166667	31719	0	0.166667	9066675	-1.#IND00
318737753	58	0	1668.747719	31853	0	0.166667	32083	0	0.166667	9053120	-1.#IND00
318719559	51	2	1669.214423	31844	0	0.166667	31972	0	0.166667	9039380	-1.#IND00
318731693	46	1	1668.700563	31983	0	0.166667	31969	0	0.166667	9025744	-1.#IND00
318732709	55	0	1668.758078	31757	0	0.166667	31938	0	0.166667	9012318	-1.#IND00
318720014	45	0	1668.164156	32068	0	0.166667	32073	2	0.184804	8998676	-1.#IND00
318703273	77	0	1668.837464	31948	0	0.166667	31895	0	0.183206	8985474	-1.#IND00
318722552	46	0	1669.305037	31848	0	0.166667	31863	0	0.167486	8972307	-1.#IND00
318746398	44	0	1667.925743	31941	0	0.166667	31691	0	0.166707	8958744	-1.#IND00
318726003	54	0	1668.743487	31656	0	0.166667	31859	0	0.166669	8945334	-1.#IND00
318738497	82	0	1670.437195	31921	0	0.166667	31748	0	0.166667	8932002	-1.#IND00
318726939	40	0	1669.417181	31803	0	0.166667	31885	0	0.166667	8918579	-1.#IND00
318738169	34	0	1668.697134	31907	0	0.166667	31968	0	0.166667	8905106	-1.#IND00
318728874	53	0	1669.303779	31865	0	0.166667	31987	0	0.166667	8891609	-1.#IND00
318740148	39	1	1668.826056	31930	0	0.166667	31976	0	0.166667	8878253	-1.#IND00
318718043	48	0	1668.394772	31974	0	0.166667	31910	0	0.166667	8864882	-1.#IND00
318748237	42	0	1668.497036	32127	0	0.166667	31768	0	0.166667	8851546	-1.#IND00
318741980	56	1	1668.822460	32036	0	0.166667	32045	0	0.166667	8838268	-1.#IND00
318738687	64	1	1669.100111	32055	0	0.166667	31711	0	0.166667	8825163	-1.#IND00
318737719	41	0	1669.224077	31791	0	0.166667	31945	0	0.166667	8811868	-1.#IND00
318727639	52	1	1669.065551	31781	0	0.166667	31845	0	0.166667	8798516	-1.#IND00
318744117	55	0	1669.596826	32006	0	0.166667	31981	0	0.166667	8785190	-1.#IND00
318719169	35	0	1668.850472	31867	0	0.166667	32041	0	0.166667	8771914	-1.#IND00
318734022	38	0	1667.798181	31849	0	0.166667	31853	0	0.166667	8758819	-1.#IND00
npatches	nstrain	runtime	dt	init_x	init_y	init_y_blood	init_z	init_S	beta0	beta1	beta2	beta3	mean_beta	B	d	delta	delta_blood	b[0]	mut	m	CTL	c	g	epsilon	k	het	lambda	rho	omega	x_max	patch.dyna	DELTA	A	VA
10000	1	100.000000	0.001000	21900	9499	5000000	0.001000	10000000	3.757590	6.213340	5.317852	5.669021	5	800000000	0.010000	1.000000	432.000000	80000	0.000050	0.004800	0	0.500000	0.000000	2.500000	18.000000	0.500000	0.001000	0.001000	0.010000	31872	0	10.000000	7.000000	1.000000
sus	inf	inf_blood	z	x[0]	y[0][0]	z[0]	x[1]	y[1][0]	z[1]	S[0]	synchrony
219000000	94990000	5000000	10.000000	21900	9499	0.001000	21900	9499	0.001000	10000000	0.000000
278388750	3586942	18663	3941.516320	29496	176	0.394152	26526	567	0.394152	10137535	0.000000
315036554	4016	24	3746.969491	31552	0	0.270826	31305	8	0.632580	10125411	0.000000
318429504	54	0	1790.136422	31778	0	0.171829	31905	0	0.225775	10110091	0.000000
318685098	50	0	1675.060331	31867	0	0.166923	31896	0	0.169596	10094930	0.000000
318736011	62	0	1669.796561	31999	0	0.166679	32003	0	0.166812	10079524	0.000000
318718355	45	1	1669.496841	31733	0	0.166667	31907	0	0.166674	10064549	0.000000
318713535	58	0	1668.817371	31923	0	0.166667	31674	0	0.166667	10049446	0.000000
318729214	40	0	1668.953429	31961	0	0.166667	31993	0	0.166667	10034441	0.000000
318711498	45	1	1668.149442	31882	0	0.166667	31760	0	0.166667	10019394	0.000000
318723431	41	1	1668.755278	31664	0	0.166667	31898	0	0.166667	10004408	0.000000
318717617	29	0	1668.425411	31950	0	0.166667	31847	0	0.166667	9989378	0.000000
318735540	37	0	1668.118799	31714	0	0.166667	31775	0	0.166667	9974570	0.000000
318735647	58	2	1668.796094	31756	0	0.166667	31765	0	0.166667	9959542	0.000000
318709077	51	0	1668.694649	32170	0	0.166667	31908	0	0.166667	9944503	0.000000
318725182	49	0	1669.240766	31860	0	0.166667	31854	0	0.166667	9929734	0.000000
318710454	48	1	1669.069328	31746	0	0.166667	31818	0	0.166667	9914944	0.000000
318728069	57	0	1668.607308	31733	0	0.166667	31866	0	0.166667	9900041	0.000000
318735565	55	0	1668.769963	32081	0	0.166667	31876	0	0.166667	9885350	0.000000
318715791	51	0	1669.249327	31955	0	0.166667	31804	0	0.166667	9870250	0.000000
318709896	43	0	1668.331625	31888	0	0.166667	31875	0	0.166667	9855545	0.000000
318740534	28	1	1668.327732	31709	0	0.166667	32012	0	0.166667	9840908	0.000000
318731404	31	0	1668.266895	31627	0	0.166667	31749	0	0.166667	9826205	0.000000
318708858	34	0	1668.001079	31669	0	0.166667	31962	0	0.166667	9811520	0.000000
318726955	34	0	1668.953648	31908	0	0.166667	31807	0	0.166667	9796735	0.000000
318734438	48	2	1668.716910	31942	0	0.166667	31897	0	0.166667	9781886	0.000000
318736760	62	0	1669.077840	31754	0	0.166667	31876	0	0.166667	9767151	0.000000
318702714	51	0	1669.299607	31974	0	0.166667	31878	0	0.166667	9752391	0.000000
318720980	62	0	1669.139320	31617	0	0.166667	31789	0	0.166667	9737824	0.000000
318742859	33	0	1669.120826	31843	0	0.166667	31949	0	0.166667	9723155	0.000000
318711224	32	0	1667.843582	31683	0	0.166667	31782	0	0.166667	9708588	0.000000
318726256	64	0	1669.346219	31819	0	0.166667	31804	0	0.166667	9693887	0.000000
318737447	38	0	1669.073773	31895	0	0.166667	32100	0	0.166667	9679402	0.000000
318725181	58	0	1669.135898	31779	0	0.166667	31798	0	0.166667	9664752	0.000000
318732548	47	0	1669.593093	31978	0	0.166667	31914	0	0.166667	9650251	0.000000
318734247	64	0	1669.381821	32157	0	0.166667	31991	0	0.166667	9635705	0.000000
318728136	37	0	1668.662630	31923	0	0.166667	32115	0	0.166667	9621394	0.000000
318738718	41	0	1668.756947	31770	0	0.166667	31792	0	0.166667	9606973	0.000000
318739430	51	1	1669.516362	31684	0	0.166667	32042	0	0.166667	9592559	0.000000
318717326	68	0	1668.638995	31834	0	0.166667	31881	0	0.166667	9578243	0.000000
318722053	56	0	1668.827385	31804	0	0.166667	31761	0	0.166667	9563790	-1.#IND00
318730767	44	0	1668.606415	31686	0	0.166667	31940	0	0.166667	9549398	-1.#IND00
318744523	23	0	1668.529176	31836	0	0.166667	31953	0	0.166667	9535128	-1.#IND00
318745453	19	0	1667.811608	31896	0	0.166667	31932	0	0.166667	9520767	-1.#IND00
318698574	36	1	1667.934579	31829	0	0.166667	31845	0	0.166667	9506402	-1.#IND00
318707834	56	1	1669.046778	32054	0	0.166667	31859	0	0.166667	9492229	-1.#IND00
318721533	38	0	1667.916360	31793	0	0.166667	31836	0	0.166667	9477876	-1.#IND00
318697603	32	0	1668.170197	32129	0	0.166667	31795	0	0.166667	9463609	-1.#IND00
318713670	37	0	1668.205282	32038	0	0.166667	31890	0	0.166667	9449458	-1.#IND00
318718175	49	0	1668.712222	31984	0	0.166667	31866	0	0.166667	9435182	-1.#IND00
318729934	62	2	1669.865417	31928	0	0.166667	31814	0	0.166667	9421029	-1.#IND00
318740292	56	1	1669.056647	32013	0	0.166667	31763	0	0.166667	9406704	-1.#IND00
318717411	38	0	1668.450879	31777	0	0.166667	31704	0	0.166667	9392616	-1.#IND00
318735821	39	0	1668.959632	31878	0	0.166667	31822	0	0.166667	9378654	-1.#IND00
318727035	42	0	1668.105393	31965	0	0.166667	31970	0	0.166667	9364619	-1.#IND00
318717787	30	0	1667.534109	31944	0	0.166667	31908	0	0.166667	9350664	-1.#IND00
318721584	50	0	1668.478587	31763	0	0.166667	31879	0	0.166667	9336645	-1.#IND00
318715576	49	1	1668.714445	31826	0	0.166667	31805	0	0.166667	9322605	-1.#IND00
318709578	56	0	1668.757080	31933	0	0.166667	31938	0	0.166667	9308553	-1.#IND00
318739815	40	0	1668.461567	32076	0	0.166667	31554	0	0.166667	9294538	-1.#IND00
318770913	47	0	1668.898239	31778	0	0.166667	31746	0	0.166667	9280346	-1.#IND00
318718346	42	0	1668.566500	31907	0	0.166667	31919	0	0.166667	9266249	-1.#IND00
318724448	31	1	1668.008034	31942	0	0.166667	31785	0	0.166667	9252412	-1.#IND00
318722402	47	1	1668.646771	31816	0	0.166667	32065	0	0.166667	9238794	-1.#IND00
318734251	27	0	1668.457164	31979	0	0.166667	31946	0	0.166667	9224908	-1.#IND00
318706238	34	0	1668.088479	31885	0	0.166667	31919	0	0.166667	9211169	-1.#IND00
318722747	30	0	1667.754493	31881	0	0.166667	31798	0	0.166667	9197352	-1.#IND00
318718023	47	0	1668.752597	31877	0	0.166667	31983	0	0.166667	9183658	-1.#IND00
318721418	43	0	1668.312653	31881	0	0.166667	31863	0	0.166667	9169902	-1.#IND00
318738079	41	0	1668.158981	31845	0	0.166667	31850	0	0.166667	9156170	-1.#IND00
318710248	50	1	1668.944993	31875	0	0.166667	31814	0	0.166667	9142358	-1.#IND00
318717108	50	0	1668.614586	32079	0	0.166667	31711	0	0.166667	9128871	-1.#IND00
318743142	57	0	1669.359786	31846	0	0.166667	32008	0	0.166667	9115233	-1.#IND00
318734247	46	0	1668.593587	31683	0	0.166667	31843	0	0.166667	9101636	-1.#IND00
318728105	26	0	1667.795059	31842	0	0.166667	31915	0	0.166667	9087984	-1.#IND00
318737178	52	0	1668.655101	31630	0	0.166667	31886	0	0.166667	9074227	-1.#IND00
318726262	32	0	1668.117601	31848	0	0.166667	32026	0	0.166667	9060530	-1.#IND00
318714981	52	0	1668.378116	31932	0	0.166667	32024	0	0.166667	9047069	-1.#IND00
318719574	37	0	1668.216038	31860	0	0.166667	31983	0	0.166667	9033535	-1.#IND00
318727628	59	0	1668.884749	32016	0	0.166667	31867	0	0.166667	9020100	-1.#IND00
318717304	63	1	1668.905884	31814	0	0.166667	31956	0	0.166667	9006491	-1.#IND00
318734806	67	0	1669.346572	32196	0	0.166667	32105	0	0.166667	8992864	-1.#IND00
318706069	37	1	1668.447744	31936	0	0.166667	31926	0	0.166667	8979440	-1.#IND00
318747277	41	0	1668.961059	32062	0	0.166667	32090	0	0.166667	8965991	-1.#IND00
318706553	33	1	1669.087137	31859	0	0.166667	31892	0	0.166667	8952730	-1.#IND00
318737975	31	0	1668.262864	32131	0	0.166667	31897	0	0.166667	8939515	-1.#IND00
318710569	25	0	1668.112958	31944	0	0.166667	31989	0	0.166667	8926081	-1.#IND00
318723474	33	0	1668.044791	32023	0	0.166667	31853	0	0.166667	8912613	-1.#IND00
318715050	35	0	1668.119400	31644	0	0.166667	31806	0	0.166667	8899480	-1.#IND00
318744063	43	0	1668.197880	32007	0	0.166667	32008	0	0.166667	8886173	-1.#IND00
318735408	60	0	1668.557787	31841	0	0.166667	31931	0	0.166667	8872982	-1.#IND00
318735591	40	0	1668.618430	31574	0	0.166667	31722	0	0.166667	8859705	-1.#IND00
318736789	55	0	1669.392770	31728	0	0.166667	32187	0	0.166667	8846617	-1.#IND00
318724069	41	0	1668.527890	32099	0	0.166667	32066	0	0.166667	8833094	-1.#IND00
318720597	41	0	1669.343902	31837	0	0.166667	31912	0	0.166667	8819858	-1.#IND00
318743004	46	1	1668.540920	31842	0	0.166667	31633	0	0.166667	8806661	-1.#IND00
318728011	61	0	1668.961548	31824	0	0.166667	31762	0	0.166667	8793552	-1.#IND00
318714293	42	0	1669.052672	31764	0	0.166667	32049	0	0.166667	8780240	-1.#IND00
318715295	48	0	1668.823119	31630	0	0.166667	31994	0	0.166667	8767101	-1.#IND00
318730786	59	0	1668.806024	31673	0	0.166667	31855	0	0.166667	8753907	-1.#IND00
npatches	nstrain	runtime	dt	init_x	init_y	init_y_blood	init_z	init_S	beta0	beta1	beta2	beta3	mean_beta	B	d	delta	delta_blood	b[0]	mut	m	CTL	c	g	epsilon	k	het	lambda	rho	omega	x_max	patch.dyna	DELTA	A	VA
10000	1	100.000000	0.001000	21900	9499	5000000	0.001000	10000000	3.815803	6.975667	7.279516	4.929253	5	800000000	0.010000	1.000000	432.000000	80000	0.000050	0.004800	0	0.500000	0.000000	2.500000	19.000000	0.500000	0.001000	0.001000	0.010000	31872	0	10.000000	7.000000	1.000000
sus	inf	inf_blood	z	x[0]	y[0][0]	z[0]	x[1]	y[1][0]	z[1]	S[0]	synchrony
219000000	94990000	5000000	10.000000	21900	9499	0.001000	21900	9499	0.001000	10000000	0.000000
279976591	2966056	15624	3941.516320	29243	148	0.394152	25724	603	0.394152	10132413	0.000000
315258526	2362	15	3394.566188	31549	0	0.242333	31167	0	0.421314	10119645	0.000000
318434696	58	0	1765.423622	31995	0	0.170417	31821	0	0.179288	10104546	0.000000
318711805	44	0	1672.792282	31882	0	0.166853	31671	0	0.167292	10089383	0.000000
318719595	53	0	1668.792742	31995	0	0.166676	31879	0	0.166698	10073941	0.000000
318732045	45	0	1668.913436	31991	0	0.166667	32158	0	0.166668	10058912	0.000000
318710577	33	1	1668.453696	31730	0	0.166667	32083	0	0.166667	10043818	0.000000
318719540	19	0	1667.537655	31986	0	0.166667	31906	0	0.166667	10028912	0.000000
318720396	48	1	1668.303676	31733	0	0.166667	31631	0	0.166667	10013837	0.000000
318734612	71	0	1668.773105	31872	0	0.166667	31729	0	0.166667	9998718	0.000000
318730743	53	0	1669.141825	31513	0	0.166667	31427	0	0.166667	9983720	0.000000
318722283	29	0	1668.220784	31873	0	0.166667	32127	0	0.166667	9968802	0.000000
318720910	47	0	1668.455663	31704	0	0.166667	31851	0	0.166667	9953868	0.000000
318740264	32	2	1668.159626	32209	0	0.166667	31998	0	0.166667	9939064	0.000000
318717608	36	0	1668.613404	31791	0	0.166667	32041	0	0.166667	9924065	0.000000
318738469	53	0	1668.940108	31861	0	0.166667	31898	0	0.166667	9909262	0.000000
318747478	46	0	1669.264561	32179	0	0.166667	31976	0	0.166667	9894428	0.000000
318714707	37	0	1667.993362	32137	0	0.166667	31820	0	0.166667	9879558	0.000000
318722011	47	0	1668.695801	32022	0	0.166667	31975	0	0.166667	9864938	0.000000
318737820	66	0	1669.230769	31697	0	0.166667	32057	0	0.166667	9850125	0.000000
318745025	70	0	1669.526989	31868	0	0.166667	31837	0	0.166667	9835235	0.000000
318738029	44	0	1669.729483	31876	0	0.166667	31817	0	0.166667	9820373	0.000000
318733115	58	0	1668.785837	31993	0	0.166667	31845	0	0.166667	9805564	0.000000
318716686	36	0	1668.805685	31838	0	0.166667	31667	0	0.166667	9790825	0.000000
318736812	57	1	1668.730040	31750	0	0.166667	32073	0	0.166667	9776194	0.000000
318735511	23	0	1668.185398	32095	0	0.166667	31873	0	0.166667	9761586	0.000000
318713429	42	0	1668.689354	31813	0	0.166667	31947	0	0.166667	9747013	0.000000
318742326	42	0	1668.709286	31788	0	0.166667	31877	0	0.166667	9732495	0.000000
318725588	45	1	1668.675968	31884	0	0.166667	31699	0	0.166667	9717932	0.000000
318722061	54	0	1668.553473	31921	0	0.166667	31944	0	0.166667	9703376	0.000000
318728411	48	0	1669.078341	31698	0	0.166667	31956	0	0.166667	9689126	0.000000
318722166	52	0	1669.193721	31871	0	0.166667	31663	0	0.166667	9674767	0.000000
318727864	41	2	1668.406602	31865	0	0.166667	31751	0	0.166667	9660380	0.000000
318728832	71	0	1669.136287	32314	0	0.166667	32063	0	0.166667	9645933	0.000000
318727378	58	1	1669.253368	31659	0	0.166667	31718	0	0.166667	9631493	0.000000
318741268	55	0	1669.467902	32008	0	0.166667	31918	0	0.166667	9617029	0.000000
318698023	74	0	1669.773187	31941	0	0.166667	32100	0	0.166667	9602441	0.000000
318728851	25	1	1668.809525	31650	0	0.166667	31793	0	0.166667	9587919	0.000000
318731471	60	0	1668.140974	32166	0	0.166667	31896	0	0.166667	9573447	0.000000
[truncated: 163 more rows]
