# Supplementary material for: Large Variations in HIV-1 Viral Load Explained by Shifting-Mosaic Metapopulation Dynamics
Source: PLoS Biol. 2016 Oct 5;14(10):e1002567. doi: 10.1371/journal.pbio.1002567 (PMC5051940; doi:10.1371/journal.pbio.1002567)
Supplement: S1 Data — Each file gives the output from the simulations indicated by the filename: low migration (ms1, db432); high migration (ms1, db1); very high migration (ms10, db1); number of patches (np); reservoir (storage); no reservoir (nostorage); CTL immigration model (CTLimmig); CTL proliferation model (CTLprolif); β¯ (beta1, beta2, …). Within each file, there are 21 simulations for (k = 0,1,..,20), and data is output each day. For measures of synchrony, the final entry should be used. See Methods and S1 Simulation Code for further details. (ZIP) [file pbio.1002567.s002.zip › S1_Data/ms1_np10000_storage_noPD_CTLimmig_db432_beta6.tsv]

npatches	nstrain	runtime	dt	init_x	init_y	init_y_blood	init_z	init_S	beta0	beta1	beta2	beta3	mean_beta	B	d	delta	delta_blood	b[0]	mut	m	CTL	c	g	epsilon	k	het	lambda	rho	omega	x_max	patch.dyna	DELTA	A	VA
10000	1	100.000000	0.001000	21900	9499	5000000	0.001000	10000000	6.944688	4.374520	4.984490	8.761767	6	800000000	0.010000	1.000000	432.000000	80000	0.000050	0.004800	0	0.500000	0.000000	2.500000	0.000000	0.500000	0.001000	0.001000	0.010000	31872	0	10.000000	7.000000	1.000000
sus	inf	inf_blood	z	x[0]	y[0][0]	z[0]	x[1]	y[1][0]	z[1]	S[0]	synchrony
219000000	94990000	5000000	10.000000	21900	9499	0.001000	21900	9499	0.001000	10000000	0.000000
177971099	109999593	572919	3941.516320	14761	13493	0.394152	22280	7700	0.394152	10359869	0.000000
182826335	104679924	545310	6325.803353	14856	12892	0.632580	22614	7240	0.632580	10685296	0.000000
184032837	103860145	541155	7771.765723	15194	12696	0.777177	22999	7142	0.777177	11005639	0.000000
184263361	103706646	540840	8648.676577	14897	12972	0.864868	22637	7453	0.864868	11325927	0.000000
184337569	103688626	540625	9180.483393	15180	12615	0.918048	22828	7058	0.918048	11646381	0.000000
184312671	103710903	540975	9503.000201	15339	12450	0.950300	22724	7422	0.950300	11965546	0.000000
184331650	103683273	539952	9698.592075	15063	12817	0.969859	23118	6991	0.969859	12284441	0.000000
184333185	103680032	539002	9817.209710	14918	13068	0.981721	22852	6969	0.981721	12603277	0.000000
184344946	103680332	541486	9889.145947	15149	12848	0.988915	22875	6997	0.988915	12920921	0.000000
184325742	103696863	540841	9932.772025	15129	12613	0.993277	22927	7112	0.993277	13238974	0.000000
184326145	103704611	540879	9959.229270	15153	12783	0.995923	22816	7100	0.995923	13556362	0.000000
184354395	103665333	539408	9975.274394	15185	12596	0.997527	22742	7294	0.997527	13873695	0.000000
184319807	103726457	539796	9985.005037	15238	12842	0.998501	22976	7310	0.998501	14189959	0.000000
184331801	103687815	541138	9990.906233	15210	12693	0.999091	22903	7139	0.999091	14505653	0.000000
184334417	103678259	539944	9994.485041	15208	12522	0.999449	22975	7086	0.999449	14820931	0.000000
184346189	103681839	539103	9996.655426	15243	12722	0.999666	22888	7226	0.999666	15136131	0.000000
184354175	103664141	539305	9997.971667	15030	12737	0.999797	23090	6963	0.999797	15451270	0.000000
184331663	103707519	539791	9998.769908	15156	12741	0.999877	22893	7344	0.999877	15765583	0.000000
184316433	103720231	541555	9999.254005	14975	12930	0.999925	22816	7190	0.999925	16079055	0.000000
184340059	103685956	538849	9999.547588	14944	13126	0.999955	22778	7192	0.999955	16391824	0.000000
184336198	103676093	540343	9999.725632	15131	12715	0.999973	22841	7214	0.999973	16703839	0.000000
184332633	103692794	539116	9999.833608	15220	12601	0.999983	22512	7496	0.999983	17015943	0.000000
184328084	103698046	539777	9999.899091	15087	12941	0.999990	22868	7024	0.999990	17327587	0.000000
184317332	103697788	540982	9999.938803	14969	13014	0.999994	22802	7138	0.999994	17639037	0.000000
184329374	103697444	538456	9999.962887	15297	12809	0.999996	22935	7066	0.999996	17950326	0.000000
184338593	103690969	540802	9999.977493	15226	12492	0.999998	22623	7244	0.999998	18260337	0.000000
184346643	103666378	539966	9999.986350	15195	12769	0.999999	23111	7124	0.999999	18570479	0.000000
184339028	103688882	539860	9999.991722	15038	12803	0.999999	22633	7476	0.999999	18878766	0.000000
184317660	103684359	541771	9999.994980	15187	12714	0.999999	22901	7284	0.999999	19187246	0.000000
184324308	103701442	540297	9999.996955	15234	12676	1.000000	22720	7339	1.000000	19495501	0.000000
184330603	103688147	539155	9999.998154	15039	12872	1.000000	22575	7352	1.000000	19803404	0.000000
184340242	103691032	539921	9999.998880	15035	12719	1.000000	22679	7351	1.000000	20111437	0.000000
184327053	103699770	540246	9999.999321	15232	12647	1.000000	22683	7182	1.000000	20418409	0.000000
184342310	103692086	538794	9999.999588	15177	12701	1.000000	23071	7023	1.000000	20724765	0.000000
184336795	103691404	540028	9999.999750	15092	12874	1.000000	22835	7086	1.000000	21031273	0.000000
184333941	103678411	540793	9999.999849	14984	12860	1.000000	23168	6951	1.000000	21337877	0.000000
184349356	103668396	540374	9999.999908	15389	12373	1.000000	22859	7360	1.000000	21643240	0.000000
184329882	103694806	539638	9999.999944	15493	12271	1.000000	22807	7262	1.000000	21948510	0.000000
184327236	103698915	540918	9999.999966	15123	12688	1.000000	23023	7023	1.000000	22253470	0.000000
184321257	103694156	539893	9999.999980	15331	12631	1.000000	22824	7243	1.000000	22556785	-1.#IND00
184335139	103678680	540697	9999.999988	15194	12755	1.000000	22905	7226	1.000000	22860902	0.000000
184354550	103686759	540354	9999.999992	15033	12536	1.000000	23183	6920	1.000000	23164157	0.003359
184337169	103694944	540168	9999.999995	15341	12550	1.000000	22951	7148	1.000000	23466230	0.003417
184352275	103673084	540470	9999.999997	15015	13038	1.000000	22784	7421	1.000000	23768275	0.002449
184357975	103669282	539302	9999.999998	15004	12522	1.000000	22896	7312	1.000000	24070122	0.003614
184319564	103696043	541077	9999.999999	15185	12856	1.000000	22620	7540	1.000000	24370317	0.002648
184336606	103684571	540362	9999.999999	14893	12853	1.000000	22811	7300	1.000000	24670994	-0.000149
184321027	103693604	539030	10000.000000	15318	12631	1.000000	23248	6860	1.000000	24972108	-0.001185
184321734	103697917	539500	10000.000000	15246	12771	1.000000	23174	6846	1.000000	25272874	-0.000873
184296633	103727677	540414	10000.000000	15143	12731	1.000000	22943	7218	1.000000	25573224	-0.000850
184313447	103707951	540399	10000.000000	15018	12775	1.000000	22542	7490	1.000000	25872216	-0.000281
184343187	103683018	539554	10000.000000	15326	12526	1.000000	22732	7216	1.000000	26170222	-0.001864
184321132	103692852	538374	10000.000000	15044	12965	1.000000	22659	7387	1.000000	26469094	-0.002408
184307490	103703194	541052	10000.000000	15200	12712	1.000000	22691	7360	1.000000	26766345	-0.001822
184322148	103665692	539823	10000.000000	15058	12732	1.000000	22943	7014	1.000000	27061890	-0.000702
184356733	103647521	539763	10000.000000	15090	12844	1.000000	22841	7141	1.000000	27358880	-0.000020
184320820	103686643	540699	10000.000000	14964	12979	1.000000	22965	6941	1.000000	27655260	0.000456
184322486	103720555	540031	10000.000000	14888	12845	1.000000	22893	7227	1.000000	27951031	-0.001054
184331339	103682008	539833	10000.000000	15448	12468	1.000000	22778	7277	1.000000	28244447	-0.001738
184346217	103682419	541140	10000.000000	15208	12495	1.000000	22850	7173	1.000000	28539707	-0.002373
184313838	103708470	540746	10000.000000	15352	12452	1.000000	22662	7287	1.000000	28833088	-0.002391
184326509	103694725	539968	10000.000000	15108	12655	1.000000	23073	7137	1.000000	29127432	-0.002399
184333008	103694362	539842	10000.000000	15094	12891	1.000000	22905	7374	1.000000	29421656	-0.003047
184329249	103694295	539393	10000.000000	15123	12748	1.000000	22849	7140	1.000000	29714515	-0.002909
184323703	103683515	539570	10000.000000	15252	12432	1.000000	22920	7069	1.000000	30006292	-0.002589
184325646	103677807	540185	10000.000000	14928	13029	1.000000	22667	7475	1.000000	30298111	-0.002917
184314646	103698682	541610	10000.000000	15204	12522	1.000000	22679	7242	1.000000	30590038	-0.002758
184317524	103709300	540822	10000.000000	15165	12722	1.000000	22974	7173	1.000000	30881440	-0.003520
184304797	103710421	539677	10000.000000	15356	12351	1.000000	23002	7110	1.000000	31172638	-0.002683
184338126	103686143	540444	10000.000000	14981	13071	1.000000	22950	7188	1.000000	31463396	-0.002216
184374748	103678833	541082	10000.000000	15051	12850	1.000000	22867	7344	1.000000	31753030	-0.003227
184317266	103704256	540714	10000.000000	15014	12895	1.000000	22907	7260	1.000000	32042885	-0.003039
184364478	103636193	540767	10000.000000	14852	12918	1.000000	22822	7280	1.000000	32331502	-0.003111
184350708	103678907	540785	10000.000000	15184	12800	1.000000	22940	7158	1.000000	32621408	-0.003126
184319469	103713587	541454	10000.000000	15187	12602	1.000000	22836	7086	1.000000	32909423	-0.001654
184312824	103700349	539260	10000.000000	15077	12680	1.000000	22901	7173	1.000000	33198000	-0.001495
184339197	103684619	540205	10000.000000	15156	12861	1.000000	23037	7007	1.000000	33485904	-0.001634
184353527	103663624	539579	10000.000000	15172	12577	1.000000	23078	6958	1.000000	33772484	-0.001526
184316022	103701721	541271	10000.000000	15366	12670	1.000000	22937	7297	1.000000	34059740	-0.001680
184326688	103688805	539568	10000.000000	15104	12979	1.000000	22846	7042	1.000000	34346403	-0.001297
184335246	103699311	540809	10000.000000	15019	12906	1.000000	22545	7413	1.000000	34631462	-0.001009
184337323	103687062	540264	10000.000000	15099	12680	1.000000	22648	7168	1.000000	34918011	-0.000771
184328959	103667032	540068	10000.000000	15305	12507	1.000000	23095	7033	1.000000	35202503	-0.000753
184342625	103691179	540039	10000.000000	14977	12843	1.000000	22673	7359	1.000000	35486359	0.000166
184334867	103675979	540782	10000.000000	15217	12885	1.000000	22555	7429	1.000000	35769583	0.001045
184332653	103695007	539789	10000.000000	15126	12811	1.000000	22882	7038	1.000000	36053465	0.000779
184372604	103676888	539881	10000.000000	15307	12675	1.000000	23003	7341	1.000000	36336478	0.001186
184321805	103692761	540572	10000.000000	15192	12735	1.000000	23113	7125	1.000000	36618179	0.000880
184294003	103738198	541820	10000.000000	15169	12690	1.000000	23055	7181	1.000000	36900099	0.000869
184326284	103689682	538970	10000.000000	15229	12609	1.000000	22818	7192	1.000000	37181037	0.000842
184307705	103703462	539916	10000.000000	15039	12617	1.000000	23035	7053	1.000000	37461438	-0.000125
184319116	103696452	539814	10000.000000	15193	12740	1.000000	22903	7212	1.000000	37742576	-0.000165
184306964	103704363	539853	10000.000000	15030	12840	1.000000	22635	7266	1.000000	38022910	-0.000271
184311202	103721823	540444	10000.000000	15151	12973	1.000000	22859	6970	1.000000	38302199	-0.000280
184338130	103672929	541038	10000.000000	15137	12626	1.000000	22906	7045	1.000000	38581844	-0.000361
184352811	103678017	539116	10000.000000	15260	12543	1.000000	23076	7164	1.000000	38861332	-0.000380
184317297	103697063	539724	10000.000000	15381	12570	1.000000	22875	7208	1.000000	39140569	-0.000584
184340635	103699062	539715	10000.000000	15021	13157	1.000000	22914	7012	1.000000	39419640	-0.000286
184336084	103668289	539191	10000.000000	15255	12723	1.000000	22956	7028	1.000000	39698272	-0.000564
npatches	nstrain	runtime	dt	init_x	init_y	init_y_blood	init_z	init_S	beta0	beta1	beta2	beta3	mean_beta	B	d	delta	delta_blood	b[0]	mut	m	CTL	c	g	epsilon	k	het	lambda	rho	omega	x_max	patch.dyna	DELTA	A	VA
10000	1	100.000000	0.001000	21900	9499	5000000	0.001000	10000000	6.944425	4.768239	5.530064	6.342770	6	800000000	0.010000	1.000000	432.000000	80000	0.000050	0.004800	0	0.500000	0.000000	2.500000	1.000000	0.500000	0.001000	0.001000	0.010000	31872	0	10.000000	7.000000	1.000000
sus	inf	inf_blood	z	x[0]	y[0][0]	z[0]	x[1]	y[1][0]	z[1]	S[0]	synchrony
219000000	94990000	5000000	10.000000	21900	9499	0.001000	21900	9499	0.001000	10000000	0.000000
185686914	94326730	492073	3941.516320	15599	11439	0.394152	21562	7475	0.394152	10345181	0.000000
204345950	73554363	383303	6325.803353	17186	9371	0.632580	23419	5492	0.632580	10619816	0.000000
215427035	63970743	333019	7771.765723	18515	8259	0.777177	24908	4308	0.777177	10865385	0.000000
221736534	58870430	306493	8648.676577	18984	7875	0.864868	25822	3846	0.864868	11093179	0.000000
225496123	55939409	291368	9180.483393	19223	7444	0.918048	26197	3655	0.918048	11311715	0.000000
227705236	54230628	282436	9503.000201	19513	7252	0.950300	26557	3296	0.950300	11522956	0.000000
229047939	53233207	277771	9698.592075	19603	7122	0.969859	26937	3006	0.969859	11730689	0.000000
229875251	52619034	274462	9817.209710	19760	7050	0.981721	27356	2860	0.981721	11936638	0.000000
230386158	52218292	272099	9889.145947	19915	7068	0.988915	27155	2891	0.988915	12140867	0.000000
230697763	52014644	270987	9932.772025	19824	7052	0.993277	27077	3073	0.993277	12343741	0.000000
230901110	51859983	271142	9959.229270	19841	6830	0.995923	27009	2989	0.995923	12545287	0.000000
230959457	51801182	270474	9975.274394	19915	6885	0.997527	26816	3023	0.997527	12746730	0.000000
231043370	51755419	269875	9985.005037	19909	6921	0.998501	27286	2823	0.998501	12947838	0.000000
231065274	51725593	269208	9990.906233	19997	6893	0.999091	27175	2958	0.999091	13148224	0.000000
231114969	51690888	268171	9994.485041	19864	7055	0.999449	26957	3002	0.999449	13348178	0.000000
231130819	51708140	268920	9996.655426	19785	7022	0.999666	27123	2874	0.999666	13547211	0.000000
231131229	51672694	267559	9997.971667	19721	7182	0.999797	27165	3032	0.999797	13747167	0.000000
231120564	51694985	269214	9998.769908	19855	6930	0.999877	27109	2916	0.999877	13945800	0.000000
231151568	51657821	269114	9999.254005	19772	6959	0.999925	26844	2946	0.999925	14144301	0.000000
231119658	51686578	269195	9999.547588	19877	7051	0.999955	27062	2972	0.999955	14342546	0.000000
231149230	51664769	268865	9999.725632	19851	6899	0.999973	27070	2840	0.999973	14540756	0.000000
231178795	51651920	268257	9999.833608	19756	6974	0.999983	27350	2743	0.999983	14738248	0.000000
231168869	51660551	268514	9999.899091	19734	7034	0.999990	27302	2898	0.999990	14935632	0.000000
231181543	51664971	268726	9999.938803	19872	7005	0.999994	27504	2544	0.999994	15132934	0.000000
231150450	51665627	269414	9999.962887	19873	6981	0.999996	27187	3008	0.999996	15330127	0.000000
231151745	51658332	268207	9999.977493	20109	6853	0.999998	27035	2914	0.999998	15526691	0.000000
231129672	51679751	269361	9999.986350	20035	7015	0.999999	26809	3039	0.999999	15722959	0.000000
231136040	51680999	269140	9999.991722	20059	6829	0.999999	27076	3063	0.999999	15918865	0.000000
231150478	51681315	268504	9999.994980	19974	6938	0.999999	27005	2953	0.999999	16114945	0.000000
231162951	51663764	270001	9999.996955	19829	6917	1.000000	27218	3029	1.000000	16309134	0.000000
231156629	51659369	268745	9999.998154	19542	7224	1.000000	26850	3046	1.000000	16503806	0.000000
231156198	51673543	269512	9999.998880	19821	7038	1.000000	27216	3012	1.000000	16698624	0.000000
231160600	51665230	267788	9999.999321	20002	6872	1.000000	26893	3082	1.000000	16893219	0.000000
231149046	51642391	268973	9999.999588	19792	7114	1.000000	27034	3063	1.000000	17088207	0.000000
231153984	51652282	268940	9999.999750	19717	7169	1.000000	27311	2862	1.000000	17282703	0.000000
231189009	51628011	269078	9999.999849	19724	7023	1.000000	27488	2826	1.000000	17476201	0.000000
231209779	51638830	269620	9999.999908	19684	6944	1.000000	27132	3015	1.000000	17669582	0.000000
231172161	51664207	269173	9999.999944	19829	7182	1.000000	27193	2908	1.000000	17862359	0.000000
231159034	51655050	269555	9999.999966	19849	6957	1.000000	27252	2912	1.000000	18056069	0.000000
231160853	51672239	269228	9999.999980	20047	7056	1.000000	27233	2827	1.000000	18249155	-1.#IND00
231153581	51663221	268890	9999.999988	19862	7028	1.000000	27254	2943	1.000000	18441459	-0.000000
231174589	51650443	268711	9999.999992	19850	6903	1.000000	27091	2861	1.000000	18632678	-0.008974
231163010	51673049	269884	9999.999995	19731	7106	1.000000	27576	2824	1.000000	18824246	-0.003524
231163551	51650272	269022	9999.999997	19874	6934	1.000000	26977	3100	1.000000	19015375	0.001145
231187984	51651267	269368	9999.999998	20106	6887	1.000000	26993	3067	1.000000	19206834	0.001345
231186046	51655329	269257	9999.999999	20081	6793	1.000000	26738	3244	1.000000	19396792	-0.000781
231134645	51697543	268936	9999.999999	19555	7113	1.000000	26661	3088	1.000000	19587825	-0.000348
231145813	51681592	269740	10000.000000	19494	7170	1.000000	27256	2891	1.000000	19779039	-0.000639
231153503	51672265	268457	10000.000000	19748	6991	1.000000	27062	2885	1.000000	19969419	0.001159
231151745	51667281	269106	10000.000000	19869	6900	1.000000	27049	2992	1.000000	20159254	0.002116
231156211	51687352	268781	10000.000000	19951	6787	1.000000	26952	3132	1.000000	20349775	0.002018
231139227	51661538	268749	10000.000000	20086	6744	1.000000	26979	2939	1.000000	20539076	0.002760
231169436	51650150	268259	10000.000000	20130	6720	1.000000	26940	3044	1.000000	20727499	0.003059
231182277	51647717	268343	10000.000000	19872	7043	1.000000	27351	2925	1.000000	20915614	0.001577
231154121	51675263	269875	10000.000000	19663	7257	1.000000	27394	2723	1.000000	21103780	0.001287
231149245	51658757	268879	10000.000000	19822	6950	1.000000	27341	2804	1.000000	21291456	0.000497
231165595	51669069	268597	10000.000000	19642	7156	1.000000	27216	2719	1.000000	21479606	0.000092
231183128	51644300	268403	10000.000000	19743	7100	1.000000	27462	2801	1.000000	21667212	0.000048
231132434	51681090	268885	10000.000000	19809	6873	1.000000	27218	2892	1.000000	21853892	0.000020
231162358	51649263	269581	10000.000000	19746	7034	1.000000	26986	3070	1.000000	22041944	0.000099
231202850	51642080	269087	10000.000000	19691	7091	1.000000	27239	2976	1.000000	22229288	0.000061
231159872	51673807	269698	10000.000000	19960	6741	1.000000	27213	2864	1.000000	22416176	-0.000457
231142136	51676283	268442	10000.000000	19517	7235	1.000000	26840	2977	1.000000	22602293	-0.001310
231156970	51654684	269535	10000.000000	19864	6831	1.000000	27235	2856	1.000000	22787707	0.000199
231159016	51662020	269079	10000.000000	19964	6863	1.000000	27297	2958	1.000000	22973218	0.000363
231155714	51657599	269095	10000.000000	19962	6866	1.000000	27174	2937	1.000000	23157489	0.000920
231124662	51662488	269040	10000.000000	19592	7097	1.000000	27216	2869	1.000000	23342516	0.003802
231135846	51663443	270006	10000.000000	20237	6753	1.000000	27084	2960	1.000000	23527052	0.003410
231150555	51663294	268270	10000.000000	19704	7297	1.000000	27396	2573	1.000000	23712349	0.003589
231129246	51682487	268771	10000.000000	19731	6929	1.000000	27303	2809	1.000000	23896897	0.003941
231168808	51646886	269261	10000.000000	19700	7162	1.000000	27154	3074	1.000000	24079939	0.005028
231163645	51670157	269713	10000.000000	20004	6718	1.000000	26891	3028	1.000000	24262884	0.005830
231162677	51670091	269440	10000.000000	19708	7028	1.000000	27032	2901	1.000000	24445403	0.005909
231151546	51652452	269497	10000.000000	19619	7253	1.000000	27332	2833	1.000000	24627633	0.005546
231155124	51663260	269613	10000.000000	19625	6928	1.000000	27073	3075	1.000000	24810854	0.005739
231176578	51643438	268929	10000.000000	19660	7033	1.000000	27135	2962	1.000000	24992697	0.005479
231160328	51644228	269255	10000.000000	20007	7156	1.000000	27200	2886	1.000000	25174467	0.005310
231169905	51675894	268271	10000.000000	19880	6953	1.000000	27258	2846	1.000000	25356250	0.004378
231142723	51681768	269110	10000.000000	19520	7383	1.000000	27420	2889	1.000000	25537999	0.005366
231148440	51662262	269769	10000.000000	19782	6893	1.000000	27242	2901	1.000000	25718992	0.005340
231151997	51663400	269597	10000.000000	19782	6859	1.000000	27304	2847	1.000000	25898903	0.005446
231148469	51681686	268517	10000.000000	19811	6997	1.000000	27365	2788	1.000000	26080182	0.006084
231171602	51652281	269134	10000.000000	19776	7125	1.000000	27410	2864	1.000000	26261112	0.006381
231161953	51648215	269416	10000.000000	19996	6889	1.000000	27131	3039	1.000000	26441420	0.006554
231173136	51649831	268934	10000.000000	19928	7068	1.000000	26843	3076	1.000000	26620808	0.006300
231150677	51670688	269581	10000.000000	19716	7103	1.000000	27055	2973	1.000000	26800347	0.006055
231141471	51672328	269106	10000.000000	19601	7233	1.000000	27026	2914	1.000000	26980250	0.006002
231154435	51656534	268068	10000.000000	19758	6965	1.000000	27000	2909	1.000000	27158717	0.005785
231181784	51650815	268292	10000.000000	19958	6899	1.000000	27245	2970	1.000000	27338300	0.005500
231149970	51658658	269541	10000.000000	20024	6771	1.000000	27237	2935	1.000000	27516776	0.005509
231181291	51661728	269284	10000.000000	19801	6888	1.000000	27099	2915	1.000000	27694857	0.005361
231132768	51680846	268095	10000.000000	19947	6943	1.000000	27425	2802	1.000000	27873413	0.005704
231169437	51672232	267897	10000.000000	20079	6753	1.000000	27082	2923	1.000000	28051122	0.005903
231167359	51653710	269319	10000.000000	19559	7183	1.000000	27013	3100	1.000000	28228578	0.005891
231160906	51672592	269836	10000.000000	19666	7003	1.000000	26851	3165	1.000000	28405645	0.005620
231154595	51661100	270067	10000.000000	19896	6879	1.000000	27044	3033	1.000000	28582838	0.005692
231162122	51649410	268126	10000.000000	19666	7151	1.000000	26874	3069	1.000000	28759259	0.005740
231184020	51657644	268405	10000.000000	20006	6944	1.000000	26680	3056	1.000000	28935501	0.005661
231138708	51681323	268991	10000.000000	19620	7211	1.000000	27209	2894	1.000000	29111345	0.005663
npatches	nstrain	runtime	dt	init_x	init_y	init_y_blood	init_z	init_S	beta0	beta1	beta2	beta3	mean_beta	B	d	delta	delta_blood	b[0]	mut	m	CTL	c	g	epsilon	k	het	lambda	rho	omega	x_max	patch.dyna	DELTA	A	VA
10000	1	100.000000	0.001000	21900	9499	5000000	0.001000	10000000	8.927960	8.869831	6.867883	4.925865	6	800000000	0.010000	1.000000	432.000000	80000	0.000050	0.004800	0	0.500000	0.000000	2.500000	2.000000	0.500000	0.001000	0.001000	0.010000	31872	0	10.000000	7.000000	1.000000
sus	inf	inf_blood	z	x[0]	y[0][0]	z[0]	x[1]	y[1][0]	z[1]	S[0]	synchrony
219000000	94990000	5000000	10.000000	21900	9499	0.001000	21900	9499	0.001000	10000000	0.000000
193122753	80754955	421591	3941.516320	13023	12028	0.394152	13202	11948	0.394152	10332082	0.000000
223748786	51348630	267837	6325.803353	15667	8845	0.632580	15658	8884	0.632580	10561579	0.000000
242099896	38929999	203657	7771.765723	16943	7466	0.777177	17078	7567	0.777177	10739990	0.000000
252343600	32784601	170368	8648.676577	17959	6836	0.864868	18003	6890	0.864868	10891477	0.000000
258221950	29438401	152918	9180.483393	18468	6356	0.918048	18638	6495	0.918048	11027934	0.000000
261739545	27511183	143992	9503.000201	18870	6159	0.950300	18855	6105	0.950300	11154811	0.000000
263835250	26384155	137366	9698.592075	18600	6214	0.969859	18981	5947	0.969859	11276558	0.000000
265106265	25695797	134060	9817.209710	19281	5955	0.981721	19069	6083	0.981721	11394664	0.000000
265876888	25294865	131534	9889.145947	18995	6069	0.988915	19497	5762	0.988915	11510299	0.000000
266352951	25052261	131387	9932.772025	19317	5752	0.993277	19689	5634	0.993277	11623823	0.000000
266664153	24880383	129604	9959.229270	19158	5994	0.995923	19277	5832	0.995923	11736213	0.000000
266820907	24805222	129305	9975.274394	19100	5885	0.997527	19422	5731	0.997527	11848443	0.000000
266916085	24747607	128862	9985.005037	19187	5974	0.998501	19460	5839	0.998501	11960876	0.000000
267009469	24709577	128214	9990.906233	19158	5961	0.999091	19340	5942	0.999091	12073149	0.000000
267007636	24706288	129155	9994.485041	19328	5884	0.999449	19563	5849	0.999449	12184878	0.000000
267067807	24661926	128088	9996.655426	19245	5872	0.999666	19303	5835	0.999666	12295996	0.000000
267081280	24666071	128536	9997.971667	19398	5691	0.999797	19288	5873	0.999797	12406999	0.000000
267087762	24670430	128432	9998.769908	19127	5929	0.999877	19581	5744	0.999877	12518586	0.000000
267049746	24664976	128579	9999.254005	19325	5629	0.999925	19404	5841	0.999925	12629934	0.000000
267107605	24640600	128336	9999.547588	19575	5663	0.999955	19894	5484	0.999955	12740178	0.000000
267098616	24663845	128309	9999.725632	19520	5793	0.999973	19655	5570	0.999973	12850018	0.000000
267133323	24640883	128356	9999.833608	19321	5688	0.999983	19595	5735	0.999983	12960167	0.000000
267090601	24669653	128714	9999.899091	19461	5780	0.999990	19385	5865	0.999990	13070037	0.000000
267100388	24661199	128900	9999.938803	19153	5760	0.999994	19346	5939	0.999994	13179741	0.000000
267111161	24639704	127817	9999.962887	19400	5739	0.999996	19671	5706	0.999996	13289428	0.000000
267111103	24659804	128090	9999.977493	19494	5595	0.999998	19435	5749	0.999998	13399199	0.000000
267087781	24659452	128565	9999.986350	19444	5877	0.999999	19377	5806	0.999999	13508457	0.000000
267102325	24662537	128487	9999.991722	19548	5795	0.999999	19240	6065	0.999999	13617407	0.000000
267090047	24660142	127997	9999.994980	19186	5917	0.999999	19207	5772	0.999999	13726290	0.000000
267095439	24640387	128320	9999.996955	19293	5833	1.000000	19139	6038	1.000000	13834745	0.000000
267149838	24633070	128034	9999.998154	19070	5986	1.000000	19175	5901	1.000000	13943645	0.000000
267112918	24653230	128398	9999.998880	19274	5898	1.000000	19498	5706	1.000000	14052237	0.000000
267092019	24655738	128471	9999.999321	19108	6034	1.000000	19440	5610	1.000000	14160344	0.000000
267122299	24659298	128643	9999.999588	19349	5757	1.000000	19309	5862	1.000000	14268475	0.000000
267113791	24646662	128825	9999.999750	19443	5728	1.000000	19462	5934	1.000000	14377345	0.000000
267118091	24658039	127360	9999.999849	19901	5522	1.000000	19024	6103	1.000000	14485498	0.000000
267088896	24667096	128028	9999.999908	19188	5958	1.000000	19608	5699	1.000000	14593714	0.000000
267095003	24670516	128235	9999.999944	19170	5975	1.000000	19225	5943	1.000000	14701488	0.000000
267084735	24661153	128177	9999.999966	19190	5837	1.000000	19294	5755	1.000000	14808418	0.000000
267111981	24647476	127864	9999.999980	19391	5772	1.000000	19267	5890	1.000000	14915434	-1.#IND00
267101589	24648498	128267	9999.999988	19271	5776	1.000000	19417	5681	1.000000	15022635	0.003200
267101135	24653031	128625	9999.999992	19305	5819	1.000000	19538	5803	1.000000	15129125	0.004212
267123008	24651018	128351	9999.999995	19354	5835	1.000000	19588	5683	1.000000	15236604	0.013403
267108712	24649698	128551	9999.999997	19327	6038	1.000000	19578	5550	1.000000	15343310	0.009669
267092858	24639952	127589	9999.999998	18971	6064	1.000000	19550	5559	1.000000	15450193	0.006751
267125312	24651973	128358	9999.999999	19207	5847	1.000000	19553	5641	1.000000	15556073	0.007797
267059979	24669295	127762	9999.999999	19091	5994	1.000000	19111	5941	1.000000	15662918	0.005031
267131104	24636557	128345	10000.000000	19294	5870	1.000000	19222	5937	1.000000	15768899	0.002355
267104985	24655753	128162	10000.000000	19225	5814	1.000000	19213	5830	1.000000	15875595	0.003630
267091226	24647975	128574	10000.000000	19339	5764	1.000000	19994	5454	1.000000	15981304	0.003700
267098612	24662759	129014	10000.000000	19378	5666	1.000000	19462	5837	1.000000	16086885	0.002787
267075927	24670072	128319	10000.000000	19641	5721	1.000000	19790	5762	1.000000	16192164	0.003353
267092327	24652254	128471	10000.000000	19330	5718	1.000000	19368	5872	1.000000	16297235	0.003297
267120462	24664220	127699	10000.000000	19368	5764	1.000000	19559	5682	1.000000	16401404	0.002766
267107739	24660231	128822	10000.000000	19142	6077	1.000000	19405	5862	1.000000	16506357	0.002736
267078913	24668015	128634	10000.000000	19073	6108	1.000000	19460	5751	1.000000	16611321	0.002344
267095076	24651378	128510	10000.000000	19072	5842	1.000000	19498	5758	1.000000	16715824	0.001667
267128933	24638262	128886	10000.000000	19211	5978	1.000000	19255	5944	1.000000	16819925	0.001564
267103030	24661243	128153	10000.000000	19247	5919	1.000000	19445	5928	1.000000	16923743	0.001780
267094560	24656969	128360	10000.000000	19371	5869	1.000000	19469	5707	1.000000	17027211	0.001325
267125488	24652824	129077	10000.000000	19609	5722	1.000000	19331	5683	1.000000	17131375	0.001714
267147889	24633977	128474	10000.000000	19399	5837	1.000000	19439	5743	1.000000	17235715	0.001308
267134029	24648938	128332	10000.000000	18770	6137	1.000000	19386	5756	1.000000	17339329	0.000664
267112008	24662396	128464	10000.000000	19321	5692	1.000000	19551	6028	1.000000	17442720	0.000879
267096414	24644675	128328	10000.000000	18994	6050	1.000000	19251	5658	1.000000	17545756	0.001532
267101024	24650895	127762	10000.000000	19362	5819	1.000000	19289	5853	1.000000	17648431	0.001425
267108485	24647210	127950	10000.000000	19263	5747	1.000000	19482	5648	1.000000	17751592	0.000650
267114594	24624645	128557	10000.000000	19383	5820	1.000000	19461	5673	1.000000	17855042	0.000592
267086749	24683239	128126	10000.000000	19512	5682	1.000000	19347	5756	1.000000	17957515	0.001350
267070956	24649733	128583	10000.000000	19146	5851	1.000000	19303	5787	1.000000	18060781	0.001155
267080395	24665028	128788	10000.000000	19772	5527	1.000000	19485	5570	1.000000	18162677	-0.000053
267104322	24656565	128077	10000.000000	19088	5801	1.000000	19574	5828	1.000000	18264811	-0.000469
267108375	24645047	128372	10000.000000	19298	5842	1.000000	19457	5806	1.000000	18367365	0.000899
267101017	24650838	128409	10000.000000	19365	5891	1.000000	19329	5853	1.000000	18469037	0.000722
267111200	24660391	128237	10000.000000	19124	5919	1.000000	19524	5534	1.000000	18570945	0.001103
267081486	24682155	128481	10000.000000	19620	5733	1.000000	19684	5772	1.000000	18671904	0.001039
267098423	24658259	127816	10000.000000	19312	5863	1.000000	19528	5777	1.000000	18773099	0.001717
267073241	24668686	128535	10000.000000	19319	5938	1.000000	19456	5776	1.000000	18874554	0.002167
267082107	24668197	129206	10000.000000	19414	5804	1.000000	19259	6114	1.000000	18975395	0.001784
267096969	24650648	128791	10000.000000	19426	5834	1.000000	19444	5859	1.000000	19076862	0.002076
267097539	24642921	128507	10000.000000	19034	5894	1.000000	19384	5858	1.000000	19177728	0.001718
267107178	24657366	127896	10000.000000	19313	5744	1.000000	19477	5822	1.000000	19278573	0.001797
267105658	24666493	128413	10000.000000	19321	5814	1.000000	19443	5409	1.000000	19379613	0.001748
267091668	24662216	128058	10000.000000	19361	5866	1.000000	19649	5645	1.000000	19480254	0.001612
267117159	24657118	128396	10000.000000	19316	5709	1.000000	19327	5855	1.000000	19580889	0.001668
267107525	24644733	128562	10000.000000	19408	5562	1.000000	19543	5751	1.000000	19681414	0.001759
267108595	24652841	128332	10000.000000	19240	5962	1.000000	19312	5907	1.000000	19781094	0.002541
267097885	24650203	127995	10000.000000	19333	5788	1.000000	18951	6067	1.000000	19881082	0.002502
267093195	24666529	127599	10000.000000	19212	5946	1.000000	19245	5771	1.000000	19980949	0.002317
267093498	24650149	128212	10000.000000	19225	5832	1.000000	19211	6087	1.000000	20080244	0.002237
267119728	24655402	128088	10000.000000	19302	5748	1.000000	19424	5779	1.000000	20179291	0.002203
267101236	24642741	129028	10000.000000	19103	6133	1.000000	19618	5802	1.000000	20278385	0.002038
267117297	24630886	128062	10000.000000	19371	5862	1.000000	19300	5804	1.000000	20377776	0.001576
267148894	24650753	128189	10000.000000	19629	5801	1.000000	19391	5827	1.000000	20476002	0.001454
267105946	24664497	128610	10000.000000	19529	5784	1.000000	19279	5706	1.000000	20574506	0.001466
267082273	24668917	129059	10000.000000	19243	5782	1.000000	19530	5712	1.000000	20673687	0.001492
267097031	24664037	128712	10000.000000	19121	6014	1.000000	19342	6002	1.000000	20772313	0.001327
267070704	24675824	129164	10000.000000	18879	6185	1.000000	19714	5582	1.000000	20870665	0.001306
267071527	24660130	128360	10000.000000	19413	5560	1.000000	19209	5919	1.000000	20968930	0.001267
npatches	nstrain	runtime	dt	init_x	init_y	init_y_blood	init_z	init_S	beta0	beta1	beta2	beta3	mean_beta	B	d	delta	delta_blood	b[0]	mut	m	CTL	c	g	epsilon	k	het	lambda	rho	omega	x_max	patch.dyna	DELTA	A	VA
10000	1	100.000000	0.001000	21900	9499	5000000	0.001000	10000000	8.315155	8.886606	4.958600	5.825501	6	800000000	0.010000	1.000000	432.000000	80000	0.000050	0.004800	0	0.500000	0.000000	2.500000	3.000000	0.500000	0.001000	0.001000	0.010000	31872	0	10.000000	7.000000	1.000000
sus	inf	inf_blood	z	x[0]	y[0][0]	z[0]	x[1]	y[1][0]	z[1]	S[0]	synchrony
219000000	94990000	5000000	10.000000	21900	9499	0.001000	21900	9499	0.001000	10000000	0.000000
200841875	68685846	358495	3941.516320	14834	9970	0.394152	13875	10555	0.394152	10317200	0.000000
241452044	35182227	183392	6325.803353	18907	5988	0.632580	18136	6227	0.632580	10502744	0.000000
264617378	22807146	119074	7771.765723	21184	4460	0.777177	20018	5235	0.777177	10625805	0.000000
276728213	17180230	89460	8648.676577	22381	3855	0.864868	21238	4387	0.864868	10716243	0.000000
283499755	14239066	74292	9180.483393	23425	3331	0.918048	21880	4142	0.918048	10789415	0.000000
287355740	12605806	65722	9503.000201	23364	3355	0.950300	22165	3881	0.950300	10852415	0.000000
289748238	11609111	60434	9698.592075	24617	2703	0.969859	22517	3640	0.969859	10909136	0.000000
291189303	11033510	57773	9817.209710	24418	3166	0.981721	22519	3550	0.981721	10961907	0.000000
292026163	10694251	55676	9889.145947	24275	2982	0.988915	23088	3401	0.988915	11012488	0.000000
292598926	10471430	54592	9932.772025	24368	3031	0.993277	23153	3387	0.993277	11061660	0.000000
292957197	10332709	53967	9959.229270	24382	2939	0.995923	22804	3526	0.995923	11109368	0.000000
293146429	10268855	53482	9975.274394	24637	2887	0.997527	23177	3350	0.997527	11157468	0.000000
293281705	10219705	52923	9985.005037	24746	2742	0.998501	23159	3595	0.998501	11204458	0.000000
293316754	10198970	53100	9990.906233	24122	3021	0.999091	23070	3429	0.999091	11251458	0.000000
293392546	10164288	53015	9994.485041	24522	2830	0.999449	23124	3484	0.999449	11298891	0.000000
293407869	10158315	52988	9996.655426	24452	2901	0.999666	22832	3698	0.999666	11345274	0.000000
293440068	10149030	52927	9997.971667	24736	2710	0.999797	22950	3424	0.999797	11391244	0.000000
293455245	10147613	52375	9998.769908	24468	2978	0.999877	22675	3510	0.999877	11437635	0.000000
293449643	10144723	52970	9999.254005	24497	2737	0.999925	23111	3622	0.999925	11484229	0.000000
293492940	10127950	52431	9999.547588	25034	2661	0.999955	23033	3422	0.999955	11530872	0.000000
293489160	10131257	52539	9999.725632	25117	2636	0.999973	22889	3552	0.999973	11577251	0.000000
293455979	10124116	52572	9999.833608	24302	3002	0.999983	22898	3506	0.999983	11623493	0.000000
293469949	10124888	52470	9999.899091	24168	3057	0.999990	22629	3723	0.999990	11668949	0.000000
293481020	10130708	53134	9999.938803	24837	2563	0.999994	22593	3704	0.999994	11714405	0.000000
293481290	10128405	52778	9999.962887	24778	2707	0.999996	23304	3395	0.999996	11760131	0.000000
293510045	10125127	52942	9999.977493	24462	2892	0.999998	22984	3380	0.999998	11806057	0.000000
293472741	10137688	52949	9999.986350	24668	2747	0.999999	23366	3362	0.999999	11850955	0.000000
293475691	10126843	52497	9999.991722	24666	2832	0.999999	22682	3638	0.999999	11896470	0.000000
293491368	10120061	52837	9999.994980	24714	2802	0.999999	23551	3222	0.999999	11941563	0.000000
293458105	10133488	52429	9999.996955	24496	2953	1.000000	23277	3438	1.000000	11987172	0.000000
293492254	10124853	52840	9999.998154	24651	2779	1.000000	23266	3454	1.000000	12032462	0.000000
293459053	10138410	52556	9999.998880	25050	2582	1.000000	22686	3680	1.000000	12078027	0.000000
293438948	10139330	52796	9999.999321	24587	2879	1.000000	23154	3344	1.000000	12122858	0.000000
293476499	10127914	52987	9999.999588	24325	3069	1.000000	23265	3337	1.000000	12168341	0.000000
293472092	10120956	52490	9999.999750	24350	2814	1.000000	23261	3371	1.000000	12213280	0.000000
293477538	10127273	52860	9999.999849	24649	2863	1.000000	23259	3377	1.000000	12258164	0.000000
293458993	10148495	52561	9999.999908	24429	2992	1.000000	23105	3410	1.000000	12303411	0.000000
293474902	10130396	52351	9999.999944	24829	2676	1.000000	23042	3398	1.000000	12348810	0.000000
293471548	10130546	52523	9999.999966	24783	2728	1.000000	23053	3515	1.000000	12393564	0.000000
293480800	10121794	53019	9999.999980	24887	2626	1.000000	23055	3437	1.000000	12438115	-1.#IND00
293517708	10110871	52796	9999.999988	24670	2813	1.000000	22676	3693	1.000000	12482965	0.008000
293474537	10130596	52801	9999.999992	24747	2691	1.000000	23070	3391	1.000000	12528211	0.010233
293480419	10128508	52616	9999.999995	24399	2852	1.000000	23071	3433	1.000000	12572628	0.004417
293491650	10115706	52407	9999.999997	24371	3051	1.000000	23283	3371	1.000000	12617436	0.005621
293497929	10119851	53090	9999.999998	24449	2908	1.000000	23092	3454	1.000000	12661865	0.008750
293476414	10126518	52927	9999.999999	24643	2843	1.000000	23179	3367	1.000000	12706078	0.009949
293448489	10147572	53069	9999.999999	24507	2774	1.000000	23009	3488	1.000000	12750351	0.005662
293484449	10122101	52907	10000.000000	25342	2519	1.000000	23008	3448	1.000000	12794371	0.006864
293477653	10117316	52794	10000.000000	25010	2749	1.000000	23343	3322	1.000000	12838304	0.003612
293487537	10122902	53229	10000.000000	24225	3066	1.000000	22889	3630	1.000000	12882942	0.005933
293479883	10133964	52642	10000.000000	24458	2937	1.000000	23145	3427	1.000000	12927360	0.005387
293465514	10120615	52978	10000.000000	24774	2756	1.000000	23367	3342	1.000000	12971328	0.010413
293474733	10131109	53208	10000.000000	24734	2793	1.000000	22945	3395	1.000000	13015313	0.012944
293472229	10135397	52734	10000.000000	24856	2766	1.000000	23237	3397	1.000000	13059534	0.012348
293471848	10140029	52924	10000.000000	24970	2754	1.000000	23150	3140	1.000000	13103564	0.010839
293474639	10134100	52591	10000.000000	24667	2830	1.000000	23041	3310	1.000000	13147456	0.010661
293494923	10120620	52854	10000.000000	24981	2699	1.000000	23191	3344	1.000000	13191107	0.009388
293497565	10125315	52829	10000.000000	25045	2711	1.000000	23227	3274	1.000000	13234756	0.009150
293480992	10129536	52628	10000.000000	24778	2758	1.000000	23068	3472	1.000000	13277754	0.008387
293454947	10150393	52744	10000.000000	24714	2824	1.000000	23188	3399	1.000000	13320659	0.006502
293422584	10151463	53027	10000.000000	24719	2817	1.000000	22826	3448	1.000000	13364435	0.006502
293455232	10142887	52866	10000.000000	24744	2780	1.000000	23381	3376	1.000000	13407541	0.006701
293488387	10124838	52768	10000.000000	24488	2897	1.000000	23151	3453	1.000000	13450793	0.004756
293477289	10130865	53047	10000.000000	24191	3144	1.000000	22853	3526	1.000000	13494591	0.003907
293458688	10136719	52669	10000.000000	24454	2850	1.000000	22959	3562	1.000000	13537852	0.003864
293467611	10124287	52813	10000.000000	24955	2773	1.000000	23064	3402	1.000000	13580812	0.003853
293503336	10108497	52863	10000.000000	24582	2847	1.000000	23421	3487	1.000000	13623683	0.003977
293494849	10124329	52570	10000.000000	24350	2945	1.000000	23104	3417	1.000000	13666443	0.004846
293468380	10129108	52864	10000.000000	24437	2852	1.000000	23273	3395	1.000000	13709019	0.004518
293451643	10146497	52536	10000.000000	24904	2773	1.000000	22879	3438	1.000000	13751850	0.004211
293424541	10145145	52383	10000.000000	25011	2609	1.000000	22980	3505	1.000000	13794521	0.004412
293444017	10147554	52654	10000.000000	25023	2747	1.000000	22976	3467	1.000000	13837167	0.004257
293466029	10137167	53127	10000.000000	24772	2794	1.000000	23005	3492	1.000000	13879385	0.003625
293474797	10125248	52805	10000.000000	24442	2910	1.000000	23555	3116	1.000000	13922109	0.003111
293483203	10144376	52239	10000.000000	24441	2957	1.000000	23217	3386	1.000000	13964574	0.003238
293450770	10143089	52330	10000.000000	24826	2701	1.000000	23055	3447	1.000000	14007076	0.003191
293446033	10139446	52956	10000.000000	24571	2867	1.000000	23077	3402	1.000000	14049150	0.003061
293427111	10155908	53116	10000.000000	24979	2722	1.000000	23035	3439	1.000000	14091675	0.002993
293460190	10135729	53357	10000.000000	24692	2710	1.000000	23309	3472	1.000000	14133941	0.002941
293458976	10127533	52895	10000.000000	24752	2774	1.000000	23283	3344	1.000000	14175578	0.002970
293471418	10123915	52588	10000.000000	24670	2929	1.000000	23256	3274	1.000000	14217225	0.002860
293471618	10125824	52868	10000.000000	24476	2947	1.000000	23284	3283	1.000000	14258877	0.002586
293458132	10141909	52643	10000.000000	24369	2924	1.000000	23303	3382	1.000000	14301134	0.002200
293444808	10132479	52906	10000.000000	24450	2855	1.000000	22852	3426	1.000000	14343355	0.002706
293457178	10134245	53009	10000.000000	24675	2683	1.000000	23151	3342	1.000000	14385729	0.002862
293499492	10125843	52650	10000.000000	24544	2933	1.000000	22798	3471	1.000000	14427227	0.002970
293528829	10110800	52622	10000.000000	24459	2799	1.000000	22932	3535	1.000000	14468390	0.002905
293503617	10123182	52751	10000.000000	24644	2855	1.000000	22831	3409	1.000000	14510552	0.002476
293441714	10149695	53012	10000.000000	24715	2741	1.000000	23200	3451	1.000000	14552410	0.002041
293447799	10136046	52996	10000.000000	24415	3050	1.000000	23160	3493	1.000000	14593731	0.001905
293494466	10119627	52577	10000.000000	24040	2912	1.000000	22729	3550	1.000000	14635186	0.003272
293471493	10134730	53133	10000.000000	24491	2946	1.000000	23092	3523	1.000000	14676612	0.002907
293477005	10137193	52655	10000.000000	24454	2802	1.000000	22833	3459	1.000000	14717751	0.004022
293476985	10130747	52355	10000.000000	24676	2799	1.000000	23240	3421	1.000000	14759029	0.004258
293488180	10122182	52680	10000.000000	24970	2656	1.000000	23049	3511	1.000000	14800131	0.003754
293473696	10122683	52402	10000.000000	25289	2715	1.000000	22962	3527	1.000000	14841696	0.003751
293477132	10130987	52643	10000.000000	24708	2881	1.000000	22746	3524	1.000000	14883032	0.003475
293483833	10125900	52705	10000.000000	24828	2616	1.000000	23109	3361	1.000000	14924229	0.003256
293471211	10121644	52737	10000.000000	24651	2819	1.000000	23313	3432	1.000000	14965341	0.003075
npatches	nstrain	runtime	dt	init_x	init_y	init_y_blood	init_z	init_S	beta0	beta1	beta2	beta3	mean_beta	B	d	delta	delta_blood	b[0]	mut	m	CTL	c	g	epsilon	k	het	lambda	rho	omega	x_max	patch.dyna	DELTA	A	VA
10000	1	100.000000	0.001000	21900	9499	5000000	0.001000	10000000	3.281101	7.302173	6.893606	5.831191	6	800000000	0.010000	1.000000	432.000000	80000	0.000050	0.004800	0	0.500000	0.000000	2.500000	4.000000	0.500000	0.001000	0.001000	0.010000	31872	0	10.000000	7.000000	1.000000
sus	inf	inf_blood	z	x[0]	y[0][0]	z[0]	x[1]	y[1][0]	z[1]	S[0]	synchrony
219000000	94990000	5000000	10.000000	21900	9499	0.001000	21900	9499	0.001000	10000000	0.000000
206441998	59303168	309439	3941.516320	27009	2386	0.394152	17510	7495	0.394152	10306493	0.000000
255083040	24400708	128199	6325.803353	30774	420	0.632580	22690	3751	0.632580	10458209	0.000000
280898626	13233279	68878	7771.765723	31661	128	0.777177	25777	2118	0.777177	10540476	0.000000
293417980	8623776	44806	8648.676577	31658	76	0.864868	28120	1255	0.864868	10589553	0.000000
299996514	6333220	33134	9180.483393	31853	65	0.918048	29320	857	0.918048	10621350	0.000000
303693876	5085648	26465	9503.000201	31977	34	0.950300	29996	527	0.950300	10643396	0.000000
305905651	4333797	22940	9698.592075	31931	24	0.969859	30502	462	0.969859	10659812	0.000000
307310703	3891963	20416	9817.209710	32006	27	0.981721	30587	341	0.981721	10673054	0.000000
308184829	3609345	18560	9889.091068	31748	31	0.988915	30993	326	0.988915	10683942	0.000000
308748792	3431881	17789	9932.738743	31846	15	0.993277	31193	204	0.993277	10693209	0.000000
309098525	3315761	17316	9959.209086	31641	20	0.995923	31188	180	0.995923	10701177	0.000000
309330936	3231169	16921	9975.195985	31601	22	0.997527	31217	209	0.997527	10708978	0.000000
309492474	3189612	16621	9984.957485	31928	22	0.998501	31162	221	0.998501	10716406	0.000000
309585911	3164277	16391	9990.877394	31750	9	0.999091	31319	264	0.999091	10723331	0.000000
309656094	3139427	16368	9994.467552	31968	29	0.999449	31243	228	0.999449	10730226	0.000000
309689282	3134739	16347	9996.644820	31639	25	0.999666	31068	205	0.999666	10736944	0.000000
309688435	3122899	16349	9997.962815	31745	20	0.999797	31289	253	0.999797	10743351	0.000000
309729674	3109549	16129	9998.764540	31967	16	0.999877	31006	274	0.999877	10749548	0.000000
309765185	3105122	16184	9999.250749	31857	19	0.999925	30958	386	0.999925	10756338	0.000000
309730997	3102899	16102	9999.545613	31997	11	0.999955	31176	287	0.999955	10762885	0.000000
309758849	3095457	15789	9999.724435	31908	21	0.999973	31439	245	0.999973	10769091	0.000000
309762523	3098263	16436	9999.727069	32024	11	0.999983	31174	236	0.999983	10775497	0.000000
309766470	3097699	16143	9999.825418	31791	21	0.999990	31662	247	0.999990	10781646	0.000000
309773883	3095109	16200	9999.809009	31943	24	0.999994	31150	272	0.999994	10787834	0.000000
309769920	3098519	16234	9999.848558	31770	21	0.999996	31074	235	0.999996	10794252	0.000000
309757449	3097747	16192	9999.768168	31766	10	0.999998	31397	182	0.999998	10800542	0.000000
309770611	3099345	16114	9999.833472	32004	24	0.999999	31602	154	0.999999	10806827	0.000000
309751567	3099064	16480	9999.796439	31851	16	0.999999	31324	175	0.999999	10812961	0.000000
309779982	3104682	16075	9999.876550	31833	14	0.999999	31432	122	0.999999	10818845	0.000000
309755129	3099316	16508	9999.925133	31839	22	1.000000	31352	192	1.000000	10825225	0.000000
309765977	3096029	15895	9999.711136	31772	12	1.000000	31390	149	1.000000	10831279	0.000000
309776086	3098150	16135	9999.804414	31934	14	1.000000	31477	211	1.000000	10837439	0.000000
309771084	3098697	16161	9999.840520	31809	18	1.000000	31622	113	1.000000	10843575	0.000000
309754744	3107155	16265	9999.832432	31588	15	1.000000	31683	105	1.000000	10849635	0.000000
309751017	3104922	16459	9999.872122	31772	31	1.000000	31439	157	1.000000	10855581	0.000000
309780865	3095622	15966	9999.860872	31798	19	1.000000	31355	184	1.000000	10862078	0.000000
309765709	3095579	16076	9999.914200	31882	24	1.000000	31468	141	1.000000	10868197	0.000000
309765647	3092859	16309	9999.939953	31817	25	1.000000	31485	178	1.000000	10874237	0.000000
309768472	3098604	16177	9999.918045	31719	19	1.000000	31335	198	1.000000	10880151	0.000000
309757056	3103458	16301	9999.848102	31743	15	1.000000	31401	218	1.000000	10886394	-1.#IND00
309772339	3092665	16114	9999.907880	31615	12	1.000000	31237	223	1.000000	10892669	-1.#IND00
309756077	3099305	16051	9999.944134	31879	16	1.000000	31435	246	1.000000	10898815	0.021129
309749480	3099609	16360	9999.966120	31751	8	1.000000	30957	333	1.000000	10905029	0.007744
309788173	3093666	16037	9999.979453	31805	34	1.000000	31003	297	1.000000	10911093	0.009929
309771285	3094436	16235	9999.962502	31943	32	1.000000	30791	307	1.000000	10917522	0.006750
309775010	3095067	16214	9999.977259	32008	23	1.000000	30919	300	1.000000	10923782	0.003394
309776587	3092573	16262	9999.936625	31664	25	1.000000	31319	191	1.000000	10930114	0.003629
309762905	3090809	16227	9999.873016	31914	9	1.000000	31512	169	1.000000	10936404	0.005791
309766622	3097721	15956	9999.894479	31570	9	1.000000	31347	198	1.000000	10942287	0.003905
309774850	3099364	16129	9999.921156	31773	16	1.000000	31410	138	1.000000	10948497	0.003304
309779292	3092911	16401	9999.903740	31839	18	1.000000	31076	261	1.000000	10954435	0.002855
309807192	3091296	15977	9999.941623	31892	19	1.000000	31056	255	1.000000	10960751	0.002643
309761966	3102374	16502	9999.874684	31737	21	1.000000	31253	259	1.000000	10966437	0.002130
309752346	3105804	16148	9999.810446	31767	21	1.000000	31129	204	1.000000	10972289	0.000042
309770861	3091967	16159	9999.745225	31944	14	1.000000	31528	123	1.000000	10978567	-0.006446
309797714	3092723	16099	9999.833043	31751	18	1.000000	31396	205	1.000000	10984382	-0.006970
309771088	3091095	16076	9999.855224	31678	22	1.000000	31315	220	1.000000	10990234	-0.006882
309758478	3101902	16220	9999.912200	31919	22	1.000000	31340	191	1.000000	10996076	-0.006209
309733645	3102719	16380	9999.842392	31850	20	1.000000	31267	285	1.000000	11001820	-0.005657
309766116	3087376	16336	9999.891715	31924	17	1.000000	31381	194	1.000000	11008044	-0.008033
309792396	3086535	16070	9999.872931	31884	26	1.000000	31341	157	1.000000	11014084	-0.008511
309801821	3086260	16196	9999.922938	31828	20	1.000000	31224	188	1.000000	11019855	-0.007227
309815644	3086698	16008	9999.838450	31842	11	1.000000	31664	168	1.000000	11025858	-0.007303
309775691	3089365	15907	9999.902027	31961	14	1.000000	31438	140	1.000000	11032082	-0.007660
309766178	3091735	16189	9999.900036	31774	11	1.000000	31414	165	1.000000	11037816	-0.009129
309793094	3085365	16237	9999.864979	31948	15	1.000000	31244	182	1.000000	11043643	-0.008408
309793807	3088822	16123	9999.870198	31745	18	1.000000	31195	287	1.000000	11049895	-0.008009
309806167	3084967	16135	9999.838888	31793	19	1.000000	31322	172	1.000000	11055533	-0.007969
309802560	3089826	15927	9999.873799	31835	23	1.000000	31384	146	1.000000	11061215	-0.006944
309788849	3087748	15945	9999.920008	31762	13	1.000000	31449	170	1.000000	11067324	-0.004627
309800647	3093799	16231	9999.951488	31684	12	1.000000	31249	183	1.000000	11073194	-0.005985
309795073	3090941	16123	9999.970580	31984	14	1.000000	31272	232	1.000000	11079231	-0.005957
309753910	3094980	15844	9999.888235	32021	6	1.000000	31176	371	1.000000	11084955	-0.005406
309763215	3098809	15973	9999.908790	31838	20	1.000000	30861	345	1.000000	11090623	-0.004720
309772575	3098275	15953	9999.944685	31970	24	1.000000	31231	333	1.000000	11096629	-0.005300
309790667	3090673	16171	9999.944368	31803	13	1.000000	31114	231	1.000000	11102401	-0.005480
309772592	3096077	15899	9999.962917	32043	17	1.000000	31143	162	1.000000	11108267	-0.004798
309757681	3093120	16293	9999.921051	32158	21	1.000000	31313	161	1.000000	11114227	-0.004586
309783744	3097145	15984	9999.952121	31631	19	1.000000	31209	195	1.000000	11119788	-0.004258
309802807	3087558	15845	9999.946439	31796	12	1.000000	31290	180	1.000000	11125661	-0.003616
309819519	3090247	16206	9999.909616	31693	23	1.000000	31394	231	1.000000	11131231	-0.004401
309758511	3099468	16280	9999.831874	31867	19	1.000000	31432	256	1.000000	11137225	-0.003315
309768816	3099004	16179	9999.860264	32052	13	1.000000	31422	211	1.000000	11142981	-0.003138
309760876	3103943	16210	9999.915257	31924	14	1.000000	31341	142	1.000000	11149024	-0.002908
309777302	3093934	16143	9999.888764	31880	15	1.000000	31373	183	1.000000	11154898	-0.002979
309769444	3099487	16256	9999.846063	31803	15	1.000000	31404	202	1.000000	11160731	-0.003023
309773261	3101580	16131	9999.906644	32020	13	1.000000	31376	236	1.000000	11166568	-0.002639
309766047	3101917	16245	9999.933872	31933	12	1.000000	31216	216	1.000000	11172607	-0.002542
309775918	3095679	15974	9999.871909	31966	19	1.000000	31117	303	1.000000	11178638	-0.002574
309758457	3096815	16122	9999.877858	31914	20	1.000000	31211	208	1.000000	11183990	-0.002677
309776661	3097860	16353	9999.925927	31883	18	1.000000	31490	151	1.000000	11189507	-0.002663
309785942	3095686	16107	9999.809518	31963	19	1.000000	31044	265	1.000000	11195463	-0.002421
309756547	3101447	16243	9999.884481	31670	9	1.000000	31155	239	1.000000	11201198	-0.002385
309781860	3082210	16000	9999.929943	31781	20	1.000000	31219	183	1.000000	11206630	-0.002535
309830338	3082582	16255	9999.951664	31605	14	1.000000	31426	209	1.000000	11212479	-0.002161
309819152	3085999	16128	9999.937881	31738	14	1.000000	31082	230	1.000000	11218257	-0.001811
309791396	3090041	16184	9999.962328	31891	12	1.000000	31339	191	1.000000	11223804	-0.001822
309761886	3095958	16120	9999.925584	31794	17	1.000000	31179	244	1.000000	11229305	-0.000894
309781244	3099166	16188	9999.954870	31899	33	1.000000	31435	207	1.000000	11235028	-0.000758
npatches	nstrain	runtime	dt	init_x	init_y	init_y_blood	init_z	init_S	beta0	beta1	beta2	beta3	mean_beta	B	d	delta	delta_blood	b[0]	mut	m	CTL	c	g	epsilon	k	het	lambda	rho	omega	x_max	patch.dyna	DELTA	A	VA
10000	1	100.000000	0.001000	21900	9499	5000000	0.001000	10000000	6.337702	7.059281	3.317900	4.476825	6	800000000	0.010000	1.000000	432.000000	80000	0.000050	0.004800	0	0.500000	0.000000	2.500000	5.000000	0.500000	0.001000	0.001000	0.010000	31872	0	10.000000	7.000000	1.000000
sus	inf	inf_blood	z	x[0]	y[0][0]	z[0]	x[1]	y[1][0]	z[1]	S[0]	synchrony
219000000	94990000	5000000	10.000000	21900	9499	0.001000	21900	9499	0.001000	10000000	0.000000
213695625	50124343	261203	3941.516320	20222	5725	0.394152	18698	6352	0.394152	10292521	0.000000
268257481	16123077	84647	6325.803353	26246	1813	0.632580	25030	2244	0.632580	10411771	0.000000
294357996	6985923	36418	7771.765723	29521	589	0.777177	28870	765	0.777177	10459181	0.000000
305498316	3679435	19332	8648.676577	31078	228	0.864868	30654	350	0.864868	10477677	0.000000
310772900	2210675	11420	9180.038982	31550	55	0.918048	31112	164	0.918048	10482372	0.000000
313467903	1465301	7629	9487.172754	31907	35	0.950300	31569	77	0.950300	10480371	0.000000
315025825	1046151	5453	9538.498061	31744	26	0.969859	31764	36	0.969859	10474406	0.000000
315914303	799669	4197	9276.321050	31643	0	0.727888	31909	10	0.981721	10465771	0.000000
316499637	650511	3375	8815.470211	31803	2	0.683895	31875	5	0.988915	10456074	0.000000
316847513	559000	2948	8361.234689	31924	28	0.794658	31836	12	0.993277	10445195	0.000000
317047932	497648	2532	7976.347812	32004	0	0.814657	31866	3	0.995923	10433774	0.000000
317199232	456013	2409	7724.091446	31710	1	0.309136	31682	8	0.997527	10421873	0.000000
317314050	430406	2188	7533.113452	31611	18	0.503520	31985	0	0.690301	10409973	0.000000
317380724	410912	2180	7412.352971	31812	35	0.698907	32152	7	0.638470	10397720	0.000000
317433093	400986	2132	7318.912936	31727	16	0.817401	31623	48	0.780748	10385288	0.000000
317454906	393256	2072	7252.758710	31918	4	0.889262	31607	28	0.867034	10372842	0.000000
317493761	389980	1962	7251.587788	31862	0	0.851669	31854	27	0.919362	10360342	0.000000
317513958	386906	1957	7215.158555	31694	7	0.782395	31742	30	0.951097	10347752	0.000000
317526730	385180	2001	7214.463222	31784	6	0.802892	31739	8	0.970342	10335339	0.000000
317502008	388040	1982	7195.761502	31773	1	0.723506	31807	8	0.885319	10322815	0.000000
317490182	389014	2078	7209.418141	31719	18	0.697220	31911	6	0.930451	10310549	0.000000
317495704	391993	2052	7221.963596	31665	17	0.816378	31986	3	0.305106	10298344	0.000000
317481507	395394	2041	7212.017307	31695	3	0.888641	32033	3	0.578578	10285947	0.000000
317456342	397808	2098	7215.454861	31887	5	0.708420	31779	7	0.589889	10273707	0.000000
317477931	397028	2036	7261.567598	31622	12	0.823170	31797	29	0.751286	10261789	0.000000
317489721	390827	1925	7244.919546	31776	8	0.892760	31665	14	0.849166	10249672	0.000000
317490370	384235	1970	7223.895392	31822	17	0.934964	31789	13	0.908526	10237359	0.000000
317501237	381445	1924	7199.834544	31884	13	0.960559	31534	17	0.944525	10225375	0.000000
317525194	383809	1955	7159.810310	31926	10	0.976081	31698	12	0.966357	10213048	0.000000
317503156	387859	2043	7179.014659	31857	3	0.985494	31820	15	0.979597	10200626	0.000000
317493644	387670	2021	7180.667256	31993	3	0.665659	31644	6	0.987627	10188500	0.000000
317505039	386892	2020	7178.143320	31906	4	0.606429	31907	6	0.992496	10176504	0.000000
317504541	389258	1991	7183.580761	32032	2	0.525727	31885	8	0.916451	10164239	0.000000
317499891	391364	2052	7186.500373	31971	22	0.511810	31920	11	0.949331	10152165	0.000000
317487379	390141	2088	7225.780684	31900	25	0.703935	31993	0	0.716616	10140126	0.000000
317515372	383929	2022	7202.955477	31672	17	0.820450	31764	24	0.613882	10128344	0.000000
317483030	387351	2003	7176.353967	31713	3	0.891111	31683	46	0.765837	10116294	0.000000
317480232	392057	2032	7162.035846	31967	8	0.836241	31520	56	0.857991	10104185	0.000000
317491777	390134	1987	7182.872750	31757	1	0.738909	31618	29	0.913878	10091778	0.000000
317486569	387353	1983	7174.137971	32006	4	0.755107	31837	4	0.797756	10079644	-1.#IND00
317500256	388474	2015	7204.025729	31758	6	0.690025	31709	13	0.877348	10067564	-1.#IND00
317501185	389949	2009	7191.546999	31929	17	0.774059	31792	46	0.925617	10055532	0.006426
317477757	393499	2100	7220.422486	31846	16	0.862977	31948	22	0.954890	10043596	0.003839
317466902	394581	2059	7233.826494	31722	9	0.916902	31685	17	0.972643	10031670	0.000688
317480845	388459	1970	7229.774481	31906	6	0.949605	31657	4	0.983409	10019719	0.001174
317508732	384043	1957	7199.303490	31837	3	0.449793	31762	0	0.579569	10007671	0.018209
317518526	381943	2034	7187.425035	31989	10	0.666324	31890	29	0.514086	9995670	0.016629
317480461	386474	2054	7182.807097	31751	11	0.797641	31432	67	0.705315	9983756	0.012503
317495037	387455	2035	7200.653042	31665	0	0.400607	31766	83	0.821287	9971722	0.008685
317506025	385409	2029	7229.563443	32034	22	0.506034	31774	38	0.891619	9960003	0.008040
317500171	386426	1981	7165.917175	31762	58	0.700432	31921	40	0.934272	9947980	0.011849
317479653	391088	2032	7183.833518	31838	21	0.818325	31739	42	0.960139	9936327	0.010925
317482265	393060	2042	7197.502345	31856	2	0.889823	31614	12	0.975826	9924661	0.009634
317463943	393712	2069	7232.025137	31796	7	0.734066	32024	9	0.985340	9912924	0.010736
317480107	390533	2034	7227.846087	31583	14	0.838723	31750	11	0.991109	9901217	0.008233
317481623	393053	1993	7249.547755	31915	17	0.902193	31742	1	0.577825	9889548	0.007335
317478534	396102	2044	7231.309262	31709	3	0.940684	31774	7	0.669575	9877739	0.006985
317499622	391773	2016	7248.291246	31636	17	0.601203	31839	18	0.799612	9866127	0.007226
317481570	390650	2058	7245.879802	31952	38	0.758147	31548	23	0.878474	9854544	0.006544
317483527	386092	2091	7221.020157	31803	49	0.853327	31954	16	0.926300	9843080	0.004575
317487802	386867	2028	7191.529143	31814	9	0.911050	31824	4	0.911971	9831617	0.004632
317492229	390045	2043	7216.771497	31743	12	0.946056	31902	16	0.775930	9819921	0.003248
317497443	388103	2071	7205.163209	32205	13	0.967285	31862	4	0.864112	9808211	0.003555
317476592	390002	1998	7201.793133	31877	2	0.928827	31966	14	0.905372	9796406	0.003289
317514141	388948	2061	7192.723176	31925	2	0.937912	31832	16	0.942613	9784923	0.002857
317492228	388572	2041	7181.288070	31857	7	0.372986	31757	4	0.965197	9773418	0.003047
317474957	384543	1979	7205.036044	31561	51	0.619744	31861	11	0.754112	9761889	0.002901
317495836	381120	2092	7198.134311	31799	31	0.769392	31508	6	0.850880	9750205	0.004120
317508416	380910	2018	7172.639912	31746	1	0.388564	31933	9	0.909565	9738537	0.004222
317493868	380727	1900	7155.383379	31981	14	0.411338	31820	7	0.628133	9726966	0.002832
317522075	385313	2032	7163.292316	31933	26	0.643003	31615	6	0.774479	9715574	0.003189
317486347	395670	2052	7197.083971	32141	31	0.783497	31970	14	0.863232	9704174	0.005485
317476924	399848	2126	7220.667849	31786	9	0.868701	31745	4	0.917056	9692773	0.004348
317459533	394062	2035	7257.151081	31865	1	0.645844	31928	0	0.234910	9681445	0.004716
317473998	391199	1954	7244.417571	31800	13	0.621173	31786	23	0.466789	9670144	0.005093
317488210	387812	2018	7192.311019	31633	26	0.770258	31838	10	0.676631	9658753	0.005419
317500692	387125	2056	7196.552188	31898	6	0.860672	31782	23	0.803892	9647365	0.005257
317510297	387035	2021	7193.559749	31659	3	0.749377	31695	20	0.881069	9635952	0.005478
317481137	383125	1904	7199.667282	31922	2	0.398502	31705	13	0.927874	9624648	0.005428
317488617	386208	1997	7196.826055	32003	26	0.575624	31753	11	0.956259	9613354	0.005564
317505588	385997	1993	7215.746572	31861	23	0.742635	31769	16	0.973473	9601791	0.005921
317489574	387938	2030	7212.899271	31826	23	0.843920	31779	4	0.983913	9590520	0.005407
317508812	383505	1960	7223.754099	31647	18	0.905344	31851	16	0.990244	9579031	0.005102
317495904	378953	2022	7180.806710	31918	16	0.942596	31798	0	0.826968	9567716	0.004825
317524693	381863	2010	7154.981408	31676	4	0.965187	31996	15	0.732668	9556482	0.003609
317520569	382396	1972	7165.741466	31936	2	0.371845	31790	12	0.837875	9545089	0.003425
317493539	385633	1977	7195.755282	31957	17	0.619053	31917	5	0.901679	9533680	0.003497
317490816	389145	2046	7231.220371	31776	39	0.768973	31565	15	0.940373	9522336	0.003608
317499952	387578	2029	7218.958028	31802	13	0.859892	31809	5	0.963839	9511209	0.003380
317488177	387240	1971	7189.012597	31754	5	0.896147	31824	11	0.978070	9500028	0.003162
317500266	388031	2011	7189.550292	31871	2	0.891776	31888	13	0.986700	9488881	0.003632
317498666	390441	2088	7227.299680	31707	1	0.426845	31904	6	0.947630	9477750	0.003538
317467220	396276	2058	7240.412597	31697	6	0.559664	31894	0	0.507372	9466376	0.003563
317456640	392396	2065	7249.853037	31583	24	0.732956	31773	14	0.508137	9455344	0.003522
317468311	389594	2073	7230.606553	31974	6	0.838050	31748	22	0.701707	9444418	0.003592
317494172	388154	1982	7196.020726	31869	6	0.692628	31756	33	0.819099	9433378	0.003849
317491809	388568	2038	7191.171837	31777	2	0.813593	31775	18	0.890292	9422265	0.003911
317502275	388679	2010	7198.635665	31855	6	0.886952	31742	7	0.933467	9411380	0.004178
317485726	390507	2064	7206.127156	31961	9	0.931442	31820	32	0.843785	9400551	0.003144
npatches	nstrain	runtime	dt	init_x	init_y	init_y_blood	init_z	init_S	beta0	beta1	beta2	beta3	mean_beta	B	d	delta	delta_blood	b[0]	mut	m	CTL	c	g	epsilon	k	het	lambda	rho	omega	x_max	patch.dyna	DELTA	A	VA
10000	1	100.000000	0.001000	21900	9499	5000000	0.001000	10000000	3.171536	5.554730	8.713117	4.352834	6	800000000	0.010000	1.000000	432.000000	80000	0.000050	0.004800	0	0.500000	0.000000	2.500000	6.000000	0.500000	0.001000	0.001000	0.010000	31872	0	10.000000	7.000000	1.000000
sus	inf	inf_blood	z	x[0]	y[0][0]	z[0]	x[1]	y[1][0]	z[1]	S[0]	synchrony
219000000	94990000	5000000	10.000000	21900	9499	0.001000	21900	9499	0.001000	10000000	0.000000
219395263	42832689	223457	3941.516320	28115	1429	0.394152	22792	3755	0.394152	10281127	0.000000
278223961	10694605	55780	6325.803353	31296	118	0.632580	28833	659	0.632580	10374457	0.000000
303267931	3526986	18421	7771.765723	31757	15	0.777177	31174	108	0.777177	10399424	0.000000
312482134	1358213	7095	8639.900647	31885	4	0.864868	31822	18	0.864868	10400157	0.000000
316065215	565843	3037	8637.086876	32032	3	0.510595	31970	8	0.918048	10391819	0.000000
317522718	255381	1359	7171.020204	31827	1	0.684172	31959	7	0.590275	10379429	0.000000
318173045	127528	602	5606.668230	31929	0	0.252548	32000	2	0.328201	10365493	0.000000
318436543	76008	395	4588.239578	31763	1	0.170923	31599	3	0.514985	10350857	0.000000
318509774	62587	325	4024.575557	32098	0	0.166878	31927	1	0.273435	10336020	0.000000
318495925	73088	383	3808.615813	31934	1	0.196772	31870	1	0.171958	10321020	0.000000
318457530	107595	553	3934.323074	31984	1	0.210378	31728	7	0.318642	10306027	0.000000
318290227	174546	889	4406.704253	32163	3	0.310814	31766	0	0.270421	10291417	0.000000
318040209	258390	1316	5149.939832	31759	1	0.350048	31762	36	0.529786	10277486	0.000000
317838124	307567	1660	5807.936002	31905	2	0.217732	31937	26	0.714837	10264306	0.000000
317776034	286523	1482	6106.909621	31795	1	0.487778	31792	0	0.545139	10251219	0.000000
317966189	218637	1151	5926.595540	31885	3	0.365367	31889	0	0.476682	10237876	0.000000
318167101	158301	831	5411.077748	31843	1	0.247398	31926	0	0.214190	10224058	0.000000
318309266	121716	652	4878.662057	31838	2	0.278733	31941	6	0.330937	10209915	0.000000
318372941	111714	599	4566.322741	31818	2	0.184557	31932	6	0.368605	10195587	0.000000
318367134	127517	681	4528.767855	31768	3	0.505471	31882	22	0.589464	10181073	0.000000
318280657	161128	782	4693.798037	31819	2	0.344597	31991	10	0.751029	10166984	0.000000
318177433	191549	990	5037.061566	32039	0	0.177041	31787	0	0.438834	10153172	0.000000
318082148	207986	1099	5286.240468	31882	1	0.287643	31692	4	0.499632	10139335	0.000000
318061026	206601	1013	5415.082850	31795	3	0.356127	31628	6	0.696549	10125782	0.000000
318077810	192192	1006	5394.407166	31898	1	0.240334	31773	1	0.438123	10112268	0.000000
318171270	171167	900	5269.858965	31679	2	0.495037	31672	3	0.542278	10098730	0.000000
318234704	153276	759	5063.735193	31992	0	0.277423	31785	1	0.233197	10084818	0.000000
318271749	145292	801	4922.906744	31876	1	0.188089	31755	5	0.371478	10070844	0.000000
318270296	150444	797	4867.391134	31859	1	0.319188	31833	3	0.618830	10056861	0.000000
318242566	161212	811	4883.834613	31856	1	0.220024	32033	5	0.432829	10042802	0.000000
318183230	175669	891	5038.790545	31717	2	0.280295	32025	5	0.656037	10029289	0.000000
318201660	180074	905	5154.697507	32047	1	0.315351	31938	6	0.564905	10015385	0.000000
318200415	173268	881	5194.303794	31939	5	0.347576	31775	4	0.690423	10001737	0.000000
318200556	168912	854	5167.213090	31987	1	0.183541	32069	4	0.480914	9988254	0.000000
318215642	167786	856	5113.534320	31776	3	0.382629	32037	3	0.515394	9974487	0.000000
318189886	168879	898	5077.792935	31777	1	0.323301	31655	0	0.498116	9960761	0.000000
318219181	164960	858	5043.305625	31806	2	0.275855	31870	0	0.183094	9947088	0.000000
318218941	162586	869	4988.568175	31938	3	0.189230	31696	2	0.341852	9933474	0.000000
318199141	169186	901	5035.694006	32013	0	0.181258	31838	1	0.228555	9919853	0.000000
318188777	174487	849	5102.894190	31912	0	0.275884	31752	2	0.302591	9906448	-1.#IND00
318165284	179136	899	5148.534966	31826	4	0.438484	31606	3	0.306184	9892965	-1.#IND00
318176323	173271	910	5150.593907	32085	0	0.337146	31969	1	0.383193	9879355	-1.#IND00
318202325	164831	834	5096.143951	32024	1	0.195710	31850	14	0.481984	9865712	-1.#IND00
318213740	161812	829	5063.136821	31894	2	0.349905	31737	1	0.615608	9852266	0.001371
318217756	161383	818	5017.177243	31982	0	0.229667	31995	0	0.189907	9838672	0.001315
318248183	161984	875	5012.647533	31997	0	0.169789	31985	6	0.356072	9825345	0.000577
318223295	164539	896	5019.112569	32036	1	0.189659	31949	3	0.446772	9811863	-0.000858
318227600	167046	866	5052.700311	31791	0	0.199240	31809	1	0.295820	9798409	-0.004139
318212254	167312	857	5088.895666	31853	1	0.184817	31872	0	0.174065	9785061	-0.004742
318214884	165339	842	5052.865051	31629	2	0.313526	31811	0	0.168647	9771582	-0.003775
318184014	160126	837	5042.706937	32002	1	0.304373	31989	4	0.405436	9758267	0.000018
318215852	162800	858	5001.319218	31887	0	0.232951	31952	5	0.543701	9744873	0.001546
318199598	166395	834	5018.635896	31856	1	0.178305	31632	4	0.508961	9731651	0.000823
318192145	175891	924	5058.673862	31771	4	0.459672	31893	3	0.329498	9718625	0.001858
318155294	180219	926	5115.107635	31957	5	0.404200	31736	0	0.431275	9705288	0.001074
318153921	177721	982	5186.983968	31938	0	0.252897	32012	6	0.414422	9692005	0.001489
318182005	173479	974	5197.406455	31892	2	0.428647	32020	0	0.186384	9678985	0.001077
318192455	162413	792	5084.680552	31764	1	0.198732	32180	4	0.355790	9665718	0.001872
318217970	158915	829	5012.181100	32116	0	0.168951	31957	3	0.573023	9652208	0.001646
318209049	164135	808	5022.735924	32035	0	0.239621	31889	8	0.741058	9638901	0.001264
318199902	169254	863	5049.834175	32135	0	0.170283	31883	1	0.268464	9625905	-0.003713
318207083	170429	853	5090.727913	31893	1	0.168977	31765	1	0.175136	9612655	-0.003128
318209633	171121	900	5075.978561	31715	4	0.287462	31769	6	0.388944	9599481	-0.003647
318207523	170363	896	5089.555577	31902	0	0.237808	31815	0	0.257179	9586545	-0.003321
318201709	167142	860	5070.921354	31807	1	0.175771	32070	1	0.177484	9573385	-0.002326
318213494	167087	984	5091.647755	32064	11	0.481249	31955	1	0.266392	9560235	-0.003099
318206717	172217	900	5090.110613	31830	2	0.685401	32105	6	0.538729	9547355	-0.002339
318198875	172514	903	5097.316834	31929	2	0.329714	31970	2	0.493135	9534411	-0.003327
318189731	171855	903	5102.694864	31664	3	0.353883	31808	1	0.362630	9521243	-0.004054
318210464	170874	897	5099.017842	31981	1	0.178706	31768	7	0.371978	9508269	-0.003783
318203360	169984	887	5086.463175	31716	0	0.247903	31900	5	0.619133	9495255	-0.002632
318213443	168517	906	5088.507628	31831	0	0.324751	31946	2	0.334214	9482406	-0.002298
318179851	168129	860	5097.385782	31702	1	0.180457	31621	3	0.467341	9469422	-0.001594
318228475	161704	869	5040.550347	31786	4	0.336738	32014	2	0.526732	9456589	-0.000986
318237049	160567	826	5021.538347	31735	1	0.204508	31927	0	0.278547	9443779	-0.001195
318240647	159970	863	4981.291943	31674	3	0.382230	31870	3	0.298037	9431107	-0.000948
318245709	161910	817	4992.765175	31880	4	0.625350	32066	1	0.368546	9418105	-0.000793
318218924	164661	792	5022.642715	31910	0	0.193618	32002	5	0.429767	9405241	-0.001074
318237319	168253	859	5074.126743	31885	3	0.230774	31834	0	0.222422	9392534	-0.001797
318179359	175619	911	5117.868483	31864	5	0.410007	31778	4	0.206312	9379750	-0.002366
318163360	175724	919	5156.861520	32051	0	0.334552	31830	7	0.518664	9367147	-0.004231
318193099	171713	926	5101.141870	32042	0	0.319320	31791	8	0.506678	9354531	-0.004410
318200647	166048	894	5079.584096	31919	0	0.174233	31623	14	0.700823	9341938	-0.004280
318216399	166671	835	5040.954093	31690	2	0.343667	31940	4	0.295205	9329077	-0.003833
318218483	170604	911	5047.787244	31820	1	0.439838	31816	0	0.393980	9316343	-0.003744
318217198	171318	902	5066.981644	31993	1	0.336645	31809	0	0.200328	9303523	-0.003674
318213046	169986	859	5092.738026	31846	0	0.201467	31934	1	0.368095	9291092	-0.003191
318218038	167411	912	5103.892999	32044	0	0.168391	31889	5	0.471039	9278428	-0.003971
318190354	167333	877	5080.008088	31817	0	0.167897	31827	2	0.263688	9265914	-0.004825
318227004	162893	828	5054.817688	31954	4	0.241383	31970	1	0.353090	9253374	-0.005230
318209424	161891	834	5039.134877	31859	0	0.329044	31817	2	0.494797	9240800	-0.005041
318212622	160905	838	5042.596094	31835	2	0.262548	31757	6	0.387035	9228151	-0.004991
318219664	163786	886	5055.954293	32086	1	0.216696	31849	2	0.413847	9215518	-0.004670
318251028	162549	831	5019.444071	31760	2	0.194272	31912	3	0.341915	9202947	-0.004362
318223822	165379	872	5039.339659	31832	1	0.191580	32091	1	0.381950	9190597	-0.004385
318208196	169287	859	5047.684642	31913	3	0.221535	31745	3	0.469044	9178138	-0.004428
318182256	172019	885	5066.921527	31668	1	0.306569	31825	2	0.424397	9165589	-0.004210
318198079	172778	888	5110.951278	31806	2	0.364418	31882	0	0.341599	9153281	-0.004404
318222531	170186	918	5111.419220	31820	1	0.191185	32157	0	0.255022	9141035	-0.004630
npatches	nstrain	runtime	dt	init_x	init_y	init_y_blood	init_z	init_S	beta0	beta1	beta2	beta3	mean_beta	B	d	delta	delta_blood	b[0]	mut	m	CTL	c	g	epsilon	k	het	lambda	rho	omega	x_max	patch.dyna	DELTA	A	VA
10000	1	100.000000	0.001000	21900	9499	5000000	0.001000	10000000	6.036702	4.562908	4.487663	6.382465	6	800000000	0.010000	1.000000	432.000000	80000	0.000050	0.004800	0	0.500000	0.000000	2.500000	7.000000	0.500000	0.001000	0.001000	0.010000	31872	0	10.000000	7.000000	1.000000
sus	inf	inf_blood	z	x[0]	y[0][0]	z[0]	x[1]	y[1][0]	z[1]	S[0]	synchrony
219000000	94990000	5000000	10.000000	21900	9499	0.001000	21900	9499	0.001000	10000000	0.000000
224529153	36660769	192257	3941.516320	22354	3893	0.394152	25675	2247	0.394152	10272419	0.000000
286196561	6993261	36820	6325.803353	28976	528	0.632580	30730	191	0.632580	10344869	0.000000
309101992	1666740	8811	7771.214373	31384	71	0.777177	31701	13	0.777177	10353574	0.000000
316014591	418421	2277	8041.701750	31522	5	0.864868	31805	1	0.573323	10344949	0.000000
318002044	108022	548	5829.880141	31757	2	0.301978	31879	5	0.366351	10331235	0.000000
318520262	32827	168	3940.265477	31936	0	0.285149	31835	0	0.410207	10316391	0.000000
318652042	18024	80	2880.515540	31935	0	0.172539	31631	0	0.178737	10301100	0.000000
318654562	20679	105	2444.012593	32038	0	0.166958	31856	1	0.167265	10286067	0.000000
318634224	33241	154	2443.820646	32006	0	0.166681	31801	0	0.166724	10270798	0.000000
318574995	62851	338	2732.312058	31866	0	0.166667	31795	1	0.166670	10255792	0.000000
318432081	111228	582	3327.841625	31735	0	0.166667	32066	1	0.202591	10241221	0.000000
318315046	157368	796	4049.431680	31989	2	0.192029	31876	7	0.315868	10226943	0.000000
318219611	159463	825	4579.503538	31837	4	0.510002	31893	0	0.197749	10213038	0.000000
318309296	117243	617	4602.860406	31911	0	0.207571	31875	1	0.174230	10198808	0.000000
318448792	75870	390	4155.839610	31914	2	0.208863	32016	5	0.452645	10184325	0.000000
318536833	55992	281	3635.718023	31983	0	0.210712	32003	0	0.189607	10169496	0.000000
318522274	54836	256	3311.853331	31907	2	0.201203	31762	0	0.171231	10154693	0.000000
318538160	66371	376	3271.360238	31882	0	0.172742	31892	0	0.259380	10139897	0.000000
318498641	87570	455	3459.869016	31865	0	0.166968	31869	0	0.171262	10125210	0.000000
318424143	103730	546	3740.277535	32053	4	0.274936	31932	0	0.166894	10110779	0.000000
318379649	112850	625	4007.408156	31624	2	0.347409	31847	5	0.312325	10096238	0.000000
318389670	109711	530	4141.456776	31936	5	0.439716	32020	1	0.223896	10082098	0.000000
318426839	97942	483	4104.010820	31939	3	0.556235	32054	1	0.227309	10067832	0.000000
318453613	83688	411	3912.957558	31888	3	0.730876	31818	0	0.309172	10053506	0.000000
318485225	74927	369	3761.396149	31925	5	0.509268	32087	0	0.173730	10038851	0.000000
318485599	76987	386	3627.656655	31711	0	0.194407	31941	2	0.194542	10024433	0.000000
318472590	83863	424	3627.752194	31788	0	0.168042	31746	0	0.279210	10010073	0.000000
318450997	93020	487	3739.163436	31917	1	0.240908	31799	1	0.172245	9995748	0.000000
318401891	103220	523	3886.535948	31741	0	0.170346	31885	0	0.166943	9981392	0.000000
318390805	104594	516	3966.227669	31978	0	0.175162	31657	3	0.218135	9967061	0.000000
318414657	99333	498	4032.615640	31944	0	0.170489	31943	2	0.508349	9952903	0.000000
318452421	91206	483	3968.174219	32054	0	0.166856	31891	3	0.382787	9938782	0.000000
318449702	82315	404	3840.473330	31990	0	0.202927	31685	0	0.180029	9924327	0.000000
318458167	78927	423	3716.831713	31743	0	0.168464	32055	0	0.167329	9910243	0.000000
318472598	82742	463	3673.683634	31816	4	0.195028	31921	5	0.329694	9896155	0.000000
318460205	86939	460	3719.367906	32010	0	0.263318	31920	7	0.352046	9882036	0.000000
318425829	93764	451	3797.488664	31802	4	0.188467	31930	0	0.302678	9867915	0.000000
318437942	97707	554	3867.371014	31972	9	0.507842	31868	0	0.173408	9853867	0.000000
318426454	97855	511	3935.312866	32082	0	0.267553	31965	1	0.167780	9839720	0.000000
318456212	90342	485	3911.347038	31662	0	0.171667	32017	0	0.168225	9825654	-1.#IND00
318460777	86228	454	3829.010677	31903	1	0.368172	31944	0	0.178641	9811406	-1.#IND00
318440698	83172	427	3781.275446	31735	0	0.178578	31686	0	0.181103	9797329	-1.#IND00
318465935	81743	465	3735.339178	31833	0	0.167257	31927	0	0.187834	9783195	-1.#IND00
318449949	83853	447	3723.908058	31841	0	0.215093	32121	3	0.478818	9769225	-1.#IND00
318457958	89876	492	3766.908601	31853	0	0.169067	31908	0	0.197505	9755144	-1.#IND00
318430235	95263	486	3845.819544	31780	0	0.186266	31730	2	0.482416	9741296	-1.#IND00
318456655	96091	455	3874.116585	31678	5	0.321432	31764	0	0.183514	9727408	-1.#IND00
318440281	94178	516	3895.219899	31568	2	0.320953	31978	0	0.167502	9713474	0.003205
318414081	94689	509	3912.336043	31766	10	0.588189	32172	2	0.208561	9699566	0.000770
318439399	91418	407	3887.177035	31915	3	0.698418	31934	0	0.208727	9685770	0.000721
318448658	86559	452	3859.158763	31966	0	0.193992	31837	0	0.168751	9672112	0.001154
318446693	83409	450	3756.289062	31741	0	0.168021	31794	0	0.166770	9658443	0.001113
318472974	84795	468	3697.558332	31882	1	0.166734	32103	7	0.232128	9644595	0.000678
318444871	89005	463	3738.663715	31873	0	0.251087	32036	0	0.201782	9630823	-0.001385
318433690	92789	488	3837.885873	31670	0	0.203800	31839	4	0.331002	9617108	-0.001227
318422762	95253	510	3908.255831	31639	4	0.257260	31875	0	0.216083	9603391	-0.002039
318447744	92094	502	3890.425180	31622	16	0.534175	31862	4	0.207630	9589590	-0.001773
318429430	86584	435	3861.130495	31798	1	0.293554	31760	1	0.335640	9576059	-0.001637
318470563	81258	466	3788.224809	31688	3	0.297235	31893	1	0.208598	9562300	-0.001663
318469886	83961	441	3751.842643	31770	0	0.179723	31801	1	0.168745	9548443	-0.001136
318441035	85905	441	3757.080041	31496	4	0.471403	31943	3	0.208540	9534851	-0.001409
318435671	87978	417	3754.368931	31659	2	0.583607	31901	0	0.315558	9521322	0.000881
318441945	89592	470	3789.405321	31908	0	0.189141	31832	0	0.228750	9507646	0.000863
318439562	94736	457	3859.212037	31983	0	0.247519	31971	2	0.350580	9494279	0.000609
318440259	92321	492	3887.686986	31980	2	0.195942	31993	2	0.527452	9480709	0.000380
318442538	90632	474	3889.781542	31855	0	0.231830	31927	1	0.192083	9467147	0.000252
318453994	89386	476	3831.070533	31763	10	0.281314	31759	0	0.205761	9453701	0.000003
318454563	88631	469	3799.750994	31905	14	0.564150	31996	3	0.258357	9440176	0.000386
318441467	90492	469	3827.809517	31986	2	0.340393	31875	0	0.187051	9426580	0.000536
318468409	90852	470	3831.098234	31743	7	0.501420	31739	3	0.178511	9413274	0.001942
318449406	90753	479	3830.443922	31829	3	0.544785	31804	3	0.407076	9399901	0.000741
318444635	89136	405	3817.392473	31652	5	0.590232	31952	2	0.339240	9386532	0.000890
318453777	85334	458	3826.671351	32004	0	0.299092	31829	0	0.192978	9373237	0.000604
318438901	89997	469	3794.057764	32001	3	0.185295	31737	2	0.259913	9359840	0.001378
318457314	87627	450	3788.674093	32000	0	0.170028	31954	0	0.259801	9346461	0.000770
318458513	84392	455	3788.247276	31752	8	0.320934	32156	6	0.340728	9333198	0.001314
318466643	86144	468	3777.136173	31707	2	0.588177	31973	4	0.600182	9319958	0.001036
318461661	87739	468	3776.140070	31977	5	0.504227	32094	0	0.208576	9306788	0.000347
318453532	91312	456	3822.110631	31763	0	0.321259	31706	1	0.168744	9293397	0.002593
318421467	97125	468	3881.999730	31773	6	0.514888	31928	4	0.337256	9280328	0.002725
318431556	93201	518	3915.283319	31922	2	0.255451	31862	0	0.380099	9267149	0.002734
318447417	85739	444	3860.384364	32197	0	0.174609	32041	0	0.192385	9253939	0.002539
318452415	83706	399	3799.618893	31869	1	0.207129	32097	0	0.167941	9240692	0.002330
318456538	84575	449	3771.768896	31964	14	0.487492	31797	1	0.237585	9227486	0.002158
318454629	87666	475	3748.768098	31804	1	0.392154	31958	5	0.516234	9214335	0.002114
318433011	86903	448	3776.942684	31918	2	0.192886	31900	0	0.229142	9201080	0.002135
318449881	86101	444	3780.327055	31715	10	0.505950	31741	6	0.218646	9187959	0.001959
318456689	87645	484	3781.374487	31798	1	0.338280	31824	1	0.341281	9174761	0.002235
318438323	90437	470	3777.153056	31654	2	0.260683	31783	0	0.176700	9162040	0.002218
318430405	93981	501	3821.822170	31640	5	0.456436	31808	4	0.406598	9149044	0.002209
318426367	93080	471	3848.189076	31599	0	0.195651	31758	0	0.199813	9136250	0.001718
318426883	90913	526	3903.016262	31795	2	0.368451	31734	3	0.255200	9123361	0.001417
318452318	89933	476	3875.234839	31778	2	0.205330	31716	0	0.174453	9110239	0.001319
318464566	87026	460	3816.387702	31807	0	0.220290	31690	5	0.260883	9097231	0.001718
318452300	86202	428	3787.951520	31891	4	0.451465	31835	0	0.206290	9084488	0.001935
318457763	87084	440	3793.935731	31909	2	0.460563	31851	0	0.168631	9071627	0.001932
318451989	90321	464	3797.175730	31766	1	0.208832	31737	0	0.174775	9058870	0.001810
318431376	93339	500	3866.171147	31854	1	0.288422	32053	0	0.167069	9045887	0.001773
318424189	88831	453	3858.694584	31985	7	0.539833	31936	3	0.309226	9033072	0.001840
npatches	nstrain	runtime	dt	init_x	init_y	init_y_blood	init_z	init_S	beta0	beta1	beta2	beta3	mean_beta	B	d	delta	delta_blood	b[0]	mut	m	CTL	c	g	epsilon	k	het	lambda	rho	omega	x_max	patch.dyna	DELTA	A	VA
10000	1	100.000000	0.001000	21900	9499	5000000	0.001000	10000000	3.435130	3.202708	6.294543	8.066441	6	800000000	0.010000	1.000000	432.000000	80000	0.000050	0.004800	0	0.500000	0.000000	2.500000	8.000000	0.500000	0.001000	0.001000	0.010000	31872	0	10.000000	7.000000	1.000000
sus	inf	inf_blood	z	x[0]	y[0][0]	z[0]	x[1]	y[1][0]	z[1]	S[0]	synchrony
219000000	94990000	5000000	10.000000	21900	9499	0.001000	21900	9499	0.001000	10000000	0.000000
230784120	30766996	160829	3941.516320	28162	1142	0.394152	28387	1041	0.394152	10259275	0.000000
293332944	4294390	22602	6325.803353	31334	53	0.632580	31248	37	0.632580	10313110	0.000000
313150727	669414	3451	7695.255913	31716	5	0.777177	31660	4	0.716773	10311041	0.000000
317677157	96850	492	5975.104129	31907	0	0.214172	31875	0	0.604297	10298036	0.000000
318581627	15965	75	3488.626445	31740	0	0.169021	31736	0	0.188357	10283012	0.000000
318689505	5729	34	2259.373293	31891	0	0.166783	31974	0	0.167742	10267645	0.000000
318719009	6381	42	1929.424023	31773	0	0.166672	31875	0	0.166720	10252220	0.000000
318706126	9535	56	1907.610506	31853	0	0.166667	31944	0	0.166669	10236954	0.000000
318690963	16066	94	2004.013053	31820	0	0.166667	31790	0	0.166667	10221573	0.000000
318678432	24643	139	2163.902457	31827	0	0.166667	31936	0	0.166667	10206567	0.000000
318637570	32319	167	2368.381890	31783	1	0.166667	31825	0	0.166667	10191421	0.000000
318616175	42291	225	2588.327883	31916	0	0.252553	31847	0	0.166667	10176659	0.000000
318602790	44619	210	2802.576040	31724	0	0.180212	32013	0	0.166667	10161754	0.000000
318586210	43149	251	2880.892765	31781	0	0.167338	31913	0	0.166667	10146905	0.000000
318590090	39342	187	2855.355925	31988	0	0.166700	32024	6	0.395861	10131984	0.000000
318607224	37142	208	2790.555637	31855	0	0.166668	32003	2	0.241431	10117048	0.000000
318576066	37081	174	2744.149762	32021	0	0.166667	31874	0	0.171977	10102164	0.000000
318614802	36664	163	2730.315156	31861	0	0.166667	31859	1	0.247534	10087237	0.000000
318617316	36220	192	2730.989135	31700	0	0.166667	31901	1	0.193577	10072389	0.000000
318627991	35726	191	2682.910565	31761	0	0.166667	31736	0	0.168000	10057512	0.000000
318611628	36429	208	2689.672782	31839	0	0.166667	31918	1	0.166733	10042702	0.000000
318608420	38570	194	2712.072843	31959	0	0.166667	31893	0	0.175704	10027948	0.000000
318619992	37888	215	2743.020859	31873	0	0.251548	31893	0	0.167115	10013342	0.000000
318626204	37305	192	2749.454104	31972	0	0.173502	31729	0	0.184534	9998576	0.000000
318630489	35609	170	2734.512345	32087	0	0.167005	32138	0	0.167552	9983783	0.000000
318609903	35237	181	2718.103081	31762	0	0.166683	31812	0	0.201871	9968818	0.000000
318596007	35985	199	2705.651005	31731	0	0.166667	32030	0	0.168412	9953903	0.000000
318619943	36755	173	2712.771918	32030	0	0.166667	31760	0	0.173609	9939317	0.000000
318606105	36619	213	2730.383291	31841	0	0.184464	31843	0	0.167011	9924653	0.000000
318612975	37407	196	2714.749176	31958	0	0.167549	32056	0	0.166684	9910102	0.000000
318598775	39992	206	2711.503755	32091	1	0.205865	31957	0	0.166668	9895509	0.000000
318585075	42644	218	2772.261413	31929	0	0.177346	31839	0	0.166667	9881110	0.000000
318592501	41668	203	2806.708832	31507	0	0.167196	32094	0	0.166667	9866746	0.000000
318616757	38756	193	2801.150372	31978	0	0.166693	31831	2	0.268412	9852172	0.000000
318624589	36796	192	2763.473378	31850	0	0.166668	32020	0	0.217198	9837467	0.000000
318619939	35050	160	2734.933287	32010	0	0.166667	32072	0	0.169171	9822972	0.000000
318615269	36502	183	2709.138746	31703	1	0.166667	31814	0	0.166791	9808555	0.000000
318608593	38155	186	2704.902146	31816	0	0.166667	31793	1	0.166673	9794198	0.000000
318601042	38775	211	2737.017597	32069	0	0.166667	31900	0	0.168301	9779962	0.000000
318577726	38395	180	2749.954496	32118	0	0.166667	31901	0	0.166748	9765773	-1.#IND00
318600880	38408	211	2751.263891	32111	1	0.399911	31805	0	0.217585	9751471	-1.#IND00
318618317	39360	211	2757.657989	32008	0	0.178227	31838	0	0.169190	9737111	-1.#IND00
318621502	38315	202	2785.692431	32194	0	0.167240	31708	0	0.166792	9722533	-1.#IND00
318614235	37283	204	2780.969680	31757	0	0.166695	32161	2	0.364468	9708157	-1.#IND00
318614448	37027	206	2729.939173	31812	0	0.166668	31843	0	0.191495	9694024	-1.#IND00
318606588	35735	192	2707.429519	31766	0	0.166667	31863	2	0.292289	9679749	-1.#IND00
318596212	36185	195	2685.000469	31826	0	0.166667	31821	0	0.207184	9665704	-1.#IND00
318620387	36538	198	2683.050832	31971	0	0.166667	31790	2	0.209063	9651306	-1.#IND00
318601152	37936	196	2699.410945	31760	2	0.189682	31722	0	0.173466	9637075	-1.#IND00
318618917	38508	212	2707.179662	31840	0	0.238818	31967	0	0.167004	9622990	-1.#IND00
318606791	39418	215	2740.664278	31886	0	0.170243	31982	0	0.166683	9608588	-1.#IND00
318604815	40123	191	2754.592347	31955	0	0.166844	31900	1	0.166667	9594386	-1.#IND00
318603168	39281	193	2763.910131	31989	0	0.166820	31717	0	0.166667	9580279	-1.#IND00
318616150	37976	204	2750.291370	31958	0	0.166674	31968	0	0.259374	9566192	-1.#IND00
318589653	36732	197	2719.660148	31962	0	0.166667	31766	2	0.225067	9552206	-1.#IND00
318611403	37423	219	2716.717730	31942	1	0.166667	31655	0	0.198562	9538073	-0.001705
318619429	37485	233	2708.763024	32116	0	0.203000	31488	0	0.168247	9523876	-0.000700
318622537	36439	182	2721.056033	31933	0	0.168467	31690	0	0.176264	9509914	-0.000451
318619379	35428	174	2707.427974	31928	0	0.339612	31791	0	0.167142	9495739	-0.000049
318592498	36040	184	2690.953118	31943	0	0.175238	31909	0	0.166690	9481826	0.000355
318597939	36482	216	2697.553714	31878	0	0.167092	31817	0	0.166668	9467929	0.000334
318598942	34900	174	2703.150446	31821	0	0.166688	31730	0	0.166667	9453958	-0.000372
318589850	35069	173	2702.890662	32093	1	0.166668	31871	0	0.166667	9440233	-0.000600
318631899	37504	224	2687.774451	31825	0	0.193371	31818	0	0.166667	9426388	-0.001036
318635123	39452	205	2727.391537	31745	1	0.167990	31788	0	0.166667	9412681	-0.001646
318608009	39978	200	2746.728074	31934	0	0.166732	31880	0	0.177324	9398956	-0.001446
318579804	39319	198	2753.892198	31806	0	0.166670	31866	1	0.167195	9385206	-0.002429
318607138	36742	167	2739.100373	31949	0	0.166667	32066	0	0.235063	9371501	-0.002414
318600349	36088	198	2706.463659	31993	3	0.456882	31884	0	0.170057	9357667	-0.001855
318581628	35565	168	2707.041332	31883	0	0.217012	32000	0	0.166835	9344054	-0.001578
318603361	37156	208	2731.033292	31931	0	0.169162	31795	0	0.166675	9330500	-0.001282
318614028	37004	191	2730.360066	31822	0	0.168173	31685	0	0.176215	9316845	-0.001534
318600428	37052	175	2730.782675	32063	0	0.166741	31851	0	0.167140	9303430	-0.001377
318605630	36198	200	2695.740344	31769	2	0.209514	31924	0	0.166690	9289728	-0.001473
318615280	34841	192	2684.453395	31834	0	0.170065	31686	0	0.168257	9275928	-0.000674
318613176	35698	187	2691.362090	31685	0	0.166835	31662	0	0.166745	9262146	-0.000781
318606589	38891	196	2707.879903	31714	1	0.218593	32017	0	0.166671	9248572	-0.000651
318602931	40317	213	2746.596254	31779	1	0.250713	31920	0	0.166667	9235140	-0.000828
318599359	42118	219	2776.577064	31763	0	0.206263	31794	0	0.166667	9221578	-0.000560
318570493	41115	226	2801.282202	31674	1	0.177129	31838	0	0.166667	9207966	0.000144
318600798	40145	215	2812.338138	31970	0	0.167185	31817	0	0.198864	9194212	0.000238
318604387	37829	215	2796.122043	31768	0	0.200488	31910	0	0.168262	9180730	0.000362
318626819	36264	181	2733.289980	31694	0	0.168343	31772	0	0.166746	9167173	0.000220
318618634	37095	214	2722.549171	32013	0	0.166750	31795	1	0.166671	9153657	-0.000552
318611869	36243	180	2715.450810	31862	0	0.166671	31980	0	0.166667	9140063	0.000284
318614527	35724	209	2709.734800	31797	0	0.166667	31882	0	0.166667	9126639	0.000166
318611425	36904	198	2692.204253	31961	0	0.166667	32011	2	0.184396	9113068	0.000123
318614518	36717	226	2718.863586	31793	0	0.196762	31866	1	0.232944	9099901	0.000158
318620729	37492	192	2725.161439	31908	2	0.238429	31727	1	0.176683	9086709	0.000343
318603682	37021	187	2735.276624	31994	1	0.213465	31811	0	0.167163	9073460	0.000331
318626079	38246	194	2721.932027	31953	3	0.417671	31735	0	0.166691	9060029	-0.000072
318602640	40641	192	2770.985618	31909	0	0.190679	31925	0	0.166668	9046819	-0.000110
318608663	41575	207	2796.357648	31686	0	0.168259	31772	1	0.166667	9033471	-0.000062
318620614	39162	191	2795.289326	31838	3	0.217668	31799	2	0.225482	9020068	-0.000252
318591505	39467	209	2772.118930	32002	2	0.455486	31778	0	0.249205	9006657	-0.000401
318617398	40011	208	2768.281146	31905	0	0.197054	31998	0	0.170758	8993428	-0.000492
318608363	40507	186	2776.943525	31891	0	0.168173	31933	0	0.166869	8980394	-0.000634
318599797	38789	190	2775.144056	31763	0	0.166741	31973	0	0.166677	8967132	-0.000485
318618503	37863	193	2756.784614	31868	0	0.166670	31808	4	0.195831	8953872	-0.000388
npatches	nstrain	runtime	dt	init_x	init_y	init_y_blood	init_z	init_S	beta0	beta1	beta2	beta3	mean_beta	B	d	delta	delta_blood	b[0]	mut	m	CTL	c	g	epsilon	k	het	lambda	rho	omega	x_max	patch.dyna	DELTA	A	VA
10000	1	100.000000	0.001000	21900	9499	5000000	0.001000	10000000	7.003279	6.008201	3.306430	4.631165	6	800000000	0.010000	1.000000	432.000000	80000	0.000050	0.004800	0	0.500000	0.000000	2.500000	9.000000	0.500000	0.001000	0.001000	0.010000	31872	0	10.000000	7.000000	1.000000
sus	inf	inf_blood	z	x[0]	y[0][0]	z[0]	x[1]	y[1][0]	z[1]	S[0]	synchrony
219000000	94990000	5000000	10.000000	21900	9499	0.001000	21900	9499	0.001000	10000000	0.000000
234887079	26386065	137331	3941.516320	21773	3166	0.394152	23496	2594	0.394152	10252046	0.000000
298047585	2728805	14422	6325.803353	29279	365	0.632580	30040	195	0.632580	10292191	0.000000
315203519	270512	1405	7163.944675	31599	16	0.777177	31428	7	0.777177	10284406	0.000000
318251690	23510	125	4291.352634	32037	0	0.395062	32004	0	0.216817	10269808	0.000000
318670763	4147	25	2326.153591	31993	0	0.177987	32005	0	0.169152	10254572	0.000000
318724875	2698	20	1849.393258	31755	0	0.167228	31768	0	0.166790	10239049	0.000000
318733901	3697	12	1780.675519	31961	0	0.166694	31899	0	0.166673	10223861	0.000000
318720748	5333	30	1806.557542	32003	0	0.166668	31703	0	0.166667	10208670	0.000000
318691691	6695	41	1837.617691	31742	1	0.166667	31805	0	0.166667	10193544	0.000000
318716445	6860	33	1864.564980	32021	0	0.166667	31938	0	0.168737	10178494	0.000000
318699652	7804	37	1891.981281	31818	0	0.166667	31943	0	0.166769	10163056	0.000000
318705547	9397	47	1932.386489	31860	0	0.166667	31778	0	0.166672	10147761	0.000000
318722748	9365	38	1952.589618	31898	0	0.166667	32103	0	0.166667	10132755	0.000000
318674820	8875	47	1966.426033	31888	2	0.167916	31743	3	0.326572	10117703	0.000000
318686175	9125	42	1965.763643	31833	15	0.448969	31860	0	0.403701	10102567	0.000000
318689624	9939	49	1972.358338	31968	0	0.237333	32075	0	0.178415	10087729	0.000000
318710819	10472	62	1987.974781	31765	0	0.170169	31749	0	0.167249	10072702	0.000000
318702446	10897	70	1999.547652	31812	0	0.166840	31761	0	0.166696	10057652	0.000000
318683639	11703	61	2010.489441	31732	0	0.166675	31898	0	0.166668	10042521	0.000000
318696986	10790	50	2016.164363	31753	0	0.166667	31892	1	0.166667	10027598	0.000000
318697317	10266	52	2014.072663	31877	0	0.166667	31914	2	0.465505	10012690	0.000000
318693627	10313	48	2001.504714	31847	0	0.166667	31921	0	0.224454	9997503	0.000000
318689512	10356	54	1983.593852	31987	0	0.166667	31842	0	0.169531	9982449	0.000000
318699365	10253	48	2006.041175	31947	0	0.166667	31809	0	0.166809	9967361	0.000000
318715545	10744	58	1994.594179	31948	0	0.166667	31936	0	0.166674	9952568	0.000000
318691895	10972	62	1998.791367	31758	0	0.166667	32186	0	0.166667	9937736	0.000000
318697747	10941	48	2013.879652	31851	0	0.166667	32120	0	0.175719	9923022	0.000000
318714747	10798	49	2001.702754	31730	0	0.166667	31813	0	0.167115	9908140	0.000000
318668803	11894	54	2015.309908	31972	0	0.166667	32076	0	0.166689	9893506	0.000000
318700343	11462	54	2041.043347	32065	0	0.166667	31809	0	0.166668	9878545	0.000000
318683513	11622	72	2031.202189	31877	0	0.166667	31789	0	0.166667	9864059	0.000000
318688640	11063	62	2028.260686	31932	0	0.174881	31788	0	0.166667	9849397	0.000000
318691793	10013	51	2014.135409	31855	0	0.167074	31815	0	0.166667	9834624	0.000000
318711396	11112	71	1997.929537	31872	0	0.166687	31999	0	0.166667	9819792	0.000000
318692400	11130	42	2010.341694	31720	0	0.166668	31935	0	0.166667	9805077	0.000000
318692753	11152	81	2027.778242	32054	0	0.166667	31818	1	0.195846	9790592	0.000000
318679642	11548	67	2022.387020	31806	0	0.166667	31963	0	0.170451	9775962	0.000000
318673214	11395	62	2030.912539	31850	0	0.166667	31951	0	0.166854	9761356	0.000000
318676362	12101	74	2028.633314	31798	0	0.166667	31890	0	0.170208	9746723	0.000000
318683711	12111	72	2040.103793	31978	0	0.166667	31785	0	0.166842	9732286	-1.#IND00
318697305	11392	57	2040.517697	31846	0	0.166667	31949	0	0.166675	9717890	-1.#IND00
318717932	11064	50	2030.860974	31913	0	0.166667	31767	0	0.166667	9703438	-1.#IND00
318710604	10397	56	2017.270681	32016	0	0.166667	31780	0	0.166667	9688926	-1.#IND00
318685202	10830	56	2000.777543	31985	0	0.166667	31923	0	0.166667	9674587	-1.#IND00
318700477	10599	63	2009.433344	31780	0	0.166667	31643	0	0.166667	9660486	-1.#IND00
318679807	11875	62	2023.605875	31787	0	0.166667	31772	0	0.166667	9646039	-1.#IND00
318690436	12018	64	2037.409780	31958	0	0.166667	31959	0	0.166667	9631617	-1.#IND00
318661465	12073	65	2034.230292	31712	0	0.166667	31844	0	0.166667	9617495	-1.#IND00
318688505	11746	54	2039.357877	31789	0	0.166667	31887	0	0.166667	9603473	-1.#IND00
318676241	11879	61	2031.546661	31920	0	0.166667	31795	0	0.166667	9589195	-1.#IND00
318675411	12330	66	2046.431486	31710	0	0.166667	31928	0	0.166667	9575040	-1.#IND00
318687347	12757	57	2048.124529	31725	0	0.166667	31811	0	0.166667	9560854	-1.#IND00
318692014	12124	57	2065.412492	32120	4	0.291682	31915	2	0.402268	9546785	-1.#IND00
318684136	12665	63	2053.102981	31897	7	0.570437	31751	0	0.179273	9532503	-1.#IND00
318679313	12323	64	2049.567244	31565	0	0.248237	31953	0	0.167291	9518223	-1.#IND00
318691396	11543	68	2043.761541	31744	0	0.170710	32014	0	0.166698	9504082	-1.#IND00
318687082	10943	58	2034.059296	31826	0	0.166867	31900	0	0.166668	9489866	-1.#IND00
318691137	11271	55	2017.634486	31903	0	0.166677	31904	0	0.166667	9475748	-1.#IND00
318688307	10968	51	2025.931104	31883	0	0.166667	31917	12	0.435559	9461685	-1.#IND00
318698456	10590	45	2018.362556	31716	0	0.166667	31748	8	0.657692	9447781	-1.#IND00
318686421	11038	70	2018.208078	31807	0	0.166667	31806	0	0.219883	9433591	-1.#IND00
318679196	12390	77	2021.270765	31941	0	0.166667	31904	0	0.169304	9419341	-1.#IND00
318683966	12464	57	2039.506254	32002	0	0.166667	31694	0	0.166797	9405212	-1.#IND00
318689332	11051	70	2043.637999	31772	0	0.166667	31821	0	0.166673	9391205	-1.#IND00
318706081	11470	63	2037.827634	31872	0	0.166667	31781	0	0.166667	9377145	-1.#IND00
318691197	11401	58	2032.027941	31719	0	0.166667	31734	1	0.166667	9363161	-1.#IND00
318708418	10476	44	2023.840352	31743	0	0.166667	31666	0	0.166667	9349173	-1.#IND00
318690831	11244	61	2007.905986	32054	0	0.166667	31810	0	0.166667	9335161	-1.#IND00
318676105	11292	61	2010.910594	31820	0	0.166667	31662	0	0.166667	9321265	-1.#IND00
318695243	10727	56	2009.688739	31851	0	0.166667	31909	0	0.166667	9307484	-1.#IND00
318683691	11930	73	2007.853746	31815	5	0.269740	31803	0	0.166667	9293755	-1.#IND00
318687627	12043	65	2025.520806	31800	0	0.213420	31955	0	0.166667	9279761	-1.#IND00
318720003	11786	54	2025.995020	31767	0	0.168984	31923	0	0.166667	9265904	-1.#IND00
318672066	12432	48	2028.554902	31977	1	0.166782	32006	0	0.166667	9251982	-1.#IND00
318668681	11550	56	2026.027428	31935	3	0.472994	32028	0	0.166667	9238342	-1.#IND00
318706610	11389	62	2014.100572	31858	0	0.185119	31703	0	0.166667	9224689	-1.#IND00
318686432	12017	73	2020.463276	31973	0	0.167581	31925	0	0.166667	9210560	-1.#IND00
318675301	11888	59	2032.605096	31758	0	0.166712	32002	0	0.166667	9196754	-1.#IND00
318682489	11496	52	2042.657808	32043	0	0.166669	31728	0	0.166667	9183046	-1.#IND00
318679936	12003	56	2024.558007	32088	5	0.382412	31924	0	0.166667	9169253	-1.#IND00
318704559	11390	49	2042.414443	31672	0	0.224885	31883	0	0.166667	9155702	-0.005390
318708046	10761	57	2029.772013	31937	0	0.169552	32038	0	0.166667	9142020	-0.005381
318700456	10468	52	2015.513757	31826	0	0.166810	31853	0	0.166667	9128471	-0.005793
318703116	9764	57	1997.787302	32002	0	0.166674	31910	0	0.166667	9115004	-0.006411
318675067	9918	50	1999.313917	31784	0	0.166667	31754	0	0.166667	9101298	-0.006156
318687133	11160	47	2000.516341	32003	0	0.166667	31916	0	0.166667	9087810	-0.005921
318679418	12205	49	2012.343876	31712	0	0.166667	31770	1	0.166667	9074273	-0.005896
318693229	12145	66	2034.570812	31755	0	0.166667	32084	0	0.166667	9060551	-0.006816
318685904	13224	70	2059.800139	32038	0	0.166667	31852	0	0.166667	9047003	-0.006590
318699169	13235	82	2084.369838	31813	0	0.166667	31873	0	0.166667	9033402	-0.005873
318701983	12375	56	2068.891953	31899	0	0.174750	32010	0	0.166667	9019950	-0.005788
318677054	11864	58	2054.120413	31735	0	0.167067	31705	0	0.166667	9006465	-0.005607
318694484	10694	55	2041.943779	32034	0	0.166687	32059	0	0.166667	8992966	-0.005246
318699016	10452	52	2010.089579	31870	0	0.166668	31883	0	0.167010	8979760	-0.004676
318685965	10040	63	1989.715205	31856	0	0.166667	31799	0	0.166684	8966399	-0.004762
318718548	9566	36	1981.751335	31790	0	0.166667	31726	0	0.166668	8952793	-0.004819
318683346	10422	68	1987.151215	31890	0	0.166667	32070	0	0.166667	8939402	-0.004660
318692984	10305	51	2001.394939	31854	0	0.166667	31832	0	0.166667	8926044	-0.004647
318706480	11240	64	2010.335796	31849	0	0.166667	31975	0	0.166667	8912841	-0.005202
npatches	nstrain	runtime	dt	init_x	init_y	init_y_blood	init_z	init_S	beta0	beta1	beta2	beta3	mean_beta	B	d	delta	delta_blood	b[0]	mut	m	CTL	c	g	epsilon	k	het	lambda	rho	omega	x_max	patch.dyna	DELTA	A	VA
10000	1	100.000000	0.001000	21900	9499	5000000	0.001000	10000000	7.132762	3.453445	7.750576	3.574033	6	800000000	0.010000	1.000000	432.000000	80000	0.000050	0.004800	0	0.500000	0.000000	2.500000	10.000000	0.500000	0.001000	0.001000	0.010000	31872	0	10.000000	7.000000	1.000000
sus	inf	inf_blood	z	x[0]	y[0][0]	z[0]	x[1]	y[1][0]	z[1]	S[0]	synchrony
219000000	94990000	5000000	10.000000	21900	9499	0.001000	21900	9499	0.001000	10000000	0.000000
241009574	21813170	113690	3941.516320	21911	2898	0.394152	28409	729	0.394152	10237828	0.000000
302534959	1576281	8225	6325.801772	29623	195	0.632580	31652	12	0.632580	10264745	0.000000
316577715	90716	516	6018.420625	31685	8	0.777177	31773	0	0.282827	10253382	0.000000
318512918	5292	30	2925.972806	31903	0	0.270976	31760	0	0.172424	10238351	0.000000
318693677	1273	15	1858.759460	31684	0	0.171837	31855	0	0.166952	10223117	0.000000
318694834	989	8	1725.937521	31793	0	0.166923	31912	0	0.166681	10207992	0.000000
318714575	1000	6	1706.016737	31820	0	0.166679	31912	0	0.166667	10192915	0.000000
318695224	1339	4	1703.618409	31546	0	0.166667	31921	0	0.166667	10177622	0.000000
318717040	1223	7	1707.599269	32155	0	0.166667	31768	0	0.166667	10162209	0.000000
318740851	1113	2	1709.405489	31927	0	0.166667	31815	0	0.166667	10146913	0.000000
318726823	1150	4	1705.110714	31899	0	0.166667	31773	0	0.166667	10131605	0.000000
318738194	1066	11	1704.168837	31852	0	0.166667	31907	0	0.166667	10116438	0.000000
318721679	1309	12	1707.418026	31924	0	0.166667	31731	0	0.166667	10101309	0.000000
318721879	1171	9	1708.583098	31788	0	0.166667	31705	0	0.166667	10086013	0.000000
318719402	1181	7	1711.457438	31757	0	0.166667	31847	0	0.166667	10071119	0.000000
318722353	1128	5	1708.085180	31855	2	0.265711	31652	0	0.166667	10055804	0.000000
318737013	1192	10	1708.510505	32053	0	0.174632	32108	0	0.166667	10040634	0.000000
318727035	1143	4	1708.444553	31921	0	0.167061	32001	0	0.166667	10025883	0.000000
318723908	1566	7	1712.072490	31802	0	0.166686	31686	0	0.166667	10010930	0.000000
318722852	1512	9	1718.996422	32023	0	0.166668	32092	0	0.166667	9995881	0.000000
318707689	1581	8	1718.028647	31939	0	0.166667	31683	0	0.166667	9981013	0.000000
318715636	1283	2	1715.870165	31741	0	0.166667	31903	0	0.166667	9965892	0.000000
318728295	1262	6	1714.160199	31824	0	0.166667	32066	0	0.166667	9950890	0.000000
318729838	1343	8	1711.341364	31852	0	0.166667	31858	0	0.166667	9935928	0.000000
318721120	1417	6	1712.257623	32150	0	0.166667	31994	0	0.166667	9920766	0.000000
318727482	1147	3	1711.859225	31909	0	0.166667	31929	0	0.166667	9906063	0.000000
318708212	1295	6	1709.681809	31793	0	0.166667	31952	0	0.166667	9891273	0.000000
318745275	1408	7	1713.494602	31724	0	0.166667	31738	0	0.166667	9876307	0.000000
318736226	1282	12	1715.857072	32021	0	0.166667	31842	0	0.166667	9861667	0.000000
318721568	1338	8	1712.691362	31703	0	0.166667	32057	0	0.166667	9846666	0.000000
318723972	1699	10	1716.315291	31992	0	0.166667	32015	0	0.166667	9832047	0.000000
318706568	1746	10	1721.047691	31748	0	0.166667	31900	0	0.166667	9817350	0.000000
318715142	1585	9	1724.272122	32063	0	0.166667	31886	0	0.166667	9802707	0.000000
318739790	1352	10	1721.088482	31809	0	0.166667	31890	0	0.166667	9787923	0.000000
318729025	1208	6	1715.637003	31820	0	0.166667	31939	0	0.166667	9773305	0.000000
318724506	1392	5	1714.149200	31598	0	0.166667	31872	0	0.166667	9758672	0.000000
318711802	1420	6	1712.081834	31835	0	0.166667	31870	0	0.166667	9743861	0.000000
318735261	1258	9	1713.761829	31990	0	0.166667	31771	0	0.166667	9729121	0.000000
318719250	1096	6	1710.067005	31839	0	0.166667	31694	0	0.166667	9714696	0.000000
318730214	1077	8	1707.702953	31844	0	0.166667	31728	0	0.166667	9700273	-1.#IND00
318741022	1027	4	1708.924679	31712	0	0.166667	31739	0	0.166667	9685625	-1.#IND00
318716886	1147	3	1706.236595	31854	0	0.166667	31746	0	0.166667	9671029	-1.#IND00
318710721	1053	4	1702.972192	32117	0	0.166667	32165	0	0.166667	9656450	-1.#IND00
318708099	1232	10	1704.431113	31812	0	0.166667	31899	0	0.166667	9641904	-1.#IND00
318715026	1310	4	1709.840677	31954	0	0.166667	31836	0	0.166667	9627338	-1.#IND00
318720696	1505	7	1721.877252	31804	0	0.166667	31995	0	0.166667	9612998	-1.#IND00
318741323	1478	9	1724.320505	31944	0	0.166667	31878	0	0.166667	9598622	-1.#IND00
318723463	1360	5	1716.230994	31807	0	0.166667	32052	0	0.166667	9584254	-1.#IND00
318719240	1228	10	1711.073197	31847	0	0.166667	31902	0	0.166667	9569941	-1.#IND00
318730876	1179	3	1710.074375	31820	0	0.166667	31706	0	0.166667	9555556	-1.#IND00
318727584	879	3	1703.456374	31883	0	0.166667	32014	0	0.166667	9541129	-1.#IND00
318743557	717	3	1693.428163	31954	0	0.166667	31599	0	0.166667	9526817	-1.#IND00
318732732	717	2	1696.742605	31983	0	0.166667	31702	0	0.166667	9512698	-1.#IND00
318717797	834	6	1697.580608	32040	0	0.166667	32100	0	0.166667	9498357	-1.#IND00
318723036	768	4	1698.044048	31761	0	0.166667	31779	0	0.166667	9484143	-1.#IND00
318727933	801	5	1695.612326	31880	0	0.166667	31787	0	0.166667	9469986	-1.#IND00
318723432	754	6	1695.574995	31859	0	0.166667	31768	0	0.166667	9455736	-1.#IND00
318711724	946	3	1698.220604	31797	0	0.166667	32122	0	0.166667	9441671	-1.#IND00
318717253	1043	5	1701.559059	31594	0	0.166667	31885	0	0.166667	9427434	-1.#IND00
318727701	1095	8	1703.227041	31735	0	0.166667	31632	0	0.166667	9413367	-1.#IND00
318709131	1261	2	1709.023193	31883	0	0.166667	31822	0	0.166667	9399428	-1.#IND00
318700154	1313	9	1710.542399	31948	0	0.166667	31868	0	0.166667	9385302	-1.#IND00
318725220	1326	6	1711.355071	31918	0	0.166667	31880	0	0.166667	9371263	-1.#IND00
318706088	1252	6	1715.313975	31715	0	0.166667	31837	0	0.166667	9357244	-1.#IND00
318722191	1382	9	1716.829838	31930	0	0.166667	32205	0	0.166667	9343266	-1.#IND00
318742107	1258	7	1712.857773	31849	0	0.166667	31718	0	0.166667	9329069	-1.#IND00
318727250	1412	5	1713.518784	31794	0	0.166667	31879	0	0.166667	9315133	-1.#IND00
318695046	1265	4	1709.772819	31765	0	0.166667	31827	0	0.166667	9301418	-1.#IND00
318717264	1257	5	1709.203429	31841	0	0.166667	31947	0	0.166667	9287608	-1.#IND00
318721351	1154	8	1708.266831	32190	0	0.166667	31878	0	0.166667	9273477	-1.#IND00
318747912	1361	4	1712.287900	31866	0	0.166667	31667	0	0.166667	9259614	-1.#IND00
318733152	1353	5	1714.500724	31944	0	0.166667	31871	0	0.166667	9245803	-1.#IND00
318709140	1666	6	1718.673443	32024	0	0.166667	31813	0	0.166667	9231959	-1.#IND00
318701264	1599	5	1722.622802	31787	0	0.166667	31916	0	0.166667	9218332	-1.#IND00
318709908	1285	6	1716.628379	31668	0	0.166667	31806	0	0.166667	9204511	-1.#IND00
318723863	915	5	1714.021100	31723	0	0.166667	32112	0	0.166667	9190676	-1.#IND00
318707446	1049	5	1704.002216	31851	0	0.166667	31827	0	0.166667	9176908	-1.#IND00
318717475	1203	5	1705.644011	31820	0	0.166667	31942	0	0.166667	9163064	-1.#IND00
318704380	1454	10	1712.358022	31948	0	0.166667	31758	0	0.166667	9149409	-1.#IND00
318731518	1356	8	1718.327763	31688	0	0.166667	31870	0	0.166667	9135727	-1.#IND00
318709215	1234	10	1714.976629	31517	0	0.166667	32352	0	0.166667	9122129	-1.#IND00
318732908	1286	11	1711.477794	31721	0	0.166667	32144	0	0.166667	9108553	-1.#IND00
318718820	1179	7	1709.776368	31911	0	0.166667	31826	0	0.166667	9095044	-1.#IND00
318720163	1011	10	1700.621598	32016	0	0.166667	31973	0	0.166667	9081193	-1.#IND00
318724148	1026	2	1702.784622	32008	0	0.166667	31804	0	0.166667	9067505	-1.#IND00
318717449	1031	9	1705.438120	32048	0	0.166667	32001	0	0.166667	9053753	-1.#IND00
318714137	966	3	1700.280026	31934	0	0.166667	31909	0	0.166667	9040163	-1.#IND00
318738474	1125	12	1699.474964	32001	1	0.166667	31910	0	0.166667	9026624	-1.#IND00
318731969	832	3	1699.658162	31951	0	0.166667	32118	0	0.166667	9013060	-1.#IND00
318716463	702	2	1697.557141	31707	0	0.166667	32029	0	0.166667	8999544	-1.#IND00
318738479	706	3	1696.055727	31916	0	0.166667	31961	0	0.166667	8986258	-1.#IND00
318695505	958	2	1697.622110	31779	0	0.166667	32002	0	0.166667	8972806	-1.#IND00
318740931	1009	11	1698.837441	31683	0	0.166667	31719	0	0.166667	8959487	-1.#IND00
318722354	944	6	1699.170402	31672	0	0.166667	32048	0	0.166667	8946067	-1.#IND00
318742015	999	6	1700.468675	31714	0	0.166667	31840	0	0.166667	8932874	-1.#IND00
318690156	688	5	1701.277660	31920	0	0.166667	31901	0	0.166667	8919322	-1.#IND00
318719822	851	4	1696.418527	31772	0	0.166667	31815	0	0.166667	8905921	-1.#IND00
318731329	965	4	1697.248980	31753	0	0.166667	31866	0	0.166667	8892672	-1.#IND00
318730356	868	4	1697.897702	31925	0	0.166667	31922	0	0.166667	8879723	-1.#IND00
npatches	nstrain	runtime	dt	init_x	init_y	init_y_blood	init_z	init_S	beta0	beta1	beta2	beta3	mean_beta	B	d	delta	delta_blood	b[0]	mut	m	CTL	c	g	epsilon	k	het	lambda	rho	omega	x_max	patch.dyna	DELTA	A	VA
10000	1	100.000000	0.001000	21900	9499	5000000	0.001000	10000000	7.702923	3.801887	8.140494	6.424566	6	800000000	0.010000	1.000000	432.000000	80000	0.000050	0.004800	0	0.500000	0.000000	2.500000	11.000000	0.500000	0.001000	0.001000	0.010000	31872	0	10.000000	7.000000	1.000000
sus	inf	inf_blood	z	x[0]	y[0][0]	z[0]	x[1]	y[1][0]	z[1]	S[0]	synchrony
219000000	94990000	5000000	10.000000	21900	9499	0.001000	21900	9499	0.001000	10000000	0.000000
244515272	18647929	97767	3941.516320	21487	2834	0.394152	28259	798	0.394152	10231234	0.000000
305334818	947199	5013	6324.242859	29914	163	0.632580	31410	13	0.632580	10249505	0.000000
317226156	32392	151	5015.548856	31639	6	0.777177	31824	1	0.468416	10236359	0.000000
318564260	1673	13	2254.289943	31708	0	0.365708	31721	0	0.182689	10221115	0.000000
318698473	587	1	1738.359480	31918	0	0.176532	31671	0	0.167461	10205885	0.000000
318727028	362	1	1689.826335	32008	0	0.167156	31730	0	0.166706	10190459	0.000000
318709291	370	2	1680.990925	31962	0	0.166691	32168	0	0.166669	10175177	0.000000
318727743	349	0	1681.163580	31879	0	0.166668	31925	0	0.166667	10159888	0.000000
318724245	476	2	1683.011792	31741	0	0.166667	31797	0	0.166667	10144718	0.000000
318726101	521	2	1685.337375	31850	0	0.166667	31976	0	0.166667	10129440	0.000000
318734713	492	3	1684.438143	31659	0	0.166667	31869	0	0.166667	10114302	0.000000
318736122	384	1	1684.444807	31871	0	0.166667	31878	0	0.166667	10099007	0.000000
318707124	374	2	1684.047102	31634	0	0.166667	31936	0	0.166667	10083858	0.000000
318711093	343	3	1682.895262	31870	0	0.166667	31846	0	0.166667	10068757	0.000000
318709492	336	1	1680.320976	31902	0	0.166667	31831	0	0.166667	10053796	0.000000
318687919	484	2	1682.009443	31813	0	0.166667	31764	0	0.166667	10038411	0.000000
318726648	375	3	1683.327324	31607	0	0.166667	31863	0	0.166667	10023423	0.000000
318719134	451	1	1683.832679	31948	0	0.166667	31949	0	0.166667	10008411	0.000000
318722900	602	2	1685.977292	31907	0	0.166667	31640	0	0.166667	9993471	0.000000
318722161	383	1	1682.712614	31775	0	0.166667	31904	0	0.166667	9978382	0.000000
318721246	337	3	1679.869027	31888	0	0.166667	31935	0	0.166667	9963407	0.000000
318718663	480	2	1681.187357	31933	0	0.166667	32005	0	0.166667	9948384	0.000000
318758666	530	2	1683.606946	31649	0	0.166667	31784	0	0.166667	9933625	0.000000
318749368	515	0	1686.091646	31983	0	0.166667	31847	0	0.166667	9918633	0.000000
318722772	478	2	1685.581988	31897	0	0.166667	32026	0	0.166667	9903769	0.000000
318729613	491	2	1683.791440	31740	0	0.166667	31713	0	0.166667	9889147	0.000000
318688822	410	2	1683.988680	31849	0	0.166667	31737	0	0.166667	9874435	0.000000
318714949	412	2	1682.205176	31727	0	0.166667	31836	0	0.166667	9859656	0.000000
318738411	490	3	1685.123129	31517	0	0.166667	31681	0	0.166667	9844794	0.000000
318703072	489	1	1685.156879	31830	0	0.166667	31946	0	0.166667	9830080	0.000000
318719521	370	2	1684.569860	31905	0	0.166667	32015	0	0.166667	9815370	0.000000
318707750	349	1	1682.722852	31730	0	0.166667	31969	0	0.166667	9800711	0.000000
318704632	421	1	1682.894335	31936	0	0.166667	31587	0	0.166667	9785890	0.000000
318722997	674	5	1684.567444	31927	0	0.166667	31969	0	0.166667	9771347	0.000000
318722528	523	7	1689.309235	31964	0	0.166667	31886	0	0.166667	9756768	0.000000
318737416	396	1	1685.062957	31891	0	0.166667	31862	0	0.166667	9742152	0.000000
318708131	339	3	1683.014212	31815	0	0.166667	31776	0	0.166667	9727541	0.000000
318739356	365	0	1682.685857	31831	0	0.166667	31955	0	0.166667	9712850	0.000000
318747240	439	1	1683.299128	31880	0	0.166667	31992	0	0.166667	9698285	0.000000
318717466	485	4	1687.119328	31891	0	0.166667	31908	0	0.166667	9683727	-1.#IND00
318743829	635	4	1686.746733	31928	0	0.166667	31982	0	0.166667	9669329	-1.#IND00
318712387	593	2	1688.309664	31855	0	0.166667	31816	0	0.166667	9654904	-1.#IND00
318748966	403	2	1684.818431	31663	0	0.166667	31755	0	0.166667	9640246	-1.#IND00
318716320	374	2	1683.580936	31895	0	0.166667	31813	0	0.166667	9625746	-1.#IND00
318716202	406	3	1682.713393	31771	0	0.166667	31974	0	0.166667	9611551	-1.#IND00
318709602	384	1	1682.186968	31773	0	0.166667	31997	0	0.166667	9597197	-1.#IND00
318717358	399	3	1682.850662	31986	0	0.166667	31997	0	0.166667	9582902	-1.#IND00
318742278	367	0	1681.758767	31683	0	0.166667	31873	0	0.166667	9568588	-1.#IND00
318722224	343	2	1680.048773	31752	0	0.166667	31922	0	0.166667	9554201	-1.#IND00
318728216	173	2	1680.773367	32155	0	0.166667	31789	0	0.166667	9539870	-1.#IND00
318719952	225	2	1676.393661	32108	0	0.166667	31689	0	0.166667	9525572	-1.#IND00
318712560	312	1	1678.232918	31970	0	0.166667	32096	0	0.166667	9511232	-1.#IND00
318714979	316	2	1680.124839	32003	0	0.166667	31982	0	0.166667	9496893	-1.#IND00
318727662	487	1	1683.270629	32075	0	0.166667	31967	0	0.166667	9482702	-1.#IND00
318726169	390	2	1681.567652	31718	0	0.166667	31823	0	0.166667	9468470	-1.#IND00
318714859	560	2	1684.560378	31948	0	0.166667	31859	0	0.166667	9454156	-1.#IND00
318741892	455	2	1689.155513	31840	0	0.166667	31996	0	0.166667	9440000	-1.#IND00
318734481	300	1	1685.012914	31782	0	0.166667	31995	0	0.166667	9425796	-1.#IND00
318732791	279	1	1680.686818	31959	0	0.166667	31686	0	0.166667	9411689	-1.#IND00
318729080	355	1	1679.257452	31979	0	0.166667	32009	0	0.166667	9397476	-1.#IND00
318722447	498	2	1682.014348	31599	0	0.166667	32002	0	0.166667	9383475	-1.#IND00
318728443	402	2	1682.170931	31795	0	0.166667	31919	0	0.166667	9369392	-1.#IND00
318720006	511	2	1685.706813	31893	0	0.166667	32008	0	0.166667	9355459	-1.#IND00
318719607	428	3	1686.247882	31809	0	0.166667	31981	0	0.166667	9341385	-1.#IND00
318738149	502	3	1684.354799	31739	0	0.166667	32001	0	0.166667	9327401	-1.#IND00
318725254	657	2	1688.028367	31625	0	0.166667	32077	0	0.166667	9313483	-1.#IND00
318741304	657	4	1688.414083	31910	0	0.166667	31937	0	0.166667	9299279	-1.#IND00
318725484	473	2	1687.970560	31943	0	0.166667	31741	0	0.166667	9285333	-1.#IND00
318716273	515	2	1687.781795	31943	0	0.166667	31665	0	0.166667	9271417	-1.#IND00
318724583	442	4	1685.213008	32057	0	0.166667	31786	0	0.166667	9257696	-1.#IND00
318716150	602	5	1685.475845	31909	0	0.166667	31855	0	0.166667	9243823	-1.#IND00
318712262	392	4	1688.414642	32032	0	0.166667	31994	0	0.166667	9229941	-1.#IND00
318720805	417	1	1685.789156	31679	0	0.166667	31916	0	0.166667	9216070	-1.#IND00
318718835	334	0	1682.998478	31908	0	0.166667	31815	0	0.166667	9202278	-1.#IND00
318727320	448	1	1681.382934	31962	0	0.166667	31926	0	0.166667	9188394	-1.#IND00
318727823	502	3	1683.566586	31885	0	0.166667	31784	0	0.166667	9174602	-1.#IND00
318695125	395	5	1684.388231	31995	0	0.166667	31962	0	0.166667	9160944	-1.#IND00
318719835	526	6	1683.039435	31779	0	0.166667	32048	0	0.166667	9147326	-1.#IND00
318718785	451	1	1685.096442	31886	0	0.166667	32005	0	0.166667	9133538	-1.#IND00
318725394	396	2	1684.490753	31781	0	0.166667	31801	0	0.166667	9120054	-1.#IND00
318690844	438	3	1682.569827	32046	0	0.166667	31783	0	0.166667	9106260	-1.#IND00
318693431	360	3	1682.706219	31977	0	0.166667	31863	0	0.166667	9092575	-1.#IND00
318730529	587	4	1685.026881	32151	0	0.166667	31887	0	0.166667	9078956	-1.#IND00
318718712	764	5	1691.756567	31834	0	0.166667	31766	0	0.166667	9065213	-1.#IND00
318713107	494	1	1691.488225	31912	0	0.166667	31840	0	0.166667	9051633	-1.#IND00
318738709	420	2	1684.568171	31827	0	0.166667	31710	0	0.166667	9037897	-1.#IND00
318737878	275	2	1680.573250	31892	0	0.166667	31647	0	0.166667	9024438	-1.#IND00
318723909	293	0	1678.684341	31775	0	0.166667	31679	0	0.166667	9010818	-1.#IND00
318725754	405	3	1679.991677	31877	0	0.166667	31759	0	0.166667	8997344	-1.#IND00
318743670	475	2	1681.685006	32041	0	0.166667	31871	0	0.166667	8983769	-1.#IND00
318730586	394	3	1682.631547	31994	0	0.166667	31701	0	0.166667	8970238	-1.#IND00
318721183	282	1	1681.206453	31810	0	0.166667	31796	0	0.166667	8956598	-1.#IND00
318719257	220	1	1679.146247	31885	0	0.166667	31795	0	0.166667	8943079	-1.#IND00
318729286	385	3	1678.614974	31895	0	0.166667	31710	0	0.166667	8929729	-1.#IND00
318732548	343	1	1680.002399	31773	0	0.166667	31913	0	0.166667	8916278	-1.#IND00
318718682	382	3	1681.046351	32044	0	0.166667	31943	0	0.166667	8903053	-1.#IND00
318728656	336	1	1680.772693	31976	0	0.166667	31834	0	0.166667	8889764	-1.#IND00
318721159	507	3	1681.262729	31868	0	0.166667	31856	0	0.166667	8876459	-1.#IND00
318727201	631	2	1685.251897	31763	2	0.167083	31817	0	0.166667	8863054	-1.#IND00
npatches	nstrain	runtime	dt	init_x	init_y	init_y_blood	init_z	init_S	beta0	beta1	beta2	beta3	mean_beta	B	d	delta	delta_blood	b[0]	mut	m	CTL	c	g	epsilon	k	het	lambda	rho	omega	x_max	patch.dyna	DELTA	A	VA
10000	1	100.000000	0.001000	21900	9499	5000000	0.001000	10000000	5.540665	3.146181	8.696293	3.920287	6	800000000	0.010000	1.000000	432.000000	80000	0.000050	0.004800	0	0.500000	0.000000	2.500000	12.000000	0.500000	0.001000	0.001000	0.010000	31872	0	10.000000	7.000000	1.000000
sus	inf	inf_blood	z	x[0]	y[0][0]	z[0]	x[1]	y[1][0]	z[1]	S[0]	synchrony
219000000	94990000	5000000	10.000000	21900	9499	0.001000	21900	9499	0.001000	10000000	0.000000
248252816	15819693	83643	3941.516320	25809	1279	0.394152	29067	427	0.394152	10223409	0.000000
307535952	555625	2942	6306.329048	30999	11	0.632580	31636	3	0.632580	10234866	0.000000
317624915	11289	59	4043.649582	31530	1	0.363922	31942	0	0.252132	10220661	0.000000
318636630	909	3	1934.709510	31960	0	0.188330	31843	0	0.170903	10205411	0.000000
318742003	420	4	1701.663171	31925	0	0.167740	31920	0	0.166877	10190171	0.000000
318720371	398	3	1684.050862	31908	0	0.166720	31991	0	0.166677	10174896	0.000000
318742367	442	0	1683.403532	31574	0	0.166669	31901	0	0.166667	10159571	0.000000
318725709	342	1	1679.476420	31859	0	0.166667	31893	0	0.166667	10144292	0.000000
318726565	276	0	1680.242836	31919	0	0.166667	31825	0	0.166667	10129105	0.000000
318727787	162	1	1678.152033	31667	0	0.166667	31905	0	0.166667	10113967	0.000000
318710947	199	2	1675.490317	31938	0	0.166667	31874	0	0.166667	10098637	0.000000
318732180	242	0	1677.438833	31835	0	0.166667	31920	0	0.166667	10083304	0.000000
318708187	330	0	1678.111225	32130	0	0.166667	31773	0	0.166667	10068225	0.000000
318727114	420	2	1681.295284	32016	0	0.166667	31767	0	0.166667	10052880	0.000000
318743457	376	2	1683.126335	31859	0	0.166667	31732	0	0.166667	10037867	0.000000
318726365	465	3	1685.241407	31676	0	0.166667	32113	0	0.166667	10022805	0.000000
318722045	283	2	1681.756500	31664	0	0.166667	31986	0	0.166667	10008025	0.000000
318719705	307	0	1679.121410	32002	0	0.166667	31822	0	0.166667	9992809	0.000000
318719294	272	3	1678.029367	31892	0	0.166667	31824	0	0.166667	9977673	0.000000
318723401	192	0	1676.749451	31825	0	0.166667	31798	0	0.166667	9962836	0.000000
318704655	279	0	1677.992306	32033	0	0.166667	31722	0	0.166667	9948152	0.000000
318708257	282	0	1677.677485	31983	0	0.166667	31564	0	0.166667	9933306	0.000000
318704892	188	1	1677.153360	31786	0	0.166667	31795	0	0.166667	9918400	0.000000
318734660	312	1	1677.738292	32096	0	0.166667	32002	0	0.166667	9903437	0.000000
318713280	302	1	1678.423544	32044	0	0.166667	31866	0	0.166667	9888724	0.000000
318732493	273	0	1679.662474	31941	0	0.166667	32032	0	0.166667	9873949	0.000000
318737944	296	0	1677.415340	31746	0	0.166667	32002	0	0.166667	9858990	0.000000
318722349	298	2	1679.151869	31764	0	0.166667	31977	0	0.166667	9844101	0.000000
318726570	384	1	1680.429447	31839	0	0.166667	31790	0	0.166667	9829404	0.000000
318741044	456	1	1682.466234	31935	0	0.166667	32007	0	0.166667	9814763	0.000000
318732008	470	2	1684.283426	31900	0	0.166667	31867	0	0.166667	9800159	0.000000
318708432	278	0	1682.333229	31907	0	0.166667	31806	0	0.166667	9785623	0.000000
318722073	437	3	1680.336996	31696	0	0.166667	31887	0	0.166667	9770837	0.000000
318720292	296	1	1682.925878	31784	0	0.166667	31870	0	0.166667	9756310	0.000000
318695400	196	1	1678.430220	31762	0	0.166667	31963	0	0.166667	9741682	0.000000
318713208	181	0	1677.164499	32009	0	0.166667	31990	0	0.166667	9726985	0.000000
318736268	103	0	1673.615725	31885	0	0.166667	31642	0	0.166667	9712531	0.000000
318712123	219	0	1675.424931	32048	0	0.166667	31943	0	0.166667	9698014	0.000000
318731056	303	1	1677.775326	32048	0	0.166667	31939	0	0.166667	9683621	0.000000
318710881	242	0	1678.632382	32086	0	0.166667	31953	0	0.166667	9669331	-1.#IND00
318741766	367	1	1678.281584	32034	0	0.166667	31800	0	0.166667	9655002	-1.#IND00
318741740	273	1	1679.126450	31702	0	0.166667	31908	0	0.166667	9640493	-1.#IND00
318726065	270	0	1679.129163	32075	0	0.166667	31820	0	0.166667	9626013	-1.#IND00
318731128	314	3	1678.204492	32034	0	0.166667	32072	0	0.166667	9611620	-1.#IND00
318716006	456	6	1682.238580	31888	0	0.166667	31998	0	0.166667	9597242	-1.#IND00
318722826	426	1	1684.952993	31754	0	0.166667	31838	0	0.166667	9582979	-1.#IND00
318731285	384	1	1684.280765	31813	0	0.166667	31937	0	0.166667	9568700	-1.#IND00
318731687	327	1	1680.729545	31790	0	0.166667	32045	0	0.166667	9554223	-1.#IND00
318716902	237	1	1679.095696	31873	0	0.166667	31752	0	0.166667	9539947	-1.#IND00
318739375	376	3	1679.790659	31591	0	0.166667	31722	0	0.166667	9525605	-1.#IND00
318694667	337	1	1681.757808	31752	0	0.166667	31994	0	0.166667	9511257	-1.#IND00
318720801	313	2	1680.708285	31798	0	0.166667	31900	0	0.166667	9496912	-1.#IND00
318733731	215	2	1678.517394	31870	0	0.166667	31651	0	0.166667	9482551	-1.#IND00
318746955	130	1	1674.129320	32000	0	0.166667	31761	0	0.166667	9468409	-1.#IND00
318724100	276	2	1674.071968	31892	0	0.166667	31808	0	0.166667	9454337	-1.#IND00
318725487	392	2	1676.896275	31771	0	0.166667	32011	0	0.166667	9440282	-1.#IND00
318724475	264	0	1680.612087	31866	0	0.166667	31862	0	0.166667	9426139	-1.#IND00
318723479	312	1	1679.566526	32008	1	0.166667	31802	0	0.166667	9412016	-1.#IND00
318727284	287	5	1679.877729	31905	0	0.166667	32100	0	0.166667	9398085	-1.#IND00
318746142	230	1	1677.671192	31897	0	0.166667	31844	0	0.166667	9384100	-1.#IND00
318733312	231	1	1676.821855	31591	0	0.166667	31802	0	0.166667	9370254	-1.#IND00
318720662	370	0	1677.656241	32018	0	0.166667	31715	0	0.166667	9356263	-1.#IND00
318724219	254	2	1678.177917	32132	0	0.166667	31734	0	0.166667	9342165	-1.#IND00
318732614	220	0	1676.446499	31838	0	0.166667	31668	0	0.166667	9328300	-1.#IND00
318731973	324	1	1676.999205	31905	0	0.171229	31758	0	0.166667	9314694	-1.#IND00
318726579	181	1	1675.454569	31764	0	0.166893	31938	0	0.166667	9300637	-1.#IND00
318731463	162	1	1674.829373	31971	0	0.166678	31994	0	0.166667	9286797	-1.#IND00
318734966	166	2	1674.741992	31769	0	0.166667	31775	0	0.166667	9272942	-1.#IND00
318734879	188	2	1675.270210	31929	0	0.166667	31799	0	0.166667	9259236	-1.#IND00
318732153	285	0	1676.224199	31904	0	0.166667	31805	0	0.166667	9245428	-1.#IND00
318710993	339	0	1677.623761	31916	0	0.166667	32089	0	0.166667	9231630	-1.#IND00
318733084	365	2	1679.339585	31827	0	0.166667	31824	0	0.166667	9217822	-1.#IND00
318732833	294	2	1679.545819	31849	0	0.166667	31928	0	0.166667	9203967	-1.#IND00
318716393	262	2	1677.976303	31840	0	0.166667	31990	0	0.166667	9190359	-1.#IND00
318727336	236	0	1676.841239	31781	0	0.166667	31850	0	0.166667	9176485	-1.#IND00
318740033	105	0	1674.399893	31782	0	0.166667	31756	0	0.166667	9162741	-1.#IND00
318703676	270	1	1675.228513	31960	0	0.166667	31893	0	0.166667	9148955	-1.#IND00
318710117	231	1	1676.729305	31908	0	0.166667	31804	0	0.166667	9135327	-1.#IND00
318736924	328	0	1677.174243	31745	0	0.166667	31812	0	0.166667	9121626	-1.#IND00
318705160	231	1	1676.572034	31668	0	0.166667	31934	0	0.166667	9108094	-1.#IND00
318733576	311	1	1676.804758	31908	0	0.166667	31894	0	0.166667	9094409	-1.#IND00
318748643	311	1	1678.765574	31857	0	0.166667	31852	0	0.166667	9080614	-1.#IND00
318738195	401	2	1683.788636	31949	0	0.166667	31866	0	0.166667	9066922	-1.#IND00
318723213	361	2	1682.809784	31731	0	0.166667	31872	0	0.166667	9053200	-1.#IND00
318716175	272	1	1679.897924	31656	0	0.166667	31586	0	0.166667	9039643	-1.#IND00
318732441	227	5	1678.094921	31751	2	0.174548	31855	0	0.166667	9025986	-1.#IND00
318723804	145	1	1674.215836	31942	0	0.174829	31816	0	0.166667	9012557	-1.#IND00
318714645	196	0	1673.449103	31881	0	0.167071	31866	0	0.166667	8999003	-1.#IND00
318733244	288	1	1677.238952	31964	0	0.166687	32035	0	0.166667	8985650	-1.#IND00
318708942	259	3	1677.247147	32083	0	0.166668	31844	0	0.166667	8972241	-1.#IND00
318732229	213	0	1676.204530	31798	0	0.166667	31947	0	0.166667	8958775	-1.#IND00
318719899	281	5	1676.668910	31957	0	0.166667	31896	0	0.166667	8945215	-1.#IND00
318725734	269	3	1679.367776	31752	0	0.166667	31682	0	0.166667	8931805	-1.#IND00
318711619	282	1	1677.837312	31695	0	0.166667	31789	0	0.166667	8918485	-1.#IND00
318722760	222	2	1677.640085	31629	0	0.166667	31863	0	0.166667	8905118	-1.#IND00
318716732	326	2	1677.271084	31917	0	0.166667	31823	0	0.166667	8891828	-1.#IND00
318716373	290	0	1678.398646	31685	0	0.166667	31594	0	0.166667	8878488	-1.#IND00
318731796	217	2	1677.243338	31938	0	0.166667	31780	0	0.166667	8864933	-1.#IND00
318725622	248	1	1675.712243	32022	0	0.166667	31700	0	0.166667	8851730	-1.#IND00
npatches	nstrain	runtime	dt	init_x	init_y	init_y_blood	init_z	init_S	beta0	beta1	beta2	beta3	mean_beta	B	d	delta	delta_blood	b[0]	mut	m	CTL	c	g	epsilon	k	het	lambda	rho	omega	x_max	patch.dyna	DELTA	A	VA
10000	1	100.000000	0.001000	21900	9499	5000000	0.001000	10000000	7.577949	3.352670	5.913141	4.683905	6	800000000	0.010000	1.000000	432.000000	80000	0.000050	0.004800	0	0.500000	0.000000	2.500000	13.000000	0.500000	0.001000	0.001000	0.010000	31872	0	10.000000	7.000000	1.000000
sus	inf	inf_blood	z	x[0]	y[0][0]	z[0]	x[1]	y[1][0]	z[1]	S[0]	synchrony
219000000	94990000	5000000	10.000000	21900	9499	0.001000	21900	9499	0.001000	10000000	0.000000
251353432	13490651	70408	3941.516320	22609	1925	0.394152	29046	428	0.394152	10218389	0.000000
309107668	326377	1759	6230.864564	30540	73	0.632580	31698	5	0.632580	10224855	0.000000
317863307	4349	21	3290.111278	31845	0	0.601865	31993	0	0.213634	10210084	0.000000
318666110	541	3	1814.394859	31687	0	0.188236	31925	0	0.168995	10194700	0.000000
318712542	331	2	1690.726024	31986	0	0.167736	32033	0	0.166782	10179341	0.000000
318717858	348	2	1683.512074	31831	0	0.166720	31725	0	0.166672	10163996	0.000000
318717512	230	2	1679.067258	31761	0	0.166669	31786	0	0.166667	10148708	0.000000
318727936	199	1	1676.832083	31949	0	0.166667	31678	0	0.166667	10133172	0.000000
318720223	111	0	1673.504378	31908	0	0.166667	31656	0	0.166667	10117978	0.000000
318725254	168	2	1672.768338	31895	0	0.166667	31953	0	0.166667	10102970	0.000000
318730045	217	1	1676.830112	31805	0	0.166667	32063	0	0.166667	10087856	0.000000
318730918	185	1	1675.224265	32014	0	0.166667	32029	0	0.166667	10072915	0.000000
318735386	120	0	1673.082541	32079	0	0.166667	31634	0	0.166667	10057774	0.000000
318722066	222	0	1673.564179	31994	0	0.166667	31888	0	0.166667	10042897	0.000000
318727047	145	1	1675.178478	32037	0	0.166667	32021	0	0.166667	10027777	0.000000
318738128	213	0	1676.299614	32134	0	0.166667	31943	0	0.166667	10012756	0.000000
318715179	224	1	1676.303374	31882	0	0.166667	32053	0	0.166667	9997791	0.000000
318719335	269	0	1676.932200	31838	0	0.166667	31661	0	0.166667	9982904	0.000000
318733849	324	1	1679.664427	31559	0	0.166667	31872	0	0.166667	9967886	0.000000
318730543	182	1	1677.141861	31890	0	0.166667	31684	0	0.166667	9953179	0.000000
318717133	146	0	1674.638489	32090	0	0.166667	31914	0	0.166667	9938214	0.000000
318720895	122	4	1673.072084	31903	0	0.166667	32009	0	0.166667	9923249	0.000000
318731077	204	0	1674.073936	32090	0	0.166667	31831	0	0.166667	9908356	0.000000
318721884	256	2	1676.768454	31812	0	0.166667	31757	0	0.166667	9893344	0.000000
318737484	243	1	1676.608055	31857	0	0.166667	31880	0	0.166667	9878478	0.000000
318727215	179	1	1674.879568	31599	0	0.166667	31611	0	0.166667	9863681	0.000000
318714952	253	0	1676.892189	31943	0	0.166667	31885	0	0.166667	9849194	0.000000
318719646	136	0	1674.630163	31987	0	0.166667	31815	0	0.166667	9834557	0.000000
318711148	142	0	1673.318372	31909	0	0.166667	31909	0	0.166667	9819938	0.000000
318706926	259	0	1674.648648	32018	0	0.166667	31727	0	0.166667	9805193	0.000000
318717720	285	2	1677.314184	31934	0	0.166667	31716	0	0.166667	9790214	0.000000
318694254	336	2	1680.763304	31940	0	0.166667	31816	0	0.166667	9775388	0.000000
318714890	227	2	1678.296342	31645	0	0.166667	31800	0	0.166667	9760730	0.000000
318727799	170	1	1676.053092	31697	0	0.166667	31922	0	0.166667	9746004	0.000000
318711957	148	1	1674.220639	31922	0	0.166667	31810	0	0.166667	9731205	0.000000
318725632	105	2	1673.136384	31738	0	0.166667	31921	0	0.166667	9716761	0.000000
318723518	192	3	1673.103355	32241	0	0.166667	31867	0	0.166667	9702198	0.000000
318707403	175	0	1674.563310	31936	0	0.166667	31735	0	0.166667	9687691	0.000000
318723952	123	1	1672.476287	31590	0	0.166667	31775	0	0.166667	9673225	0.000000
318735733	170	2	1673.126651	31942	0	0.166667	31888	0	0.166667	9658721	-1.#IND00
318731777	167	0	1674.371348	31796	0	0.166667	31935	0	0.166667	9644438	-1.#IND00
318721372	242	2	1673.667144	31903	0	0.166667	31791	0	0.166667	9629995	-1.#IND00
318716031	260	0	1677.076287	31503	0	0.166667	31746	0	0.166667	9615692	-1.#IND00
318723946	145	2	1674.483786	31681	0	0.166667	31934	0	0.166667	9601249	-1.#IND00
318725617	132	0	1673.300825	31858	0	0.166667	31878	0	0.166667	9586811	-1.#IND00
318722802	284	1	1675.032443	31804	0	0.166667	31850	0	0.166667	9572492	-1.#IND00
318716714	162	1	1674.803515	31843	0	0.166667	31745	0	0.166667	9558105	-1.#IND00
318714492	191	0	1674.508398	31914	0	0.166667	31670	0	0.166667	9543659	-1.#IND00
318729270	184	2	1675.076096	31714	0	0.166667	31695	0	0.166667	9529530	-1.#IND00
318730769	148	2	1675.024355	31755	0	0.166667	31961	0	0.166667	9515162	-1.#IND00
318717062	86	1	1672.667906	31681	0	0.166667	31894	0	0.166667	9500691	-1.#IND00
318737580	250	2	1673.840916	31876	0	0.166667	31729	0	0.166667	9486555	-1.#IND00
318720001	272	0	1677.584262	31775	0	0.166667	31806	0	0.166667	9472205	-1.#IND00
318708035	195	1	1677.462087	31978	0	0.166667	32107	0	0.166667	9458087	-1.#IND00
318722929	160	1	1674.133239	31932	0	0.166667	32104	0	0.166667	9443823	-1.#IND00
318708971	177	1	1673.906563	31964	0	0.166667	31770	0	0.166667	9429708	-1.#IND00
318721914	166	1	1674.754448	32013	0	0.166667	31971	0	0.166667	9415506	-1.#IND00
318721049	142	0	1672.963107	31849	0	0.166667	31764	0	0.166667	9401168	-1.#IND00
318703287	155	0	1674.095956	31998	0	0.166667	31719	0	0.166667	9387480	-1.#IND00
318726830	241	1	1675.297785	31832	0	0.166667	31703	0	0.166667	9373321	-1.#IND00
318710669	202	2	1676.207366	31900	0	0.166667	31874	0	0.166667	9359305	-1.#IND00
318722790	220	1	1676.597343	31704	0	0.166667	31876	0	0.166667	9345363	-1.#IND00
318707710	170	1	1674.572230	31971	0	0.166667	31908	0	0.166667	9331330	-1.#IND00
318737851	192	1	1674.229913	31909	0	0.166667	31849	0	0.166667	9317174	-1.#IND00
318731043	201	0	1676.318413	31569	0	0.166667	31804	0	0.166667	9303302	-1.#IND00
318708386	292	3	1675.846567	31911	0	0.166667	31851	0	0.166667	9289398	-1.#IND00
318734685	280	1	1677.399077	31916	0	0.166667	31928	0	0.166667	9275415	-1.#IND00
318709694	288	2	1678.839089	31987	0	0.166667	32036	0	0.166667	9261493	-1.#IND00
318700756	210	1	1678.401928	31852	0	0.166667	31757	0	0.166667	9247438	-1.#IND00
318716457	181	0	1675.465559	32071	0	0.166667	31798	0	0.166667	9233502	-1.#IND00
318731947	75	1	1671.759833	31920	0	0.166667	31837	0	0.166667	9219724	-1.#IND00
318732166	118	1	1671.028447	31871	0	0.166667	31823	0	0.166667	9206097	-1.#IND00
318728951	119	0	1672.183408	31981	0	0.166667	31717	0	0.166667	9192195	-1.#IND00
318728345	229	2	1673.099063	32040	0	0.166667	31936	0	0.166667	9178276	-1.#IND00
318743020	281	3	1678.096838	32169	0	0.166667	31927	0	0.166667	9164539	-1.#IND00
318731247	201	0	1677.980247	32009	0	0.166667	31737	0	0.166667	9150609	-1.#IND00
318729949	156	1	1674.279629	31876	0	0.166667	31795	0	0.166667	9136973	-1.#IND00
318715915	192	0	1674.777137	32043	0	0.166667	31770	0	0.166667	9123279	-1.#IND00
318714451	214	2	1675.366160	31710	0	0.166667	32036	0	0.166667	9109713	-1.#IND00
318720386	213	2	1676.678870	31636	0	0.166667	31851	0	0.166667	9095997	-1.#IND00
318721154	154	0	1674.713307	31865	0	0.166667	31971	0	0.166667	9082325	-1.#IND00
318711205	234	2	1674.719782	31845	0	0.166667	31718	0	0.166667	9069036	-1.#IND00
318720672	383	1	1678.956858	32008	0	0.166667	31772	0	0.166667	9055493	-1.#IND00
318714894	289	0	1679.934240	31839	0	0.166667	31803	0	0.166667	9042041	-1.#IND00
318703482	385	4	1679.519034	31667	0	0.166667	32035	0	0.166667	9028423	-1.#IND00
318727691	252	3	1679.044676	31954	0	0.166667	31763	0	0.166667	9014931	-1.#IND00
318734484	285	1	1677.622345	31877	0	0.166667	32004	0	0.166667	9001566	-1.#IND00
318726265	371	4	1678.983069	31870	0	0.166667	31692	0	0.166667	8988108	-1.#IND00
318716591	307	1	1680.247587	31909	0	0.166667	31940	0	0.166667	8974424	-1.#IND00
318720124	224	2	1678.345057	31880	0	0.166667	31938	0	0.166667	8960965	-1.#IND00
318714049	246	2	1677.038897	31905	0	0.166667	32137	0	0.166667	8947495	-1.#IND00
318751665	210	2	1676.001007	31853	0	0.166667	31762	0	0.166667	8934249	-1.#IND00
318714602	210	1	1676.738038	31913	0	0.166667	31952	0	0.166667	8920945	-1.#IND00
318702735	154	0	1674.484491	31715	0	0.166667	31650	0	0.166667	8907582	-1.#IND00
318734729	139	0	1672.977502	31883	0	0.166667	31858	0	0.166667	8894155	-1.#IND00
318716019	173	1	1674.378886	32082	0	0.166667	31918	0	0.166667	8881002	-1.#IND00
318722715	168	1	1673.467228	31901	0	0.166667	31822	0	0.166667	8867721	-1.#IND00
318711703	232	3	1675.333982	31905	0	0.166667	31719	0	0.166667	8854437	-1.#IND00
318743108	236	0	1677.175629	32080	0	0.166667	31960	0	0.166667	8840972	-1.#IND00
npatches	nstrain	runtime	dt	init_x	init_y	init_y_blood	init_z	init_S	beta0	beta1	beta2	beta3	mean_beta	B	d	delta	delta_blood	b[0]	mut	m	CTL	c	g	epsilon	k	het	lambda	rho	omega	x_max	patch.dyna	DELTA	A	VA
10000	1	100.000000	0.001000	21900	9499	5000000	0.001000	10000000	5.539327	7.969797	7.750929	5.391596	6	800000000	0.010000	1.000000	432.000000	80000	0.000050	0.004800	0	0.500000	0.000000	2.500000	14.000000	0.500000	0.001000	0.001000	0.010000	31872	0	10.000000	7.000000	1.000000
sus	inf	inf_blood	z	x[0]	y[0][0]	z[0]	x[1]	y[1][0]	z[1]	S[0]	synchrony
219000000	94990000	5000000	10.000000	21900	9499	0.001000	21900	9499	0.001000	10000000	0.000000
255575729	11153845	58914	3941.516320	26450	857	0.394152	22686	1835	0.394152	10207722	0.000000
310650854	176238	888	6040.360969	31385	11	0.632580	30438	37	0.632580	10208864	0.000000
318014461	1830	8	2692.257371	31845	0	0.229581	31843	0	0.422786	10193923	0.000000
318673620	244	1	1746.643550	31899	0	0.169785	31791	0	0.179361	10178593	0.000000
318711491	222	1	1679.634784	32009	0	0.166821	31704	0	0.167296	10163298	0.000000
318712610	138	1	1672.819139	31944	0	0.166674	32045	0	0.166698	10147872	0.000000
318744777	175	0	1672.684456	31755	0	0.166667	31908	0	0.166668	10132758	0.000000
318740471	100	0	1671.700354	31822	0	0.166667	31980	0	0.166667	10117546	0.000000
318725408	130	0	1671.607890	31735	0	0.166667	31867	0	0.166667	10102293	0.000000
318740223	121	0	1674.071959	31645	0	0.166667	31804	0	0.166667	10087131	0.000000
318728594	144	0	1674.103776	31850	0	0.166667	32099	0	0.166667	10072071	0.000000
318722335	123	0	1672.354403	31633	0	0.166667	31627	0	0.166667	10056951	0.000000
318739608	123	0	1672.367354	31794	0	0.166667	31754	0	0.166667	10041895	0.000000
318752497	121	0	1671.908974	31931	0	0.166667	31859	0	0.166667	10026871	0.000000
318731058	94	0	1671.454968	31955	0	0.166667	31903	0	0.166667	10011710	0.000000
318727072	150	0	1671.901384	31664	0	0.166667	31827	0	0.166667	9996556	0.000000
318737471	160	0	1672.234825	31822	0	0.166667	31895	0	0.166667	9981372	0.000000
318721510	155	0	1673.968168	31941	0	0.166667	31801	0	0.166667	9966361	0.000000
318705024	99	0	1672.177824	31729	0	0.166667	31584	0	0.166667	9951522	0.000000
318704288	147	0	1673.190851	31799	0	0.166667	32021	0	0.166667	9936798	0.000000
318715760	158	3	1675.130233	31922	0	0.166667	31698	0	0.166667	9921936	0.000000
318746534	157	0	1672.233412	31934	0	0.166667	31944	0	0.166667	9906941	0.000000
318740267	192	4	1675.388498	31659	0	0.166667	31915	0	0.166667	9892165	0.000000
318742483	231	0	1675.435127	31860	0	0.166667	31842	0	0.166667	9877434	0.000000
318716164	143	1	1673.175365	31965	0	0.166667	31705	0	0.166667	9862582	0.000000
318738356	117	2	1673.243026	31834	0	0.166667	31871	0	0.166667	9847615	0.000000
318706994	151	1	1673.553138	31787	0	0.166667	31781	0	0.166667	9832697	0.000000
318731358	245	3	1676.523822	31915	0	0.166667	31905	0	0.166667	9817875	0.000000
318726281	269	3	1677.818809	31969	0	0.166667	31856	0	0.166667	9803041	0.000000
318745633	175	2	1675.500145	31839	0	0.166667	31795	0	0.166667	9788331	0.000000
318711004	223	1	1674.826441	31745	0	0.166667	31628	0	0.166667	9773455	0.000000
318713968	205	2	1675.114962	31773	0	0.166667	31991	0	0.166667	9759079	0.000000
318717525	150	0	1674.066043	31830	0	0.166667	31867	0	0.166667	9744345	0.000000
318723064	135	1	1672.705318	31732	0	0.166667	31848	0	0.166667	9729755	0.000000
318733953	114	1	1673.079481	31935	0	0.166667	31929	0	0.166667	9714936	0.000000
318728169	134	1	1671.456323	31818	0	0.166667	31910	0	0.166667	9700371	0.000000
318706492	95	2	1671.756530	31801	0	0.166667	31982	0	0.166667	9685928	0.000000
318718550	126	1	1672.596132	31955	0	0.166667	32019	0	0.166667	9671385	0.000000
318712504	193	1	1673.686731	31843	0	0.166667	32036	0	0.166667	9656796	0.000000
318730951	131	1	1673.003730	32013	0	0.166667	31609	0	0.166667	9642309	-1.#IND00
318728028	152	1	1672.409888	31862	0	0.166667	31947	0	0.166667	9627937	-1.#IND00
318723666	95	2	1671.642218	31756	0	0.166667	31921	0	0.166667	9613625	-1.#IND00
318720681	140	0	1672.630560	31702	0	0.166667	31858	0	0.166667	9599259	-1.#IND00
318706130	89	0	1671.299669	31831	0	0.166667	31858	0	0.166667	9584835	-1.#IND00
318713534	188	0	1673.160579	31822	0	0.166667	31953	0	0.166667	9570471	-1.#IND00
318722070	129	0	1672.483546	31859	0	0.166667	31806	0	0.166667	9556009	-1.#IND00
318730681	126	2	1671.538506	31775	0	0.166667	31810	0	0.166667	9541613	-1.#IND00
318721971	134	1	1672.190912	31698	0	0.166667	32095	0	0.166667	9527106	-1.#IND00
318734020	169	0	1673.732497	31802	0	0.166667	31868	0	0.166667	9512938	-1.#IND00
318714959	107	0	1672.255079	31689	0	0.166667	32031	0	0.166667	9498719	-1.#IND00
318721783	254	1	1673.805764	31964	0	0.166667	31843	0	0.166667	9484586	-1.#IND00
318718593	154	2	1673.994170	31781	0	0.166667	31862	0	0.166667	9470379	-1.#IND00
318727175	212	1	1674.819502	31803	0	0.166667	32087	0	0.166667	9456130	-1.#IND00
318715091	134	1	1674.676917	31780	0	0.166667	31865	0	0.166667	9441802	-1.#IND00
318739874	156	0	1673.370991	31640	0	0.166667	31980	0	0.166667	9427741	-1.#IND00
318727109	158	1	1672.524698	31880	0	0.166667	31938	0	0.166667	9413564	-1.#IND00
318706002	179	1	1673.650698	31722	0	0.166667	31663	0	0.166667	9399451	-1.#IND00
318750767	82	0	1671.438290	31838	0	0.166667	31878	0	0.166667	9385329	-1.#IND00
318725909	151	1	1673.192443	31741	0	0.166667	31890	0	0.166667	9371231	-1.#IND00
318728192	136	0	1673.102986	31679	0	0.166667	31944	0	0.166667	9357269	-1.#IND00
318718721	177	1	1673.045097	31738	0	0.166667	31974	0	0.166667	9343238	-1.#IND00
318721556	144	0	1673.926400	31791	0	0.166667	31788	0	0.166667	9329241	-1.#IND00
318731511	163	0	1672.176825	31995	0	0.166667	31988	0	0.166667	9315237	-1.#IND00
318732452	212	1	1673.287632	31580	0	0.166667	31860	0	0.166667	9301399	-1.#IND00
318740302	176	0	1674.389638	31939	0	0.166667	32032	0	0.166667	9287508	-1.#IND00
318737510	235	3	1674.209462	32018	0	0.166667	31822	0	0.166667	9273487	-1.#IND00
318720870	173	0	1674.486849	31795	0	0.166667	31910	0	0.166667	9259691	-1.#IND00
318711408	226	1	1674.374274	31815	0	0.166667	31940	0	0.166667	9245907	-1.#IND00
318735813	175	1	1675.821280	31833	0	0.166667	31849	0	0.166667	9232167	-1.#IND00
318759245	135	1	1673.071796	32024	0	0.166667	31912	0	0.166667	9218162	-1.#IND00
318721076	160	1	1673.105663	32040	0	0.166667	32032	0	0.166667	9204371	-1.#IND00
318719495	101	0	1671.630696	31915	0	0.166667	31815	0	0.166667	9190472	-1.#IND00
318718677	133	3	1672.619511	31936	0	0.166667	31897	0	0.166667	9176676	-1.#IND00
318724428	151	1	1673.082645	32077	0	0.166667	32086	0	0.166667	9162924	-1.#IND00
318727906	106	0	1672.222988	31939	0	0.166667	31776	0	0.166667	9149221	-1.#IND00
318727922	139	1	1672.352924	31769	0	0.166667	31903	0	0.166667	9135379	-1.#IND00
318712718	141	2	1672.748769	31851	0	0.166667	31902	0	0.166667	9121867	-1.#IND00
318730718	187	0	1674.405067	32000	0	0.166667	32011	0	0.166667	9108263	-1.#IND00
318728504	113	0	1674.412144	31980	0	0.166667	31964	0	0.166667	9094603	-1.#IND00
318698952	140	0	1672.049690	32152	0	0.166667	31789	0	0.166667	9080722	-1.#IND00
318715738	200	1	1673.949189	32083	0	0.166667	31976	0	0.166667	9067019	-1.#IND00
318737444	144	1	1674.550922	31848	6	0.315023	31858	0	0.166667	9053626	-1.#IND00
318736155	173	0	1672.832963	31839	0	0.240518	31903	0	0.166667	9039977	-1.#IND00
318713315	182	1	1674.761262	31736	0	0.170327	32033	0	0.166667	9026371	-1.#IND00
318715782	131	2	1674.596495	31994	0	0.166848	31751	0	0.166667	9012833	-1.#IND00
318729194	108	3	1672.828160	31961	0	0.166676	31782	0	0.166667	8999299	-1.#IND00
318711119	107	1	1672.577207	31649	0	0.166667	31697	0	0.203354	8985627	-1.#IND00
318714699	87	2	1671.550387	31810	0	0.166667	31773	0	0.168485	8972121	-1.#IND00
318729065	87	2	1670.234218	31653	0	0.166667	31861	0	0.166757	8958631	-1.#IND00
318721321	112	0	1671.655305	31757	0	0.166667	31991	0	0.166671	8945152	-1.#IND00
318716795	77	0	1670.677375	31735	0	0.166667	31813	0	0.166667	8931780	-1.#IND00
318714108	164	0	1672.910223	31886	0	0.166667	32040	0	0.166667	8918362	-1.#IND00
318711627	136	1	1671.923244	31970	0	0.166667	31705	0	0.166667	8905173	-1.#IND00
318716936	114	3	1672.059017	31693	0	0.166667	31816	0	0.166667	8891766	-1.#IND00
318720666	116	1	1672.077947	31770	0	0.166667	31801	0	0.166667	8878588	-1.#IND00
318743695	77	0	1671.132869	31765	0	0.166667	31799	0	0.166667	8865591	-1.#IND00
318728331	93	0	1670.209677	31809	0	0.166667	31758	0	0.166667	8852196	-1.#IND00
318735518	122	1	1672.222854	31922	0	0.166667	31891	0	0.166667	8838829	-1.#IND00
318723900	163	1	1674.106978	32049	0	0.166667	32101	0	0.166667	8825423	-1.#IND00
npatches	nstrain	runtime	dt	init_x	init_y	init_y_blood	init_z	init_S	beta0	beta1	beta2	beta3	mean_beta	B	d	delta	delta_blood	b[0]	mut	m	CTL	c	g	epsilon	k	het	lambda	rho	omega	x_max	patch.dyna	DELTA	A	VA
10000	1	100.000000	0.001000	21900	9499	5000000	0.001000	10000000	3.846952	4.150325	5.257451	7.381436	6	800000000	0.010000	1.000000	432.000000	80000	0.000050	0.004800	0	0.500000	0.000000	2.500000	15.000000	0.500000	0.001000	0.001000	0.010000	31872	0	10.000000	7.000000	1.000000
sus	inf	inf_blood	z	x[0]	y[0][0]	z[0]	x[1]	y[1][0]	z[1]	S[0]	synchrony
219000000	94990000	5000000	10.000000	21900	9499	0.001000	21900	9499	0.001000	10000000	0.000000
258283197	9462353	49815	3941.516320	28831	357	0.394152	28441	403	0.394152	10201749	0.000000
311599734	99273	532	5758.196989	31752	0	0.464632	31582	0	0.384410	10199173	0.000000
318145481	797	3	2333.619906	32122	0	0.181435	32055	0	0.227880	10184161	0.000000
318686134	186	1	1714.685006	31857	0	0.167399	31966	0	0.169701	10168797	0.000000
318724343	81	1	1674.240323	31933	0	0.166703	31942	0	0.166817	10153426	0.000000
318746309	124	1	1671.689430	32027	0	0.166668	31830	0	0.166674	10138037	0.000000
318731348	137	0	1672.157308	31890	0	0.166667	31927	0	0.166667	10122729	0.000000
318743575	93	0	1672.570546	31969	0	0.166667	31919	0	0.166667	10107784	0.000000
318732103	79	0	1671.197657	31827	0	0.166667	31866	0	0.166667	10092798	0.000000
318746425	135	1	1671.849634	32014	0	0.166667	31975	0	0.166667	10077615	0.000000
318737893	145	1	1674.475915	31848	0	0.166667	31982	0	0.166667	10062480	0.000000
318740289	136	2	1674.866718	31566	0	0.166667	31838	0	0.166667	10047348	0.000000
318739783	123	1	1672.831714	31990	0	0.166667	31913	0	0.166667	10032383	0.000000
318722626	118	0	1671.342721	32093	0	0.166667	32026	0	0.166667	10017319	0.000000
318737810	132	0	1672.479498	31904	0	0.166667	32135	0	0.166667	10002436	0.000000
318730121	113	0	1671.820423	32068	0	0.166667	31991	0	0.166667	9987506	0.000000
318715538	141	0	1672.799205	31692	0	0.166667	31871	0	0.166667	9972553	0.000000
318738571	150	1	1672.346581	31905	0	0.166667	31990	0	0.166667	9957653	0.000000
318704561	116	1	1672.440185	31930	0	0.166667	31855	0	0.166667	9942708	0.000000
318721239	185	3	1674.465185	31912	0	0.166667	31550	0	0.166667	9927671	0.000000
318706663	139	2	1673.957574	31677	0	0.166667	31879	0	0.166667	9912683	0.000000
318724302	144	2	1671.823503	31870	0	0.166667	31919	0	0.166667	9898189	0.000000
318718265	121	1	1672.648928	31782	0	0.166667	31778	0	0.166667	9883280	0.000000
318728857	100	1	1672.702596	31673	0	0.166667	31799	0	0.166667	9868619	0.000000
318726147	167	1	1673.330291	32069	0	0.166667	32050	0	0.166667	9853788	0.000000
318736512	125	0	1672.819193	31913	0	0.166667	31868	0	0.166667	9839108	0.000000
318720156	166	3	1672.920089	31883	0	0.166667	31933	0	0.166667	9824388	0.000000
318719301	121	0	1671.975324	31896	0	0.166667	31912	0	0.166667	9809531	0.000000
318713880	167	0	1672.834513	32002	0	0.166667	31867	0	0.166667	9795004	0.000000
318743755	137	0	1673.827042	31783	0	0.166667	31961	0	0.166667	9780338	0.000000
318729354	114	0	1672.054082	31934	0	0.166667	31902	0	0.166667	9765779	0.000000
318714244	126	1	1672.478028	31828	0	0.166667	31844	0	0.166667	9751167	0.000000
318733780	109	0	1672.858684	32087	0	0.166667	31941	0	0.166667	9736525	0.000000
318724645	209	0	1672.736403	31717	0	0.166667	31864	0	0.166667	9722016	0.000000
318743043	184	1	1673.572959	31954	0	0.166667	31797	0	0.166667	9707379	0.000000
318728121	161	1	1674.921984	31753	0	0.166667	32027	0	0.166667	9692758	0.000000
318734769	86	0	1671.372727	31885	0	0.166667	32089	0	0.166667	9678305	0.000000
318734517	153	3	1672.386392	31621	0	0.166667	31771	0	0.166667	9663834	0.000000
318734433	121	1	1672.335011	31955	0	0.166667	31988	0	0.166667	9649549	0.000000
318738424	84	0	1671.069943	31829	0	0.166667	31778	0	0.166667	9634871	-1.#IND00
318754959	100	0	1671.094391	31998	0	0.166667	31783	0	0.166667	9620342	-1.#IND00
318728552	78	1	1670.631357	31715	0	0.166667	31833	0	0.166667	9605679	-1.#IND00
318732406	86	0	1669.670032	31830	0	0.166667	32103	0	0.166667	9591528	-1.#IND00
318736711	99	0	1671.498546	31886	0	0.166667	31790	0	0.166667	9577142	-1.#IND00
318737406	168	1	1671.888470	31958	0	0.166667	32009	0	0.166667	9562744	-1.#IND00
318723843	109	0	1671.760433	32097	0	0.166667	31828	0	0.166667	9548431	-1.#IND00
318709123	179	0	1673.279883	31880	0	0.166667	31966	0	0.166667	9534261	-1.#IND00
318735457	89	0	1672.815693	31911	0	0.166667	31972	0	0.166667	9520156	-1.#IND00
318725532	131	0	1672.535316	31859	0	0.166667	31967	0	0.166667	9505970	-1.#IND00
318727366	105	0	1672.986829	31854	0	0.166667	31985	0	0.166667	9491879	-1.#IND00
318716391	122	2	1672.086917	31758	0	0.166667	31930	0	0.166667	9477636	-1.#IND00
318693257	125	0	1672.634307	31756	0	0.166667	31841	0	0.166667	9463324	-1.#IND00
318713652	67	2	1670.802173	32083	0	0.166667	31546	0	0.166667	9449156	-1.#IND00
318715760	86	0	1670.421860	31883	0	0.166667	31880	0	0.166667	9435054	-1.#IND00
318726652	116	0	1671.591901	31721	0	0.166667	31700	0	0.166667	9420674	-1.#IND00
318724134	131	0	1672.732385	31843	0	0.166667	31679	0	0.166667	9406603	-1.#IND00
318705012	135	0	1672.446925	31725	0	0.166667	31907	0	0.166667	9392498	-1.#IND00
318715179	115	0	1671.802754	31808	0	0.166667	32040	0	0.166667	9378505	-1.#IND00
318735196	119	1	1671.041443	31786	0	0.166667	31781	0	0.166667	9364556	-1.#IND00
318734337	125	0	1672.458348	31888	0	0.166667	32116	0	0.166667	9350421	-1.#IND00
318727510	80	0	1671.493709	31771	0	0.166667	31701	0	0.166667	9336251	-1.#IND00
318757690	130	0	1671.390431	31858	0	0.166667	31700	0	0.166667	9322073	-1.#IND00
318708646	92	0	1670.932358	31536	0	0.166667	31774	0	0.166667	9307933	-1.#IND00
318737006	73	1	1670.870825	31726	0	0.166667	31787	0	0.166667	9293831	-1.#IND00
318717594	126	0	1671.361023	31893	0	0.166667	31795	0	0.166667	9279747	-1.#IND00
318727267	101	1	1671.558097	31787	0	0.166667	32040	0	0.166667	9265900	-1.#IND00
318720961	119	0	1671.837187	31915	0	0.166667	31682	0	0.166667	9252127	-1.#IND00
318732258	100	0	1671.662173	31939	0	0.166667	31729	0	0.166667	9238345	-1.#IND00
318709718	120	0	1671.856396	31967	0	0.166667	31720	0	0.166667	9224397	-1.#IND00
318702700	106	0	1672.366604	32002	0	0.166667	31810	0	0.166667	9210566	-1.#IND00
318721666	133	2	1673.663564	31743	0	0.166667	31807	0	0.166667	9196942	-1.#IND00
318714551	135	1	1671.928799	32036	0	0.166667	31897	0	0.166667	9183246	-1.#IND00
318733895	224	0	1672.804719	32054	0	0.166667	32052	0	0.166667	9169670	-1.#IND00
318727189	233	2	1675.028841	31784	0	0.166667	31956	0	0.166667	9155990	-1.#IND00
318744398	125	0	1674.128165	31801	0	0.166667	31740	0	0.166667	9142337	-1.#IND00
318724747	96	0	1672.916940	31892	0	0.166667	31892	0	0.166667	9128694	-1.#IND00
318716830	148	3	1671.957700	31867	0	0.166667	31996	0	0.166667	9114963	-1.#IND00
318737469	111	0	1671.983725	31988	0	0.166667	31810	0	0.166667	9101293	-1.#IND00
318705728	114	1	1672.468447	32085	0	0.166667	31959	0	0.166667	9087729	-1.#IND00
318733368	136	1	1672.117359	31750	0	0.166667	31876	0	0.166667	9074222	-1.#IND00
318754520	204	2	1674.326134	31662	0	0.176382	31696	0	0.166667	9060606	-1.#IND00
318725009	121	0	1673.769022	31914	0	0.167148	31730	0	0.166667	9046982	-1.#IND00
318713764	121	0	1672.688157	31958	0	0.166691	31783	0	0.166667	9033492	-1.#IND00
318726322	145	0	1672.588913	31913	0	0.166668	32000	0	0.166667	9019943	-1.#IND00
318735234	99	1	1671.441893	31538	0	0.166667	31754	0	0.166667	9006464	-1.#IND00
318724881	141	1	1671.344894	32071	0	0.166667	31799	0	0.166667	8993102	-1.#IND00
318706687	100	0	1671.154002	31981	0	0.166667	31902	0	0.166667	8979386	-1.#IND00
318712143	86	1	1670.724842	31814	0	0.166667	31845	0	0.166667	8965839	-1.#IND00
318715440	108	0	1670.550788	31863	1	0.237431	31670	0	0.166667	8952333	-1.#IND00
318731458	117	0	1671.232297	31859	0	0.170174	31680	0	0.166667	8938887	-1.#IND00
318724473	83	2	1671.760633	31612	0	0.166840	32050	0	0.166667	8925405	-1.#IND00
318743560	119	0	1671.794650	31817	0	0.166675	32069	0	0.166667	8911893	-1.#IND00
318730238	145	0	1673.228802	31768	0	0.166667	31845	0	0.166667	8898493	-1.#IND00
318708822	116	2	1672.165320	31944	0	0.166667	31772	0	0.166667	8885116	-1.#IND00
318735798	159	0	1672.706052	32017	0	0.166667	32091	0	0.166667	8871747	-1.#IND00
318727250	123	1	1672.504430	31973	0	0.166667	31982	0	0.166667	8858531	-1.#IND00
318724489	109	0	1671.729039	31818	0	0.166667	31753	0	0.166667	8845302	-1.#IND00
318737639	124	0	1671.295535	31979	0	0.166667	31807	0	0.166667	8832194	-1.#IND00
318716113	72	1	1670.535384	32114	0	0.166667	31765	0	0.166667	8819043	-1.#IND00
npatches	nstrain	runtime	dt	init_x	init_y	init_y_blood	init_z	init_S	beta0	beta1	beta2	beta3	mean_beta	B	d	delta	delta_blood	b[0]	mut	m	CTL	c	g	epsilon	k	het	lambda	rho	omega	x_max	patch.dyna	DELTA	A	VA
10000	1	100.000000	0.001000	21900	9499	5000000	0.001000	10000000	3.872941	5.345113	7.588867	4.667774	6	800000000	0.010000	1.000000	432.000000	80000	0.000050	0.004800	0	0.500000	0.000000	2.500000	16.000000	0.500000	0.001000	0.001000	0.010000	31872	0	10.000000	7.000000	1.000000
sus	inf	inf_blood	z	x[0]	y[0][0]	z[0]	x[1]	y[1][0]	z[1]	S[0]	synchrony
219000000	94990000	5000000	10.000000	21900	9499	0.001000	21900	9499	0.001000	10000000	0.000000
261291818	7917319	41526	3941.516320	28732	296	0.394152	27206	670	0.394152	10195173	0.000000
312398996	54099	300	5387.162552	31728	0	0.381742	31427	0	0.481068	10190212	0.000000
318219169	359	0	2101.595463	31799	0	0.177326	31959	0	0.182249	10175065	0.000000
318681264	87	1	1695.806550	31851	0	0.167195	31981	0	0.167439	10159829	0.000000
318699717	103	0	1673.444981	31739	0	0.166693	31880	0	0.166705	10144724	0.000000
318716482	70	0	1670.449718	31791	0	0.166668	32092	0	0.166669	10129366	0.000000
318728884	113	1	1672.167440	31844	0	0.166667	31968	0	0.166667	10114002	0.000000
318719027	130	2	1671.725314	31899	0	0.166667	32154	0	0.166667	10098918	0.000000
318717658	97	2	1671.486771	31853	0	0.166667	31768	0	0.166667	10083794	0.000000
318730013	134	0	1672.606337	32145	0	0.166667	31983	0	0.166667	10068694	0.000000
318721819	104	0	1671.709368	31911	0	0.166667	31794	0	0.166667	10053432	0.000000
318701205	136	0	1672.258455	31790	0	0.166667	31706	0	0.166667	10038176	0.000000
318739779	71	3	1672.021417	32005	0	0.166667	31811	0	0.166667	10022963	0.000000
318718720	99	0	1670.249039	31793	0	0.166667	31740	0	0.166667	10008015	0.000000
318697269	104	1	1671.123947	31849	0	0.166667	31732	0	0.166667	9993305	0.000000
318706529	156	1	1672.179595	31737	0	0.166667	32120	0	0.166667	9978293	0.000000
318713154	93	1	1673.186813	31854	0	0.166667	32118	0	0.166667	9963207	0.000000
318702929	147	1	1672.588911	32016	0	0.166667	31746	0	0.166667	9947995	0.000000
318741910	86	1	1671.251108	32082	0	0.166667	31795	0	0.166667	9933196	0.000000
318751522	92	0	1670.851694	31951	0	0.166667	31710	0	0.166667	9918385	0.000000
318729447	131	0	1672.189333	31790	0	0.166667	31907	0	0.166667	9903520	0.000000
318738706	100	0	1670.261971	32022	0	0.166667	31798	0	0.166667	9888651	0.000000
318721600	184	0	1672.316022	32073	0	0.166667	31898	0	0.166667	9874055	0.000000
318706928	157	0	1673.621809	31832	0	0.166667	31891	0	0.166667	9859275	0.000000
318721570	146	1	1673.361556	31869	0	0.166667	31727	0	0.166667	9844598	0.000000
318730992	150	1	1672.575322	31979	0	0.166667	31719	0	0.166667	9829817	0.000000
318727040	85	0	1670.919846	31928	0	0.166667	31747	0	0.166667	9815064	0.000000
318737953	82	0	1670.852538	32030	0	0.166667	31890	0	0.166667	9800081	0.000000
318730999	82	0	1670.846191	31970	0	0.166667	32033	0	0.166667	9785504	0.000000
318727847	70	0	1670.199692	31959	0	0.166667	31881	0	0.166667	9771043	0.000000
318721465	83	0	1670.184407	31846	0	0.166667	31990	0	0.166667	9756364	0.000000
318721028	91	0	1670.599867	31810	0	0.166667	31737	0	0.166667	9741685	0.000000
318748627	131	2	1672.711410	31691	0	0.166667	31727	0	0.166667	9726906	0.000000
318749467	129	1	1671.983997	31722	0	0.166667	31746	0	0.166667	9712258	0.000000
318741730	145	1	1672.068402	31892	0	0.166667	31968	0	0.166667	9697805	0.000000
318733030	106	1	1671.343404	31938	0	0.166667	31946	0	0.166667	9683479	0.000000
318722026	53	0	1669.582230	32021	0	0.166667	31560	0	0.166667	9668946	0.000000
318710698	78	1	1669.709174	31843	0	0.166667	31818	0	0.166667	9654410	0.000000
318719931	60	0	1669.424721	31821	0	0.166667	31892	0	0.166667	9639722	0.000000
318717276	148	0	1671.454729	32062	0	0.166667	31740	0	0.166667	9625384	-1.#IND00
318722394	110	0	1671.819064	32010	0	0.166667	31973	0	0.166667	9610908	-1.#IND00
318733110	95	0	1672.088897	31775	0	0.166667	32129	0	0.166667	9596637	-1.#IND00
318716368	100	0	1671.861313	32121	0	0.166667	31796	0	0.166667	9582171	-1.#IND00
318711983	77	1	1670.740651	31796	0	0.166667	31702	0	0.207800	9567732	-1.#IND00
318724011	112	2	1671.697914	31895	0	0.166667	32008	0	0.168705	9553627	-1.#IND00
318716109	92	0	1671.724972	31944	0	0.166667	31708	0	0.166768	9539208	-1.#IND00
318732130	78	1	1670.168735	31876	0	0.166667	31898	0	0.166672	9525076	-1.#IND00
318714214	99	1	1671.410983	31846	0	0.166667	32050	0	0.166667	9510846	-1.#IND00
318712991	103	0	1670.888638	32013	0	0.166667	31905	0	0.166667	9496521	-1.#IND00
318736023	160	0	1671.952949	31852	0	0.166667	32090	0	0.166667	9482384	-1.#IND00
318716024	79	0	1671.218044	31902	0	0.176098	31852	0	0.166667	9468361	-1.#IND00
318728005	122	1	1670.694616	31842	0	0.167134	31571	0	0.166667	9454227	-1.#IND00
318724420	78	0	1671.084544	31825	0	0.166690	32009	0	0.166667	9440110	-1.#IND00
318724995	96	0	1670.583578	31991	0	0.166668	31849	0	0.166667	9425923	-1.#IND00
318724861	84	0	1671.502365	32020	0	0.166667	32024	0	0.166667	9411765	-1.#IND00
318707992	101	1	1671.001031	31948	0	0.166667	31876	0	0.166667	9397639	-1.#IND00
318728301	138	1	1671.969115	31905	0	0.166667	31948	0	0.166667	9383577	-1.#IND00
318735973	112	0	1671.185364	31934	0	0.166667	31728	0	0.166667	9369540	-1.#IND00
318726436	142	2	1672.102972	32032	0	0.166667	31739	0	0.166667	9355495	-1.#IND00
318714884	127	0	1673.367434	31980	0	0.166667	31942	0	0.166667	9341465	-1.#IND00
318735372	83	1	1670.921071	31839	0	0.166667	32005	0	0.166667	9327419	-1.#IND00
318744445	144	0	1672.063363	31866	0	0.166667	31991	0	0.166667	9313519	-1.#IND00
318728807	129	0	1672.091185	31857	0	0.166667	31739	0	0.166667	9299586	-1.#IND00
318710056	118	0	1671.729172	31918	0	0.166667	31833	0	0.166667	9285722	-1.#IND00
318726794	103	2	1671.457716	31934	0	0.166667	32002	0	0.166667	9271876	-1.#IND00
318725667	64	0	1670.378936	31656	0	0.166667	31822	0	0.166667	9258138	-1.#IND00
318715878	60	0	1669.600129	31649	0	0.166667	31957	0	0.166667	9244334	-1.#IND00
318717344	124	1	1671.382161	32002	0	0.166667	31838	0	0.166667	9230543	-1.#IND00
318717022	144	1	1671.598686	31929	0	0.166667	31906	0	0.166667	9216734	-1.#IND00
318700749	124	1	1673.367351	32106	0	0.166667	31717	0	0.166667	9202897	-1.#IND00
318712928	87	0	1671.844664	31875	0	0.166667	31911	0	0.166667	9189134	-1.#IND00
318707263	42	0	1669.305783	32027	0	0.166667	31931	0	0.166667	9175399	-1.#IND00
318721057	50	0	1669.541686	31903	0	0.166667	31857	0	0.166667	9161531	-1.#IND00
318724436	141	2	1671.398682	31971	0	0.166667	31893	0	0.166667	9147800	-1.#IND00
318731419	35	0	1670.093429	31844	0	0.166667	31951	0	0.166667	9134043	-1.#IND00
318718536	118	1	1671.066178	31663	0	0.166667	31982	0	0.166667	9120174	-1.#IND00
318722516	103	0	1672.883381	31783	0	0.166667	31815	0	0.166667	9106387	-1.#IND00
318738816	85	0	1671.232388	31820	0	0.166667	31807	0	0.166667	9092819	-1.#IND00
318734367	99	1	1671.277412	31450	0	0.166667	31924	0	0.166667	9079273	-1.#IND00
318731480	106	0	1670.735512	31845	0	0.166667	31871	0	0.166667	9065823	-1.#IND00
318741388	77	0	1671.131652	31794	0	0.166667	31829	0	0.166667	9052066	-1.#IND00
318711374	71	0	1670.575964	32071	0	0.166667	31883	0	0.166667	9038506	-1.#IND00
318725637	97	2	1671.103676	31983	0	0.166667	32010	0	0.166667	9024821	-1.#IND00
318719948	125	0	1670.164791	31965	0	0.166667	31844	0	0.166667	9011581	-1.#IND00
318722039	132	1	1671.536930	31692	0	0.166667	31986	0	0.166667	8998138	-1.#IND00
318727940	194	0	1673.366736	31746	0	0.166667	31834	0	0.166667	8984602	-1.#IND00
318727140	77	1	1670.901429	31841	0	0.166667	31985	0	0.166667	8971435	-1.#IND00
318726153	108	1	1670.779036	31882	0	0.166667	31689	0	0.166667	8957995	-1.#IND00
318719277	83	0	1670.933188	31856	0	0.166667	31938	0	0.166667	8944564	-1.#IND00
318733825	111	1	1671.360653	31793	0	0.166667	31824	0	0.166667	8930958	-1.#IND00
318727011	101	1	1670.868443	32002	0	0.166667	31801	0	0.166667	8917507	-1.#IND00
318723893	61	0	1670.198199	31823	0	0.166667	31961	0	0.166667	8904231	-1.#IND00
318746618	67	1	1670.127590	31643	0	0.166667	31857	0	0.166667	8890581	-1.#IND00
318733866	83	1	1670.110609	31834	0	0.166667	32082	0	0.166667	8877377	-1.#IND00
318722401	100	0	1670.380340	31848	0	0.166667	32023	0	0.166667	8864076	-1.#IND00
318708748	82	0	1669.777498	31869	0	0.166667	31774	0	0.166667	8850897	-1.#IND00
318720296	58	0	1670.412687	31877	0	0.166667	31744	0	0.166667	8837810	-1.#IND00
318744759	63	1	1669.000065	31963	0	0.166667	31821	0	0.166667	8824499	-1.#IND00
318737449	74	0	1669.667915	31785	0	0.166667	32056	0	0.166667	8811367	-1.#IND00
npatches	nstrain	runtime	dt	init_x	init_y	init_y_blood	init_z	init_S	beta0	beta1	beta2	beta3	mean_beta	B	d	delta	delta_blood	b[0]	mut	m	CTL	c	g	epsilon	k	het	lambda	rho	omega	x_max	patch.dyna	DELTA	A	VA
10000	1	100.000000	0.001000	21900	9499	5000000	0.001000	10000000	4.976981	3.287003	3.469103	4.592148	6	800000000	0.010000	1.000000	432.000000	80000	0.000050	0.004800	0	0.500000	0.000000	2.500000	17.000000	0.500000	0.001000	0.001000	0.010000	31872	0	10.000000	7.000000	1.000000
sus	inf	inf_blood	z	x[0]	y[0][0]	z[0]	x[1]	y[1][0]	z[1]	S[0]	synchrony
219000000	94990000	5000000	10.000000	21900	9499	0.001000	21900	9499	0.001000	10000000	0.000000
263910626	6645731	35024	3941.516320	27704	402	0.394152	29350	180	0.394152	10189684	0.000000
313065182	29183	161	4993.596410	31442	0	0.488734	31547	0	0.243593	10182564	0.000000
318266235	175	1	1975.367748	31735	0	0.182629	31880	0	0.170479	10167251	0.000000
318668981	139	1	1687.651467	31890	0	0.167458	31860	0	0.166856	10151991	0.000000
318735034	121	2	1672.211432	31919	0	0.166706	31613	0	0.166676	10136852	0.000000
318748619	83	0	1669.920145	31685	0	0.166669	32169	0	0.166667	10121621	0.000000
318753372	108	2	1670.895937	32026	0	0.166667	32057	0	0.166667	10106386	0.000000
318728896	119	1	1671.104198	31934	0	0.166667	31680	0	0.166667	10091476	0.000000
318706843	56	0	1669.241221	31832	0	0.166667	31855	0	0.166667	10076485	0.000000
318737185	110	0	1670.881141	31900	0	0.166667	31860	0	0.166667	10061493	0.000000
318703553	84	1	1670.261635	32048	0	0.166667	31882	0	0.166667	10046468	0.000000
318723270	101	0	1671.721722	32086	0	0.166667	31970	0	0.166667	10031110	0.000000
318728415	86	0	1671.295808	32090	0	0.166667	31976	0	0.166667	10016129	0.000000
318737316	81	0	1670.750359	31857	0	0.166667	31745	0	0.166667	10001187	0.000000
318739245	61	0	1670.177186	32066	0	0.166667	31856	0	0.166667	9986217	0.000000
318724510	94	0	1670.442086	31776	0	0.166667	32019	0	0.166667	9971324	0.000000
318726080	109	0	1670.455477	31886	0	0.166667	31927	0	0.166667	9956578	0.000000
318729028	73	0	1670.936247	31871	0	0.166667	31780	0	0.166667	9941798	0.000000
318743604	112	0	1671.591993	31632	0	0.166667	31938	0	0.166667	9926897	0.000000
318734291	88	0	1669.643625	31671	0	0.166667	31940	0	0.166667	9912069	0.000000
318729054	105	0	1670.529241	31749	0	0.166667	31947	0	0.166667	9897234	0.000000
318729117	97	1	1670.938701	31753	0	0.166667	32030	0	0.166667	9882441	0.000000
318730802	55	0	1669.216052	31833	0	0.166667	31862	0	0.166667	9867460	0.000000
318731354	87	0	1669.818787	31939	0	0.166667	31709	0	0.166667	9852599	0.000000
318705575	91	0	1672.041218	31920	0	0.166667	31709	0	0.166667	9837891	0.000000
318721910	118	0	1671.153847	31791	0	0.166667	31809	0	0.166667	9823009	0.000000
318713955	81	2	1671.258652	31921	0	0.166667	32056	0	0.166667	9808447	0.000000
318719336	69	0	1669.648692	31888	0	0.166667	31949	0	0.166667	9793756	0.000000
318708541	81	0	1670.508559	31801	0	0.166667	31871	0	0.166667	9779237	0.000000
318712129	45	0	1669.836001	31820	0	0.166667	31681	0	0.166667	9764409	0.000000
318719221	94	1	1669.988191	32091	0	0.166667	31880	0	0.166667	9749836	0.000000
318722962	73	0	1670.513655	31982	0	0.166667	31911	0	0.166667	9735309	0.000000
318740166	85	1	1670.159095	32130	0	0.166667	31775	0	0.166667	9720609	0.000000
318710373	163	1	1672.076273	31977	0	0.166667	31719	0	0.166667	9706107	0.000000
318740213	121	2	1672.976857	31913	0	0.166667	31900	0	0.166667	9691507	0.000000
318729739	84	0	1672.056821	31871	0	0.166667	31841	0	0.166667	9676925	0.000000
318732023	79	1	1670.308280	31843	0	0.166667	32084	0	0.166667	9662550	0.000000
318714238	90	0	1670.373546	32045	0	0.166667	31755	0	0.166667	9648107	0.000000
318692960	64	1	1670.219861	32051	0	0.166667	31886	0	0.166667	9633619	0.000000
318709643	52	1	1669.608481	31722	0	0.166667	31838	0	0.166667	9619192	-1.#IND00
318708552	56	0	1669.302441	31826	0	0.166667	31825	0	0.166667	9604769	-1.#IND00
318717505	97	0	1670.393088	31742	0	0.166667	31931	0	0.166667	9590335	-1.#IND00
318718506	114	0	1671.068160	31725	0	0.166667	31804	0	0.166667	9576014	-1.#IND00
318740984	83	0	1671.301910	31797	0	0.166667	32134	0	0.166667	9561580	-1.#IND00
318726410	82	0	1670.261920	31871	0	0.166667	31911	0	0.166667	9547228	-1.#IND00
318732331	67	1	1670.509156	31840	0	0.166667	31874	0	0.166667	9532902	-1.#IND00
318728927	101	0	1670.490235	31814	0	0.166667	31902	0	0.166667	9518450	-1.#IND00
318739671	130	0	1671.416101	31710	0	0.166667	31964	0	0.166667	9504497	-1.#IND00
318719210	70	0	1670.254522	31892	0	0.166667	31641	0	0.166667	9490270	-1.#IND00
318715159	60	0	1669.368724	31895	0	0.166667	32055	0	0.166667	9475947	-1.#IND00
318747510	78	0	1670.563820	31853	0	0.166667	31869	0	0.166667	9461801	-1.#IND00
318742708	72	0	1670.869216	31587	0	0.166667	31785	0	0.166667	9447553	-1.#IND00
318726705	74	0	1669.375352	31834	0	0.166667	31859	0	0.166667	9433541	-1.#IND00
318720898	90	0	1670.534498	31845	0	0.166667	31691	0	0.166667	9419366	-1.#IND00
318761369	94	0	1670.189372	31751	0	0.166667	31694	0	0.166667	9405260	-1.#IND00
318715641	43	0	1669.354290	31949	0	0.166667	32010	0	0.166667	9391050	-1.#IND00
318737255	110	0	1671.261938	31977	0	0.166667	31794	0	0.166667	9377092	-1.#IND00
318731631	74	0	1670.425802	31808	0	0.166667	31819	0	0.166667	9363024	-1.#IND00
318708072	52	0	1669.397368	32131	0	0.166667	31924	0	0.166667	9349118	-1.#IND00
318723834	80	0	1669.618773	31675	0	0.166667	31778	0	0.166667	9335091	-1.#IND00
318708317	89	0	1671.355300	31737	0	0.166667	32168	0	0.166667	9320975	-1.#IND00
318694902	102	3	1670.867724	31807	0	0.166667	31788	0	0.166667	9307006	-1.#IND00
318726721	94	0	1670.123992	31685	0	0.166667	31912	0	0.166667	9293046	-1.#IND00
318713670	100	0	1671.822730	32066	0	0.166667	31682	0	0.166667	9278968	-1.#IND00
318734123	76	1	1671.164847	31835	0	0.166667	31999	0	0.166667	9265152	-1.#IND00
318735769	102	0	1670.061655	31532	0	0.166667	31789	0	0.166667	9251114	-1.#IND00
318719226	77	1	1671.608388	31906	0	0.166667	31885	0	0.166667	9237378	-1.#IND00
318752162	74	1	1671.120751	31868	0	0.166667	31784	0	0.166667	9223450	-1.#IND00
318727473	42	0	1669.739008	31755	0	0.166667	31809	0	0.166667	9209836	-1.#IND00
318724191	86	0	1669.937061	31909	0	0.166667	31928	0	0.166667	9196171	-1.#IND00
318744901	55	1	1669.253130	31458	0	0.166667	31936	0	0.166667	9182451	-1.#IND00
318707408	93	0	1669.775730	31841	0	0.166667	31755	0	0.166667	9168530	-1.#IND00
318746825	70	2	1670.293090	31704	0	0.166667	31926	0	0.166667	9154931	-1.#IND00
318715455	98	0	1669.852979	32136	0	0.166667	31743	0	0.166667	9141324	-1.#IND00
318720600	91	1	1671.424622	32021	0	0.166667	31828	0	0.166667	9127570	-1.#IND00
318712372	66	3	1670.612017	31764	0	0.166667	32033	0	0.166667	9113645	-1.#IND00
318728176	79	0	1669.872166	31797	0	0.166667	31879	0	0.166667	9100115	-1.#IND00
318729316	83	1	1670.457716	32020	0	0.166667	31862	0	0.166667	9086438	-1.#IND00
318717989	46	1	1669.166901	31791	0	0.166667	31616	0	0.166667	9072682	-1.#IND00
318723887	49	0	1669.009066	32077	0	0.166667	31965	0	0.166667	9059064	-1.#IND00
318731977	92	0	1670.314764	32002	0	0.166667	31649	0	0.166667	9045479	-1.#IND00
318727514	80	0	1670.667305	31796	0	0.166667	31804	0	0.166667	9032176	-1.#IND00
318742630	76	1	1671.249879	32054	0	0.166667	31835	0	0.166667	9018782	-1.#IND00
318719484	103	2	1670.975997	31770	0	0.166667	32178	0	0.166667	9005230	-1.#IND00
318722504	96	2	1672.096952	31886	0	0.166667	31712	0	0.184244	8991458	-1.#IND00
318701711	91	1	1670.553397	32002	0	0.166667	31979	0	0.167538	8978154	-1.#IND00
318719263	74	0	1669.538316	31990	0	0.166667	32141	0	0.166710	8964670	-1.#IND00
318708927	95	1	1671.099689	31871	0	0.166667	31856	0	0.166669	8951131	-1.#IND00
318711897	93	1	1671.309715	31803	0	0.166667	31721	0	0.166667	8937663	-1.#IND00
318729335	70	0	1670.211150	31742	0	0.166667	31859	0	0.166667	8924268	-1.#IND00
318717379	69	0	1669.298909	32022	0	0.166667	31664	0	0.166667	8910860	-1.#IND00
318708997	104	1	1671.187912	32049	0	0.166667	31871	0	0.166667	8897548	-1.#IND00
318726969	76	0	1671.139493	31703	0	0.166667	31841	0	0.166667	8884201	-1.#IND00
318725969	75	2	1670.506373	31832	0	0.166667	32038	0	0.166667	8870938	-1.#IND00
318714447	99	0	1670.560437	32130	0	0.166667	31864	0	0.166667	8857640	-1.#IND00
318723572	60	0	1669.608205	31990	0	0.166667	32023	0	0.166667	8844505	-1.#IND00
318711168	69	0	1669.682078	31881	0	0.166667	31796	0	0.166667	8831187	-1.#IND00
318713982	51	0	1669.413312	31769	0	0.166667	31706	0	0.166667	8818011	-1.#IND00
318734132	118	0	1670.452714	31808	0	0.166667	31946	0	0.166667	8804707	-1.#IND00
npatches	nstrain	runtime	dt	init_x	init_y	init_y_blood	init_z	init_S	beta0	beta1	beta2	beta3	mean_beta	B	d	delta	delta_blood	b[0]	mut	m	CTL	c	g	epsilon	k	het	lambda	rho	omega	x_max	patch.dyna	DELTA	A	VA
10000	1	100.000000	0.001000	21900	9499	5000000	0.001000	10000000	6.528274	3.002455	7.162137	3.298433	6	800000000	0.010000	1.000000	432.000000	80000	0.000050	0.004800	0	0.500000	0.000000	2.500000	18.000000	0.500000	0.001000	0.001000	0.010000	31872	0	10.000000	7.000000	1.000000
sus	inf	inf_blood	z	x[0]	y[0][0]	z[0]	x[1]	y[1][0]	z[1]	S[0]	synchrony
219000000	94990000	5000000	10.000000	21900	9499	0.001000	21900	9499	0.001000	10000000	0.000000
266398481	5558588	29139	3941.516320	26175	633	0.394152	29918	111	0.394152	10183132	0.000000
313541394	15762	94	4593.575668	31417	0	0.402577	31601	0	0.284343	10174432	0.000000
318312201	108	1	1889.966598	31622	0	0.178359	31732	0	0.172499	10159340	0.000000
318704643	62	1	1680.714404	31930	0	0.167246	31603	0	0.166956	10144193	0.000000
318728568	68	0	1670.182468	31654	0	0.166695	31902	0	0.166681	10128751	0.000000
318719614	77	2	1669.674965	31563	0	0.166668	31829	0	0.166667	10113623	0.000000
318714268	73	1	1670.195328	31825	0	0.166667	31949	0	0.166667	10098556	0.000000
318740707	96	1	1670.393957	31978	0	0.166667	31822	0	0.166667	10083341	0.000000
318711226	79	0	1670.628052	31871	0	0.166667	31749	0	0.166667	10068119	0.000000
318707178	75	0	1669.642601	31779	0	0.166667	32035	0	0.166667	10053076	0.000000
318709271	77	2	1670.626881	31978	0	0.166667	31881	0	0.166667	10037872	0.000000
318735365	75	1	1670.257857	31875	0	0.166667	31799	0	0.166667	10022733	0.000000
318727902	124	0	1670.742545	31961	0	0.166667	31717	0	0.166667	10008003	0.000000
318736891	88	0	1670.590218	31858	0	0.166667	31800	0	0.166667	9992999	0.000000
318728113	42	1	1668.715825	31569	0	0.166667	31965	0	0.166667	9978081	0.000000
318720906	103	1	1669.505490	31836	0	0.166667	32108	0	0.166667	9962853	0.000000
318719303	123	0	1671.800598	31875	0	0.166667	31807	0	0.166667	9948027	0.000000
318732068	70	1	1670.679937	31691	0	0.166667	31950	1	0.166667	9932968	0.000000
318731420	61	0	1669.542214	31703	0	0.166667	31754	0	0.166667	9918006	0.000000
318720468	76	0	1670.033728	31963	0	0.166667	31820	0	0.166667	9902856	0.000000
318726608	107	1	1671.584190	31968	0	0.166667	31996	0	0.166667	9887894	0.000000
318725049	67	1	1670.485353	31864	0	0.166667	31734	0	0.166667	9872945	0.000000
318723924	93	0	1669.730390	31921	0	0.166667	31712	0	0.166667	9858063	0.000000
318723074	56	0	1670.492850	31747	0	0.166667	31993	0	0.166667	9843317	0.000000
318725118	73	0	1669.130232	31868	0	0.166667	31800	0	0.166667	9828484	0.000000
318727301	88	0	1671.385136	31817	0	0.166667	31684	0	0.166667	9813606	0.000000
318722822	91	2	1671.052555	31721	0	0.166667	31895	0	0.166667	9798602	0.000000
318725806	62	0	1670.308130	31959	0	0.166667	31819	0	0.166667	9783985	0.000000
318720380	74	0	1670.242304	31952	0	0.166667	31767	0	0.166667	9769372	0.000000
318714613	81	0	1670.734170	31763	0	0.166667	31632	0	0.166667	9754733	0.000000
318719688	91	1	1670.190749	31571	0	0.166667	31987	0	0.166667	9740184	0.000000
318739525	96	1	1670.220841	31972	0	0.166667	31847	0	0.166667	9725560	0.000000
318727157	53	0	1669.228788	32050	0	0.166667	32036	0	0.166667	9711215	0.000000
318730767	49	1	1668.931962	31897	0	0.166667	31795	0	0.166667	9696482	0.000000
318707596	49	0	1669.220229	31717	0	0.166667	31996	0	0.166667	9681970	0.000000
318713266	93	1	1670.700529	31876	0	0.166667	31773	0	0.166667	9667410	0.000000
318725723	75	1	1670.047214	31857	0	0.166667	31781	0	0.166667	9652743	0.000000
318715908	72	0	1670.243885	32001	0	0.166667	31747	0	0.166667	9638266	0.000000
318718048	77	1	1670.700909	32039	0	0.166667	31874	0	0.166667	9623794	0.000000
318738048	79	0	1670.116420	31824	0	0.166667	32051	0	0.166667	9609383	-1.#IND00
318728818	80	0	1670.416716	31879	0	0.166667	32019	0	0.166667	9594989	-1.#IND00
318720024	64	1	1669.697788	31777	0	0.166667	31697	0	0.166667	9580763	-1.#IND00
318730096	95	1	1671.237381	31750	0	0.166667	31852	0	0.166667	9566332	-1.#IND00
318731357	67	0	1670.382643	32023	0	0.166667	31937	0	0.166667	9551959	-1.#IND00
318752969	74	0	1669.711553	31827	0	0.166667	32020	0	0.166667	9537683	-1.#IND00
318703839	100	0	1669.542550	31802	0	0.166667	31678	0	0.166667	9523199	-1.#IND00
318710689	60	0	1668.839788	31536	0	0.166667	31978	0	0.166667	9508929	-1.#IND00
318691172	58	0	1669.508497	31854	0	0.166667	31990	0	0.166667	9494629	-1.#IND00
318701254	107	0	1670.306028	31993	0	0.166667	31984	0	0.166667	9480268	-1.#IND00
318736310	78	0	1670.985217	31847	0	0.166667	31937	0	0.166667	9465965	-1.#IND00
318738071	52	0	1670.004270	31933	0	0.166667	31809	0	0.166667	9451947	-1.#IND00
318714302	90	0	1669.486783	31841	0	0.166667	31832	0	0.166667	9437783	-1.#IND00
318735141	85	1	1671.275732	31741	0	0.166667	31785	0	0.166667	9423703	-1.#IND00
318711547	63	0	1670.252306	31851	0	0.166667	31861	0	0.166667	9409566	-1.#IND00
318732117	44	1	1669.274308	31982	0	0.166667	31956	0	0.166667	9395352	-1.#IND00
318739857	54	0	1669.138272	31651	0	0.166667	31902	0	0.166667	9381164	-1.#IND00
318724982	139	3	1670.947589	31948	0	0.166667	31873	0	0.166667	9367022	-1.#IND00
318732268	55	1	1669.587501	31944	0	0.166667	31874	0	0.166667	9353180	-1.#IND00
318757531	55	0	1669.047210	31736	0	0.166667	31936	0	0.166667	9339073	-1.#IND00
318721625	77	0	1670.181463	31939	0	0.166667	31939	0	0.166667	9324845	-1.#IND00
318707764	89	1	1671.505479	31835	0	0.166667	31806	0	0.166667	9310977	-1.#IND00
318714803	58	0	1670.488050	31992	0	0.166667	31784	0	0.166667	9297028	-1.#IND00
318737125	65	0	1668.964146	31907	0	0.166667	32005	0	0.166667	9283301	-1.#IND00
318726737	131	1	1672.149696	32028	0	0.166667	31989	0	0.166667	9269365	-1.#IND00
318728986	102	0	1671.928660	32118	0	0.166667	31790	0	0.166667	9255480	-1.#IND00
318722719	115	1	1672.368679	31910	0	0.166667	32004	0	0.166667	9241470	-1.#IND00
318715974	60	0	1669.450690	31749	0	0.166667	31850	0	0.166667	9227614	-1.#IND00
318715297	54	0	1668.983013	31961	0	0.166667	31761	0	0.166667	9213805	-1.#IND00
318708883	95	0	1670.733012	31997	0	0.166667	31864	0	0.166667	9199992	-1.#IND00
318697452	36	0	1669.228914	31676	0	0.166667	31919	0	0.166667	9186185	-1.#IND00
318717009	88	0	1670.212670	31917	0	0.166667	31661	0	0.166667	9172556	-1.#IND00
318763102	67	0	1669.759345	31802	0	0.166667	31729	0	0.166667	9158795	-1.#IND00
318738890	95	0	1669.785996	31932	0	0.166667	32043	0	0.166667	9144951	-1.#IND00
318708205	134	0	1670.532698	31743	0	0.166667	31967	0	0.166667	9131232	-1.#IND00
318716347	53	0	1670.869298	31852	0	0.166667	31677	0	0.166667	9117447	-1.#IND00
318726926	79	0	1670.126681	31857	0	0.166667	32102	0	0.166667	9103835	-1.#IND00
318735117	74	3	1669.731166	32044	0	0.166667	31761	0	0.166667	9090271	-1.#IND00
318741508	56	0	1669.720623	31615	0	0.166667	31966	0	0.166667	9076666	-1.#IND00
318727254	83	0	1669.481862	31998	0	0.166667	31543	0	0.166667	9062861	-1.#IND00
318748213	75	0	1670.384415	31828	0	0.166667	31951	0	0.166667	9049263	-1.#IND00
318730170	74	1	1670.057241	31879	0	0.166667	31788	0	0.166667	9035800	-1.#IND00
318728200	65	0	1670.338540	31919	0	0.166667	32009	0	0.166667	9022259	-1.#IND00
318706358	77	1	1670.456675	31948	0	0.166667	31847	0	0.166667	9008938	-1.#IND00
318737756	67	0	1670.290587	31932	0	0.166667	31918	0	0.166667	8995544	-1.#IND00
318743480	61	0	1669.657238	31915	0	0.166667	31999	0	0.166667	8982207	-1.#IND00
318728200	74	1	1669.264443	31936	0	0.166667	31842	0	0.166667	8968756	-1.#IND00
318702194	77	0	1670.311093	31732	0	0.166667	31868	0	0.166667	8955338	-1.#IND00
318755952	73	0	1671.049099	31920	0	0.166667	32059	0	0.166667	8941952	-1.#IND00
318720590	111	1	1669.793757	31790	0	0.166667	31951	0	0.166667	8928555	-1.#IND00
318712408	65	0	1669.882342	32008	0	0.166667	31939	0	0.166667	8915211	-1.#IND00
318722324	68	0	1669.652126	32046	0	0.166667	31802	0	0.166667	8901838	-1.#IND00
318731727	84	0	1670.258383	31761	0	0.166667	31583	0	0.166667	8888490	-1.#IND00
318721984	53	0	1669.123004	32020	0	0.166667	31820	0	0.166667	8875194	-1.#IND00
318715970	37	0	1668.771263	31898	0	0.166667	31754	0	0.166667	8861803	-1.#IND00
318719666	60	0	1669.315122	31748	0	0.166667	31940	0	0.166667	8848586	-1.#IND00
318705740	105	2	1670.426306	32067	0	0.166667	31925	0	0.166667	8835049	-1.#IND00
318711874	63	1	1670.192086	31922	0	0.166667	31967	0	0.166667	8821890	-1.#IND00
318742374	84	0	1669.849577	31777	0	0.166667	32007	0	0.166667	8808822	-1.#IND00
318745999	70	1	1669.646940	31811	0	0.166667	32242	0	0.166667	8795801	-1.#IND00
npatches	nstrain	runtime	dt	init_x	init_y	init_y_blood	init_z	init_S	beta0	beta1	beta2	beta3	mean_beta	B	d	delta	delta_blood	b[0]	mut	m	CTL	c	g	epsilon	k	het	lambda	rho	omega	x_max	patch.dyna	DELTA	A	VA
10000	1	100.000000	0.001000	21900	9499	5000000	0.001000	10000000	6.260491	7.412975	7.192441	6.136362	6	800000000	0.010000	1.000000	432.000000	80000	0.000050	0.004800	0	0.500000	0.000000	2.500000	19.000000	0.500000	0.001000	0.001000	0.010000	31872	0	10.000000	7.000000	1.000000
sus	inf	inf_blood	z	x[0]	y[0][0]	z[0]	x[1]	y[1][0]	z[1]	S[0]	synchrony
219000000	94990000	5000000	10.000000	21900	9499	0.001000	21900	9499	0.001000	10000000	0.000000
268878606	4616436	24497	3941.516320	26713	482	0.394152	25092	686	0.394152	10177485	0.000000
313972505	8449	40	4159.180133	31401	0	0.355967	31080	1	0.627853	10167188	0.000000
318336535	98	0	1830.577303	31797	0	0.176049	31470	0	0.189524	10151948	0.000000
318711986	62	0	1677.893032	32029	0	0.167132	31754	0	0.167800	10136653	0.000000
318719453	76	0	1670.162424	31781	0	0.166690	31639	0	0.166723	10121462	0.000000
318744052	56	0	1670.012799	31902	0	0.166668	31927	0	0.166669	10106264	0.000000
318713327	96	0	1670.987976	31852	0	0.166667	31998	0	0.166667	10091182	0.000000
318708185	60	0	1669.664038	31913	0	0.166667	31684	0	0.166667	10075914	0.000000
318722780	71	0	1670.598724	31906	0	0.166667	31812	0	0.166667	10060748	0.000000
318725546	87	1	1671.077163	31931	0	0.166667	31848	0	0.166667	10045594	0.000000
318726742	77	0	1670.252819	31988	0	0.166667	31871	0	0.166667	10030533	0.000000
318722099	61	0	1669.529336	31910	0	0.166667	31936	0	0.166667	10015342	0.000000
318740014	61	1	1669.450228	31724	0	0.166667	31847	0	0.166667	10000454	0.000000
318720483	42	0	1668.863993	31855	0	0.166667	32026	0	0.166667	9985378	0.000000
318733281	78	0	1670.524059	31996	0	0.166667	31767	0	0.166667	9970446	0.000000
318717364	73	0	1670.370165	31897	0	0.166667	31984	0	0.166667	9955493	0.000000
318713327	64	0	1669.266301	31784	0	0.166667	31870	0	0.166667	9940594	0.000000
318737571	57	0	1669.636093	31804	0	0.166667	31946	0	0.166667	9925380	0.000000
318738414	79	0	1669.890281	31951	0	0.166667	31987	0	0.166667	9910280	0.000000
318710990	61	1	1669.759066	32030	0	0.166667	31811	0	0.166667	9895527	0.000000
318703316	80	2	1670.815036	32120	0	0.166667	31962	0	0.166667	9880588	0.000000
318724177	60	1	1669.185195	31467	0	0.166667	31636	0	0.166667	9865847	0.000000
318711214	49	0	1669.400068	31829	0	0.166667	32027	0	0.166667	9851029	0.000000
318722470	66	0	1669.580645	31995	0	0.166667	31841	0	0.166667	9836276	0.000000
318717588	101	0	1670.164101	31810	0	0.166667	31826	0	0.166667	9821467	0.000000
318747390	70	0	1669.607722	31841	0	0.166667	31752	0	0.166667	9806689	0.000000
318727837	84	1	1669.776243	31641	0	0.166667	31814	0	0.166667	9792160	0.000000
318728311	64	0	1669.004852	31796	0	0.166667	31574	0	0.166667	9777312	0.000000
318721216	48	1	1669.640138	31779	0	0.166667	31879	0	0.166667	9762608	0.000000
318734214	62	0	1669.328384	32005	0	0.166667	32016	0	0.166667	9748043	0.000000
318713247	45	0	1669.243357	32035	0	0.166667	32001	0	0.166667	9733465	0.000000
318729895	77	0	1669.141568	31973	0	0.166667	32013	0	0.166667	9718778	0.000000
318709605	69	0	1669.568128	31860	0	0.166667	31838	0	0.166667	9704279	0.000000
318702234	117	0	1670.299086	31705	0	0.166667	31893	0	0.166667	9689902	0.000000
318719638	62	1	1670.349921	31870	0	0.166667	31675	0	0.166667	9675556	0.000000
318751305	35	0	1668.575161	31956	0	0.166667	32016	0	0.166667	9661050	0.000000
318711103	83	0	1669.461848	31838	0	0.166667	31901	0	0.166667	9646774	0.000000
318738136	95	0	1670.191760	31771	0	0.166667	32066	0	0.166667	9632208	0.000000
318732968	91	0	1670.268430	32117	0	0.166667	31756	0	0.166667	9617683	0.000000
[truncated: 163 more rows]
