# Supplementary material for: Large Variations in HIV-1 Viral Load Explained by Shifting-Mosaic Metapopulation Dynamics
Source: PLoS Biol. 2016 Oct 5;14(10):e1002567. doi: 10.1371/journal.pbio.1002567 (PMC5051940; doi:10.1371/journal.pbio.1002567)
Supplement: S1 Data — Each file gives the output from the simulations indicated by the filename: low migration (ms1, db432); high migration (ms1, db1); very high migration (ms10, db1); number of patches (np); reservoir (storage); no reservoir (nostorage); CTL immigration model (CTLimmig); CTL proliferation model (CTLprolif); β¯ (beta1, beta2, …). Within each file, there are 21 simulations for (k = 0,1,..,20), and data is output each day. For measures of synchrony, the final entry should be used. See Methods and S1 Simulation Code for further details. (ZIP) [file pbio.1002567.s002.zip › S1_Data/ms1_np10000_storage_noPD_CTLimmig_db432_beta7.tsv]

npatches	nstrain	runtime	dt	init_x	init_y	init_y_blood	init_z	init_S	beta0	beta1	beta2	beta3	mean_beta	B	d	delta	delta_blood	b[0]	mut	m	CTL	c	g	epsilon	k	het	lambda	rho	omega	x_max	patch.dyna	DELTA	A	VA
10000	1	100.000000	0.001000	21900	9499	5000000	0.001000	10000000	5.947903	9.083539	7.600864	6.185071	7	800000000	0.010000	1.000000	432.000000	80000	0.000050	0.004800	0	0.500000	0.000000	2.500000	0.000000	0.500000	0.001000	0.001000	0.010000	31872	0	10.000000	7.000000	1.000000
sus	inf	inf_blood	z	x[0]	y[0][0]	z[0]	x[1]	y[1][0]	z[1]	S[0]	synchrony
219000000	94990000	5000000	10.000000	21900	9499	0.001000	21900	9499	0.001000	10000000	0.000000
156420845	127156453	663419	3941.516320	17235	11626	0.394152	11172	16175	0.394152	10423563	0.000000
159770758	122558612	638330	6325.803353	17279	11247	0.632580	11639	15420	0.632580	10806579	0.000000
160376507	122135374	635566	7771.765723	17286	11246	0.777177	11328	15772	0.777177	11188511	0.000000
160460124	122119994	633613	8648.676577	17551	11039	0.864868	11681	15244	0.864868	11569083	0.000000
160460182	122105777	637246	9180.483393	17210	11253	0.918048	11597	15341	0.918048	11947858	0.000000
160446592	122122687	636829	9503.000201	17290	11418	0.950300	11446	15746	0.950300	12327708	0.000000
160464153	122075410	636399	9698.592075	16976	11749	0.969859	11505	15502	0.969859	12706189	0.000000
160477023	122097504	636295	9817.209710	17179	11394	0.981721	11687	15229	0.981721	13083752	0.000000
160484488	122099839	635618	9889.145947	17249	11433	0.988915	11383	15543	0.988915	13460827	0.000000
160456670	122101835	637393	9932.772025	17534	11276	0.993277	11756	15204	0.993277	13838738	0.000000
160472746	122107618	636044	9959.229270	17030	11530	0.995923	11475	15610	0.995923	14215240	0.000000
160477486	122108358	635553	9975.274394	17207	11224	0.997527	11764	15163	0.997527	14591976	0.000000
160460036	122101549	635529	9985.005037	17701	11058	0.998501	11755	15272	0.998501	14966295	0.000000
160438000	122140250	635600	9990.906233	17314	11302	0.999091	11548	15261	0.999091	15340599	0.000000
160428243	122144018	635523	9994.485041	17318	11487	0.999449	11703	15134	0.999449	15714706	0.000000
160443198	122126900	637990	9996.655426	17185	11482	0.999666	11578	15385	0.999666	16087382	0.000000
160441769	122125404	635884	9997.971667	17200	11306	0.999797	11606	15409	0.999797	16459188	0.000000
160468564	122096153	635483	9998.769908	17290	11269	0.999877	11570	15293	0.999877	16831239	0.000000
160494465	122090666	634866	9999.254005	17525	11119	0.999925	11586	15478	0.999925	17203279	0.000000
160464473	122101578	636157	9999.547588	17468	11234	0.999955	11692	15657	0.999955	17575583	0.000000
160479566	122081748	635937	9999.725632	17267	11446	0.999973	11519	15420	0.999973	17946686	0.000000
160464347	122117386	635539	9999.833608	17297	11228	0.999983	11573	15536	0.999983	18316276	0.000000
160459871	122121128	635695	9999.899091	17446	11182	0.999990	11352	15624	0.999990	18686231	0.000000
160457875	122126624	636263	9999.938803	17138	11452	0.999994	11337	15624	0.999994	19055315	0.000000
160458268	122093302	636255	9999.962887	17182	11392	0.999996	11470	15506	0.999996	19424759	0.000000
160456954	122107906	636177	9999.977493	17519	11013	0.999998	11703	15056	0.999998	19791586	0.000000
160476041	122124663	636300	9999.986350	17296	11227	0.999999	11578	15308	0.999999	20159328	0.000000
160459760	122104777	636079	9999.991722	17154	11241	0.999999	11598	15412	0.999999	20525786	0.000000
160452897	122098391	636885	9999.994980	17375	11345	0.999999	11720	15357	0.999999	20892729	0.000000
160475595	122102919	635592	9999.996955	17591	11195	1.000000	11534	15455	1.000000	21257151	0.000000
160464073	122116130	635660	9999.998154	17340	11166	1.000000	11659	15513	1.000000	21621931	0.000000
160470971	122106439	636268	9999.998880	17380	11090	1.000000	11660	15227	1.000000	21987047	0.000000
160448039	122135150	636257	9999.999321	17488	11147	1.000000	11519	15326	1.000000	22350529	0.000000
160466557	122102105	636229	9999.999588	17362	11496	1.000000	11602	15361	1.000000	22713472	0.000000
160455261	122108242	635197	9999.999750	17190	11432	1.000000	11674	15465	1.000000	23075418	0.000000
160476534	122122402	636489	9999.999849	17381	11175	1.000000	11500	15576	1.000000	23437908	0.000000
160439204	122140801	637047	9999.999908	17326	11237	1.000000	11751	15150	1.000000	23798593	0.000000
160443925	122113897	634284	9999.999944	17269	11400	1.000000	11582	15485	1.000000	24159540	0.000000
160484554	122078149	635031	9999.999966	17230	11559	1.000000	11607	15264	1.000000	24519922	0.000000
160459172	122092359	636532	9999.999980	17399	11161	1.000000	11655	15509	1.000000	24880927	-1.#IND00
160435290	122120994	635633	9999.999988	17237	11434	1.000000	11478	15496	1.000000	25239623	0.016000
160472358	122101239	636250	9999.999992	17115	11554	1.000000	11466	15485	1.000000	25598440	0.012326
160464443	122089691	635559	9999.999995	17436	11228	1.000000	11617	15644	1.000000	25955529	0.021666
160445958	122124419	636489	9999.999997	17439	11045	1.000000	11579	15521	1.000000	26313791	0.021302
160456965	122113210	635257	9999.999998	17409	11296	1.000000	11499	15493	1.000000	26670862	0.015312
160479817	122090868	635705	9999.999999	17025	11416	1.000000	11472	15414	1.000000	27027708	0.009914
160476675	122077878	636869	9999.999999	17333	11196	1.000000	11716	15435	1.000000	27384136	0.010478
160477900	122129554	637143	10000.000000	17528	11026	1.000000	11480	15672	1.000000	27741882	0.008171
160483817	122084284	634986	10000.000000	17445	11229	1.000000	11646	15233	1.000000	28098643	0.001425
160460123	122116768	636122	10000.000000	17155	11428	1.000000	11608	15452	1.000000	28453873	0.000326
160484929	122078231	635528	10000.000000	17519	11058	1.000000	11576	15456	1.000000	28808860	-0.001614
160463184	122103710	634275	10000.000000	17212	11389	1.000000	11669	15347	1.000000	29161797	-0.002290
160466806	122106585	635129	10000.000000	17266	11453	1.000000	11721	15438	1.000000	29514727	-0.002204
160434441	122140120	636835	10000.000000	17447	10961	1.000000	11667	15414	1.000000	29866899	-0.001410
160457646	122123487	635679	10000.000000	17456	11322	1.000000	11379	15794	1.000000	30219441	-0.000618
160484040	122082487	635654	10000.000000	17142	11339	1.000000	11458	15518	1.000000	30570798	0.000294
160461582	122112161	637968	10000.000000	17405	11170	1.000000	11606	15190	1.000000	30920676	0.000657
160491320	122068607	636114	10000.000000	17259	11344	1.000000	11832	15091	1.000000	31270657	0.000501
160458472	122135001	635296	10000.000000	17180	11304	1.000000	11758	15383	1.000000	31620712	0.000553
160452074	122108826	637162	10000.000000	17528	11024	1.000000	11816	15241	1.000000	31970129	0.000813
160484229	122099450	634765	10000.000000	17203	11583	1.000000	11588	15364	1.000000	32318414	0.000064
160467450	122099774	635827	10000.000000	17137	11576	1.000000	11568	15615	1.000000	32667623	0.000539
160455286	122124005	635770	10000.000000	17166	11525	1.000000	11491	15435	1.000000	33016035	0.000734
160444358	122110891	635564	10000.000000	17309	11146	1.000000	11642	15471	1.000000	33363644	0.000972
160478508	122081476	635155	10000.000000	17585	11065	1.000000	11430	15442	1.000000	33709344	0.000401
160462440	122111494	635733	10000.000000	17481	11095	1.000000	11556	15458	1.000000	34055583	0.000255
160476284	122102185	635584	10000.000000	17435	11219	1.000000	11723	15293	1.000000	34401470	-0.000154
160474623	122088838	636054	10000.000000	17074	11382	1.000000	11631	15411	1.000000	34746641	-0.000519
160479623	122082930	637107	10000.000000	17151	11609	1.000000	11646	15401	1.000000	35091869	-0.000460
160471112	122120484	635703	10000.000000	17126	11518	1.000000	11408	15635	1.000000	35435669	-0.000560
160469762	122101551	635755	10000.000000	17287	11394	1.000000	11621	15505	1.000000	35780193	-0.000653
160460936	122100886	634812	10000.000000	17277	11135	1.000000	11614	15423	1.000000	36124238	-0.000758
160467651	122120964	635790	10000.000000	17280	11425	1.000000	11630	15284	1.000000	36466599	-0.000224
160461459	122102479	635653	10000.000000	17161	11349	1.000000	11567	15416	1.000000	36808039	-0.000970
160450505	122125787	636639	10000.000000	17476	11156	1.000000	11744	15409	1.000000	37150106	-0.001042
160483773	122118583	637047	10000.000000	17324	11364	1.000000	11671	15526	1.000000	37491644	-0.001319
160443849	122133550	636633	10000.000000	17303	11356	1.000000	11367	15774	1.000000	37831268	-0.001614
160477946	122078805	636760	10000.000000	17227	11474	1.000000	11564	15656	1.000000	38171589	-0.001710
160463509	122102793	635665	10000.000000	17186	11524	1.000000	11622	15304	1.000000	38511615	-0.001657
160497647	122058985	636461	10000.000000	16936	11401	1.000000	11624	15460	1.000000	38851181	-0.001062
160486422	122083833	637556	10000.000000	17443	11269	1.000000	11612	15168	1.000000	39189830	-0.000984
160494095	122084535	635643	10000.000000	17206	11341	1.000000	11711	15355	1.000000	39527919	-0.001057
160448640	122111339	636503	10000.000000	17182	11413	1.000000	11559	15453	1.000000	39865976	-0.000678
160481805	122083780	636053	10000.000000	17253	11400	1.000000	11529	15460	1.000000	40203523	-0.000973
160460655	122113019	636366	10000.000000	17337	11159	1.000000	11562	15305	1.000000	40541038	-0.000647
160429383	122151185	635743	10000.000000	17370	11375	1.000000	11523	15475	1.000000	40876712	0.000406
160441779	122120993	635448	10000.000000	17034	11763	1.000000	11403	15708	1.000000	41213296	0.000570
160454406	122118084	636032	10000.000000	17116	11373	1.000000	11807	15316	1.000000	41548796	0.000352
160474534	122116932	635824	10000.000000	17225	11663	1.000000	11462	15626	1.000000	41883986	0.000336
160465175	122104816	636243	10000.000000	17426	11240	1.000000	11670	15306	1.000000	42219641	0.000330
160481678	122097819	635473	10000.000000	17255	11382	1.000000	11418	15470	1.000000	42552079	0.000473
160490548	122065174	635091	10000.000000	17405	11428	1.000000	11549	15383	1.000000	42884569	0.000683
160483765	122083714	635514	10000.000000	17193	11406	1.000000	11572	15360	1.000000	43216770	0.001601
160472224	122107075	637131	10000.000000	17574	11085	1.000000	11464	15419	1.000000	43549539	0.001536
160450297	122104931	636317	10000.000000	17153	11359	1.000000	11673	15514	1.000000	43881511	0.001587
160478185	122096185	635611	10000.000000	17335	11299	1.000000	11539	15214	1.000000	44211483	0.001485
160452038	122137549	634361	10000.000000	17359	11281	1.000000	11469	15511	1.000000	44541992	0.001776
160461870	122130937	635873	10000.000000	17473	11240	1.000000	11812	15323	1.000000	44872334	0.001777
160444483	122121089	635768	10000.000000	17219	11424	1.000000	11664	15131	1.000000	45201421	0.001570
npatches	nstrain	runtime	dt	init_x	init_y	init_y_blood	init_z	init_S	beta0	beta1	beta2	beta3	mean_beta	B	d	delta	delta_blood	b[0]	mut	m	CTL	c	g	epsilon	k	het	lambda	rho	omega	x_max	patch.dyna	DELTA	A	VA
10000	1	100.000000	0.001000	21900	9499	5000000	0.001000	10000000	3.614944	7.614040	7.481844	6.552406	7	800000000	0.010000	1.000000	432.000000	80000	0.000050	0.004800	0	0.500000	0.000000	2.500000	1.000000	0.500000	0.001000	0.001000	0.010000	31872	0	10.000000	7.000000	1.000000
sus	inf	inf_blood	z	x[0]	y[0][0]	z[0]	x[1]	y[1][0]	z[1]	S[0]	synchrony
219000000	94990000	5000000	10.000000	21900	9499	0.001000	21900	9499	0.001000	10000000	0.000000
163396093	110586242	575649	3941.516320	25136	5268	0.394152	14396	12380	0.394152	10411145	0.000000
180011441	89679441	466624	6325.803353	27128	3295	0.632580	15615	10469	0.632580	10747627	0.000000
189690192	80232659	418235	7771.765723	28293	2500	0.777177	16823	9307	0.777177	11056129	0.000000
195261748	75126400	390421	8648.676577	29116	1986	0.864868	17340	8989	0.864868	11349432	0.000000
198588500	72188129	375724	9180.483393	29459	1883	0.918048	17605	8465	0.918048	11634642	0.000000
200623961	70441610	366514	9503.000201	29487	1688	0.950300	17529	8415	0.950300	11914896	0.000000
201838486	69423937	361396	9698.592075	29616	1503	0.969859	17992	8127	0.969859	12190536	0.000000
202594091	68795069	357494	9817.209710	29839	1574	0.981721	17798	8213	0.981721	12463562	0.000000
203027467	68416645	356631	9889.145947	29859	1620	0.988915	17957	8325	0.988915	12734563	0.000000
203312032	68195502	354578	9932.772025	29493	1509	0.993277	17800	8280	0.993277	13004981	0.000000
203470213	68069784	354635	9959.229270	29679	1535	0.995923	17822	8217	0.995923	13273835	0.000000
203559087	67989203	354452	9975.274394	29747	1555	0.997527	18071	8095	0.997527	13542015	0.000000
203612684	67943983	353579	9985.005037	29590	1611	0.998501	17935	8196	0.998501	13809594	0.000000
203667576	67913495	354839	9990.906233	29837	1584	0.999091	17760	8235	0.999091	14077567	0.000000
203678579	67874486	354183	9994.485041	29794	1583	0.999449	18127	8013	0.999449	14344172	0.000000
203663762	67888002	353707	9996.655426	29630	1543	0.999666	17923	8110	0.999666	14610979	0.000000
203713416	67855424	352806	9997.971667	29941	1424	0.999797	17887	8060	0.999797	14877299	0.000000
203706974	67857890	354020	9998.769908	29761	1566	0.999877	17879	8319	0.999877	15144147	0.000000
203733721	67851297	353054	9999.254005	29871	1446	0.999925	17688	8149	0.999925	15409549	0.000000
203699691	67862910	353186	9999.547588	30015	1405	0.999955	18156	7882	0.999955	15675024	0.000000
203697645	67881497	353283	9999.725632	29979	1484	0.999973	18078	8059	0.999973	15939740	0.000000
203705493	67879471	354498	9999.833608	29938	1576	0.999983	17694	8199	0.999983	16203908	0.000000
203674095	67882654	353657	9999.899091	29985	1537	0.999990	17936	8227	0.999990	16468664	0.000000
203709373	67853301	353615	9999.938803	30027	1434	0.999994	17876	8216	0.999994	16732669	0.000000
203701634	67869426	353752	9999.962887	29926	1729	0.999996	17840	8119	0.999996	16995803	0.000000
203700225	67855733	353549	9999.977493	29477	1572	0.999998	18172	7939	0.999998	17258705	0.000000
203693999	67858021	353094	9999.986350	29795	1608	0.999999	17821	8278	0.999999	17520949	0.000000
203724312	67841398	353686	9999.991722	29669	1582	0.999999	18054	8135	0.999999	17781944	0.000000
203680831	67874583	353563	9999.994980	29791	1480	0.999999	17766	8224	0.999999	18043730	0.000000
203739734	67845099	352341	9999.996955	30008	1405	1.000000	17649	8455	1.000000	18304875	0.000000
203715640	67848227	352523	9999.998154	30041	1413	1.000000	17795	8309	1.000000	18567085	0.000000
203700250	67885385	354237	9999.998880	29797	1529	1.000000	17691	8197	1.000000	18827324	0.000000
203678103	67870572	353687	9999.999321	29710	1598	1.000000	17935	7955	1.000000	19086293	0.000000
203716114	67862744	354269	9999.999588	29828	1608	1.000000	17980	8149	1.000000	19346283	0.000000
203726255	67849227	352882	9999.999750	29577	1545	1.000000	17636	8156	1.000000	19605950	0.000000
203711505	67847202	353368	9999.999849	29828	1515	1.000000	17669	8158	1.000000	19865129	0.000000
203700642	67857172	353353	9999.999908	29834	1399	1.000000	18059	8027	1.000000	20123317	0.000000
203714079	67847573	354050	9999.999944	29810	1479	1.000000	17831	8133	1.000000	20382128	0.000000
203698999	67872611	352297	9999.999966	29963	1503	1.000000	17952	7924	1.000000	20639539	0.000000
203712664	67860088	354444	9999.999980	30141	1352	1.000000	18097	7950	1.000000	20896802	-1.#IND00
203711030	67855274	352823	9999.999988	29942	1508	1.000000	18118	8025	1.000000	21154890	-0.032000
203701762	67867164	353688	9999.999992	29919	1437	1.000000	17987	7958	1.000000	21411746	-0.009584
203676489	67885534	354513	9999.999995	29817	1512	1.000000	17891	8138	1.000000	21667660	-0.007328
203711155	67851692	353219	9999.999997	29771	1541	1.000000	17768	8238	1.000000	21924066	-0.000290
203710889	67844116	353160	9999.999998	29667	1540	1.000000	18044	8202	1.000000	22178910	-0.002056
203689905	67876472	353685	9999.999999	29856	1499	1.000000	17864	8179	1.000000	22434454	-0.001236
203707569	67856725	352952	9999.999999	29833	1554	1.000000	18027	8131	1.000000	22689476	0.000312
203714131	67865066	353193	10000.000000	29714	1606	1.000000	17710	8269	1.000000	22943982	-0.003114
203708174	67879704	353462	10000.000000	29543	1509	1.000000	17980	8137	1.000000	23199331	-0.001250
203697867	67861555	353249	10000.000000	29807	1530	1.000000	18206	7970	1.000000	23453862	-0.002763
203710248	67855412	352705	10000.000000	29904	1480	1.000000	17906	8203	1.000000	23708158	-0.003236
203695145	67867699	353653	10000.000000	29789	1550	1.000000	17990	7993	1.000000	23960742	-0.002747
203698498	67854048	354002	10000.000000	29847	1536	1.000000	18222	7949	1.000000	24212716	-0.003322
203686658	67868263	353725	10000.000000	29751	1545	1.000000	18059	7973	1.000000	24465548	-0.002477
203710976	67868308	352797	10000.000000	29819	1493	1.000000	18039	8146	1.000000	24717483	-0.004114
203687483	67854353	353717	10000.000000	30150	1468	1.000000	17897	8289	1.000000	24968338	-0.005486
203722105	67856849	352833	10000.000000	29925	1489	1.000000	17900	8181	1.000000	25219574	-0.006318
203679156	67872743	353553	10000.000000	29803	1606	1.000000	18163	7927	1.000000	25470246	-0.004429
203702330	67852874	353375	10000.000000	29637	1550	1.000000	17901	8100	1.000000	25719889	-0.004762
203703230	67865762	353451	10000.000000	29753	1622	1.000000	17873	8149	1.000000	25969817	-0.004702
203727107	67866875	353861	10000.000000	29854	1535	1.000000	17863	8160	1.000000	26218686	-0.004896
203707005	67873584	354065	10000.000000	29504	1652	1.000000	17894	8203	1.000000	26467120	-0.004819
203689166	67876191	355235	10000.000000	30067	1517	1.000000	17776	8255	1.000000	26714887	-0.003900
203678019	67873115	352570	10000.000000	29718	1605	1.000000	18026	8065	1.000000	26963737	-0.005309
203705791	67855508	352942	10000.000000	29745	1415	1.000000	18312	8004	1.000000	27211251	-0.005583
203674150	67882516	352639	10000.000000	30098	1363	1.000000	18067	7982	1.000000	27458908	-0.005786
203704889	67846267	353836	10000.000000	30154	1447	1.000000	17976	8289	1.000000	27706341	-0.005589
203700091	67863067	353558	10000.000000	29785	1643	1.000000	17897	8021	1.000000	27952465	-0.005247
203688860	67885561	353648	10000.000000	29952	1572	1.000000	17968	8187	1.000000	28199835	-0.006097
203713808	67859061	354954	10000.000000	29900	1431	1.000000	17729	8203	1.000000	28445148	-0.006374
203674704	67872402	353321	10000.000000	29696	1668	1.000000	18086	7928	1.000000	28691743	-0.006447
203692668	67850732	353196	10000.000000	29675	1544	1.000000	17868	8231	1.000000	28937450	-0.007708
203696702	67856048	354301	10000.000000	29760	1558	1.000000	17917	8255	1.000000	29182595	-0.007481
203718835	67837010	353169	10000.000000	29901	1441	1.000000	17864	8258	1.000000	29427119	-0.006920
203721110	67856251	352965	10000.000000	29907	1524	1.000000	17981	8005	1.000000	29671524	-0.006206
203699695	67866223	353196	10000.000000	29927	1459	1.000000	18178	7849	1.000000	29915489	-0.005660
203699336	67865725	353441	10000.000000	29929	1546	1.000000	17761	8479	1.000000	30158712	-0.004312
203720960	67862495	353222	10000.000000	29679	1533	1.000000	17767	8236	1.000000	30401671	-0.004187
203696863	67875995	353012	10000.000000	29742	1412	1.000000	17744	8319	1.000000	30645229	-0.003792
203690137	67876750	354403	10000.000000	29764	1464	1.000000	17994	8081	1.000000	30888477	-0.002481
203698221	67849792	353256	10000.000000	29632	1608	1.000000	17926	8217	1.000000	31129731	-0.002531
203714773	67859898	353913	10000.000000	29744	1563	1.000000	17992	8181	1.000000	31371477	-0.002456
203698296	67861776	354105	10000.000000	29854	1508	1.000000	17904	8212	1.000000	31612479	-0.002265
203692440	67850122	354080	10000.000000	29791	1529	1.000000	17946	8157	1.000000	31853633	-0.002824
203722822	67830826	353457	10000.000000	29441	1679	1.000000	18085	8096	1.000000	32094628	-0.002509
203695985	67863296	355349	10000.000000	29624	1628	1.000000	18224	7981	1.000000	32333879	-0.002367
203696046	67871680	354219	10000.000000	29807	1654	1.000000	17921	8259	1.000000	32573467	-0.001596
203686834	67869479	353846	10000.000000	29709	1593	1.000000	17981	8097	1.000000	32813096	-0.001650
203691628	67877798	353112	10000.000000	29892	1571	1.000000	18156	8028	1.000000	33053459	-0.002088
203694206	67873839	352320	10000.000000	29961	1492	1.000000	17974	8241	1.000000	33291499	-0.002315
203720638	67852548	352695	10000.000000	29704	1538	1.000000	18008	8234	1.000000	33529325	-0.002594
203687237	67886605	352948	10000.000000	29613	1495	1.000000	17805	8294	1.000000	33768385	-0.002812
203684642	67869812	353124	10000.000000	29810	1472	1.000000	18161	8101	1.000000	34004988	-0.002033
203725041	67846586	353505	10000.000000	29776	1639	1.000000	17989	8025	1.000000	34242518	-0.002875
203661560	67882133	354563	10000.000000	29815	1542	1.000000	17971	8214	1.000000	34480263	-0.003187
203745742	67823058	354761	10000.000000	30027	1484	1.000000	17829	8375	1.000000	34717921	-0.002852
203717022	67861054	353453	10000.000000	29702	1516	1.000000	17913	8157	1.000000	34954798	-0.002725
203712796	67861672	354249	10000.000000	29748	1573	1.000000	17889	8115	1.000000	35190828	-0.002660
203695938	67881864	355029	10000.000000	29759	1484	1.000000	17925	8306	1.000000	35426609	-0.002612
npatches	nstrain	runtime	dt	init_x	init_y	init_y_blood	init_z	init_S	beta0	beta1	beta2	beta3	mean_beta	B	d	delta	delta_blood	b[0]	mut	m	CTL	c	g	epsilon	k	het	lambda	rho	omega	x_max	patch.dyna	DELTA	A	VA
10000	1	100.000000	0.001000	21900	9499	5000000	0.001000	10000000	9.823705	8.626527	6.297805	5.258564	7	800000000	0.010000	1.000000	432.000000	80000	0.000050	0.004800	0	0.500000	0.000000	2.500000	2.000000	0.500000	0.001000	0.001000	0.010000	31872	0	10.000000	7.000000	1.000000
sus	inf	inf_blood	z	x[0]	y[0][0]	z[0]	x[1]	y[1][0]	z[1]	S[0]	synchrony
219000000	94990000	5000000	10.000000	21900	9499	0.001000	21900	9499	0.001000	10000000	0.000000
171915467	94987230	494109	3941.516320	12009	12682	0.394152	13486	12020	0.394152	10394667	0.000000
200692273	64617318	335923	6325.803353	14094	9702	0.632580	15999	8727	0.632580	10681891	0.000000
217890944	51807058	270103	7771.765723	15400	8703	0.777177	17645	7226	0.777177	10921369	0.000000
227622813	45337237	234952	8648.676577	16186	7559	0.864868	18747	6556	0.864868	11135871	0.000000
233335374	41764674	217476	9180.483393	16783	7269	0.918048	18943	6463	0.918048	11334316	0.000000
236767519	39707523	207122	9503.000201	17157	6944	0.950300	18911	6338	0.950300	11523137	0.000000
238761426	38509567	200326	9698.592075	17363	6840	0.969859	19641	5629	0.969859	11706600	0.000000
239997797	37788990	196732	9817.209710	17230	6870	0.981721	19554	5728	0.981721	11886638	0.000000
240727055	37373464	195077	9889.145947	17272	7021	0.988915	19663	5732	0.988915	12064943	0.000000
241176939	37103630	192660	9932.772025	17293	6888	0.993277	19397	5992	0.993277	12241215	0.000000
241427787	36971916	191575	9959.229270	17266	6680	0.995923	19612	5627	0.995923	12415434	0.000000
241602866	36861075	192720	9975.274394	17230	6881	0.997527	19701	5521	0.997527	12589577	0.000000
241754417	36780317	191546	9985.005037	17590	6823	0.998501	20056	5624	0.998501	12763805	0.000000
241767061	36774267	191077	9990.906233	17046	6957	0.999091	19819	5726	0.999091	12937598	0.000000
241815639	36738570	191665	9994.485041	17216	7019	0.999449	19516	5764	0.999449	13111061	0.000000
241832443	36716942	191247	9996.655426	17483	6817	0.999666	19736	5737	0.999666	13284354	0.000000
241865344	36715449	191112	9997.971667	17201	6801	0.999797	19493	5676	0.999797	13457065	0.000000
241855964	36711286	191830	9998.769908	17631	6570	0.999877	19567	5702	0.999877	13629994	0.000000
241862048	36703301	191357	9999.254005	17371	6867	0.999925	19691	5771	0.999925	13802152	0.000000
241867631	36726680	190985	9999.547588	17616	6736	0.999955	20081	5479	0.999955	13973713	0.000000
241896185	36702310	191046	9999.725632	17668	6663	0.999973	19590	5699	0.999973	14145974	0.000000
241858791	36713035	191876	9999.833608	17396	6792	0.999983	19829	5779	0.999983	14317000	0.000000
241912452	36679152	190677	9999.899091	17424	6787	0.999990	19837	5584	0.999990	14488357	0.000000
241905329	36691483	190794	9999.938803	17813	6596	0.999994	19777	5645	0.999994	14659300	0.000000
241873451	36716697	191450	9999.962887	17159	6836	0.999996	19400	5863	0.999996	14829760	0.000000
241884366	36694119	191697	9999.977493	17257	6924	0.999998	19604	5951	0.999998	14999787	0.000000
241918101	36677178	191125	9999.986350	17560	6457	0.999999	19797	5624	0.999999	15169966	0.000000
241895603	36694536	191006	9999.991722	17443	6695	0.999999	19753	5646	0.999999	15339580	0.000000
241860017	36729964	191569	9999.994980	17309	6824	0.999999	19554	5872	0.999999	15509155	0.000000
241873927	36692869	192360	9999.996955	17419	6837	1.000000	19774	5784	1.000000	15679265	0.000000
241911105	36678731	191439	9999.998154	17459	6691	1.000000	20055	5423	1.000000	15847934	0.000000
241901608	36699097	191390	9999.998880	17449	6788	1.000000	19713	5817	1.000000	16016638	0.000000
241865369	36703364	190578	9999.999321	17527	6781	1.000000	19515	5829	1.000000	16186144	0.000000
241909871	36682982	192255	9999.999588	17376	6878	1.000000	19370	6054	1.000000	16353839	0.000000
241903463	36714271	191397	9999.999750	17580	6564	1.000000	19670	5761	1.000000	16521552	0.000000
241876593	36700480	190779	9999.999849	17332	6863	1.000000	19718	5642	1.000000	16690183	0.000000
241879860	36713220	190323	9999.999908	17570	6671	1.000000	19659	5547	1.000000	16858356	0.000000
241877869	36706207	191008	9999.999944	17627	6539	1.000000	19551	5876	1.000000	17024649	0.000000
241886275	36692449	192090	9999.999966	17325	6959	1.000000	19570	5739	1.000000	17191691	0.000000
241869653	36715332	191077	9999.999980	17311	6818	1.000000	19495	5920	1.000000	17359609	-1.#IND00
241878787	36711283	190314	9999.999988	17445	6725	1.000000	19722	5671	1.000000	17525960	-0.000000
241862141	36706299	191648	9999.999992	17264	6795	1.000000	19888	5681	1.000000	17692718	-0.009202
241882744	36690259	191588	9999.999995	17344	6685	1.000000	19825	5756	1.000000	17859104	-0.014515
241890546	36688929	191175	9999.999997	17274	6768	1.000000	20050	5364	1.000000	18024766	-0.010021
241888072	36695613	191248	9999.999998	17416	6653	1.000000	19696	5728	1.000000	18190787	-0.009575
241864922	36715034	190858	9999.999999	17462	6739	1.000000	19700	5836	1.000000	18356852	-0.008662
241878974	36685094	191141	9999.999999	17226	6919	1.000000	19876	5848	1.000000	18522075	-0.005886
241885315	36713473	191220	10000.000000	17404	6873	1.000000	19861	5647	1.000000	18687261	-0.005096
241882900	36718921	190935	10000.000000	17742	6637	1.000000	19783	5659	1.000000	18851738	-0.003489
241920016	36686035	191239	10000.000000	17464	6687	1.000000	19995	5525	1.000000	19015581	-0.002805
241885517	36685409	191721	10000.000000	17791	6478	1.000000	19579	5748	1.000000	19179808	-0.002815
241890541	36699971	191264	10000.000000	17266	6843	1.000000	19735	5761	1.000000	19343488	-0.002674
241869567	36705260	191080	10000.000000	17325	6822	1.000000	19660	5584	1.000000	19507529	-0.002056
241877720	36720157	190980	10000.000000	17247	6653	1.000000	20051	5394	1.000000	19670833	-0.001869
241888609	36689394	190136	10000.000000	17369	6758	1.000000	19681	5829	1.000000	19834847	-0.002016
241873291	36730100	191132	10000.000000	17411	6716	1.000000	19818	5653	1.000000	19998170	-0.001275
241860451	36711644	191184	10000.000000	17494	6711	1.000000	19589	5705	1.000000	20161386	-0.001651
241839359	36733340	191468	10000.000000	17174	6912	1.000000	19717	5891	1.000000	20325012	-0.001006
241858393	36696046	191064	10000.000000	17533	6774	1.000000	19696	5795	1.000000	20487083	-0.001018
241877708	36724235	190779	10000.000000	17403	6808	1.000000	19504	5979	1.000000	20649224	-0.000250
241854080	36720150	190985	10000.000000	17493	6787	1.000000	19473	5842	1.000000	20811054	-0.000329
241876647	36712903	191503	10000.000000	17533	6767	1.000000	20023	5427	1.000000	20972645	0.002254
241869928	36728436	190887	10000.000000	17359	6744	1.000000	19192	5968	1.000000	21133962	0.001142
241854335	36692156	191850	10000.000000	17174	6842	1.000000	19738	5572	1.000000	21294774	0.001003
241887595	36703159	191035	10000.000000	17592	6656	1.000000	19943	5495	1.000000	21455931	0.001418
241896717	36697994	190772	10000.000000	17422	6830	1.000000	19507	5745	1.000000	21617131	0.004467
241875044	36710021	191156	10000.000000	17452	6525	1.000000	20122	5337	1.000000	21777261	0.004310
241889218	36691436	190974	10000.000000	17353	6835	1.000000	19608	5906	1.000000	21938297	0.004279
241880059	36730241	191628	10000.000000	17627	6521	1.000000	19891	5563	1.000000	22097815	0.004025
241843323	36705938	191358	10000.000000	17342	6825	1.000000	19534	5816	1.000000	22256595	0.003458
241895983	36700782	190977	10000.000000	17415	6740	1.000000	19520	5691	1.000000	22415606	0.003324
241890054	36686874	190650	10000.000000	17236	6845	1.000000	19810	5669	1.000000	22574257	0.002287
241927030	36692367	190860	10000.000000	17703	6516	1.000000	19674	5565	1.000000	22732430	0.002047
241912301	36691321	190603	10000.000000	17460	6691	1.000000	19602	5929	1.000000	22890447	0.001942
241906927	36707081	191226	10000.000000	17374	6786	1.000000	19727	5631	1.000000	23048511	0.001409
241842650	36738647	191256	10000.000000	17706	6524	1.000000	19609	5881	1.000000	23206942	0.001707
241860710	36716324	191486	10000.000000	17467	6596	1.000000	19763	5699	1.000000	23363716	0.001680
241861714	36701803	190981	10000.000000	17523	6661	1.000000	19636	5858	1.000000	23521589	0.001464
241911697	36689537	191095	10000.000000	17353	6806	1.000000	19894	5602	1.000000	23679486	0.001416
241880762	36687841	191322	10000.000000	17118	6802	1.000000	19888	5601	1.000000	23837177	0.000843
241881310	36704576	191129	10000.000000	17541	6534	1.000000	19530	5943	1.000000	23994001	0.000503
241899122	36697963	190080	10000.000000	17316	6813	1.000000	19606	5746	1.000000	24150420	0.000742
241875978	36707621	190536	10000.000000	17421	6670	1.000000	19600	5834	1.000000	24306890	0.001816
241891043	36703326	190623	10000.000000	17534	6737	1.000000	19664	5625	1.000000	24463924	0.001605
241881238	36708090	191893	10000.000000	17304	6869	1.000000	20026	5570	1.000000	24620177	0.001629
241918029	36688478	190900	10000.000000	17142	6761	1.000000	19712	5767	1.000000	24775639	0.001561
241878909	36703165	190494	10000.000000	17525	6591	1.000000	19631	5759	1.000000	24931468	0.001604
241846401	36710345	190944	10000.000000	17541	6704	1.000000	19813	5823	1.000000	25086879	0.001546
241857149	36709114	191586	10000.000000	17501	6723	1.000000	19563	5678	1.000000	25241997	0.001389
241876864	36708834	191591	10000.000000	17310	6818	1.000000	19801	5551	1.000000	25396976	0.000775
241858254	36714190	190643	10000.000000	17539	6746	1.000000	19847	5658	1.000000	25552317	0.001164
241889007	36702327	191123	10000.000000	17549	6631	1.000000	19545	5839	1.000000	25706815	0.001529
241878764	36711137	190814	10000.000000	17378	6777	1.000000	19781	5790	1.000000	25860486	0.001415
241847938	36700794	191296	10000.000000	17535	6811	1.000000	19580	5716	1.000000	26014186	0.001203
241911798	36691624	191277	10000.000000	17397	6702	1.000000	19609	5713	1.000000	26167723	0.001254
241879722	36710880	191854	10000.000000	17627	6770	1.000000	20112	5563	1.000000	26320922	0.000705
241866809	36705387	192081	10000.000000	17883	6482	1.000000	19548	5805	1.000000	26473698	0.000922
241882816	36712818	191306	10000.000000	17514	6782	1.000000	19595	5589	1.000000	26626069	0.000761
241897623	36702555	190674	10000.000000	17576	6569	1.000000	19983	5755	1.000000	26779682	0.000905
npatches	nstrain	runtime	dt	init_x	init_y	init_y_blood	init_z	init_S	beta0	beta1	beta2	beta3	mean_beta	B	d	delta	delta_blood	b[0]	mut	m	CTL	c	g	epsilon	k	het	lambda	rho	omega	x_max	patch.dyna	DELTA	A	VA
10000	1	100.000000	0.001000	21900	9499	5000000	0.001000	10000000	9.452159	4.041358	5.988285	6.721406	7	800000000	0.010000	1.000000	432.000000	80000	0.000050	0.004800	0	0.500000	0.000000	2.500000	3.000000	0.500000	0.001000	0.001000	0.010000	31872	0	10.000000	7.000000	1.000000
sus	inf	inf_blood	z	x[0]	y[0][0]	z[0]	x[1]	y[1][0]	z[1]	S[0]	synchrony
219000000	94990000	5000000	10.000000	21900	9499	0.001000	21900	9499	0.001000	10000000	0.000000
179693238	81763913	427195	3941.516320	13185	10837	0.394152	24922	4098	0.394152	10379726	0.000000
219249596	46374996	241509	6325.803353	16816	7041	0.632580	28694	1613	0.632580	10621191	0.000000
242117549	33035918	172767	7771.765723	18558	5826	0.777177	30449	616	0.777177	10800194	0.000000
254479750	26768536	139132	8648.676577	20004	4867	0.864868	31099	350	0.864868	10946550	0.000000
261491049	23431906	122134	9180.483393	20500	4598	0.918048	31357	293	0.918048	11074273	0.000000
265618773	21538604	112173	9503.000201	20646	4611	0.950300	31515	279	0.950300	11191309	0.000000
268104109	20417297	106572	9698.592075	21103	4360	0.969859	31736	216	0.969859	11301295	0.000000
269598506	19770052	102908	9817.209710	21106	4269	0.981721	31433	216	0.981721	11407875	0.000000
270507421	19398013	100823	9889.145947	21691	4070	0.988915	31500	216	0.988915	11512270	0.000000
271032247	19169062	100199	9932.772025	21471	4177	0.993277	31638	234	0.993277	11614929	0.000000
271357030	19033104	99031	9959.229270	21403	4204	0.995923	31260	204	0.995923	11716628	0.000000
271594499	18915311	98872	9975.274394	21365	4103	0.997527	31456	181	0.997527	11817200	0.000000
271691471	18873366	98816	9985.005037	21709	3931	0.998501	31472	165	0.998501	11917856	0.000000
271787132	18836122	97826	9990.906233	21591	4067	0.999091	31610	195	0.999091	12017967	0.000000
271809612	18832500	98066	9994.485041	21197	4341	0.999449	31730	200	0.999449	12117538	0.000000
271841158	18815713	97543	9996.655426	21610	3938	0.999666	31660	170	0.999666	12216793	0.000000
271862860	18801719	97999	9997.971667	21482	3989	0.999797	31674	166	0.999797	12315949	0.000000
271882821	18790343	98351	9998.769908	21406	4071	0.999877	31604	193	0.999877	12414327	0.000000
271874095	18794607	97811	9999.254005	21587	3945	0.999925	31565	195	0.999925	12513374	0.000000
271891085	18792245	97540	9999.547588	21553	3919	0.999955	31677	194	0.999955	12611739	0.000000
271906368	18773637	97980	9999.725632	21704	3939	0.999973	31497	212	0.999973	12709932	0.000000
271903879	18796110	98098	9999.833608	21538	4104	0.999983	31408	282	0.999983	12808549	0.000000
271864404	18792817	98134	9999.899091	21256	4217	0.999990	31321	166	0.999990	12905889	0.000000
271900648	18784516	98290	9999.938803	21299	4269	0.999994	31552	159	0.999994	13004485	0.000000
271879205	18797648	97883	9999.962887	21471	4094	0.999996	31671	202	0.999996	13102534	0.000000
271906584	18779973	97856	9999.977493	21710	4016	0.999998	31544	216	0.999998	13200607	0.000000
271920612	18774279	97996	9999.986350	21430	4230	0.999999	31372	191	0.999999	13297954	0.000000
271924530	18761572	98146	9999.991722	21212	4270	0.999999	31398	195	0.999999	13395511	0.000000
271911959	18792461	97860	9999.994980	21385	3964	0.999999	31545	221	0.999999	13493668	0.000000
271861499	18800857	98188	9999.996955	21726	4129	1.000000	31578	159	1.000000	13590774	0.000000
271886703	18784671	97606	9999.998154	21652	4022	1.000000	31647	204	1.000000	13687344	0.000000
271877749	18790686	98023	9999.998880	21666	4086	1.000000	31718	168	1.000000	13783776	0.000000
271864822	18802020	97442	9999.999321	21342	4151	1.000000	31697	160	1.000000	13880648	0.000000
271877910	18787717	97928	9999.999588	21246	4169	1.000000	31660	200	1.000000	13977894	0.000000
271899425	18787550	97942	9999.999750	21453	4024	1.000000	31283	160	1.000000	14074808	0.000000
271854555	18809381	97866	9999.999849	21513	4217	1.000000	31458	192	1.000000	14171362	0.000000
271867590	18789655	97397	9999.999908	21245	4153	1.000000	31389	184	1.000000	14267749	0.000000
271899996	18781637	97739	9999.999944	21388	4169	1.000000	31413	192	1.000000	14363806	0.000000
271886183	18800092	98305	9999.999966	21223	4275	1.000000	31582	193	1.000000	14459567	0.000000
271872271	18796173	97976	9999.999980	21717	4028	1.000000	31730	186	1.000000	14554595	-1.#IND00
271902875	18773098	98075	9999.999988	21581	4058	1.000000	31394	171	1.000000	14650283	0.000000
271887793	18781032	98234	9999.999992	21760	4012	1.000000	31786	142	1.000000	14745910	0.000493
271886884	18796041	97956	9999.999995	21673	3939	1.000000	31582	168	1.000000	14841578	0.001278
271872113	18797561	97626	9999.999997	21258	4242	1.000000	31701	161	1.000000	14936643	0.001023
271866844	18797488	98188	9999.999998	21350	4134	1.000000	31848	156	1.000000	15031989	0.002821
271898078	18787309	97937	9999.999999	21937	3791	1.000000	31625	182	1.000000	15127022	-0.000028
271916999	18790948	97787	9999.999999	21517	3914	1.000000	31522	205	1.000000	15221292	-0.000951
271865191	18805384	97733	10000.000000	21389	4127	1.000000	31612	218	1.000000	15316819	-0.002135
271896566	18794841	97880	10000.000000	21466	4018	1.000000	31362	202	1.000000	15411801	0.000203
271914406	18778797	97395	10000.000000	21584	3903	1.000000	31756	181	1.000000	15506587	0.001556
271910817	18784591	98026	10000.000000	21903	3928	1.000000	31702	177	1.000000	15601190	0.000847
271895130	18791643	98233	10000.000000	21288	4125	1.000000	31480	217	1.000000	15695288	0.000378
271877577	18786780	98475	10000.000000	21531	3848	1.000000	31426	212	1.000000	15789289	0.001165
271903509	18781849	97544	10000.000000	21372	4285	1.000000	31618	176	1.000000	15882697	0.001185
271905039	18788120	97965	10000.000000	21664	3896	1.000000	31691	166	1.000000	15976545	-0.000267
271897246	18811854	97930	10000.000000	21418	4169	1.000000	31601	192	1.000000	16070117	0.000366
271895323	18799910	98035	10000.000000	21098	4285	1.000000	31334	164	1.000000	16163805	0.000718
271914668	18786221	97641	10000.000000	21510	3984	1.000000	31694	157	1.000000	16256840	0.000535
271880708	18791361	98431	10000.000000	21536	3985	1.000000	31733	199	1.000000	16349084	0.001432
271875675	18787331	97487	10000.000000	21594	4001	1.000000	31569	205	1.000000	16441861	0.000827
271849401	18793583	98123	10000.000000	21857	4045	1.000000	31470	193	1.000000	16534114	0.000548
271869574	18812097	97881	10000.000000	21342	3997	1.000000	31609	205	1.000000	16626079	0.000364
271870533	18801714	97537	10000.000000	21756	3794	1.000000	31530	200	1.000000	16719104	0.000242
271856273	18802900	98187	10000.000000	21928	3875	1.000000	31477	197	1.000000	16811119	0.000649
271884041	18792855	98035	10000.000000	21639	4023	1.000000	31464	185	1.000000	16902675	0.000621
271897893	18785309	97998	10000.000000	21620	3968	1.000000	31522	152	1.000000	16994478	0.000798
271898126	18780501	98039	10000.000000	21749	3803	1.000000	31396	229	1.000000	17086069	0.000555
271905491	18783215	98252	10000.000000	21573	3978	1.000000	31582	185	1.000000	17177894	0.000531
271877239	18794228	97669	10000.000000	21524	4025	1.000000	31649	200	1.000000	17270230	0.000235
271872397	18788631	97918	10000.000000	21838	4006	1.000000	31593	192	1.000000	17361874	0.000518
271852278	18803251	98392	10000.000000	21562	4091	1.000000	31717	191	1.000000	17453690	0.000414
271839143	18804777	97704	10000.000000	21351	4053	1.000000	31624	186	1.000000	17545434	0.000451
271870608	18802472	98111	10000.000000	21372	4120	1.000000	31573	158	1.000000	17636546	0.001302
271874506	18794307	98005	10000.000000	21507	3984	1.000000	31414	140	1.000000	17726880	0.000860
271890211	18795998	97859	10000.000000	21451	4212	1.000000	31311	207	1.000000	17817303	0.000747
271908132	18777606	97837	10000.000000	21571	4057	1.000000	31526	186	1.000000	17907962	0.000443
271888961	18783630	97843	10000.000000	21753	3991	1.000000	31506	162	1.000000	17998319	-0.000182
271872458	18802037	97791	10000.000000	21746	3976	1.000000	31559	186	1.000000	18088720	0.000733
271868980	18790600	97226	10000.000000	21181	4232	1.000000	31724	192	1.000000	18179519	0.000641
271847486	18798522	97349	10000.000000	21337	4213	1.000000	31591	220	1.000000	18269554	0.000635
271904200	18779126	97729	10000.000000	21474	4078	1.000000	31740	223	1.000000	18359938	0.000655
271920419	18774635	97689	10000.000000	21632	3938	1.000000	31608	198	1.000000	18450061	0.000694
271892408	18798744	98532	10000.000000	21422	4079	1.000000	31849	181	1.000000	18539565	0.000441
271880802	18794153	97205	10000.000000	21491	4158	1.000000	31561	168	1.000000	18628762	-0.000032
271891558	18796026	97925	10000.000000	21657	3960	1.000000	31780	183	1.000000	18718637	0.000058
271883369	18797961	98492	10000.000000	21342	4223	1.000000	31602	142	1.000000	18808234	0.000267
271889972	18811024	97865	10000.000000	21754	3912	1.000000	31506	152	1.000000	18896977	0.000492
271865894	18805051	97939	10000.000000	21706	4012	1.000000	31490	196	1.000000	18986373	0.000185
271881180	18797881	97822	10000.000000	21561	4108	1.000000	31373	175	1.000000	19075554	0.000331
271862922	18800611	97654	10000.000000	21661	3929	1.000000	31535	194	1.000000	19164327	0.000296
271844612	18809405	98361	10000.000000	21596	3894	1.000000	31605	229	1.000000	19252231	0.000120
271892342	18783277	97721	10000.000000	21678	3975	1.000000	31743	202	1.000000	19340751	0.000085
271892942	18793292	98483	10000.000000	21163	4329	1.000000	31404	199	1.000000	19429225	0.000620
271868903	18790063	97420	10000.000000	21513	4183	1.000000	31650	198	1.000000	19517480	0.000828
271857762	18794730	97842	10000.000000	21522	3985	1.000000	31505	182	1.000000	19605344	0.000821
271880478	18787455	97083	10000.000000	21590	4015	1.000000	31607	189	1.000000	19692664	0.000723
271900180	18797658	97673	10000.000000	21606	3898	1.000000	31527	160	1.000000	19781089	0.001120
271863146	18798347	97622	10000.000000	21353	4170	1.000000	31771	173	1.000000	19869124	0.000915
271890052	18782476	97596	10000.000000	21579	3879	1.000000	31475	212	1.000000	19956413	0.000492
npatches	nstrain	runtime	dt	init_x	init_y	init_y_blood	init_z	init_S	beta0	beta1	beta2	beta3	mean_beta	B	d	delta	delta_blood	b[0]	mut	m	CTL	c	g	epsilon	k	het	lambda	rho	omega	x_max	patch.dyna	DELTA	A	VA
10000	1	100.000000	0.001000	21900	9499	5000000	0.001000	10000000	4.000586	6.619317	9.958252	10.392366	7	800000000	0.010000	1.000000	432.000000	80000	0.000050	0.004800	0	0.500000	0.000000	2.500000	4.000000	0.500000	0.001000	0.001000	0.010000	31872	0	10.000000	7.000000	1.000000
sus	inf	inf_blood	z	x[0]	y[0][0]	z[0]	x[1]	y[1][0]	z[1]	S[0]	synchrony
219000000	94990000	5000000	10.000000	21900	9499	0.001000	21900	9499	0.001000	10000000	0.000000
185953756	70984861	371393	3941.516320	25324	3398	0.394152	19062	6806	0.394152	10367668	0.000000
234375559	33646462	175317	6325.803353	29671	879	0.632580	24173	2915	0.632580	10571927	0.000000
260682347	21234536	110724	7771.765723	31234	260	0.777177	27445	1623	0.777177	10704514	0.000000
274108078	15795200	82047	8648.676577	31661	144	0.864868	29261	911	0.864868	10801494	0.000000
281501959	12998568	67447	9180.483393	31838	114	0.918048	30031	609	0.918048	10880271	0.000000
285715326	11445219	59317	9503.000201	31869	77	0.950300	30770	406	0.950300	10947435	0.000000
288223450	10543564	54756	9698.592075	31705	88	0.969859	31046	288	0.969859	11008302	0.000000
289733366	10023150	52252	9817.209710	31670	62	0.981721	30721	318	0.981721	11064419	0.000000
290710588	9676092	50187	9889.145947	31628	86	0.988915	31241	237	0.988915	11118361	0.000000
291281647	9495482	49510	9932.772025	31618	67	0.993277	31422	243	0.993277	11170513	0.000000
291635420	9362282	48669	9959.229270	31677	70	0.995923	31239	232	0.995923	11222087	0.000000
291867701	9293082	47892	9975.274394	31661	63	0.997527	31432	245	0.997527	11272639	0.000000
292001925	9241652	48145	9985.005037	31695	60	0.998501	31257	218	0.998501	11322827	0.000000
292069222	9220518	48022	9990.906233	31634	62	0.999091	31433	186	0.999091	11373486	0.000000
292084230	9201069	48256	9994.485041	31602	57	0.999449	31247	218	0.999449	11423389	0.000000
292129179	9204713	47968	9996.655426	31990	66	0.999666	31347	207	0.999666	11473040	0.000000
292138238	9186739	47985	9997.971667	31712	58	0.999797	31419	189	0.999797	11522552	0.000000
292160215	9186373	47737	9998.769908	31941	57	0.999877	31395	193	0.999877	11572040	0.000000
292159791	9190616	47959	9999.254005	31996	65	0.999925	31242	153	0.999925	11621110	0.000000
292170808	9192513	47860	9999.547588	31644	49	0.999955	31247	180	0.999955	11669878	0.000000
292191217	9168919	47728	9999.725632	31726	50	0.999973	31344	189	0.999973	11718736	0.000000
292170461	9177658	47332	9999.833608	31706	61	0.999983	31501	187	0.999983	11767735	0.000000
292171488	9178625	48116	9999.899091	31741	62	0.999990	31116	208	0.999990	11816851	0.000000
292159247	9183076	48003	9999.938803	31689	68	0.999994	31385	210	0.999994	11865261	0.000000
292147760	9193515	48019	9999.962887	31783	53	0.999996	31049	199	0.999996	11914179	0.000000
292186493	9182010	47731	9999.977493	31783	68	0.999998	31252	256	0.999998	11963101	0.000000
292175942	9180194	47709	9999.986350	31752	68	0.999999	31000	210	0.999999	12011739	0.000000
292163042	9182232	48025	9999.991722	31831	61	0.999999	31131	273	0.999999	12061174	0.000000
292195388	9178494	47652	9999.994980	31846	74	0.999999	31002	305	0.999999	12109341	0.000000
292214886	9165461	47213	9999.996955	31779	65	1.000000	31478	192	1.000000	12158145	0.000000
292175361	9183447	48202	9999.998154	31712	56	1.000000	31527	187	1.000000	12206758	0.000000
292151394	9193378	47526	9999.998880	31647	74	1.000000	31467	237	1.000000	12255200	0.000000
292180191	9185567	47590	9999.999321	31797	58	1.000000	31305	216	1.000000	12303064	0.000000
292181748	9174214	48128	9999.999588	31673	67	1.000000	31185	186	1.000000	12351488	0.000000
292205861	9175967	47819	9999.999750	31679	84	1.000000	31402	230	1.000000	12399367	0.000000
292192182	9175865	47969	9999.999849	31782	76	1.000000	31208	240	1.000000	12447025	0.000000
292188983	9178153	47544	9999.999908	31884	60	1.000000	31397	278	1.000000	12494943	0.000000
292188099	9174612	47853	9999.999944	31634	74	1.000000	31139	221	1.000000	12542890	0.000000
292154233	9191942	47882	9999.999966	31668	59	1.000000	31442	208	1.000000	12591737	0.000000
292199028	9169610	47575	9999.999980	31873	43	1.000000	31338	181	1.000000	12638748	-1.#IND00
292194492	9174043	48008	9999.999988	31721	69	1.000000	31613	214	1.000000	12686145	0.009600
292215956	9162033	47862	9999.999992	31885	57	1.000000	31135	306	1.000000	12733691	0.004802
292182001	9183995	47660	9999.999995	31729	82	1.000000	31162	269	1.000000	12781345	0.011298
292190093	9180537	47900	9999.999997	31526	67	1.000000	31268	161	1.000000	12828806	0.011776
292189777	9179687	47677	9999.999998	31695	46	1.000000	31371	160	1.000000	12876034	0.007415
292160040	9184092	47690	9999.999999	31885	63	1.000000	31400	183	1.000000	12923472	0.006919
292211340	9169140	47739	9999.999999	31762	75	1.000000	31417	182	1.000000	12970493	0.005517
292187905	9186786	47669	10000.000000	31569	87	1.000000	31449	174	1.000000	13017719	0.016117
292183358	9177295	48259	10000.000000	31732	85	1.000000	31443	175	1.000000	13064448	0.015636
292170230	9182198	47622	10000.000000	31866	78	1.000000	31201	230	1.000000	13110858	0.010084
292218600	9165115	47892	10000.000000	32002	77	1.000000	31380	219	1.000000	13157930	0.007662
292208647	9176346	47843	10000.000000	31665	62	1.000000	31117	223	1.000000	13204870	0.007156
292172134	9187465	47866	10000.000000	32034	79	1.000000	31299	239	1.000000	13252136	0.006396
292207411	9177779	47855	10000.000000	31804	60	1.000000	31485	167	1.000000	13299037	0.006643
292197674	9177225	47762	10000.000000	31868	68	1.000000	31550	187	1.000000	13345470	0.004160
292182225	9186995	47728	10000.000000	31746	83	1.000000	31382	200	1.000000	13391944	0.003908
292162710	9183485	47485	10000.000000	31716	60	1.000000	31138	299	1.000000	13438527	-0.000186
292215046	9167389	47581	10000.000000	31843	56	1.000000	31247	225	1.000000	13484839	-0.001217
292204784	9169767	47962	10000.000000	31599	61	1.000000	31272	265	1.000000	13530988	0.000008
292232658	9163798	48008	10000.000000	31863	74	1.000000	31196	222	1.000000	13576900	0.001040
292180670	9174843	47872	10000.000000	31811	68	1.000000	31272	227	1.000000	13623221	0.000855
292172563	9180843	47383	10000.000000	32050	67	1.000000	31276	256	1.000000	13669270	0.005537
292177031	9177071	48013	10000.000000	31721	58	1.000000	31269	240	1.000000	13715534	0.005463
292183872	9163632	47705	10000.000000	31639	50	1.000000	31268	252	1.000000	13761410	0.004544
292219113	9173530	47797	10000.000000	31575	82	1.000000	31268	210	1.000000	13807290	0.004261
292207787	9161931	47734	10000.000000	31728	76	1.000000	31262	225	1.000000	13853190	0.004574
292214743	9176568	48011	10000.000000	31807	67	1.000000	31047	299	1.000000	13899064	0.004401
292161249	9182969	47863	10000.000000	31787	69	1.000000	31004	255	1.000000	13944870	0.003434
292159251	9192536	48158	10000.000000	31858	59	1.000000	31215	245	1.000000	13990778	0.002995
292190806	9177008	47869	10000.000000	31928	70	1.000000	31258	256	1.000000	14036560	0.002730
292204229	9168640	47825	10000.000000	31654	75	1.000000	31316	228	1.000000	14082316	0.002572
292197292	9185707	47817	10000.000000	31726	58	1.000000	31219	237	1.000000	14127508	0.002471
292220395	9171230	47460	10000.000000	31858	60	1.000000	31216	252	1.000000	14172944	0.001953
292186108	9173762	47694	10000.000000	31752	78	1.000000	31120	250	1.000000	14217887	0.001875
292206175	9171189	47503	10000.000000	31772	58	1.000000	31146	231	1.000000	14263665	0.001952
292167611	9188612	47957	10000.000000	31788	62	1.000000	31298	281	1.000000	14308590	0.001783
292165950	9182556	47854	10000.000000	31799	71	1.000000	31341	229	1.000000	14353297	0.001207
292177780	9175430	48024	10000.000000	31666	55	1.000000	31095	326	1.000000	14397986	0.001387
292165459	9188929	48099	10000.000000	31899	80	1.000000	31252	248	1.000000	14443059	0.001950
292185359	9181581	47800	10000.000000	31973	49	1.000000	31085	249	1.000000	14488009	0.002283
292181237	9166920	48065	10000.000000	31746	74	1.000000	31364	230	1.000000	14532825	0.002349
292208437	9161801	47418	10000.000000	31885	57	1.000000	31242	192	1.000000	14576829	0.002093
292199102	9184503	47970	10000.000000	31803	54	1.000000	31215	254	1.000000	14621467	0.001568
292162635	9184400	47973	10000.000000	31952	65	1.000000	31173	231	1.000000	14666590	0.001124
292195515	9173984	48220	10000.000000	31765	55	1.000000	31241	219	1.000000	14711422	0.000830
292199869	9175512	47448	10000.000000	31930	77	1.000000	31245	232	1.000000	14755698	0.001437
292207346	9169167	47382	10000.000000	31930	48	1.000000	31219	259	1.000000	14800333	0.001275
292203585	9171827	47343	10000.000000	31960	74	1.000000	31684	220	1.000000	14844480	0.001227
292193782	9181521	47957	10000.000000	31598	66	1.000000	31746	205	1.000000	14889220	0.001376
292207319	9165622	47991	10000.000000	31910	52	1.000000	31427	257	1.000000	14933937	0.001685
292202586	9180326	47918	10000.000000	31782	62	1.000000	30849	272	1.000000	14978154	0.001531
292211054	9166966	47659	10000.000000	31701	74	1.000000	31134	246	1.000000	15021360	0.001525
292232813	9154654	47787	10000.000000	31932	66	1.000000	31086	236	1.000000	15065086	0.002337
292180791	9188375	47765	10000.000000	31767	75	1.000000	31179	228	1.000000	15109404	0.002264
292181236	9176709	47770	10000.000000	31560	54	1.000000	31412	215	1.000000	15153669	0.002360
292220988	9165958	47810	10000.000000	31501	74	1.000000	31283	203	1.000000	15197675	0.002972
292181494	9175547	48047	10000.000000	31614	55	1.000000	31513	190	1.000000	15241330	0.002940
292197710	9171697	48102	10000.000000	31842	65	1.000000	31195	206	1.000000	15284911	0.002744
292212528	9167709	47630	10000.000000	31721	63	1.000000	30998	280	1.000000	15328429	0.002313
npatches	nstrain	runtime	dt	init_x	init_y	init_y_blood	init_z	init_S	beta0	beta1	beta2	beta3	mean_beta	B	d	delta	delta_blood	b[0]	mut	m	CTL	c	g	epsilon	k	het	lambda	rho	omega	x_max	patch.dyna	DELTA	A	VA
10000	1	100.000000	0.001000	21900	9499	5000000	0.001000	10000000	3.591547	4.300420	8.716120	4.081495	7	800000000	0.010000	1.000000	432.000000	80000	0.000050	0.004800	0	0.500000	0.000000	2.500000	5.000000	0.500000	0.001000	0.001000	0.010000	31872	0	10.000000	7.000000	1.000000
sus	inf	inf_blood	z	x[0]	y[0][0]	z[0]	x[1]	y[1][0]	z[1]	S[0]	synchrony
219000000	94990000	5000000	10.000000	21900	9499	0.001000	21900	9499	0.001000	10000000	0.000000
193987384	60557796	315895	3941.516320	26701	2443	0.394152	25055	3240	0.394152	10352284	0.000000
249712287	23439507	122253	6325.803353	30327	429	0.632580	29691	675	0.632580	10517632	0.000000
277755775	12682230	66096	7771.765723	31691	132	0.777177	31215	163	0.777177	10607358	0.000000
291011334	8345289	43304	8648.676577	31697	66	0.864868	31782	93	0.864868	10662340	0.000000
297899735	6213373	32535	9180.483393	31893	40	0.918048	32126	50	0.918048	10699361	0.000000
301773869	5063798	26301	9503.000201	31821	29	0.950300	32002	31	0.950300	10726521	0.000000
304018437	4405605	22745	9698.592075	31771	19	0.969859	31947	45	0.969859	10747809	0.000000
305345254	4018007	20982	9817.209710	31634	21	0.981721	31786	30	0.981721	10765185	0.000000
306220644	3768587	19447	9889.137028	31883	17	0.988915	31993	28	0.988915	10780500	0.000000
306777074	3614177	18940	9932.766616	31836	13	0.993277	31758	34	0.993277	10794200	0.000000
307092094	3518815	18374	9959.203669	31879	21	0.995923	31815	21	0.995923	10807348	0.000000
307316028	3461311	18179	9975.230646	31940	17	0.997527	32025	16	0.997527	10819662	0.000000
307440692	3428414	18006	9984.978506	31880	17	0.998501	31914	21	0.998501	10831655	0.000000
307486110	3410419	17884	9990.890143	31782	11	0.999091	31849	24	0.999091	10843656	0.000000
307574034	3384836	17560	9994.371088	31928	16	0.999449	31770	19	0.999449	10855251	0.000000
307629272	3373823	17467	9996.439467	31701	15	0.999666	31825	9	0.999666	10866904	0.000000
307658851	3358627	17177	9997.794369	31879	6	0.999797	31934	17	0.999797	10878244	0.000000
307679639	3356603	17547	9998.577830	31986	8	0.999877	31658	12	0.999877	10889608	0.000000
307697189	3355324	17371	9999.054023	31859	23	0.999925	31815	19	0.999925	10901063	0.000000
307677923	3361067	17299	9999.344033	31948	19	0.999955	31971	17	0.999955	10912870	0.000000
307657488	3358749	17498	9999.570853	31948	11	0.999973	31884	26	0.999973	10924294	0.000000
307678743	3352220	17752	9999.655842	31760	21	0.999983	31844	32	0.999983	10935367	0.000000
307706081	3348578	17339	9999.780830	31858	20	0.999990	31866	11	0.999990	10946520	0.000000
307687754	3353159	17492	9999.735061	32155	9	0.999994	31838	16	0.999994	10958009	0.000000
307697891	3351417	17507	9999.811030	32026	16	0.999996	31762	21	0.999996	10969236	0.000000
307656322	3362033	17387	9999.846280	31823	17	0.999998	31659	20	0.999998	10980410	0.000000
307690505	3350475	17364	9999.770969	31790	17	0.999999	31895	20	0.999999	10991749	0.000000
307707042	3347831	17285	9999.861103	32115	11	0.999999	31715	24	0.999999	11002555	0.000000
307679641	3351629	17497	9999.836989	31893	11	0.999999	31816	17	0.999999	11013693	0.000000
307705915	3345601	17488	9999.680406	31876	16	1.000000	31853	23	1.000000	11024940	0.000000
307703304	3340869	17572	9999.686383	31943	8	1.000000	31674	25	1.000000	11035857	0.000000
307704667	3347513	17324	9999.807536	31701	13	1.000000	31894	23	1.000000	11046951	0.000000
307715602	3350315	17636	9999.746921	31664	33	1.000000	31842	22	1.000000	11057950	0.000000
307673084	3358339	17592	9999.839380	31744	18	1.000000	31686	29	1.000000	11068756	0.000000
307682222	3362493	17413	9999.902591	31623	18	1.000000	31833	18	1.000000	11080091	0.000000
307679938	3359609	17634	9999.882326	32122	21	1.000000	31754	22	1.000000	11091108	0.000000
307649566	3371350	17441	9999.920216	31901	16	1.000000	31852	18	1.000000	11102146	0.000000
307642554	3369679	17393	9999.913571	31672	16	1.000000	31786	19	1.000000	11112948	0.000000
307678210	3362384	17424	9999.926205	31870	27	1.000000	31789	28	1.000000	11123699	0.000000
307647305	3360265	17500	9999.831563	31896	15	1.000000	31591	21	1.000000	11135041	-1.#IND00
307658819	3364848	17374	9999.804749	31863	28	1.000000	31875	12	1.000000	11146038	-1.#IND00
307629631	3367178	17409	9999.654035	32118	15	1.000000	31857	26	1.000000	11157131	0.012841
307688050	3358016	17672	9999.676373	31818	14	1.000000	31778	4	1.000000	11168026	0.005582
307667042	3362519	17342	9999.586876	31706	23	1.000000	31864	18	1.000000	11178978	0.004934
307669555	3364269	17753	9999.670083	32018	24	1.000000	31690	12	1.000000	11189627	0.003062
307663496	3357837	17609	9999.605761	31890	19	1.000000	31845	10	1.000000	11200863	-0.000144
307685155	3356830	17429	9999.743978	31829	13	1.000000	31946	25	1.000000	11211348	0.002463
307624170	3377277	17537	9999.844735	31886	14	1.000000	31822	27	1.000000	11222323	0.006568
307620098	3368780	17606	9999.739227	31744	11	1.000000	31929	18	1.000000	11233137	0.003286
307642940	3366755	17497	9999.841853	31887	17	1.000000	31789	19	1.000000	11243823	0.000121
307643099	3361982	17702	9999.816183	31849	17	1.000000	31658	23	1.000000	11254522	-0.001474
307680800	3365656	17268	9999.731103	31840	25	1.000000	31595	21	1.000000	11265240	0.001151
307663353	3357453	17506	9999.832058	31801	17	1.000000	31861	16	1.000000	11276308	-0.001088
307661238	3363708	17473	9999.612050	31698	11	1.000000	31845	29	1.000000	11286817	0.000447
307681389	3357618	17436	9999.560187	32005	23	1.000000	31602	26	1.000000	11297800	0.000635
307633003	3370614	17720	9999.733273	32057	16	1.000000	31615	26	1.000000	11308571	0.001212
307627580	3363185	17591	9999.820769	31837	23	1.000000	31632	17	1.000000	11319327	0.000851
307658226	3362818	17463	9999.815918	32077	13	1.000000	31887	25	1.000000	11330236	0.000321
307663485	3361251	17407	9999.888363	31710	21	1.000000	31820	21	1.000000	11341064	0.000095
307673483	3357787	17526	9999.926595	31867	12	1.000000	31881	19	1.000000	11351853	0.000235
307682575	3363167	17528	9999.870738	31807	15	1.000000	31942	21	1.000000	11362648	-0.000257
307682287	3367636	17654	9999.881461	31862	16	1.000000	31965	10	1.000000	11373546	-0.000893
307664383	3360052	17382	9999.759942	32010	15	1.000000	31744	7	1.000000	11384471	-0.001122
307679745	3355305	17520	9999.813793	31959	13	1.000000	31938	23	1.000000	11395030	-0.001046
307681805	3359664	17589	9999.870720	31885	21	1.000000	31840	23	1.000000	11405569	-0.000823
307660327	3364241	17965	9999.818001	31875	24	1.000000	31885	19	1.000000	11415844	-0.000435
307678078	3361378	17473	9999.775955	32000	9	1.000000	31947	18	1.000000	11426695	-0.000361
307685111	3351119	17475	9999.795787	31814	12	1.000000	31784	18	1.000000	11437436	-0.000391
307697973	3348059	17503	9999.876154	31964	9	1.000000	31960	18	1.000000	11447938	-0.000330
307703219	3356575	17301	9999.891331	31934	20	1.000000	31909	14	1.000000	11458329	-0.000399
307672923	3354409	17490	9999.748979	31759	19	1.000000	31882	13	1.000000	11468603	-0.001247
307671479	3353180	17462	9999.685513	31905	12	1.000000	31814	13	1.000000	11479251	-0.001321
307708865	3354020	17444	9999.809278	31863	25	1.000000	32013	22	1.000000	11489642	-0.001008
307708975	3347649	17469	9999.735486	31749	24	1.000000	31847	16	1.000000	11499998	-0.001226
307686587	3350424	17652	9999.756040	31792	9	1.000000	31860	25	1.000000	11510322	-0.000720
307691472	3346516	17237	9999.808481	31733	15	1.000000	31957	8	1.000000	11520812	-0.000429
307680637	3354051	17448	9999.823569	31852	19	1.000000	31905	21	1.000000	11531180	-0.000777
307709575	3340560	17233	9999.882015	31813	17	1.000000	32003	8	1.000000	11541931	-0.000630
307685121	3354406	17349	9999.928448	32100	16	1.000000	31684	29	1.000000	11552454	-0.000471
307696723	3352959	17460	9999.939566	32032	23	1.000000	31901	17	1.000000	11562531	-0.000693
307703796	3357017	17492	9999.944119	31952	11	1.000000	31800	21	1.000000	11573087	-0.000531
307669071	3351949	17760	9999.966111	32113	31	1.000000	31950	29	1.000000	11583435	-0.000598
307694580	3355930	17428	9999.912101	31640	15	1.000000	31869	16	1.000000	11593555	-0.000722
307673758	3356250	17271	9999.946693	31824	12	1.000000	31736	21	1.000000	11603725	-0.000894
307690389	3354308	17521	9999.680341	31960	27	1.000000	32018	21	1.000000	11613663	-0.001511
307679889	3366942	17556	9999.795304	31817	15	1.000000	31694	15	1.000000	11623748	-0.001533
307655952	3361523	17624	9999.812722	31838	14	1.000000	31896	17	1.000000	11634163	-0.001153
307675232	3360851	17936	9999.871432	32145	4	1.000000	32059	15	1.000000	11644164	-0.001262
307687826	3355398	17574	9999.847762	32049	19	1.000000	31832	16	1.000000	11654638	-0.001122
307703735	3351510	17449	9999.876759	31827	20	1.000000	31772	27	1.000000	11664944	-0.000719
307647851	3370636	17720	9999.774343	31711	19	1.000000	32052	22	1.000000	11675411	-0.001530
307650763	3367476	17312	9999.805997	31776	19	1.000000	31619	19	1.000000	11685528	-0.001104
307682211	3360002	17545	9999.836145	32122	12	1.000000	31738	13	1.000000	11695916	-0.000760
307701443	3344001	17676	9999.792766	31568	16	1.000000	31855	14	1.000000	11705834	-0.001086
307700465	3349434	17268	9999.756384	32079	26	1.000000	31825	10	1.000000	11716393	-0.001079
307692969	3351825	17424	9999.757921	31830	14	1.000000	31550	25	1.000000	11726486	-0.001056
307685677	3350349	17516	9999.762812	31794	20	1.000000	31791	18	1.000000	11736650	-0.000976
307693966	3358489	17176	9999.778944	31749	14	1.000000	31850	34	1.000000	11746810	-0.000967
307683223	3357720	17544	9999.837949	31758	16	1.000000	31978	17	1.000000	11757036	-0.000965
npatches	nstrain	runtime	dt	init_x	init_y	init_y_blood	init_z	init_S	beta0	beta1	beta2	beta3	mean_beta	B	d	delta	delta_blood	b[0]	mut	m	CTL	c	g	epsilon	k	het	lambda	rho	omega	x_max	patch.dyna	DELTA	A	VA
10000	1	100.000000	0.001000	21900	9499	5000000	0.001000	10000000	7.035899	9.474714	9.929177	9.987815	7	800000000	0.010000	1.000000	432.000000	80000	0.000050	0.004800	0	0.500000	0.000000	2.500000	6.000000	0.500000	0.001000	0.001000	0.010000	31872	0	10.000000	7.000000	1.000000
sus	inf	inf_blood	z	x[0]	y[0][0]	z[0]	x[1]	y[1][0]	z[1]	S[0]	synchrony
219000000	94990000	5000000	10.000000	21900	9499	0.001000	21900	9499	0.001000	10000000	0.000000
199910130	52352607	272874	3941.516320	19370	5554	0.394152	15302	7461	0.394152	10340612	0.000000
261356553	16581543	86130	6325.803353	26422	1420	0.632580	21915	3033	0.632580	10477123	0.000000
289724421	7569885	39284	7771.765723	29961	500	0.777177	25275	1844	0.777177	10536398	0.000000
302036907	4242710	22299	8648.676577	30987	132	0.864868	27507	1225	0.864868	10563411	0.000000
307972944	2724097	14076	9180.167820	31606	29	0.918048	28425	952	0.918048	10575812	0.000000
311094708	1937287	10012	9496.366398	31752	15	0.950300	29727	539	0.950300	10579508	0.000000
312891448	1498554	7919	9641.416954	31826	11	0.969859	30092	455	0.969859	10578369	0.000000
313963538	1240464	6567	9618.255326	32108	6	0.981721	30398	379	0.981721	10574700	0.000000
314654592	1071222	5619	9476.938390	32043	3	0.988915	30574	307	0.988915	10569066	0.000000
315086468	977243	5074	9276.133520	31939	23	0.852672	31371	164	0.993277	10562711	0.000000
315313029	908138	4713	9096.019104	31838	3	0.910652	31151	176	0.995923	10555784	0.000000
315535235	857512	4504	8954.800206	31825	9	0.816627	31108	180	0.997527	10547909	0.000000
315652576	826728	4344	8856.972315	31574	5	0.864280	31188	161	0.998501	10539798	0.000000
315717357	811499	4253	8765.730727	31760	7	0.917692	31637	113	0.999091	10531605	0.000000
315803795	793926	4054	8713.286036	31843	2	0.562704	31532	95	0.999449	10523250	0.000000
315831360	786588	4045	8691.627720	31703	6	0.717971	31506	126	0.999666	10514765	0.000000
315872468	784336	4092	8663.395754	31765	19	0.791159	31231	151	0.999797	10506049	0.000000
315912018	775080	3939	8636.665162	31895	15	0.873347	31319	133	0.999877	10497653	0.000000
315897468	775015	4103	8628.000939	31759	2	0.537344	31369	40	0.999925	10489205	0.000000
315879612	776573	3973	8633.145636	32061	11	0.719420	31649	79	0.999955	10480388	0.000000
315900552	776811	4031	8633.879079	31893	14	0.829841	31628	78	0.999973	10472134	0.000000
315908043	774393	4066	8627.491115	31618	23	0.896806	31650	71	0.999983	10463360	0.000000
315883758	772985	4074	8623.632346	32017	10	0.927465	31411	86	0.999990	10454652	0.000000
315919278	766919	3907	8619.285859	31819	14	0.956011	31301	122	0.999994	10446104	0.000000
315949844	763227	4015	8608.665983	31601	14	0.973322	31433	107	0.999996	10437630	0.000000
315914777	764340	3985	8596.181417	31717	14	0.983821	31512	87	0.999998	10428770	0.000000
315909450	765301	3901	8599.634227	32037	5	0.990188	31382	87	0.999999	10420157	0.000000
315890207	776599	4028	8590.763030	32088	20	0.927840	31858	37	0.999999	10411547	0.000000
315898976	777976	4109	8618.222422	31845	2	0.956238	31916	42	0.999999	10402987	0.000000
315895002	780629	4035	8619.000469	31775	17	0.784684	31571	16	1.000000	10394559	0.000000
315892009	777162	4094	8624.723721	31791	6	0.869421	31856	49	1.000000	10386027	0.000000
315886119	776674	4109	8622.633472	32062	25	0.920810	31691	44	1.000000	10377649	0.000000
315878973	780764	4145	8622.844985	31763	8	0.951975	31558	112	1.000000	10369155	0.000000
315869965	781108	4146	8641.764910	31828	2	0.970875	31334	157	1.000000	10360751	0.000000
315851676	781849	4053	8632.560662	31784	9	0.954834	31286	142	1.000000	10352194	0.000000
315861983	780125	4133	8637.344794	31857	10	0.972609	31143	183	1.000000	10343656	0.000000
315891709	775502	4036	8629.647532	31869	5	0.983388	31259	119	1.000000	10335316	0.000000
315903742	778228	3981	8631.951614	31907	2	0.756856	31452	82	1.000000	10327020	0.000000
315883619	777621	3947	8631.112238	31817	5	0.687363	31570	35	1.000000	10318715	0.000000
315902757	773689	4100	8623.038242	31735	7	0.810400	31778	70	1.000000	10310215	-1.#IND00
315883956	777130	4076	8626.523308	32017	9	0.857009	31572	67	1.000000	10301789	-1.#IND00
315888974	779165	4071	8620.786108	31730	16	0.913282	31520	63	1.000000	10293486	-0.012217
315872477	778097	4156	8637.099386	31842	3	0.887456	31387	45	1.000000	10285108	-0.012623
315896030	776242	4098	8624.864830	31785	29	0.907799	31523	40	1.000000	10276827	-0.009858
315891139	776601	4008	8615.120975	31787	12	0.908146	31658	69	1.000000	10268631	-0.004753
315892462	777728	4064	8608.901048	31906	18	0.944294	31399	107	1.000000	10260370	-0.008433
315871554	777167	3974	8638.293659	31781	3	0.966217	31851	39	1.000000	10251956	-0.004608
315900835	774777	4046	8639.312117	31882	29	0.717226	31830	51	1.000000	10243579	-0.003591
315909280	771123	4036	8625.412796	31757	28	0.828510	31820	26	1.000000	10235413	-0.002975
315896248	775127	3894	8617.889183	31811	5	0.895999	31775	53	1.000000	10227112	-0.000493
315888898	773976	4097	8632.315745	31801	14	0.936928	31579	89	1.000000	10218893	0.000388
315932900	767958	4151	8600.278477	31966	16	0.961750	31356	111	1.000000	10210722	-0.000091
315906537	771647	4038	8597.250769	31816	9	0.976803	31360	112	1.000000	10202595	-0.000358
315882782	770987	4136	8596.590493	31880	3	0.922446	31586	142	1.000000	10194391	0.000763
315880976	773122	3945	8613.297991	31981	6	0.952967	31331	161	1.000000	10186201	0.000693
315899652	777031	3984	8631.516025	31859	15	0.797413	31230	224	1.000000	10177977	-0.001260
315891599	774609	4088	8614.187427	31875	11	0.877140	31136	236	1.000000	10169991	-0.000404
315889201	771252	4147	8620.334404	31591	18	0.613276	30898	180	1.000000	10161703	-0.000362
315894239	774121	3984	8597.070525	31790	24	0.765469	31012	216	1.000000	10153614	0.000309
315900584	774407	4113	8614.410779	31843	11	0.857768	31629	122	1.000000	10145550	-0.000851
315884447	775267	4032	8627.190232	31789	1	0.829626	31488	99	1.000000	10137704	-0.000977
315916325	774932	4096	8615.916001	31786	17	0.804452	31296	157	1.000000	10129387	0.000007
315906017	772361	4058	8611.163128	31770	11	0.881409	31297	151	1.000000	10121112	-0.000061
315879063	775502	3989	8612.401804	31798	11	0.928080	31146	170	1.000000	10113151	0.002420
315903535	767151	4007	8612.354720	31771	2	0.956384	31339	134	1.000000	10105116	0.002994
315921535	770921	3973	8613.830522	31626	7	0.973549	31591	145	1.000000	10096727	0.002353
315888409	774289	4036	8603.350662	31800	0	0.721091	31382	124	1.000000	10088992	0.002124
315913555	772749	4108	8618.243236	31992	7	0.527944	31324	133	1.000000	10081211	0.002678
315943040	775956	4107	8629.969043	31838	20	0.713719	31350	143	1.000000	10073178	0.002264
315921596	773316	3965	8632.823609	32101	15	0.826384	31640	47	1.000000	10064977	0.002116
315888730	776212	3971	8630.108932	31819	7	0.894710	31718	85	1.000000	10056747	0.002759
315906181	770551	3808	8618.878987	31964	4	0.936146	31537	106	1.000000	10048723	0.001942
315887956	773898	4051	8638.853063	32026	6	0.860540	31575	69	1.000000	10040815	0.001823
315906876	768842	4085	8622.629091	31976	8	0.371591	31728	27	1.000000	10032906	0.001866
315915920	770482	3994	8608.674185	31813	53	0.618898	31613	75	1.000000	10024928	0.002209
315895201	775021	3911	8618.749499	31440	106	0.768879	31406	91	1.000000	10016978	0.001061
315877482	775851	4035	8616.368276	31679	39	0.859836	31403	144	1.000000	10008993	0.000437
315885569	781811	4117	8630.224918	32060	11	0.914997	31642	36	1.000000	10001108	0.000372
315869363	779894	4160	8634.342764	31723	12	0.948449	31767	67	1.000000	9993427	-0.000060
315878067	782044	4050	8642.308405	31996	6	0.968737	31583	58	1.000000	9985640	-0.000191
315866153	782735	4115	8646.138211	31902	2	0.981040	31779	21	1.000000	9977963	0.000642
315876063	777719	4112	8634.400510	31746	7	0.931471	31620	19	1.000000	9970099	-0.001270
315890539	773452	4004	8631.332228	31837	11	0.743849	32002	4	1.000000	9961879	-0.001274
315915585	770214	4093	8622.225831	31691	30	0.844656	31624	21	1.000000	9954190	-0.000586
315922035	765733	3986	8622.807199	31695	16	0.905791	31920	4	1.000000	9946472	-0.000383
315928377	767729	3878	8600.822393	31919	7	0.942866	31841	37	0.933779	9938689	-0.000371
315925083	770019	3954	8597.796977	31803	12	0.965351	31464	22	0.959840	9930517	-0.000520
315909540	771719	3937	8603.948592	31835	11	0.978987	31729	53	0.975645	9922626	-0.000585
315896334	774919	4050	8616.613733	31942	1	0.874648	31511	96	0.985230	9914834	-0.001083
315898863	773258	4143	8608.315752	31953	8	0.846911	31539	141	0.991042	9906864	-0.001176
315902867	776378	4059	8596.611231	31926	10	0.907158	31300	149	0.994568	9899162	-0.002653
315898536	773119	4138	8605.360330	31918	15	0.943696	31356	110	0.996706	9891394	-0.002520
315917865	772898	4029	8616.668869	31567	6	0.965854	31555	97	0.998002	9883528	-0.002744
315868785	774277	4035	8606.982051	31864	9	0.640871	31332	141	0.998788	9875751	-0.002881
315899843	768751	4134	8586.253865	31975	11	0.782205	31423	78	0.999265	9868023	-0.001807
315873113	775845	4005	8595.630705	31866	19	0.867917	31374	104	0.999554	9860396	-0.001673
315888666	779655	4044	8610.894054	31993	4	0.919898	31608	112	0.999730	9852845	-0.001991
315885832	779677	3955	8622.620421	31729	7	0.492476	31523	96	0.999836	9844737	-0.001677
315878674	783352	4196	8634.320831	31838	16	0.692210	31362	74	0.999901	9837109	-0.001777
npatches	nstrain	runtime	dt	init_x	init_y	init_y_blood	init_z	init_S	beta0	beta1	beta2	beta3	mean_beta	B	d	delta	delta_blood	b[0]	mut	m	CTL	c	g	epsilon	k	het	lambda	rho	omega	x_max	patch.dyna	DELTA	A	VA
10000	1	100.000000	0.001000	21900	9499	5000000	0.001000	10000000	9.997148	8.593942	7.459063	8.171384	7	800000000	0.010000	1.000000	432.000000	80000	0.000050	0.004800	0	0.500000	0.000000	2.500000	7.000000	0.500000	0.001000	0.001000	0.010000	31872	0	10.000000	7.000000	1.000000
sus	inf	inf_blood	z	x[0]	y[0][0]	z[0]	x[1]	y[1][0]	z[1]	S[0]	synchrony
219000000	94990000	5000000	10.000000	21900	9499	0.001000	21900	9499	0.001000	10000000	0.000000
206147072	44978634	235436	3941.516320	15350	6759	0.394152	17275	6036	0.394152	10328869	0.000000
271734195	11445380	59559	6325.803353	22381	2639	0.632580	24941	1714	0.632580	10439034	0.000000
299106704	4242505	22380	7771.765723	26337	1386	0.777177	28628	720	0.777177	10473617	0.000000
309624428	1899532	10001	8646.832413	29051	660	0.864868	30597	248	0.864868	10481546	0.000000
314100288	954715	4941	8983.916915	29738	458	0.918048	31423	114	0.918048	10477966	0.000000
316186659	528967	2791	8282.232462	30847	238	0.950300	31784	25	0.950300	10468674	0.000000
317241252	318160	1662	7095.347764	31297	153	0.969859	31900	13	0.969859	10457169	0.000000
317777934	213628	1159	6149.360596	31609	54	0.981721	31798	11	0.981721	10444059	0.000000
318041311	167902	907	5588.441972	31663	25	0.988915	31658	6	0.988915	10430153	0.000000
318126675	161753	864	5286.251216	31882	13	0.993277	31730	5	0.993277	10415982	0.000000
318063971	201220	987	5355.568709	31805	6	0.995923	32075	0	0.293984	10401999	0.000000
317851580	280053	1509	5700.893491	31678	9	0.757492	31861	38	0.520121	10388536	0.000000
317541131	366026	1938	6183.737646	31685	23	0.852930	31390	172	0.708975	10375825	0.000000
317374058	397033	2040	6605.553754	31629	39	0.910809	31417	112	0.823506	10363578	0.000000
317418098	349911	1865	6699.980387	31677	78	0.945910	31636	62	0.892965	10351216	0.000000
317655256	276435	1461	6399.143769	31748	87	0.967197	31632	57	0.935088	10338696	0.000000
317837276	235284	1216	6018.219839	31522	71	0.980106	31754	4	0.960634	10325610	0.000000
317896153	228409	1189	5799.545767	31449	36	0.987935	31823	2	0.740706	10312226	0.000000
317869624	249473	1327	5814.414152	31926	8	0.992683	31818	3	0.519308	10299022	0.000000
317773815	290100	1562	5977.323507	31860	22	0.995563	31859	5	0.608832	10286035	0.000000
317630175	321016	1675	6210.512872	32028	1	0.994816	31795	38	0.762774	10273469	0.000000
317547170	333938	1799	6387.034146	31695	36	0.731399	31864	23	0.856133	10261165	0.000000
317568049	318251	1653	6404.672203	31501	116	0.837106	31888	9	0.800084	10248504	0.000000
317674955	281687	1448	6285.529063	31229	131	0.901212	31362	6	0.878760	10236020	0.000000
317747041	260846	1285	6111.839231	31416	126	0.940090	31630	17	0.926473	10223436	0.000000
317792181	262553	1360	6013.837756	31483	110	0.963667	31861	17	0.955409	10210197	0.000000
317743664	274917	1424	6029.585163	31779	51	0.977966	31786	3	0.972958	10197373	0.000000
317704349	285982	1523	6104.553245	31766	36	0.986637	31762	13	0.375271	10184803	0.000000
317685467	297005	1532	6161.942898	31799	73	0.991896	31838	5	0.621130	10172197	0.000000
317666964	303495	1568	6248.815819	31663	41	0.995085	31937	10	0.770232	10159681	0.000000
317660509	297863	1474	6282.161457	31728	37	0.997019	31762	11	0.561565	10147161	0.000000
317705488	273936	1505	6184.587901	31920	13	0.998192	31897	23	0.734109	10134528	0.000000
317794497	268149	1402	6048.749732	32165	8	0.998904	31765	33	0.838749	10121573	0.000000
317729085	282790	1538	6061.135518	31780	43	0.829098	31797	33	0.902209	10109056	0.000000
317680186	301985	1539	6140.102902	31576	16	0.896356	31733	2	0.559787	10096615	0.000000
317613272	313334	1635	6242.506730	31624	48	0.937144	31895	9	0.733030	10084274	0.000000
317639889	305163	1704	6319.391063	31621	36	0.961881	31851	10	0.433069	10071834	0.000000
317637001	288466	1459	6289.828435	31623	6	0.976883	31713	50	0.656182	10059421	0.000000
317701757	273494	1532	6154.945569	31836	6	0.839215	31781	97	0.791490	10046817	0.000000
317730836	274747	1391	6047.155811	31963	36	0.770068	31612	101	0.873548	10034138	-1.#IND00
317691494	290099	1613	6079.218565	31581	60	0.860556	31472	61	0.923313	10021688	-1.#IND00
317685486	303246	1567	6147.646407	31934	52	0.915434	31963	1	0.936957	10009274	-1.#IND00
317618088	312796	1603	6246.754278	31833	12	0.948714	31742	4	0.325333	9997083	-0.048231
317657296	300837	1450	6283.173088	31770	41	0.968898	31851	31	0.590845	9984970	-0.025123
317673996	286726	1506	6232.424756	31698	65	0.981138	31847	19	0.751866	9972669	-0.016174
317748764	270555	1396	6149.443966	31867	31	0.988561	32007	5	0.849518	9960214	-0.017927
317767902	270148	1416	6067.104991	31768	5	0.993063	31816	2	0.455128	9947665	-0.018155
317754776	278149	1397	6051.362047	31973	8	0.677158	31803	1	0.382633	9935040	-0.017399
317693549	286686	1483	6108.629799	31863	5	0.804211	31791	53	0.533084	9922733	-0.015243
317693813	295319	1499	6165.464493	31736	6	0.875867	31443	90	0.716837	9910712	-0.004984
317701830	287601	1506	6185.359913	31846	49	0.924719	31799	37	0.828274	9898629	-0.003735
317691396	285672	1491	6135.562739	31952	33	0.954345	31800	11	0.895856	9886220	0.003845
317725081	284059	1530	6149.051475	31780	13	0.972313	31750	14	0.936841	9873843	0.004537
317736771	279095	1443	6138.809990	31664	21	0.983209	31996	3	0.954662	9861419	0.003750
317700492	279230	1398	6120.322625	31744	14	0.989817	31617	0	0.365043	9849160	0.004674
317717105	283596	1449	6114.101211	31999	17	0.993824	31849	0	0.296610	9837045	0.006065
317686293	285084	1486	6142.499476	31852	6	0.486299	31885	30	0.517847	9824965	0.005410
317715962	289720	1530	6142.184354	31324	97	0.688464	31605	62	0.707596	9812843	0.009467
317681120	293233	1521	6164.439292	31035	312	0.811067	31586	61	0.822670	9800551	0.010536
317695222	286508	1493	6178.422912	30460	388	0.885421	31695	34	0.892457	9788376	0.010343
317715636	283808	1476	6148.192262	30694	248	0.930513	31766	39	0.934780	9776180	0.010288
317708174	284028	1462	6138.582427	31177	146	0.957859	31567	32	0.960447	9764282	0.009393
317722724	284490	1583	6145.577298	31452	53	0.974444	32010	27	0.976013	9752308	0.007118
317717023	280182	1565	6111.355225	31672	38	0.984501	31976	11	0.985453	9740335	0.006884
317718625	294072	1555	6159.265792	31759	34	0.990601	31958	15	0.784091	9728407	0.006881
317675521	297480	1563	6188.741461	31640	45	0.994300	31889	5	0.869061	9716560	0.007092
317670511	295137	1494	6215.393017	31781	9	0.996543	31763	1	0.680542	9704476	0.006888
317681563	297425	1557	6217.946298	31485	23	0.441631	31632	4	0.801120	9692572	0.005190
317657569	298429	1540	6198.288161	31347	236	0.661374	31775	0	0.342161	9680604	0.005518
317626130	300038	1515	6215.183594	30366	436	0.794639	31706	8	0.575233	9668889	0.005858
317685401	293714	1522	6234.792472	30100	517	0.875458	31741	9	0.742398	9657079	0.004957
317684614	288088	1460	6200.789730	30281	346	0.924471	31896	15	0.843776	9645076	0.004914
317719001	272765	1420	6138.526105	30715	184	0.954195	31850	3	0.905257	9633155	0.004375
317804711	253941	1319	6054.487504	31277	68	0.972221	31721	11	0.942543	9621121	0.003822
317844292	251553	1304	5929.112774	31476	45	0.983153	31862	14	0.965155	9608830	0.004447
317791553	277528	1375	5955.157554	31491	37	0.989783	31784	14	0.978868	9596729	0.004136
317678463	307336	1598	6124.880864	31683	8	0.993804	31773	4	0.594216	9584806	0.004266
317647374	314281	1595	6264.709471	31730	10	0.996242	31708	15	0.753910	9573192	0.007590
317619856	302870	1634	6306.291617	31764	13	0.997721	32007	1	0.397402	9561512	0.007335
317678698	289790	1459	6211.266666	31912	15	0.998618	31773	67	0.517950	9549691	0.007556
317701087	279252	1461	6149.241949	31729	6	0.764253	31552	133	0.707658	9537826	0.007844
317732585	286680	1484	6127.030913	31817	15	0.854542	31501	118	0.822708	9526066	0.007851
317664539	296563	1606	6162.565598	31566	11	0.911786	31703	26	0.892480	9514485	0.007716
317644219	304189	1613	6214.516039	31724	2	0.604078	31756	13	0.934794	9502740	0.007720
317612985	304993	1628	6263.458107	31873	33	0.759891	31871	0	0.828709	9491197	0.007952
317660980	292592	1505	6257.856051	32019	23	0.854385	31961	23	0.457910	9479383	0.008350
317736397	280472	1534	6192.111583	31645	57	0.911691	31828	56	0.671247	9467576	0.009595
317738829	274619	1403	6128.058738	31643	85	0.946445	31812	15	0.800626	9456129	0.009123
317756586	270566	1396	6053.994484	31619	57	0.967521	31840	0	0.842633	9444588	0.008589
317730007	281381	1602	6059.687116	31722	20	0.980303	31845	18	0.441359	9432940	0.008603
317668863	299064	1544	6113.079853	31860	19	0.988055	31689	100	0.661209	9421285	0.008135
317617165	313223	1630	6253.545969	31882	3	0.992756	31403	158	0.794539	9409692	0.008171
317607724	309222	1597	6306.393935	31912	0	0.525690	31662	25	0.875397	9398372	0.007825
317656045	295247	1524	6306.828219	31617	3	0.224180	32018	4	0.924434	9387182	0.007384
317710493	279234	1493	6196.955601	31608	36	0.529500	31910	0	0.443596	9375633	0.007614
317712399	273180	1457	6103.986584	31075	343	0.714663	31844	25	0.501453	9364131	0.007688
317766712	272397	1381	6045.895667	29344	717	0.826956	31731	56	0.697654	9352285	0.007392
317723087	287478	1442	6064.639067	29633	555	0.895057	31716	32	0.816641	9340781	0.007277
317671861	305793	1582	6179.386113	30222	350	0.936357	31980	14	0.888801	9329480	0.007167
npatches	nstrain	runtime	dt	init_x	init_y	init_y_blood	init_z	init_S	beta0	beta1	beta2	beta3	mean_beta	B	d	delta	delta_blood	b[0]	mut	m	CTL	c	g	epsilon	k	het	lambda	rho	omega	x_max	patch.dyna	DELTA	A	VA
10000	1	100.000000	0.001000	21900	9499	5000000	0.001000	10000000	8.448182	5.169243	6.773398	6.788619	7	800000000	0.010000	1.000000	432.000000	80000	0.000050	0.004800	0	0.500000	0.000000	2.500000	8.000000	0.500000	0.001000	0.001000	0.010000	31872	0	10.000000	7.000000	1.000000
sus	inf	inf_blood	z	x[0]	y[0][0]	z[0]	x[1]	y[1][0]	z[1]	S[0]	synchrony
219000000	94990000	5000000	10.000000	21900	9499	0.001000	21900	9499	0.001000	10000000	0.000000
212403653	38441567	200997	3941.516320	18401	4966	0.394152	24580	2507	0.394152	10316481	0.000000
280682635	7686120	39772	6325.803353	26193	1216	0.632580	30223	187	0.632580	10402590	0.000000
306086865	2171056	11301	7771.522656	30302	264	0.777177	31893	34	0.777177	10419459	0.000000
314371187	693938	3640	8348.104507	31257	61	0.864868	31854	2	0.864868	10415000	0.000000
317177447	234426	1261	6798.658274	31496	23	0.918048	31837	3	0.710209	10403401	0.000000
318197262	89588	437	4996.028829	31909	4	0.950300	31705	0	0.221907	10389247	0.000000
318490474	49975	269	3939.460200	32006	0	0.209860	31805	2	0.214968	10374094	0.000000
318531318	56902	294	3391.677780	31853	3	0.197478	31801	0	0.169986	10358936	0.000000
318404900	116825	654	3491.430368	31613	103	0.513307	31924	0	0.166831	10344217	0.000000
317932135	287751	1500	4389.955290	31422	69	0.704842	31966	2	0.220203	10330278	0.000000
317164808	523659	2683	5706.614641	31713	12	0.821000	31905	9	0.521851	10318504	0.000000
316793477	515790	2650	6632.819896	31870	9	0.891445	31960	5	0.710024	10307968	0.000000
317312445	307974	1576	6500.282557	31858	10	0.934166	32105	0	0.304705	10296358	0.000000
317945697	150589	783	5424.191928	31813	7	0.960075	31845	6	0.505287	10282961	0.000000
318310175	88521	442	4470.564618	31939	2	0.902808	31910	1	0.273505	10268640	0.000000
318424225	86125	429	3947.179697	31984	0	0.211620	31907	2	0.385107	10253728	0.000000
318332334	135062	701	4014.694507	31899	1	0.169662	32047	4	0.418639	10239235	0.000000
318020331	244107	1250	4633.630388	31588	36	0.489448	31882	3	0.433420	10225617	0.000000
317573689	359965	1904	5479.401700	31307	101	0.690373	31835	3	0.347697	10213125	0.000000
317392002	353083	1818	6046.273322	31621	68	0.812225	31752	4	0.356226	10200963	0.000000
317709403	238288	1271	5871.525331	31737	9	0.886123	31784	2	0.609580	10188463	0.000000
318076757	146344	795	5156.507086	31770	3	0.906256	31793	0	0.192436	10174944	0.000000
318276942	112217	594	4526.864073	31716	3	0.491923	32078	0	0.167944	10160776	0.000000
318280095	132313	677	4296.026955	31880	17	0.691874	31752	1	0.166730	10146588	0.000000
318121683	191781	950	4552.717690	31583	5	0.813136	31795	6	0.448472	10132910	0.000000
317861850	276174	1416	5095.293668	31946	9	0.886675	31769	7	0.665523	10119672	0.000000
317652658	313960	1656	5637.414786	31982	1	0.415329	31725	0	0.459711	10107212	0.000000
317700096	263438	1347	5737.080904	31541	8	0.332085	31842	0	0.254316	10094702	0.000000
317932716	189848	922	5381.974456	31722	17	0.594940	32028	1	0.304997	10081773	0.000000
318144521	141090	708	4869.291699	31786	2	0.612478	31981	0	0.239089	10068040	0.000000
318232812	136007	739	4547.015634	31910	1	0.197867	32017	3	0.400440	10053976	0.000000
318183532	166595	850	4570.837792	32008	12	0.500324	31915	2	0.275817	10040372	0.000000
317996444	223763	1239	4881.420721	31962	30	0.696969	31609	0	0.234611	10027014	0.000000
317801015	268252	1335	5295.653554	31813	7	0.816225	31937	3	0.296218	10014128	0.000000
317776457	262155	1391	5537.720556	31908	5	0.841558	31894	6	0.291610	10001660	0.000000
317865813	217149	1167	5444.519516	31703	1	0.295108	31824	0	0.331309	9989229	0.000000
318062175	171166	918	5122.182908	31803	15	0.397622	31846	0	0.247902	9976006	0.000000
318152609	155032	794	4809.805531	31788	40	0.634685	31863	5	0.386364	9962482	0.000000
318147706	169015	862	4693.725626	31905	1	0.648263	31636	0	0.183375	9948981	0.000000
318049680	199265	1032	4860.678207	31809	7	0.639072	31674	3	0.388595	9935404	-1.#IND00
317954295	236856	1204	5125.869608	31873	0	0.541278	31966	0	0.215522	9922568	-1.#IND00
317844329	246295	1384	5360.975693	31809	3	0.225355	31824	0	0.169088	9909894	-1.#IND00
317895238	225902	1147	5390.551695	31862	37	0.530213	31920	9	0.369777	9897043	-1.#IND00
317986162	192664	1007	5199.290224	31860	31	0.715095	32025	5	0.617799	9884037	0.020823
318099195	167103	853	4971.460014	31709	8	0.827218	31987	8	0.395621	9870823	0.029798
318129434	166608	857	4782.652861	31958	8	0.866192	31995	3	0.488283	9857512	0.013749
318065832	193395	953	4856.369594	31901	3	0.918851	31940	0	0.451507	9844429	0.011314
317950906	228515	1227	5068.152091	31898	6	0.494724	31848	4	0.434980	9831726	0.008445
317846634	249613	1352	5281.830906	31895	10	0.693573	32008	0	0.450292	9819052	0.008976
317851597	234786	1247	5361.910806	31985	6	0.814166	31903	0	0.258800	9806638	0.010612
317978562	193962	1052	5251.235889	31955	1	0.744968	31692	2	0.437217	9793806	0.015454
318072295	164980	893	4976.731164	31868	7	0.371638	31737	1	0.276264	9780676	0.019304
318133582	163100	876	4804.833526	31967	3	0.618927	32095	0	0.229751	9767667	0.017802
318080422	183737	1037	4819.459196	31961	1	0.408124	31943	0	0.218655	9754374	0.014509
317977599	213277	1089	4956.010846	31610	2	0.422716	32016	2	0.239386	9741580	0.014267
317900925	235832	1198	5207.159222	32150	55	0.488072	31828	1	0.175035	9729079	0.019655
317856965	238251	1184	5319.800313	31639	31	0.689539	32240	2	0.308493	9716832	0.019337
317923948	212786	1095	5271.826928	31678	12	0.811719	32122	4	0.369076	9704203	0.020999
318010037	191400	931	5151.527568	31882	0	0.493948	31857	0	0.534562	9691613	0.020341
318069820	177786	882	4987.012475	31850	9	0.329627	31717	1	0.323477	9678756	0.019046
318072700	180568	949	4896.667536	31650	10	0.593449	31828	0	0.202011	9665651	0.017662
318032582	197723	983	4934.529193	32003	6	0.753445	31825	0	0.176491	9652657	0.015195
317965445	219481	1138	5077.431773	32018	6	0.507320	31862	3	0.313624	9640252	0.012554
317928496	223212	1166	5233.516616	31811	9	0.701212	31790	6	0.346638	9627928	0.011316
317961521	200605	1037	5214.782299	31654	3	0.514110	32089	2	0.231936	9615445	0.008396
318056751	176489	964	5066.977197	31641	5	0.545037	31908	0	0.343428	9602702	0.008510
318112513	171089	877	4892.206518	31856	10	0.493832	31975	3	0.435595	9589781	0.008969
318092791	178398	945	4862.378227	31932	33	0.693032	32125	1	0.217115	9576995	0.008019
318028695	203564	1063	4949.775431	31609	8	0.813838	31910	5	0.237992	9564278	0.007938
317925031	224697	1163	5120.499671	31976	0	0.436448	31777	8	0.537877	9551766	0.007418
317913368	226026	1201	5256.871776	31845	8	0.615737	31854	1	0.630388	9539440	0.006852
317912702	214004	1133	5279.355677	31940	2	0.451880	31824	2	0.505676	9527002	0.005933
318019653	184800	991	5134.333510	31787	40	0.607868	31776	0	0.330256	9514560	0.005874
318098500	170663	908	4912.648966	31723	34	0.762190	31845	0	0.415616	9501994	0.005988
318078021	181929	977	4830.740864	31977	4	0.855779	31957	9	0.400703	9489382	0.005937
317983336	211367	1116	4952.687258	31901	3	0.901255	31719	0	0.296165	9476848	0.005479
317904724	230296	1222	5194.063067	31883	0	0.705237	31870	0	0.180471	9464358	0.005035
317919196	222018	1120	5300.425155	31912	1	0.316207	31834	0	0.168323	9452206	0.005739
317994760	192722	1005	5191.708486	31539	23	0.542406	31843	4	0.420320	9439891	0.005649
318061373	175895	866	5001.518633	31634	2	0.722490	31958	1	0.238650	9427190	0.005590
318074915	176503	893	4877.097631	31815	6	0.690716	32043	8	0.213135	9414614	0.003958
318066363	183943	934	4882.877574	31630	0	0.315090	31755	0	0.360191	9402145	0.003772
318004907	208440	1123	5000.247483	31798	2	0.178800	31712	3	0.223481	9389732	0.003548
317930407	224255	1156	5183.059730	31803	13	0.501980	31903	3	0.500035	9377589	0.003563
317920186	224781	1230	5227.661040	31814	19	0.697973	31882	0	0.415473	9365775	0.003570
317958361	204093	1113	5193.259115	31758	8	0.816834	31822	5	0.264985	9353977	0.004740
318013912	184487	993	5057.987765	31609	1	0.625761	31902	8	0.554247	9341688	0.005994
318084584	184537	931	4930.928585	31979	2	0.230629	31922	1	0.236305	9329458	0.006405
318025325	196812	987	4941.467191	31554	28	0.520880	31819	0	0.182865	9317040	0.005812
317986391	209745	1023	5049.685139	31699	65	0.709435	31916	7	0.424738	9304863	0.004349
317939501	219121	1205	5155.333903	32019	11	0.823786	31885	2	0.389426	9292710	0.004907
317942470	214354	1134	5175.840395	31835	0	0.386694	32045	0	0.280099	9280855	0.004752
317983001	200915	1075	5146.949361	31697	7	0.481651	31538	3	0.511487	9268910	0.005280
318025831	191429	937	5062.442191	31789	10	0.668368	31786	3	0.641184	9256789	0.005314
318041021	185290	914	4994.529831	32009	8	0.433492	31839	4	0.632929	9244747	0.005345
318080932	184019	970	4928.339761	31619	20	0.656439	31643	0	0.227989	9232526	0.005011
318023273	198468	1024	4934.822097	31907	5	0.791645	31778	6	0.294447	9220311	0.004916
317941561	218684	1083	5069.784993	31812	1	0.258950	31868	0	0.251482	9208396	0.004595
317948282	217873	1156	5184.385277	31829	17	0.483404	31797	5	0.302302	9196360	0.004927
npatches	nstrain	runtime	dt	init_x	init_y	init_y_blood	init_z	init_S	beta0	beta1	beta2	beta3	mean_beta	B	d	delta	delta_blood	b[0]	mut	m	CTL	c	g	epsilon	k	het	lambda	rho	omega	x_max	patch.dyna	DELTA	A	VA
10000	1	100.000000	0.001000	21900	9499	5000000	0.001000	10000000	4.005900	10.028727	7.649426	5.935756	7	800000000	0.010000	1.000000	432.000000	80000	0.000050	0.004800	0	0.500000	0.000000	2.500000	9.000000	0.500000	0.001000	0.001000	0.010000	31872	0	10.000000	7.000000	1.000000
sus	inf	inf_blood	z	x[0]	y[0][0]	z[0]	x[1]	y[1][0]	z[1]	S[0]	synchrony
219000000	94990000	5000000	10.000000	21900	9499	0.001000	21900	9499	0.001000	10000000	0.000000
217691627	33057232	173345	3941.516320	27174	1423	0.394152	16869	5068	0.394152	10306005	0.000000
287753983	5096330	26611	6325.803353	31070	62	0.632580	25346	1368	0.632580	10373296	0.000000
310718687	1035672	5339	7741.963052	31821	5	0.777177	29503	312	0.777177	10377277	0.000000
316810503	211929	1103	6794.513142	32129	0	0.344113	30981	85	0.864868	10366554	0.000000
318298441	45419	243	4410.606471	31745	0	0.192640	31809	3	0.779790	10351943	0.000000
318626436	17474	69	2978.136944	31890	0	0.180967	31946	0	0.200420	10336916	0.000000
318660791	21283	104	2402.008346	32008	0	0.167375	31850	0	0.180729	10321345	0.000000
318590736	53481	271	2478.340875	31912	0	0.166702	32121	0	0.167364	10305976	0.000000
318336344	147692	806	3178.324687	31845	2	0.279837	32135	0	0.166701	10291403	0.000000
317879700	284309	1486	4373.132325	31842	4	0.324099	31892	34	0.274476	10278149	0.000000
317621147	304206	1591	5336.373674	31937	7	0.506745	30629	526	0.560002	10265539	0.000000
317894425	176709	847	5260.024914	31750	9	0.461618	29759	631	0.733161	10252289	0.000000
318304131	75643	412	4298.836920	31929	6	0.673496	30590	189	0.838174	10238055	0.000000
318522533	50151	253	3448.785164	31874	3	0.256210	31667	34	0.901860	10223135	0.000000
318502924	66052	356	3140.383381	31789	0	0.382182	31922	0	0.659781	10208216	0.000000
318382758	113304	611	3389.457298	31682	2	0.260901	31738	0	0.209180	10193858	0.000000
318143637	182995	972	4032.867845	31800	0	0.181027	31642	36	0.472641	10179979	0.000000
317938668	219051	1129	4686.949925	31877	0	0.177269	31432	101	0.680181	10166798	0.000000
318029371	177936	882	4868.818276	31905	0	0.300441	31416	119	0.806044	10153378	0.000000
318243188	109784	537	4482.698441	31746	1	0.176497	31875	22	0.882374	10139163	0.000000
318394280	76280	419	3870.436000	32073	1	0.179616	31727	0	0.634164	10124774	0.000000
318459068	77909	389	3533.949184	31820	0	0.167308	31856	15	0.325307	10110201	0.000000
318388439	105459	542	3548.018149	31848	0	0.166698	31798	47	0.590829	10096007	0.000000
318236772	146944	744	3932.619060	31786	4	0.311937	31527	116	0.751857	10082036	0.000000
318104235	185579	916	4399.693257	31937	1	0.311413	31483	51	0.849512	10068247	0.000000
318069956	176229	925	4661.769544	31950	1	0.301577	31984	2	0.586412	10054837	0.000000
318170941	133506	646	4496.134361	31745	4	0.425437	32070	0	0.659294	10041341	0.000000
318338599	98201	468	4099.080304	31744	1	0.366897	31754	2	0.546317	10027171	0.000000
318382424	89600	466	3810.853763	31875	1	0.179162	31774	1	0.190536	10013146	0.000000
318371942	104742	530	3731.961599	31964	0	0.185670	31689	0	0.171311	9999121	0.000000
318272591	133537	679	3929.126396	31789	0	0.167609	31638	29	0.318501	9985226	0.000000
318176694	161981	868	4250.178737	32001	2	0.209503	31159	223	0.586702	9971707	0.000000
318130588	165288	853	4448.119502	31908	0	0.181309	31041	250	0.749353	9958357	0.000000
318199633	134463	681	4422.124683	32049	2	0.396344	31025	143	0.847994	9944781	0.000000
318304501	105473	484	4175.945651	31946	0	0.199175	31929	6	0.907815	9931053	0.000000
318369764	95942	478	3879.866000	31946	1	0.168278	31674	5	0.944094	9916904	0.000000
318371477	108282	549	3793.796042	31990	2	0.269551	31784	0	0.356343	9902926	0.000000
318270604	134410	745	3969.945753	31804	0	0.176895	31990	0	0.219043	9889382	0.000000
318192367	157279	847	4240.365580	32067	1	0.167174	32003	77	0.443638	9875756	0.000000
318154969	152734	778	4392.401746	31825	2	0.260035	31290	158	0.662592	9862444	-1.#IND00
318215078	134108	730	4361.969537	32105	2	0.397676	31267	131	0.795377	9848889	-1.#IND00
318293369	111491	559	4170.181550	31749	1	0.319145	31587	36	0.875905	9835378	-1.#IND00
318339952	102327	526	3950.841796	32019	2	0.401747	31823	18	0.924742	9821646	-1.#IND00
318353602	109564	619	3841.242861	31707	0	0.185002	32015	1	0.645597	9807975	0.018450
318281381	129689	632	3959.645247	31798	0	0.212020	31798	0	0.251539	9794312	0.014963
318212278	145280	747	4198.663285	31991	0	0.177137	31590	81	0.443648	9780937	0.009941
318200408	148908	721	4305.367044	31958	0	0.257834	30747	317	0.662597	9767482	0.003242
318204925	132563	711	4290.981511	31844	0	0.171185	30714	173	0.795381	9754205	0.012100
318269443	119000	617	4181.231082	31780	2	0.310251	31513	64	0.875908	9740596	0.009572
318308476	109327	598	4046.898412	31973	0	0.298674	31838	0	0.647443	9726858	0.014920
318318731	112878	608	3920.663583	31671	5	0.382705	31923	0	0.221063	9713365	0.015727
318293538	127192	665	3990.539657	31672	6	0.422404	31887	2	0.259709	9699951	0.014822
318230808	144687	781	4161.448804	31902	0	0.216654	31998	51	0.516081	9686677	0.015783
318206002	146035	732	4309.850727	31936	1	0.251810	31857	40	0.706525	9673769	0.013244
318221939	139176	778	4326.849927	31884	0	0.170887	31617	30	0.822021	9660565	0.014985
318258920	125111	638	4226.460943	31850	0	0.166876	31644	7	0.892064	9647351	0.012601
318290735	116267	619	4070.935560	31856	2	0.257606	31822	0	0.348528	9633716	0.010268
318325585	117517	638	4033.233227	31884	4	0.506581	32019	11	0.472502	9620368	0.009348
318317320	123352	652	4020.361271	31862	0	0.247812	31772	38	0.680096	9607147	0.008479
318249704	137450	757	4121.597430	31872	2	0.343176	31696	31	0.805993	9593863	0.008518
318197684	145082	780	4256.326286	32086	4	0.224394	31847	9	0.882343	9580809	0.008036
318213413	140380	736	4285.352983	31941	1	0.363624	31812	1	0.509965	9567692	0.006744
318255019	128922	676	4241.542606	32012	1	0.211648	31816	59	0.502984	9554499	0.005544
318278960	111176	592	4127.248264	31797	5	0.458863	31100	215	0.698582	9541396	0.005275
318339498	107110	564	3949.780099	31891	0	0.356385	31212	116	0.817204	9528202	0.004652
318306972	116016	607	3898.761590	31886	2	0.205377	31878	9	0.889142	9515095	0.004621
318263415	138605	711	4038.625185	31799	3	0.371261	31801	0	0.497645	9501994	0.003725
318193855	147055	747	4278.288888	31881	0	0.198051	31675	0	0.183071	9489288	0.003282
318209346	142668	741	4325.158455	31784	0	0.247724	31743	112	0.446011	9476226	0.002576
318268977	129283	735	4271.207543	32049	1	0.205366	30930	314	0.664031	9463369	0.002182
318259099	117523	611	4132.722772	31782	1	0.230183	30922	224	0.796250	9450274	0.002718
318308667	110041	580	4011.655567	31647	2	0.328467	31566	55	0.876435	9437167	0.002929
318327343	115342	604	3975.799091	31873	0	0.265036	31850	5	0.925063	9424042	0.003176
318282814	123159	609	4023.621447	31935	9	0.394053	31998	4	0.349981	9411024	0.003646
318261127	136093	697	4128.226971	31709	0	0.407514	32001	4	0.467593	9398264	0.003917
318216109	137476	674	4229.493829	31737	2	0.209113	31932	52	0.677119	9385337	0.002598
318229218	132604	682	4272.028305	31927	0	0.229392	31674	8	0.804187	9372468	0.002428
318266131	121471	631	4180.817054	31768	3	0.404033	31905	12	0.881249	9359347	0.002374
318285799	115272	599	4080.686195	31866	1	0.279851	31816	0	0.766665	9346351	0.002507
318320732	110301	532	3987.629979	31890	0	0.172760	31896	0	0.196404	9333370	0.002960
318309441	119918	623	3971.951160	31827	3	0.219541	31558	50	0.458505	9320452	0.002277
318249678	139403	734	4104.762615	31891	1	0.214948	31090	180	0.671608	9307785	0.002123
318210607	146343	755	4253.220203	31522	4	0.478170	31454	153	0.800845	9295128	0.002766
318209906	137846	646	4295.770329	31995	7	0.314584	31691	41	0.879221	9282533	0.002270
318246773	130912	691	4216.045868	31731	0	0.355290	31623	13	0.926753	9269615	0.002360
318258641	123333	629	4157.376015	31641	1	0.201578	31778	13	0.551492	9256796	0.003211
318289554	114914	596	4063.068095	31780	0	0.171312	31584	9	0.728000	9244022	0.003658
318309182	116459	620	4029.842720	32183	0	0.175945	31778	5	0.587763	9231139	0.003809
318301428	132767	669	4049.306206	31929	1	0.167127	31801	6	0.749997	9218491	0.002643
318217981	145967	711	4194.785606	31665	1	0.243378	31814	9	0.848384	9206087	0.002958
318195197	145007	752	4301.068411	31776	2	0.247632	31663	4	0.908052	9193707	0.003278
318225584	137436	755	4279.440745	32146	1	0.409909	31935	0	0.357676	9181229	0.003258
318243743	128588	629	4225.419597	32024	3	0.288682	31797	0	0.192736	9168854	0.002969
318295461	118618	645	4150.538989	31904	0	0.211027	31757	13	0.278162	9156372	0.003072
318318683	111615	595	4023.757536	31771	2	0.342092	31484	172	0.562238	9143714	0.003121
318312091	117047	636	3987.203702	31797	2	0.202177	31143	181	0.734517	9130978	0.002919
318260006	131363	693	4068.560082	31760	1	0.188973	31473	89	0.838997	9118552	0.003543
318224314	141326	758	4182.392009	31745	1	0.392778	31807	16	0.902359	9106165	0.003687
318229805	140698	712	4256.589701	31858	3	0.337778	31913	1	0.390627	9093974	0.003468
npatches	nstrain	runtime	dt	init_x	init_y	init_y_blood	init_z	init_S	beta0	beta1	beta2	beta3	mean_beta	B	d	delta	delta_blood	b[0]	mut	m	CTL	c	g	epsilon	k	het	lambda	rho	omega	x_max	patch.dyna	DELTA	A	VA
10000	1	100.000000	0.001000	21900	9499	5000000	0.001000	10000000	7.316823	6.617925	8.744626	3.549266	7	800000000	0.010000	1.000000	432.000000	80000	0.000050	0.004800	0	0.500000	0.000000	2.500000	10.000000	0.500000	0.001000	0.001000	0.010000	31872	0	10.000000	7.000000	1.000000
sus	inf	inf_blood	z	x[0]	y[0][0]	z[0]	x[1]	y[1][0]	z[1]	S[0]	synchrony
219000000	94990000	5000000	10.000000	21900	9499	0.001000	21900	9499	0.001000	10000000	0.000000
222142199	28547481	149460	3941.516320	21194	3232	0.394152	22898	2570	0.394152	10297380	0.000000
293072156	3410753	17859	6325.803353	29472	254	0.632580	30160	108	0.632580	10350228	0.000000
313488455	479719	2542	7447.047226	31533	10	0.777177	31680	8	0.777177	10347214	0.000000
317823168	62224	326	5110.409244	31996	1	0.302798	31783	2	0.396805	10333628	0.000000
318577025	11967	67	2985.897222	31887	2	0.185063	31881	0	0.178422	10318605	0.000000
318680331	9101	40	2135.918697	31927	0	0.211166	31707	0	0.186575	10303150	0.000000
318673730	15754	72	2016.909766	31786	0	0.168872	31835	0	0.179031	10287542	0.000000
318609247	36480	208	2180.497055	31963	0	0.206089	32021	2	0.167279	10272363	0.000000
318507315	77968	439	2650.775191	32137	0	0.168621	31994	0	0.248325	10257597	0.000000
318318005	131429	723	3384.946971	31952	2	0.265391	31537	4	0.400512	10242971	0.000000
318199741	150989	774	4031.373202	31811	1	0.172035	31806	2	0.339847	10229031	0.000000
318275869	104173	552	4095.568434	31840	27	0.491057	32106	3	0.190318	10215053	0.000000
318403919	62568	317	3600.030515	31740	6	0.691349	31913	0	0.171957	10200483	0.000000
318528926	48271	240	3117.985307	31702	4	0.266596	31919	6	0.266206	10185487	0.000000
318548806	54707	261	2944.868731	31987	12	0.555224	31914	4	0.222039	10170707	0.000000
318485145	77985	397	3082.926646	31819	0	0.253162	31931	2	0.394786	10156137	0.000000
318398066	103762	532	3423.484408	31820	2	0.285688	31634	1	0.438313	10141885	0.000000
318313820	108368	617	3687.987734	31762	1	0.185633	31764	2	0.257185	10127534	0.000000
318360295	96574	493	3736.897037	31934	0	0.208705	32082	9	0.362906	10113225	0.000000
318416615	74236	389	3567.766770	31659	10	0.394724	31712	5	0.476486	10098808	0.000000
318477702	61965	300	3332.117944	31919	10	0.632927	31781	0	0.350179	10084413	0.000000
318497885	66471	300	3165.956422	32058	0	0.441234	31738	2	0.219920	10069707	0.000000
318443098	79157	426	3193.237050	31923	0	0.180275	31716	1	0.214210	10055302	0.000000
318375307	92725	464	3415.811625	31817	0	0.167341	31786	0	0.268330	10041075	0.000000
318366129	102389	559	3628.168849	31538	13	0.420931	31929	3	0.202112	10026897	0.000000
318371579	88714	481	3654.854806	31823	1	0.629708	31979	4	0.322775	10012925	0.000000
318423299	73924	413	3516.982828	31776	4	0.457252	32029	0	0.224104	9998623	0.000000
318468085	67603	358	3341.713049	31778	7	0.557764	31684	0	0.169513	9984282	0.000000
318490659	66217	309	3240.983362	32009	0	0.208925	31851	6	0.395413	9969832	0.000000
318458080	74302	352	3235.755515	31989	7	0.284618	31828	1	0.469304	9955415	0.000000
318410269	87651	443	3360.579528	31733	0	0.484309	31903	0	0.458433	9941125	0.000000
318389651	95222	473	3508.204822	31780	1	0.196246	31951	0	0.209300	9927326	0.000000
318387494	91110	469	3623.479284	31945	4	0.216082	31749	5	0.319233	9913420	0.000000
318420966	81028	431	3556.663247	31946	3	0.314748	31754	5	0.587145	9899381	0.000000
318457210	69715	368	3376.505672	31938	9	0.428216	31863	0	0.227633	9885338	0.000000
318462481	73596	386	3293.298490	31713	1	0.304043	31817	0	0.169688	9871209	0.000000
318423705	87235	473	3377.755224	31954	0	0.435237	31977	0	0.207461	9857020	0.000000
318416736	89740	445	3501.134346	31968	0	0.179978	31665	0	0.168689	9843201	0.000000
318402447	85855	447	3563.759981	31810	0	0.167326	31755	0	0.166767	9829207	0.000000
318427904	78767	417	3480.495516	31767	3	0.433805	31843	0	0.166672	9815268	-1.#IND00
318432650	74841	426	3361.307046	31811	0	0.240342	31641	0	0.166667	9801136	-1.#IND00
318432018	77232	381	3345.763957	31758	0	0.290041	31896	2	0.258874	9787277	-1.#IND00
318426724	81149	444	3361.525834	31727	16	0.512274	31855	0	0.271182	9773491	-1.#IND00
318426855	82644	447	3446.707011	31932	1	0.630598	32075	6	0.372488	9759693	-0.002235
318407379	83614	420	3457.879935	31883	0	0.200224	32001	1	0.275212	9745877	-0.007618
318403912	83911	425	3472.617116	31808	1	0.168330	32040	0	0.194857	9732074	-0.008536
318422340	81250	435	3459.488397	31466	6	0.213629	31723	0	0.168064	9718260	-0.002989
318430965	79482	406	3427.951484	31587	32	0.523102	32008	0	0.173902	9704479	-0.005852
318432288	77699	368	3403.266004	31890	5	0.710783	31999	1	0.167025	9690800	-0.003988
318454078	78239	380	3386.669047	31832	1	0.216532	31946	1	0.171278	9676978	-0.006565
318419416	78714	398	3368.381456	31817	2	0.350126	31676	36	0.494031	9663415	0.000913
318395894	84179	475	3381.602455	31719	0	0.242478	31903	0	0.313989	9649387	0.002271
318409319	89610	465	3482.337718	31830	0	0.170424	32090	5	0.343111	9635721	0.004134
318398385	85617	469	3518.787093	31922	5	0.289540	31629	0	0.507626	9622123	0.002699
318429511	81708	455	3478.207040	31811	0	0.234447	32003	0	0.255947	9608484	0.001796
318447638	75984	419	3446.463898	31820	3	0.321720	31865	0	0.308094	9594945	0.000560
318467204	74493	355	3340.940682	31912	0	0.225714	31864	5	0.275988	9581343	0.000875
318440796	79757	401	3354.471314	31816	0	0.233293	31782	1	0.353646	9567819	0.001995
318422132	81549	377	3407.520850	31959	7	0.298388	32036	3	0.226238	9554220	0.001410
318421996	84893	476	3436.209865	31766	18	0.574504	31839	0	0.175032	9540765	0.001867
318437956	86414	423	3487.632423	31714	6	0.346647	31712	0	0.167081	9527477	0.002153
318428426	81440	394	3457.293996	31842	0	0.411058	31723	0	0.166687	9513773	-0.000402
318429657	80877	386	3413.936717	31789	0	0.178779	31932	0	0.166668	9500134	-0.001808
318412218	79962	395	3394.221705	31738	0	0.167267	31840	0	0.166667	9486546	-0.002166
318427999	78494	402	3402.328833	31864	0	0.166696	31895	1	0.314380	9473225	-0.005281
318430970	82215	440	3412.801973	31998	0	0.166668	32060	0	0.174844	9459603	-0.007371
318415858	81453	385	3449.446613	31802	11	0.371433	31691	0	0.167072	9446262	-0.008297
318426950	77330	410	3431.410541	31686	7	0.618803	32122	3	0.242997	9432825	-0.007915
318464188	76815	358	3374.370501	31752	1	0.237631	32125	0	0.297435	9419481	-0.007416
318440889	78121	438	3381.187115	31826	21	0.535497	31714	3	0.360317	9406075	-0.007158
318431494	82530	452	3395.622841	31777	6	0.718300	31824	0	0.178785	9392650	-0.007090
318436000	83472	460	3438.425021	31835	0	0.247394	31788	0	0.167267	9379144	-0.006314
318437769	81584	413	3455.989260	31927	3	0.213458	31884	7	0.337392	9365783	-0.006330
318432081	77983	402	3401.151052	31823	9	0.522998	32031	3	0.598158	9352417	-0.006007
318449728	78612	423	3398.793540	31784	1	0.676252	31661	0	0.189588	9339234	-0.004897
318432914	81040	378	3425.106630	32133	0	0.196339	31826	0	0.167803	9325997	-0.004836
318433713	80446	398	3439.518258	31746	0	0.168137	31814	9	0.300928	9312875	-0.004961
318443707	79481	433	3433.116978	31812	0	0.166740	31949	0	0.188028	9299502	-0.004788
318468771	80081	429	3414.158243	31920	0	0.192149	31804	0	0.167725	9286085	-0.004222
318415419	81510	389	3436.107959	31847	0	0.181917	32011	3	0.305842	9273011	-0.004247
318440853	76451	395	3407.854891	32106	0	0.167423	31834	5	0.228121	9260095	-0.003617
318462291	73225	378	3349.036638	31932	1	0.169657	31698	0	0.241457	9246874	-0.003501
318439364	74320	410	3284.589839	31835	0	0.166815	31922	0	0.173206	9233685	-0.003470
318443889	82320	446	3351.892101	31985	5	0.409022	31843	6	0.352828	9220599	-0.003727
318379244	85302	448	3436.172961	31826	0	0.334798	31533	2	0.587216	9207426	-0.003649
318390281	88690	461	3482.892522	31887	1	0.198388	31578	0	0.348873	9194286	-0.004268
318406657	84736	446	3499.461754	31870	7	0.370097	31802	2	0.250850	9181592	-0.004149
318412863	82023	419	3472.745799	31953	1	0.492933	32011	0	0.190156	9168608	-0.003982
318427247	79243	438	3413.335244	31754	0	0.217185	31855	3	0.317079	9155583	-0.003864
318432285	78903	449	3415.635020	31790	2	0.257836	31736	4	0.585839	9142885	-0.004049
318429226	83046	393	3426.141726	31731	0	0.173506	31831	1	0.213339	9129873	-0.003771
318399703	84242	430	3445.967199	31761	0	0.184237	31904	7	0.472121	9117044	-0.003060
318417739	79501	436	3417.071002	31973	0	0.184998	32000	1	0.604209	9104201	-0.003049
318432488	78072	408	3417.804233	32029	2	0.381153	31987	7	0.358181	9091199	-0.003081
318438518	75095	393	3397.380132	31976	0	0.181615	31838	0	0.243178	9078363	-0.003768
318418926	78332	425	3337.959400	31941	0	0.195655	31857	1	0.170459	9065343	-0.003747
318439032	82704	419	3368.936332	31819	18	0.409722	31921	1	0.166855	9052343	-0.003770
318412943	84103	435	3421.154838	31782	1	0.481612	32020	5	0.479940	9039692	-0.003497
318416977	84023	449	3444.914773	31857	1	0.182854	31960	0	0.390472	9026706	-0.004207
npatches	nstrain	runtime	dt	init_x	init_y	init_y_blood	init_z	init_S	beta0	beta1	beta2	beta3	mean_beta	B	d	delta	delta_blood	b[0]	mut	m	CTL	c	g	epsilon	k	het	lambda	rho	omega	x_max	patch.dyna	DELTA	A	VA
10000	1	100.000000	0.001000	21900	9499	5000000	0.001000	10000000	9.988507	6.603344	4.257312	7.578777	7	800000000	0.010000	1.000000	432.000000	80000	0.000050	0.004800	0	0.500000	0.000000	2.500000	11.000000	0.500000	0.001000	0.001000	0.010000	31872	0	10.000000	7.000000	1.000000
sus	inf	inf_blood	z	x[0]	y[0][0]	z[0]	x[1]	y[1][0]	z[1]	S[0]	synchrony
219000000	94990000	5000000	10.000000	21900	9499	0.001000	21900	9499	0.001000	10000000	0.000000
227685363	24221601	126896	3941.516320	17880	4127	0.394152	23161	2371	0.394152	10286464	0.000000
298030278	2127276	11029	6325.800236	27649	603	0.632580	30355	81	0.632580	10325092	0.000000
315454844	188125	1004	6585.751784	31039	82	0.777177	31750	4	0.777177	10316565	0.000000
318324414	14492	78	3656.432093	31506	0	0.683336	31804	5	0.440649	10301779	0.000000
318668914	3827	22	2100.917207	31655	0	0.192274	31916	0	0.189843	10286469	0.000000
318701588	3820	27	1819.693768	31990	0	0.167936	31883	0	0.167815	10270992	0.000000
318695071	5508	28	1790.162255	32038	0	0.166730	31880	0	0.166724	10255810	0.000000
318687882	11998	54	1854.911946	31662	0	0.166670	31801	0	0.166669	10240654	0.000000
318672824	22165	115	2026.741527	31887	0	0.166667	31995	0	0.166667	10225660	0.000000
318614814	34103	180	2261.359253	31930	0	0.166667	31830	0	0.166667	10210416	0.000000
318586996	44890	235	2521.570321	31798	14	0.250499	31655	0	0.166667	10195662	0.000000
318541254	49579	243	2751.179168	31555	179	0.545462	31691	1	0.166667	10180593	0.000000
318545092	48709	234	2820.411046	31695	35	0.724343	31687	0	0.190980	10166007	0.000000
318536046	44846	243	2803.614280	31924	0	0.283772	31869	0	0.167872	10151429	0.000000
318588985	39731	193	2736.851092	31977	0	0.172471	31788	0	0.166726	10136469	0.000000
318581728	38211	195	2658.547173	31988	0	0.166954	32028	0	0.166670	10121841	0.000000
318593312	40311	199	2629.411086	31904	4	0.356882	31930	0	0.166667	10106791	0.000000
318575213	42269	194	2666.572718	31842	0	0.180860	31895	0	0.166667	10091899	0.000000
318565439	44974	206	2716.514636	31743	0	0.167370	31920	0	0.166667	10077211	0.000000
318560662	46260	233	2775.011981	31687	41	0.298814	31944	0	0.166667	10062538	0.000000
318570369	43722	226	2752.653208	31221	149	0.574763	31826	0	0.335676	10047902	0.000000
318571566	41036	231	2715.978132	31617	37	0.742113	31871	0	0.175043	10033392	0.000000
318558555	39770	206	2699.997062	32080	0	0.270641	31780	0	0.169212	10018732	0.000000
318571949	40549	219	2657.242384	32062	0	0.171820	31566	0	0.166793	10003900	0.000000
318564377	40815	202	2674.701483	31830	0	0.166922	31932	0	0.166673	9989056	0.000000
318576281	41886	237	2689.657014	32014	1	0.166679	31902	0	0.298674	9974528	0.000000
318571504	41065	203	2698.154854	31812	0	0.166667	31859	0	0.179085	9959918	0.000000
318602816	41557	214	2692.352259	31871	0	0.166667	31888	0	0.167282	9945234	0.000000
318569058	41981	233	2693.360159	31864	0	0.166667	31969	0	0.166697	9930703	0.000000
318574239	40932	203	2698.215470	31861	26	0.386391	31911	1	0.166668	9916224	0.000000
318562404	40375	241	2662.025128	31579	68	0.627874	32034	0	0.179827	9901662	0.000000
318564795	41124	248	2680.719089	31723	0	0.400267	31936	5	0.414081	9887073	0.000000
318566400	39338	206	2670.531275	31987	8	0.313193	31807	2	0.277186	9872575	0.000000
318592734	39000	224	2642.886508	31630	17	0.583483	32154	1	0.301645	9858178	0.000000
318591253	38066	194	2630.267405	31893	3	0.716637	31747	0	0.173573	9843669	0.000000
318617841	38744	195	2620.967296	31852	0	0.219665	31755	0	0.167009	9829362	0.000000
318592157	39627	196	2641.530786	32000	3	0.187737	31652	1	0.180086	9814961	0.000000
318593090	41433	211	2667.636156	32006	0	0.418787	31975	0	0.169896	9800912	0.000000
318579952	41067	223	2668.683087	31631	24	0.423965	31790	0	0.166827	9786219	0.000000
318594715	40460	245	2678.511028	31563	85	0.650661	32057	2	0.181868	9771950	-1.#IND00
318587618	39265	207	2660.968051	31550	22	0.788141	31961	1	0.377276	9757575	-1.#IND00
318583117	39606	215	2640.702878	31890	0	0.639235	31986	0	0.238763	9743453	-1.#IND00
318564904	42992	217	2660.931011	31617	0	0.190089	31905	0	0.179727	9729421	-1.#IND00
318557288	44013	221	2704.605361	31912	0	0.167828	31875	8	0.298137	9715139	-1.#IND00
318586827	43040	205	2726.864060	31952	12	0.441594	31984	0	0.506999	9701454	-1.#IND00
318576905	44069	225	2727.356487	31923	0	0.191285	31943	0	0.183535	9687205	-1.#IND00
318551725	43232	224	2714.676272	32008	0	0.168287	31890	12	0.376612	9673136	-1.#IND00
318580622	40710	211	2710.141167	31897	0	0.167701	32144	0	0.203756	9658840	-1.#IND00
318550408	38210	182	2677.825631	31866	23	0.359615	32012	1	0.182876	9644884	-1.#IND00
318587252	37192	176	2642.034545	31593	64	0.611636	32059	2	0.471139	9630942	-1.#IND00
318597278	39050	217	2635.481811	31813	19	0.764475	31973	4	0.276187	9616835	-1.#IND00
318568517	40890	210	2658.781494	31913	0	0.256551	31896	0	0.340668	9602905	-1.#IND00
318560416	42514	217	2688.000383	31947	2	0.172832	32060	1	0.195886	9588925	-1.#IND00
318568034	42818	243	2703.309142	32128	0	0.184502	31771	0	0.168115	9574773	-1.#IND00
318588007	43643	228	2720.198048	31768	37	0.436999	32017	0	0.180827	9560906	-1.#IND00
318572491	41906	230	2717.407119	31628	60	0.658565	31696	6	0.461722	9547012	-1.#IND00
318589715	41956	205	2706.514240	31935	8	0.792935	31837	0	0.206233	9533057	-1.#IND00
318550614	47124	236	2731.273350	31884	0	0.264204	31682	4	0.274288	9519019	-1.#IND00
318571211	44989	258	2773.064339	32023	0	0.171501	31744	2	0.433658	9505171	-1.#IND00
318580686	45080	234	2759.422830	31847	44	0.332328	31868	0	0.183250	9491379	-1.#IND00
318533154	45930	262	2768.092564	31411	158	0.595087	31895	0	0.167489	9477657	-1.#IND00
318551078	42821	239	2767.308242	31365	57	0.754439	31916	0	0.166707	9463800	-0.003901
318601703	37815	224	2713.246507	31576	2	0.851078	32136	0	0.166669	9449892	-0.003934
318590884	36686	174	2635.855772	31936	0	0.331452	32156	0	0.237785	9436014	-0.004728
318576372	39954	191	2608.044731	31919	0	0.174834	32281	0	0.170192	9422174	-0.005894
318581529	40409	201	2629.628863	31885	25	0.464248	32127	0	0.166841	9408280	-0.004799
318569047	41845	222	2675.222881	31865	9	0.675091	31959	0	0.192344	9394392	-0.004444
318565596	40915	226	2715.723780	31809	12	0.802957	31849	0	0.176442	9380667	-0.008833
318575976	39451	192	2674.529439	31908	2	0.307893	31642	0	0.167151	9367108	-0.008064
318573339	39345	192	2640.037060	32004	1	0.177069	31828	0	0.166691	9353465	-0.007170
318595857	38276	207	2654.356445	31860	5	0.433019	31904	0	0.166668	9339762	-0.007249
318586298	40626	208	2651.847952	31814	30	0.656152	31786	4	0.204997	9326138	-0.006927
318584505	41002	188	2675.897744	31800	0	0.636110	31796	1	0.224231	9312551	-0.007356
318593749	39511	200	2682.415706	31748	0	0.189934	31731	0	0.184065	9299376	-0.006890
318565335	39109	213	2637.305563	31568	0	0.167820	31602	1	0.324357	9285790	-0.007061
318582749	41248	210	2645.960931	31687	0	0.166724	31976	0	0.174482	9272239	-0.006924
318572412	42905	240	2684.184742	31759	2	0.179490	31615	14	0.353378	9258777	-0.006787
318574754	43091	232	2725.385987	31854	7	0.502398	31794	0	0.496374	9245328	-0.006572
318575390	40087	203	2717.916110	31829	8	0.698227	31957	0	0.183008	9232179	-0.006317
318549473	39114	187	2656.871140	31861	0	0.308229	31776	3	0.195086	9218697	-0.005959
318566449	40409	221	2648.503911	32076	5	0.391918	32079	0	0.278066	9205251	-0.006436
318563389	42926	216	2655.495780	31873	21	0.631225	31784	0	0.172188	9191840	-0.006299
318559673	43916	229	2721.977079	31835	2	0.776355	31722	0	0.166940	9178518	-0.005885
318558903	44037	219	2755.402076	32019	0	0.209410	32010	0	0.166680	9165274	-0.005602
318602305	44226	255	2757.261538	31639	0	0.168785	31945	0	0.166667	9151829	-0.005388
318560069	42352	206	2735.799545	32160	2	0.277834	32096	0	0.166667	9138617	-0.004993
318584843	40875	215	2702.265571	31746	18	0.562039	31862	4	0.284570	9125355	-0.005214
318592157	40876	193	2686.040889	31758	0	0.407338	31708	1	0.394167	9112261	-0.004993
318569497	39307	219	2666.758014	31871	0	0.178595	31727	4	0.238986	9099012	-0.005145
318565494	38655	211	2644.336620	31830	0	0.167258	31916	0	0.217155	9085682	-0.005206
318588905	37812	205	2636.001874	31918	5	0.250619	31749	0	0.169169	9072503	-0.004882
318593256	40204	211	2624.801476	31608	54	0.545534	31944	0	0.171660	9059226	-0.005689
318595692	39554	215	2654.521975	31601	25	0.724387	32063	0	0.166914	9045843	-0.005308
318561422	42771	234	2663.506861	31905	7	0.396659	31725	6	0.221480	9032595	-0.005101
318599536	41069	214	2677.579712	31815	10	0.634101	31782	1	0.215653	9019385	-0.005223
318589197	43174	235	2683.811342	32061	1	0.371191	31867	0	0.169095	9006170	-0.005421
318575599	43729	214	2711.177840	31760	9	0.245039	31878	1	0.166787	8993040	-0.005559
318582156	42537	227	2709.018010	31592	26	0.542150	31728	1	0.193968	8979929	-0.005537
318569283	41932	212	2712.217093	31496	46	0.722335	31872	1	0.174316	8967017	-0.005278
npatches	nstrain	runtime	dt	init_x	init_y	init_y_blood	init_z	init_S	beta0	beta1	beta2	beta3	mean_beta	B	d	delta	delta_blood	b[0]	mut	m	CTL	c	g	epsilon	k	het	lambda	rho	omega	x_max	patch.dyna	DELTA	A	VA
10000	1	100.000000	0.001000	21900	9499	5000000	0.001000	10000000	5.573287	6.544272	5.557262	10.040995	7	800000000	0.010000	1.000000	432.000000	80000	0.000050	0.004800	0	0.500000	0.000000	2.500000	12.000000	0.500000	0.001000	0.001000	0.010000	31872	0	10.000000	7.000000	1.000000
sus	inf	inf_blood	z	x[0]	y[0][0]	z[0]	x[1]	y[1][0]	z[1]	S[0]	synchrony
219000000	94990000	5000000	10.000000	21900	9499	0.001000	21900	9499	0.001000	10000000	0.000000
232154653	20716588	108388	3941.516320	25743	1321	0.394152	23853	1813	0.394152	10277792	0.000000
301599982	1337874	7003	6325.504026	31132	24	0.632580	30800	57	0.632580	10306465	0.000000
316509849	73411	344	5606.426091	31891	1	0.466133	31599	3	0.429794	10294827	0.000000
318516563	4333	21	2688.618786	31905	0	0.182221	31879	0	0.376550	10279608	0.000000
318697632	1792	5	1828.344501	32097	0	0.167438	31858	0	0.177069	10264067	0.000000
318707272	2380	14	1740.919749	31809	0	0.166705	31797	0	0.167182	10248633	0.000000
318715301	3617	25	1750.933050	32003	0	0.166669	31887	0	0.166692	10233406	0.000000
318724345	4474	19	1772.298856	31838	0	0.166667	32098	0	0.166668	10218001	0.000000
318705033	6550	32	1808.644224	31800	0	0.166667	31759	0	0.166667	10202731	0.000000
318693077	9517	47	1862.361152	31702	0	0.166667	31886	0	0.166667	10187644	0.000000
318682317	13521	67	1949.362552	31855	0	0.166667	32088	0	0.166667	10172672	0.000000
318672372	14536	70	2022.055740	32090	0	0.166667	31991	0	0.166667	10157534	0.000000
318661132	14982	88	2064.683334	31837	0	0.166667	31862	0	0.166667	10142410	0.000000
318676324	15026	84	2082.240218	31872	0	0.166667	31678	0	0.166667	10127248	0.000000
318673777	14955	76	2067.873993	31848	0	0.166667	31938	4	0.403699	10112126	0.000000
318679291	15260	66	2075.867721	31773	0	0.166667	31984	0	0.197108	10097119	0.000000
318660918	16315	93	2091.977001	31783	0	0.166667	31866	0	0.168175	10082017	0.000000
318684875	15640	93	2101.168215	31827	0	0.166667	31848	0	0.166741	10066917	0.000000
318661495	16465	76	2105.569293	31904	0	0.166667	31804	0	0.168441	10051931	0.000000
318661115	17307	94	2113.119027	31924	0	0.166667	31832	6	0.297182	10036968	0.000000
318656000	16681	114	2116.537102	31759	0	0.166667	31978	0	0.254733	10022046	0.000000
318674125	16539	82	2115.281802	31870	0	0.166667	31836	0	0.171031	10007410	0.000000
318651655	15693	90	2110.230869	31941	0	0.166667	31887	0	0.166883	9992384	0.000000
318660281	17637	84	2115.174424	32057	2	0.197346	31940	1	0.246870	9977382	0.000000
318646027	18961	95	2142.758674	31739	1	0.483647	31768	0	0.204404	9962863	0.000000
318664516	17764	95	2162.539938	31626	0	0.183204	31835	0	0.168537	9948066	0.000000
318663379	16288	94	2139.594965	31884	0	0.167486	31833	0	0.166759	9933294	0.000000
318668916	17225	99	2115.174905	31905	0	0.166707	32000	0	0.166671	9918753	0.000000
318668079	18412	90	2122.533123	31618	0	0.166669	31833	0	0.166667	9904064	0.000000
318653916	18525	91	2156.510707	31673	0	0.166667	31764	0	0.166667	9889584	0.000000
318675840	17860	77	2154.312259	32035	0	0.166667	31803	0	0.166667	9874874	0.000000
318676099	17398	79	2126.176581	31991	1	0.192641	31931	0	0.166667	9860266	0.000000
318656550	17175	92	2130.274182	31668	7	0.400029	31875	0	0.166667	9845609	0.000000
318671287	18701	81	2141.077034	31784	0	0.233053	31960	0	0.166667	9830830	0.000000
318674919	19760	120	2159.950741	31975	0	0.169957	31932	0	0.166667	9816376	0.000000
318667702	20881	115	2181.441143	32092	0	0.215792	31789	0	0.166667	9801820	0.000000
318664069	18912	100	2215.232990	31836	0	0.169101	31780	0	0.166667	9787462	0.000000
318659637	18092	102	2165.076999	31911	0	0.166787	31726	0	0.166667	9773011	0.000000
318670371	18475	102	2161.120192	31759	0	0.166673	31688	1	0.166667	9758618	0.000000
318659260	16839	77	2163.196541	31897	0	0.166667	31680	0	0.166667	9744205	-1.#IND00
318669510	17166	92	2143.831013	31855	0	0.166667	32037	0	0.166667	9730072	-1.#IND00
318645213	17006	80	2126.580131	31993	0	0.166667	31794	0	0.166667	9715563	-1.#IND00
318679352	17344	101	2120.301720	31843	0	0.166667	32026	0	0.166667	9701261	-1.#IND00
318646527	18435	87	2144.352055	31815	1	0.168440	31926	0	0.166667	9686684	-1.#IND00
318665169	19396	77	2160.211451	32056	0	0.166755	31746	0	0.167837	9672391	-1.#IND00
318664135	19515	102	2181.530499	31845	0	0.180551	31971	0	0.166725	9658090	-1.#IND00
318642625	19606	98	2196.012783	31724	1	0.185894	31882	0	0.166670	9643523	-1.#IND00
318664069	18915	89	2184.400455	31606	4	0.231786	31703	0	0.166667	9629004	-1.#IND00
318649011	17150	87	2143.884662	31565	0	0.180011	31866	0	0.166667	9614682	-1.#IND00
318662866	15890	77	2126.256193	31905	1	0.289592	31795	0	0.166667	9600218	-1.#IND00
318683158	16787	80	2104.549205	31902	1	0.214589	32076	0	0.166667	9586005	-1.#IND00
318666360	17030	93	2116.590326	31969	0	0.169042	31901	0	0.166667	9571953	-1.#IND00
318651447	19448	90	2145.840843	32134	0	0.166784	31897	0	0.166667	9557783	-1.#IND00
318650930	20802	119	2197.105320	32089	0	0.166673	32011	0	0.203133	9543612	-1.#IND00
318658961	21019	109	2221.081905	31878	0	0.166667	31852	0	0.168474	9529397	-1.#IND00
318659279	20657	125	2214.893787	32067	0	0.166667	32003	0	0.166756	9515441	-1.#IND00
318650306	19928	94	2212.251747	31921	4	0.232972	31914	0	0.166671	9501214	-1.#IND00
318647940	19519	107	2190.239720	31814	0	0.171118	32013	1	0.168203	9487015	-1.#IND00
318673404	19600	105	2172.925762	31686	0	0.166887	31844	0	0.166743	9472461	-1.#IND00
318644121	18810	90	2174.728703	31897	0	0.166678	31648	0	0.166670	9458722	-1.#IND00
318688624	19193	96	2169.019223	31736	0	0.166667	32029	12	0.367273	9444786	-1.#IND00
318654132	17191	96	2150.171331	31682	0	0.166667	31989	1	0.444592	9430797	-1.#IND00
318647559	17383	73	2139.606239	31955	0	0.166667	31857	0	0.181970	9416885	-1.#IND00
318666496	16240	89	2125.460233	31926	0	0.166667	31882	0	0.167425	9402997	-1.#IND00
318690901	16026	74	2124.515563	31807	0	0.166667	31829	0	0.166704	9389241	-1.#IND00
318668115	16643	104	2117.676702	31627	0	0.166667	31847	0	0.166669	9375511	-1.#IND00
318653242	17700	91	2115.173734	31986	0	0.166667	31797	6	0.209296	9361485	-1.#IND00
318661107	17427	96	2119.724754	32137	1	0.166667	31845	3	0.520474	9347580	-1.#IND00
318646589	17387	90	2126.843552	31734	0	0.167559	31966	0	0.186751	9333835	-1.#IND00
318680735	16596	86	2131.956465	31867	0	0.166711	31918	0	0.167662	9320134	-1.#IND00
318673511	16500	86	2122.718751	32007	0	0.166669	31888	0	0.166716	9306342	-1.#IND00
318660307	15858	80	2110.073958	31676	0	0.166667	31849	8	0.391407	9292516	-0.000371
318671596	16268	94	2114.498720	31876	0	0.197293	31647	0	0.257001	9278800	0.000087
318663776	15997	75	2116.082093	32014	1	0.168417	31864	0	0.171144	9265029	0.000492
318666980	16245	82	2114.048990	32108	0	0.166753	31939	0	0.166889	9251257	0.000598
318674831	16782	90	2104.663674	31856	0	0.166671	32007	0	0.253416	9237456	0.000582
318652744	16799	81	2105.146060	31842	0	0.166667	31794	0	0.229655	9223785	0.000714
318670858	17860	96	2127.803570	31586	0	0.167916	31677	0	0.306535	9210164	0.000894
318660079	18719	100	2160.878852	31976	0	0.166729	31847	0	0.173599	9196335	0.000777
318689853	18851	90	2174.612611	31827	1	0.166670	31815	0	0.167010	9182755	0.001066
318672358	19305	96	2171.834780	31895	1	0.166667	31823	0	0.166684	9169083	0.000765
318650971	20103	112	2182.744822	31999	0	0.240515	31888	0	0.166668	9155487	0.000502
318654188	19409	120	2193.231954	31906	0	0.170327	31815	1	0.332936	9141734	0.000279
318657859	20047	92	2187.246787	32005	0	0.166848	31847	0	0.177245	9128230	0.000179
318655175	19566	90	2196.399313	31931	0	0.166676	31748	5	0.270755	9114659	0.000344
318642807	20277	117	2183.041290	31910	0	0.166667	31634	0	0.174568	9100987	0.000891
318639333	19449	94	2176.658393	31884	0	0.166667	31984	0	0.167058	9087550	0.001239
318646192	18408	92	2159.272590	31985	0	0.166667	31680	0	0.166686	9074066	0.001331
318652288	17766	81	2157.295485	31802	1	0.190011	32009	0	0.166668	9060672	0.001138
318672691	17214	79	2135.154318	31972	0	0.180271	31724	0	0.166667	9047278	0.001195
318653605	19127	93	2149.922131	31633	0	0.167341	31900	0	0.166667	9033808	0.001393
318667347	19779	98	2171.202242	31766	0	0.166700	32139	0	0.166667	9020515	0.000931
318630298	19728	99	2194.415129	31931	0	0.166668	31825	0	0.166667	9007338	0.001102
318656913	19053	103	2180.712330	32026	1	0.355361	31902	0	0.166667	8993983	0.001058
318660751	18845	125	2179.130069	31960	0	0.176019	32095	0	0.166667	8980588	0.001110
318665016	18090	81	2164.610115	31885	0	0.167130	31914	0	0.182507	8967065	0.001434
318659869	17496	87	2148.772792	31571	0	0.166690	32118	0	0.167452	8953712	0.001303
318665605	17921	101	2133.133805	32058	0	0.166668	32150	0	0.166706	8940482	0.001387
318658141	18056	78	2145.180530	31967	0	0.166667	31877	0	0.166669	8927347	0.000834
npatches	nstrain	runtime	dt	init_x	init_y	init_y_blood	init_z	init_S	beta0	beta1	beta2	beta3	mean_beta	B	d	delta	delta_blood	b[0]	mut	m	CTL	c	g	epsilon	k	het	lambda	rho	omega	x_max	patch.dyna	DELTA	A	VA
10000	1	100.000000	0.001000	21900	9499	5000000	0.001000	10000000	5.353056	5.264699	7.926111	7.202229	7	800000000	0.010000	1.000000	432.000000	80000	0.000050	0.004800	0	0.500000	0.000000	2.500000	13.000000	0.500000	0.001000	0.001000	0.010000	31872	0	10.000000	7.000000	1.000000
sus	inf	inf_blood	z	x[0]	y[0][0]	z[0]	x[1]	y[1][0]	z[1]	S[0]	synchrony
219000000	94990000	5000000	10.000000	21900	9499	0.001000	21900	9499	0.001000	10000000	0.000000
235934427	17814302	94167	3941.516320	26277	1000	0.394152	26485	1000	0.394152	10270709	0.000000
304323764	830156	4219	6318.398258	31258	18	0.632580	31266	11	0.632580	10290378	0.000000
317162869	27664	132	4670.555804	31958	0	0.240717	31719	0	0.321285	10276923	0.000000
318581368	1919	5	2161.942814	31931	0	0.170337	31781	0	0.174330	10261818	0.000000
318724075	868	4	1741.366196	31977	0	0.166849	32006	0	0.167046	10246493	0.000000
318733519	1020	9	1698.351377	31687	0	0.166676	31674	0	0.166685	10231122	0.000000
318719861	1163	5	1702.254320	31750	0	0.166667	31994	0	0.166668	10215612	0.000000
318739992	1827	13	1707.616290	31941	0	0.166667	31628	0	0.166667	10200459	0.000000
318719866	2412	14	1717.854913	31976	0	0.166667	31887	0	0.166667	10185034	0.000000
318705267	2864	12	1735.019301	31751	0	0.166667	31728	0	0.166667	10169698	0.000000
318714653	2695	6	1750.625060	31747	0	0.166667	31775	0	0.166667	10154553	0.000000
318694050	2757	15	1747.993681	31949	0	0.166667	32065	0	0.166667	10139147	0.000000
318704692	4144	22	1759.582471	31814	0	0.166667	31813	0	0.166667	10124031	0.000000
318725743	4462	26	1779.959430	32022	0	0.166667	31970	0	0.183077	10109022	0.000000
318688363	4111	19	1785.610012	31740	0	0.166796	31894	0	0.167480	10093967	0.000000
318708960	3895	16	1782.371131	32051	0	0.166673	32027	0	0.172766	10078985	0.000000
318740623	4005	21	1786.967614	31913	0	0.166667	31955	0	0.166969	10063958	0.000000
318692786	4009	17	1782.756809	31616	0	0.166667	32090	0	0.166682	10048983	0.000000
318704003	3622	18	1778.090785	31692	0	0.166667	32007	0	0.166667	10034018	0.000000
318706571	2795	8	1764.482621	31827	0	0.166667	31956	0	0.166667	10018948	0.000000
318722596	3095	14	1755.827877	31637	0	0.166667	31501	0	0.166667	10003806	0.000000
318690394	3202	15	1757.712188	31769	0	0.166667	31805	0	0.166667	9988834	0.000000
318714972	3164	18	1767.960392	31859	0	0.166667	32122	0	0.166667	9973969	0.000000
318709018	3435	20	1765.735710	31778	0	0.166667	32008	0	0.166667	9959094	0.000000
318722506	2966	11	1760.482113	31728	0	0.166667	31989	0	0.166667	9944133	0.000000
318705470	2444	19	1753.770581	31917	0	0.166667	31764	0	0.166667	9929233	0.000000
318720143	2527	16	1745.804198	31871	0	0.166667	31929	0	0.166667	9914512	0.000000
318734811	1961	10	1733.015917	32060	0	0.166667	31938	0	0.166667	9899656	0.000000
318712879	2223	9	1727.133717	32139	0	0.166667	31997	0	0.166667	9884910	0.000000
318726520	2318	18	1729.148513	31877	0	0.166667	31892	0	0.166667	9870261	0.000000
318712667	2120	8	1732.944654	31914	0	0.166667	31944	0	0.166667	9855556	0.000000
318748472	2137	11	1728.144311	31941	0	0.166667	32064	0	0.166667	9840937	0.000000
318698810	3039	19	1739.397287	31824	0	0.170213	32046	0	0.166667	9826208	0.000000
318696582	2708	9	1744.933950	31835	0	0.166842	31700	0	0.166667	9811542	0.000000
318720410	2898	13	1747.085057	31929	0	0.166675	31759	0	0.166667	9796966	0.000000
318717618	3800	15	1760.591187	31877	0	0.166667	31989	0	0.166667	9782366	0.000000
318730952	3605	17	1769.481729	31716	0	0.166667	32001	0	0.166667	9767781	0.000000
318717048	3792	18	1772.762539	31975	0	0.166667	31792	0	0.166667	9753020	0.000000
318710631	3741	17	1784.289315	31792	0	0.166667	31842	0	0.166667	9738581	0.000000
318706992	2966	15	1774.966120	31867	0	0.166667	31654	0	0.166667	9724101	-1.#IND00
318727905	3354	19	1762.122600	31748	0	0.166667	31967	0	0.166667	9709480	-1.#IND00
318736060	3688	14	1769.759792	31723	0	0.166667	31836	0	0.166667	9695033	-1.#IND00
318719174	3563	26	1771.980455	31796	0	0.166667	31492	0	0.166667	9680660	-1.#IND00
318708780	4663	28	1780.329226	31912	0	0.166667	31790	0	0.166667	9666022	-1.#IND00
318736646	3983	17	1785.196541	32135	0	0.166667	31868	0	0.166667	9651682	-1.#IND00
318714663	4347	35	1784.459929	31824	0	0.166667	31944	0	0.166667	9637265	-1.#IND00
318726665	3921	31	1781.485336	31752	0	0.166667	32070	0	0.166667	9622974	-1.#IND00
318704544	3323	17	1778.474127	31961	0	0.166667	31798	0	0.166667	9608595	-1.#IND00
318707478	2788	13	1769.481894	32019	0	0.166667	31785	0	0.166667	9594222	-1.#IND00
318705599	2503	10	1748.597157	31878	0	0.166667	32026	0	0.166667	9579888	-1.#IND00
318731849	2738	12	1746.046846	31779	0	0.166667	31784	0	0.166667	9565569	-1.#IND00
318714804	3222	14	1754.269182	31884	0	0.166667	31703	0	0.166667	9551235	-1.#IND00
318686022	3242	16	1763.357971	31807	0	0.166667	31880	0	0.166667	9537019	-1.#IND00
318707650	3424	8	1764.071147	31825	0	0.166667	31689	0	0.166667	9522988	-1.#IND00
318705072	3084	15	1769.594693	31797	0	0.166667	31639	0	0.166667	9508751	-1.#IND00
318685454	2825	16	1761.670335	31760	0	0.166667	31904	0	0.166667	9494492	-1.#IND00
318707082	3027	15	1753.389982	31828	0	0.166667	32037	0	0.166667	9480206	-1.#IND00
318704798	3062	14	1755.534964	32133	0	0.166667	31929	0	0.166667	9465952	-1.#IND00
318690076	3829	21	1766.453180	31831	0	0.166667	31974	0	0.166667	9451897	-1.#IND00
318710337	3766	17	1769.327757	31924	0	0.166667	31928	0	0.166667	9437609	-1.#IND00
318729146	4013	22	1779.860987	31991	0	0.166667	31934	0	0.166667	9423516	-1.#IND00
318692935	4624	20	1783.062616	31649	0	0.166667	31792	0	0.166667	9409300	-1.#IND00
318694270	4337	20	1793.071625	31815	0	0.166667	31846	0	0.166667	9395146	-1.#IND00
318702311	3924	28	1788.940016	31873	0	0.166667	31722	0	0.166667	9380944	-1.#IND00
318729539	3569	5	1781.939712	31882	0	0.166667	31925	0	0.166667	9366870	-1.#IND00
318741690	3000	12	1769.775743	31867	0	0.166667	31760	0	0.166667	9352741	-1.#IND00
318710323	2633	10	1757.287309	31815	0	0.166667	31864	0	0.166667	9338911	-1.#IND00
318724867	3214	15	1750.343671	31989	0	0.166667	31954	0	0.166667	9324955	-1.#IND00
318728563	3354	19	1755.617389	31901	0	0.166667	31699	0	0.166667	9310914	-1.#IND00
318716477	3930	24	1771.479026	31810	0	0.166667	31638	0	0.166667	9297127	-1.#IND00
318742294	3668	10	1768.862258	32029	0	0.166667	31821	0	0.166667	9283198	-1.#IND00
318712284	3273	22	1775.335159	31844	0	0.166667	32000	0	0.166667	9269319	-1.#IND00
318697062	3543	14	1773.825303	31847	0	0.166667	31964	0	0.166667	9255286	-1.#IND00
318711380	3293	15	1771.145448	31827	0	0.166667	31940	0	0.166667	9241579	-1.#IND00
318706569	3270	13	1763.374954	32005	0	0.166667	31842	0	0.166667	9227631	-1.#IND00
318711045	3573	14	1757.261454	32044	2	0.173722	31893	0	0.166667	9213822	-1.#IND00
318728987	2967	13	1766.161459	31970	0	0.169625	31923	0	0.166667	9200126	-1.#IND00
318721828	3260	16	1759.772417	32062	0	0.166813	31768	0	0.166667	9186729	-1.#IND00
318702288	3861	22	1765.650986	31719	6	0.300151	32072	0	0.166667	9172972	-1.#IND00
318727361	3663	23	1775.218501	32020	0	0.261345	31812	0	0.166667	9159296	-1.#IND00
318726744	3024	16	1769.082355	31971	0	0.171359	31978	0	0.166667	9145493	-1.#IND00
318717768	2875	12	1758.909960	31755	0	0.166899	31941	0	0.166667	9131906	-1.#IND00
318722206	3082	17	1755.199305	31821	0	0.166678	31936	0	0.166667	9118084	-1.#IND00
318701054	3073	9	1757.445017	32041	0	0.166667	31838	0	0.166667	9104591	-1.#IND00
318722300	3356	21	1759.761885	32075	0	0.166667	31861	0	0.186596	9090969	-1.#IND00
318709058	3667	14	1762.653578	31842	0	0.166667	31981	0	0.167654	9077405	-1.#IND00
318731417	4059	24	1775.429202	31811	0	0.166667	31628	0	0.166716	9063800	-1.#IND00
318712442	4024	23	1785.554025	31717	0	0.166667	31906	0	0.166669	9050090	-1.#IND00
318699382	3485	21	1779.919683	31819	0	0.166667	31664	0	0.166667	9036523	-1.#IND00
318698383	3707	19	1770.869707	31828	0	0.166667	31812	0	0.166667	9023301	-1.#IND00
318708640	3874	25	1768.012717	31976	0	0.166667	31854	0	0.166667	9009877	-1.#IND00
318693759	3193	19	1773.458578	31990	0	0.166667	31915	0	0.166667	8996434	-1.#IND00
318704965	3773	15	1766.212356	31922	0	0.166667	31725	0	0.166667	8982866	-1.#IND00
318705071	4264	16	1782.596259	31701	0	0.166667	31954	0	0.166667	8969335	-1.#IND00
318707315	3203	22	1783.705017	31926	0	0.166667	31965	0	0.166667	8956045	-1.#IND00
318701933	2705	11	1760.799027	31899	0	0.166667	31764	0	0.166667	8942537	-1.#IND00
318711846	2588	13	1744.775375	31847	0	0.166667	31720	0	0.166667	8929059	-1.#IND00
318705343	2659	14	1743.315445	31959	0	0.166667	31972	0	0.166667	8915852	-1.#IND00
318735809	2803	18	1751.203672	31963	0	0.166667	31955	0	0.166667	8902603	-1.#IND00
npatches	nstrain	runtime	dt	init_x	init_y	init_y_blood	init_z	init_S	beta0	beta1	beta2	beta3	mean_beta	B	d	delta	delta_blood	b[0]	mut	m	CTL	c	g	epsilon	k	het	lambda	rho	omega	x_max	patch.dyna	DELTA	A	VA
10000	1	100.000000	0.001000	21900	9499	5000000	0.001000	10000000	7.239060	7.619638	6.181366	6.947329	7	800000000	0.010000	1.000000	432.000000	80000	0.000050	0.004800	0	0.500000	0.000000	2.500000	14.000000	0.500000	0.001000	0.001000	0.010000	31872	0	10.000000	7.000000	1.000000
sus	inf	inf_blood	z	x[0]	y[0][0]	z[0]	x[1]	y[1][0]	z[1]	S[0]	synchrony
219000000	94990000	5000000	10.000000	21900	9499	0.001000	21900	9499	0.001000	10000000	0.000000
240535869	15026423	79070	3941.516320	23682	1514	0.394152	22913	1780	0.394152	10259095	0.000000
306673385	492617	2621	6274.100314	31023	28	0.632580	30676	10	0.632580	10271421	0.000000
317550617	10005	35	3810.719831	31693	0	0.383098	32090	0	0.274275	10257200	0.000000
318625787	940	2	1909.789519	31766	0	0.177394	31914	0	0.172000	10241940	0.000000
318713250	859	4	1710.702775	31814	0	0.167198	31902	0	0.166931	10226700	0.000000
318733617	845	0	1697.832030	31788	0	0.166693	31680	0	0.166680	10211385	0.000000
318726427	741	3	1693.691788	31910	0	0.166668	31983	0	0.166667	10195996	0.000000
318724523	982	7	1695.797854	31843	0	0.166667	31707	0	0.166667	10180725	0.000000
318708035	957	6	1696.932776	31839	0	0.166667	31749	0	0.166667	10165507	0.000000
318715083	1061	7	1699.746382	31859	0	0.166667	31879	0	0.166667	10150375	0.000000
318706956	879	6	1697.691885	31831	0	0.166667	31987	0	0.166667	10135429	0.000000
318717296	1044	2	1696.864963	31721	0	0.166667	31966	0	0.166667	10120282	0.000000
318741633	883	3	1698.882175	31762	0	0.166667	31999	0	0.166667	10105190	0.000000
318727845	838	4	1696.671361	31731	0	0.166667	31740	0	0.166667	10090032	0.000000
318716387	1031	5	1697.101239	31945	0	0.166667	31989	0	0.166667	10074971	0.000000
318736150	801	5	1695.802353	31734	0	0.166667	31924	0	0.166667	10059757	0.000000
318724908	796	3	1689.147376	31873	0	0.166667	31825	0	0.166667	10044566	0.000000
318717992	763	12	1692.788008	31644	0	0.166667	31785	0	0.166667	10029556	0.000000
318738982	610	2	1692.049573	31898	0	0.166667	31950	0	0.166667	10014429	0.000000
318728902	705	3	1689.983727	32001	0	0.166667	31838	0	0.166667	9999446	0.000000
318717816	485	2	1689.226793	31775	0	0.166667	32061	0	0.166667	9984579	0.000000
318723930	443	0	1682.336791	31722	0	0.166667	31777	0	0.166667	9969692	0.000000
318724277	370	1	1682.080168	31785	0	0.166667	31925	0	0.166667	9954807	0.000000
318736627	546	1	1684.538744	31991	0	0.166667	31853	0	0.166667	9939861	0.000000
318731636	690	3	1687.316301	31758	0	0.166667	32144	0	0.166667	9924795	0.000000
318722623	461	3	1685.568867	31850	0	0.166667	31910	0	0.166667	9910054	0.000000
318717686	613	5	1684.927967	31922	0	0.166667	31775	0	0.166667	9895359	0.000000
318703936	751	3	1688.892614	31818	0	0.166667	31894	0	0.166667	9880622	0.000000
318717707	559	9	1688.048320	32070	0	0.166667	31985	0	0.166667	9865652	0.000000
318713435	885	2	1687.753828	31944	0	0.166667	31871	0	0.166667	9850936	0.000000
318742098	1051	5	1693.170767	31861	0	0.166667	31673	0	0.166667	9836213	0.000000
318719730	927	5	1699.644885	31758	0	0.166667	31882	0	0.166667	9821483	0.000000
318713096	1155	7	1704.018983	31944	0	0.166667	31696	0	0.166667	9806650	0.000000
318736929	753	7	1696.150887	32027	0	0.166667	31936	0	0.166667	9791820	0.000000
318719404	687	5	1691.635840	31792	0	0.166667	32027	0	0.166667	9777136	0.000000
318724970	967	5	1693.703930	31996	0	0.166667	31902	0	0.166667	9762492	0.000000
318717668	819	2	1694.943553	31965	0	0.166667	31716	0	0.166667	9748010	0.000000
318713826	1068	8	1696.345447	31848	0	0.166667	31888	0	0.166667	9733131	0.000000
318731961	756	3	1696.325141	32061	0	0.166667	31920	0	0.166667	9718491	0.000000
318706384	811	0	1692.651140	31780	0	0.166667	31955	0	0.166667	9704094	-1.#IND00
318711912	752	5	1693.548161	31763	0	0.166667	31874	0	0.166667	9689755	-1.#IND00
318726086	719	5	1695.023735	31756	0	0.166667	31936	0	0.166667	9675400	-1.#IND00
318716985	857	4	1693.648502	31869	0	0.166667	31997	0	0.166667	9660964	-1.#IND00
318722833	1266	8	1698.302253	31714	0	0.166667	31898	0	0.166667	9646565	-1.#IND00
318727691	1056	3	1704.815784	31745	0	0.166667	31736	0	0.166667	9632122	-1.#IND00
318719857	824	4	1700.901021	31743	0	0.166667	31970	0	0.166667	9617554	-1.#IND00
318731541	830	3	1694.121965	31808	0	0.166667	31947	0	0.166667	9603225	-1.#IND00
318722402	985	3	1696.297170	32027	0	0.166667	31854	0	0.166667	9588570	-1.#IND00
318708955	975	5	1698.840142	31792	0	0.166667	31636	0	0.166667	9574245	-1.#IND00
318724394	1005	0	1700.436482	31867	0	0.166667	31777	0	0.166667	9559853	-1.#IND00
318729725	941	5	1696.102914	32051	0	0.166667	31873	0	0.166667	9545537	-1.#IND00
318704552	1024	5	1701.651922	31902	0	0.166667	32049	0	0.166667	9531287	-1.#IND00
318737977	967	7	1696.172458	31823	0	0.166667	31789	0	0.166667	9517040	-1.#IND00
318708342	875	5	1696.797380	31581	0	0.166667	31751	0	0.166667	9502689	-1.#IND00
318714598	1002	3	1701.445611	31981	0	0.166667	31958	0	0.166667	9488231	-1.#IND00
318701848	780	5	1692.979838	32071	0	0.166667	31859	0	0.166667	9474046	-1.#IND00
318712375	1043	2	1696.953447	31954	0	0.166667	32108	0	0.166667	9459799	-1.#IND00
318699225	804	4	1696.637968	32067	0	0.166667	31986	0	0.166667	9445476	-1.#IND00
318726537	699	5	1692.054681	32010	0	0.166667	31821	0	0.166667	9431139	-1.#IND00
318739618	892	6	1691.720888	31860	0	0.166667	31917	0	0.166667	9417086	-1.#IND00
318719343	783	7	1692.838404	31519	0	0.166667	31733	0	0.166667	9402904	-1.#IND00
318720007	461	1	1687.195586	31823	0	0.166667	31981	0	0.166667	9389025	-1.#IND00
318724576	540	2	1684.530460	31850	0	0.166667	31922	0	0.166667	9374961	-1.#IND00
318727435	545	1	1687.729729	31972	0	0.166667	31966	0	0.166667	9360893	-1.#IND00
318712038	471	5	1684.231897	32003	0	0.166667	31751	0	0.166667	9346844	-1.#IND00
318731756	780	6	1688.867281	31739	2	0.167083	31756	0	0.166667	9332791	-1.#IND00
318722575	977	3	1695.875698	31792	4	0.313919	31937	0	0.166667	9318890	-1.#IND00
318731619	937	4	1694.073004	31856	0	0.284366	31636	0	0.166667	9304934	-1.#IND00
318721623	832	4	1694.410909	31936	0	0.172500	31912	0	0.166667	9291054	-1.#IND00
318723381	1026	6	1695.889843	31808	0	0.166956	31976	0	0.166667	9277091	-1.#IND00
318717174	953	0	1699.316882	31837	0	0.166681	31830	0	0.166667	9263199	-1.#IND00
318722780	859	3	1698.122287	31790	0	0.166667	31766	0	0.166667	9249254	-1.#IND00
318714936	689	1	1691.764066	31743	0	0.166667	31925	0	0.166667	9235317	-1.#IND00
318717043	694	6	1691.430209	31851	0	0.166667	31926	0	0.166667	9221712	-1.#IND00
318745215	939	6	1694.613574	31826	0	0.166667	31865	0	0.166667	9207893	-1.#IND00
318728106	950	9	1696.954872	31678	0	0.166667	32072	0	0.166667	9194161	-1.#IND00
318697206	1160	2	1696.545698	31887	0	0.166667	31820	0	0.166667	9180417	-1.#IND00
318731416	834	4	1698.917487	31918	0	0.166667	31986	0	0.166667	9166459	-1.#IND00
318745652	641	4	1690.482696	31943	0	0.166667	31832	0	0.166667	9152677	-1.#IND00
318719508	662	5	1692.770621	31961	0	0.166667	31757	0	0.166667	9139168	-1.#IND00
318706306	571	4	1687.928952	31717	0	0.166667	31691	0	0.166667	9125780	-1.#IND00
318718474	636	4	1684.102790	31574	0	0.166667	32051	0	0.166667	9111996	-1.#IND00
318726573	429	3	1687.712360	31843	0	0.166667	31829	0	0.166667	9098332	-1.#IND00
318738376	391	2	1682.165615	31827	0	0.166667	32082	0	0.166667	9084918	-1.#IND00
318722434	479	3	1683.197623	31781	0	0.166667	31844	0	0.166667	9071216	-1.#IND00
318728946	429	2	1685.397644	31921	0	0.166667	31852	0	0.166667	9057674	-1.#IND00
318722888	425	3	1680.991280	32081	0	0.166667	31621	0	0.166667	9044075	-1.#IND00
318720905	430	0	1684.877182	32004	0	0.166667	31844	0	0.180033	9030422	-1.#IND00
318719198	481	2	1685.480737	32159	0	0.166667	31893	0	0.167329	9017020	-1.#IND00
318728199	512	5	1684.591715	31984	0	0.166667	31832	0	0.166700	9003571	-1.#IND00
318738383	830	7	1687.073337	31934	0	0.166667	31775	0	0.166668	8989996	-1.#IND00
318706848	759	4	1693.098255	31652	0	0.166667	31791	0	0.166667	8976445	-1.#IND00
318725164	757	6	1692.782401	31918	0	0.166667	31959	0	0.166667	8963098	-1.#IND00
318719035	825	4	1690.503733	31719	0	0.166667	31692	0	0.166667	8949455	-1.#IND00
318745212	802	4	1692.361712	31828	0	0.166667	31787	0	0.166667	8936142	-1.#IND00
318748642	703	3	1695.318768	31844	0	0.166667	32085	0	0.166667	8922944	-1.#IND00
318742186	934	6	1693.409235	31859	0	0.166667	31801	0	0.166667	8909471	-1.#IND00
318713639	1054	8	1696.813333	32004	0	0.166667	31510	0	0.166667	8896084	-1.#IND00
318712328	888	4	1695.826523	31974	0	0.166667	32192	0	0.166667	8882652	-1.#IND00
npatches	nstrain	runtime	dt	init_x	init_y	init_y_blood	init_z	init_S	beta0	beta1	beta2	beta3	mean_beta	B	d	delta	delta_blood	b[0]	mut	m	CTL	c	g	epsilon	k	het	lambda	rho	omega	x_max	patch.dyna	DELTA	A	VA
10000	1	100.000000	0.001000	21900	9499	5000000	0.001000	10000000	4.970080	3.724557	8.836165	5.962349	7	800000000	0.010000	1.000000	432.000000	80000	0.000050	0.004800	0	0.500000	0.000000	2.500000	15.000000	0.500000	0.001000	0.001000	0.010000	31872	0	10.000000	7.000000	1.000000
sus	inf	inf_blood	z	x[0]	y[0][0]	z[0]	x[1]	y[1][0]	z[1]	S[0]	synchrony
219000000	94990000	5000000	10.000000	21900	9499	0.001000	21900	9499	0.001000	10000000	0.000000
244880226	12638664	66552	3941.516320	27144	618	0.394152	28787	356	0.394152	10248906	0.000000
308550656	279414	1408	6132.632935	31386	4	0.632580	31672	0	0.413482	10255533	0.000000
317796996	3701	28	3075.574010	31886	0	0.197560	31683	0	0.180726	10240726	0.000000
318639663	468	3	1789.250843	31841	0	0.168198	32030	0	0.167363	10225603	0.000000
318696832	403	1	1687.596283	31897	0	0.166743	31910	0	0.166701	10210178	0.000000
318731179	495	0	1681.233340	32003	0	0.166670	31888	0	0.166668	10194762	0.000000
318707724	488	2	1684.880514	31905	0	0.166667	31707	0	0.166667	10179174	0.000000
318720132	450	1	1683.711519	31984	0	0.166667	31793	0	0.166667	10164018	0.000000
318722475	637	2	1686.312824	32057	0	0.166667	31923	0	0.166667	10148788	0.000000
318716076	517	2	1686.463253	32028	0	0.166667	31822	0	0.166667	10133573	0.000000
318727567	534	4	1685.717964	31982	0	0.166667	31756	0	0.166667	10118282	0.000000
318742830	406	1	1682.568593	31694	0	0.166667	31920	0	0.166667	10103365	0.000000
318720607	460	2	1683.934988	31924	0	0.166667	31857	0	0.166667	10088348	0.000000
318727967	388	3	1682.084625	31901	0	0.166667	31827	0	0.166667	10073193	0.000000
318737450	476	3	1680.536589	31836	0	0.166667	31930	0	0.166667	10058075	0.000000
318721558	584	3	1683.235900	31823	0	0.166667	31980	0	0.166667	10042847	0.000000
318699394	307	0	1683.589355	31992	0	0.166667	32013	0	0.166667	10027867	0.000000
318746151	239	1	1679.202020	31670	0	0.166667	31809	0	0.166667	10012801	0.000000
318712821	402	1	1677.666451	32046	0	0.166667	31892	0	0.166667	9997649	0.000000
318716837	383	1	1679.702888	31908	0	0.166667	32090	0	0.166667	9982621	0.000000
318726879	315	0	1681.123036	31862	0	0.166667	31802	0	0.166667	9967708	0.000000
318714136	266	4	1676.533134	31836	0	0.166667	31735	0	0.166667	9952635	0.000000
318755492	233	2	1676.126659	31840	0	0.166667	31808	0	0.166667	9937661	0.000000
318719605	335	2	1679.032705	31865	0	0.166667	31789	0	0.166667	9922783	0.000000
318732725	556	2	1686.098345	31665	0	0.166667	31966	0	0.166667	9907784	0.000000
318711768	478	2	1683.146846	31916	0	0.166667	31883	0	0.166667	9892978	0.000000
318715972	504	6	1684.053016	31961	0	0.166667	31812	0	0.166667	9878113	0.000000
318735823	462	1	1686.817200	31893	0	0.166667	31884	0	0.166667	9863329	0.000000
318735053	462	5	1681.396804	31816	0	0.166667	32025	0	0.166667	9848320	0.000000
318727379	555	2	1682.535200	31857	0	0.166667	31658	0	0.166667	9833297	0.000000
318739835	630	2	1683.893405	31664	0	0.166667	31780	0	0.166667	9818701	0.000000
318722279	623	3	1685.703191	31925	0	0.166667	31731	0	0.166667	9804073	0.000000
318695680	371	0	1683.227289	31922	0	0.166667	31867	0	0.166667	9789312	0.000000
318725486	336	1	1679.820401	32007	0	0.166667	31951	0	0.166667	9774564	0.000000
318711287	390	3	1682.279302	31921	0	0.166667	31852	0	0.166667	9759921	0.000000
318719830	348	4	1681.584546	31862	0	0.166667	31812	0	0.166667	9745316	0.000000
318727679	523	1	1682.776794	32115	0	0.166667	31943	0	0.166667	9730740	0.000000
318732831	553	4	1684.733041	32098	0	0.166667	31650	0	0.166667	9716139	0.000000
318744428	363	1	1683.598183	31917	0	0.166667	31911	0	0.166667	9701663	0.000000
318750981	460	3	1680.963913	31930	0	0.166667	31885	0	0.166667	9686956	-1.#IND00
318716188	383	3	1679.971004	31955	0	0.166667	31831	0	0.166667	9672285	-1.#IND00
318713209	474	3	1682.140703	31892	0	0.166667	31839	0	0.166667	9657649	-1.#IND00
318719759	531	1	1685.340582	32014	0	0.166667	31892	0	0.166667	9643160	-1.#IND00
318719210	665	4	1686.434454	31997	0	0.166667	31763	0	0.166667	9628797	-1.#IND00
318731239	613	3	1687.520836	32056	0	0.166667	31748	0	0.166667	9614466	-1.#IND00
318729144	634	3	1687.735304	31855	0	0.166667	31983	0	0.166667	9600052	-1.#IND00
318718860	386	1	1687.747553	31922	0	0.166667	32026	0	0.166667	9585645	-1.#IND00
318711069	403	3	1683.790937	31942	0	0.166667	31738	0	0.166667	9571151	-1.#IND00
318722970	593	5	1682.570219	31720	0	0.166667	31791	0	0.166667	9556747	-1.#IND00
318716854	371	4	1682.137289	31984	0	0.166667	31943	0	0.166667	9542167	-1.#IND00
318722027	299	4	1679.524353	31809	0	0.166667	31836	0	0.166667	9527922	-1.#IND00
318748830	218	0	1677.483744	31712	0	0.166667	31924	0	0.166667	9513757	-1.#IND00
318731113	240	0	1674.642848	31953	0	0.166667	31759	0	0.166667	9499409	-1.#IND00
318708426	284	2	1676.807164	31949	0	0.166667	32031	0	0.166667	9485081	-1.#IND00
318718822	351	1	1678.826263	32015	0	0.166667	31934	0	0.166667	9470962	-1.#IND00
318726288	317	0	1678.706123	31968	0	0.166667	31937	0	0.166667	9456921	-1.#IND00
318712390	562	2	1679.499231	31788	0	0.166667	32047	0	0.166667	9442827	-1.#IND00
318726239	491	6	1682.040423	31895	0	0.166667	31868	0	0.166667	9428752	-1.#IND00
318726050	407	2	1681.555683	31880	0	0.166667	31666	0	0.166667	9414879	-1.#IND00
318723103	425	3	1681.453200	31782	0	0.166667	31869	0	0.166667	9400878	-1.#IND00
318711179	307	1	1679.731310	31852	0	0.166667	31857	0	0.166667	9386702	-1.#IND00
318735584	257	1	1676.355587	31961	0	0.166667	31943	0	0.166667	9372624	-1.#IND00
318727353	308	2	1677.778494	32087	0	0.166667	31781	0	0.166667	9358548	-1.#IND00
318734031	438	3	1681.444516	31769	0	0.166667	32146	0	0.166667	9344579	-1.#IND00
318728563	432	2	1681.913939	31957	0	0.166667	31891	0	0.166667	9330686	-1.#IND00
318727158	536	1	1682.823673	31703	0	0.166667	31800	0	0.166667	9316748	-1.#IND00
318718984	668	2	1685.225032	31945	0	0.166667	32001	0	0.166667	9302910	-1.#IND00
318727307	579	2	1688.387772	31910	0	0.166667	31820	0	0.166667	9289156	-1.#IND00
318729632	318	2	1681.687211	31989	0	0.166667	31950	0	0.166667	9275167	-1.#IND00
318749052	346	1	1677.861209	32014	0	0.166667	31960	0	0.166667	9261426	-1.#IND00
318731201	485	2	1679.667849	31779	0	0.166667	31977	0	0.166667	9247490	-1.#IND00
318720382	444	5	1681.009475	31725	0	0.166667	31869	0	0.166667	9233729	-1.#IND00
318735637	506	1	1681.278749	31931	0	0.166667	31881	0	0.166667	9219820	-1.#IND00
318729080	480	1	1682.515011	32001	0	0.166667	31761	0	0.166667	9206001	-1.#IND00
318720206	362	4	1683.251328	31908	0	0.166667	31648	0	0.166667	9192344	-1.#IND00
318722102	367	4	1680.665399	31788	0	0.166667	31649	0	0.166667	9178613	-1.#IND00
318730128	489	4	1681.886727	31821	0	0.166667	31995	0	0.166667	9164815	-1.#IND00
318723129	344	1	1680.291629	31975	0	0.166667	31864	0	0.166667	9150973	-1.#IND00
318712819	464	3	1682.402987	32033	0	0.166667	31915	0	0.166667	9137302	-1.#IND00
318732274	429	1	1683.998583	31883	0	0.166667	31759	0	0.166667	9123546	-1.#IND00
318736412	307	3	1681.565866	31644	0	0.166667	31837	0	0.166667	9109603	-1.#IND00
318713612	300	1	1677.954806	31885	0	0.166667	31897	0	0.166667	9095884	-1.#IND00
318710326	486	0	1680.948752	31976	0	0.166667	31731	0	0.166667	9081835	-1.#IND00
318726337	497	5	1682.985797	31961	0	0.166667	31722	0	0.166667	9068339	-1.#IND00
318716044	364	4	1682.103901	31769	0	0.166667	31810	0	0.166667	9054732	-1.#IND00
318732560	353	1	1679.909880	31844	0	0.166667	31796	0	0.166667	9041151	-1.#IND00
318741034	307	2	1678.925720	32124	0	0.166667	31832	0	0.166667	9027569	-1.#IND00
318704438	526	3	1679.351035	31804	0	0.166667	31700	1	0.199316	9014229	-1.#IND00
318738653	512	1	1681.522048	31652	0	0.166667	31836	0	0.176637	9000544	-1.#IND00
318732488	587	3	1682.866725	31888	0	0.166667	31748	0	0.167161	8986968	-1.#IND00
318723175	334	2	1683.430389	31597	0	0.166667	31806	0	0.166691	8973535	-1.#IND00
318709996	508	2	1683.503279	32030	0	0.166667	31803	0	0.166668	8960045	-1.#IND00
318727837	537	5	1681.235184	31895	0	0.166667	31935	0	0.166667	8946500	-1.#IND00
318712168	375	1	1680.909039	32070	0	0.166667	31974	0	0.166667	8933059	-1.#IND00
318732143	430	2	1679.578015	31830	0	0.166667	31928	0	0.166667	8919792	-1.#IND00
318731253	329	0	1679.685481	31762	0	0.166667	31998	0	0.166667	8906484	-1.#IND00
318727995	426	3	1679.379867	32012	0	0.166667	31857	0	0.166667	8893193	-1.#IND00
318729367	541	2	1681.718049	32022	0	0.181015	31955	0	0.166667	8879695	-1.#IND00
318718301	460	1	1683.533470	31988	0	0.167378	31722	0	0.166667	8866301	-1.#IND00
npatches	nstrain	runtime	dt	init_x	init_y	init_y_blood	init_z	init_S	beta0	beta1	beta2	beta3	mean_beta	B	d	delta	delta_blood	b[0]	mut	m	CTL	c	g	epsilon	k	het	lambda	rho	omega	x_max	patch.dyna	DELTA	A	VA
10000	1	100.000000	0.001000	21900	9499	5000000	0.001000	10000000	9.570709	5.381201	5.787780	4.250406	7	800000000	0.010000	1.000000	432.000000	80000	0.000050	0.004800	0	0.500000	0.000000	2.500000	16.000000	0.500000	0.001000	0.001000	0.010000	31872	0	10.000000	7.000000	1.000000
sus	inf	inf_blood	z	x[0]	y[0][0]	z[0]	x[1]	y[1][0]	z[1]	S[0]	synchrony
219000000	94990000	5000000	10.000000	21900	9499	0.001000	21900	9499	0.001000	10000000	0.000000
247652248	10878239	56803	3941.516320	21470	1756	0.394152	27089	617	0.394152	10244703	0.000000
309695184	168038	894	5921.721366	30322	33	0.632580	31304	2	0.632580	10247197	0.000000
317941877	1530	8	2613.159808	31723	0	0.280409	31912	0	0.191214	10232059	0.000000
318652155	235	0	1739.613802	31883	0	0.172304	31796	0	0.167883	10216460	0.000000
318704161	206	1	1676.788580	31686	0	0.166946	31771	0	0.166727	10200940	0.000000
318704757	298	0	1676.558843	31691	0	0.166681	31848	0	0.166670	10185622	0.000000
318726505	407	1	1679.027108	31961	0	0.166667	31914	0	0.166667	10170395	0.000000
318718502	236	1	1679.400334	31916	0	0.166667	31843	0	0.166667	10155354	0.000000
318736636	173	1	1673.348976	31790	0	0.166667	32003	0	0.166667	10140075	0.000000
318716525	293	0	1674.991998	31788	0	0.166667	31942	0	0.166667	10124695	0.000000
318726595	292	1	1676.230084	31776	0	0.166667	31811	0	0.166667	10109417	0.000000
318755762	354	1	1679.493497	31917	0	0.166667	31871	0	0.166667	10094211	0.000000
318731195	246	2	1677.541352	31691	0	0.166667	31919	0	0.166667	10078893	0.000000
318747624	307	2	1677.661990	31775	0	0.166667	31988	0	0.166667	10063716	0.000000
318745610	357	1	1680.271520	31909	0	0.166667	31908	0	0.166667	10048708	0.000000
318741601	321	3	1678.730373	32078	0	0.166667	31883	0	0.166667	10033615	0.000000
318728264	316	2	1680.452217	32236	0	0.166667	31890	0	0.166667	10018571	0.000000
318726910	187	1	1678.102028	31842	0	0.166667	31895	0	0.166667	10003595	0.000000
318730442	228	0	1675.545665	31844	0	0.166667	31743	0	0.166667	9988849	0.000000
318716438	410	1	1675.913136	31730	0	0.166667	31823	0	0.166667	9973919	0.000000
318744733	454	5	1680.901044	31826	0	0.166667	31907	0	0.166667	9959028	0.000000
318709163	416	0	1682.456963	31662	0	0.166667	31856	0	0.166667	9944160	0.000000
318716975	393	3	1681.528546	31816	0	0.166667	31827	0	0.166667	9929109	0.000000
318727197	372	4	1680.448478	31853	0	0.166667	31890	0	0.166667	9914357	0.000000
318737497	214	0	1675.602538	31818	0	0.166667	31963	0	0.166667	9899368	0.000000
318750491	234	0	1672.547240	31982	2	0.175373	31878	0	0.166667	9884310	0.000000
318722630	326	1	1674.974894	31915	0	0.168013	31761	0	0.166667	9869498	0.000000
318746079	448	2	1680.643958	32004	0	0.166733	31837	0	0.166667	9854622	0.000000
318716466	396	3	1681.765336	32102	0	0.166670	31808	0	0.166667	9839828	0.000000
318694433	342	1	1680.566852	31999	0	0.166667	31974	0	0.166667	9824840	0.000000
318737279	463	4	1680.839522	31680	0	0.166667	31951	0	0.166667	9810029	0.000000
318719384	415	0	1682.463851	31769	0	0.166667	31860	0	0.166667	9795548	0.000000
318717662	305	1	1680.711348	32018	0	0.166667	31915	0	0.166667	9780567	0.000000
318742780	188	2	1676.273226	31818	0	0.166667	31807	0	0.166667	9765737	0.000000
318739844	203	1	1674.137107	32011	0	0.166667	32056	0	0.166667	9750979	0.000000
318722170	184	2	1675.561400	31843	0	0.166667	31936	0	0.166667	9736294	0.000000
318732935	237	1	1675.800523	31905	0	0.166667	31599	0	0.166667	9721640	0.000000
318722019	191	0	1674.396890	31773	0	0.166667	31892	0	0.166667	9707082	0.000000
318718072	281	2	1676.666340	31729	0	0.166667	31990	0	0.166667	9692476	0.000000
318696767	265	1	1677.260737	31946	0	0.166667	31916	0	0.166667	9677739	-1.#IND00
318707410	194	0	1675.790516	31818	0	0.166667	31714	0	0.166667	9663134	-1.#IND00
318712169	234	4	1675.043095	32286	0	0.166667	32060	0	0.166667	9648616	-1.#IND00
318701635	239	0	1676.369736	31924	0	0.166667	31729	0	0.166667	9634105	-1.#IND00
318726615	297	1	1675.154730	31795	0	0.166667	31984	0	0.166667	9619587	-1.#IND00
318741042	356	2	1678.808532	31898	0	0.166667	32191	0	0.166667	9605117	-1.#IND00
318711143	243	1	1678.141209	32298	0	0.166667	31725	0	0.166667	9590769	-1.#IND00
318735832	349	4	1677.458423	31996	0	0.166667	31949	0	0.166667	9576405	-1.#IND00
318728023	407	0	1681.415170	31953	0	0.166667	31912	0	0.166667	9562140	-1.#IND00
318724395	474	2	1680.553172	31892	0	0.166667	31732	0	0.166667	9547792	-1.#IND00
318727743	360	2	1682.493686	31810	0	0.166667	31838	0	0.166667	9533396	-1.#IND00
318727609	302	1	1678.470193	31924	0	0.166667	31954	0	0.166667	9519073	-1.#IND00
318705285	290	1	1677.727579	31712	0	0.166667	31946	0	0.166667	9504554	-1.#IND00
318714486	357	3	1678.755394	31808	0	0.166667	31680	0	0.166667	9490340	-1.#IND00
318711932	541	5	1683.635751	31700	0	0.166667	31862	0	0.166667	9476032	-1.#IND00
318735548	186	0	1678.873863	31886	0	0.166667	32150	0	0.166667	9461689	-1.#IND00
318718656	249	2	1673.323091	32191	0	0.166667	32097	0	0.166667	9447456	-1.#IND00
318747599	219	3	1676.169352	31828	0	0.166667	31899	0	0.166667	9433343	-1.#IND00
318725800	275	1	1675.698310	31803	0	0.166667	31857	0	0.166667	9419062	-1.#IND00
318719978	275	3	1677.335772	32044	0	0.166667	31780	0	0.166667	9404812	-1.#IND00
318731771	306	0	1676.518697	31777	0	0.166667	31692	0	0.166667	9390913	-1.#IND00
318721040	341	1	1678.028887	31744	0	0.166667	31890	0	0.166667	9376988	-1.#IND00
318707926	335	2	1678.329072	32126	0	0.166667	32089	0	0.166667	9362998	-1.#IND00
318713725	293	0	1678.558094	32041	0	0.166667	31712	0	0.166667	9348908	-1.#IND00
318702764	231	3	1677.928003	31956	0	0.166667	31946	0	0.166667	9334783	-1.#IND00
318729376	383	2	1679.305375	32019	0	0.166667	31909	0	0.166667	9320743	-1.#IND00
318734383	239	1	1678.792367	31703	0	0.166667	31870	0	0.166667	9306864	-1.#IND00
318727349	269	0	1679.580400	31820	0	0.166667	31836	0	0.166667	9292817	-1.#IND00
318720016	271	1	1678.642091	31892	0	0.166667	32067	0	0.166667	9279047	-1.#IND00
318713173	339	1	1678.307762	31959	0	0.166667	32107	0	0.166667	9265081	-1.#IND00
318709546	264	6	1678.977132	31762	0	0.166667	31883	0	0.166667	9251364	-1.#IND00
318731005	163	0	1674.927633	32048	0	0.166667	31983	0	0.166667	9237374	-1.#IND00
318711741	161	0	1674.495444	31848	0	0.166667	31963	0	0.166667	9223554	-1.#IND00
318736221	326	1	1678.096098	31864	0	0.166667	31794	0	0.166667	9209527	-1.#IND00
318723513	148	1	1675.852318	32037	0	0.166667	32005	0	0.166667	9195843	-1.#IND00
318694567	173	2	1673.436148	32024	0	0.166667	31721	0	0.166667	9182014	-1.#IND00
318716081	126	1	1673.625799	31869	0	0.166667	31860	0	0.166667	9168262	-1.#IND00
318725124	223	2	1672.667658	31816	0	0.166667	31877	0	0.166667	9154709	-1.#IND00
318711836	334	1	1675.839019	31968	0	0.166667	31676	0	0.166667	9140851	-1.#IND00
318709313	330	0	1679.181614	31850	0	0.166667	32182	0	0.166667	9127188	-1.#IND00
318735528	531	2	1680.136706	31917	0	0.166667	32040	0	0.166667	9113610	-1.#IND00
318706705	293	1	1683.082630	32103	0	0.166667	32070	0	0.166667	9099608	-1.#IND00
318710516	185	1	1677.180991	31859	0	0.166667	31953	0	0.166667	9085838	-1.#IND00
318729682	188	1	1675.228519	31898	0	0.166667	31928	0	0.166667	9072497	-1.#IND00
318733609	202	1	1674.254684	31896	0	0.166667	31866	0	0.166667	9058916	-1.#IND00
318736498	230	0	1673.488485	31826	0	0.166667	31895	0	0.166667	9045398	-1.#IND00
318738631	202	2	1674.897158	31779	0	0.166667	31696	0	0.166667	9032049	-1.#IND00
318711945	219	0	1674.996887	31961	0	0.166667	31917	0	0.166667	9018555	-1.#IND00
318721657	319	0	1677.082112	31797	0	0.166667	31810	0	0.166667	9004873	-1.#IND00
318726750	337	2	1677.374832	31746	0	0.166667	31962	0	0.166667	8991493	-1.#IND00
318720133	374	1	1680.139699	31790	0	0.166667	31869	0	0.166667	8977723	-1.#IND00
318702889	486	5	1679.664269	31821	0	0.166667	32021	0	0.166667	8964492	-1.#IND00
318719932	415	3	1682.016552	31809	0	0.166667	31896	0	0.166667	8951095	-1.#IND00
318737801	429	1	1681.443930	31809	0	0.166667	31887	0	0.166667	8937691	-1.#IND00
318737826	248	1	1678.341555	31866	0	0.166667	31704	0	0.166667	8924214	-1.#IND00
318728711	164	0	1674.938345	31538	0	0.166667	32046	0	0.166667	8910851	-1.#IND00
318737718	221	1	1674.773859	31714	0	0.166667	31516	0	0.166667	8897527	-1.#IND00
318700207	264	0	1676.126160	31902	0	0.166667	31719	0	0.166667	8884278	-1.#IND00
318713168	236	0	1677.300766	31984	0	0.166667	31907	0	0.166667	8871078	-1.#IND00
318732716	294	1	1677.515494	31962	0	0.166667	31876	0	0.166667	8857650	-1.#IND00
npatches	nstrain	runtime	dt	init_x	init_y	init_y_blood	init_z	init_S	beta0	beta1	beta2	beta3	mean_beta	B	d	delta	delta_blood	b[0]	mut	m	CTL	c	g	epsilon	k	het	lambda	rho	omega	x_max	patch.dyna	DELTA	A	VA
10000	1	100.000000	0.001000	21900	9499	5000000	0.001000	10000000	9.309610	4.528898	6.539487	4.031027	7	800000000	0.010000	1.000000	432.000000	80000	0.000050	0.004800	0	0.500000	0.000000	2.500000	17.000000	0.500000	0.001000	0.001000	0.010000	31872	0	10.000000	7.000000	1.000000
sus	inf	inf_blood	z	x[0]	y[0][0]	z[0]	x[1]	y[1][0]	z[1]	S[0]	synchrony
219000000	94990000	5000000	10.000000	21900	9499	0.001000	21900	9499	0.001000	10000000	0.000000
251223736	9164117	48421	3941.516320	22330	1483	0.394152	28351	314	0.394152	10235723	0.000000
310836841	94833	503	5623.087705	30670	14	0.632580	31623	1	0.522752	10234753	0.000000
318079525	885	3	2312.634878	31871	0	0.236835	31868	1	0.199921	10219441	0.000000
318663676	190	0	1712.622937	31816	0	0.170144	31927	0	0.168315	10204204	0.000000
318705545	221	1	1677.387737	31995	0	0.166839	32033	0	0.166748	10188835	0.000000
318721001	197	0	1673.286424	31778	0	0.166675	32096	0	0.166671	10173561	0.000000
318703183	123	1	1673.417750	31809	0	0.166667	31939	0	0.166667	10158207	0.000000
318723082	170	0	1673.656394	31894	0	0.166667	31862	0	0.166667	10143012	0.000000
318731042	333	2	1675.870800	31849	0	0.166667	31958	0	0.166667	10127842	0.000000
318721534	271	2	1677.328796	31732	0	0.166667	31980	0	0.166667	10112690	0.000000
318748310	187	0	1674.925220	31976	0	0.166667	31670	0	0.166667	10097449	0.000000
318728935	236	0	1676.427712	31964	0	0.166667	31886	0	0.166667	10082483	0.000000
318711582	224	1	1675.004923	31895	0	0.166667	31801	0	0.166667	10067517	0.000000
318718500	201	0	1673.754122	31958	0	0.166667	31923	0	0.166667	10052328	0.000000
318737676	217	3	1674.315468	31826	0	0.166667	31915	0	0.166667	10037215	0.000000
318702528	284	1	1675.465053	31702	0	0.166667	31673	0	0.166667	10022227	0.000000
318716616	285	0	1677.202762	31922	0	0.166667	31914	0	0.166667	10007187	0.000000
318752896	251	0	1678.011780	31898	0	0.166667	31928	0	0.166667	9991920	0.000000
318730010	190	2	1674.937854	31998	0	0.166667	31698	0	0.166667	9976970	0.000000
318743647	134	1	1673.963477	31995	0	0.166667	31812	0	0.166667	9962126	0.000000
318711780	180	0	1674.111104	31960	0	0.166667	31877	0	0.166667	9947179	0.000000
318749296	261	3	1675.204363	31829	0	0.166667	31795	0	0.166667	9932272	0.000000
318728065	256	1	1677.280261	31849	0	0.166667	31668	0	0.166667	9917386	0.000000
318735029	261	4	1677.246023	31878	0	0.166667	31586	0	0.166667	9902584	0.000000
318715197	185	0	1674.279310	32062	0	0.166667	31852	0	0.166667	9887543	0.000000
318730098	273	0	1675.687929	31923	0	0.166667	31685	0	0.166667	9872753	0.000000
318727160	163	1	1675.805133	31850	0	0.166667	31995	0	0.166667	9857968	0.000000
318712262	179	0	1671.580957	31622	0	0.166667	32112	0	0.166667	9843013	0.000000
318735553	131	1	1671.994117	31887	0	0.166667	31780	0	0.166667	9828107	0.000000
318714708	130	2	1673.090557	31924	0	0.166667	31794	0	0.166667	9813495	0.000000
318734111	132	1	1671.882749	32017	0	0.166667	31840	0	0.166667	9798923	0.000000
318724464	148	0	1671.664354	31833	0	0.166667	31830	0	0.166667	9784321	0.000000
318710003	234	1	1673.628434	31852	0	0.166667	31843	0	0.166667	9769671	0.000000
318724903	179	0	1674.232473	31949	0	0.166667	31923	0	0.166667	9754971	0.000000
318730861	264	2	1674.028302	31830	0	0.166667	31968	0	0.166667	9740460	0.000000
318723505	301	1	1676.787520	31857	0	0.166667	31863	0	0.166667	9725769	0.000000
318696637	217	2	1674.705480	31965	0	0.166667	31927	0	0.166667	9711321	0.000000
318704014	302	1	1677.397931	31609	0	0.166667	31671	0	0.166667	9696657	0.000000
318716059	247	1	1676.933365	31892	0	0.166667	31708	0	0.166667	9682194	0.000000
318729457	254	3	1678.645118	31884	0	0.166667	31699	0	0.166667	9667671	-1.#IND00
318722337	134	0	1674.446189	31594	0	0.166667	32033	0	0.166667	9653270	-1.#IND00
318724013	157	0	1674.345802	31781	0	0.166667	31799	0	0.166667	9638942	-1.#IND00
318715341	189	2	1673.987257	31825	0	0.166667	31972	0	0.166667	9624628	-1.#IND00
318726960	215	1	1675.237558	31924	0	0.166667	32028	0	0.166667	9610389	-1.#IND00
318711067	306	0	1675.554170	31915	0	0.166667	31872	0	0.166667	9595887	-1.#IND00
318738331	358	2	1679.168091	31907	0	0.166667	32008	0	0.166667	9581275	-1.#IND00
318744264	369	2	1679.414058	31793	0	0.166667	31942	0	0.166667	9566747	-1.#IND00
318751745	282	2	1678.929162	31781	0	0.166667	31865	0	0.166667	9552358	-1.#IND00
318709987	106	0	1673.837764	31623	0	0.166667	31844	0	0.166667	9537953	-1.#IND00
318725538	104	1	1671.247013	31777	0	0.166667	31896	0	0.166667	9523719	-1.#IND00
318729637	194	0	1671.739349	31967	0	0.166667	31745	0	0.166667	9509410	-1.#IND00
318733970	265	1	1674.150790	31870	0	0.166667	31846	0	0.166667	9495005	-1.#IND00
318718601	231	1	1675.777170	31902	0	0.166667	31799	0	0.166667	9480905	-1.#IND00
318735470	297	4	1675.357329	31757	0	0.166667	31937	0	0.166667	9466532	-1.#IND00
318716862	299	2	1678.680789	31753	0	0.166667	31861	0	0.166667	9452505	-1.#IND00
318713790	276	1	1677.163990	31815	0	0.166667	31721	0	0.166667	9438328	-1.#IND00
318724074	176	1	1674.422222	31749	0	0.166667	31873	0	0.166667	9423816	-1.#IND00
318738705	208	0	1674.991172	31939	0	0.166667	31858	0	0.166667	9409868	-1.#IND00
318718371	158	1	1674.484679	31769	0	0.166667	32042	0	0.166667	9395872	-1.#IND00
318704631	238	1	1673.418831	31729	0	0.166667	31795	0	0.166667	9381746	-1.#IND00
318740404	301	4	1676.326749	32023	0	0.166667	31865	0	0.166667	9367825	-1.#IND00
318707643	265	4	1675.723731	31774	0	0.166667	31793	0	0.166667	9353906	-1.#IND00
318716264	282	0	1675.419581	31715	0	0.166667	31879	0	0.166667	9339869	-1.#IND00
318735077	371	2	1677.721700	31917	0	0.166667	31739	0	0.166667	9325912	-1.#IND00
318725911	160	0	1676.597382	31793	0	0.166667	31801	0	0.166667	9312048	-1.#IND00
318723263	172	1	1674.051739	31955	0	0.166667	31626	0	0.166667	9297877	-1.#IND00
318740975	170	0	1672.419812	31960	0	0.166667	31954	0	0.166667	9283910	-1.#IND00
318720649	184	2	1674.351801	31533	0	0.166667	31805	0	0.166667	9270089	-1.#IND00
318737897	133	1	1674.311300	32130	0	0.166667	31698	0	0.166667	9256348	-1.#IND00
318715966	161	0	1673.161518	31834	0	0.166667	31832	0	0.166667	9242806	-1.#IND00
318725099	134	0	1672.626920	31697	0	0.166667	31880	0	0.166667	9229016	-1.#IND00
318747108	244	1	1674.110345	31904	0	0.166667	31876	0	0.166667	9215238	-1.#IND00
318728049	192	2	1674.696379	31929	0	0.166667	31890	0	0.166667	9201663	-1.#IND00
318727617	159	1	1672.724250	32057	0	0.166667	31914	0	0.166667	9188046	-1.#IND00
318739044	118	1	1671.278355	31791	0	0.166667	31771	0	0.166667	9174319	-1.#IND00
318732614	165	3	1672.860215	31923	0	0.166667	31883	0	0.166667	9160698	-1.#IND00
318719595	251	0	1674.511378	32067	0	0.166667	31835	0	0.166667	9146726	-1.#IND00
318721939	132	1	1674.337283	32003	0	0.166667	31973	0	0.166667	9133028	-1.#IND00
318729312	196	0	1673.422955	31979	0	0.166667	31882	0	0.166667	9119455	-1.#IND00
318723962	258	3	1675.713189	31927	0	0.166667	31893	0	0.166667	9105798	-1.#IND00
318726614	322	3	1676.311738	31872	0	0.166667	31796	0	0.166667	9092173	-1.#IND00
318731867	161	2	1674.267546	32018	0	0.166667	32034	0	0.166667	9078605	-1.#IND00
318719423	183	2	1674.797225	31868	0	0.166667	32100	0	0.166667	9065108	-1.#IND00
318733745	244	1	1674.683523	31924	0	0.166667	31959	0	0.166667	9051677	-1.#IND00
318727302	190	1	1673.705978	32050	0	0.166667	31942	0	0.166667	9038299	-1.#IND00
318731363	154	2	1674.405830	31762	0	0.166667	31843	0	0.166667	9024804	-1.#IND00
318747946	172	0	1673.851771	31813	0	0.166667	31973	0	0.166667	9011319	-1.#IND00
318719772	121	0	1673.229820	31818	0	0.166667	31784	0	0.166667	8997848	-1.#IND00
318718124	150	1	1672.075182	31831	0	0.166667	31565	0	0.166667	8984264	-1.#IND00
318707411	132	0	1671.614130	31852	0	0.166667	32008	0	0.166667	8970902	-1.#IND00
318693984	178	1	1673.618233	31914	0	0.166667	32037	0	0.166667	8957357	-1.#IND00
318733526	230	1	1673.602997	31574	0	0.166667	31932	0	0.166667	8943945	-1.#IND00
318722953	263	2	1676.961022	31913	0	0.166667	31795	0	0.166667	8930612	-1.#IND00
318740140	234	1	1676.040836	31825	0	0.166667	31839	0	0.166667	8917177	-1.#IND00
318722007	182	0	1674.320629	31918	0	0.166667	31997	0	0.166667	8904015	-1.#IND00
318727993	136	1	1672.698014	31857	0	0.166667	32050	0	0.166667	8890653	-1.#IND00
318746610	180	3	1672.799646	32143	0	0.166667	31966	0	0.166667	8877208	-1.#IND00
318725333	222	2	1673.372198	31988	0	0.166667	31910	0	0.166667	8863708	-1.#IND00
318730238	234	0	1674.842489	31970	0	0.166667	31744	0	0.166667	8850526	-1.#IND00
npatches	nstrain	runtime	dt	init_x	init_y	init_y_blood	init_z	init_S	beta0	beta1	beta2	beta3	mean_beta	B	d	delta	delta_blood	b[0]	mut	m	CTL	c	g	epsilon	k	het	lambda	rho	omega	x_max	patch.dyna	DELTA	A	VA
10000	1	100.000000	0.001000	21900	9499	5000000	0.001000	10000000	5.879599	5.249798	4.282098	7.761687	7	800000000	0.010000	1.000000	432.000000	80000	0.000050	0.004800	0	0.500000	0.000000	2.500000	18.000000	0.500000	0.001000	0.001000	0.010000	31872	0	10.000000	7.000000	1.000000
sus	inf	inf_blood	z	x[0]	y[0][0]	z[0]	x[1]	y[1][0]	z[1]	S[0]	synchrony
219000000	94990000	5000000	10.000000	21900	9499	0.001000	21900	9499	0.001000	10000000	0.000000
254484503	7699120	40456	3941.516320	26978	507	0.394152	27723	382	0.394152	10228201	0.000000
311725223	51700	303	5266.709951	31429	1	0.621622	31511	1	0.429525	10224067	0.000000
318164401	482	1	2093.067276	31772	0	0.189371	31868	0	0.181747	10208912	0.000000
318670272	166	1	1698.448152	31809	0	0.167792	31714	0	0.167414	10193764	0.000000
318719865	133	0	1673.961314	32107	0	0.166722	31796	0	0.166704	10178388	0.000000
318721291	134	0	1671.477476	31901	0	0.166669	31735	0	0.166669	10163283	0.000000
318715809	103	0	1671.164417	31902	0	0.166667	31921	0	0.166667	10148130	0.000000
318730009	117	0	1671.798718	32017	0	0.166667	31965	0	0.166667	10132697	0.000000
318715522	217	0	1673.556980	31942	0	0.166667	31664	0	0.166667	10117516	0.000000
318730687	128	0	1673.053220	31854	0	0.166667	31891	0	0.166667	10102139	0.000000
318716193	163	1	1672.281515	31963	0	0.166667	31962	0	0.166667	10086953	0.000000
318737925	160	0	1673.088867	31921	0	0.166667	31852	0	0.166667	10071556	0.000000
318744379	164	0	1673.473860	31658	0	0.166667	31955	0	0.166667	10056316	0.000000
318735377	204	2	1674.571322	31628	0	0.166667	31758	0	0.166667	10041576	0.000000
318744303	159	1	1674.738025	31892	0	0.166667	31852	0	0.166667	10026605	0.000000
318722710	127	1	1672.582788	31853	0	0.166667	31788	0	0.166667	10011440	0.000000
318720087	243	2	1674.180157	32047	0	0.166667	31969	0	0.166667	9996569	0.000000
318698660	181	2	1673.968795	31888	0	0.166667	31810	0	0.166667	9981526	0.000000
318725182	179	0	1674.783056	31670	0	0.166667	31762	0	0.166667	9966743	0.000000
318714006	157	0	1674.692993	32087	0	0.166667	31758	0	0.166667	9951933	0.000000
318729553	129	2	1672.247672	32125	0	0.166667	31880	0	0.166667	9936899	0.000000
318733828	159	0	1672.716938	31827	0	0.166667	32046	0	0.166667	9922070	0.000000
318731034	171	1	1672.272891	31798	0	0.166667	31881	0	0.166667	9907209	0.000000
318720506	176	2	1674.503158	31819	0	0.166667	31579	0	0.166667	9892267	0.000000
318714872	153	1	1673.992944	31859	0	0.166667	31892	0	0.166667	9877402	0.000000
318729973	165	2	1673.697216	31776	0	0.166667	31843	0	0.166667	9862549	0.000000
318734389	144	1	1672.540058	31761	0	0.166667	31841	0	0.166667	9847723	0.000000
318734701	209	1	1673.903677	31848	0	0.166667	31736	0	0.166667	9832911	0.000000
318713981	191	0	1675.420782	31787	0	0.166667	31934	0	0.166667	9818210	0.000000
318716748	184	1	1674.736037	31724	0	0.166667	31852	0	0.166667	9803506	0.000000
318712164	180	0	1674.160982	31870	0	0.166667	31856	0	0.166667	9788660	0.000000
318727570	183	1	1674.849905	31776	0	0.166667	31842	0	0.166667	9773975	0.000000
318724547	143	3	1674.089922	32061	0	0.166667	31790	0	0.166667	9759538	0.000000
318721938	123	0	1672.445351	31921	0	0.166667	31754	0	0.166667	9745007	0.000000
318717788	180	1	1672.896265	31881	0	0.166667	31706	0	0.166667	9730528	0.000000
318724429	158	1	1675.723782	31991	0	0.166667	31961	0	0.166667	9715867	0.000000
318697974	104	3	1672.306996	31802	0	0.166667	31820	0	0.166667	9701260	0.000000
318737891	110	0	1671.167637	31742	0	0.166667	32010	0	0.166667	9686692	0.000000
318736909	155	2	1672.372708	31772	0	0.166667	31896	0	0.166667	9672256	0.000000
318719702	143	1	1673.285666	31757	0	0.166667	31840	0	0.166667	9657895	-1.#IND00
318724280	140	1	1673.578121	32058	0	0.166667	31872	0	0.166667	9643260	-1.#IND00
318717402	158	0	1672.711637	32072	0	0.166667	31983	0	0.166667	9628843	-1.#IND00
318736026	122	0	1673.033117	31999	0	0.166667	31978	0	0.166667	9614232	-1.#IND00
318731896	148	1	1672.249648	31969	0	0.166667	31816	0	0.166667	9599839	-1.#IND00
318721811	161	0	1671.880612	32010	0	0.166667	31982	0	0.166667	9585230	-1.#IND00
318724076	139	1	1672.850402	31985	0	0.166667	31825	0	0.166667	9570890	-1.#IND00
318712376	143	0	1672.630702	31891	0	0.166667	32077	0	0.166667	9556253	-1.#IND00
318717856	175	2	1673.185159	31868	0	0.166667	31959	0	0.166667	9541876	-1.#IND00
318707436	147	2	1673.045250	32187	0	0.166667	32026	0	0.166667	9527592	-1.#IND00
318741795	153	0	1673.612532	31960	0	0.166667	31693	0	0.166667	9513640	-1.#IND00
318745985	214	1	1672.824196	31904	0	0.166667	32010	0	0.166667	9499418	-1.#IND00
318718825	132	1	1672.916488	32025	0	0.166667	31530	0	0.166667	9485466	-1.#IND00
318722714	191	2	1674.169511	31719	0	0.166667	32011	0	0.166667	9471082	-1.#IND00
318720059	170	1	1675.259044	32037	0	0.166667	32276	0	0.166667	9457131	-1.#IND00
318740679	135	0	1673.790630	31996	0	0.166667	31798	0	0.166667	9442876	-1.#IND00
318720896	201	1	1673.094305	31851	0	0.166667	31916	0	0.166667	9428733	-1.#IND00
318743916	208	1	1674.700726	31944	0	0.166667	31752	0	0.166667	9414498	-1.#IND00
318712189	218	1	1674.003873	31997	0	0.166667	31935	0	0.166667	9400404	-1.#IND00
318714631	170	0	1675.888821	31821	0	0.166667	31920	0	0.166667	9386055	-1.#IND00
318735095	222	4	1673.320497	31919	0	0.166667	32017	0	0.166667	9371884	-1.#IND00
318722942	286	1	1675.170613	31857	0	0.166667	32051	0	0.166667	9357914	-1.#IND00
318734902	124	0	1674.523475	32074	0	0.166667	31862	0	0.166667	9343829	-1.#IND00
318708404	177	1	1672.565002	31977	0	0.166667	31937	0	0.166667	9329911	-1.#IND00
318729865	101	1	1671.478047	31821	0	0.166667	32166	0	0.166667	9316134	-1.#IND00
318728931	94	0	1671.179906	31878	0	0.166667	32003	0	0.166667	9302106	-1.#IND00
318737019	111	1	1670.851448	31803	0	0.166667	31811	0	0.166667	9287966	-1.#IND00
318737595	119	0	1670.750663	32054	0	0.166667	31660	0	0.166667	9274183	-1.#IND00
318718558	90	1	1671.367295	31812	0	0.166667	31902	0	0.166667	9260342	-1.#IND00
318746674	136	0	1672.576289	31850	0	0.166667	31824	0	0.166667	9246473	-1.#IND00
318726503	148	0	1672.156581	31875	0	0.166667	31989	0	0.166667	9232638	-1.#IND00
318735139	196	1	1673.986785	31936	0	0.166667	31981	0	0.166667	9218936	-1.#IND00
318727927	179	0	1675.228825	31934	0	0.166667	31927	0	0.166667	9204932	-1.#IND00
318718512	113	1	1672.483094	31989	0	0.166667	31793	0	0.166667	9191209	-1.#IND00
318735980	167	0	1671.782569	31912	0	0.166667	31904	0	0.166667	9177456	-1.#IND00
318743048	57	0	1671.531268	31989	0	0.166667	31761	0	0.166667	9163608	-1.#IND00
318717901	121	2	1669.977172	31895	0	0.166667	31830	0	0.166667	9149758	-1.#IND00
318738924	137	0	1671.711766	31724	0	0.166667	32022	0	0.166667	9136067	-1.#IND00
318710130	153	0	1673.343481	31685	0	0.166667	31907	0	0.166667	9122376	-1.#IND00
318727001	103	3	1672.132138	31873	0	0.166667	32008	0	0.166667	9108743	-1.#IND00
318743237	134	0	1671.976365	31940	0	0.166667	31880	0	0.166667	9095322	-1.#IND00
318717391	196	1	1673.257291	31725	0	0.166667	31793	0	0.166667	9081701	-1.#IND00
318706006	224	1	1675.925951	31646	0	0.166667	31879	0	0.166667	9067928	-1.#IND00
318724788	145	0	1675.014544	31964	0	0.166667	31798	0	0.166667	9054458	-1.#IND00
318712567	130	1	1672.620786	31894	0	0.166667	31887	0	0.166667	9040992	-1.#IND00
318737188	151	3	1674.482932	31815	0	0.166667	31782	0	0.166667	9027621	-1.#IND00
318714076	163	2	1674.516948	32080	0	0.166667	31868	0	0.166667	9013863	-1.#IND00
318732886	125	0	1672.464551	31921	0	0.166667	31793	0	0.166667	9000513	-1.#IND00
318725809	219	2	1673.035257	31936	0	0.166667	31830	0	0.166667	8987318	-1.#IND00
318722643	100	0	1672.594029	31945	0	0.166667	32047	0	0.166667	8973841	-1.#IND00
318715161	83	0	1670.145878	31810	0	0.166667	32041	0	0.166667	8960338	-1.#IND00
318735843	133	0	1671.156037	32010	0	0.166667	31976	0	0.166667	8946947	-1.#IND00
318726019	126	0	1671.624910	31812	0	0.166667	32072	0	0.166667	8933633	-1.#IND00
318724525	76	1	1671.501414	31837	0	0.166667	31895	0	0.166667	8920289	-1.#IND00
318746186	117	0	1671.290314	31825	0	0.166667	31577	0	0.166667	8906758	-1.#IND00
318707051	169	0	1673.070461	31827	0	0.166667	31913	0	0.166667	8893413	-1.#IND00
318737009	149	0	1672.775565	31912	0	0.166667	31825	0	0.166667	8880025	-1.#IND00
318740107	223	0	1673.398608	31702	0	0.166667	31871	0	0.166667	8866660	-1.#IND00
318721959	206	1	1673.370171	32126	0	0.166667	31834	0	0.166667	8853215	-1.#IND00
318725888	159	1	1674.644171	32029	0	0.166667	32071	0	0.166667	8839893	-1.#IND00
npatches	nstrain	runtime	dt	init_x	init_y	init_y_blood	init_z	init_S	beta0	beta1	beta2	beta3	mean_beta	B	d	delta	delta_blood	b[0]	mut	m	CTL	c	g	epsilon	k	het	lambda	rho	omega	x_max	patch.dyna	DELTA	A	VA
10000	1	100.000000	0.001000	21900	9499	5000000	0.001000	10000000	4.634837	10.442531	10.439421	9.848511	7	800000000	0.010000	1.000000	432.000000	80000	0.000050	0.004800	0	0.500000	0.000000	2.500000	19.000000	0.500000	0.001000	0.001000	0.010000	31872	0	10.000000	7.000000	1.000000
sus	inf	inf_blood	z	x[0]	y[0][0]	z[0]	x[1]	y[1][0]	z[1]	S[0]	synchrony
219000000	94990000	5000000	10.000000	21900	9499	0.001000	21900	9499	0.001000	10000000	0.000000
257008484	6560368	34346	3941.516320	28395	205	0.394152	21837	1346	0.394152	10223160	0.000000
312325082	30360	138	4899.760663	31709	0	0.359226	30506	11	0.632580	10217173	0.000000
318196606	219	2	1973.168194	31881	0	0.176210	31575	0	0.231026	10201913	0.000000
318669136	90	0	1686.607206	31984	0	0.167140	32241	0	0.169857	10186603	0.000000
318726352	205	4	1673.894611	31774	0	0.166690	32026	0	0.166825	10171321	0.000000
318704259	137	0	1674.140307	31907	0	0.166668	32045	0	0.166675	10156222	0.000000
318717539	123	1	1672.259274	31873	0	0.166667	31949	0	0.166667	10140973	0.000000
318735308	98	1	1671.546810	31765	0	0.166667	31660	0	0.166667	10125896	0.000000
318721452	144	0	1672.428623	31829	0	0.166667	31960	0	0.166667	10110731	0.000000
318716768	148	1	1673.911607	31753	0	0.166667	31846	0	0.166667	10095594	0.000000
318713567	164	0	1672.605846	31535	0	0.166667	31955	0	0.166667	10080599	0.000000
318708559	92	1	1672.631116	31715	0	0.166667	31859	0	0.166667	10065499	0.000000
318718110	124	0	1673.119491	31975	0	0.166667	31798	0	0.166667	10050271	0.000000
318713537	259	2	1674.419984	31924	0	0.166667	31744	0	0.166667	10035263	0.000000
318700370	190	0	1674.547382	32060	0	0.166667	31747	0	0.166667	10019961	0.000000
318720254	145	1	1673.506384	31927	0	0.166667	32207	0	0.166667	10004963	0.000000
318694078	155	2	1673.661040	31842	0	0.166667	31992	0	0.166667	9990015	0.000000
318719692	97	0	1672.224691	31874	0	0.166667	31893	0	0.166667	9975070	0.000000
318735460	124	0	1670.853915	32072	0	0.166667	31992	0	0.166667	9960046	0.000000
318732879	136	3	1671.929356	31889	0	0.166667	31724	0	0.166667	9945133	0.000000
318713490	131	2	1671.897283	31865	0	0.166667	31836	0	0.166667	9930517	0.000000
318742857	92	1	1671.187164	31873	0	0.166667	31959	0	0.166667	9915541	0.000000
318740389	126	1	1671.628411	31719	0	0.166667	31822	0	0.166667	9900576	0.000000
318734485	96	0	1669.868720	31908	0	0.166667	31793	0	0.166667	9885471	0.000000
318720209	142	0	1671.909980	31864	0	0.166667	31861	0	0.166667	9870857	0.000000
318733506	121	1	1671.026428	31771	0	0.166667	31708	0	0.166667	9855769	0.000000
318729940	113	2	1672.264531	31871	0	0.166667	31921	0	0.166667	9841012	0.000000
318737201	147	1	1673.966352	31659	0	0.166667	31916	0	0.166667	9826208	0.000000
318747631	71	0	1671.118530	31966	0	0.166667	31721	0	0.166667	9811533	0.000000
318715696	85	0	1670.292718	31973	0	0.166667	31812	0	0.166667	9796930	0.000000
318711358	160	2	1671.349547	31780	0	0.166667	31716	0	0.166667	9782494	0.000000
318705872	119	0	1672.431561	32036	0	0.166667	31979	0	0.166667	9767942	0.000000
318728850	137	1	1671.561544	31915	0	0.166667	31885	0	0.166667	9753187	0.000000
318714941	60	1	1671.200609	31672	0	0.166667	31582	0	0.166667	9738497	0.000000
318729477	105	1	1671.033775	32029	0	0.166667	31938	0	0.166667	9723845	0.000000
318737840	117	1	1670.630422	32022	0	0.166667	31825	0	0.166667	9709294	0.000000
318733222	138	0	1673.014538	31793	0	0.166667	31694	0	0.166667	9694600	0.000000
318705183	113	2	1671.927615	32086	0	0.166667	32061	0	0.166667	9680013	0.000000
318737340	137	0	1672.731339	32135	0	0.166667	31833	0	0.166667	9665646	0.000000
[truncated: 163 more rows]
