# Supplementary material for: Large Variations in HIV-1 Viral Load Explained by Shifting-Mosaic Metapopulation Dynamics
Source: PLoS Biol. 2016 Oct 5;14(10):e1002567. doi: 10.1371/journal.pbio.1002567 (PMC5051940; doi:10.1371/journal.pbio.1002567)
Supplement: S1 Data — Each file gives the output from the simulations indicated by the filename: low migration (ms1, db432); high migration (ms1, db1); very high migration (ms10, db1); number of patches (np); reservoir (storage); no reservoir (nostorage); CTL immigration model (CTLimmig); CTL proliferation model (CTLprolif); β¯ (beta1, beta2, …). Within each file, there are 21 simulations for (k = 0,1,..,20), and data is output each day. For measures of synchrony, the final entry should be used. See Methods and S1 Simulation Code for further details. (ZIP) [file pbio.1002567.s002.zip › S1_Data/ms1_np10000_storage_noPD_CTLimmig_db432_beta8.tsv]

npatches	nstrain	runtime	dt	init_x	init_y	init_y_blood	init_z	init_S	beta0	beta1	beta2	beta3	mean_beta	B	d	delta	delta_blood	b[0]	mut	m	CTL	c	g	epsilon	k	het	lambda	rho	omega	x_max	patch.dyna	DELTA	A	VA
10000	1	100.000000	0.001000	21900	9499	5000000	0.001000	10000000	6.797603	10.381187	8.686701	7.068653	8	800000000	0.010000	1.000000	432.000000	80000	0.000050	0.004800	0	0.500000	0.000000	2.500000	0.000000	0.500000	0.001000	0.001000	0.010000	31872	0	10.000000	7.000000	1.000000
sus	inf	inf_blood	z	x[0]	y[0][0]	z[0]	x[1]	y[1][0]	z[1]	S[0]	synchrony
219000000	94990000	5000000	10.000000	21900	9499	0.001000	21900	9499	0.001000	10000000	0.000000
138346608	141408900	737635	3941.516320	15045	13138	0.394152	9827	17160	0.394152	10477415	0.000000
140883945	137163429	713643	6325.803353	15129	13056	0.632580	10085	16617	0.632580	10908568	0.000000
141235523	136931130	713949	7771.765723	15297	13076	0.777177	10062	16525	0.777177	11337922	0.000000
141233532	136943294	715380	8648.676577	15214	13018	0.864868	10244	16365	0.864868	11766015	0.000000
141241354	136915841	713673	9180.483393	15132	12963	0.918048	10081	16648	0.918048	12192999	0.000000
141252181	136933336	712665	9503.000201	15275	12715	0.950300	10133	16315	0.950300	12620444	0.000000
141253453	136916731	712843	9698.592075	15026	13195	0.969859	9986	16451	0.969859	13046015	0.000000
141234771	136941471	713106	9817.209710	15056	13308	0.981721	10206	16584	0.981721	13471001	0.000000
141223923	136942533	712728	9889.145947	15225	13099	0.988915	10168	16267	0.988915	13894933	0.000000
141242916	136920061	713425	9932.772025	15196	12839	0.993277	10239	16464	0.993277	14318616	0.000000
141236562	136930569	712224	9959.229270	15082	13098	0.995923	10182	16480	0.995923	14740702	0.000000
141274087	136906272	713190	9975.274394	15009	12994	0.997527	10169	16681	0.997527	15164136	0.000000
141231364	136922030	712879	9985.005037	15065	13059	0.998501	10162	16511	0.998501	15587503	0.000000
141244033	136957698	714568	9990.906233	15179	13011	0.999091	10187	16432	0.999091	16010635	0.000000
141246313	136930773	713146	9994.485041	15164	12891	0.999449	10186	16262	0.999449	16431523	0.000000
141240509	136945444	713319	9996.655426	15180	12933	0.999666	10043	16780	0.999666	16852131	0.000000
141255164	136929166	712484	9997.971667	15084	13078	0.999797	9984	16739	0.999797	17271549	0.000000
141251932	136937763	713589	9998.769908	14924	13085	0.999877	10031	16707	0.999877	17691252	0.000000
141234146	136941753	714635	9999.254005	15075	13006	0.999925	10126	16580	0.999925	18110089	0.000000
141234511	136930743	713648	9999.547588	15428	12675	0.999955	10149	16497	0.999955	18526843	0.000000
141242298	136946685	712435	9999.725632	15096	13166	0.999973	10172	16699	0.999973	18944653	0.000000
141222965	136958487	712429	9999.833608	15145	12884	0.999983	10136	16496	0.999983	19361087	0.000000
141234688	136934493	714269	9999.899091	15210	13016	0.999990	10125	16454	0.999990	19776895	0.000000
141262723	136917050	712633	9999.938803	14914	13226	0.999994	10068	16738	0.999994	20192888	0.000000
141249541	136929912	713185	9999.962887	15278	12845	0.999996	10308	16194	0.999996	20607289	0.000000
141238954	136921400	713712	9999.977493	14868	13291	0.999998	10184	16885	0.999998	21021330	0.000000
141241727	136956701	713519	9999.986350	15206	12784	0.999999	10079	16719	0.999999	21434362	0.000000
141247251	136918655	712840	9999.991722	15259	12782	0.999999	10156	16635	0.999999	21847651	0.000000
141234598	136938986	713620	9999.994980	15275	12871	0.999999	10252	16371	0.999999	22261074	0.000000
141215758	136952235	714368	9999.996955	15070	12879	1.000000	10301	16367	1.000000	22672537	0.000000
141237915	136934808	713778	9999.998154	15189	12962	1.000000	10097	16586	1.000000	23083675	0.000000
141247270	136926082	713635	9999.998880	15329	12900	1.000000	10118	16655	1.000000	23495248	0.000000
141253245	136929304	712946	9999.999321	15027	13081	1.000000	10260	16562	1.000000	23906316	0.000000
141269079	136907702	713771	9999.999588	15282	12902	1.000000	10141	16751	1.000000	24315260	0.000000
141239451	136935684	710589	9999.999750	15408	12814	1.000000	9978	16676	1.000000	24724667	0.000000
141233366	136940662	712525	9999.999849	15345	12840	1.000000	10042	16534	1.000000	25132830	0.000000
141241119	136923196	713354	9999.999908	15099	13072	1.000000	10031	16697	1.000000	25540056	0.000000
141241659	136935056	713325	9999.999944	15047	12888	1.000000	10169	16454	1.000000	25945940	0.000000
141235855	136928458	714746	9999.999966	15340	12906	1.000000	10066	16643	1.000000	26352699	0.000000
141260428	136939461	713251	9999.999980	15252	12914	1.000000	10056	16735	1.000000	26758315	-1.#IND00
141237997	136931820	713728	9999.999988	15105	13092	1.000000	10241	16521	1.000000	27163785	-0.001600
141248177	136933077	713666	9999.999992	15115	12844	1.000000	10164	16514	1.000000	27567191	-0.001551
141247333	136916071	713486	9999.999995	15196	12898	1.000000	10161	16542	1.000000	27971848	0.002151
141238539	136952762	713449	9999.999997	15307	12931	1.000000	10278	16444	1.000000	28373866	-0.000077
141223538	136959849	712218	9999.999998	15305	12800	1.000000	10145	16521	1.000000	28776512	-0.002305
141245970	136915789	713794	9999.999999	15519	12624	1.000000	10119	16379	1.000000	29179049	-0.002861
141232250	136939948	713097	9999.999999	15197	12893	1.000000	10132	16409	1.000000	29580422	0.000687
141231311	136956550	712518	10000.000000	15034	13153	1.000000	10079	16650	1.000000	29982504	0.000897
141228103	136940936	714197	10000.000000	15208	12836	1.000000	10098	16671	1.000000	30382789	0.002734
141242969	136931718	712727	10000.000000	15226	12926	1.000000	10146	16659	1.000000	30781835	0.004618
141241307	136948164	714462	10000.000000	15109	13198	1.000000	10111	16613	1.000000	31180628	0.005092
141223922	136952288	713505	10000.000000	15230	12926	1.000000	10135	16499	1.000000	31579531	0.005119
141233178	136955441	712870	10000.000000	15020	13089	1.000000	10215	16462	1.000000	31976817	0.005340
141233368	136958985	712861	10000.000000	15042	13093	1.000000	10256	16437	1.000000	32374303	0.005345
141225827	136945100	713930	10000.000000	15186	13109	1.000000	10182	16335	1.000000	32771054	0.004984
141211461	136968332	712137	10000.000000	15212	13048	1.000000	10100	16613	1.000000	33167505	0.004206
141244835	136939427	714111	10000.000000	15117	13034	1.000000	10200	16534	1.000000	33562368	0.003051
141230356	136943490	713468	10000.000000	15013	13150	1.000000	10216	16400	1.000000	33957633	0.002530
141250920	136923737	713181	10000.000000	15254	12761	1.000000	10254	16282	1.000000	34352986	0.002516
141247836	136918018	711903	10000.000000	14882	13092	1.000000	10110	16309	1.000000	34746937	0.002648
141210765	136956424	712593	10000.000000	15324	12855	1.000000	10323	16450	1.000000	35139847	0.001348
141237578	136926859	713038	10000.000000	15337	12825	1.000000	10029	16766	1.000000	35531712	0.003160
141227825	136926798	714299	10000.000000	15115	13045	1.000000	10092	16693	1.000000	35923181	0.003379
141245805	136932003	713290	10000.000000	15121	13024	1.000000	10006	16927	1.000000	36313637	0.006399
141237287	136942436	712124	10000.000000	15144	13078	1.000000	10340	16234	1.000000	36704447	0.006146
141230899	136953021	713615	10000.000000	14942	13323	1.000000	10091	16540	1.000000	37096447	0.006131
141246791	136954863	713510	10000.000000	14972	13131	1.000000	10053	16496	1.000000	37485975	0.004869
141239301	136941682	713731	10000.000000	15129	12981	1.000000	10027	16580	1.000000	37875870	0.004643
141221553	136949732	712357	10000.000000	15088	12915	1.000000	10111	16638	1.000000	38263860	0.005569
141229368	136940043	714205	10000.000000	15047	13074	1.000000	10127	16586	1.000000	38649879	0.004191
141249260	136919794	713430	10000.000000	15450	12616	1.000000	10181	16447	1.000000	39037986	0.004807
141244335	136928062	712733	10000.000000	15146	13032	1.000000	10092	16661	1.000000	39424175	0.003764
141243945	136963061	713434	10000.000000	15157	13026	1.000000	10296	16570	1.000000	39810628	0.003790
141238747	136943838	713248	10000.000000	15342	12745	1.000000	10123	16643	1.000000	40197165	0.003524
141240809	136922727	712362	10000.000000	15138	12859	1.000000	10042	16646	1.000000	40581751	0.003398
141237163	136922319	711712	10000.000000	15198	12891	1.000000	10298	16557	1.000000	40967070	0.003816
141248305	136943463	713362	10000.000000	15126	13106	1.000000	10216	16471	1.000000	41351464	0.004349
141242714	136947579	713141	10000.000000	15170	12939	1.000000	10225	16296	1.000000	41736056	0.003996
141229957	136939824	714033	10000.000000	14949	13125	1.000000	9968	16761	1.000000	42119306	0.002947
141231173	136957089	715108	10000.000000	15246	12895	1.000000	10222	16381	1.000000	42502536	0.003196
141222139	136952253	712899	10000.000000	15428	12799	1.000000	10252	16488	1.000000	42885791	0.003221
141235220	136931178	713760	10000.000000	15135	12916	1.000000	9875	16775	1.000000	43265750	0.003093
141232145	136950686	712524	10000.000000	15310	12806	1.000000	10333	16349	1.000000	43645334	0.003598
141241167	136934366	712395	10000.000000	15295	12944	1.000000	10081	16619	1.000000	44025525	0.003546
141232264	136955049	712076	10000.000000	15209	12949	1.000000	10210	16560	1.000000	44404876	0.003483
141221724	136942363	713653	10000.000000	15235	12624	1.000000	10065	16580	1.000000	44783368	0.003435
141243379	136938528	712749	10000.000000	15369	12816	1.000000	9999	16813	1.000000	45161416	0.003331
141228427	136941581	713847	10000.000000	15185	12960	1.000000	10167	16445	1.000000	45538776	0.003171
141212973	136974942	712780	10000.000000	15197	12985	1.000000	10068	16581	1.000000	45915419	0.002388
141245328	136933455	712411	10000.000000	15147	12958	1.000000	10064	16702	1.000000	46291050	0.002264
141239925	136945561	713620	10000.000000	15139	12812	1.000000	9908	16757	1.000000	46666536	0.002346
141238194	136934377	712576	10000.000000	15200	12948	1.000000	10247	16434	1.000000	47042274	0.001262
141231015	136937207	713496	10000.000000	15186	13286	1.000000	9968	16741	1.000000	47417112	0.000889
141235333	136935187	712978	10000.000000	15177	12880	1.000000	10181	16506	1.000000	47789199	0.001111
141233968	136949967	713807	10000.000000	15209	12962	1.000000	10137	16633	1.000000	48162076	0.001055
141233549	136951499	713406	10000.000000	15292	12997	1.000000	10333	16273	1.000000	48536213	0.000833
141245000	136945069	713675	10000.000000	15341	12816	1.000000	9889	16771	1.000000	48908627	0.000911
141238367	136928788	714084	10000.000000	15061	13031	1.000000	10018	16648	1.000000	49280667	0.000889
141239427	136936600	714684	10000.000000	14959	13108	1.000000	10201	16463	1.000000	49652076	0.000616
npatches	nstrain	runtime	dt	init_x	init_y	init_y_blood	init_z	init_S	beta0	beta1	beta2	beta3	mean_beta	B	d	delta	delta_blood	b[0]	mut	m	CTL	c	g	epsilon	k	het	lambda	rho	omega	x_max	patch.dyna	DELTA	A	VA
10000	1	100.000000	0.001000	21900	9499	5000000	0.001000	10000000	9.710349	8.799095	11.532801	9.309693	8	800000000	0.010000	1.000000	432.000000	80000	0.000050	0.004800	0	0.500000	0.000000	2.500000	1.000000	0.500000	0.001000	0.001000	0.010000	31872	0	10.000000	7.000000	1.000000
sus	inf	inf_blood	z	x[0]	y[0][0]	z[0]	x[1]	y[1][0]	z[1]	S[0]	synchrony
219000000	94990000	5000000	10.000000	21900	9499	0.001000	21900	9499	0.001000	10000000	0.000000
145516334	123543360	643016	3941.516320	11220	14801	0.394152	12277	13936	0.394152	10464744	0.000000
160473789	102624364	535102	6325.803353	12695	12435	0.632580	13729	11681	0.632580	10848390	0.000000
168995124	93306092	485499	7771.765723	13381	11224	0.777177	14505	10784	0.777177	11207861	0.000000
173942045	88236576	458719	8648.676577	13524	11026	0.864868	14851	10230	0.864868	11554102	0.000000
176888891	85321757	443749	9180.483393	13591	10958	0.918048	15214	9937	0.918048	11893651	0.000000
178669924	83583269	436487	9503.000201	13871	10389	0.950300	15287	9933	0.950300	12227402	0.000000
179757093	82553954	430798	9698.592075	14086	10503	0.969859	15411	9612	0.969859	12558304	0.000000
180404186	81968443	425670	9817.209710	14073	10450	0.981721	15389	9886	0.981721	12886793	0.000000
180798749	81594098	424324	9889.145947	13999	10469	0.988915	15529	9613	0.988915	13213321	0.000000
181093893	81333002	423457	9932.772025	14161	10219	0.993277	15641	9513	0.993277	13539014	0.000000
181233383	81213072	422569	9959.229270	14264	10060	0.995923	15211	9854	0.995923	13864814	0.000000
181311640	81134345	422800	9975.274394	14277	10370	0.997527	15517	9718	0.997527	14188392	0.000000
181368400	81059058	421860	9985.005037	14055	10313	0.998501	15450	9674	0.998501	14512328	0.000000
181419248	81026453	422380	9990.906233	13956	10459	0.999091	15419	9644	0.999091	14834345	0.000000
181422514	81032810	421961	9994.485041	14231	10183	0.999449	15627	9446	0.999449	15156599	0.000000
181444793	81010605	422343	9996.655426	13726	10743	0.999666	15700	9434	0.999666	15479105	0.000000
181445910	80992230	421875	9997.971667	14188	10262	0.999797	15579	9529	0.999797	15799379	0.000000
181443639	81006184	422903	9998.769908	14071	10305	0.999877	15782	9447	0.999877	16119330	0.000000
181443490	80983969	421479	9999.254005	13879	10489	0.999925	15589	9519	0.999925	16439755	0.000000
181456060	80967884	421318	9999.547588	14094	10395	0.999955	15661	9577	0.999955	16759989	0.000000
181487627	80978782	421677	9999.725632	14168	10606	0.999973	15779	9403	0.999973	17078986	0.000000
181439332	81014871	421690	9999.833608	14182	10188	0.999983	15686	9704	0.999983	17398226	0.000000
181465901	80978419	423107	9999.899091	14272	10300	0.999990	15461	9585	0.999990	17715699	0.000000
181459758	80999556	421728	9999.938803	14047	10373	0.999994	15570	9409	0.999994	18032683	0.000000
181447086	80977363	421689	9999.962887	14210	10214	0.999996	15821	9495	0.999996	18349380	0.000000
181467771	80973468	422850	9999.977493	14135	10261	0.999998	15805	9303	0.999998	18666315	0.000000
181463701	80988213	421093	9999.986350	14153	10439	0.999999	15252	9782	0.999999	18984747	0.000000
181453618	80982644	422203	9999.991722	14087	10377	0.999999	15794	9333	0.999999	19301042	0.000000
181423174	80997767	421724	9999.994980	14125	10143	0.999999	15574	9503	0.999999	19616612	0.000000
181457997	80985498	421203	9999.996955	14154	10372	1.000000	15585	9474	1.000000	19931791	0.000000
181463358	80972122	422086	9999.998154	14206	10250	1.000000	15434	9532	1.000000	20245565	0.000000
181466744	80974059	422000	9999.998880	14123	10493	1.000000	15751	9361	1.000000	20558894	0.000000
181427269	81000560	421524	9999.999321	13983	10474	1.000000	15657	9563	1.000000	20871815	0.000000
181422022	81007192	421709	9999.999588	14162	10337	1.000000	15505	9665	1.000000	21183954	0.000000
181453904	80989486	422017	9999.999750	14018	10350	1.000000	15512	9639	1.000000	21495803	0.000000
181459156	80981935	421563	9999.999849	14359	10180	1.000000	15653	9538	1.000000	21807530	0.000000
181442700	81007898	422272	9999.999908	14018	10449	1.000000	15454	9525	1.000000	22119702	0.000000
181454721	80972144	421563	9999.999944	14063	10267	1.000000	15665	9585	1.000000	22430961	0.000000
181479306	80975707	421306	9999.999966	14003	10463	1.000000	15472	9500	1.000000	22741099	0.000000
181471733	80984896	420946	9999.999980	14179	10192	1.000000	15573	9565	1.000000	23050801	-1.#IND00
181467529	80990343	422816	9999.999988	13967	10456	1.000000	15820	9373	1.000000	23360775	0.019200
181448989	80992921	421604	9999.999992	14132	10331	1.000000	15927	9167	1.000000	23670557	0.014231
181443185	80991675	421646	9999.999995	14140	10338	1.000000	15370	9799	1.000000	23979623	0.013185
181423108	81020781	421627	9999.999997	14248	10363	1.000000	15361	9514	1.000000	24287879	0.006977
181444510	80981128	421158	9999.999998	13958	10629	1.000000	15319	9590	1.000000	24596974	0.007637
181466882	80977124	422027	9999.999999	13881	10333	1.000000	15527	9618	1.000000	24905172	-0.003455
181446548	81009737	421897	9999.999999	14268	10328	1.000000	15627	9567	1.000000	25212203	-0.001688
181445558	81000621	423492	10000.000000	14196	10406	1.000000	15522	9370	1.000000	25518218	-0.002677
181430460	80995877	421230	10000.000000	14128	10205	1.000000	15429	9682	1.000000	25824316	-0.002765
181446391	81005289	422310	10000.000000	14090	10524	1.000000	15786	9213	1.000000	26129689	-0.002707
181442408	80973115	422367	10000.000000	14015	10403	1.000000	15431	9586	1.000000	26436140	0.000957
181434350	81008594	421648	10000.000000	14576	9911	1.000000	15293	9762	1.000000	26740034	0.001860
181448628	80979166	422031	10000.000000	14023	10531	1.000000	15627	9528	1.000000	27044156	0.003150
181460145	80987439	421128	10000.000000	13859	10633	1.000000	15559	9480	1.000000	27347237	0.003721
181444353	80980908	420991	10000.000000	13918	10562	1.000000	15946	9229	1.000000	27650123	0.003485
181458100	80991707	421697	10000.000000	13860	10419	1.000000	15294	9768	1.000000	27954166	0.003100
181420047	80992208	420334	10000.000000	14185	10345	1.000000	15542	9527	1.000000	28256030	0.004755
181457091	81006998	422192	10000.000000	13909	10579	1.000000	15323	9624	1.000000	28557871	0.004816
181466211	80983672	422188	10000.000000	14300	10237	1.000000	15677	9557	1.000000	28859206	0.005062
181416557	81017995	421494	10000.000000	14159	10171	1.000000	15415	9549	1.000000	29160274	0.004304
181444602	81023032	422103	10000.000000	14189	10240	1.000000	15832	9307	1.000000	29461259	0.003419
181450566	81013648	421843	10000.000000	13898	10337	1.000000	15474	9579	1.000000	29762564	0.002281
181437030	80991748	421836	10000.000000	14034	10512	1.000000	15830	9185	1.000000	30062272	0.002432
181442184	80997736	422133	10000.000000	14211	10229	1.000000	15616	9593	1.000000	30361968	0.002413
181432021	81003431	422156	10000.000000	14154	10359	1.000000	15542	9601	1.000000	30661245	0.001435
181469711	80983372	421608	10000.000000	14073	10641	1.000000	15412	9569	1.000000	30959408	0.002006
181447021	80989019	421467	10000.000000	14105	10257	1.000000	15827	9368	1.000000	31256930	0.001899
181464400	80976229	420680	10000.000000	14014	10527	1.000000	15342	9685	1.000000	31554725	0.001389
181466397	80967995	421235	10000.000000	14141	10239	1.000000	15457	9478	1.000000	31851526	0.001553
181448769	81020296	422401	10000.000000	13974	10316	1.000000	15801	9309	1.000000	32148317	0.002452
181429512	81012763	421016	10000.000000	14113	10386	1.000000	15540	9444	1.000000	32444999	0.002379
181459433	80969883	422237	10000.000000	13997	10215	1.000000	15648	9506	1.000000	32741326	0.002210
181435675	80983460	421546	10000.000000	13918	10463	1.000000	15464	9420	1.000000	33036145	0.002087
181466126	80962992	422054	10000.000000	14108	10368	1.000000	15540	9545	1.000000	33331018	0.002119
181440359	81011814	421753	10000.000000	14248	10334	1.000000	15508	9503	1.000000	33624509	0.003908
181468321	80984962	421518	10000.000000	14376	10061	1.000000	15645	9434	1.000000	33918148	0.003962
181462860	80991457	421073	10000.000000	14057	10326	1.000000	15510	9573	1.000000	34211456	0.005232
181463005	80988412	421763	10000.000000	14032	10568	1.000000	15347	9812	1.000000	34504273	0.005034
181443329	80982056	421540	10000.000000	14137	10312	1.000000	15618	9460	1.000000	34796382	0.004923
181457819	80976176	421743	10000.000000	14108	10320	1.000000	15459	9603	1.000000	35088196	0.005426
181483452	80967690	421058	10000.000000	14055	10409	1.000000	15493	9761	1.000000	35380048	0.005489
181449511	80983150	423468	10000.000000	14209	10129	1.000000	15732	9545	1.000000	35671768	0.002408
181433152	81018027	422125	10000.000000	14031	10377	1.000000	15735	9276	1.000000	35962748	0.002230
181445305	80986871	422900	10000.000000	14151	10347	1.000000	15539	9692	1.000000	36252769	0.001772
181460770	80953590	422627	10000.000000	14171	10191	1.000000	15722	9435	1.000000	36542856	0.001820
181483351	80971317	421908	10000.000000	14255	10242	1.000000	15416	9389	1.000000	36831592	0.001693
181445618	81013299	421553	10000.000000	14311	10208	1.000000	15511	9847	1.000000	37120872	0.001673
181484378	80969446	422409	10000.000000	14082	10581	1.000000	15646	9502	1.000000	37409314	0.001033
181467291	80976937	423116	10000.000000	14360	10015	1.000000	15598	9309	1.000000	37697430	0.000950
181462496	80984439	421058	10000.000000	13985	10525	1.000000	15742	9343	1.000000	37984822	0.001541
181450225	80996960	422185	10000.000000	13840	10405	1.000000	15674	9442	1.000000	38272694	0.001533
181414045	81003591	422351	10000.000000	14187	10327	1.000000	15396	9536	1.000000	38558797	0.002001
181441739	80998847	422648	10000.000000	14518	10121	1.000000	15664	9478	1.000000	38845450	0.001897
181420827	81013309	421067	10000.000000	14218	10055	1.000000	15501	9627	1.000000	39131644	0.001940
181471097	80977598	421450	10000.000000	14027	10635	1.000000	15422	9515	1.000000	39417661	0.002106
181438387	80997396	421574	10000.000000	14187	10262	1.000000	15534	9792	1.000000	39702826	0.001512
181447617	80987683	422483	10000.000000	14124	10239	1.000000	15623	9546	1.000000	39988873	0.001538
181467895	80970305	421209	10000.000000	14060	10398	1.000000	15427	9529	1.000000	40273983	0.001544
181451809	80990962	422892	10000.000000	13992	10562	1.000000	15475	9593	1.000000	40556979	0.001493
npatches	nstrain	runtime	dt	init_x	init_y	init_y_blood	init_z	init_S	beta0	beta1	beta2	beta3	mean_beta	B	d	delta	delta_blood	b[0]	mut	m	CTL	c	g	epsilon	k	het	lambda	rho	omega	x_max	patch.dyna	DELTA	A	VA
10000	1	100.000000	0.001000	21900	9499	5000000	0.001000	10000000	8.876386	5.946991	11.933543	5.982624	8	800000000	0.010000	1.000000	432.000000	80000	0.000050	0.004800	0	0.500000	0.000000	2.500000	2.000000	0.500000	0.001000	0.001000	0.010000	31872	0	10.000000	7.000000	1.000000
sus	inf	inf_blood	z	x[0]	y[0][0]	z[0]	x[1]	y[1][0]	z[1]	S[0]	synchrony
219000000	94990000	5000000	10.000000	21900	9499	0.001000	21900	9499	0.001000	10000000	0.000000
153729324	107096894	556557	3941.516320	13012	12164	0.394152	18859	8476	0.394152	10449181	0.000000
180417998	76329331	397003	6325.803353	15815	8902	0.632580	21981	5482	0.632580	10785373	0.000000
196165449	63406543	329779	7771.765723	17131	7698	0.777177	23896	4112	0.777177	11078659	0.000000
205197517	56753862	295978	8648.676577	17781	7057	0.864868	25192	3413	0.864868	11348037	0.000000
210597598	53049860	276477	9180.483393	18171	6947	0.918048	26095	2922	0.918048	11603621	0.000000
213799761	50928410	264700	9503.000201	18720	6309	0.950300	26220	2901	0.950300	11849573	0.000000
215714303	49664655	259131	9698.592075	18600	6224	0.969859	26394	2804	0.969859	12089713	0.000000
216908664	48923589	254381	9817.209710	18759	6211	0.981721	26571	2588	0.981721	12327174	0.000000
217596966	48463483	252487	9889.145947	18956	6246	0.988915	26858	2392	0.988915	12562446	0.000000
217987627	48212973	251640	9932.772025	18798	6282	0.993277	26619	2551	0.993277	12795706	0.000000
218301019	48013179	249884	9959.229270	19048	5938	0.995923	26679	2602	0.995923	13028627	0.000000
218436560	47930539	249875	9975.274394	19369	5791	0.997527	26617	2570	0.997527	13260655	0.000000
218518233	47889521	249992	9985.005037	19260	5978	0.998501	26988	2526	0.998501	13491253	0.000000
218610585	47844591	249123	9990.906233	18900	6087	0.999091	27075	2446	0.999091	13721658	0.000000
218633359	47809965	248369	9994.485041	19016	6090	0.999449	26807	2612	0.999449	13952641	0.000000
218653007	47809614	248211	9996.655426	19118	5981	0.999666	27089	2346	0.999666	14182609	0.000000
218675016	47793828	249466	9997.971667	18731	6293	0.999797	26893	2447	0.999797	14411835	0.000000
218682467	47784223	248026	9998.769908	19163	6032	0.999877	27294	2360	0.999877	14641489	0.000000
218719336	47759855	249056	9999.254005	18638	6256	0.999925	26960	2479	0.999925	14870633	0.000000
218672374	47792133	249457	9999.547588	19078	6051	0.999955	26999	2398	0.999955	15099654	0.000000
218680024	47785024	248570	9999.725632	19290	5807	0.999973	26922	2451	0.999973	15328237	0.000000
218677427	47775578	249226	9999.833608	18867	6148	0.999983	27087	2539	0.999983	15556815	0.000000
218719091	47761860	247948	9999.899091	18908	6211	0.999990	26848	2648	0.999990	15784300	0.000000
218659122	47791996	248900	9999.938803	18911	6172	0.999994	26735	2685	0.999994	16012231	0.000000
218700640	47772753	249131	9999.962887	19289	5943	0.999996	26726	2510	0.999996	16238020	0.000000
218674381	47788457	249245	9999.977493	19534	5788	0.999998	26795	2428	0.999998	16465849	0.000000
218705088	47770362	248236	9999.986350	19160	5972	0.999999	26849	2488	0.999999	16692529	0.000000
218714436	47778108	248417	9999.991722	18963	6120	0.999999	26634	2511	0.999999	16917788	0.000000
218687643	47776960	249323	9999.994980	19009	5996	0.999999	26583	2684	0.999999	17143483	0.000000
218698665	47770421	248796	9999.996955	18925	5976	1.000000	26753	2466	1.000000	17369040	0.000000
218709003	47781097	248128	9999.998154	19038	6035	1.000000	27033	2465	1.000000	17593371	0.000000
218705909	47760251	248322	9999.998880	19275	5978	1.000000	26675	2556	1.000000	17817629	0.000000
218705687	47770689	248822	9999.999321	18949	6156	1.000000	27155	2339	1.000000	18042551	0.000000
218716624	47767271	249266	9999.999588	19124	5955	1.000000	27134	2308	1.000000	18266834	0.000000
218710722	47765122	249286	9999.999750	19142	6163	1.000000	27247	2327	1.000000	18489937	0.000000
218689311	47793811	248451	9999.999849	18971	6135	1.000000	26936	2597	1.000000	18712895	0.000000
218674264	47793214	249206	9999.999908	18865	6158	1.000000	26795	2578	1.000000	18935833	0.000000
218679054	47785851	248346	9999.999944	18955	6234	1.000000	26708	2590	1.000000	19157670	0.000000
218699634	47767466	248853	9999.999966	19290	5946	1.000000	26880	2333	1.000000	19379803	0.000000
218703633	47773222	249944	9999.999980	19045	6119	1.000000	27095	2430	1.000000	19602230	-1.#IND00
218709511	47777182	249505	9999.999988	18819	6277	1.000000	27256	2329	1.000000	19823785	-0.033600
218667988	47789238	248691	9999.999992	19088	5957	1.000000	27243	2339	1.000000	20045183	-0.019699
218702389	47769008	248670	9999.999995	19114	6110	1.000000	26921	2387	1.000000	20265482	-0.012217
218656596	47806594	249489	9999.999997	18974	6117	1.000000	27049	2465	1.000000	20485935	-0.007075
218693775	47781741	249230	9999.999998	18855	6204	1.000000	26966	2436	1.000000	20705995	-0.005480
218692631	47784979	249558	9999.999999	18820	6121	1.000000	26697	2624	1.000000	20926316	-0.002103
218688677	47775280	248983	9999.999999	19272	5907	1.000000	26943	2602	1.000000	21145281	0.008641
218656017	47777075	248647	10000.000000	18975	5981	1.000000	26715	2596	1.000000	21364459	0.006165
218705802	47775930	249686	10000.000000	19012	5918	1.000000	26977	2506	1.000000	21583539	0.008403
218669261	47779597	249081	10000.000000	19087	6073	1.000000	26798	2641	1.000000	21802490	0.008025
218671726	47775431	249805	10000.000000	19194	6005	1.000000	27072	2403	1.000000	22020465	0.006651
218715625	47748098	248508	10000.000000	18875	6233	1.000000	27071	2494	1.000000	22238591	0.007280
218699392	47799420	248407	10000.000000	18920	6200	1.000000	26983	2439	1.000000	22456069	0.008293
218657336	47797942	249982	10000.000000	19301	5919	1.000000	27147	2442	1.000000	22673094	0.008340
218674039	47789564	248474	10000.000000	19023	6105	1.000000	27018	2383	1.000000	22890685	0.007195
218723798	47766047	248756	10000.000000	19107	6045	1.000000	27070	2422	1.000000	23107571	0.006692
218666399	47798056	249153	10000.000000	19252	5903	1.000000	27174	2367	1.000000	23322852	0.005843
218697640	47767531	249708	10000.000000	18992	6222	1.000000	27089	2314	1.000000	23539263	0.003909
218670153	47784903	249432	10000.000000	19048	6083	1.000000	26812	2483	1.000000	23754826	0.004090
218694099	47780619	248797	10000.000000	18936	5849	1.000000	26742	2474	1.000000	23969828	0.003892
218696094	47775634	249407	10000.000000	19048	5998	1.000000	26931	2454	1.000000	24184619	0.001969
218701033	47770705	248964	10000.000000	19024	6092	1.000000	27061	2480	1.000000	24398632	0.003539
218698263	47758906	248607	10000.000000	19205	5957	1.000000	26799	2591	1.000000	24612314	0.003670
218709525	47768073	249037	10000.000000	19106	6022	1.000000	26923	2470	1.000000	24827559	0.003105
218696234	47781454	248743	10000.000000	19266	5978	1.000000	26986	2389	1.000000	25040600	0.002793
218710726	47764039	249750	10000.000000	18844	6225	1.000000	26869	2550	1.000000	25254789	0.002838
218700384	47791307	248848	10000.000000	19117	5994	1.000000	26662	2557	1.000000	25468542	0.003286
218705772	47784499	248905	10000.000000	19183	5910	1.000000	26910	2489	1.000000	25681310	0.003275
218702019	47775208	249132	10000.000000	19113	5982	1.000000	26693	2656	1.000000	25894333	0.003131
218704833	47774400	248747	10000.000000	19029	6155	1.000000	26780	2523	1.000000	26106777	0.002646
218699385	47766829	248518	10000.000000	19108	5993	1.000000	26843	2470	1.000000	26317931	0.003784
218687585	47774322	249497	10000.000000	19176	5834	1.000000	27121	2385	1.000000	26528988	0.003789
218691297	47787819	248499	10000.000000	18810	6373	1.000000	27128	2444	1.000000	26739891	0.003836
218660639	47794350	248173	10000.000000	18763	6096	1.000000	26794	2551	1.000000	26951557	0.003507
218678526	47775359	248974	10000.000000	18813	6132	1.000000	26745	2586	1.000000	27162318	0.003860
218699972	47774553	248215	10000.000000	19213	5957	1.000000	26899	2424	1.000000	27372657	0.004129
218674911	47793824	249089	10000.000000	19006	6050	1.000000	26766	2572	1.000000	27582864	0.004348
218665740	47795551	248377	10000.000000	19282	5864	1.000000	27062	2414	1.000000	27791721	0.004338
218705599	47760557	248478	10000.000000	19153	6110	1.000000	27095	2366	1.000000	28001223	0.003971
218683884	47787378	250380	10000.000000	19335	5802	1.000000	27064	2435	1.000000	28209716	0.003745
218692663	47783221	249562	10000.000000	19098	6172	1.000000	27039	2452	1.000000	28418279	0.003653
218670389	47789132	247692	10000.000000	18662	6152	1.000000	27029	2484	1.000000	28626469	0.003373
218684934	47778077	248444	10000.000000	18945	6218	1.000000	27057	2526	1.000000	28834575	0.002304
218715127	47751103	247934	10000.000000	19111	6022	1.000000	26993	2535	1.000000	29041620	0.001850
218676532	47775666	248598	10000.000000	19095	5902	1.000000	26813	2564	1.000000	29247519	0.001056
218681192	47788446	248562	10000.000000	19259	6063	1.000000	26825	2497	1.000000	29454672	0.000922
218653078	47785734	248543	10000.000000	18945	6189	1.000000	26766	2724	1.000000	29660888	0.000342
218676822	47786159	249073	10000.000000	19087	6107	1.000000	26907	2601	1.000000	29866573	-0.000128
218672578	47794576	248749	10000.000000	18767	6310	1.000000	26503	2612	1.000000	30072824	-0.000325
218696784	47756224	248200	10000.000000	18960	6238	1.000000	26916	2451	1.000000	30278422	-0.000277
218695666	47764465	248817	10000.000000	18936	6106	1.000000	27049	2372	1.000000	30483895	-0.000406
218704040	47777594	248942	10000.000000	19235	5958	1.000000	26523	2695	1.000000	30688903	-0.000589
218699275	47774686	248551	10000.000000	18766	6346	1.000000	26781	2646	1.000000	30893955	-0.000661
218723722	47749781	248968	10000.000000	19102	6023	1.000000	26678	2440	1.000000	31098618	-0.000760
218696493	47775123	248391	10000.000000	19302	5958	1.000000	26851	2444	1.000000	31302393	-0.000739
218712806	47769388	248482	10000.000000	19316	5862	1.000000	26959	2456	1.000000	31505050	-0.000740
218677110	47790009	249382	10000.000000	19109	5973	1.000000	26957	2461	1.000000	31708465	-0.000734
218698126	47778184	249723	10000.000000	19235	5835	1.000000	26936	2470	1.000000	31912838	0.000123
218696403	47778276	249584	10000.000000	19254	5947	1.000000	27066	2511	1.000000	32115407	-0.000543
npatches	nstrain	runtime	dt	init_x	init_y	init_y_blood	init_z	init_S	beta0	beta1	beta2	beta3	mean_beta	B	d	delta	delta_blood	b[0]	mut	m	CTL	c	g	epsilon	k	het	lambda	rho	omega	x_max	patch.dyna	DELTA	A	VA
10000	1	100.000000	0.001000	21900	9499	5000000	0.001000	10000000	6.114385	10.743186	5.149752	11.168621	8	800000000	0.010000	1.000000	432.000000	80000	0.000050	0.004800	0	0.500000	0.000000	2.500000	3.000000	0.500000	0.001000	0.001000	0.010000	31872	0	10.000000	7.000000	1.000000
sus	inf	inf_blood	z	x[0]	y[0][0]	z[0]	x[1]	y[1][0]	z[1]	S[0]	synchrony
219000000	94990000	5000000	10.000000	21900	9499	0.001000	21900	9499	0.001000	10000000	0.000000
161606538	92911128	484058	3941.516320	19379	7599	0.394152	11691	11988	0.394152	10435361	0.000000
199075631	56645409	295573	6325.803353	23438	3918	0.632580	14547	8327	0.632580	10726775	0.000000
220599823	42924061	224133	7771.765723	26340	2342	0.777177	16325	6806	0.777177	10959774	0.000000
232599372	36224705	188734	8648.676577	27747	1708	0.864868	17454	6042	0.864868	11160874	0.000000
239482855	32678711	170877	9180.483393	29128	1224	0.918048	17866	5798	0.918048	11343668	0.000000
243542666	30639724	159732	9503.000201	29286	1040	0.950300	18501	5392	0.950300	11515826	0.000000
245951039	29474339	153187	9698.592075	29376	1065	0.969859	18323	5348	0.969859	11681077	0.000000
247456347	28752705	150723	9817.209710	29404	1095	0.981721	18857	5170	0.981721	11843602	0.000000
248295530	28344828	147293	9889.145947	29491	966	0.988915	18763	5212	0.988915	12002521	0.000000
248811741	28120027	146068	9932.772025	29752	930	0.993277	18767	5259	0.993277	12160623	0.000000
249143389	27953009	145483	9959.229270	29701	909	0.995923	18724	5126	0.995923	12316874	0.000000
249359138	27852091	145607	9975.274394	29730	893	0.997527	18571	5308	0.997527	12472751	0.000000
249508729	27785533	145200	9985.005037	29727	827	0.998501	18996	4919	0.998501	12627824	0.000000
249542779	27773810	144434	9990.906233	29974	923	0.999091	18989	5011	0.999091	12782607	0.000000
249560376	27763634	144839	9994.485041	30031	902	0.999449	18945	4900	0.999449	12937079	0.000000
249609809	27729372	144311	9996.655426	29740	995	0.999666	18762	5207	0.999666	13091013	0.000000
249648728	27716325	145101	9997.971667	30101	835	0.999797	18654	5171	0.999797	13245724	0.000000
249661015	27715499	144073	9998.769908	29936	947	0.999877	18816	5115	0.999877	13398793	0.000000
249663223	27702649	144761	9999.254005	30125	830	0.999925	18610	5213	0.999925	13551413	0.000000
249633132	27727287	144286	9999.547588	29839	792	0.999955	18881	5055	0.999955	13704455	0.000000
249652490	27705600	144173	9999.725632	29944	846	0.999973	18746	5144	0.999973	13857912	0.000000
249663457	27697475	144382	9999.833608	29846	976	0.999983	18862	5040	0.999983	14009803	0.000000
249678663	27706556	144159	9999.899091	29753	879	0.999990	18610	5249	0.999990	14161552	0.000000
249641509	27714250	144205	9999.938803	29898	856	0.999994	19089	4971	0.999994	14313649	0.000000
249618478	27723797	144408	9999.962887	29885	1017	0.999996	18953	5101	0.999996	14464683	0.000000
249643882	27702209	144189	9999.977493	29604	885	0.999998	18649	5243	0.999998	14616868	0.000000
249637919	27719403	144449	9999.986350	29895	789	0.999999	18922	5118	0.999999	14768436	0.000000
249634455	27713891	144854	9999.991722	30028	820	0.999999	19366	4837	0.999999	14919020	0.000000
249644437	27718070	144563	9999.994980	29936	877	0.999999	18645	5177	0.999999	15068526	0.000000
249635368	27708623	144463	9999.996955	29650	972	1.000000	18996	5024	1.000000	15219188	0.000000
249669039	27708123	143784	9999.998154	30051	830	1.000000	19245	4913	1.000000	15369627	0.000000
249659655	27696801	144399	9999.998880	30030	868	1.000000	18880	5128	1.000000	15519927	0.000000
249679888	27703408	144418	9999.999321	29980	808	1.000000	18733	5327	1.000000	15668993	0.000000
249642853	27714939	144343	9999.999588	29819	938	1.000000	18881	5071	1.000000	15818382	0.000000
249662191	27704117	144202	9999.999750	29603	902	1.000000	19002	5145	1.000000	15967308	0.000000
249605785	27731372	144747	9999.999849	30017	798	1.000000	19143	4989	1.000000	16115933	0.000000
249670422	27695166	144411	9999.999908	30217	888	1.000000	18650	5390	1.000000	16264387	0.000000
249638970	27722761	143924	9999.999944	29828	939	1.000000	18734	5116	1.000000	16413445	0.000000
249656976	27700777	144550	9999.999966	29821	889	1.000000	18798	5240	1.000000	16562294	0.000000
249643849	27720820	144437	9999.999980	30004	837	1.000000	18796	5195	1.000000	16711813	-1.#IND00
249648360	27716574	144337	9999.999988	30204	771	1.000000	19430	4816	1.000000	16859775	-1.#IND00
249659791	27704188	144354	9999.999992	30106	813	1.000000	18490	5515	1.000000	17006624	0.012187
249651343	27714712	143828	9999.999995	30176	884	1.000000	18933	5030	1.000000	17154010	0.005247
249643457	27712622	144378	9999.999997	29926	902	1.000000	19105	4906	1.000000	17302050	0.010772
249633715	27721398	144329	9999.999998	30138	758	1.000000	18656	5264	1.000000	17449235	0.010377
249660942	27707528	143814	9999.999999	29570	1043	1.000000	18879	5132	1.000000	17596602	0.009575
249662105	27713158	144032	9999.999999	29791	949	1.000000	19021	4999	1.000000	17743046	0.005048
249652089	27714794	143921	10000.000000	29642	1044	1.000000	18893	5136	1.000000	17890201	-0.001010
249660745	27709403	144005	10000.000000	29606	1070	1.000000	19057	5046	1.000000	18036460	0.000342
249620189	27731057	144866	10000.000000	29756	882	1.000000	18655	5166	1.000000	18182919	-0.000300
249600622	27728494	144269	10000.000000	29876	754	1.000000	19068	5060	1.000000	18328329	-0.001223
249623203	27715271	144326	10000.000000	29959	894	1.000000	19042	5064	1.000000	18474425	-0.000448
249654560	27709146	144341	10000.000000	29926	848	1.000000	18682	5307	1.000000	18619802	0.000366
249686842	27689614	144206	10000.000000	29666	957	1.000000	18883	5202	1.000000	18764490	0.000065
249646002	27730558	144103	10000.000000	29897	982	1.000000	18695	5305	1.000000	18910077	0.002393
249648374	27718778	144865	10000.000000	29867	747	1.000000	18609	5344	1.000000	19055228	0.002352
249660889	27703220	144191	10000.000000	29989	874	1.000000	18780	5137	1.000000	19199341	0.001827
249660961	27709108	144247	10000.000000	29719	959	1.000000	18954	5011	1.000000	19343460	0.003025
249654433	27721285	144421	10000.000000	29824	870	1.000000	18959	5170	1.000000	19488496	0.001381
249639790	27720901	144548	10000.000000	29918	870	1.000000	18741	5128	1.000000	19632942	0.001067
249656682	27715801	144502	10000.000000	29835	874	1.000000	18752	5160	1.000000	19776866	0.000360
249661668	27703973	144268	10000.000000	29811	802	1.000000	18802	5103	1.000000	19920513	0.001242
249663544	27700891	144204	10000.000000	30074	870	1.000000	18768	5120	1.000000	20063247	0.001951
249643436	27716732	143703	10000.000000	30016	831	1.000000	19040	5003	1.000000	20206981	0.001730
249645028	27698935	143940	10000.000000	29812	845	1.000000	19059	4984	1.000000	20349327	0.002384
249627243	27730518	144215	10000.000000	29751	857	1.000000	18587	5345	1.000000	20492549	0.002288
249643244	27711260	144603	10000.000000	29998	830	1.000000	18684	5129	1.000000	20636095	0.002186
249634442	27710516	144177	10000.000000	29905	959	1.000000	18805	5079	1.000000	20777754	0.001903
249662821	27695837	144610	10000.000000	29738	893	1.000000	18781	5193	1.000000	20919759	0.001614
249655699	27706968	143703	10000.000000	29782	892	1.000000	19129	4823	1.000000	21061861	0.001229
249669900	27710328	144514	10000.000000	29570	927	1.000000	18740	5275	1.000000	21203799	0.001074
249657872	27716243	143719	10000.000000	29822	773	1.000000	18960	5045	1.000000	21345830	0.001291
249678249	27701482	144629	10000.000000	30083	858	1.000000	19047	5167	1.000000	21486352	0.001222
249708109	27692734	143645	10000.000000	29659	940	1.000000	18423	5364	1.000000	21627272	0.001189
249668186	27718281	144302	10000.000000	29646	942	1.000000	18945	5061	1.000000	21768619	0.001359
249635011	27713131	144385	10000.000000	29743	872	1.000000	18836	5189	1.000000	21908975	0.001384
249665949	27689767	143973	10000.000000	30077	748	1.000000	18810	5187	1.000000	22049949	0.001212
249678908	27695389	144241	10000.000000	29989	852	1.000000	19091	4870	1.000000	22190509	0.000867
249669121	27710892	143631	10000.000000	29935	836	1.000000	18964	5173	1.000000	22330287	0.000563
249665689	27698834	144307	10000.000000	29948	876	1.000000	18718	5307	1.000000	22470313	0.000015
249676855	27698483	143595	10000.000000	29820	897	1.000000	19141	4971	1.000000	22609275	-0.000204
249657512	27711397	145457	10000.000000	29982	874	1.000000	19057	4953	1.000000	22748741	-0.000436
249639790	27712239	144276	10000.000000	29783	820	1.000000	18988	5012	1.000000	22888073	-0.000006
249656300	27713048	145147	10000.000000	29793	954	1.000000	18670	5121	1.000000	23026892	0.000066
249658637	27714877	144144	10000.000000	29816	975	1.000000	18874	5121	1.000000	23166812	0.000109
249651762	27706809	143547	10000.000000	29572	929	1.000000	18749	5102	1.000000	23305596	0.000162
249687225	27696697	143923	10000.000000	29587	1003	1.000000	19046	5203	1.000000	23443597	-0.000093
249634966	27717412	145315	10000.000000	29778	877	1.000000	19188	5013	1.000000	23582082	0.000149
249629308	27727746	144593	10000.000000	29914	884	1.000000	19211	5050	1.000000	23719984	0.000163
249618204	27725937	144350	10000.000000	29804	818	1.000000	18793	5189	1.000000	23857831	-0.000354
249648748	27713909	144939	10000.000000	29875	859	1.000000	18648	5309	1.000000	23994440	-0.000464
249648956	27720320	144280	10000.000000	29997	863	1.000000	18926	5077	1.000000	24132348	-0.000737
249634777	27715253	144790	10000.000000	29973	804	1.000000	19110	5047	1.000000	24269745	-0.001024
249660195	27700661	143895	10000.000000	29951	800	1.000000	18983	4940	1.000000	24406722	-0.000938
249670076	27689746	144863	10000.000000	29946	754	1.000000	18740	5291	1.000000	24543524	-0.000746
249667507	27718496	143992	10000.000000	30028	834	1.000000	18850	5102	1.000000	24679405	-0.000557
249651256	27723511	144899	10000.000000	29808	833	1.000000	18919	5171	1.000000	24815482	-0.000513
249598999	27742902	144016	10000.000000	30076	914	1.000000	19183	4854	1.000000	24952002	-0.000565
249668657	27697854	144728	10000.000000	29763	835	1.000000	19134	5182	1.000000	25088038	-0.000584
npatches	nstrain	runtime	dt	init_x	init_y	init_y_blood	init_z	init_S	beta0	beta1	beta2	beta3	mean_beta	B	d	delta	delta_blood	b[0]	mut	m	CTL	c	g	epsilon	k	het	lambda	rho	omega	x_max	patch.dyna	DELTA	A	VA
10000	1	100.000000	0.001000	21900	9499	5000000	0.001000	10000000	4.644518	5.532073	4.661823	10.218146	8	800000000	0.010000	1.000000	432.000000	80000	0.000050	0.004800	0	0.500000	0.000000	2.500000	4.000000	0.500000	0.001000	0.001000	0.010000	31872	0	10.000000	7.000000	1.000000
sus	inf	inf_blood	z	x[0]	y[0][0]	z[0]	x[1]	y[1][0]	z[1]	S[0]	synchrony
219000000	94990000	5000000	10.000000	21900	9499	0.001000	21900	9499	0.001000	10000000	0.000000
168060407	81185564	423720	3941.516320	23742	4532	0.394152	21437	5810	0.394152	10423367	0.000000
214868713	42465477	221285	6325.803353	28215	1402	0.632580	26729	1901	0.632580	10675180	0.000000
240549733	29307201	152981	7771.765723	30473	490	0.777177	29477	790	0.777177	10858169	0.000000
254123997	23273223	121140	8648.676577	31108	282	0.864868	30477	494	0.864868	11005558	0.000000
261790293	20118193	104702	9180.483393	31369	218	0.918048	31164	376	0.918048	11132746	0.000000
266220791	18378098	95818	9503.000201	31487	132	0.950300	31093	275	0.950300	11248611	0.000000
268839635	17379237	90422	9698.592075	31490	150	0.969859	31385	252	0.969859	11357023	0.000000
270453943	16751945	86608	9817.209710	31629	125	0.981721	31292	212	0.981721	11461502	0.000000
271432787	16395287	85339	9889.145947	31783	121	0.988915	31590	185	0.988915	11563027	0.000000
272032031	16166000	84518	9932.772025	31647	137	0.993277	31267	234	0.993277	11663208	0.000000
272359302	16056230	83603	9959.229270	31723	146	0.995923	31057	222	0.995923	11762192	0.000000
272552892	15975459	82586	9975.274394	31650	128	0.997527	31529	178	0.997527	11860362	0.000000
272695686	15919806	82778	9985.005037	31765	128	0.998501	31409	177	0.998501	11958281	0.000000
272788553	15892058	82751	9990.906233	31737	125	0.999091	31416	193	0.999091	12055140	0.000000
272839527	15864391	83045	9994.485041	31620	135	0.999449	31643	163	0.999449	12151674	0.000000
272873529	15865165	82683	9996.655426	31499	132	0.999666	31310	207	0.999666	12248845	0.000000
272885489	15858009	83048	9997.971667	31664	142	0.999797	31374	197	0.999797	12344954	0.000000
272874937	15857295	82097	9998.769908	31540	157	0.999877	31360	216	0.999877	12441035	0.000000
272900408	15855601	82601	9999.254005	31597	124	0.999925	31588	167	0.999925	12536811	0.000000
272877105	15859078	82315	9999.547588	31671	117	0.999955	31465	212	0.999955	12633610	0.000000
272870896	15842764	82172	9999.725632	31640	138	0.999973	31232	193	0.999973	12729626	0.000000
272924492	15845545	82665	9999.833608	31785	139	0.999983	31601	176	0.999983	12825048	0.000000
272904600	15850126	82345	9999.899091	31657	121	0.999990	31126	181	0.999990	12921249	0.000000
272931943	15839466	82563	9999.938803	31440	132	0.999994	31399	159	0.999994	13017094	0.000000
272918942	15840984	82079	9999.962887	31627	94	0.999996	31388	216	0.999996	13112605	0.000000
272933869	15828580	82477	9999.977493	31591	110	0.999998	31611	209	0.999998	13207079	0.000000
272911653	15840961	82180	9999.986350	31420	125	0.999999	31336	216	0.999999	13302041	0.000000
272906414	15847636	82062	9999.991722	31743	131	0.999999	31668	230	0.999999	13396960	0.000000
272931094	15843064	82554	9999.994980	31571	110	0.999999	31139	174	0.999999	13491566	0.000000
272884994	15848402	82435	9999.996955	31868	135	1.000000	31379	184	1.000000	13586720	0.000000
272937047	15840982	82766	9999.998154	31635	109	1.000000	31555	200	1.000000	13681218	0.000000
272916923	15848864	82843	9999.998880	31707	132	1.000000	31388	158	1.000000	13775219	0.000000
272928981	15833948	82231	9999.999321	31637	135	1.000000	31302	183	1.000000	13869333	0.000000
272900801	15844031	82525	9999.999588	31732	107	1.000000	31519	161	1.000000	13963422	0.000000
272921764	15848381	82605	9999.999750	31435	166	1.000000	31651	159	1.000000	14057777	0.000000
272898024	15851178	82571	9999.999849	31766	117	1.000000	31623	159	1.000000	14151434	0.000000
272901847	15844536	82723	9999.999908	31719	140	1.000000	31299	217	1.000000	14244982	0.000000
272907414	15850131	82953	9999.999944	31781	136	1.000000	31556	208	1.000000	14338205	0.000000
272887298	15844670	82630	9999.999966	31703	164	1.000000	31672	184	1.000000	14431414	0.000000
272943999	15819884	82302	9999.999980	31654	141	1.000000	31449	196	1.000000	14524785	-1.#IND00
272968304	15837051	83116	9999.999988	31733	133	1.000000	31496	198	1.000000	14618018	-1.#IND00
272956889	15837346	82750	9999.999992	31592	125	1.000000	31503	138	1.000000	14710602	-0.002769
272865092	15864283	82326	9999.999995	31567	190	1.000000	31440	205	1.000000	14803348	-0.001293
272869975	15860482	82692	9999.999997	31668	108	1.000000	31311	193	1.000000	14896083	0.001448
272895078	15852967	82268	9999.999998	31709	121	1.000000	31635	119	1.000000	14988544	-0.004963
272919126	15831868	82129	9999.999999	31764	127	1.000000	31734	201	1.000000	15081071	-0.006805
272944221	15839893	82242	9999.999999	31500	153	1.000000	31398	213	1.000000	15173891	-0.007111
272908910	15842913	82658	10000.000000	31603	164	1.000000	31384	213	1.000000	15266198	-0.007536
272909519	15852282	82661	10000.000000	31832	123	1.000000	31321	148	1.000000	15358806	-0.007862
272902683	15844793	82390	10000.000000	31483	172	1.000000	31504	184	1.000000	15450781	-0.007825
272878320	15846682	82317	10000.000000	31698	121	1.000000	31330	200	1.000000	15541910	-0.007655
272920721	15845898	82910	10000.000000	31560	147	1.000000	31491	177	1.000000	15633790	-0.005981
272913901	15842840	82895	10000.000000	31528	148	1.000000	31657	174	1.000000	15724844	-0.004523
272935302	15838953	82717	10000.000000	31576	155	1.000000	31784	152	1.000000	15815906	-0.004142
272892288	15850784	82154	10000.000000	31373	152	1.000000	31662	211	1.000000	15906763	-0.003771
272922609	15847116	82237	10000.000000	31579	107	1.000000	31442	227	1.000000	15997655	-0.002673
272919838	15839933	82309	10000.000000	31703	137	1.000000	31562	179	1.000000	16088412	-0.004344
272897552	15850166	82219	10000.000000	31681	135	1.000000	31379	198	1.000000	16179097	-0.003429
272898028	15845266	82538	10000.000000	31587	154	1.000000	31313	218	1.000000	16270491	-0.002478
272890472	15851112	82555	10000.000000	31751	149	1.000000	31519	204	1.000000	16361025	-0.002025
272903919	15846833	83029	10000.000000	31590	128	1.000000	31490	160	1.000000	16451578	-0.003307
272923135	15841852	82274	10000.000000	31472	131	1.000000	31427	190	1.000000	16541789	-0.003867
272916163	15850793	82084	10000.000000	31548	152	1.000000	31586	224	1.000000	16631695	-0.003801
272881499	15858031	82440	10000.000000	31448	134	1.000000	31391	172	1.000000	16721377	-0.003147
272893518	15857484	82462	10000.000000	31371	136	1.000000	31392	171	1.000000	16811046	-0.002843
272915253	15842020	82104	10000.000000	31745	152	1.000000	31463	188	1.000000	16900633	-0.001718
272920035	15835674	82532	10000.000000	31594	121	1.000000	31489	172	1.000000	16990764	-0.002241
272908185	15849703	82685	10000.000000	31605	150	1.000000	31720	199	1.000000	17080690	-0.002305
272927058	15830840	82424	10000.000000	31620	100	1.000000	31695	208	1.000000	17169986	-0.003009
272904309	15847486	82296	10000.000000	31914	119	1.000000	31332	204	1.000000	17258909	-0.004562
272903908	15843527	82412	10000.000000	31736	140	1.000000	31434	163	1.000000	17347876	-0.005227
272887849	15846740	82525	10000.000000	31576	146	1.000000	31586	181	1.000000	17437196	-0.005271
272884555	15854169	82859	10000.000000	31321	135	1.000000	31602	166	1.000000	17525846	-0.005316
272876055	15859367	82503	10000.000000	31555	150	1.000000	31458	212	1.000000	17615076	-0.003652
272906037	15846255	82511	10000.000000	31367	134	1.000000	31418	233	1.000000	17702931	-0.003616
272913904	15846644	82395	10000.000000	31424	162	1.000000	31509	171	1.000000	17791315	-0.002763
272906588	15847999	83443	10000.000000	31680	169	1.000000	31515	187	1.000000	17880308	-0.002859
272909904	15849252	82527	10000.000000	31629	109	1.000000	31532	206	1.000000	17968670	-0.002954
272878597	15844731	82832	10000.000000	31588	166	1.000000	31307	164	1.000000	18056991	-0.003389
272920014	15847139	82204	10000.000000	31828	129	1.000000	31303	189	1.000000	18144859	-0.002850
272881816	15861092	82366	10000.000000	31553	139	1.000000	31523	199	1.000000	18232461	-0.003012
272907554	15844390	82494	10000.000000	31551	142	1.000000	31712	159	1.000000	18319855	-0.003586
272898250	15855940	82599	10000.000000	31516	106	1.000000	31434	184	1.000000	18407013	-0.003351
272916607	15836664	82064	10000.000000	31894	133	1.000000	31403	180	1.000000	18494226	-0.003609
272934778	15836782	82419	10000.000000	31695	139	1.000000	31484	201	1.000000	18581288	-0.003437
272867502	15861138	82709	10000.000000	31864	134	1.000000	31412	186	1.000000	18669384	-0.003578
272900374	15854459	82288	10000.000000	31622	141	1.000000	31518	153	1.000000	18755986	-0.003516
272896048	15844882	82900	10000.000000	31789	105	1.000000	31472	193	1.000000	18842661	-0.003422
272894612	15849185	82249	10000.000000	31579	113	1.000000	31228	206	1.000000	18929512	-0.003339
272906232	15847796	82839	10000.000000	31631	132	1.000000	31451	149	1.000000	19016647	-0.003193
272915999	15838495	82828	10000.000000	31678	125	1.000000	31523	215	1.000000	19102611	-0.003483
272918551	15835036	82344	10000.000000	31709	130	1.000000	31256	259	1.000000	19188744	-0.003135
272891766	15854910	82501	10000.000000	31500	120	1.000000	31360	164	1.000000	19274932	-0.003510
272938103	15839402	82275	10000.000000	31659	133	1.000000	31524	177	1.000000	19361098	-0.003462
272921526	15838439	82212	10000.000000	31435	141	1.000000	31442	183	1.000000	19447094	-0.003267
272929536	15840641	82695	10000.000000	31605	111	1.000000	31459	227	1.000000	19532879	-0.003249
272888810	15848755	82620	10000.000000	31629	174	1.000000	31370	188	1.000000	19618170	-0.003212
272928315	15842686	82357	10000.000000	31517	137	1.000000	31492	187	1.000000	19703340	-0.003593
272896478	15856214	82768	10000.000000	31770	154	1.000000	31435	214	1.000000	19788462	-0.003491
npatches	nstrain	runtime	dt	init_x	init_y	init_y_blood	init_z	init_S	beta0	beta1	beta2	beta3	mean_beta	B	d	delta	delta_blood	b[0]	mut	m	CTL	c	g	epsilon	k	het	lambda	rho	omega	x_max	patch.dyna	DELTA	A	VA
10000	1	100.000000	0.001000	21900	9499	5000000	0.001000	10000000	4.351227	5.690231	9.100444	6.425159	8	800000000	0.010000	1.000000	432.000000	80000	0.000050	0.004800	0	0.500000	0.000000	2.500000	5.000000	0.500000	0.001000	0.001000	0.010000	31872	0	10.000000	7.000000	1.000000
sus	inf	inf_blood	z	x[0]	y[0][0]	z[0]	x[1]	y[1][0]	z[1]	S[0]	synchrony
219000000	94990000	5000000	10.000000	21900	9499	0.001000	21900	9499	0.001000	10000000	0.000000
174948461	70585842	368290	3941.516320	25041	3264	0.394152	21510	5003	0.394152	10409983	0.000000
229778476	31514563	164804	6325.803353	29543	709	0.632580	27361	1424	0.632580	10626027	0.000000
258123132	19603614	102056	7771.765723	31132	242	0.777177	30222	505	0.777177	10765201	0.000000
272458039	14439011	75259	8648.676577	31463	132	0.864868	31271	186	0.864868	10867408	0.000000
280204293	11822202	61697	9180.483393	31489	84	0.918048	31263	141	0.918048	10949147	0.000000
284615629	10410840	54270	9503.000201	31688	77	0.950300	31450	118	0.950300	11018587	0.000000
287225668	9578404	50051	9698.592075	31681	84	0.969859	31780	79	0.969859	11081599	0.000000
288820112	9085829	47238	9817.209710	31809	55	0.981721	31473	80	0.981721	11140262	0.000000
289763980	8796598	46184	9889.145947	31576	40	0.988915	31753	86	0.988915	11196268	0.000000
290378124	8610904	44694	9932.772025	31734	47	0.993277	31753	74	0.993277	11250258	0.000000
290748649	8511345	44240	9959.229270	31714	58	0.995923	31740	69	0.995923	11303358	0.000000
290939106	8446958	43733	9975.274394	31786	47	0.997527	31760	89	0.997527	11356149	0.000000
291031093	8415212	43774	9985.005037	31837	37	0.998501	31802	89	0.998501	11408351	0.000000
291145155	8377310	43906	9990.906233	31873	64	0.999091	31681	85	0.999091	11460371	0.000000
291158335	8375607	43217	9994.485041	31794	77	0.999449	31811	76	0.999449	11512794	0.000000
291254725	8342951	43467	9996.655426	31877	49	0.999666	31705	101	0.999666	11564816	0.000000
291236585	8357481	43511	9997.971667	31828	54	0.999797	31852	92	0.999797	11616510	0.000000
291229099	8365115	43661	9998.769908	31778	55	0.999877	31776	67	0.999877	11668266	0.000000
291225377	8355926	43119	9999.254005	31846	58	0.999925	31537	64	0.999925	11719351	0.000000
291259363	8343023	43479	9999.547588	31640	39	0.999955	31788	56	0.999955	11770327	0.000000
291248219	8348129	43626	9999.725632	31915	64	0.999973	31511	89	0.999973	11821685	0.000000
291248254	8345226	43368	9999.833608	31730	43	0.999983	31602	64	0.999983	11872370	0.000000
291255160	8347493	43573	9999.899091	31636	58	0.999990	31947	50	0.999990	11923190	0.000000
291250231	8346013	43140	9999.938803	31769	55	0.999994	31817	64	0.999994	11973975	0.000000
291226713	8369893	43695	9999.962887	31785	52	0.999996	31832	74	0.999996	12025351	0.000000
291217230	8357595	43283	9999.977493	31842	54	0.999998	31714	75	0.999998	12075692	0.000000
291252226	8345135	43193	9999.986350	31803	41	0.999999	31688	54	0.999999	12126628	0.000000
291255877	8349042	43649	9999.991722	31762	63	0.999999	31754	75	0.999999	12177540	0.000000
291250687	8357020	43741	9999.994980	31689	60	0.999999	31673	106	0.999999	12228301	0.000000
291270376	8343289	43308	9999.996955	31720	46	1.000000	31782	76	1.000000	12278578	0.000000
291259764	8347732	43744	9999.998154	31708	42	1.000000	31740	70	1.000000	12328868	0.000000
291271338	8350777	43712	9999.998880	31734	45	1.000000	31809	63	1.000000	12379219	0.000000
291246213	8354637	43493	9999.999321	31594	40	1.000000	31864	58	1.000000	12429377	0.000000
291256049	8336747	43607	9999.999588	31898	46	1.000000	31815	93	1.000000	12479250	0.000000
291240836	8356664	43687	9999.999750	31881	55	1.000000	31711	73	1.000000	12529109	0.000000
291261793	8351287	43397	9999.999849	31708	69	1.000000	31829	68	1.000000	12579169	0.000000
291278842	8337520	43439	9999.999908	31872	58	1.000000	31880	71	1.000000	12629155	0.000000
291287838	8340289	43400	9999.999944	31993	38	1.000000	31703	68	1.000000	12678991	0.000000
291264484	8358002	43989	9999.999966	31784	42	1.000000	31901	54	1.000000	12728547	0.000000
291310444	8336461	43592	9999.999980	31572	43	1.000000	31901	54	1.000000	12778650	-1.#IND00
291253146	8360996	43412	9999.999988	31930	71	1.000000	31543	70	1.000000	12828506	-1.#IND00
291210580	8359221	43455	9999.999992	31677	47	1.000000	31689	72	1.000000	12877891	-0.000992
291275893	8339643	43042	9999.999995	31843	67	1.000000	31666	93	1.000000	12928088	-0.003817
291258905	8354490	43225	9999.999997	31854	60	1.000000	31625	58	1.000000	12977593	-0.009572
291239108	8346861	43246	9999.999998	31752	66	1.000000	31628	81	1.000000	13026930	-0.007380
291259966	8351834	43445	9999.999999	31711	47	1.000000	31636	74	1.000000	13076714	-0.006151
291274677	8341438	43363	9999.999999	31676	38	1.000000	31865	80	1.000000	13125745	0.005468
291284266	8350661	43602	10000.000000	31810	58	1.000000	31662	80	1.000000	13174398	0.006829
291253543	8354015	43642	10000.000000	31831	48	1.000000	31841	57	1.000000	13223133	0.007218
291294122	8334407	43397	10000.000000	31864	38	1.000000	31718	64	1.000000	13272546	0.011909
291265489	8351963	43177	10000.000000	32062	62	1.000000	31578	85	1.000000	13321674	0.010529
291224888	8351318	43749	10000.000000	31724	48	1.000000	31616	46	1.000000	13370268	0.009277
291247502	8353014	43708	10000.000000	31831	54	1.000000	31637	109	1.000000	13418899	0.009689
291254755	8341733	43251	10000.000000	31746	41	1.000000	31681	86	1.000000	13467499	0.007817
291260981	8347787	43233	10000.000000	31770	58	1.000000	31714	68	1.000000	13516423	0.009212
291269992	8339021	43339	10000.000000	31813	35	1.000000	31838	58	1.000000	13564735	0.008766
291296956	8329497	43345	10000.000000	32021	43	1.000000	31491	79	1.000000	13613040	0.008739
291265103	8347370	43343	10000.000000	31922	40	1.000000	31685	87	1.000000	13661689	0.008687
291260725	8354504	43284	10000.000000	31805	51	1.000000	31634	72	1.000000	13709742	0.007980
291249709	8351234	43409	10000.000000	31827	54	1.000000	31391	66	1.000000	13757500	0.007989
291276499	8340268	43491	10000.000000	31648	42	1.000000	31833	55	1.000000	13805782	0.007300
291293009	8336346	43527	10000.000000	31743	67	1.000000	31706	70	1.000000	13853678	0.007364
291270330	8344357	43448	10000.000000	31785	67	1.000000	31889	65	1.000000	13901375	0.006858
291268615	8354079	43428	10000.000000	31710	68	1.000000	31722	114	1.000000	13949385	0.003994
291254206	8350312	43656	10000.000000	31731	45	1.000000	31697	63	1.000000	13997348	0.001220
291257145	8350328	43250	10000.000000	31684	42	1.000000	31791	75	1.000000	14045609	0.002514
291242516	8361761	43268	10000.000000	31818	50	1.000000	31535	54	1.000000	14093582	0.002543
291273774	8346862	43223	10000.000000	31969	47	1.000000	31845	83	1.000000	14141814	0.001888
291246229	8358745	43583	10000.000000	31755	51	1.000000	31386	100	1.000000	14189592	0.002151
291253171	8349585	43525	10000.000000	31876	72	1.000000	31621	77	1.000000	14237268	0.001828
291240787	8348596	43340	10000.000000	31714	56	1.000000	31563	82	1.000000	14284882	0.000557
291279278	8348078	43167	10000.000000	31998	38	1.000000	31888	65	1.000000	14332111	0.000478
291277048	8334712	43128	10000.000000	31710	64	1.000000	31758	62	1.000000	14379209	0.000528
291272064	8342154	42790	10000.000000	31761	35	1.000000	31553	87	1.000000	14426352	0.001904
291258259	8354714	43199	10000.000000	31539	53	1.000000	31797	52	1.000000	14473798	0.002054
291245176	8350380	43557	10000.000000	31754	46	1.000000	31669	77	1.000000	14520844	0.002499
291300231	8333865	43754	10000.000000	32024	36	1.000000	31592	66	1.000000	14568086	0.002430
291248789	8359007	43541	10000.000000	31581	43	1.000000	31625	109	1.000000	14614504	0.001606
291269807	8348005	43534	10000.000000	31865	60	1.000000	31441	72	1.000000	14661793	0.002518
291231684	8356331	43543	10000.000000	32140	35	1.000000	31810	88	1.000000	14709162	0.002428
291234291	8351208	43486	10000.000000	31745	57	1.000000	31671	90	1.000000	14756251	0.002256
291206159	8361028	44019	10000.000000	31609	47	1.000000	31852	94	1.000000	14802866	0.001624
291229744	8351507	43642	10000.000000	31775	44	1.000000	31767	77	1.000000	14849532	0.001627
291271625	8347125	43406	10000.000000	31832	50	1.000000	31878	91	1.000000	14895883	0.000907
291255534	8345201	43499	10000.000000	31843	44	1.000000	31824	71	1.000000	14942401	0.001663
291270343	8345093	43319	10000.000000	32012	52	1.000000	31693	75	1.000000	14988937	0.000778
291264416	8350564	43851	10000.000000	31812	57	1.000000	31818	84	1.000000	15035127	0.000901
291290910	8336383	43543	10000.000000	31758	66	1.000000	31759	79	1.000000	15081865	0.000892
291258291	8349966	43504	10000.000000	31828	44	1.000000	31452	73	1.000000	15127595	0.001419
291245502	8342565	43684	10000.000000	31718	27	1.000000	31616	73	1.000000	15173741	0.001248
291249277	8368690	43526	10000.000000	31722	59	1.000000	31753	51	1.000000	15219474	0.001501
291251145	8355908	43559	10000.000000	31725	37	1.000000	31572	52	1.000000	15265124	0.001709
291242786	8351061	43636	10000.000000	31701	37	1.000000	31722	69	1.000000	15311437	0.001527
291302119	8335038	43931	10000.000000	31835	30	1.000000	31546	74	1.000000	15356981	0.001532
291262573	8342139	43534	10000.000000	31758	58	1.000000	31460	86	1.000000	15402627	0.000621
291280523	8344413	43757	10000.000000	31883	68	1.000000	31809	87	1.000000	15448163	0.000471
291221647	8366403	43797	10000.000000	31927	50	1.000000	31586	78	1.000000	15493611	0.000405
291259130	8353605	43790	10000.000000	32006	45	1.000000	31452	93	1.000000	15539598	0.000378
291246426	8344048	43073	10000.000000	31904	45	1.000000	31767	92	1.000000	15584789	0.001075
npatches	nstrain	runtime	dt	init_x	init_y	init_y_blood	init_z	init_S	beta0	beta1	beta2	beta3	mean_beta	B	d	delta	delta_blood	b[0]	mut	m	CTL	c	g	epsilon	k	het	lambda	rho	omega	x_max	patch.dyna	DELTA	A	VA
10000	1	100.000000	0.001000	21900	9499	5000000	0.001000	10000000	5.753614	9.367341	5.117646	4.712435	8	800000000	0.010000	1.000000	432.000000	80000	0.000050	0.004800	0	0.500000	0.000000	2.500000	6.000000	0.500000	0.001000	0.001000	0.010000	31872	0	10.000000	7.000000	1.000000
sus	inf	inf_blood	z	x[0]	y[0][0]	z[0]	x[1]	y[1][0]	z[1]	S[0]	synchrony
219000000	94990000	5000000	10.000000	21900	9499	0.001000	21900	9499	0.001000	10000000	0.000000
181698457	61255474	319561	3941.516320	22056	4346	0.394152	15411	7298	0.394152	10396313	0.000000
243424254	23080740	120566	6325.803353	28403	950	0.632580	21854	3148	0.632580	10577987	0.000000
273243176	12697666	66170	7771.765723	30907	256	0.777177	25401	1946	0.777177	10679158	0.000000
287324161	8492139	44463	8648.676577	31427	64	0.864868	27281	1264	0.864868	10742954	0.000000
294703563	6426504	33188	9180.483393	31568	65	0.918048	28953	656	0.918048	10787875	0.000000
298940103	5290946	27393	9503.000201	31826	50	0.950300	30109	393	0.950300	10821656	0.000000
301324790	4659276	24256	9698.592075	31688	31	0.969859	30430	376	0.969859	10849805	0.000000
302778330	4284084	22381	9817.209710	31815	34	0.981721	30777	294	0.981721	10873861	0.000000
303707283	4044727	20969	9889.145947	31924	26	0.988915	31041	250	0.988915	10895599	0.000000
304270624	3907205	20503	9932.689463	31957	24	0.993277	30918	345	0.993277	10915939	0.000000
304582604	3825482	20053	9959.150707	31820	31	0.995923	30913	350	0.995923	10935021	0.000000
304790585	3771030	19323	9975.196514	31966	29	0.997527	30954	285	0.997527	10953693	0.000000
304945489	3734158	19218	9984.767951	31967	30	0.998501	30746	300	0.998501	10972280	0.000000
305033291	3706246	19326	9990.683784	31735	25	0.999091	30780	310	0.999091	10990218	0.000000
305053654	3712236	19426	9994.234202	31730	13	0.999449	31063	224	0.999449	11008009	0.000000
305063374	3705057	19158	9996.503304	31652	20	0.999666	30848	255	0.999666	11025888	0.000000
305111408	3688339	19242	9997.703065	31684	27	0.999797	30978	205	0.999797	11043593	0.000000
305129734	3687920	19417	9998.607013	31841	25	0.999877	31231	216	0.999877	11061408	0.000000
305142612	3678272	19181	9999.127489	31694	23	0.999925	30924	206	0.999925	11078652	0.000000
305157449	3680747	18866	9999.401605	31907	20	0.999955	31394	124	0.999955	11096194	0.000000
305189820	3674048	19049	9999.531588	31823	20	0.999973	31320	256	0.999973	11113513	0.000000
305162044	3678235	18997	9999.494009	31995	40	0.999983	30957	239	0.999983	11130492	0.000000
305153348	3675931	19314	9999.548442	31833	19	0.999990	30756	357	0.999990	11147493	0.000000
305121511	3688261	19355	9999.660022	31713	23	0.999994	30729	344	0.999994	11164701	0.000000
305150317	3674791	19147	9999.793819	31834	28	0.999996	30703	341	0.999996	11181705	0.000000
305155772	3673964	19090	9999.854384	31814	26	0.999998	30901	236	0.999998	11198880	0.000000
305147623	3681790	19118	9999.806825	31760	17	0.999999	30967	289	0.999999	11216613	0.000000
305146292	3684159	19109	9999.860972	31815	21	0.999999	31226	211	0.999999	11233583	0.000000
305162194	3674237	19070	9999.863473	31797	34	0.999999	31107	256	0.999999	11250709	0.000000
305162566	3678588	19312	9999.785272	31814	40	1.000000	30697	277	1.000000	11268111	0.000000
305165992	3673254	18953	9999.725246	31882	21	1.000000	30897	265	1.000000	11284948	0.000000
305186129	3670473	19375	9999.691876	31815	37	1.000000	31061	266	1.000000	11302240	0.000000
305158497	3679412	19206	9999.773485	31783	25	1.000000	31058	242	1.000000	11319133	0.000000
305147913	3684531	18961	9999.765045	31983	18	1.000000	30930	235	1.000000	11336446	0.000000
305154091	3678245	19300	9999.826519	31925	26	1.000000	30772	248	1.000000	11353785	0.000000
305143649	3681507	19094	9999.788681	31765	37	1.000000	30770	254	1.000000	11370865	0.000000
305177679	3674881	19104	9999.729725	31814	23	1.000000	30936	295	1.000000	11387479	0.000000
305137568	3676917	18957	9999.831831	31709	18	1.000000	30675	243	1.000000	11404004	0.000000
305140018	3680013	19306	9999.813918	31922	21	1.000000	31059	203	1.000000	11420856	0.000000
305162580	3669366	19158	9999.879035	31890	21	1.000000	31061	249	1.000000	11437964	-1.#IND00
305156055	3677005	19018	9999.903675	31822	16	1.000000	31225	271	1.000000	11454722	-0.024000
305151088	3683570	19345	9999.910299	31496	17	1.000000	31038	298	1.000000	11471443	-0.016540
305137803	3680094	18947	9999.836154	31973	19	1.000000	30872	268	1.000000	11488617	-0.008114
305174824	3672673	19349	9999.893236	32107	18	1.000000	30841	210	1.000000	11505503	0.001938
305178655	3676176	19201	9999.867135	32029	32	1.000000	31240	140	1.000000	11521982	-0.000671
305178067	3670172	19060	9999.903809	31826	21	1.000000	31129	262	1.000000	11538638	-0.002073
305120794	3684101	19003	9999.904273	31926	26	1.000000	30948	242	1.000000	11555384	-0.002665
305135371	3680656	19343	9999.803980	31820	29	1.000000	30743	222	1.000000	11572328	0.001158
305150850	3673961	18981	9999.881123	31602	23	1.000000	30981	253	1.000000	11589104	0.000893
305169337	3669143	19046	9999.884199	31635	19	1.000000	31231	199	1.000000	11605525	-0.000565
305163135	3680879	19224	9999.929772	31669	22	1.000000	31052	277	1.000000	11622310	-0.000714
305125129	3690390	19483	9999.955294	31785	33	1.000000	31065	217	1.000000	11639486	0.000686
305141806	3683210	19122	9999.910897	31889	32	1.000000	30952	212	1.000000	11656185	0.001613
305126801	3686095	19163	9999.884062	31806	34	1.000000	30793	257	1.000000	11672732	0.003549
305122156	3692415	19148	9999.759564	31890	19	1.000000	30991	276	1.000000	11689353	0.000867
305173140	3666329	18910	9999.690157	31984	23	1.000000	31085	224	1.000000	11705788	0.001053
305164944	3684250	19171	9999.751659	31992	22	1.000000	30928	257	1.000000	11722126	0.001046
305156604	3683599	19168	9999.807191	31818	39	1.000000	30738	230	1.000000	11738564	0.000019
305187293	3663613	19146	9999.832005	31736	25	1.000000	31005	224	1.000000	11755084	-0.000148
305201602	3677131	18936	9999.882312	31764	13	1.000000	31103	184	1.000000	11771227	0.000062
305159877	3673412	19164	9999.866681	31764	9	1.000000	31149	216	1.000000	11787867	-0.001139
305151612	3671780	18835	9999.919148	31705	15	1.000000	31013	196	1.000000	11804063	-0.002067
305193679	3663923	19083	9999.862254	31910	24	1.000000	30795	278	1.000000	11820991	-0.002262
305188306	3674460	19104	9999.814554	31846	29	1.000000	30774	179	1.000000	11837642	-0.003910
305201838	3673301	19381	9999.849939	31931	44	1.000000	31232	162	1.000000	11853726	-0.003606
305176314	3675629	18933	9999.816394	31825	26	1.000000	31200	258	1.000000	11870004	-0.003345
305178705	3676233	19352	9999.888651	31884	27	1.000000	30927	264	1.000000	11886075	-0.003116
305133783	3680343	19071	9999.851358	31777	12	1.000000	30722	223	1.000000	11902213	-0.002377
305178981	3678657	19077	9999.894250	31617	14	1.000000	30721	326	1.000000	11918849	-0.001418
305176722	3672103	19319	9999.888525	31828	15	1.000000	30590	371	1.000000	11934913	-0.001689
305189606	3671978	19114	9999.829273	31807	30	1.000000	30596	238	1.000000	11951033	-0.001468
305169874	3677090	18923	9999.848677	31933	20	1.000000	31068	249	1.000000	11967063	-0.001120
305148470	3681557	18930	9999.840753	31613	27	1.000000	30977	245	1.000000	11983425	-0.000067
305180859	3679338	19339	9999.885155	31573	39	1.000000	31181	185	1.000000	11999562	0.000712
305161160	3674784	19070	9999.818322	31624	20	1.000000	31418	156	1.000000	12015883	0.000446
305193354	3672560	18975	9999.696753	31811	16	1.000000	31401	133	1.000000	12032233	0.000264
305173783	3679596	19521	9999.772263	31918	18	1.000000	31242	160	1.000000	12047953	0.000115
305165982	3677970	19056	9999.861888	31896	10	1.000000	31189	254	1.000000	12063786	0.000475
305152248	3675532	18916	9999.839833	31731	27	1.000000	31125	277	1.000000	12079124	0.000397
305160559	3685519	19018	9999.829818	31998	14	1.000000	30530	434	1.000000	12094761	0.000114
305166966	3673980	19372	9999.808116	32027	30	1.000000	30568	252	1.000000	12110579	0.000159
305170130	3672765	19125	9999.749762	31834	22	1.000000	30948	256	1.000000	12126403	0.000169
305125968	3691919	19398	9999.792020	31755	23	1.000000	31056	281	1.000000	12142560	-0.000740
305083720	3691090	19313	9999.806701	31740	25	1.000000	30958	210	1.000000	12158271	-0.000335
305151616	3677062	19321	9999.854278	32014	30	1.000000	30847	218	1.000000	12174186	-0.000596
305165944	3685409	19361	9999.695933	32075	27	1.000000	30951	236	1.000000	12189985	0.000632
305183341	3668040	18991	9999.815597	31760	17	1.000000	31314	145	1.000000	12205977	0.000621
305190045	3666195	18983	9999.862581	31750	25	1.000000	31232	219	1.000000	12221836	0.000658
305154596	3687103	19503	9999.812297	31731	27	1.000000	30957	219	1.000000	12237964	0.000685
305120641	3686399	19362	9999.852985	31810	31	1.000000	31247	215	1.000000	12254081	-0.000410
305188705	3669920	19216	9999.861240	31689	19	1.000000	31043	281	1.000000	12269909	-0.000277
305147887	3675456	19120	9999.875188	31625	23	1.000000	30519	399	1.000000	12285741	-0.000602
305160253	3676321	18941	9999.759456	32068	18	1.000000	30497	308	1.000000	12301151	-0.000618
305205196	3670305	18796	9999.772733	31968	26	1.000000	30766	214	1.000000	12316631	-0.000527
305160264	3686156	19282	9999.860328	31962	11	1.000000	31063	158	1.000000	12332439	-0.000523
305136248	3681902	19267	9999.763080	31893	39	1.000000	31032	262	1.000000	12348377	-0.000793
305151863	3686401	19164	9999.796533	31778	22	1.000000	31099	295	1.000000	12364066	-0.000705
305113513	3689182	19409	9999.863697	31850	27	1.000000	30726	285	1.000000	12380008	-0.000366
305168952	3668774	19209	9999.892528	31584	35	1.000000	30817	226	1.000000	12395201	-0.001330
npatches	nstrain	runtime	dt	init_x	init_y	init_y_blood	init_z	init_S	beta0	beta1	beta2	beta3	mean_beta	B	d	delta	delta_blood	b[0]	mut	m	CTL	c	g	epsilon	k	het	lambda	rho	omega	x_max	patch.dyna	DELTA	A	VA
10000	1	100.000000	0.001000	21900	9499	5000000	0.001000	10000000	7.141186	5.539002	4.284752	5.539012	8	800000000	0.010000	1.000000	432.000000	80000	0.000050	0.004800	0	0.500000	0.000000	2.500000	7.000000	0.500000	0.001000	0.001000	0.010000	31872	0	10.000000	7.000000	1.000000
sus	inf	inf_blood	z	x[0]	y[0][0]	z[0]	x[1]	y[1][0]	z[1]	S[0]	synchrony
219000000	94990000	5000000	10.000000	21900	9499	0.001000	21900	9499	0.001000	10000000	0.000000
188828368	52858328	276083	3941.516320	19787	4918	0.394152	23629	3263	0.394152	10383979	0.000000
255947848	16555127	86246	6325.803353	27134	995	0.632580	29529	466	0.632580	10533943	0.000000
285913483	7870113	41572	7771.765723	30614	218	0.777177	31595	112	0.777177	10602984	0.000000
299036608	4580947	23877	8648.676577	31565	59	0.864868	31734	25	0.864868	10637946	0.000000
305499478	3059591	15726	9180.281816	31740	48	0.918048	31853	26	0.918048	10655915	0.000000
308988161	2267062	11888	9499.475091	32006	33	0.950300	31855	10	0.950300	10664393	0.000000
310942641	1823440	9378	9667.290791	31890	24	0.969859	31646	5	0.969859	10667971	0.000000
312142562	1561779	8185	9711.228665	31764	13	0.981721	32017	9	0.770518	10668656	0.000000
312873530	1400520	7314	9664.224909	31792	16	0.988915	31934	6	0.860829	10667277	0.000000
313330135	1294795	6986	9574.881903	31657	12	0.993277	31812	7	0.915599	10664892	0.000000
313668171	1224102	6403	9489.247874	31723	10	0.995923	31978	8	0.948815	10661487	0.000000
313813862	1189277	6102	9414.773666	31657	14	0.995725	31970	11	0.783057	10657307	0.000000
313925894	1169749	6071	9350.001700	31973	11	0.997407	31830	16	0.868434	10653278	0.000000
314011258	1153420	5965	9312.087327	31921	4	0.998428	31996	14	0.920211	10649037	0.000000
314073279	1140836	6038	9276.761929	32002	5	0.844155	31932	10	0.951612	10644831	0.000000
314096952	1129618	5777	9254.078169	31866	8	0.905487	32138	8	0.612401	10640855	0.000000
314132868	1132026	5828	9242.927482	31710	4	0.786511	32092	3	0.764939	10636469	0.000000
314138757	1125499	5905	9237.942460	31919	21	0.870529	31968	7	0.655974	10632152	0.000000
314144135	1128788	6049	9241.914661	31829	7	0.921482	31896	7	0.724163	10627822	0.000000
314127649	1123898	5830	9256.757552	31934	4	0.952382	31817	12	0.832717	10623551	0.000000
314152353	1121749	5689	9240.278182	31739	5	0.971122	31732	14	0.898551	10619273	0.000000
314132160	1124488	5949	9223.155751	32038	2	0.982487	31828	6	0.870734	10614807	0.000000
314149451	1121101	5816	9220.314624	31888	8	0.788307	31915	5	0.812155	10610040	0.000000
314163169	1122763	5936	9216.273584	31673	44	0.871618	31599	6	0.886081	10605540	0.000000
314160012	1120200	5894	9231.361645	31914	17	0.922142	31923	4	0.877516	10601352	0.000000
314152472	1121788	5791	9220.241498	31840	10	0.952783	31918	12	0.925719	10597046	0.000000
314147865	1128961	6033	9237.094968	32170	13	0.971365	32035	9	0.954952	10592716	0.000000
314110276	1133694	5774	9241.957359	32045	3	0.875281	31846	2	0.768970	10588225	0.000000
314128024	1122624	5801	9244.749846	31758	10	0.924364	31850	3	0.856281	10584048	0.000000
314171532	1115098	5716	9232.119235	31953	5	0.954130	31908	9	0.804046	10579751	0.000000
314136563	1125374	5777	9221.130074	31738	6	0.972182	31623	5	0.881163	10575334	0.000000
314153042	1124104	5813	9227.659580	31667	8	0.793428	31768	7	0.927931	10570948	0.000000
314164731	1122436	5795	9226.991894	31850	11	0.874724	31691	11	0.858022	10566291	0.000000
314150972	1121781	5796	9219.732411	31936	2	0.924025	31554	7	0.764323	10562004	0.000000
314165596	1118944	5809	9223.416932	31638	13	0.953925	31896	7	0.857073	10557619	0.000000
314177355	1122350	5784	9210.111283	32012	10	0.972058	31777	2	0.836820	10553262	0.000000
314138655	1127871	5869	9209.673387	31864	25	0.983054	32060	4	0.839788	10548736	0.000000
314149468	1121700	5950	9215.668336	31875	8	0.989723	31706	6	0.741770	10544430	0.000000
314172388	1119955	5786	9214.445101	32040	6	0.993768	31953	5	0.843395	10540192	0.000000
314146567	1126478	5748	9223.394046	31814	23	0.816415	31876	5	0.897642	10535724	-1.#IND00
314139320	1121309	5719	9222.041566	31776	11	0.888664	32030	8	0.615514	10531421	-0.026400
314152541	1123017	5719	9214.966791	31777	12	0.932480	31499	5	0.761973	10527231	-0.019809
314147534	1122014	5907	9231.985476	32001	15	0.959052	31787	17	0.713386	10523014	-0.004458
314142510	1121449	5946	9232.919427	32115	7	0.975167	31798	14	0.810748	10518854	-0.002083
314152396	1121912	5583	9216.791317	32100	14	0.984940	31733	5	0.824798	10514800	0.002046
314161638	1118595	5775	9214.352361	31568	4	0.990867	31672	9	0.893748	10510637	-0.000573
314177082	1114428	5830	9208.182599	31852	7	0.994461	31783	7	0.891908	10506507	0.001075
314174424	1118165	5839	9199.902440	31869	18	0.807159	31727	6	0.934447	10502147	-0.000587
314161747	1121178	5845	9215.053801	32036	4	0.883051	31684	4	0.960245	10497772	0.000404
314151312	1121625	5842	9219.056897	32014	16	0.627779	31815	4	0.975890	10493664	-0.001212
314162162	1121249	5879	9211.308698	31992	11	0.774265	31825	11	0.951575	10489236	-0.001468
314168331	1122612	5733	9214.432239	31918	10	0.863102	31572	6	0.970633	10485190	-0.000866
314147146	1125635	5855	9229.641924	31970	3	0.845120	31947	8	0.917230	10480668	0.000225
314149387	1125303	5849	9235.205703	31806	10	0.761622	31799	5	0.871462	10476671	-0.002909
314184630	1110645	5822	9238.426536	31752	9	0.855435	31848	7	0.922048	10472397	-0.003002
314161656	1120026	5766	9226.012030	31791	13	0.912328	31907	11	0.952725	10467823	-0.002602
314144958	1124061	5840	9225.796687	31710	13	0.774093	31771	3	0.971330	10463684	-0.001364
314154965	1115299	5660	9223.092315	31890	12	0.818401	31825	8	0.907823	10459586	-0.001189
314190087	1120436	5850	9223.713480	31854	17	0.889868	31852	5	0.701932	10455308	-0.000240
314167887	1110902	5704	9216.181924	31746	4	0.933210	31880	6	0.819235	10451223	-0.000093
314189844	1115033	5932	9207.688573	31848	7	0.959495	31934	4	0.850009	10446767	-0.000090
314187869	1114010	5813	9201.647920	31811	1	0.972997	31910	6	0.909037	10442601	-0.001216
314155939	1121649	5840	9210.873911	31820	13	0.736006	31957	4	0.944835	10438335	-0.000830
314182956	1111646	5809	9216.728504	31942	12	0.839900	32110	7	0.966545	10433978	-0.001014
314160396	1115693	5774	9215.040932	31875	14	0.794971	31926	9	0.979711	10430147	0.001248
314135933	1122973	5845	9233.784039	32272	13	0.875659	31441	10	0.987696	10425856	0.000951
314133060	1128093	6068	9233.797767	32075	17	0.924593	31929	6	0.992538	10421795	0.000926
314169676	1122754	5893	9225.631433	31797	8	0.954269	31887	9	0.995475	10417598	0.000905
314143526	1123767	5885	9236.513212	31854	3	0.806950	31838	6	0.876695	10413248	0.000950
314142442	1119907	5893	9235.207128	31648	8	0.882924	31949	5	0.915617	10409402	0.000861
314146169	1122329	5931	9229.407196	31875	13	0.928998	31810	9	0.948825	10405079	0.001044
314116929	1127376	5926	9230.422512	31862	10	0.956941	31975	4	0.968965	10400949	0.001086
314151478	1124681	5874	9231.719004	31961	10	0.973887	31704	8	0.813655	10396918	0.001037
314154453	1122820	5722	9223.673833	31793	10	0.984163	31808	7	0.886990	10392680	0.000943
314161976	1120298	5928	9220.539632	31943	13	0.990396	31798	7	0.931465	10388420	0.000259
314145446	1121289	5937	9216.881394	31814	4	0.801612	32179	5	0.958437	10384036	0.000280
314115745	1131244	5837	9218.185996	31832	11	0.879687	31669	8	0.974794	10380065	0.000608
314117266	1128300	5865	9230.956182	31817	8	0.927036	31944	5	0.984713	10375699	0.000402
314134225	1126372	5897	9231.028384	31794	8	0.947157	31829	7	0.886285	10371703	-0.000457
314155417	1126291	5909	9228.365221	31679	4	0.952034	31795	4	0.931037	10367475	-0.000078
314139367	1123123	5896	9228.497751	31950	7	0.917197	31847	2	0.697970	10363761	-0.000123
314153663	1121717	5790	9221.507102	31973	8	0.949784	31877	6	0.778506	10359573	-0.000093
314174483	1118662	5905	9229.317332	31804	3	0.924400	31860	10	0.865674	10355747	-0.000164
314179893	1122207	5819	9217.704974	32047	1	0.778585	31997	7	0.918537	10351832	0.000264
314186299	1121645	5871	9214.899847	31804	17	0.840237	31862	4	0.950597	10348244	0.000459
314113684	1136301	5913	9227.916305	31587	8	0.903111	31859	2	0.970039	10344360	0.000417
314124773	1121640	5823	9236.097761	31754	13	0.941241	31912	2	0.981830	10340552	0.000230
314149601	1121081	5761	9239.192408	31790	5	0.927370	31733	8	0.988981	10336722	0.000196
314141536	1128408	5836	9230.215022	31932	16	0.798700	32071	11	0.993317	10332775	0.000351
314126039	1129652	5736	9233.821450	31859	6	0.877921	31910	10	0.974293	10329000	-0.000540
314151113	1124572	5809	9218.652999	31980	4	0.890607	31638	15	0.837948	10325063	-0.000940
314131340	1125199	5804	9221.681555	31865	5	0.854610	32028	7	0.901723	10321043	-0.001380
314144358	1121020	5856	9220.301751	31752	24	0.697732	31738	7	0.940399	10317318	-0.001438
314159617	1123635	5778	9221.576676	31971	17	0.816688	31855	15	0.963855	10313273	-0.001316
314154111	1118475	5905	9214.565808	31812	24	0.888829	31787	4	0.723901	10309134	-0.001262
314119154	1128371	5911	9223.592426	31859	12	0.932580	31864	12	0.814360	10305181	-0.001097
314115651	1128007	5907	9228.679643	31967	4	0.959113	31924	8	0.887418	10301438	-0.000795
314159005	1120355	5878	9218.812201	31988	10	0.824182	31982	5	0.905578	10297413	-0.001133
314129223	1121814	5827	9215.535822	31882	24	0.893374	32080	11	0.696699	10293311	-0.000762
npatches	nstrain	runtime	dt	init_x	init_y	init_y_blood	init_z	init_S	beta0	beta1	beta2	beta3	mean_beta	B	d	delta	delta_blood	b[0]	mut	m	CTL	c	g	epsilon	k	het	lambda	rho	omega	x_max	patch.dyna	DELTA	A	VA
10000	1	100.000000	0.001000	21900	9499	5000000	0.001000	10000000	8.283633	7.580511	10.292559	7.166592	8	800000000	0.010000	1.000000	432.000000	80000	0.000050	0.004800	0	0.500000	0.000000	2.500000	8.000000	0.500000	0.001000	0.001000	0.010000	31872	0	10.000000	7.000000	1.000000
sus	inf	inf_blood	z	x[0]	y[0][0]	z[0]	x[1]	y[1][0]	z[1]	S[0]	synchrony
219000000	94990000	5000000	10.000000	21900	9499	0.001000	21900	9499	0.001000	10000000	0.000000
194973531	45802682	239760	3941.516320	18528	5006	0.394152	19701	4470	0.394152	10371739	0.000000
266142866	11909252	62099	6325.803353	26491	1092	0.632580	27541	898	0.632580	10495509	0.000000
295288566	4765246	24964	7771.765723	30169	295	0.777177	30649	210	0.777177	10540118	0.000000
306955741	2320073	12199	8647.856454	31507	61	0.864868	31428	36	0.864868	10554881	0.000000
312157662	1284840	6683	9079.885674	31544	13	0.918048	31844	13	0.918048	10555924	0.000000
314726756	793431	4070	8800.446641	32031	15	0.950300	31912	25	0.950300	10550211	0.000000
316069389	537218	2843	8004.180631	31646	1	0.655803	31992	19	0.969859	10541138	0.000000
316799398	403394	2056	7227.069433	31729	16	0.736281	31911	2	0.683488	10530250	0.000000
317197798	340551	1833	6726.360551	31837	4	0.567090	31978	4	0.481482	10518183	0.000000
317362795	327046	1735	6531.084562	31910	14	0.737460	31947	2	0.537900	10505800	0.000000
317311900	351422	1890	6535.954162	31886	6	0.680110	31871	0	0.472039	10493592	0.000000
317178262	391630	2102	6728.563967	31937	5	0.313401	31849	17	0.565865	10481851	0.000000
317107116	412011	2125	6897.087749	31990	21	0.583609	31852	6	0.736717	10470136	0.000000
317064097	407588	2044	6942.557101	31899	11	0.747478	31904	4	0.749516	10458629	0.000000
317131212	388419	2030	6874.729090	32136	1	0.682690	31886	1	0.384720	10447079	0.000000
317167528	384019	1951	6827.054645	31794	2	0.697005	31698	10	0.564366	10435209	0.000000
317156613	384372	2060	6818.199277	31912	6	0.816247	31687	16	0.735808	10423447	0.000000
317138731	390987	2031	6826.673065	31646	2	0.738819	31833	6	0.649824	10411749	0.000000
317153855	392393	1979	6840.787314	31766	6	0.636822	31800	0	0.226087	10400323	0.000000
317135275	388585	2095	6849.219622	31811	5	0.779749	31743	2	0.464019	10388578	0.000000
317168134	381868	1979	6812.539789	31786	18	0.866428	32105	5	0.385199	10376947	0.000000
317210733	376079	1920	6782.093105	31945	5	0.644364	31359	43	0.627151	10365137	0.000000
317205136	374347	1983	6764.677521	31722	4	0.784323	31554	6	0.773884	10353587	0.000000
317198703	377654	1990	6757.290997	31953	4	0.650234	32012	2	0.840685	10341856	0.000000
317137156	385229	1986	6798.478816	32090	0	0.320437	32059	14	0.591054	10330124	0.000000
317178709	388650	2075	6794.777010	31990	34	0.515846	31953	1	0.537266	10318372	0.000000
317114093	400328	2073	6847.720079	31758	64	0.706383	31820	3	0.635382	10306545	0.000000
317099077	403562	2139	6900.686386	31992	46	0.821934	31960	20	0.778875	10295313	0.000000
317143185	384367	1885	6883.287670	31949	5	0.892011	31834	1	0.457772	10283780	0.000000
317182430	368536	1906	6802.707429	31954	0	0.402485	32061	4	0.657458	10272021	0.000000
317242299	360483	1829	6749.269214	31810	12	0.594387	31982	8	0.781360	10260217	0.000000
317218484	373975	1932	6735.536672	31879	9	0.754014	31745	2	0.764685	10248554	0.000000
317166758	391649	2122	6796.339689	32010	1	0.493172	31707	4	0.697489	10237025	0.000000
317111160	401826	2094	6849.018713	32010	7	0.558562	31847	10	0.795121	10225804	0.000000
317104587	402839	2105	6868.350734	31951	2	0.311350	31767	7	0.847763	10214613	0.000000
317104157	397031	2003	6880.917068	32058	20	0.582365	31939	0	0.621499	10203155	0.000000
317158504	379342	2041	6859.130001	31711	25	0.746723	31824	1	0.227988	10191724	0.000000
317200369	373139	1984	6766.531725	31850	4	0.846399	31958	1	0.429549	10180258	0.000000
317195898	382811	2004	6786.832495	31986	1	0.313959	31740	18	0.499506	10169000	0.000000
317138917	394452	2090	6803.913266	32090	28	0.535340	31804	8	0.696473	10157621	-1.#IND00
317116550	396104	1994	6872.234464	31887	51	0.718205	31803	5	0.815924	10146552	-1.#IND00
317140952	391135	2018	6873.521086	31753	17	0.829104	31913	4	0.781076	10135399	-0.040010
317179395	383528	1927	6826.269441	31621	4	0.803261	31943	12	0.498822	10124172	-0.021986
317172758	390806	2030	6785.979869	31741	7	0.880686	31789	0	0.480410	10112693	-0.021636
317119616	398562	2006	6828.582715	31901	0	0.856825	31903	11	0.570572	10101718	-0.010607
317066859	410514	2186	6850.246494	31547	1	0.673759	31959	17	0.470690	10090769	-0.010228
317033258	417241	2143	6928.600436	31883	10	0.470724	31913	4	0.678998	10079988	-0.009454
317056819	404650	2173	6939.228696	31809	24	0.679018	31797	8	0.535351	10069159	-0.006910
317098447	394922	2129	6899.521323	31814	0	0.740304	31774	1	0.322358	10058140	-0.006849
317147485	383359	2009	6849.193899	31740	2	0.290329	31743	25	0.564196	10046861	-0.003433
317242271	367003	1964	6768.743356	31875	14	0.569617	31754	2	0.732305	10035560	-0.001972
317220510	369385	1933	6728.328851	32012	18	0.738992	31602	0	0.398407	10024407	-0.004141
317203907	384571	1993	6752.634996	31926	0	0.536849	31814	18	0.420375	10013090	-0.006789
317139516	397715	2093	6816.800316	31830	0	0.359772	31858	12	0.648484	10002059	-0.008581
317105509	404110	2095	6878.580369	31742	37	0.458599	31679	13	0.786821	9991031	-0.008239
317100754	400286	2023	6900.969122	31454	78	0.671665	31918	0	0.667320	9980122	-0.007587
317194042	375747	1939	6874.279163	31642	26	0.800880	31728	2	0.678288	9969007	-0.007835
317192146	377118	1962	6800.211279	31619	11	0.879242	31623	12	0.726177	9957767	-0.006233
317173328	388755	2033	6797.264685	32087	12	0.926766	31952	1	0.553891	9946619	-0.002467
317154836	388367	1945	6825.991514	32249	7	0.428922	31823	0	0.504984	9935651	-0.002314
317176812	377639	1926	6810.533328	31944	16	0.653667	31838	14	0.621809	9924442	-0.002475
317206776	376815	1915	6796.525627	32027	3	0.789965	31959	11	0.664652	9913378	-0.003132
317181479	382706	1877	6784.935701	31909	3	0.730001	32048	3	0.647151	9902436	-0.001615
317157381	387057	1992	6815.819769	31620	12	0.700371	32084	5	0.786013	9891307	-0.001327
317133692	391262	2060	6838.800870	31930	7	0.653869	31976	1	0.815864	9880528	-0.000931
317142422	391252	2036	6878.929735	31826	3	0.790087	31995	8	0.704225	9869669	-0.001893
317152976	381547	1998	6837.461634	31719	0	0.626420	32005	0	0.606535	9858773	-0.001834
317174973	384080	2021	6787.128456	32027	14	0.363777	31871	18	0.542932	9847963	-0.001667
317146587	385014	1993	6821.970808	31886	11	0.614160	31854	10	0.722809	9837161	-0.002566
317186648	389420	2105	6829.676302	31909	4	0.681720	32050	1	0.576291	9826378	-0.002298
317131045	394581	2057	6851.018453	31726	0	0.305665	31806	3	0.511269	9815540	-0.001727
317146662	397406	2012	6878.348932	31856	4	0.313762	32035	17	0.703607	9804686	-0.000037
317132040	388383	2031	6862.640725	31930	21	0.583827	31893	7	0.820251	9793884	0.000962
317183532	374638	1853	6826.583143	31874	18	0.747610	31676	6	0.890990	9782926	0.000669
317226692	365564	1880	6792.591995	31809	6	0.846937	32068	11	0.571846	9772214	0.000777
317270806	359193	1888	6711.879125	31988	5	0.819613	31745	5	0.740344	9761348	0.000592
317210813	380944	1975	6702.606341	31958	1	0.475511	31782	11	0.448064	9750456	-0.000366
317133219	398762	2025	6800.787403	31970	9	0.601814	31816	13	0.665276	9739993	-0.000353
317074359	410670	2162	6904.618353	32007	3	0.751351	31839	4	0.797005	9729365	-0.000029
317106330	399542	2109	6943.537016	31707	28	0.849206	31726	8	0.622676	9718740	-0.000019
317182793	372487	1916	6851.430258	31869	7	0.908550	32034	5	0.771170	9708178	-0.000293
317244007	357191	1843	6738.675736	31818	2	0.367653	32003	4	0.543533	9697049	-0.000216
317238967	374777	1951	6682.648917	31610	31	0.582680	31993	1	0.668009	9686418	0.000687
317120768	403296	2134	6801.050156	31762	15	0.746914	32092	4	0.531334	9675914	0.000749
317048602	415976	2189	6915.760229	31695	18	0.846515	32027	17	0.715775	9665476	0.000986
317054731	408514	2171	6940.443917	31780	2	0.906918	31896	12	0.827631	9655291	0.000683
317095571	390279	2006	6901.076402	31600	3	0.736918	31985	0	0.549472	9644992	0.000841
317175898	374170	1913	6808.476613	31791	9	0.840453	31981	28	0.637116	9634578	0.000991
317173588	381469	1899	6788.582139	31906	16	0.682725	31889	9	0.779927	9624075	0.001032
317161877	393466	2068	6797.355399	31705	8	0.401921	32049	0	0.466872	9613730	0.001048
317146056	390595	2006	6811.737947	31526	55	0.637292	31896	7	0.567208	9603180	0.000868
317125617	399307	2088	6856.979423	31676	25	0.780034	31902	6	0.625815	9592707	0.001041
317120675	392127	2049	6893.487638	31631	17	0.866601	31730	7	0.613577	9582262	0.000927
317158075	375939	1946	6837.193135	31547	11	0.919099	32043	0	0.591634	9571606	0.001100
317149603	378610	2053	6783.099589	31903	3	0.950937	31696	10	0.654935	9561131	0.000801
317187159	380547	1971	6775.471415	32067	5	0.482193	31999	3	0.790734	9550574	-0.000545
317177499	388941	2076	6786.121934	31842	10	0.685973	32006	8	0.833126	9540031	-0.000552
317159699	391096	2071	6820.831554	31864	25	0.809557	31848	2	0.403113	9529654	-0.000338
317157376	392138	2069	6857.454221	31878	18	0.884505	31749	33	0.633115	9519478	-0.000216
npatches	nstrain	runtime	dt	init_x	init_y	init_y_blood	init_z	init_S	beta0	beta1	beta2	beta3	mean_beta	B	d	delta	delta_blood	b[0]	mut	m	CTL	c	g	epsilon	k	het	lambda	rho	omega	x_max	patch.dyna	DELTA	A	VA
10000	1	100.000000	0.001000	21900	9499	5000000	0.001000	10000000	6.761463	5.563171	5.683913	4.261250	8	800000000	0.010000	1.000000	432.000000	80000	0.000050	0.004800	0	0.500000	0.000000	2.500000	9.000000	0.500000	0.001000	0.001000	0.010000	31872	0	10.000000	7.000000	1.000000
sus	inf	inf_blood	z	x[0]	y[0][0]	z[0]	x[1]	y[1][0]	z[1]	S[0]	synchrony
219000000	94990000	5000000	10.000000	21900	9499	0.001000	21900	9499	0.001000	10000000	0.000000
201573396	39373211	206026	3941.516320	21403	3429	0.394152	24361	2459	0.394152	10357440	0.000000
275531911	8254330	42988	6325.803353	29375	293	0.632580	30490	183	0.632580	10457057	0.000000
302892580	2662812	13687	7771.765723	31500	25	0.777177	31759	21	0.777177	10482071	0.000000
312412417	1009346	5213	8503.791201	31842	14	0.864868	31878	7	0.863181	10482881	0.000000
316054638	419349	2224	7643.800904	31785	0	0.350690	31769	0	0.885559	10474247	0.000000
317510197	197269	1055	6031.993498	31909	1	0.349296	32119	0	0.363039	10461655	0.000000
318107641	115803	606	5009.044603	31744	0	0.308267	32092	2	0.239751	10447575	0.000000
318262337	116858	652	4539.325496	31891	1	0.227084	32065	0	0.285835	10433029	0.000000
318054459	213136	1133	4701.088753	31932	0	0.176702	31804	4	0.349428	10418827	0.000000
317292860	467311	2376	5582.405152	31963	3	0.260402	32062	15	0.461020	10406516	0.000000
316301728	685890	3719	6639.809130	31875	3	0.551467	31815	2	0.673133	10396603	0.000000
316260536	551912	2835	7174.509920	31749	4	0.714251	32005	3	0.567391	10387400	0.000000
317105715	309469	1620	6645.281169	31786	1	0.363183	31805	5	0.514705	10376415	0.000000
317766391	183174	918	5587.722434	31851	0	0.188850	31505	0	0.490455	10363426	0.000000
318020628	175091	895	5043.893897	31878	2	0.295527	31561	4	0.418482	10349569	0.000000
317770174	282990	1441	5200.332105	31916	2	0.291404	32053	3	0.548565	10336150	0.000000
317198698	448208	2271	5911.783183	31888	6	0.353813	31964	3	0.331596	10324170	0.000000
316789011	505494	2686	6574.718546	31841	15	0.608117	31683	6	0.590916	10313618	0.000000
317004113	378365	1940	6656.014338	31700	4	0.749078	31851	5	0.751909	10302676	0.000000
317532981	246827	1275	6061.128094	31725	8	0.751632	31870	1	0.428077	10290213	0.000000
317857765	190882	1006	5432.020310	31783	0	0.216674	31936	0	0.318190	10276860	0.000000
317868029	233807	1287	5221.420806	32009	3	0.245958	31908	14	0.504546	10263705	0.000000
317509888	354050	1813	5601.649156	31686	8	0.542708	31788	8	0.699530	10251126	0.000000
317054454	455006	2336	6225.774166	31860	14	0.722673	32054	1	0.411658	10239754	0.000000
316965029	416278	2191	6523.710481	32074	2	0.683996	32162	2	0.510412	10228888	0.000000
317307434	301546	1540	6256.528370	31913	2	0.512237	31861	4	0.557199	10217249	0.000000
317685746	224216	1223	5698.666202	31879	0	0.234792	31842	0	0.448392	10204416	0.000000
317820278	222175	1165	5350.861497	31720	3	0.280086	31780	0	0.209738	10191404	0.000000
317667254	295175	1475	5474.024809	31737	11	0.563404	31882	18	0.323927	10178447	0.000000
317274615	399857	2066	5949.126804	32015	13	0.735225	31939	2	0.419915	10166867	0.000000
317070760	415735	2087	6338.358701	32028	2	0.839426	32115	0	0.390428	10155724	0.000000
317236777	332886	1707	6320.362789	31738	4	0.288864	31858	2	0.254339	10144284	0.000000
317590258	250179	1327	5883.909688	31753	11	0.568728	31876	4	0.547790	10132066	0.000000
317759899	231153	1217	5526.630130	31979	4	0.526689	31814	2	0.219393	10119420	0.000000
317701937	282167	1459	5498.445596	31639	4	0.621561	31684	1	0.354354	10106513	0.000000
317366891	368241	1964	5851.629284	31956	11	0.481889	31826	3	0.379437	10094828	0.000000
317153622	402711	2060	6236.425371	31981	8	0.685789	32100	1	0.587811	10083501	0.000000
317238557	348048	1831	6299.005574	31963	8	0.809445	31731	4	0.639952	10072333	0.000000
317496638	276932	1402	6003.160994	31876	1	0.675191	31950	0	0.262712	10060227	0.000000
317683611	252938	1360	5645.637515	32044	12	0.268284	31789	1	0.429901	10047867	-1.#IND00
317652889	281384	1482	5584.472119	31631	9	0.511754	31965	7	0.576060	10035307	-1.#IND00
317473035	329205	1662	5805.374357	31901	8	0.426296	31862	0	0.319096	10023446	-0.045210
317349612	340882	1761	6045.821539	31906	7	0.403230	31760	15	0.440797	10011818	-0.015914
317329439	333760	1702	6112.417574	31871	2	0.638086	32115	5	0.660869	10000214	-0.013488
317467675	297349	1516	6006.078317	31695	2	0.313130	31843	2	0.356552	9988331	-0.012502
317626091	271960	1398	5766.692350	31888	14	0.364080	31769	7	0.336824	9975968	-0.010881
317603432	284578	1526	5707.671951	31828	1	0.401439	31919	2	0.597814	9963831	-0.007925
317486449	318647	1742	5827.242864	31911	4	0.502153	31903	1	0.381404	9952050	-0.003829
317386164	340109	1792	5988.448081	31924	6	0.394745	31814	2	0.465587	9940576	-0.006809
317401055	318270	1584	6040.022467	31956	1	0.594916	32076	1	0.391030	9928881	-0.008390
317499894	295422	1508	5931.913001	32134	3	0.401607	31855	5	0.537796	9917091	-0.004534
317519075	297034	1523	5839.537978	32047	0	0.269997	32085	7	0.489862	9905071	-0.006105
317498524	306814	1528	5838.564752	31993	17	0.545910	31946	2	0.355689	9893182	-0.007018
317483859	309083	1599	5844.852001	31729	6	0.724615	31866	3	0.286460	9881288	-0.006360
317388657	339499	1749	5940.201643	32057	3	0.445842	32025	1	0.394114	9869889	-0.006238
317333234	340840	1731	6058.523854	31955	1	0.374108	31832	7	0.560922	9858481	-0.006151
317418775	311161	1595	6036.035083	31692	1	0.481202	31775	3	0.706906	9847002	-0.005235
317598879	265685	1363	5862.004950	31848	6	0.283648	31994	1	0.339957	9835168	-0.000618
317706269	243176	1284	5631.275866	31782	1	0.462109	31728	8	0.433377	9823038	0.000484
317688804	270676	1483	5549.251223	31639	1	0.259011	32008	3	0.649497	9810923	0.000552
317495631	329310	1673	5753.003440	32211	16	0.477082	31984	2	0.683292	9799112	0.002861
317290442	370647	1967	6055.290631	32115	7	0.682874	31861	3	0.651056	9788020	0.007910
317262616	357607	1907	6212.650872	31752	4	0.490409	31625	0	0.467089	9777299	0.007985
317422966	295242	1576	6062.622107	31978	7	0.296617	31850	4	0.345849	9765924	0.009619
317623376	254331	1335	5749.286915	31875	0	0.350007	31782	2	0.603287	9753933	0.009778
317672680	266307	1389	5583.062802	32155	0	0.175754	31852	2	0.440518	9742181	0.008956
317541873	318771	1693	5728.757089	31847	25	0.364989	31952	1	0.377683	9730274	0.008675
317296144	380114	2024	6020.988426	32107	0	0.553214	31753	3	0.488594	9719304	0.007819
317237665	362204	1899	6238.357111	31961	3	0.553855	31827	14	0.483812	9708348	0.007721
317430595	294778	1554	6070.690999	31831	13	0.729433	31852	4	0.686956	9697241	0.007618
317659715	249189	1268	5732.586465	31881	2	0.695483	31773	2	0.477654	9685654	0.006842
317673531	261375	1369	5552.559460	31789	1	0.709761	31870	2	0.461588	9673568	0.007238
317532968	313198	1594	5695.917415	31677	2	0.207964	31778	1	0.295144	9662014	0.006878
317392311	348180	1747	5962.186974	31829	33	0.502824	32017	2	0.485621	9650575	0.006348
317289671	356492	1896	6135.231632	31962	11	0.698485	32018	3	0.425199	9639691	0.006617
317381398	319472	1627	6083.754863	31873	1	0.589631	31959	1	0.268731	9628639	0.006859
317520123	277844	1440	5883.214708	31906	2	0.485227	31885	4	0.504159	9617160	0.006880
317662430	262889	1380	5682.448892	31575	8	0.658372	31654	4	0.370312	9605434	0.008313
317587745	297752	1534	5661.187266	31885	2	0.475829	31995	4	0.547402	9593741	0.008973
317426002	339726	1794	5906.877500	31767	1	0.603997	31846	4	0.538954	9582449	0.012039
317310031	352819	1824	6099.639921	31761	2	0.582335	31951	1	0.623440	9571538	0.011412
317417666	306891	1669	6080.561912	31745	9	0.624347	32042	8	0.523748	9560423	0.010964
317583038	274189	1427	5857.265946	31862	3	0.536219	31993	12	0.423241	9549060	0.010417
317616451	278123	1517	5728.340629	31851	1	0.560009	31706	0	0.409954	9537467	0.010603
317577732	305895	1588	5757.060005	31664	6	0.663988	31650	4	0.493732	9526166	0.010328
317410629	341844	1749	5946.300688	31977	1	0.407998	31786	10	0.666853	9515270	0.009740
317391397	330327	1706	6081.144729	31886	0	0.295437	32109	0	0.312322	9504541	0.009759
317452453	307451	1549	6006.399608	31761	12	0.476864	32038	1	0.313280	9493632	0.009853
317553673	285675	1494	5848.975820	31750	0	0.376948	31860	0	0.286150	9482731	0.010535
317588437	286054	1495	5765.894033	31825	4	0.278861	31918	6	0.408643	9471423	0.010570
317507565	308236	1564	5812.488266	31704	6	0.562662	31988	1	0.513799	9460258	0.010474
317434116	324848	1738	5921.010817	31847	4	0.330452	32165	2	0.462009	9449093	0.010391
317420235	318161	1653	5985.981492	31661	6	0.593950	31858	4	0.513746	9437964	0.010279
317485725	301036	1578	5913.565698	31944	2	0.303626	31993	8	0.633330	9427086	0.010206
317537684	288219	1500	5849.137745	31765	0	0.233311	32027	2	0.281042	9415959	0.009991
317563101	294897	1610	5802.163903	31830	0	0.189793	31894	5	0.556613	9404752	0.009649
317467631	312839	1615	5847.035027	31903	15	0.454546	31997	0	0.242384	9393660	0.009629
317439893	322400	1741	5944.646623	31767	13	0.669207	31747	8	0.351245	9382845	0.009494
317397797	326374	1659	5999.492554	31983	5	0.453448	31950	2	0.461197	9371991	0.009542
npatches	nstrain	runtime	dt	init_x	init_y	init_y_blood	init_z	init_S	beta0	beta1	beta2	beta3	mean_beta	B	d	delta	delta_blood	b[0]	mut	m	CTL	c	g	epsilon	k	het	lambda	rho	omega	x_max	patch.dyna	DELTA	A	VA
10000	1	100.000000	0.001000	21900	9499	5000000	0.001000	10000000	7.069628	8.840574	11.227196	10.253071	8	800000000	0.010000	1.000000	432.000000	80000	0.000050	0.004800	0	0.500000	0.000000	2.500000	10.000000	0.500000	0.001000	0.001000	0.010000	31872	0	10.000000	7.000000	1.000000
sus	inf	inf_blood	z	x[0]	y[0][0]	z[0]	x[1]	y[1][0]	z[1]	S[0]	synchrony
219000000	94990000	5000000	10.000000	21900	9499	0.001000	21900	9499	0.001000	10000000	0.000000
206894313	34138731	177913	3941.516320	21733	3041	0.394152	19074	3948	0.394152	10346362	0.000000
282647597	5801397	30230	6325.803353	29430	267	0.632580	27812	656	0.632580	10427430	0.000000
307940244	1456932	7487	7763.650823	31835	18	0.777177	31009	101	0.777177	10438849	0.000000
315483867	392873	2024	7491.164181	31801	8	0.864868	31624	15	0.864868	10431427	0.000000
317797287	111523	594	5394.509823	31651	3	0.615831	31825	0	0.350513	10418072	0.000000
318442195	47390	275	3961.353073	31887	0	0.198181	31789	13	0.285342	10403436	0.000000
318540283	59841	325	3259.323015	31727	0	0.168229	31660	10	0.566592	10388287	0.000000
318246127	174986	872	3536.704392	31930	0	0.166744	31934	14	0.737158	10373839	0.000000
317084374	570204	3025	4937.288512	31926	5	0.386102	31775	3	0.438953	10361997	0.000000
315504283	859076	4451	6514.139856	31966	0	0.557499	31764	13	0.528651	10354238	0.000000
316153112	482372	2467	7007.434372	31739	2	0.508841	31866	32	0.714148	10345725	0.000000
317558993	174191	901	5678.032161	31805	3	0.593328	31844	0	0.562070	10333358	0.000000
318270009	79488	382	4341.944321	31638	0	0.229091	31727	1	0.193719	10319093	0.000000
318386176	96424	527	3760.941372	31727	1	0.202087	31987	12	0.283793	10304371	0.000000
318069536	211799	1075	4111.456576	32045	6	0.510278	31739	32	0.565653	10290436	0.000000
317237910	478146	2430	5209.086092	32133	1	0.674916	31825	4	0.736588	10278475	0.000000
316452445	574590	2941	6295.241096	31972	2	0.395744	31947	5	0.840253	10268899	0.000000
316958165	340046	1755	6339.657632	31788	2	0.436452	31910	5	0.845726	10258131	0.000000
317818309	147490	802	5245.156371	31857	2	0.286754	31778	0	0.314002	10245316	0.000000
318238477	95674	453	4273.742569	31787	1	0.373270	31700	9	0.272714	10231226	0.000000
318223031	152560	843	4031.702112	32023	0	0.210303	31578	30	0.558934	10217113	0.000000
317712738	313921	1677	4679.013499	32161	4	0.202400	31876	9	0.732513	10203994	0.000000
316999779	480771	2511	5729.809383	31726	2	0.259808	31973	6	0.701792	10192883	0.000000
316891018	404402	2050	6222.466924	31653	5	0.546272	31768	1	0.710799	10182577	0.000000
317557391	218730	1116	5696.735487	32054	1	0.646910	31718	5	0.656992	10170510	0.000000
318077177	124456	704	4721.143854	32071	0	0.190469	31774	0	0.220327	10157010	0.000000
318165963	140496	717	4262.821041	31838	3	0.264275	31877	52	0.512193	10143024	0.000000
317930429	233483	1213	4522.341298	31981	3	0.413571	31601	41	0.704167	10129688	0.000000
317437686	376799	1918	5257.763422	31935	19	0.634868	31759	0	0.407046	10117534	0.000000
317027473	424480	2183	5933.041380	31683	4	0.685495	31904	15	0.595555	10106663	0.000000
317345683	282228	1462	5883.613108	31802	3	0.594224	31813	22	0.754723	10095010	0.000000
317891212	154662	819	5110.505151	31723	9	0.467937	31683	10	0.478428	10082033	0.000000
318174725	130771	681	4397.211201	31808	3	0.677328	31855	18	0.683690	10068256	0.000000
318063270	197330	1073	4393.170390	31723	0	0.241803	31584	0	0.439376	10054682	0.000000
317654591	315729	1659	5021.185981	31912	12	0.500634	31962	0	0.187620	10042283	0.000000
317174570	402191	2066	5695.268423	31767	0	0.591296	31822	34	0.473552	10030952	0.000000
317315698	308689	1592	5876.755955	31827	13	0.617310	31830	3	0.680733	10019569	0.000000
317780746	186438	986	5314.062212	31777	8	0.767916	31903	0	0.694259	10007146	0.000000
318108062	135744	703	4604.459361	31813	4	0.621978	31777	10	0.410995	9993854	0.000000
318109273	166878	850	4384.084654	31842	3	0.502360	31749	6	0.642795	9980425	-1.#IND00
317838964	258010	1388	4776.384121	31754	1	0.533421	31855	32	0.783371	9967508	-1.#IND00
317427117	354864	1841	5382.327131	31714	7	0.417692	31869	8	0.868625	9955861	0.024732
317310400	332032	1694	5764.745224	32072	9	0.585946	32065	5	0.363789	9944357	0.026406
317640241	224593	1177	5505.737371	31977	3	0.748895	32043	5	0.448059	9932242	0.032084
317993202	159687	851	4869.764963	31826	2	0.283497	31773	13	0.665273	9919326	0.038521
318071239	165455	855	4546.432847	31953	0	0.274217	31979	2	0.303009	9906053	0.041588
317886197	234781	1218	4719.026233	31806	13	0.350311	31939	6	0.352251	9893012	0.030777
317555335	315074	1618	5254.007690	31852	0	0.454114	31727	36	0.607170	9880936	0.030266
317408370	313295	1572	5601.798576	31853	14	0.257071	31850	3	0.670981	9869402	0.030550
317603370	232785	1242	5447.566685	31929	6	0.549447	31950	0	0.211791	9857748	0.028933
317942078	167706	830	4945.032900	31919	0	0.312172	32116	2	0.203595	9844909	0.033585
318042340	172664	890	4631.502503	31909	3	0.423800	32082	7	0.283109	9831740	0.032603
317871719	236700	1219	4795.272298	31732	3	0.448739	31960	22	0.565238	9818995	0.026886
317556115	316509	1664	5219.540217	31880	4	0.479122	31767	16	0.736337	9806953	0.029513
317389775	329653	1728	5619.472947	31826	1	0.356312	31801	0	0.829665	9795793	0.027582
317583755	249850	1304	5509.243475	31881	7	0.475136	31798	21	0.577673	9784149	0.026945
317855191	189937	994	5082.377059	31880	6	0.477809	31776	5	0.415770	9771791	0.025432
317979737	180994	967	4742.298953	31738	3	0.365882	31947	2	0.645691	9759106	0.022878
317858026	230747	1147	4815.735631	31777	4	0.284031	31764	8	0.616559	9746510	0.021604
317590835	307193	1566	5202.361620	32010	0	0.320442	31818	1	0.696956	9734670	0.021927
317474270	306518	1613	5569.368342	31966	1	0.175503	31931	3	0.658122	9723272	0.020915
317627606	241791	1259	5450.836098	31760	9	0.444416	31855	3	0.592229	9711311	0.020674
317879910	190004	967	5052.695436	31855	8	0.350205	31837	4	0.513150	9698749	0.019095
317966162	183375	947	4772.817143	31862	16	0.605929	31655	3	0.672827	9686288	0.017582
317879882	232481	1189	4793.586441	31926	0	0.371944	31658	6	0.391353	9673889	0.017231
317581355	307806	1538	5217.872734	31739	0	0.260442	31786	10	0.494856	9662249	0.014706
317430648	313632	1635	5573.882234	31929	11	0.323423	31764	9	0.693653	9651017	0.014788
317612202	253222	1350	5493.808133	31933	14	0.589687	32016	1	0.359893	9639460	0.014729
317871064	186037	1014	5088.995380	32018	6	0.751164	31934	1	0.317376	9627475	0.016183
317995438	178505	956	4724.110913	31542	9	0.490456	31920	0	0.183444	9614739	0.017701
317870586	230352	1188	4796.139670	31911	4	0.669418	31633	12	0.391823	9602265	0.017247
317622642	295547	1520	5176.118360	31926	4	0.578403	31608	3	0.631168	9590510	0.018116
317506380	298436	1566	5482.319517	31903	0	0.405732	31711	26	0.403592	9579428	0.017488
317619297	249144	1276	5437.609672	31921	14	0.485870	31795	17	0.638306	9567941	0.017162
317822938	199596	1079	5099.010050	31967	0	0.324180	32198	0	0.468669	9555908	0.017887
317944296	188792	973	4826.696546	31884	10	0.388963	31642	6	0.602633	9543711	0.019119
317913642	225758	1181	4856.051942	31762	3	0.629434	31786	8	0.378140	9531516	0.018636
317704160	265641	1388	5138.821502	31701	4	0.502569	31673	42	0.622870	9519859	0.019279
317604370	276884	1388	5347.578785	31906	0	0.254640	31631	4	0.771288	9508426	0.019042
317621667	257397	1330	5366.626190	31922	17	0.442618	31845	11	0.838361	9496806	0.018825
317799675	211335	1156	5169.662263	31916	0	0.357467	32061	5	0.901973	9484975	0.018268
317917782	191615	1024	4911.597070	31706	10	0.322226	31728	7	0.940551	9472922	0.017817
317879470	212622	1068	4854.827390	31839	2	0.523371	32365	4	0.592136	9460706	0.017462
317778947	253284	1318	5040.272561	31862	1	0.303820	31898	10	0.724632	9448749	0.016606
317619758	282438	1474	5267.860602	31970	0	0.227385	31788	7	0.590384	9437389	0.016796
317609803	267453	1444	5375.724563	31759	1	0.427233	31813	10	0.751586	9426055	0.016546
317716486	231966	1190	5263.353621	31898	1	0.255385	31792	1	0.291034	9414591	0.016239
317853878	201041	1031	5042.509914	31807	6	0.322871	31789	1	0.174376	9402664	0.015251
317931519	199932	1114	4881.190506	31811	6	0.522664	31928	20	0.493188	9390553	0.015505
317810561	238197	1256	4924.254379	31898	8	0.710517	31548	13	0.692641	9378711	0.015029
317616346	288609	1500	5204.379331	31628	12	0.610369	31784	14	0.813601	9367704	0.015936
317517247	285834	1545	5431.437957	31996	2	0.375066	32057	0	0.483709	9356486	0.015904
317672026	240901	1221	5361.991114	31849	8	0.621006	32014	4	0.572441	9345022	0.015837
317853711	198507	1007	5072.272010	31732	3	0.227213	31743	8	0.740705	9333156	0.015290
317924951	192758	1002	4848.081150	31741	4	0.531340	31712	1	0.301197	9321239	0.014997
317859788	227668	1191	4881.115985	31772	1	0.647105	31996	6	0.474613	9309397	0.015005
317676005	276152	1448	5135.148943	32099	0	0.293436	31826	15	0.681377	9298046	0.014845
317541981	290325	1542	5395.519490	31935	0	0.201529	31836	6	0.771626	9287245	0.014734
317629626	256490	1336	5409.929741	31777	11	0.500020	31924	0	0.309291	9276277	0.014592
npatches	nstrain	runtime	dt	init_x	init_y	init_y_blood	init_z	init_S	beta0	beta1	beta2	beta3	mean_beta	B	d	delta	delta_blood	b[0]	mut	m	CTL	c	g	epsilon	k	het	lambda	rho	omega	x_max	patch.dyna	DELTA	A	VA
10000	1	100.000000	0.001000	21900	9499	5000000	0.001000	10000000	5.186228	7.923137	5.577052	10.402152	8	800000000	0.010000	1.000000	432.000000	80000	0.000050	0.004800	0	0.500000	0.000000	2.500000	11.000000	0.500000	0.001000	0.001000	0.010000	31872	0	10.000000	7.000000	1.000000
sus	inf	inf_blood	z	x[0]	y[0][0]	z[0]	x[1]	y[1][0]	z[1]	S[0]	synchrony
219000000	94990000	5000000	10.000000	21900	9499	0.001000	21900	9499	0.001000	10000000	0.000000
212095635	29512404	154143	3941.516320	25640	1612	0.394152	20910	2947	0.394152	10338054	0.000000
288812789	3953337	20722	6325.803353	30987	57	0.632580	29723	235	0.632580	10401171	0.000000
311623623	722729	3759	7601.721471	31865	2	0.671815	31632	20	0.777177	10402789	0.000000
317201215	126668	672	5823.259234	32027	1	0.229475	31975	1	0.583576	10390779	0.000000
318428926	26231	143	3678.967960	31882	0	0.169780	31913	0	0.192580	10375927	0.000000
318617627	20712	93	2578.185895	31706	0	0.166821	32053	0	0.167951	10360562	0.000000
318557507	55871	283	2468.250658	31770	1	0.167801	32115	0	0.188371	10345218	0.000000
318119023	221519	1128	3299.490697	31833	3	0.473760	31888	7	0.346649	10330965	0.000000
316935638	559294	2944	4976.542872	31939	2	0.217694	31574	11	0.603772	10319442	0.000000
316410232	509099	2711	6163.396099	31932	8	0.352441	31822	5	0.759706	10310087	0.000000
317516249	180589	975	5555.610669	31846	2	0.378805	31643	0	0.382249	10297717	0.000000
318292354	57865	317	4028.351673	31739	0	0.240782	32119	0	0.193856	10283389	0.000000
318479169	54191	270	3197.566247	31845	2	0.177978	31769	0	0.168014	10268378	0.000000
318375400	113272	560	3200.747978	32004	5	0.334266	31906	0	0.166733	10253705	0.000000
317877660	277381	1354	4080.826876	31795	11	0.442465	32059	16	0.287426	10240371	0.000000
317103955	431796	2213	5283.485189	31815	1	0.606591	31876	18	0.567856	10228929	0.000000
317265563	282095	1457	5637.982837	31796	1	0.576943	31784	3	0.737924	10217589	0.000000
318049414	107769	555	4699.088237	31896	6	0.426460	31893	8	0.403866	10204183	0.000000
318414639	61861	334	3697.455066	31770	1	0.308757	31763	6	0.638472	10189551	0.000000
318428056	95402	452	3322.389013	32086	0	0.180571	31786	0	0.276253	10174766	0.000000
318063628	200699	1059	3798.879026	31869	6	0.387691	31778	14	0.380366	10160969	0.000000
317526844	342362	1787	4797.950772	32049	3	0.417886	31943	5	0.345557	10148583	0.000000
317300349	318649	1606	5430.672181	31972	1	0.323156	31684	1	0.367499	10137175	0.000000
317820480	159075	802	5042.538962	31853	0	0.402144	31882	3	0.380977	10124482	0.000000
318305943	75439	377	4026.794466	31710	2	0.287273	31773	0	0.339165	10110526	0.000000
318415605	83367	445	3462.780877	31509	0	0.386014	31847	8	0.392887	10096174	0.000000
318229743	158936	767	3655.846391	31624	4	0.443682	31652	0	0.467415	10082283	0.000000
317747186	289385	1479	4487.208980	31908	1	0.542012	31819	24	0.334442	10069345	0.000000
317375704	331510	1749	5250.628573	31842	2	0.378175	31617	28	0.596369	10057790	0.000000
317696433	198551	1067	5185.516293	31916	1	0.337540	31974	0	0.413076	10045454	0.000000
318204270	95466	514	4316.741050	32189	6	0.574721	31786	0	0.306670	10031872	0.000000
318367181	86155	487	3670.564548	31722	1	0.305555	31802	11	0.461956	10017791	0.000000
318241072	139081	749	3667.325561	31944	0	0.173550	31861	0	0.658741	10003812	0.000000
317882058	246127	1229	4300.588767	31778	1	0.393107	31775	3	0.285647	9990720	0.000000
317493887	315499	1651	5040.381351	31646	5	0.352080	31900	13	0.566777	9978762	0.000000
317638199	223541	1182	5168.842778	31457	3	0.372368	31902	0	0.585975	9967113	0.000000
318066524	118655	620	4535.334955	31941	2	0.222891	31972	1	0.252350	9953917	0.000000
318326973	87124	456	3847.411859	32063	4	0.435712	31860	8	0.374558	9940137	0.000000
318320602	119648	611	3647.680334	31802	0	0.253180	32034	1	0.319500	9926138	0.000000
318000530	214511	1074	4107.615675	31828	1	0.191894	31749	7	0.573431	9912535	-1.#IND00
317621217	292710	1514	4845.760179	31711	0	0.180864	32227	3	0.741305	9900578	-1.#IND00
317578473	248660	1319	5152.132221	31875	10	0.363920	31940	1	0.257301	9888843	-1.#IND00
317966226	139799	712	4726.878337	31591	1	0.339357	31453	0	0.262361	9875866	-1.#IND00
318285009	91899	473	4001.441316	31965	4	0.301586	31729	0	0.255084	9862202	-1.#IND00
318324069	103426	550	3675.542713	31884	0	0.309548	31886	0	0.171049	9848470	-1.#IND00
318144022	174085	875	3910.011914	32055	0	0.250267	31874	2	0.378310	9835226	0.049244
317740879	276740	1456	4610.665967	32113	0	0.183489	31749	9	0.457362	9823095	0.039110
317550865	277228	1445	5137.144512	31848	4	0.275701	31815	4	0.362739	9811321	0.037737
317858095	175812	928	4922.528062	31898	1	0.329833	31902	1	0.394163	9798861	0.036165
318170678	108654	563	4250.517222	31682	1	0.222219	31854	0	0.177942	9785567	0.032216
318311927	111335	595	3823.250104	31882	0	0.211720	31737	1	0.203242	9772014	0.034334
318116186	166829	846	3986.317461	31910	3	0.202762	32304	1	0.170219	9758688	0.034588
317846424	237228	1189	4506.942600	31971	5	0.489417	31779	1	0.292984	9745993	0.035487
317678696	248635	1243	4915.068074	31865	0	0.550266	31612	5	0.556307	9734128	0.034001
317840735	189452	967	4828.205265	31875	3	0.270101	31989	9	0.480312	9721749	0.033331
318125755	125522	660	4352.479504	32019	3	0.210192	31941	0	0.221030	9708692	0.032523
318248908	117168	619	3982.409983	32150	0	0.232727	31964	0	0.169361	9695186	0.031596
318130098	157844	836	4014.318395	31870	0	0.174997	31755	0	0.167249	9681887	0.029710
317891509	229353	1148	4398.597108	32133	3	0.407781	31903	7	0.440549	9669345	0.024325
317723626	242229	1203	4854.405566	31916	4	0.292737	31812	1	0.343112	9657405	0.022044
317863142	185385	980	4800.845647	31814	1	0.267216	31885	1	0.178939	9645263	0.021251
318074989	131239	699	4373.870428	31778	11	0.358728	31855	10	0.374113	9632285	0.021858
318211588	122827	653	3997.126598	32102	0	0.267614	31543	6	0.620428	9618766	0.018222
318141216	159788	804	4060.796921	32075	0	0.300966	31782	1	0.272180	9605745	0.016524
317936969	209257	1111	4405.775227	31784	2	0.394398	31747	4	0.546998	9593344	0.014834
317788963	229257	1221	4738.328458	31709	1	0.272709	31664	7	0.612239	9581152	0.014790
317880817	188667	1002	4765.893880	31724	2	0.354491	31987	3	0.452864	9569124	0.016863
318109760	140350	748	4436.810121	31895	0	0.203869	31971	3	0.668187	9556376	0.017928
318186837	126621	623	4083.352726	31980	1	0.395886	31837	3	0.208357	9543431	0.018348
318122555	162702	899	4081.499933	31764	1	0.211164	31873	0	0.205227	9530751	0.018276
317925881	215157	1121	4415.760336	31861	23	0.472509	31746	9	0.440451	9518393	0.017825
317750403	238331	1230	4767.351032	31872	1	0.362968	31833	2	0.657362	9506586	0.017499
317854281	199630	1040	4808.050423	31745	1	0.298507	32202	4	0.601387	9494709	0.016813
318048442	145101	743	4500.055582	31795	1	0.421359	31801	0	0.305954	9481966	0.015988
318183079	124639	644	4142.798465	31695	2	0.189930	32318	1	0.173570	9469037	0.017079
318142025	144765	738	4027.362740	31766	4	0.476907	31916	1	0.221041	9456202	0.016688
318051627	185304	945	4278.465619	31960	1	0.242507	31978	20	0.310976	9443619	0.015287
317847149	224243	1189	4593.185303	31980	0	0.256526	31687	14	0.582138	9431448	0.015243
317809182	212673	1112	4786.386614	31967	1	0.192332	31864	0	0.423527	9419599	0.014882
317994543	162628	852	4558.049481	31674	0	0.225644	31908	0	0.179397	9407515	0.014866
318108721	140858	774	4280.470852	31957	0	0.169590	32033	5	0.479473	9394881	0.014851
318152471	146237	792	4135.390594	31795	7	0.255871	31709	3	0.284086	9382270	0.014730
318075607	164235	887	4244.423379	31880	8	0.548720	31932	7	0.565830	9369673	0.014572
317974223	192527	1014	4460.380341	31951	1	0.236390	31662	0	0.389505	9357281	0.014094
317879855	207778	1072	4625.170483	31892	0	0.170538	31850	0	0.204891	9345552	0.013696
317924857	182362	953	4599.920068	32060	0	0.167471	31905	7	0.479903	9333549	0.013922
318050759	153091	782	4448.252304	31841	2	0.175002	31844	0	0.258957	9321194	0.014959
318132036	142000	762	4214.571845	31886	0	0.266821	31787	0	0.171241	9308699	0.014577
318122231	154964	793	4181.905180	31923	1	0.412025	31972	0	0.166893	9296158	0.014845
317965911	197350	1074	4372.465198	31786	2	0.313599	31799	3	0.265030	9284151	0.014292
317877422	210054	1116	4638.040052	31673	7	0.416399	31909	5	0.554274	9272640	0.014570
317930109	182401	956	4649.234880	31903	1	0.244379	31972	2	0.694704	9260939	0.014014
318064983	148354	756	4418.377952	31742	2	0.476050	31813	1	0.246829	9248890	0.014170
318156896	134000	672	4199.883740	31972	1	0.206781	31683	0	0.189815	9236310	0.013746
318153963	148908	795	4096.990807	31873	0	0.168655	31825	10	0.451465	9223857	0.013545
317954961	203073	1070	4318.250451	32075	1	0.314399	31927	1	0.263204	9211727	0.013572
317810048	228783	1161	4699.913481	31863	0	0.290651	31885	8	0.522674	9200182	0.013427
317858802	196876	1047	4772.621556	31723	0	0.250851	31859	9	0.580901	9188383	0.013332
318011612	151494	733	4504.374940	31952	4	0.235133	31886	1	0.384031	9176393	0.012947
npatches	nstrain	runtime	dt	init_x	init_y	init_y_blood	init_z	init_S	beta0	beta1	beta2	beta3	mean_beta	B	d	delta	delta_blood	b[0]	mut	m	CTL	c	g	epsilon	k	het	lambda	rho	omega	x_max	patch.dyna	DELTA	A	VA
10000	1	100.000000	0.001000	21900	9499	5000000	0.001000	10000000	11.720529	8.833445	5.616879	8.708884	8	800000000	0.010000	1.000000	432.000000	80000	0.000050	0.004800	0	0.500000	0.000000	2.500000	12.000000	0.500000	0.001000	0.001000	0.010000	31872	0	10.000000	7.000000	1.000000
sus	inf	inf_blood	z	x[0]	y[0][0]	z[0]	x[1]	y[1][0]	z[1]	S[0]	synchrony
219000000	94990000	5000000	10.000000	21900	9499	0.001000	21900	9499	0.001000	10000000	0.000000
217607382	25312830	132820	3941.516320	17018	3947	0.394152	20331	3020	0.394152	10325223	0.000000
294025715	2636335	13875	6325.803353	26010	889	0.632580	29080	204	0.632580	10374340	0.000000
314052161	335254	1753	6997.778210	30085	174	0.777177	31652	3	0.777177	10369565	0.000000
318019936	39393	219	4419.416444	31733	42	0.864868	31628	0	0.617949	10355475	0.000000
318609077	10082	44	2618.759768	31711	2	0.918048	32124	0	0.189034	10340175	0.000000
318643523	15062	79	2070.630901	31887	0	0.208242	31772	0	0.167775	10324762	0.000000
318588581	46512	234	2185.315320	31790	0	0.168727	31887	0	0.166722	10309690	0.000000
318255852	159296	879	2936.606131	32035	0	0.166769	31917	0	0.172619	10295181	0.000000
317589353	332780	1680	4309.451691	31754	76	0.325142	31999	18	0.460232	10282349	0.000000
317466668	263785	1362	5120.029484	29541	826	0.590729	31742	8	0.672655	10270299	0.000000
318143088	89177	481	4417.684545	29716	323	0.751796	31744	0	0.413875	10256626	0.000000
318517953	36437	176	3221.883946	31465	45	0.849475	32031	3	0.199228	10241816	0.000000
318553216	46507	241	2695.705735	31793	9	0.908714	31854	19	0.514368	10226683	0.000000
318393882	98960	523	2901.655477	32010	0	0.324059	31640	6	0.705486	10212143	0.000000
318071852	195602	1009	3686.480956	31887	19	0.444097	31841	3	0.284196	10198520	0.000000
317746340	246353	1235	4529.515544	31601	79	0.662870	31678	17	0.489519	10185660	0.000000
317962420	149865	750	4539.914352	31692	5	0.795546	32184	0	0.324607	10172324	0.000000
318332750	68736	354	3782.629583	31889	3	0.411640	32026	2	0.183469	10158263	0.000000
318454950	58366	308	3148.659927	32027	3	0.643186	32066	0	0.189024	10143684	0.000000
318400020	89801	472	3087.881119	31746	1	0.239945	31767	14	0.436996	10129249	0.000000
318199787	158073	893	3583.888399	31728	44	0.512974	31623	10	0.658563	10115265	0.000000
317920932	208126	1122	4241.235020	31330	91	0.704641	31890	0	0.363156	10102205	0.000000
317988044	157235	812	4399.188259	31347	37	0.820878	31676	5	0.402373	10088806	0.000000
318234375	95142	459	3955.294770	31847	0	0.640803	31709	0	0.403963	10074862	0.000000
318409566	69768	357	3439.900906	31573	5	0.537932	31661	0	0.200805	10060546	0.000000
318393669	88507	463	3249.799908	31962	3	0.477324	31800	3	0.420030	10046184	0.000000
318259535	131976	676	3505.042410	31710	12	0.683020	31892	4	0.364361	10032215	0.000000
318050053	180130	976	3972.273002	31764	4	0.304585	31622	0	0.235251	10018867	0.000000
317991540	169830	920	4294.539325	31598	108	0.578262	31962	13	0.473515	10005813	0.000000
318183330	110464	560	4068.004533	31236	102	0.744235	31685	7	0.680711	9992433	0.000000
318380068	77797	395	3580.835038	31688	12	0.844890	31688	0	0.386818	9978307	0.000000
318382717	84690	425	3305.580293	32019	1	0.244552	31749	4	0.281663	9964311	0.000000
318282316	124301	616	3459.015882	31776	22	0.270284	31682	10	0.564361	9950487	0.000000
318096435	164166	810	3898.315467	31177	286	0.557460	31898	0	0.228439	9937346	0.000000
318049614	160904	814	4183.839829	30660	242	0.731620	31837	2	0.343767	9924100	0.000000
318148117	120217	634	4031.124930	31224	55	0.837239	31770	1	0.285415	9910712	0.000000
318331992	90521	469	3683.902938	31760	2	0.901293	32035	3	0.444986	9896792	0.000000
318370946	96394	467	3444.773950	31690	0	0.214840	31818	11	0.663409	9882947	0.000000
318262723	121995	626	3579.269962	31679	32	0.312154	31822	0	0.279051	9869260	0.000000
318161178	155898	832	3874.190364	31443	135	0.582852	31845	0	0.184210	9855917	-1.#IND00
318088689	149441	774	4094.814144	31267	107	0.747019	32006	4	0.462610	9842655	-1.#IND00
318171685	118348	631	3977.707736	31616	20	0.846578	31948	7	0.674097	9829062	-1.#IND00
318301355	96787	514	3700.838159	31999	0	0.339444	32025	3	0.247059	9815401	-1.#IND00
318332399	99484	453	3556.941991	31955	0	0.183553	31687	5	0.360185	9801505	-1.#IND00
318274480	123754	640	3607.974287	32095	9	0.465948	31781	11	0.356427	9787955	0.015835
318140476	151851	786	3857.377562	31999	21	0.475023	31722	8	0.609702	9774653	0.003967
318122258	144195	743	4031.451542	31405	80	0.681625	31795	0	0.238167	9761390	0.004643
318202090	116453	585	3934.981507	31805	36	0.806920	31911	0	0.181707	9748043	0.005080
318277644	93584	523	3698.651578	31855	0	0.511912	31787	0	0.167412	9734745	0.008814
318323181	99311	542	3511.993543	31977	30	0.415807	31757	0	0.166704	9720904	0.008449
318251682	120317	668	3609.245734	31028	270	0.645713	31935	0	0.173377	9707240	0.002203
318160403	141819	729	3807.279249	31292	69	0.785141	31878	1	0.389006	9693961	0.003582
318117597	143547	712	3986.497022	31555	20	0.869698	31981	0	0.181122	9681007	0.003009
318167888	127971	665	3976.332369	31814	8	0.920978	31799	0	0.167785	9668105	0.001720
318255883	102747	514	3776.469380	31747	1	0.677000	31780	0	0.167250	9654845	0.002528
318325605	94776	491	3578.654830	31839	10	0.570280	31957	10	0.350491	9641347	0.002158
318328866	103591	479	3521.747953	31949	28	0.739394	31813	20	0.606102	9627993	0.001436
318231025	129146	683	3679.778309	31927	10	0.841954	31914	3	0.761119	9614837	0.000526
318155409	149673	833	3908.351827	31616	13	0.593957	31762	4	0.236371	9601928	0.004474
318130094	139996	695	4059.153178	31747	18	0.753753	31866	25	0.448951	9589143	0.004597
318203907	112555	627	3915.968458	31878	18	0.850662	31882	10	0.665814	9575995	0.005890
318292010	98442	543	3677.939790	32046	1	0.735666	31588	0	0.280570	9562649	0.005493
318290064	103039	540	3555.953537	31863	5	0.837464	31793	6	0.222229	9549301	0.006159
318237796	126289	656	3641.275948	31794	6	0.547868	31659	2	0.528317	9536146	0.005621
318139693	145995	735	3876.505384	31748	1	0.209404	31960	9	0.398679	9523370	0.006448
318106390	142798	739	4020.520664	31399	226	0.508490	31766	3	0.635326	9510597	0.006088
318195544	117470	607	3934.874201	30173	328	0.701921	31654	0	0.216066	9497825	0.005683
318314333	99463	570	3688.724703	30889	136	0.819229	31878	3	0.351045	9484640	0.005406
318302113	107180	575	3571.391727	31764	2	0.890370	31849	3	0.389621	9471477	0.005596
318239146	122534	656	3684.117264	31817	0	0.240470	31969	8	0.629833	9458429	0.005369
318175339	141386	757	3862.518663	31475	192	0.521673	31699	0	0.256411	9445639	0.004756
318165053	133588	740	3974.407458	30359	360	0.709916	32138	10	0.281080	9432881	0.005105
318220630	119424	589	3886.191971	30848	111	0.824077	32024	16	0.564007	9420171	0.005305
318266087	106390	549	3713.390338	31812	17	0.893311	31793	3	0.735590	9407324	0.005522
318283504	111242	560	3621.975258	31779	0	0.264195	31985	3	0.328419	9394201	0.004921
318213932	123935	630	3689.916943	31559	20	0.267779	31873	0	0.191524	9381362	0.004431
318182928	136655	699	3862.036965	30966	315	0.555941	32008	6	0.383421	9368689	0.004084
318168321	133930	699	3926.181934	30325	337	0.730698	31972	1	0.205684	9355967	0.003976
318196886	121289	595	3895.245290	31181	49	0.836681	31940	11	0.429110	9343281	0.003473
318257648	106031	585	3735.609125	31810	4	0.900954	31818	1	0.610532	9330607	0.004101
318314004	105586	532	3631.345964	31911	1	0.278674	32013	1	0.442479	9317875	0.004758
318259484	119119	606	3665.579668	31598	125	0.432779	31716	2	0.561246	9305028	0.004681
318195949	131275	673	3815.198115	30820	332	0.656006	31853	4	0.540428	9292279	0.004790
318182375	133497	724	3885.119222	30746	136	0.791383	31840	13	0.583796	9279787	0.004888
318168470	124605	660	3868.936692	31576	32	0.873483	31852	7	0.747591	9267166	0.004411
318241641	108818	585	3755.356852	31835	0	0.444219	31724	0	0.330902	9254208	0.004498
318280521	106880	559	3649.508069	31769	0	0.180423	31756	0	0.202132	9241607	0.004521
318225122	128039	719	3686.684735	31845	15	0.316617	31817	1	0.300920	9229049	0.004336
318150364	146925	797	3910.918393	31531	205	0.585559	31715	6	0.506236	9216520	0.003922
318140399	136139	721	4001.475393	30907	183	0.748660	31726	0	0.205192	9204117	0.003772
318222166	111741	586	3890.028870	31507	34	0.847574	31781	43	0.483852	9191470	0.003312
318282988	98408	497	3662.226056	31905	0	0.444501	32034	0	0.303659	9178911	0.003883
318323457	103058	578	3552.073813	31695	11	0.502977	31860	3	0.181498	9166016	0.004703
318231608	127244	681	3665.371484	31758	23	0.698578	31892	13	0.503616	9153521	0.004854
318130886	151907	832	3912.973427	31923	7	0.817201	31871	3	0.698965	9141158	0.004616
318130899	136730	741	4009.798822	31748	20	0.455023	31730	0	0.204866	9129028	0.004542
318229966	107912	581	3876.177664	31702	27	0.669496	31788	0	0.183829	9116753	0.004449
318315992	96804	526	3625.147481	31598	52	0.799564	31864	3	0.301350	9103961	0.004238
318301367	111212	599	3557.302870	31823	9	0.878445	31971	0	0.269791	9091254	0.003727
npatches	nstrain	runtime	dt	init_x	init_y	init_y_blood	init_z	init_S	beta0	beta1	beta2	beta3	mean_beta	B	d	delta	delta_blood	b[0]	mut	m	CTL	c	g	epsilon	k	het	lambda	rho	omega	x_max	patch.dyna	DELTA	A	VA
10000	1	100.000000	0.001000	21900	9499	5000000	0.001000	10000000	8.376264	8.656973	11.454981	9.577240	8	800000000	0.010000	1.000000	432.000000	80000	0.000050	0.004800	0	0.500000	0.000000	2.500000	13.000000	0.500000	0.001000	0.001000	0.010000	31872	0	10.000000	7.000000	1.000000
sus	inf	inf_blood	z	x[0]	y[0][0]	z[0]	x[1]	y[1][0]	z[1]	S[0]	synchrony
219000000	94990000	5000000	10.000000	21900	9499	0.001000	21900	9499	0.001000	10000000	0.000000
221953466	21903374	114612	3941.516320	21428	2294	0.394152	21168	2320	0.394152	10317528	0.000000
297980030	1746609	9059	6325.712696	29937	116	0.632580	29769	113	0.632580	10355426	0.000000
315574087	146736	798	6129.074160	31750	0	0.420565	31502	0	0.610278	10346198	0.000000
318352014	11515	58	3314.918664	32067	0	0.188488	31777	0	0.188653	10331292	0.000000
318667889	4698	28	2041.656306	31901	0	0.167748	31815	0	0.167756	10315918	0.000000
318697279	11223	53	1870.457027	31844	0	0.166720	31611	0	0.166721	10300844	0.000000
318635011	37726	214	2054.659439	31832	0	0.166669	31899	0	0.166669	10285566	0.000000
318421863	96712	476	2630.259313	31803	13	0.414659	31743	0	0.166667	10270596	0.000000
318122648	171121	865	3531.689881	31872	3	0.645017	31873	0	0.207666	10256648	0.000000
318044144	149487	742	4085.680973	31660	0	0.243407	31945	2	0.309339	10243091	0.000000
318320158	76039	399	3730.520394	31818	0	0.198358	31807	0	0.414548	10228828	0.000000
318518068	46071	237	3073.209592	31734	0	0.168237	31989	0	0.254136	10214117	0.000000
318541694	47477	243	2743.228770	31889	0	0.166745	31823	3	0.338598	10199191	0.000000
318490446	68753	347	2832.638755	31522	16	0.302937	31862	1	0.188209	10184807	0.000000
318360014	100807	541	3167.381428	31616	1	0.449548	31834	3	0.500248	10170427	0.000000
318229549	119557	615	3526.139510	31898	4	0.442505	31799	1	0.215906	10156463	0.000000
318273287	97715	550	3626.056533	32005	0	0.221148	31825	3	0.467590	10142312	0.000000
318398385	69210	373	3362.287260	31675	0	0.177109	32066	0	0.202286	10127915	0.000000
318457499	58837	334	3074.307245	31935	16	0.449615	31959	0	0.168432	10113100	0.000000
318448305	70160	378	2964.479264	31743	0	0.510900	32019	0	0.166754	10098864	0.000000
318389008	91462	498	3129.671378	31733	1	0.569911	31720	0	0.168711	10084585	0.000000
318325216	103154	517	3393.789390	31742	1	0.212402	31900	3	0.198190	10070504	0.000000
318352953	94611	473	3474.209139	31962	0	0.309769	31876	3	0.225384	10056285	0.000000
318398330	80165	400	3366.572053	31914	0	0.173759	31899	0	0.179663	10042328	0.000000
318440245	70685	411	3195.661897	31776	2	0.242773	31961	5	0.325940	10027873	0.000000
318460531	70162	370	3113.297802	31849	7	0.413896	31798	0	0.398811	10013663	0.000000
318418939	82050	449	3141.467942	31785	0	0.401619	31869	0	0.326261	9999547	0.000000
318353462	91995	479	3313.544832	31793	3	0.256493	31873	6	0.428208	9985445	0.000000
318360493	87340	444	3364.147350	31904	0	0.209923	31889	0	0.583399	9971531	0.000000
318386325	80386	414	3295.660091	31842	1	0.168811	31666	7	0.404285	9957351	0.000000
318428519	73920	395	3229.254159	31802	3	0.480608	31988	0	0.507129	9943059	0.000000
318412087	78584	373	3155.745336	31781	11	0.593009	31969	8	0.515561	9928870	0.000000
318348691	85922	445	3232.360873	31919	0	0.267690	31691	0	0.271015	9914919	0.000000
318350320	92461	514	3339.923587	31906	15	0.375546	31918	1	0.195758	9900768	0.000000
318331564	91693	460	3375.338298	31929	10	0.621297	31743	0	0.183779	9886626	0.000000
318379422	83065	399	3333.280347	31958	1	0.510185	31577	0	0.167515	9872612	0.000000
318402499	75584	355	3234.137866	31744	0	0.184296	31883	6	0.298217	9858461	0.000000
318422405	77458	430	3210.303667	31867	0	0.184812	31903	2	0.574400	9844520	0.000000
318390666	83752	433	3223.043128	31830	0	0.167566	31773	0	0.190091	9830559	0.000000
318331450	96052	501	3320.747651	31822	8	0.399074	32038	1	0.244916	9816692	-1.#IND00
318303744	96731	492	3420.911456	31678	0	0.231220	31969	0	0.293557	9802873	-1.#IND00
318364743	82879	472	3385.835721	31836	3	0.232272	31492	11	0.418553	9788997	-1.#IND00
318409245	73512	361	3238.238129	31678	3	0.517902	31745	0	0.292073	9775251	-1.#IND00
318431495	70747	349	3128.635944	31699	4	0.707630	31854	0	0.172882	9761439	-1.#IND00
318404339	80038	389	3148.883852	31935	6	0.668216	31754	0	0.166975	9747702	-1.#IND00
318380106	89053	475	3279.047840	31921	1	0.247254	31993	8	0.336317	9733853	0.015951
318365183	83292	478	3335.167796	31657	10	0.525679	31965	5	0.597506	9720190	0.013242
318396013	81758	410	3258.655429	31783	0	0.252389	31856	0	0.479154	9706313	0.013640
318382587	83181	436	3245.364320	32007	5	0.355744	31848	6	0.428973	9692672	0.014877
318399670	81540	422	3281.018304	32005	0	0.195520	31962	1	0.270304	9679069	0.011723
318406963	77270	390	3242.605938	31720	0	0.168097	31769	0	0.256086	9665357	0.010630
318392434	76489	413	3216.956622	31762	11	0.444502	32023	3	0.203522	9651562	0.009313
318390057	80205	402	3185.074269	32032	3	0.663115	31947	10	0.516972	9637963	0.007783
318389438	84610	396	3240.500315	31911	0	0.216124	31799	14	0.707066	9624393	0.007676
318384623	85770	481	3290.685480	31767	5	0.506661	31852	2	0.383043	9610807	0.008150
318382284	84940	445	3312.569725	31814	0	0.212241	31899	6	0.254572	9597329	0.007511
318340444	84012	494	3279.728191	31757	0	0.168925	31937	2	0.362901	9583825	0.007641
318343029	80508	411	3260.973324	31964	12	0.396130	31874	0	0.327867	9570455	0.008629
318380296	82166	463	3265.029117	31995	1	0.229536	31763	1	0.176929	9557069	0.009012
318380505	78337	411	3216.161002	31720	6	0.417218	31847	0	0.167175	9543526	0.008765
318382059	83099	454	3224.612944	31955	5	0.522008	31913	0	0.166692	9530059	0.008307
318364658	86821	436	3295.330078	31905	0	0.202471	31585	33	0.471101	9516707	0.008841
318349592	87404	485	3324.535627	32071	3	0.232550	31912	1	0.327041	9503615	0.007732
318345686	82370	489	3287.003531	32031	0	0.325679	31876	0	0.255924	9490202	0.009398
318399172	79851	431	3258.128713	32060	4	0.217443	31972	3	0.261359	9476814	0.009075
318390726	80262	411	3250.317239	31954	2	0.496490	31859	3	0.552048	9463489	0.006970
318384533	83847	451	3239.380678	31901	0	0.203719	31872	4	0.366244	9449935	0.007298
318370030	88683	442	3270.183599	31908	6	0.373841	31841	3	0.319114	9436787	0.008297
318347860	91878	489	3327.125808	31678	8	0.620263	31916	0	0.306049	9423436	0.007321
318372135	83983	429	3359.746073	31792	1	0.196195	31962	5	0.271515	9410071	0.007052
318388641	77611	399	3292.934851	31826	5	0.324819	31819	1	0.552655	9397111	0.006228
318421738	77869	406	3196.361111	31879	0	0.504207	31879	8	0.284401	9383947	0.005951
318384165	78771	399	3219.256095	31835	0	0.183396	31938	6	0.439442	9370715	0.005698
318374426	86971	461	3253.356528	31920	0	0.167496	31825	3	0.276263	9357359	0.008639
318380399	81006	401	3295.146609	31949	0	0.166708	31765	0	0.508558	9344195	0.007526
318387140	78675	428	3244.464459	31977	1	0.166669	31808	1	0.193128	9331076	0.007175
318403995	76514	378	3195.728621	31681	0	0.166667	32050	11	0.385296	9317749	0.007138
318434643	79493	454	3196.934052	31937	16	0.366750	31780	10	0.561987	9304351	0.006480
318380491	86890	424	3268.303875	31882	16	0.615963	31888	0	0.209730	9290944	0.006232
318343022	92040	492	3326.629923	31797	5	0.712343	31993	11	0.399917	9278075	0.006112
318392335	85192	453	3342.552209	32049	0	0.242092	31867	1	0.636077	9265084	0.005786
318372079	81582	450	3254.668550	31914	1	0.233752	31955	1	0.205312	9252086	0.005852
318385548	78302	434	3225.323837	31834	0	0.172120	31776	0	0.272892	9238694	0.005578
318402285	79018	418	3216.069907	31723	3	0.183061	32059	0	0.171932	9225578	0.004650
318397077	80773	416	3225.545999	31796	0	0.169585	31693	1	0.171196	9212520	0.004460
318385053	85348	451	3265.446069	31962	6	0.416891	31984	9	0.496588	9199768	0.004656
318355852	86324	439	3294.018660	31647	7	0.626035	32221	0	0.224391	9186850	0.005088
318390241	81785	459	3309.844292	31928	0	0.208090	31728	0	0.169528	9173953	0.004991
318368337	82848	452	3285.851817	31947	2	0.184198	31689	31	0.451185	9160979	0.004869
318409762	77613	416	3250.230598	31806	1	0.489180	31703	2	0.641479	9148058	0.004486
318379959	81612	434	3228.883471	32020	3	0.647398	31759	1	0.254526	9135212	0.005447
318371112	87668	470	3263.414297	31890	0	0.218428	31854	6	0.534565	9122509	0.005427
318364911	85426	432	3309.322099	31593	11	0.421009	31695	0	0.229944	9109778	0.005346
318391101	79293	437	3249.911657	31859	0	0.228561	31829	0	0.169803	9097001	0.006029
318404700	78478	429	3215.341391	32016	3	0.388705	31746	5	0.271713	9084133	0.005923
318397160	80728	412	3239.651878	31820	0	0.394923	31826	3	0.491456	9071223	0.004767
318416225	80994	424	3257.970667	31951	0	0.177980	31855	0	0.278622	9058618	0.004532
318385745	84958	437	3255.534955	31886	1	0.378603	31867	0	0.172216	9045825	0.004385
318392054	83511	457	3273.969070	31990	1	0.177553	31951	6	0.180195	9033195	0.004089
npatches	nstrain	runtime	dt	init_x	init_y	init_y_blood	init_z	init_S	beta0	beta1	beta2	beta3	mean_beta	B	d	delta	delta_blood	b[0]	mut	m	CTL	c	g	epsilon	k	het	lambda	rho	omega	x_max	patch.dyna	DELTA	A	VA
10000	1	100.000000	0.001000	21900	9499	5000000	0.001000	10000000	5.569871	11.244540	5.724106	6.985179	8	800000000	0.010000	1.000000	432.000000	80000	0.000050	0.004800	0	0.500000	0.000000	2.500000	14.000000	0.500000	0.001000	0.001000	0.010000	31872	0	10.000000	7.000000	1.000000
sus	inf	inf_blood	z	x[0]	y[0][0]	z[0]	x[1]	y[1][0]	z[1]	S[0]	synchrony
219000000	94990000	5000000	10.000000	21900	9499	0.001000	21900	9499	0.001000	10000000	0.000000
226810595	18736186	97685	3941.516320	26230	940	0.394152	18548	2982	0.394152	10307216	0.000000
301500028	1099437	5674	6321.732881	31529	5	0.632580	28550	290	0.632580	10335067	0.000000
316598345	57075	299	5150.865727	31748	0	0.288490	31534	33	0.777177	10323231	0.000000
318523513	4053	21	2483.691785	31930	0	0.172705	31989	1	0.684296	10308066	0.000000
318688486	3504	10	1831.199127	31792	0	0.166966	31836	0	0.199110	10292744	0.000000
318704104	7388	44	1793.351113	32019	0	0.166681	32033	0	0.168275	10277269	0.000000
318654855	17704	81	1895.296742	31795	0	0.166667	31783	0	0.166746	10262149	0.000000
318597938	36205	186	2148.305149	31972	0	0.166667	31845	0	0.166671	10246877	0.000000
318531111	56776	308	2507.595654	32107	0	0.166667	31976	9	0.278209	10231866	0.000000
318447280	71749	377	2864.445591	32128	0	0.169928	31693	49	0.562267	10217145	0.000000
318439268	64398	355	2999.729203	32107	0	0.166828	31643	9	0.734534	10202551	0.000000
318521256	45608	241	2883.504284	31735	0	0.166925	31973	0	0.310324	10187959	0.000000
318558058	40069	216	2667.466176	31909	0	0.166679	32008	0	0.207539	10172949	0.000000
318555281	40153	190	2570.502783	31999	0	0.181770	31910	0	0.168692	10157991	0.000000
318541414	45032	214	2589.528153	31938	0	0.167415	31861	2	0.240440	10143312	0.000000
318508499	52137	277	2681.703294	32060	2	0.175000	31739	9	0.402452	10128641	0.000000
318509912	53153	292	2754.165961	32151	0	0.282762	31848	4	0.605398	10113798	0.000000
318495414	53437	293	2806.224398	31713	3	0.356136	31707	1	0.214317	10099151	0.000000
318487206	53058	258	2769.366997	31317	0	0.216839	31711	7	0.326812	10084515	0.000000
318519543	47714	256	2745.256376	31771	1	0.169153	31521	53	0.591742	10069865	0.000000
318512364	46900	234	2697.268047	32034	1	0.169247	31530	28	0.752410	10055140	0.000000
318494087	51638	250	2691.331816	31958	2	0.192664	31662	0	0.428372	10040666	0.000000
318510196	52205	266	2754.145591	32011	0	0.189297	31693	4	0.259674	10026002	0.000000
318471638	52173	269	2783.380735	32095	0	0.167788	31888	0	0.237295	10011483	0.000000
318513304	49083	255	2733.158990	31926	0	0.166722	31621	26	0.390416	9997035	0.000000
318511993	49429	244	2705.204866	31873	2	0.229775	31621	62	0.630315	9982600	0.000000
318498625	51626	291	2715.577751	32041	0	0.261621	31673	9	0.775803	9968141	0.000000
318499387	54148	298	2764.157276	32091	0	0.171373	32228	2	0.294369	9953651	0.000000
318505342	53033	260	2796.215769	32035	0	0.166900	32047	0	0.243623	9939301	0.000000
318496116	51916	279	2772.892836	31716	0	0.166678	31851	18	0.420515	9924982	0.000000
318504237	47804	252	2744.676607	32190	0	0.181636	31612	75	0.648568	9910768	0.000000
318526190	51044	284	2710.565491	32011	2	0.204260	31652	5	0.786873	9896439	0.000000
318497864	54018	310	2743.439487	31979	0	0.169204	31686	0	0.221020	9881912	0.000000
318498186	52497	263	2785.859278	31828	0	0.166792	31768	0	0.189305	9867673	0.000000
318521169	51244	299	2776.949297	31820	1	0.237880	31816	0	0.167789	9853477	0.000000
318510950	51869	284	2738.520646	32011	0	0.170196	31873	1	0.173150	9839526	0.000000
318507535	54077	314	2732.639432	31881	1	0.241350	31784	0	0.277931	9825538	0.000000
318518889	52032	262	2758.589216	31841	1	0.193595	31893	21	0.533443	9811335	0.000000
318517160	50502	242	2761.299433	31740	0	0.221250	31825	0	0.451943	9797107	0.000000
318491177	52391	291	2763.059682	31948	0	0.174989	31921	0	0.180806	9782784	-1.#IND00
318532400	48875	246	2759.285410	31934	0	0.167079	31774	0	0.167367	9768665	-1.#IND00
318546116	45381	251	2712.859088	31818	1	0.166687	31954	0	0.180247	9754618	-1.#IND00
318540414	44619	247	2687.510147	31974	0	0.167508	31706	0	0.167340	9740496	-1.#IND00
318547386	48185	240	2670.994759	31772	0	0.166708	31817	128	0.350832	9726455	-1.#IND00
318522858	49789	241	2698.364380	31664	0	0.166669	30636	325	0.606309	9712228	-1.#IND00
318523561	52899	284	2724.001361	32174	0	0.178813	31508	35	0.761244	9698279	-1.#IND00
318498462	56452	288	2784.928611	31974	2	0.168105	32127	0	0.486418	9684198	-1.#IND00
318496198	54483	268	2809.267121	31943	0	0.180700	31940	0	0.182515	9670286	-1.#IND00
318517215	53845	274	2805.517899	31778	0	0.167362	31844	2	0.169543	9656323	-1.#IND00
318505623	50434	226	2764.269112	31955	0	0.166701	31597	0	0.187656	9642306	-1.#IND00
318512667	49670	263	2742.763324	32179	1	0.285202	31653	0	0.167707	9628287	-1.#IND00
318508320	48157	245	2733.278406	31788	2	0.334517	31902	0	0.166718	9614535	-1.#IND00
318525975	48751	236	2720.232811	31962	0	0.191878	31992	0	0.166669	9600761	0.001483
318515097	49024	267	2701.166372	31559	0	0.216206	31760	51	0.451972	9586976	0.001689
318495834	52817	299	2727.112639	31898	1	0.244352	31750	95	0.667646	9573130	0.001485
318497570	52997	254	2768.822732	31858	0	0.170517	31765	8	0.798442	9559205	-0.000306
318500143	51760	272	2773.691036	31752	0	0.171469	32041	9	0.520595	9545509	-0.000673
318508726	49495	239	2766.116365	31751	0	0.166905	31939	0	0.531274	9531562	0.001959
318500899	51509	257	2742.194785	31953	4	0.224888	32026	0	0.201494	9518034	0.003157
318526312	49357	274	2723.460445	31947	1	0.425234	31880	0	0.168393	9504392	0.002164
318535640	52044	251	2726.097641	31915	0	0.365882	31810	0	0.166752	9490823	0.002463
318515433	49262	234	2735.749781	31885	0	0.176540	31740	7	0.402884	9476891	0.000842
318491455	49038	271	2709.683260	31821	0	0.167156	31727	1	0.286935	9463185	0.002664
318517143	47769	264	2710.693833	31821	6	0.325631	32158	0	0.203256	9449568	0.002867
318521702	46734	234	2722.896872	31890	0	0.306234	31832	0	0.208361	9436007	0.002845
318539387	49497	255	2689.483968	32114	2	0.206537	31768	0	0.169316	9422409	0.002557
318513903	52457	262	2718.269181	31733	0	0.169440	31796	30	0.490550	9408802	0.003426
318479111	54753	279	2767.034672	31944	0	0.166804	31787	9	0.691042	9395276	0.003380
318508433	53076	290	2813.651235	31913	0	0.166673	31801	1	0.284981	9382022	0.004722
318515138	49769	266	2757.022598	31856	0	0.166667	31812	0	0.172895	9368573	0.004593
318532891	48483	250	2720.185575	31832	1	0.166667	31914	21	0.363892	9355114	0.004409
318538178	48529	259	2702.559267	31882	3	0.380081	31718	46	0.614229	9341550	0.004416
318521170	46619	229	2697.995065	31476	0	0.183463	31732	0	0.488013	9328086	0.005213
318525871	47029	235	2690.572039	31807	0	0.167499	31847	0	0.182594	9314699	0.004755
318511690	50439	259	2684.052044	31775	3	0.348717	31828	0	0.168099	9301061	0.005283
318525541	53253	281	2730.543986	31607	0	0.208535	31947	0	0.166738	9287678	0.005156
318494765	52022	235	2786.285381	31916	2	0.255178	31955	2	0.187582	9274478	0.004545
318511484	48026	238	2745.477678	31895	1	0.338373	31788	34	0.446224	9260947	0.004861
318535858	47179	253	2724.158584	32121	0	0.204586	31530	70	0.664160	9247706	0.004754
318530122	47846	254	2713.665997	31756	1	0.331240	31782	4	0.751001	9234431	0.004967
318529888	53801	288	2721.816949	31760	2	0.184838	31883	0	0.218277	9221038	0.004337
318505037	55403	294	2791.487918	31778	1	0.187134	31940	1	0.197459	9207860	0.005634
318505618	53905	282	2809.506413	31891	0	0.167681	31907	5	0.224317	9194687	0.005363
318494816	50043	261	2765.132169	31848	2	0.175838	31805	15	0.510102	9181253	0.005083
318525127	50209	265	2742.766965	31978	0	0.177311	31899	17	0.702899	9167983	0.004943
318525492	46485	238	2715.248242	31892	0	0.180702	31962	0	0.299827	9154775	0.005090
318516872	46500	252	2684.661446	31714	0	0.167362	31687	0	0.191090	9141442	0.005585
318517294	47443	274	2673.127377	31652	0	0.168033	31932	0	0.222174	9128139	0.005529
318514861	48832	256	2699.679690	31729	0	0.192748	32239	0	0.169418	9115122	0.005794
318524432	47900	236	2709.898152	31725	0	0.167959	32035	0	0.166803	9101818	0.005545
318546974	45634	219	2667.659802	31902	0	0.169220	31860	0	0.166673	9088593	0.004975
318537024	50082	250	2685.821738	31860	0	0.166793	31790	0	0.171698	9075623	0.004547
318513087	53220	281	2729.658777	31880	0	0.166673	31799	51	0.381471	9062483	0.004509
318507543	52284	277	2778.092596	32146	0	0.166667	31611	81	0.624890	9049598	0.004312
318515310	49708	279	2764.530791	32016	0	0.167292	31800	0	0.521489	9036419	0.004186
318523803	52211	271	2751.964639	31601	0	0.166698	31956	0	0.184253	9023277	0.003944
318508022	54203	277	2765.351708	31566	0	0.166668	32047	0	0.167538	9010421	0.004061
318519120	52114	274	2787.538189	31936	0	0.166667	31954	0	0.166710	8997396	0.004037
318514883	51988	286	2750.252259	31814	3	0.224959	31814	0	0.179254	8984480	0.003171
npatches	nstrain	runtime	dt	init_x	init_y	init_y_blood	init_z	init_S	beta0	beta1	beta2	beta3	mean_beta	B	d	delta	delta_blood	b[0]	mut	m	CTL	c	g	epsilon	k	het	lambda	rho	omega	x_max	patch.dyna	DELTA	A	VA
10000	1	100.000000	0.001000	21900	9499	5000000	0.001000	10000000	8.083371	11.839319	11.188884	10.225387	8	800000000	0.010000	1.000000	432.000000	80000	0.000050	0.004800	0	0.500000	0.000000	2.500000	15.000000	0.500000	0.001000	0.001000	0.010000	31872	0	10.000000	7.000000	1.000000
sus	inf	inf_blood	z	x[0]	y[0][0]	z[0]	x[1]	y[1][0]	z[1]	S[0]	synchrony
219000000	94990000	5000000	10.000000	21900	9499	0.001000	21900	9499	0.001000	10000000	0.000000
230843948	16124773	84617	3941.516320	22891	1566	0.394152	18382	2826	0.394152	10298563	0.000000
304047496	696997	3512	6298.064341	30647	24	0.632580	28085	338	0.632580	10317870	0.000000
317152185	22781	121	4314.779679	31728	1	0.342596	31142	15	0.777177	10304254	0.000000
318592193	1801	10	2080.390090	31835	0	0.178371	31929	0	0.228467	10288778	0.000000
318728715	1896	13	1743.762404	31945	0	0.167247	31719	0	0.169730	10273301	0.000000
318701894	2832	9	1732.280635	32026	0	0.166695	31761	0	0.166818	10257817	0.000000
318711242	5399	31	1756.125744	31998	0	0.166668	31763	0	0.166674	10242235	0.000000
318690457	8906	48	1813.570578	31967	0	0.166667	32082	0	0.166667	10227100	0.000000
318669685	12903	58	1899.515225	31841	0	0.166667	31979	0	0.166667	10211789	0.000000
318654332	18068	83	1993.744452	32023	0	0.166667	31986	0	0.166667	10196515	0.000000
318632891	23130	113	2118.392446	31817	0	0.166667	32068	0	0.166667	10181667	0.000000
318614770	29062	134	2211.621614	31736	13	0.380843	31948	0	0.166667	10166547	0.000000
318595299	33074	180	2324.890831	31769	0	0.188437	31808	0	0.166667	10151622	0.000000
318592729	33310	163	2403.276295	32026	0	0.167746	32055	0	0.166667	10136765	0.000000
318583012	31095	168	2401.358374	32112	4	0.283243	32087	0	0.166667	10122016	0.000000
318571845	31491	170	2378.559087	31644	5	0.456160	32106	0	0.171733	10107115	0.000000
318598171	30341	153	2355.258932	31849	0	0.247503	31840	0	0.171107	10092268	0.000000
318606799	30572	173	2353.813736	31824	12	0.365055	31626	22	0.388647	10077103	0.000000
318600500	27455	150	2332.713268	31931	0	0.201396	31651	33	0.629242	10062393	0.000000
318608206	26884	132	2305.685776	31862	1	0.246467	31828	2	0.466572	10047270	0.000000
318606732	29359	161	2304.856763	31980	0	0.170622	31673	0	0.181705	10032368	0.000000
318594956	27543	125	2335.219776	31798	2	0.325333	31694	0	0.167412	10017695	0.000000
318631361	27539	143	2320.578618	31793	0	0.177217	32110	1	0.175302	10002892	0.000000
318604284	28648	143	2315.569011	31783	2	0.213150	31918	0	0.169096	9988177	0.000000
318619774	27903	119	2322.103782	31805	0	0.195160	31820	0	0.177102	9973382	0.000000
318595792	28132	158	2321.696115	31890	0	0.169265	31688	0	0.167184	9958734	0.000000
318619287	29722	155	2331.442689	31889	2	0.168046	31863	22	0.305080	9944026	0.000000
318619133	29869	160	2341.173867	31874	1	0.355816	31690	45	0.578562	9929408	0.000000
318623742	28558	133	2335.875668	31600	1	0.176474	31867	12	0.744417	9914664	0.000000
318609265	27630	144	2324.306773	31741	0	0.181311	31862	0	0.487592	9900373	0.000000
318605761	28991	145	2311.048951	31944	0	0.181227	31632	0	0.182573	9885839	0.000000
318600311	31134	160	2340.854957	31973	0	0.167388	31774	0	0.167455	9871226	0.000000
318586439	30017	151	2371.812323	32009	0	0.166702	31846	0	0.166706	9856697	0.000000
318608705	27551	153	2336.388400	31970	0	0.166668	31849	0	0.166669	9842242	0.000000
318586529	26331	137	2297.811825	31985	25	0.449730	31843	1	0.315748	9827621	0.000000
318604655	25699	145	2279.404031	31631	0	0.295553	31828	19	0.559761	9813273	0.000000
318594683	29061	142	2291.087129	31791	4	0.290360	31769	1	0.597791	9798628	0.000000
318592322	29239	146	2310.199406	31677	2	0.350413	32013	0	0.198452	9784222	0.000000
318587457	28994	164	2329.623693	31886	5	0.241991	31873	0	0.168242	9770056	0.000000
318591939	28756	139	2329.847529	31893	0	0.203418	31873	0	0.166745	9755852	-1.#IND00
318598322	28692	147	2329.946845	31951	0	0.168488	31932	0	0.166671	9741635	-1.#IND00
318607757	27950	136	2330.364201	31832	0	0.166757	31896	25	0.395996	9727284	-1.#IND00
318615044	26765	147	2298.555050	31839	1	0.261715	31797	22	0.633699	9712976	-1.#IND00
318606592	25990	146	2288.459804	32029	0	0.173058	31765	7	0.777855	9698851	-1.#IND00
318606568	27702	154	2275.705749	31719	0	0.166983	31778	0	0.252286	9684567	-1.#IND00
318620941	29537	152	2308.471911	32062	1	0.227568	31736	0	0.173089	9670273	-1.#IND00
318574857	31609	162	2352.849263	31967	0	0.169685	31850	2	0.179008	9656070	-1.#IND00
318595853	28773	138	2381.300991	31759	0	0.166816	32090	33	0.496119	9641803	-1.#IND00
318591477	28989	153	2341.311616	31982	0	0.166674	32050	2	0.694419	9627763	-1.#IND00
318605815	27041	135	2316.733772	31978	0	0.166667	31905	1	0.578002	9613528	-1.#IND00
318620932	24149	124	2279.267360	31947	0	0.172277	31687	0	0.187568	9599322	-1.#IND00
318619976	26217	116	2251.194229	31775	0	0.176147	31903	0	0.167703	9585368	-1.#IND00
318589243	29378	143	2282.705003	32037	0	0.167137	31628	66	0.424191	9571371	-1.#IND00
318607530	28937	161	2315.966557	31823	0	0.166690	31371	82	0.650798	9557279	-1.#IND00
318597328	30772	155	2346.776676	31713	2	0.197347	31869	9	0.686261	9543348	-1.#IND00
318593640	29259	164	2362.072909	31784	0	0.180742	32078	0	0.250722	9529473	-1.#IND00
318607453	27657	163	2324.157416	31990	2	0.452744	31863	0	0.170833	9515555	-1.#IND00
318606482	26868	139	2292.628572	31712	2	0.286960	31932	0	0.166873	9501404	-1.#IND00
318606079	28090	151	2290.420135	31837	7	0.367628	31797	7	0.264996	9487708	0.005124
318618419	29624	153	2310.838493	32013	0	0.210082	31672	76	0.554253	9473812	0.004127
318583614	31011	165	2333.319141	32078	10	0.395759	31589	15	0.729675	9459888	0.001950
318592941	30005	142	2351.696436	31779	0	0.227037	31856	0	0.273511	9446080	0.001462
318608851	29981	146	2348.235656	31808	4	0.392715	31848	1	0.172634	9431879	0.002239
318589600	30539	155	2351.647352	31903	3	0.530284	31929	32	0.439986	9417978	0.001735
318589722	30733	167	2366.291471	31985	0	0.201797	31976	16	0.660377	9404050	0.001385
318609689	29718	135	2366.744007	31731	0	0.233448	31904	0	0.299178	9390333	-0.000013
318605588	27565	136	2346.798861	31942	0	0.169977	31842	12	0.261265	9376510	0.000228
318617330	26954	145	2315.337116	31659	1	0.207392	31845	46	0.551990	9362733	0.000360
318612371	25424	140	2272.546556	31968	0	0.168685	31691	17	0.728302	9349229	-0.000494
318635514	26535	138	2260.257628	31873	0	0.166767	31981	0	0.736595	9335463	-0.000094
318605589	27132	156	2278.087452	31612	0	0.166672	31765	0	0.194914	9321773	0.000914
318612664	28078	154	2303.155661	31901	0	0.170983	31723	0	0.168067	9308000	0.001804
318606263	29516	154	2318.367129	31880	7	0.228368	31619	53	0.455011	9294156	0.001292
318612742	29466	177	2332.212008	31958	0	0.334787	31538	21	0.669489	9280643	0.002561
318629179	29260	175	2333.213677	31754	0	0.174999	31666	0	0.347624	9267063	0.004206
318602683	28643	147	2337.028612	31943	0	0.167080	31725	0	0.175635	9253474	0.004053
318602223	29168	140	2343.893623	31956	0	0.166687	31695	0	0.167111	9239819	0.003811
318602717	27954	130	2335.611730	31938	0	0.166668	31763	0	0.166689	9226383	0.004132
318633606	25973	135	2305.386952	31942	0	0.166667	31799	0	0.259948	9212572	0.004462
318618601	25595	124	2272.945525	31807	7	0.318559	31926	0	0.171290	9198819	0.004472
318603563	27147	138	2282.537143	31856	8	0.586737	31855	0	0.234799	9185130	0.003992
318593277	28963	143	2305.319318	31907	2	0.414259	31958	17	0.248427	9171631	0.003730
318624353	29326	150	2322.494087	31874	1	0.197810	31601	173	0.544205	9158044	0.003865
318605128	28009	124	2315.431998	31806	0	0.168808	31430	43	0.723581	9144739	0.003703
318604763	26278	143	2308.404860	31696	5	0.294401	31914	0	0.347055	9131320	0.002829
318631730	27677	138	2301.938901	31682	0	0.194260	32007	1	0.175607	9117840	0.002633
318609878	30090	184	2310.592602	31924	0	0.168034	31792	46	0.499510	9104527	0.002685
318579447	29448	161	2350.346473	31934	0	0.166734	31772	7	0.696476	9091410	0.003513
318602428	27024	140	2340.285774	32015	2	0.224119	31816	0	0.418981	9077932	0.003924
318613257	29648	150	2321.450267	31767	0	0.293677	31827	0	0.179172	9064805	0.003697
318595653	31477	158	2345.717353	31865	0	0.172962	31899	6	0.220214	9051420	0.003665
318581870	31185	174	2373.685138	31819	0	0.166979	31480	164	0.527095	9038220	0.004341
318590394	30895	153	2376.628173	31752	1	0.176462	31563	27	0.713205	9024977	0.003715
318587261	31123	173	2372.742550	31880	0	0.167152	31749	0	0.298701	9011843	0.004429
318594700	28621	150	2352.869156	31930	0	0.166691	31743	0	0.173211	8998615	0.004309
318601575	28741	161	2314.023377	31994	0	0.267447	32007	0	0.168003	8985218	0.004265
318588348	29639	143	2321.504837	31854	1	0.171662	32036	6	0.243829	8972183	0.004422
318614932	30315	159	2348.249781	31976	0	0.281707	31052	198	0.541417	8958898	0.004401
318587041	28951	124	2363.965398	31819	1	0.172368	31328	51	0.721890	8945625	0.004276
npatches	nstrain	runtime	dt	init_x	init_y	init_y_blood	init_z	init_S	beta0	beta1	beta2	beta3	mean_beta	B	d	delta	delta_blood	b[0]	mut	m	CTL	c	g	epsilon	k	het	lambda	rho	omega	x_max	patch.dyna	DELTA	A	VA
10000	1	100.000000	0.001000	21900	9499	5000000	0.001000	10000000	5.954569	10.770933	8.041185	7.057750	8	800000000	0.010000	1.000000	432.000000	80000	0.000050	0.004800	0	0.500000	0.000000	2.500000	16.000000	0.500000	0.001000	0.001000	0.010000	31872	0	10.000000	7.000000	1.000000
sus	inf	inf_blood	z	x[0]	y[0][0]	z[0]	x[1]	y[1][0]	z[1]	S[0]	synchrony
219000000	94990000	5000000	10.000000	21900	9499	0.001000	21900	9499	0.001000	10000000	0.000000
234824127	13839228	72595	3941.516320	26110	796	0.394152	19925	2305	0.394152	10289418	0.000000
306186040	428170	2315	6212.076239	31349	7	0.632580	29829	95	0.632580	10302051	0.000000
317499231	8561	54	3584.567759	31723	0	0.200484	31738	0	0.388149	10287747	0.000000
318620061	1280	3	1882.921727	31548	0	0.168343	32041	0	0.177644	10272250	0.000000
318722420	1555	3	1719.328254	31790	0	0.166750	31928	0	0.167211	10256855	0.000000
318712144	3192	23	1726.737764	31673	0	0.166671	32048	0	0.166694	10241222	0.000000
318698135	5337	18	1761.018429	31885	0	0.166667	32036	0	0.166668	10225800	0.000000
318688253	6862	35	1808.459695	31888	0	0.166667	32002	0	0.166667	10210488	0.000000
318710775	7920	37	1838.602992	32137	0	0.166667	31678	0	0.166667	10195211	0.000000
318711628	8863	42	1862.530772	31914	0	0.166667	32051	0	0.166667	10179922	0.000000
318690106	8899	45	1878.313675	31857	0	0.166667	31940	0	0.166667	10164648	0.000000
318685513	9821	43	1905.970586	31706	0	0.166667	31841	0	0.166667	10149537	0.000000
318695562	9063	44	1908.380796	31877	0	0.166667	31974	0	0.166667	10134297	0.000000
318679424	8969	59	1906.478755	31599	0	0.166667	31709	12	0.346480	10119159	0.000000
318679536	8245	43	1890.964231	31627	0	0.166667	31886	0	0.246639	10104158	0.000000
318692170	8793	41	1888.953456	31988	0	0.166667	32253	1	0.170630	10089186	0.000000
318678695	9809	57	1898.368741	31966	0	0.166667	31705	41	0.492088	10074186	0.000000
318678306	9649	39	1901.877866	31975	0	0.166667	31666	0	0.353919	10059095	0.000000
318693243	10326	42	1913.961457	31835	0	0.166667	31755	0	0.175947	10044070	0.000000
318695361	11314	69	1930.964400	31946	0	0.181822	31795	0	0.167127	10029187	0.000000
318661672	10910	55	1933.221222	32010	0	0.167418	31894	0	0.166689	10014308	0.000000
318696678	10144	58	1937.032214	31793	0	0.166704	31867	0	0.166668	9999344	0.000000
318682606	9826	51	1924.287779	31745	0	0.166669	31943	0	0.166667	9984335	0.000000
318683250	8997	51	1912.248392	31738	0	0.166667	31913	0	0.166667	9969418	0.000000
318671541	9182	41	1904.636671	31993	0	0.166667	32117	0	0.166667	9954479	0.000000
318684393	8971	42	1885.797202	31852	1	0.167490	31836	0	0.166667	9939571	0.000000
318679072	8527	39	1887.050615	32020	0	0.168888	31800	0	0.166667	9924787	0.000000
318684803	8707	58	1879.346857	31941	0	0.166777	31885	0	0.166667	9910038	0.000000
318706935	8862	49	1884.255787	31800	0	0.166672	32015	1	0.316107	9895218	0.000000
318679301	10162	52	1892.863579	32028	0	0.166667	31820	0	0.174073	9880342	0.000000
318693688	9787	55	1905.959372	31714	0	0.166667	31849	0	0.167034	9865586	0.000000
318696284	11606	60	1921.476959	31788	0	0.166667	32075	0	0.166685	9850802	0.000000
318705906	12529	62	1951.291504	32115	0	0.166667	32052	13	0.439912	9836206	0.000000
318675462	11724	67	1979.422335	32069	0	0.166667	31856	2	0.487540	9821373	0.000000
318684764	10598	52	1968.102689	31889	0	0.166667	31824	8	0.473529	9806690	0.000000
318680550	11229	53	1938.625596	31826	0	0.166667	31568	0	0.203526	9792150	0.000000
318676894	10873	64	1940.622363	31610	0	0.166667	32108	0	0.168494	9777546	0.000000
318674464	11235	66	1943.748944	31832	0	0.166667	31908	0	0.166757	9762846	0.000000
318664950	11346	63	1940.405741	32030	1	0.208968	31686	0	0.166671	9748176	0.000000
318685795	10669	56	1934.863551	31979	0	0.168763	32123	0	0.166667	9733810	-1.#IND00
318676803	10245	55	1925.121740	31908	0	0.166771	31935	0	0.166667	9719311	-1.#IND00
318687884	9704	54	1920.389485	31965	0	0.166672	32004	0	0.166667	9704723	-1.#IND00
318691720	10024	52	1913.968724	31844	0	0.166667	31905	0	0.166667	9690263	-1.#IND00
318696647	9752	45	1913.996434	31742	0	0.197229	31883	0	0.166667	9675684	-1.#IND00
318680433	10005	53	1917.876311	31821	0	0.168181	31901	0	0.166667	9661378	-1.#IND00
318689813	9548	42	1916.875745	31711	0	0.166742	31972	0	0.166667	9646829	-1.#IND00
318672984	9478	54	1914.323835	31775	0	0.166670	31984	0	0.166667	9632613	-1.#IND00
318700001	9596	41	1903.323918	31922	0	0.166667	31846	0	0.166667	9618231	-1.#IND00
318677749	9859	59	1908.883493	31783	3	0.238789	31876	0	0.166667	9603945	-1.#IND00
318685969	10801	71	1919.677049	31774	2	0.228611	31914	0	0.166667	9589568	-1.#IND00
318670231	10744	52	1924.489554	31753	0	0.187450	31595	0	0.166667	9575460	-1.#IND00
318681815	11683	47	1938.863404	31500	0	0.167697	31944	0	0.166667	9561354	-1.#IND00
318711712	11016	65	1935.486309	31889	0	0.166718	31779	0	0.166667	9547308	-1.#IND00
318680489	10626	51	1937.018260	31889	0	0.166669	31974	0	0.166667	9533104	-1.#IND00
318675009	9603	60	1920.263072	31806	1	0.189411	31484	0	0.166667	9518993	-1.#IND00
318696530	8411	43	1907.829714	31941	0	0.167794	31653	0	0.166667	9504850	-1.#IND00
318689496	7919	43	1885.738476	31915	0	0.166723	31922	0	0.166667	9490519	-1.#IND00
318672436	8362	48	1876.325914	31965	0	0.166669	32061	0	0.166667	9476262	-1.#IND00
318701820	8429	40	1870.363586	31805	0	0.166667	31982	0	0.166667	9462253	-1.#IND00
318676164	8981	51	1869.015620	32043	0	0.166667	31939	0	0.166667	9448300	-1.#IND00
318686746	8972	44	1880.415515	31598	1	0.166667	31918	0	0.166667	9434148	-1.#IND00
318676819	10011	44	1903.319745	31805	0	0.166667	32070	0	0.201082	9420251	-1.#IND00
318670499	10237	63	1921.078376	31901	0	0.166667	31857	7	0.227024	9406170	-1.#IND00
318671484	9966	50	1914.703211	31962	0	0.166667	31662	74	0.531225	9391961	-1.#IND00
318677048	9563	40	1905.959650	31544	0	0.166667	31832	10	0.715709	9377867	-1.#IND00
318662382	9392	58	1903.522831	31843	0	0.166667	32053	0	0.288909	9363728	-1.#IND00
318673655	10222	60	1927.665311	31900	0	0.166667	31596	0	0.172725	9349723	-1.#IND00
318680336	9633	53	1919.249863	31660	0	0.166667	31715	0	0.166967	9335624	-1.#IND00
318700976	9717	51	1908.016050	31819	3	0.354277	31914	0	0.166682	9321603	-1.#IND00
318684083	10014	57	1909.778255	31811	0	0.218836	31855	0	0.166667	9307909	-1.#IND00
318693382	9926	40	1911.540575	32025	0	0.169252	31892	0	0.166667	9294031	-1.#IND00
318671823	10266	48	1911.134635	31930	0	0.166795	31809	0	0.166667	9280193	-1.#IND00
318667886	8797	40	1913.985154	31806	0	0.166673	31887	0	0.166667	9266605	-1.#IND00
318682480	9105	54	1896.072280	31939	0	0.166667	31981	0	0.166667	9252729	-1.#IND00
318693303	9377	40	1891.208249	31767	2	0.220768	31738	0	0.214922	9238902	-1.#IND00
318683272	10991	59	1906.525615	31652	0	0.170487	31868	0	0.169058	9225284	-1.#IND00
318656059	10931	36	1932.872473	31674	0	0.166856	31817	5	0.276150	9211607	-1.#IND00
318669378	11432	57	1940.290405	31851	0	0.190403	31624	17	0.561017	9197949	-1.#IND00
318669007	11814	58	1950.663299	31973	0	0.167843	31996	0	0.327813	9184255	-1.#IND00
318657719	11164	54	1957.357139	32108	0	0.166725	31950	0	0.174654	9170751	-1.#IND00
318703687	9915	51	1939.805619	31774	0	0.166670	31797	0	0.167063	9157208	-1.#IND00
318690907	9872	51	1917.125497	31535	0	0.166667	32039	0	0.166686	9143684	-1.#IND00
318676511	9321	56	1908.502677	31929	0	0.175266	31964	2	0.372429	9130178	-1.#IND00
318695757	8957	36	1893.119632	31969	0	0.167093	31948	5	0.517550	9116645	-1.#IND00
318691520	8287	38	1878.449128	31754	0	0.168805	31712	0	0.535956	9103253	-1.#IND00
318680330	9587	42	1878.828861	32248	0	0.166773	32009	0	0.184970	9089538	-1.#IND00
318655590	9065	29	1893.709751	32149	0	0.166672	31941	0	0.167574	9076129	-1.#IND00
318673263	9168	42	1898.472848	31973	0	0.166667	31836	0	0.166712	9062678	-1.#IND00
318690110	9133	42	1890.558999	32025	0	0.166667	31927	0	0.166669	9049196	-1.#IND00
318677476	9717	44	1887.914961	32079	0	0.166667	32109	12	0.249749	9035704	-1.#IND00
318682073	10454	51	1917.878554	31836	0	0.166667	31694	44	0.545007	9022398	-1.#IND00
318668684	10922	60	1930.554180	31820	0	0.166667	31949	0	0.360183	9009189	-1.#IND00
318693266	10427	49	1938.174636	31846	0	0.166667	32112	0	0.176258	8995837	-1.#IND00
318701940	9533	52	1934.496700	31699	0	0.166667	31754	12	0.240665	8982638	-1.#IND00
318677235	9045	34	1905.821726	31689	0	0.166667	31831	0	0.221909	8969051	-1.#IND00
318666905	9760	45	1898.411026	31781	0	0.166667	31728	45	0.373446	8955493	-1.#IND00
318699277	10080	46	1904.670708	31569	0	0.166667	31625	18	0.620023	8942239	-1.#IND00
318682151	10729	67	1919.565498	31984	0	0.166667	32017	0	0.434225	8928810	-1.#IND00
318694109	10981	58	1924.646236	31923	2	0.167083	31999	0	0.179928	8915502	-1.#IND00
npatches	nstrain	runtime	dt	init_x	init_y	init_y_blood	init_z	init_S	beta0	beta1	beta2	beta3	mean_beta	B	d	delta	delta_blood	b[0]	mut	m	CTL	c	g	epsilon	k	het	lambda	rho	omega	x_max	patch.dyna	DELTA	A	VA
10000	1	100.000000	0.001000	21900	9499	5000000	0.001000	10000000	9.918065	10.138789	8.564138	4.203916	8	800000000	0.010000	1.000000	432.000000	80000	0.000050	0.004800	0	0.500000	0.000000	2.500000	17.000000	0.500000	0.001000	0.001000	0.010000	31872	0	10.000000	7.000000	1.000000
sus	inf	inf_blood	z	x[0]	y[0][0]	z[0]	x[1]	y[1][0]	z[1]	S[0]	synchrony
219000000	94990000	5000000	10.000000	21900	9499	0.001000	21900	9499	0.001000	10000000	0.000000
238901355	11782357	61977	3941.516320	21459	1603	0.394152	21356	1704	0.394152	10281010	0.000000
307916555	257273	1321	6032.524085	30447	39	0.632580	30458	23	0.632580	10288068	0.000000
317749594	3688	16	2971.588536	31712	0	0.230652	31514	0	0.256498	10273010	0.000000
318621276	631	6	1785.822141	31774	0	0.169838	31869	0	0.171119	10257723	0.000000
318716385	932	4	1693.822897	31998	0	0.166824	31834	0	0.166887	10242303	0.000000
318712654	1084	2	1695.068506	31986	0	0.166674	32087	0	0.166678	10226814	0.000000
318726499	1449	7	1703.649056	32102	0	0.166667	31975	0	0.166667	10211400	0.000000
318724471	2013	9	1713.812474	31766	0	0.166667	31953	0	0.166667	10196224	0.000000
318732231	1748	13	1714.753734	31763	0	0.166667	31831	0	0.166667	10180907	0.000000
318727941	2319	7	1718.213501	31773	0	0.166667	31755	0	0.166667	10165757	0.000000
318697838	2800	11	1729.593999	31974	0	0.166667	31846	0	0.166667	10150736	0.000000
318713236	2513	17	1734.881357	31971	0	0.166667	32006	0	0.166667	10135648	0.000000
318730649	2542	12	1741.322358	31670	0	0.166667	32102	0	0.173307	10120589	0.000000
318706482	2655	10	1738.512459	31891	0	0.166667	31882	0	0.166996	10105426	0.000000
318686784	2891	14	1739.378228	32082	0	0.166667	32054	0	0.166683	10090363	0.000000
318687422	2451	12	1739.028670	31887	0	0.166667	31834	0	0.166667	10075283	0.000000
318715109	2198	6	1726.065537	31941	0	0.166667	31744	0	0.166667	10060121	0.000000
318706123	2188	10	1724.461062	32078	0	0.166667	32047	0	0.166667	10045125	0.000000
318722171	1707	6	1720.996821	31877	0	0.166667	31816	0	0.166667	10030204	0.000000
318700328	1591	5	1712.474866	31788	0	0.166667	31887	0	0.166667	10015038	0.000000
318728864	1453	6	1708.378854	31872	0	0.166667	31818	0	0.166667	9999905	0.000000
318717579	1648	8	1709.077640	31825	0	0.167487	31951	0	0.166667	9984890	0.000000
318705768	1721	7	1713.792150	31855	0	0.166707	31882	0	0.166667	9969942	0.000000
318715076	1739	8	1712.970744	31772	0	0.166669	31492	0	0.166667	9954870	0.000000
318726396	2002	5	1716.121197	31977	0	0.166667	31993	0	0.166667	9940044	0.000000
318710852	2182	10	1721.930018	31734	0	0.166667	31844	0	0.166667	9925135	0.000000
318723807	1975	11	1720.481454	32090	0	0.166667	31751	0	0.166667	9910319	0.000000
318725060	1873	9	1719.633484	31795	0	0.166667	31621	0	0.166667	9895392	0.000000
318736451	2382	13	1720.953788	32025	0	0.166667	31812	0	0.166667	9880634	0.000000
318724951	2001	13	1720.588508	31808	0	0.166667	31912	0	0.166667	9865866	0.000000
318700260	2297	14	1719.849387	31890	0	0.167470	31921	0	0.166667	9851023	0.000000
318723542	1790	9	1720.983979	31919	0	0.166706	31798	0	0.166667	9836185	0.000000
318727061	1511	11	1714.443835	31670	0	0.166669	31704	0	0.166667	9821432	0.000000
318731231	1774	10	1714.726261	31876	0	0.166667	31860	0	0.166667	9806602	0.000000
318721965	1357	7	1711.730322	31725	0	0.166667	32083	0	0.166667	9791775	0.000000
318703028	1615	8	1708.305935	31969	0	0.166667	31978	0	0.166667	9777084	0.000000
318722373	1792	7	1709.529119	31868	0	0.166667	32055	0	0.166667	9762393	0.000000
318713684	1668	9	1712.925533	31954	0	0.166667	31994	0	0.166667	9747626	0.000000
318716696	1447	9	1710.839106	31945	0	0.166667	31980	0	0.166667	9733092	0.000000
318746434	1315	11	1706.869669	31850	0	0.166667	31849	0	0.166667	9718487	-1.#IND00
318718122	1046	5	1699.688937	31843	0	0.166667	31865	0	0.166667	9704006	-1.#IND00
318721175	1206	8	1702.736563	31698	0	0.166667	31948	0	0.166667	9689434	-1.#IND00
318719266	1251	5	1701.804586	32054	0	0.166667	31857	0	0.166667	9674944	-1.#IND00
318710983	1481	3	1707.177109	32073	0	0.166667	31869	0	0.166667	9660429	-1.#IND00
318727575	1561	11	1706.736818	31976	0	0.166667	31814	0	0.166667	9645975	-1.#IND00
318723815	1765	5	1709.725976	31876	0	0.166667	32085	0	0.166667	9631484	-1.#IND00
318699193	2279	9	1717.329665	31981	0	0.166667	31859	0	0.166667	9617127	-1.#IND00
318721777	1817	7	1721.191332	31944	0	0.166667	31835	0	0.166667	9602664	-1.#IND00
318744522	1608	8	1716.052899	31598	0	0.166667	32088	0	0.166667	9588401	-1.#IND00
318726545	2070	7	1716.172736	31987	0	0.166667	31521	0	0.166667	9574007	-1.#IND00
318727044	1854	8	1713.074516	31833	0	0.166667	31755	0	0.166667	9559889	-1.#IND00
318710506	1289	6	1708.062737	31843	0	0.166667	31859	0	0.166667	9545697	-1.#IND00
318718190	1496	5	1711.144863	31750	12	0.225734	31598	0	0.166667	9531851	-1.#IND00
318713542	1714	8	1714.276220	31849	2	0.530443	31683	0	0.166667	9517589	-1.#IND00
318701675	1875	7	1715.310367	31720	0	0.447555	31888	0	0.166667	9503389	-1.#IND00
318712386	1329	7	1713.630170	32015	0	0.180588	32033	0	0.166667	9489220	-1.#IND00
318715434	1201	6	1703.069995	32171	0	0.167357	31766	0	0.166667	9474961	-1.#IND00
318726342	1340	5	1700.385678	31995	0	0.166701	32060	0	0.166667	9460726	-1.#IND00
318715386	1649	6	1703.820321	31882	0	0.166668	32001	0	0.166667	9446427	-1.#IND00
318738232	2061	13	1716.336452	31679	0	0.167676	32016	0	0.166667	9432438	-1.#IND00
318725383	2138	16	1721.556340	31825	0	0.166717	31907	0	0.166667	9418366	-1.#IND00
318719416	2332	12	1723.593708	31848	0	0.166669	31729	0	0.166667	9404335	-1.#IND00
318741563	1988	8	1722.371474	31958	0	0.166667	32070	0	0.166667	9390200	-1.#IND00
318735587	2252	11	1720.393044	31743	0	0.166667	31836	0	0.166667	9376369	-1.#IND00
318709579	1849	5	1718.319793	31678	0	0.166667	31710	0	0.166667	9362090	-1.#IND00
318725124	2020	11	1724.218485	32015	0	0.166667	31916	0	0.166667	9348247	-1.#IND00
318729057	2129	15	1719.648748	31857	0	0.166667	32170	0	0.166667	9334135	-1.#IND00
318699176	2415	15	1725.608760	31960	0	0.166667	31953	0	0.166667	9320197	-1.#IND00
318738141	2567	15	1731.524121	31868	0	0.166667	31871	0	0.166667	9306377	-1.#IND00
318701577	2641	16	1735.521520	31824	0	0.166667	31732	0	0.166667	9292729	-1.#IND00
318677896	2950	13	1741.730550	31841	0	0.166667	31741	0	0.166667	9278802	-1.#IND00
318721642	2642	9	1738.515906	31949	0	0.166667	31824	0	0.166667	9265074	-1.#IND00
318707202	2382	10	1729.830357	31815	0	0.166667	31984	0	0.166667	9251371	-1.#IND00
318723404	2256	7	1728.084315	31900	0	0.166667	31908	2	0.185359	9237403	-1.#IND00
318729626	1937	6	1725.808051	31822	0	0.166667	31809	0	0.205367	9223708	-1.#IND00
318714157	2095	8	1721.888485	31894	0	0.166667	31877	0	0.168585	9209929	-1.#IND00
318718682	1703	12	1715.390604	31971	0	0.166667	31884	0	0.166762	9196113	-1.#IND00
318730195	2037	11	1712.728514	31943	0	0.166667	31975	0	0.166671	9182290	-1.#IND00
318709966	1716	6	1718.119105	31887	0	0.166667	31899	0	0.166667	9168588	-1.#IND00
318705543	2089	14	1716.706096	31925	0	0.166667	31710	0	0.166667	9154907	-1.#IND00
318736020	2484	16	1724.563063	31950	0	0.166667	31843	0	0.166667	9141232	-1.#IND00
318714510	1848	8	1728.259737	31889	0	0.166667	31813	0	0.166667	9127451	-1.#IND00
318720841	1733	12	1714.529535	31826	0	0.166667	31902	0	0.166667	9113810	-1.#IND00
318715797	1617	12	1712.936602	31704	0	0.166667	31922	0	0.166667	9100241	-1.#IND00
318741523	1226	8	1707.151751	31879	0	0.166667	31808	0	0.168959	9086413	-1.#IND00
318740797	1140	3	1704.081951	31874	0	0.166667	31690	0	0.166780	9072621	-1.#IND00
318732122	1106	4	1701.992532	32088	0	0.166667	31856	0	0.166672	9059004	-1.#IND00
318697379	1067	9	1698.899167	31961	0	0.166667	31961	0	0.166667	9045348	-1.#IND00
318698777	1348	7	1701.067153	31790	0	0.166667	31578	0	0.166667	9031674	-1.#IND00
318709605	935	7	1700.137508	32055	0	0.166667	31995	0	0.166667	9018271	-1.#IND00
318731371	1448	10	1699.653130	31879	0	0.166667	31898	0	0.166667	9004673	-1.#IND00
318720127	1589	13	1707.213278	31777	0	0.166667	31813	0	0.166667	8991454	-1.#IND00
318718977	2109	5	1714.277157	31983	0	0.166667	31974	0	0.166667	8977950	-1.#IND00
318710962	2044	8	1722.605343	31933	0	0.166667	31919	0	0.166667	8964491	-1.#IND00
318712472	2023	11	1723.707592	31891	0	0.166667	31924	0	0.166667	8951010	-1.#IND00
318705260	2019	17	1723.777774	32002	0	0.166667	31779	0	0.166667	8937579	-1.#IND00
318733574	1768	6	1721.410222	31907	0	0.166667	31937	0	0.166667	8924112	-1.#IND00
318719036	1433	2	1714.944077	31708	0	0.166667	31621	0	0.166667	8910680	-1.#IND00
318736275	1154	2	1700.515268	32098	0	0.166667	32011	0	0.166667	8897466	-1.#IND00
npatches	nstrain	runtime	dt	init_x	init_y	init_y_blood	init_z	init_S	beta0	beta1	beta2	beta3	mean_beta	B	d	delta	delta_blood	b[0]	mut	m	CTL	c	g	epsilon	k	het	lambda	rho	omega	x_max	patch.dyna	DELTA	A	VA
10000	1	100.000000	0.001000	21900	9499	5000000	0.001000	10000000	10.462162	7.614268	8.681685	7.619343	8	800000000	0.010000	1.000000	432.000000	80000	0.000050	0.004800	0	0.500000	0.000000	2.500000	18.000000	0.500000	0.001000	0.001000	0.010000	31872	0	10.000000	7.000000	1.000000
sus	inf	inf_blood	z	x[0]	y[0][0]	z[0]	x[1]	y[1][0]	z[1]	S[0]	synchrony
219000000	94990000	5000000	10.000000	21900	9499	0.001000	21900	9499	0.001000	10000000	0.000000
242022048	10131896	53154	3941.516320	21486	1401	0.394152	24587	860	0.394152	10274058	0.000000
309145081	155561	873	5796.013508	30309	25	0.632580	31034	2	0.632580	10276827	0.000000
317904219	1700	13	2554.796392	31830	0	0.573538	31577	0	0.192061	10261705	0.000000
318651171	438	0	1740.314993	32007	0	0.186832	31547	0	0.167925	10246181	0.000000
318734404	536	1	1688.133233	31778	0	0.167666	32123	0	0.166729	10230738	0.000000
318725279	670	3	1686.966762	31794	0	0.166716	31878	0	0.166670	10215449	0.000000
318721774	649	1	1689.050006	31824	0	0.166669	31745	0	0.166667	10200293	0.000000
318712704	740	6	1690.874907	32057	0	0.166667	32205	0	0.166667	10185025	0.000000
318721724	759	1	1688.308292	31988	0	0.166667	31868	0	0.166667	10169775	0.000000
318736448	921	6	1688.275474	32041	0	0.166667	31779	0	0.166667	10154604	0.000000
318739912	817	0	1689.480937	31701	0	0.166667	31898	0	0.166667	10139524	0.000000
318732760	1017	7	1692.204976	31983	0	0.166667	31880	0	0.166667	10124545	0.000000
318718078	1088	2	1695.403380	31796	0	0.166667	31988	0	0.192949	10109379	0.000000
318711350	1578	8	1700.277596	31790	0	0.166667	31885	0	0.167969	10094252	0.000000
318709325	1194	3	1703.532305	31979	0	0.166667	31943	0	0.166731	10078799	0.000000
318722572	754	2	1695.731885	31845	0	0.166667	31948	0	0.166670	10063790	0.000000
318716769	742	4	1688.071136	31965	0	0.166667	32104	0	0.166667	10048772	0.000000
318716143	794	0	1689.505441	32004	0	0.166667	31824	0	0.166667	10033629	0.000000
318721753	778	5	1691.872018	31827	0	0.166667	31941	0	0.166667	10018402	0.000000
318725223	796	6	1688.505349	31871	0	0.166667	31911	0	0.166667	10003373	0.000000
318742143	919	8	1689.491875	32021	0	0.166667	31818	0	0.166667	9988526	0.000000
318698678	753	3	1694.267938	31774	0	0.166667	31752	0	0.166667	9973550	0.000000
318730016	722	3	1689.594792	31873	0	0.166667	32071	0	0.166667	9958592	0.000000
318727238	638	4	1687.906055	31777	0	0.166667	32002	0	0.166667	9943627	0.000000
318692982	954	3	1687.686004	31704	0	0.166667	31798	0	0.166667	9928845	0.000000
318742396	1596	14	1698.488203	31653	0	0.166667	31800	0	0.166667	9913793	0.000000
318722190	1375	6	1707.502015	31619	0	0.166667	31870	0	0.166667	9898979	0.000000
318744522	708	6	1696.299519	31797	0	0.166667	31775	0	0.166667	9884253	0.000000
318726646	591	1	1686.135861	31839	0	0.166667	31795	0	0.166667	9869416	0.000000
318714909	537	2	1686.223146	32027	0	0.166667	31708	0	0.166667	9854783	0.000000
318735248	760	2	1684.481450	31925	0	0.166667	31777	0	0.166667	9840207	0.000000
318720822	837	3	1691.885167	32011	0	0.166667	31632	0	0.166667	9825360	0.000000
318711263	867	4	1695.144898	31764	0	0.166667	31798	0	0.166667	9810646	0.000000
318740514	883	2	1692.684047	31804	0	0.166667	31643	0	0.166667	9796019	0.000000
318730403	669	1	1692.503679	31993	0	0.166667	31726	0	0.166667	9781289	0.000000
318729456	1025	5	1688.564446	32119	0	0.166667	31745	0	0.166667	9766616	0.000000
318743699	838	4	1690.067235	31896	0	0.166667	32005	0	0.166667	9751864	0.000000
318716083	1088	4	1693.799867	32010	0	0.166667	31748	0	0.166667	9737315	0.000000
318735923	1301	5	1699.858409	31943	0	0.166667	31920	0	0.166667	9722860	0.000000
318721072	914	2	1697.953345	31832	0	0.166667	31921	0	0.166667	9708282	-1.#IND00
318718349	429	2	1689.231456	32137	0	0.166667	32001	0	0.166667	9693722	-1.#IND00
318719823	762	3	1683.415475	31803	0	0.166667	31697	0	0.166667	9679204	-1.#IND00
318735690	400	5	1684.973358	31819	0	0.166667	31682	0	0.166667	9664876	-1.#IND00
318705885	895	7	1682.664990	31818	0	0.166667	31705	0	0.166667	9650355	-1.#IND00
318714468	1016	8	1689.960977	31570	0	0.166667	32097	0	0.166667	9635876	-1.#IND00
318709723	779	2	1691.186214	31838	0	0.166667	31772	0	0.166667	9621418	-1.#IND00
318709367	583	5	1687.554436	31833	0	0.166667	31871	0	0.166667	9607047	-1.#IND00
318738188	421	4	1685.441106	31741	0	0.166667	31847	0	0.166667	9592777	-1.#IND00
318755348	378	2	1681.687781	31916	0	0.166667	31838	0	0.166667	9578279	-1.#IND00
318701229	485	1	1683.267526	31946	0	0.166667	31834	0	0.166667	9564085	-1.#IND00
318704676	645	2	1685.058376	31693	0	0.166667	31748	0	0.166667	9549735	-1.#IND00
318707164	576	6	1685.377343	31618	0	0.166667	31764	0	0.166667	9535493	-1.#IND00
318731357	571	6	1688.323670	31858	0	0.166667	31751	0	0.166667	9521277	-1.#IND00
318716778	643	6	1687.950224	31797	0	0.166667	31571	0	0.166667	9506757	-1.#IND00
318735324	828	3	1690.452704	32190	0	0.166667	32041	0	0.166667	9492541	-1.#IND00
318730449	716	4	1691.937463	31851	0	0.166667	31899	0	0.166667	9478356	-1.#IND00
318712528	603	4	1686.413984	31834	0	0.166667	32100	0	0.166667	9464127	-1.#IND00
318735248	471	3	1682.374162	31840	0	0.166667	31939	0	0.166667	9449975	-1.#IND00
318725180	500	1	1682.109991	32088	0	0.166667	31823	0	0.166667	9435789	-1.#IND00
318719281	575	3	1685.268695	31988	0	0.166667	31598	0	0.166667	9421637	-1.#IND00
318735576	823	4	1688.319528	32015	0	0.166667	31956	0	0.166667	9407685	-1.#IND00
318726638	784	1	1686.869313	31661	0	0.166667	32004	0	0.166667	9393582	-1.#IND00
318706030	677	6	1687.292589	31881	0	0.166667	32035	0	0.166667	9379332	-1.#IND00
318729326	582	1	1685.587186	31825	0	0.166667	31895	0	0.166667	9365000	-1.#IND00
318745516	555	5	1685.097587	32059	0	0.166667	31959	0	0.166667	9351114	-1.#IND00
318727324	414	3	1683.228390	31803	0	0.166667	31722	0	0.166667	9337188	-1.#IND00
318729334	779	1	1682.086694	31984	0	0.166667	31787	0	0.166667	9323345	-1.#IND00
318735587	951	6	1688.304011	32152	0	0.166667	31811	0	0.166667	9309519	-1.#IND00
318735822	917	2	1697.285596	31839	1	0.166667	31761	0	0.166667	9295373	-1.#IND00
318694038	1002	4	1696.969716	31659	13	0.454432	31821	0	0.166667	9281468	-1.#IND00
318713871	1246	9	1696.110113	31600	0	0.201897	32194	0	0.166667	9267659	-1.#IND00
318757929	954	4	1699.584249	31933	0	0.168413	31897	0	0.166667	9253695	-1.#IND00
318706935	773	3	1695.182832	32060	0	0.166753	31831	0	0.166667	9239700	-1.#IND00
318746883	688	4	1690.801051	32132	0	0.166671	31989	0	0.166667	9225833	-1.#IND00
318730187	458	3	1683.449949	31855	0	0.166667	31940	0	0.166667	9212129	-1.#IND00
318726365	497	1	1681.158854	31811	0	0.166667	31725	0	0.166667	9198442	-1.#IND00
318737155	839	4	1687.313301	31837	0	0.166667	31884	0	0.166667	9184600	-1.#IND00
318709572	903	7	1691.864598	32085	0	0.166667	31897	0	0.166667	9171000	-1.#IND00
318724538	841	2	1690.518727	31984	0	0.166667	31947	0	0.166667	9157316	-1.#IND00
318715932	524	1	1688.505755	31878	0	0.166667	31920	0	0.166667	9143569	-1.#IND00
318716559	858	5	1688.573631	31907	0	0.166667	31973	0	0.166667	9129850	-1.#IND00
318700834	918	6	1691.287781	32162	0	0.166667	31903	0	0.167983	9116165	-1.#IND00
318708682	1160	3	1694.634522	31940	0	0.166667	31890	0	0.166732	9102561	-1.#IND00
318721864	1193	10	1697.747715	31845	0	0.166667	31813	0	0.166670	9088929	-1.#IND00
318744173	883	1	1695.387694	31895	0	0.166667	31537	0	0.166667	9075399	-1.#IND00
318718710	888	8	1691.943938	31609	0	0.166667	31848	0	0.166667	9061740	-1.#IND00
318744119	998	5	1692.848147	31860	0	0.166667	31978	0	0.166667	9048373	-1.#IND00
318727080	796	6	1693.558297	31999	0	0.166667	31963	0	0.166667	9034825	-1.#IND00
318710303	723	2	1689.001169	32079	0	0.166667	31973	0	0.166667	9021248	-1.#IND00
318696315	1055	6	1693.043688	31831	0	0.166667	31749	0	0.166667	9007956	-1.#IND00
318750585	695	3	1692.774018	31804	0	0.166667	31928	0	0.166667	8994433	-1.#IND00
318723941	830	3	1689.093435	31624	0	0.166667	31885	0	0.166667	8980994	-1.#IND00
318708203	867	0	1689.858601	32021	0	0.166667	31803	0	0.166667	8967513	-1.#IND00
318736776	921	7	1692.529402	31798	0	0.166667	31613	0	0.166667	8954016	-1.#IND00
318722348	955	8	1696.716014	31819	0	0.166667	31926	0	0.166667	8940549	-1.#IND00
318715871	1048	4	1700.241916	31771	0	0.166667	31778	0	0.166667	8927188	-1.#IND00
318705662	830	3	1696.424923	31883	0	0.166667	31840	0	0.166667	8913819	-1.#IND00
318691199	806	3	1692.691114	32089	0	0.166667	31794	0	0.166667	8900447	-1.#IND00
318711894	653	0	1686.506337	31968	0	0.166667	31713	0	0.166667	8887050	-1.#IND00
npatches	nstrain	runtime	dt	init_x	init_y	init_y_blood	init_z	init_S	beta0	beta1	beta2	beta3	mean_beta	B	d	delta	delta_blood	b[0]	mut	m	CTL	c	g	epsilon	k	het	lambda	rho	omega	x_max	patch.dyna	DELTA	A	VA
10000	1	100.000000	0.001000	21900	9499	5000000	0.001000	10000000	6.902667	6.760809	8.984378	8.499107	8	800000000	0.010000	1.000000	432.000000	80000	0.000050	0.004800	0	0.500000	0.000000	2.500000	19.000000	0.500000	0.001000	0.001000	0.010000	31872	0	10.000000	7.000000	1.000000
sus	inf	inf_blood	z	x[0]	y[0][0]	z[0]	x[1]	y[1][0]	z[1]	S[0]	synchrony
219000000	94990000	5000000	10.000000	21900	9499	0.001000	21900	9499	0.001000	10000000	0.000000
245735719	8571819	44787	3941.516320	26029	562	0.394152	26045	612	0.394152	10265103	0.000000
310286875	86568	438	5458.483444	31251	0	0.434901	31222	9	0.632580	10264366	0.000000
318016260	957	6	2263.927670	31876	0	0.179961	31932	0	0.254456	10249364	0.000000
318668602	200	2	1712.092839	31807	0	0.167326	31846	0	0.171018	10234184	0.000000
318738549	229	1	1676.523889	31773	0	0.166699	31757	0	0.166882	10218714	0.000000
318726068	391	1	1679.032680	31877	0	0.166668	31953	0	0.166677	10203418	0.000000
318742169	331	3	1678.387259	31754	0	0.166667	31982	0	0.166667	10188017	0.000000
318718295	355	1	1679.571519	31884	0	0.166667	31825	0	0.166667	10172809	0.000000
318722904	414	4	1680.749121	32004	0	0.166667	32093	0	0.166667	10157644	0.000000
318745017	342	0	1679.801260	31790	0	0.178138	32020	0	0.166667	10142322	0.000000
318747252	374	4	1677.483570	31660	0	0.167235	31825	0	0.166667	10127029	0.000000
318706857	338	2	1679.048987	31859	0	0.166695	32053	0	0.166667	10111948	0.000000
318730715	209	0	1676.571367	31744	0	0.166668	31978	0	0.166667	10096696	0.000000
318715958	316	3	1677.568963	31895	0	0.166667	31950	0	0.166667	10081662	0.000000
318732586	352	4	1677.385253	31843	0	0.166667	31792	0	0.166667	10066400	0.000000
318742381	435	2	1680.253008	31914	0	0.166667	31919	0	0.166667	10051425	0.000000
318740072	330	0	1679.187873	31894	0	0.166667	31960	0	0.166667	10036338	0.000000
318725279	310	3	1680.135566	32026	0	0.166667	31887	0	0.166667	10021271	0.000000
318721290	521	3	1680.026563	31880	0	0.166667	31899	0	0.166667	10006113	0.000000
318739237	392	4	1681.354623	31732	0	0.166667	31697	0	0.166667	9990946	0.000000
318743065	369	1	1680.734497	31965	0	0.166667	32024	0	0.166667	9975974	0.000000
318736320	364	3	1677.852492	31872	0	0.166667	31952	0	0.166667	9960919	0.000000
318742753	179	2	1675.718037	31766	0	0.166667	31769	0	0.166667	9946086	0.000000
318738743	316	0	1674.595723	32005	0	0.166667	31737	0	0.166667	9931208	0.000000
318755324	454	1	1679.069521	31901	0	0.166667	31932	0	0.166667	9916387	0.000000
318711893	480	3	1680.608429	31816	0	0.166667	31946	0	0.166667	9901566	0.000000
318731554	430	2	1680.498594	31733	0	0.166667	31897	0	0.166667	9886666	0.000000
318722109	300	1	1678.860988	31611	0	0.166667	31795	0	0.166667	9871867	0.000000
318720744	262	1	1678.190384	31910	0	0.166667	31968	0	0.166667	9857147	0.000000
318715937	273	0	1675.303887	31769	0	0.166667	31785	0	0.166667	9842474	0.000000
318697749	374	4	1679.252511	31834	0	0.166667	31992	0	0.166667	9827617	0.000000
318718653	247	1	1677.187711	31945	0	0.166667	31809	0	0.166667	9812932	0.000000
318721167	415	0	1680.273479	31909	0	0.166667	31936	0	0.166667	9798210	0.000000
318712270	406	3	1680.447292	31803	0	0.166667	31930	0	0.166667	9783793	0.000000
318697983	441	1	1680.096859	31966	0	0.166667	31956	0	0.166667	9769222	0.000000
318734756	392	5	1679.245713	31835	0	0.166667	31876	0	0.166667	9754432	0.000000
318728431	345	1	1677.878021	31911	0	0.166667	31918	0	0.166667	9739816	0.000000
318715718	326	3	1677.537954	31658	0	0.166667	31843	0	0.166667	9725117	0.000000
318719324	344	1	1679.571239	31976	0	0.166667	31885	0	0.166667	9710566	0.000000
[truncated: 163 more rows]
