# Supplementary material for: Large Variations in HIV-1 Viral Load Explained by Shifting-Mosaic Metapopulation Dynamics
Source: PLoS Biol. 2016 Oct 5;14(10):e1002567. doi: 10.1371/journal.pbio.1002567 (PMC5051940; doi:10.1371/journal.pbio.1002567)
Supplement: S1 Data — Each file gives the output from the simulations indicated by the filename: low migration (ms1, db432); high migration (ms1, db1); very high migration (ms10, db1); number of patches (np); reservoir (storage); no reservoir (nostorage); CTL immigration model (CTLimmig); CTL proliferation model (CTLprolif); β¯ (beta1, beta2, …). Within each file, there are 21 simulations for (k = 0,1,..,20), and data is output each day. For measures of synchrony, the final entry should be used. See Methods and S1 Simulation Code for further details. (ZIP) [file pbio.1002567.s002.zip › S1_Data/ms1_np10000_storage_noPD_CTLimmig_db432_beta9.tsv]

npatches	nstrain	runtime	dt	init_x	init_y	init_y_blood	init_z	init_S	beta0	beta1	beta2	beta3	mean_beta	B	d	delta	delta_blood	b[0]	mut	m	CTL	c	g	epsilon	k	het	lambda	rho	omega	x_max	patch.dyna	DELTA	A	VA
10000	1	100.000000	0.001000	21900	9499	5000000	0.001000	10000000	7.647304	11.678835	9.772539	7.952234	9	800000000	0.010000	1.000000	432.000000	80000	0.000050	0.004800	0	0.500000	0.000000	2.500000	0.000000	0.500000	0.001000	0.001000	0.010000	31872	0	10.000000	7.000000	1.000000
sus	inf	inf_blood	z	x[0]	y[0][0]	z[0]	x[1]	y[1][0]	z[1]	S[0]	synchrony
219000000	94990000	5000000	10.000000	21900	9499	0.001000	21900	9499	0.001000	10000000	0.000000
123490020	153064576	796800	3941.516320	13271	14624	0.394152	8919	17606	0.394152	10526340	0.000000
125722128	148895432	775318	6325.803353	13636	14019	0.632580	8887	17655	0.632580	10993858	0.000000
125944195	148724625	775581	7771.765723	13745	14050	0.777177	8955	17440	0.777177	11462093	0.000000
125953752	148736577	773947	8648.676577	13519	14233	0.864868	9008	17459	0.864868	11928728	0.000000
125944738	148732593	775923	9180.483393	13616	14235	0.918048	9076	17266	0.918048	12394402	0.000000
125945485	148722531	774259	9503.000201	13255	14302	0.950300	9007	17460	0.950300	12859516	0.000000
125953066	148722112	774190	9698.592075	13594	14014	0.969859	8957	17612	0.969859	13324149	0.000000
125941085	148734716	773710	9817.209710	13644	14286	0.981721	8891	17539	0.981721	13787490	0.000000
125957380	148712706	774662	9889.145947	13469	14083	0.988915	9003	17614	0.988915	14249774	0.000000
125954680	148710929	774639	9932.772025	13610	14294	0.993277	8885	17661	0.993277	14712618	0.000000
125952541	148728761	775415	9959.229270	13610	14036	0.995923	9055	17246	0.995923	15172780	0.000000
125964043	148724422	774626	9975.274394	13625	14127	0.997527	9008	17453	0.997527	15635444	0.000000
125923191	148764204	775155	9985.005037	13438	14156	0.998501	8906	17634	0.998501	16096275	0.000000
125956099	148730301	772293	9990.906233	13589	14270	0.999091	9048	17364	0.999091	16556788	0.000000
125943854	148752796	774667	9994.485041	13415	14409	0.999449	9020	17409	0.999449	17015081	0.000000
125955794	148750142	775138	9996.655426	13609	14104	0.999666	9008	17434	0.999666	17472911	0.000000
125951256	148727475	775155	9997.971667	13509	14261	0.999797	8957	17534	0.999797	17929964	0.000000
125960104	148711253	773919	9998.769908	13642	14266	0.999877	9085	17222	0.999877	18386142	0.000000
125968259	148716971	775729	9999.254005	13603	14048	0.999925	9068	17356	0.999925	18842003	0.000000
125938661	148748131	774721	9999.547588	13617	14176	0.999955	8907	17498	0.999955	19296757	0.000000
125945561	148719887	776590	9999.725632	13620	13908	0.999973	8887	17593	0.999973	19752379	0.000000
125954166	148718731	774921	9999.833608	13510	14230	0.999983	9118	17298	0.999983	20206024	0.000000
125937375	148732540	774308	9999.899091	13849	13781	0.999990	8916	17443	0.999990	20659763	0.000000
125938373	148721064	775017	9999.938803	13552	14281	0.999994	8945	17517	0.999994	21112197	0.000000
125927646	148738427	775768	9999.962887	13693	13967	0.999996	8966	17573	0.999996	21563676	0.000000
125949718	148710149	774369	9999.977493	13582	14156	0.999998	8900	17551	0.999998	22014033	0.000000
125937003	148751658	775315	9999.986350	13270	14469	0.999999	9068	17291	0.999999	22465064	0.000000
125942814	148743222	774241	9999.991722	13568	14091	0.999999	8966	17436	0.999999	22913331	0.000000
125958488	148690804	773067	9999.994980	13555	14317	0.999999	8869	17650	0.999999	23362717	0.000000
125940400	148740859	775278	9999.996955	13395	14384	1.000000	8944	17636	1.000000	23811663	0.000000
125960807	148717248	773210	9999.998154	13766	13939	1.000000	8953	17539	1.000000	24259477	0.000000
125948645	148738036	775084	9999.998880	13432	14273	1.000000	8798	17674	1.000000	24705933	0.000000
125949223	148726874	776459	9999.999321	13393	14074	1.000000	8855	17571	1.000000	25152362	0.000000
125966432	148716559	774053	9999.999588	13449	14312	1.000000	9115	17335	1.000000	25599187	0.000000
125936067	148742716	774444	9999.999750	13536	14066	1.000000	8870	17727	1.000000	26043177	0.000000
125946459	148745150	773529	9999.999849	13520	14188	1.000000	8982	17481	1.000000	26487972	0.000000
125942052	148736408	775091	9999.999908	13624	14215	1.000000	9055	17358	1.000000	26932739	0.000000
125950977	148743244	775452	9999.999944	13467	14199	1.000000	9003	17617	1.000000	27376250	0.000000
125936819	148739108	774080	9999.999966	13577	13973	1.000000	9054	17516	1.000000	27818376	0.000000
125934933	148749496	775112	9999.999980	13630	14262	1.000000	8888	17553	1.000000	28260154	-1.#IND00
125961550	148710148	774609	9999.999988	13450	14254	1.000000	9073	17371	1.000000	28701495	0.004800
125945053	148741572	774839	9999.999992	13542	14135	1.000000	8998	17631	1.000000	29142216	0.014701
125958922	148724654	776919	9999.999995	13614	14116	1.000000	8910	17533	1.000000	29581818	0.012283
125949377	148735162	773466	9999.999997	13610	14321	1.000000	8864	17483	1.000000	30020820	0.007346
125945150	148744790	774600	9999.999998	13542	14323	1.000000	8990	17353	1.000000	30459248	0.009464
125944007	148747369	774248	9999.999999	13267	14262	1.000000	8904	17722	1.000000	30898568	0.005917
125957678	148701731	774769	9999.999999	13815	14082	1.000000	8979	17334	1.000000	31336461	0.006490
125958243	148728208	775783	10000.000000	13663	14188	1.000000	9016	17367	1.000000	31773359	0.004059
125949017	148725815	774319	10000.000000	13613	13892	1.000000	8941	17533	1.000000	32208088	0.004222
125949139	148739727	775601	10000.000000	13571	14341	1.000000	8907	17476	1.000000	32643203	-0.009179
125958820	148723358	774168	10000.000000	13401	14272	1.000000	8794	17390	1.000000	33077086	-0.009212
125959576	148731038	776173	10000.000000	13371	14195	1.000000	9089	17411	1.000000	33510381	-0.008842
125952090	148714874	775283	10000.000000	13415	14196	1.000000	9068	17271	1.000000	33944588	-0.008236
125944659	148732166	776136	10000.000000	13444	14385	1.000000	9044	17399	1.000000	34376680	-0.008064
125938472	148745970	775311	10000.000000	13430	14194	1.000000	8995	17312	1.000000	34808013	-0.009504
125950250	148732698	774530	10000.000000	13641	14070	1.000000	8851	17430	1.000000	35238350	-0.008693
125944063	148735028	775073	10000.000000	13492	14351	1.000000	8930	17629	1.000000	35668426	-0.007968
125961492	148710299	775791	10000.000000	13526	14032	1.000000	8895	17698	1.000000	36098757	-0.002627
125954889	148734152	774781	10000.000000	13589	13981	1.000000	9044	17310	1.000000	36527832	-0.001765
125964136	148722483	774089	10000.000000	13614	14205	1.000000	9220	17190	1.000000	36956938	-0.001162
125961461	148726973	773877	10000.000000	13602	14145	1.000000	9009	17525	1.000000	37384827	-0.000469
125982299	148701430	775240	10000.000000	13688	14164	1.000000	9097	17453	1.000000	37812775	-0.000326
125954327	148740403	775441	10000.000000	13533	14087	1.000000	8915	17514	1.000000	38239538	-0.000608
125933876	148753392	775624	10000.000000	13512	14187	1.000000	8944	17433	1.000000	38666218	-0.000112
125956123	148724707	774763	10000.000000	13404	14195	1.000000	8878	17566	1.000000	39091280	0.000042
125957854	148731445	775679	10000.000000	13515	14429	1.000000	9058	17290	1.000000	39516666	-0.000066
125940656	148740468	773581	10000.000000	13586	14134	1.000000	8916	17711	1.000000	39940256	0.000658
125959799	148731178	774700	10000.000000	13396	14060	1.000000	8951	17296	1.000000	40363585	0.000891
125966636	148702595	776279	10000.000000	13447	14409	1.000000	9010	17432	1.000000	40786158	0.000470
125957668	148715449	775539	10000.000000	13615	14118	1.000000	8882	17785	1.000000	41208109	0.000116
125958423	148733172	774334	10000.000000	13412	14246	1.000000	9071	17238	1.000000	41630645	0.000159
125950234	148741891	774130	10000.000000	13423	14360	1.000000	9082	17400	1.000000	42052307	-0.000515
125947307	148734893	773455	10000.000000	13512	14412	1.000000	9020	17399	1.000000	42471647	-0.000688
125938008	148746626	773788	10000.000000	13154	14757	1.000000	8930	17354	1.000000	42890530	0.000317
125946729	148728438	773379	10000.000000	13341	14456	1.000000	9030	17570	1.000000	43310100	0.000245
125956431	148746829	774583	10000.000000	13405	14274	1.000000	8961	17546	1.000000	43729615	0.000473
125964064	148716055	774036	10000.000000	13707	14131	1.000000	8929	17408	1.000000	44147535	0.000395
125951692	148747557	774886	10000.000000	13529	14205	1.000000	9119	17286	1.000000	44566798	0.000170
125934047	148758884	774483	10000.000000	13538	14098	1.000000	8884	17213	1.000000	44982784	0.000227
125958625	148707996	773709	10000.000000	13331	14522	1.000000	8899	17387	1.000000	45399246	0.000084
125947718	148746321	774514	10000.000000	13566	14269	1.000000	8972	17646	1.000000	45815531	0.000457
125940350	148749660	773214	10000.000000	13586	14120	1.000000	9018	17370	1.000000	46230913	0.000261
125965865	148705556	775097	10000.000000	13582	14156	1.000000	9032	17525	1.000000	46645718	0.000304
125944978	148732050	774423	10000.000000	13533	13999	1.000000	8905	17608	1.000000	47059538	0.000391
125937546	148746750	775908	10000.000000	13518	14251	1.000000	8978	17343	1.000000	47471833	0.000287
125947991	148725912	774988	10000.000000	13405	14379	1.000000	8940	17519	1.000000	47884413	0.000904
125949837	148736492	774352	10000.000000	13560	14272	1.000000	8990	17391	1.000000	48295473	0.000991
125948832	148738649	776323	10000.000000	13481	14326	1.000000	8927	17529	1.000000	48706882	0.001105
125949080	148733282	773640	10000.000000	13518	14275	1.000000	9026	17443	1.000000	49117137	0.001182
125941023	148745687	774799	10000.000000	13507	14395	1.000000	9028	17377	1.000000	49526590	0.001365
125965723	148729723	774396	10000.000000	13678	13977	1.000000	8856	17814	1.000000	49936244	0.001424
125943189	148738390	776354	10000.000000	13410	14395	1.000000	8871	17582	1.000000	50344846	0.001519
125938917	148749313	775409	10000.000000	13623	13873	1.000000	8836	17561	1.000000	50753471	0.001404
125941675	148727766	775958	10000.000000	13563	14090	1.000000	8936	17584	1.000000	51160003	0.001424
125958383	148719273	774653	10000.000000	13625	14127	1.000000	8972	17416	1.000000	51566715	0.001285
125958722	148746277	773290	10000.000000	13547	14097	1.000000	9073	17420	1.000000	51973547	0.001582
125942221	148718386	776207	10000.000000	13485	14401	1.000000	8933	17389	1.000000	52378553	0.001146
125959160	148707987	774318	10000.000000	13650	14077	1.000000	8989	17485	1.000000	52783063	0.000561
125942999	148749041	776329	10000.000000	13715	14185	1.000000	8831	17453	1.000000	53187103	0.000531
npatches	nstrain	runtime	dt	init_x	init_y	init_y_blood	init_z	init_S	beta0	beta1	beta2	beta3	mean_beta	B	d	delta	delta_blood	b[0]	mut	m	CTL	c	g	epsilon	k	het	lambda	rho	omega	x_max	patch.dyna	DELTA	A	VA
10000	1	100.000000	0.001000	21900	9499	5000000	0.001000	10000000	11.116098	9.261972	6.143215	10.121206	9	800000000	0.010000	1.000000	432.000000	80000	0.000050	0.004800	0	0.500000	0.000000	2.500000	1.000000	0.500000	0.001000	0.001000	0.010000	31872	0	10.000000	7.000000	1.000000
sus	inf	inf_blood	z	x[0]	y[0][0]	z[0]	x[1]	y[1][0]	z[1]	S[0]	synchrony
219000000	94990000	5000000	10.000000	21900	9499	0.001000	21900	9499	0.001000	10000000	0.000000
131377167	133682692	696819	3941.516320	9744	15565	0.394152	11687	14303	0.394152	10510302	0.000000
145034245	112849898	587216	6325.803353	11042	13346	0.632580	12973	12243	0.632580	10932841	0.000000
152593383	103684142	540742	7771.765723	11354	12728	0.777177	13656	11233	0.777177	11333867	0.000000
156955246	98677872	513123	8648.676577	11908	12077	0.864868	14167	10795	0.864868	11723834	0.000000
159618543	95741849	498657	9180.483393	11991	11831	0.918048	14349	10645	0.918048	12105310	0.000000
161207950	94049883	489468	9503.000201	12365	11399	0.950300	14243	10560	0.950300	12481782	0.000000
162183041	93017197	484521	9698.592075	12218	11598	0.969859	14855	9979	0.969859	12856300	0.000000
162766718	92429434	481378	9817.209710	12088	11756	0.981721	14296	10457	0.981721	13228593	0.000000
163115905	92047047	479790	9889.145947	12168	11543	0.988915	14637	10262	0.988915	13599051	0.000000
163376052	91791977	476660	9932.772025	12189	11608	0.993277	14849	9944	0.993277	13969038	0.000000
163482238	91682177	476882	9959.229270	12304	11226	0.995923	14639	10045	0.995923	14337181	0.000000
163528539	91632782	477720	9975.274394	12349	11542	0.997527	14623	10039	0.997527	14704379	0.000000
163599176	91554627	477338	9985.005037	12455	11154	0.998501	14515	10329	0.998501	15072435	0.000000
163636737	91510586	475971	9990.906233	12284	11519	0.999091	14662	9941	0.999091	15439012	0.000000
163657799	91496801	476252	9994.485041	12285	11445	0.999449	14691	10124	0.999449	15803269	0.000000
163670427	91489039	477162	9996.655426	12488	11268	0.999666	14730	10024	0.999666	16168247	0.000000
163656956	91491140	476278	9997.971667	12381	11347	0.999797	14776	9856	0.999797	16532973	0.000000
163681399	91478645	476095	9998.769908	12395	11451	0.999877	14742	9949	0.999877	16896974	0.000000
163665473	91473153	476618	9999.254005	12371	11319	0.999925	14702	10193	0.999925	17261481	0.000000
163671479	91486694	477039	9999.547588	12294	11560	0.999955	14797	10104	0.999955	17624665	0.000000
163659507	91478349	476770	9999.725632	12282	11473	0.999973	14907	9911	0.999973	17987575	0.000000
163684447	91456327	476955	9999.833608	12289	11524	0.999983	14677	10146	0.999983	18350239	0.000000
163689766	91491412	477109	9999.899091	12409	11417	0.999990	14728	10219	0.999990	18711234	0.000000
163685788	91475529	476653	9999.938803	12376	11297	0.999994	14703	10097	0.999994	19072079	0.000000
163670585	91483343	476500	9999.962887	12473	11235	0.999996	14459	10110	0.999996	19432809	0.000000
163690988	91450156	475573	9999.977493	12206	11860	0.999998	14723	10020	0.999998	19793487	0.000000
163687037	91473217	477547	9999.986350	12311	11453	0.999999	14688	10110	0.999999	20152982	0.000000
163669187	91491809	476175	9999.991722	12361	11223	0.999999	14689	10157	0.999999	20511793	0.000000
163689463	91467990	476556	9999.994980	12129	11619	0.999999	14718	10148	0.999999	20869678	0.000000
163699231	91462607	476546	9999.996955	12165	11496	1.000000	14943	9848	1.000000	21228057	0.000000
163706803	91465326	475704	9999.998154	12318	11401	1.000000	14852	10006	1.000000	21585360	0.000000
163682491	91468494	475835	9999.998880	12343	11430	1.000000	14640	10092	1.000000	21941163	0.000000
163707073	91472112	477009	9999.999321	12440	11344	1.000000	14570	10179	1.000000	22296287	0.000000
163682728	91465290	475960	9999.999588	12451	11088	1.000000	14526	10427	1.000000	22651757	0.000000
163678177	91481216	476883	9999.999750	12407	11275	1.000000	14569	10238	1.000000	23006138	0.000000
163676834	91457862	476520	9999.999849	12261	11478	1.000000	14889	9982	1.000000	23360346	0.000000
163657730	91482503	476326	9999.999908	12410	11370	1.000000	14607	10169	1.000000	23713930	0.000000
163677250	91481887	476989	9999.999944	12219	11465	1.000000	14742	9925	1.000000	24066861	0.000000
163682596	91459286	476471	9999.999966	12204	11553	1.000000	14745	10150	1.000000	24420457	0.000000
163697982	91470730	476402	9999.999980	12339	11405	1.000000	14628	10160	1.000000	24773233	-1.#IND00
163694388	91470141	476374	9999.999988	12280	11313	1.000000	14774	10180	1.000000	25124110	-1.#IND00
163646505	91498192	476147	9999.999992	12407	11347	1.000000	14394	10217	1.000000	25476212	-0.002506
163678255	91469566	476706	9999.999995	12553	11227	1.000000	14765	10004	1.000000	25826796	-0.015713
163674307	91504106	476426	9999.999997	12094	11703	1.000000	14744	10141	1.000000	26176419	-0.015115
163686006	91475736	476151	9999.999998	12235	11573	1.000000	14663	10116	1.000000	26526865	-0.013281
163694545	91467486	477258	9999.999999	12513	11273	1.000000	14771	9901	1.000000	26876135	-0.011217
163677101	91500498	476691	9999.999999	12114	11438	1.000000	14788	10024	1.000000	27223783	-0.008943
163684901	91481246	475694	10000.000000	12460	11300	1.000000	14783	10115	1.000000	27572227	-0.008207
163659525	91474581	477401	10000.000000	12185	11525	1.000000	14730	9968	1.000000	27918835	-0.008053
163667227	91480661	476732	10000.000000	12440	11309	1.000000	14402	10300	1.000000	28265076	-0.001486
163696274	91450005	475332	10000.000000	12307	11192	1.000000	14731	9919	1.000000	28611904	-0.000468
163700160	91461627	475345	10000.000000	12361	11371	1.000000	14929	9799	1.000000	28957384	-0.000277
163692298	91458535	475531	10000.000000	12327	11288	1.000000	14604	10283	1.000000	29302613	-0.000804
163677143	91482905	474943	10000.000000	12366	11472	1.000000	14721	10035	1.000000	29646957	-0.002899
163676914	91473796	476552	10000.000000	12375	11355	1.000000	14772	9992	1.000000	29992349	-0.002929
163682678	91468610	476909	10000.000000	12349	11388	1.000000	14899	10055	1.000000	30335090	-0.003115
163676100	91480920	476900	10000.000000	12388	11458	1.000000	14635	10166	1.000000	30677644	-0.002799
163681536	91484461	475817	10000.000000	12324	11308	1.000000	14640	10004	1.000000	31020356	-0.001643
163681695	91466012	476539	10000.000000	12353	11250	1.000000	14851	9895	1.000000	31363627	-0.000766
163682800	91477345	477911	10000.000000	12298	11363	1.000000	14742	10147	1.000000	31706365	-0.000499
163671525	91499503	476728	10000.000000	12404	11477	1.000000	14804	10060	1.000000	32047969	-0.000196
163686971	91477719	476203	10000.000000	12314	11458	1.000000	14729	10033	1.000000	32389019	-0.001944
163694284	91478173	476243	10000.000000	12279	11406	1.000000	14774	9996	1.000000	32730253	-0.002353
163679292	91482408	477142	10000.000000	12192	11490	1.000000	14671	10062	1.000000	33071366	-0.002215
163692852	91471730	476155	10000.000000	12228	11474	1.000000	14780	9982	1.000000	33411655	-0.002339
163670286	91474798	476225	10000.000000	12217	11350	1.000000	14608	10235	1.000000	33751651	-0.003154
163680109	91473270	475967	10000.000000	12312	11470	1.000000	14304	10395	1.000000	34090439	-0.000584
163662660	91498340	475744	10000.000000	12358	11413	1.000000	14555	10289	1.000000	34428917	-0.000386
163677814	91475395	476117	10000.000000	12429	11251	1.000000	14819	10204	1.000000	34765488	0.000995
163693367	91461775	475844	10000.000000	12426	11117	1.000000	14593	10160	1.000000	35102332	0.001340
163665327	91494684	476002	10000.000000	12361	11380	1.000000	14682	10114	1.000000	35438714	0.001433
163691222	91484741	476254	10000.000000	12157	11466	1.000000	14968	9911	1.000000	35775737	0.001559
163717736	91461665	476910	10000.000000	12292	11407	1.000000	14543	10288	1.000000	36111149	0.001147
163676828	91470732	476882	10000.000000	12315	11288	1.000000	14831	10148	1.000000	36447156	0.001456
163675344	91482538	477806	10000.000000	12407	11276	1.000000	14798	10018	1.000000	36782401	0.001196
163678220	91471907	475780	10000.000000	12053	11842	1.000000	14557	10250	1.000000	37116123	0.001905
163675856	91481308	477029	10000.000000	12195	11470	1.000000	14712	9851	1.000000	37449574	0.001944
163674273	91465037	475815	10000.000000	12242	11436	1.000000	14662	10135	1.000000	37782271	0.002040
163686444	91463687	476121	10000.000000	12278	11492	1.000000	14690	10204	1.000000	38114468	0.002116
163689097	91460421	475005	10000.000000	12402	11266	1.000000	14694	9966	1.000000	38445235	0.002398
163669172	91497258	476700	10000.000000	12229	11395	1.000000	14706	9999	1.000000	38775519	0.002575
163678614	91467286	475806	10000.000000	12368	11397	1.000000	14713	10120	1.000000	39105866	0.002382
163683526	91480727	476937	10000.000000	12395	11256	1.000000	14769	9981	1.000000	39435044	0.003198
163663781	91464289	476627	10000.000000	12281	11299	1.000000	14545	10232	1.000000	39763150	0.003181
163686213	91456418	477002	10000.000000	12308	11397	1.000000	14627	10176	1.000000	40091944	0.001759
163679151	91492766	475563	10000.000000	12456	11289	1.000000	14496	10102	1.000000	40420286	0.002342
163701749	91454972	476999	10000.000000	12172	11533	1.000000	14638	10156	1.000000	40749109	0.002040
163710683	91453210	476103	10000.000000	12511	11228	1.000000	14892	9828	1.000000	41075799	0.001726
163695977	91468961	476405	10000.000000	12568	11264	1.000000	14408	10259	1.000000	41402310	0.001327
163695806	91472304	476061	10000.000000	12200	11641	1.000000	14732	10135	1.000000	41729911	0.000934
163707061	91468781	476631	10000.000000	12298	11285	1.000000	14723	10144	1.000000	42056223	0.000571
163653858	91495063	475426	10000.000000	12318	11355	1.000000	15054	9933	1.000000	42381917	0.000890
163670696	91486919	475570	10000.000000	12446	11246	1.000000	14399	10432	1.000000	42707363	0.000875
163696293	91462977	476698	10000.000000	12297	11566	1.000000	14559	10236	1.000000	43032261	0.000372
163681887	91459537	475638	10000.000000	12566	11389	1.000000	14603	9991	1.000000	43355982	0.000518
163679567	91473914	475783	10000.000000	12407	11370	1.000000	14808	10068	1.000000	43678677	0.000389
163674386	91481801	476317	10000.000000	12540	11468	1.000000	14668	10020	1.000000	44002908	-0.000047
163679821	91480698	475552	10000.000000	12164	11520	1.000000	14715	10047	1.000000	44326622	-0.000017
163658194	91481353	476031	10000.000000	12314	11390	1.000000	14893	9910	1.000000	44649518	-0.000008
npatches	nstrain	runtime	dt	init_x	init_y	init_y_blood	init_z	init_S	beta0	beta1	beta2	beta3	mean_beta	B	d	delta	delta_blood	b[0]	mut	m	CTL	c	g	epsilon	k	het	lambda	rho	omega	x_max	patch.dyna	DELTA	A	VA
10000	1	100.000000	0.001000	21900	9499	5000000	0.001000	10000000	10.292786	9.355602	5.709193	8.551116	9	800000000	0.010000	1.000000	432.000000	80000	0.000050	0.004800	0	0.500000	0.000000	2.500000	2.000000	0.500000	0.001000	0.001000	0.010000	31872	0	10.000000	7.000000	1.000000
sus	inf	inf_blood	z	x[0]	y[0][0]	z[0]	x[1]	y[1][0]	z[1]	S[0]	synchrony
219000000	94990000	5000000	10.000000	21900	9499	0.001000	21900	9499	0.001000	10000000	0.000000
138683676	117088707	611080	3941.516320	11348	13123	0.394152	12586	12229	0.394152	10495643	0.000000
163403872	86161291	448103	6325.803353	13471	10176	0.632580	14727	9452	0.632580	10874662	0.000000
177674931	73265865	381716	7771.765723	14848	8724	0.777177	16307	7934	0.777177	11213870	0.000000
185934093	66569914	347707	8648.676577	15477	8228	0.864868	16738	7785	0.864868	11531733	0.000000
190873141	62819514	325999	9180.483393	15762	7864	0.918048	17439	6874	0.918048	11835500	0.000000
193899504	60645169	315309	9503.000201	16227	7346	0.950300	17753	6840	0.950300	12130972	0.000000
195642614	59390520	310268	9698.592075	16184	7577	0.969859	17794	6849	0.969859	12422243	0.000000
196725531	58638983	305781	9817.209710	15952	7653	0.981721	17566	6996	0.981721	12709108	0.000000
197380116	58166951	302678	9889.145947	16555	7265	0.988915	17798	6709	0.988915	12993670	0.000000
197813919	57888864	301601	9932.772025	16357	7437	0.993277	18099	6543	0.993277	13276708	0.000000
198066506	57694176	300313	9959.229270	16590	7236	0.995923	18409	6165	0.995923	13560508	0.000000
198189991	57614012	300492	9975.274394	16321	7573	0.997527	18358	6420	0.997527	13843125	0.000000
198273140	57549106	299512	9985.005037	16341	7329	0.998501	18184	6394	0.998501	14124476	0.000000
198313534	57532392	299312	9990.906233	16475	7229	0.999091	18150	6550	0.999091	14405704	0.000000
198341845	57482804	299756	9994.485041	16556	7299	0.999449	18144	6281	0.999449	14686054	0.000000
198381575	57474710	300513	9996.655426	16514	7262	0.999666	17954	6519	0.999666	14965754	0.000000
198391169	57468860	300601	9997.971667	16435	7490	0.999797	17936	6686	0.999797	15245318	0.000000
198386816	57480899	298604	9998.769908	16366	7339	0.999877	17922	6657	0.999877	15524356	0.000000
198407272	57466089	299808	9999.254005	16656	7191	0.999925	17993	6589	0.999925	15802319	0.000000
198416074	57457880	299505	9999.547588	16359	7239	0.999955	18132	6534	0.999955	16079713	0.000000
198384819	57475101	300036	9999.725632	16599	7193	0.999973	18313	6363	0.999973	16357860	0.000000
198379034	57491228	299443	9999.833608	16487	7219	0.999983	18146	6493	0.999983	16635154	0.000000
198419602	57451308	299395	9999.899091	16358	7326	0.999990	18003	6609	0.999990	16911818	0.000000
198419229	57470401	299451	9999.938803	16677	7053	0.999994	18185	6531	0.999994	17188367	0.000000
198415646	57454812	299532	9999.962887	16562	7261	0.999996	17761	6764	0.999996	17464682	0.000000
198432492	57455380	298498	9999.977493	16767	7051	0.999998	18191	6473	0.999998	17739729	0.000000
198442679	57446550	299009	9999.986350	16618	7472	0.999999	17765	6785	0.999999	18014947	0.000000
198430022	57450712	298676	9999.991722	16291	7445	0.999999	18229	6408	0.999999	18289795	0.000000
198401672	57456641	299108	9999.994980	16549	7309	0.999999	17882	6750	0.999999	18564452	0.000000
198423884	57463423	298917	9999.996955	16242	7508	1.000000	17883	6699	1.000000	18838261	0.000000
198393431	57467902	299006	9999.998154	16344	7512	1.000000	17961	6786	1.000000	19110876	0.000000
198413988	57465140	299921	9999.998880	16405	7326	1.000000	17759	6790	1.000000	19384109	0.000000
198389365	57480411	299431	9999.999321	16285	7384	1.000000	17928	6620	1.000000	19656444	0.000000
198426957	57450942	299624	9999.999588	16599	7187	1.000000	17983	6553	1.000000	19929163	0.000000
198407205	57463222	299357	9999.999750	16431	7218	1.000000	17971	6514	1.000000	20201447	0.000000
198433846	57457441	299126	9999.999849	16827	6993	1.000000	17735	6766	1.000000	20473319	0.000000
198388182	57469815	298258	9999.999908	16153	7526	1.000000	18195	6599	1.000000	20744614	0.000000
198388128	57474991	300221	9999.999944	16540	7110	1.000000	18075	6553	1.000000	21014870	0.000000
198397938	57475014	299988	9999.999966	16656	7108	1.000000	17845	6620	1.000000	21285202	0.000000
198393776	57480061	300114	9999.999980	16117	7625	1.000000	18005	6688	1.000000	21553912	-1.#IND00
198397985	57472586	299895	9999.999988	16531	7210	1.000000	18005	6476	1.000000	21824398	-0.003200
198380710	57495983	299105	9999.999992	16532	7356	1.000000	18022	6682	1.000000	22093303	-0.000095
198419700	57472381	299165	9999.999995	16520	7189	1.000000	17893	6590	1.000000	22360565	-0.011519
198396328	57466485	299249	9999.999997	16430	7274	1.000000	18105	6539	1.000000	22628464	-0.012156
198407334	57468512	299153	9999.999998	16505	7390	1.000000	18203	6396	1.000000	22896224	-0.008392
198409370	57455337	298869	9999.999999	16151	7268	1.000000	18219	6456	1.000000	23162250	-0.007073
198403448	57460214	300526	9999.999999	16629	7191	1.000000	17846	6876	1.000000	23429392	-0.003875
198430977	57462268	298810	10000.000000	16363	7337	1.000000	18086	6406	1.000000	23695625	-0.000298
198409682	57462365	299020	10000.000000	16308	7271	1.000000	18129	6445	1.000000	23961075	-0.000589
198438026	57441213	299539	10000.000000	16313	7258	1.000000	17706	6805	1.000000	24226362	-0.001160
198430366	57453443	300140	10000.000000	16321	7603	1.000000	17895	6683	1.000000	24492315	-0.000307
198400494	57468676	300106	10000.000000	16431	7186	1.000000	17904	6812	1.000000	24757911	0.004379
198421539	57448972	299501	10000.000000	16322	7377	1.000000	18025	6420	1.000000	25022646	0.004751
198387651	57473731	298022	10000.000000	16450	7194	1.000000	18094	6722	1.000000	25286008	0.007438
198411511	57463346	299360	10000.000000	16488	7181	1.000000	17959	6624	1.000000	25550761	0.005679
198385032	57484026	298923	10000.000000	16547	7182	1.000000	17957	6540	1.000000	25813796	0.006378
198438310	57439290	298845	10000.000000	16595	7292	1.000000	18015	6557	1.000000	26076462	0.005834
198430890	57453227	299283	10000.000000	16705	7108	1.000000	18150	6451	1.000000	26339774	0.004181
198396633	57486552	300562	10000.000000	16249	7406	1.000000	17916	6736	1.000000	26603033	0.005546
198412926	57462791	299003	10000.000000	16206	7612	1.000000	17976	6653	1.000000	26864934	0.005446
198394086	57468987	299950	10000.000000	16494	7331	1.000000	17876	6612	1.000000	27126064	0.005632
198425686	57455385	298304	10000.000000	16536	7159	1.000000	18113	6511	1.000000	27386715	0.005378
198415484	57469849	299496	10000.000000	16620	7157	1.000000	18298	6382	1.000000	27647584	0.004456
198393655	57470936	299502	10000.000000	16275	7406	1.000000	17992	6729	1.000000	27908078	0.003532
198419625	57464745	299594	10000.000000	16669	7116	1.000000	18090	6421	1.000000	28168509	0.003507
198406663	57456305	299112	10000.000000	16264	7396	1.000000	17879	6338	1.000000	28427814	0.002901
198419129	57482939	299512	10000.000000	16650	7234	1.000000	18221	6410	1.000000	28687661	0.001894
198408594	57479722	299731	10000.000000	16501	7339	1.000000	17855	6651	1.000000	28946743	0.001264
198381274	57489316	298889	10000.000000	16346	7265	1.000000	17801	6713	1.000000	29205314	0.000927
198386369	57467740	299042	10000.000000	16533	7213	1.000000	17963	6636	1.000000	29462785	0.001684
198428218	57461823	298794	10000.000000	16237	7548	1.000000	18277	6310	1.000000	29719568	0.001316
198431283	57449666	298823	10000.000000	16424	7581	1.000000	18138	6547	1.000000	29975900	0.001101
198426585	57454152	300196	10000.000000	16729	7058	1.000000	18191	6712	1.000000	30232325	0.001124
198376715	57498236	299390	10000.000000	16643	7299	1.000000	18162	6590	1.000000	30489237	0.001722
198413847	57464635	299972	10000.000000	16519	7090	1.000000	18230	6449	1.000000	30743464	0.001280
198431544	57448138	297864	10000.000000	16606	7285	1.000000	17767	6564	1.000000	30999519	0.000095
198441489	57445526	298188	10000.000000	16431	7177	1.000000	18125	6645	1.000000	31254570	0.000440
198399001	57470452	299344	10000.000000	16730	7250	1.000000	17841	6613	1.000000	31509203	0.000309
198384398	57497577	299189	10000.000000	16369	7142	1.000000	18093	6632	1.000000	31764085	0.000607
198376108	57489354	298803	10000.000000	16646	7145	1.000000	18012	6421	1.000000	32017853	0.000569
198418683	57459401	299477	10000.000000	16267	7383	1.000000	17917	6493	1.000000	32270765	0.000603
198401397	57470025	298101	10000.000000	16383	7189	1.000000	17881	6581	1.000000	32523298	0.000962
198395873	57458367	299644	10000.000000	16516	7143	1.000000	18282	6355	1.000000	32776957	0.001773
198433550	57448415	299034	10000.000000	16530	7176	1.000000	17960	6544	1.000000	33030497	0.002524
198387410	57486632	299706	10000.000000	16456	7251	1.000000	18077	6629	1.000000	33282331	0.002126
198409216	57463431	298931	10000.000000	16795	6918	1.000000	17876	6640	1.000000	33535206	0.001938
198397045	57471146	299317	10000.000000	16200	7437	1.000000	17906	6694	1.000000	33786421	0.002262
198387031	57484783	299724	10000.000000	16485	7155	1.000000	18254	6354	1.000000	34036929	0.002010
198404841	57472988	299706	10000.000000	16512	7403	1.000000	17912	6600	1.000000	34288954	0.001822
198417411	57461345	299232	10000.000000	16571	7190	1.000000	17953	6751	1.000000	34539172	0.001763
198424208	57462521	298084	10000.000000	16320	7374	1.000000	17613	6949	1.000000	34789144	0.001679
198423916	57449841	298538	10000.000000	16580	7096	1.000000	18124	6465	1.000000	35038807	0.001349
198404612	57463101	299052	10000.000000	16461	7342	1.000000	17987	6820	1.000000	35287984	0.001422
198397812	57463653	299263	10000.000000	16549	7259	1.000000	17952	6784	1.000000	35536786	0.001463
198402870	57464487	299259	10000.000000	16405	7290	1.000000	17910	6752	1.000000	35785913	0.001512
198432927	57456984	299412	10000.000000	16602	7173	1.000000	18309	6348	1.000000	36033644	0.001317
198434422	57444418	299644	10000.000000	16238	7319	1.000000	18124	6686	1.000000	36281438	0.000448
198428877	57462496	299031	10000.000000	16625	7031	1.000000	18079	6314	1.000000	36528364	-0.000222
198407793	57458727	299611	10000.000000	16782	7091	1.000000	18168	6323	1.000000	36774528	-0.000773
npatches	nstrain	runtime	dt	init_x	init_y	init_y_blood	init_z	init_S	beta0	beta1	beta2	beta3	mean_beta	B	d	delta	delta_blood	b[0]	mut	m	CTL	c	g	epsilon	k	het	lambda	rho	omega	x_max	patch.dyna	DELTA	A	VA
10000	1	100.000000	0.001000	21900	9499	5000000	0.001000	10000000	11.252160	13.079120	13.448177	11.959623	9	800000000	0.010000	1.000000	432.000000	80000	0.000050	0.004800	0	0.500000	0.000000	2.500000	3.000000	0.500000	0.001000	0.001000	0.010000	31872	0	10.000000	7.000000	1.000000
sus	inf	inf_blood	z	x[0]	y[0][0]	z[0]	x[1]	y[1][0]	z[1]	S[0]	synchrony
219000000	94990000	5000000	10.000000	21900	9499	0.001000	21900	9499	0.001000	10000000	0.000000
145723532	102621548	535595	3941.516320	10974	12154	0.394152	9646	13144	0.394152	10483636	0.000000
180788011	66017511	343901	6325.803353	13969	8582	0.632580	12212	9553	0.632580	10819441	0.000000
200766686	52040719	271042	7771.765723	15488	7208	0.777177	13583	7998	0.777177	11101654	0.000000
212075122	45147310	235545	8648.676577	16609	6454	0.864868	14347	7380	0.864868	11354106	0.000000
218687074	41391282	216266	9180.483393	17139	5917	0.918048	14864	7019	0.918048	11588534	0.000000
222618650	39269112	205030	9503.000201	17488	5752	0.950300	15134	6799	0.950300	11813708	0.000000
224986113	38017852	197895	9698.592075	17882	5511	0.969859	15318	6743	0.969859	12031336	0.000000
226412926	37285056	195339	9817.209710	17988	5670	0.981721	15341	6615	0.981721	12245438	0.000000
227259173	36851899	191441	9889.145947	17696	5746	0.988915	15396	6617	0.988915	12456954	0.000000
227727313	36597714	191058	9932.772025	18058	5397	0.993277	15414	6520	0.993277	12666717	0.000000
228078514	36420584	189671	9959.229270	18349	5347	0.995923	15148	6568	0.995923	12874909	0.000000
228268810	36317023	189038	9975.274394	17806	5445	0.997527	15322	6462	0.997527	13082764	0.000000
228392538	36249229	189358	9985.005037	17943	5523	0.998501	15426	6493	0.998501	13289166	0.000000
228461668	36223318	188429	9990.906233	18069	5481	0.999091	15653	6466	0.999091	13495705	0.000000
228492517	36218346	188029	9994.485041	17894	5515	0.999449	15579	6257	0.999449	13701704	0.000000
228508644	36204150	188182	9996.655426	18065	5362	0.999666	15711	6339	0.999666	13907066	0.000000
228554980	36190732	188115	9997.971667	17999	5753	0.999797	15483	6382	0.999797	14112699	0.000000
228528762	36181441	188143	9998.769908	18032	5420	0.999877	15459	6541	0.999877	14317359	0.000000
228560668	36157900	188248	9999.254005	18034	5439	0.999925	15663	6468	0.999925	14521827	0.000000
228540655	36199552	189121	9999.547588	17824	5460	0.999955	15479	6490	0.999955	14725718	0.000000
228562834	36185031	188427	9999.725632	18132	5423	0.999973	15209	6622	0.999973	14930083	0.000000
228562638	36179725	189240	9999.833608	18247	5413	0.999983	15498	6329	0.999983	15133052	0.000000
228575165	36178729	188566	9999.899091	17913	5524	0.999990	15531	6438	0.999990	15336532	0.000000
228569794	36176098	188197	9999.938803	18112	5433	0.999994	15775	6456	0.999994	15539771	0.000000
228593710	36156957	189434	9999.962887	17939	5701	0.999996	15498	6328	0.999996	15741676	0.000000
228555583	36175383	188612	9999.977493	17927	5446	0.999998	15563	6406	0.999998	15943600	0.000000
228564789	36167865	188809	9999.986350	17949	5476	0.999999	15962	6304	0.999999	16145803	0.000000
228565079	36166278	188716	9999.991722	17979	5649	0.999999	15416	6429	0.999999	16346652	0.000000
228536093	36171723	188187	9999.994980	17849	5646	0.999999	15567	6487	0.999999	16547772	0.000000
228563538	36171021	188297	9999.996955	17654	5727	1.000000	15377	6306	1.000000	16749378	0.000000
228586782	36162119	187933	9999.998154	17718	5689	1.000000	15475	6450	1.000000	16950592	0.000000
228556113	36180192	187368	9999.998880	18359	5322	1.000000	15386	6396	1.000000	17151590	0.000000
228563600	36165723	187843	9999.999321	17438	5808	1.000000	15350	6444	1.000000	17351965	0.000000
228606873	36161351	188780	9999.999588	18045	5456	1.000000	15472	6565	1.000000	17552352	0.000000
228567436	36165843	188698	9999.999750	18112	5607	1.000000	15316	6464	1.000000	17752592	0.000000
228574496	36172501	188160	9999.999849	17755	5637	1.000000	15482	6637	1.000000	17951767	0.000000
228596067	36146355	188952	9999.999908	18027	5400	1.000000	15548	6528	1.000000	18150940	0.000000
228554743	36187088	188376	9999.999944	18039	5482	1.000000	15362	6475	1.000000	18348868	0.000000
228573504	36161068	188764	9999.999966	17985	5456	1.000000	15668	6448	1.000000	18546969	0.000000
228541499	36200947	188320	9999.999980	18034	5437	1.000000	15577	6447	1.000000	18746535	-1.#IND00
228538203	36165403	188604	9999.999988	17929	5690	1.000000	15485	6342	1.000000	18944156	-0.019200
228531968	36168209	188549	9999.999992	17936	5462	1.000000	15200	6680	1.000000	19142376	-0.013327
228559985	36188057	188103	9999.999995	17923	5433	1.000000	15792	6363	1.000000	19340072	0.002542
228562315	36173136	188173	9999.999997	17845	5523	1.000000	15195	6697	1.000000	19537597	-0.000132
228588453	36176343	187924	9999.999998	17884	5561	1.000000	15260	6675	1.000000	19734566	0.000010
228567923	36166834	188622	9999.999999	17871	5481	1.000000	15247	6531	1.000000	19931247	-0.000552
228569892	36154677	188403	9999.999999	17697	5811	1.000000	15649	6441	1.000000	20127748	0.004195
228579756	36164809	187857	10000.000000	18046	5294	1.000000	15711	6399	1.000000	20323411	0.003753
228588407	36140662	188334	10000.000000	18190	5344	1.000000	15654	6414	1.000000	20518708	0.003649
228587682	36165789	188444	10000.000000	18135	5426	1.000000	15894	6205	1.000000	20714101	0.003141
228534362	36196608	187886	10000.000000	17902	5432	1.000000	15161	6583	1.000000	20908855	0.002387
228555392	36165069	187964	10000.000000	18072	5711	1.000000	15217	6735	1.000000	21102415	0.001875
228574714	36169420	188721	10000.000000	17938	5284	1.000000	15504	6474	1.000000	21297164	0.001482
228571728	36167820	187857	10000.000000	18306	5351	1.000000	15345	6489	1.000000	21491927	0.001401
228575461	36181196	189344	10000.000000	17923	5536	1.000000	15335	6687	1.000000	21685990	0.000818
228585265	36166849	188485	10000.000000	17757	5690	1.000000	15650	6323	1.000000	21879567	0.001791
228560375	36182990	187539	10000.000000	18241	5382	1.000000	15341	6425	1.000000	22073115	0.000154
228579544	36173229	188780	10000.000000	17781	5506	1.000000	15394	6567	1.000000	22266543	0.000644
228580419	36152459	187464	10000.000000	18031	5463	1.000000	15587	6369	1.000000	22458786	0.000023
228560131	36177014	188273	10000.000000	18262	5277	1.000000	15387	6436	1.000000	22651458	-0.000391
228524225	36178495	188365	10000.000000	17854	5598	1.000000	15276	6675	1.000000	22842799	0.000514
228563352	36176696	188650	10000.000000	18045	5494	1.000000	15414	6518	1.000000	23034744	0.000096
228544179	36172471	187824	10000.000000	18046	5313	1.000000	15559	6452	1.000000	23226805	0.001079
228557764	36177061	188003	10000.000000	17852	5725	1.000000	15260	6565	1.000000	23417978	0.001167
228610072	36148492	188269	10000.000000	18101	5326	1.000000	15370	6610	1.000000	23609326	0.001283
228603547	36160753	188568	10000.000000	17950	5437	1.000000	15569	6414	1.000000	23800589	0.001346
228551221	36178069	188915	10000.000000	17774	5445	1.000000	15417	6655	1.000000	23989678	0.001038
228562470	36175835	188575	10000.000000	17674	5744	1.000000	15638	6346	1.000000	24180345	-0.000043
228575720	36167687	187988	10000.000000	17799	5505	1.000000	15514	6481	1.000000	24369179	0.000052
228494561	36215502	188571	10000.000000	18004	5533	1.000000	15497	6463	1.000000	24559659	0.000200
228565850	36158368	188215	10000.000000	18164	5128	1.000000	15405	6541	1.000000	24749147	0.000878
228570025	36166517	188175	10000.000000	18069	5446	1.000000	15492	6409	1.000000	24936813	-0.001379
228565478	36152152	188745	10000.000000	18045	5453	1.000000	15531	6160	1.000000	25124567	-0.000874
228568493	36169325	188778	10000.000000	17959	5578	1.000000	15779	6311	1.000000	25311917	0.000362
228570700	36163520	188237	10000.000000	17843	5589	1.000000	15672	6441	1.000000	25500210	0.001104
228582494	36154215	189073	10000.000000	17661	5686	1.000000	15461	6586	1.000000	25687185	0.001251
228579537	36157823	188591	10000.000000	17934	5424	1.000000	15535	6370	1.000000	25874654	0.002098
228562767	36178646	189014	10000.000000	18095	5515	1.000000	15393	6360	1.000000	26061418	0.002124
228561358	36175609	188178	10000.000000	17749	5585	1.000000	15432	6513	1.000000	26248597	0.000839
228549641	36166160	188210	10000.000000	18042	5365	1.000000	15263	6689	1.000000	26434920	0.001029
228561069	36169857	187588	10000.000000	18187	5198	1.000000	15587	6460	1.000000	26621907	0.000784
228576074	36160882	188365	10000.000000	17988	5536	1.000000	15371	6590	1.000000	26808276	-0.000165
228596293	36159131	189065	10000.000000	17531	5741	1.000000	15709	6373	1.000000	26994694	-0.000718
228564693	36173183	188565	10000.000000	18175	5329	1.000000	15425	6622	1.000000	27179441	-0.001590
228579544	36171181	187768	10000.000000	17858	5714	1.000000	15435	6534	1.000000	27365449	-0.001582
228517135	36190595	188287	10000.000000	17956	5624	1.000000	15528	6489	1.000000	27550790	-0.001389
228537632	36183434	188437	10000.000000	17821	5510	1.000000	15626	6207	1.000000	27736305	-0.001468
228568919	36169922	188364	10000.000000	17808	5529	1.000000	15359	6527	1.000000	27920396	-0.001872
228551768	36169733	188573	10000.000000	17780	5470	1.000000	15405	6359	1.000000	28105051	-0.001421
228567900	36170780	187812	10000.000000	18164	5371	1.000000	15460	6482	1.000000	28288226	-0.001630
228572886	36161733	188388	10000.000000	17962	5470	1.000000	15818	6170	1.000000	28471768	-0.001835
228598208	36159964	188629	10000.000000	18083	5486	1.000000	15225	6635	1.000000	28655658	-0.002247
228580975	36162831	188555	10000.000000	18116	5386	1.000000	15477	6595	1.000000	28839039	-0.001596
228566440	36172983	188698	10000.000000	18086	5548	1.000000	15504	6448	1.000000	29020752	-0.001497
228594824	36139684	189319	10000.000000	18141	5513	1.000000	15520	6387	1.000000	29202826	-0.001492
228576825	36164933	188127	10000.000000	17762	5536	1.000000	15464	6399	1.000000	29386339	-0.001919
228513927	36204192	188215	10000.000000	18275	5190	1.000000	15660	6323	1.000000	29567761	-0.001844
228575256	36164176	188199	10000.000000	18006	5439	1.000000	15669	6144	1.000000	29749834	-0.001819
228565796	36182787	188475	10000.000000	18272	5459	1.000000	15525	6535	1.000000	29931943	-0.001783
npatches	nstrain	runtime	dt	init_x	init_y	init_y_blood	init_z	init_S	beta0	beta1	beta2	beta3	mean_beta	B	d	delta	delta_blood	b[0]	mut	m	CTL	c	g	epsilon	k	het	lambda	rho	omega	x_max	patch.dyna	DELTA	A	VA
10000	1	100.000000	0.001000	21900	9499	5000000	0.001000	10000000	4.706542	8.444272	7.388986	9.634011	9	800000000	0.010000	1.000000	432.000000	80000	0.000050	0.004800	0	0.500000	0.000000	2.500000	4.000000	0.500000	0.001000	0.001000	0.010000	31872	0	10.000000	7.000000	1.000000
sus	inf	inf_blood	z	x[0]	y[0][0]	z[0]	x[1]	y[1][0]	z[1]	S[0]	synchrony
219000000	94990000	5000000	10.000000	21900	9499	0.001000	21900	9499	0.001000	10000000	0.000000
153460090	89450711	466850	3941.516320	23529	4685	0.394152	15115	9192	0.394152	10469854	0.000000
197965342	50204715	261041	6325.803353	28059	1421	0.632580	20109	4903	0.632580	10764464	0.000000
222462080	36584299	190262	7771.765723	30397	662	0.777177	22662	3506	0.777177	10992335	0.000000
235801037	30195400	156869	8648.676577	30939	312	0.864868	24479	2701	0.864868	11184802	0.000000
243368983	26833321	139712	9180.483393	31300	225	0.918048	25143	2419	0.918048	11357684	0.000000
247799906	24942362	129596	9503.000201	31479	197	0.950300	25816	2091	0.950300	11518864	0.000000
250471446	23835676	123880	9698.592075	31488	196	0.969859	26434	1959	0.969859	11673803	0.000000
252029034	23211163	120594	9817.209710	31536	199	0.981721	26742	1726	0.981721	11824114	0.000000
252977369	22799456	118943	9889.145947	31407	165	0.988915	26904	1675	0.988915	11972111	0.000000
253568700	22571753	118109	9932.772025	31214	200	0.993277	26938	1636	0.993277	12117700	0.000000
253896107	22453748	116567	9959.229270	31462	180	0.995923	26897	1685	0.995923	12261563	0.000000
254151341	22357990	116330	9975.274394	31463	196	0.997527	27125	1691	0.997527	12405078	0.000000
254254665	22304213	115846	9985.005037	31434	176	0.998501	27142	1631	0.998501	12548612	0.000000
254293902	22290503	116502	9990.906233	31304	207	0.999091	26943	1658	0.999091	12691311	0.000000
254426420	22235940	115978	9994.485041	31745	172	0.999449	26920	1789	0.999449	12834214	0.000000
254419124	22242743	115882	9996.655426	31347	221	0.999666	27392	1577	0.999666	12975529	0.000000
254429501	22236979	116231	9997.971667	31249	199	0.999797	26798	1813	0.999797	13117219	0.000000
254434467	22233013	116057	9998.769908	31514	211	0.999877	26881	1866	0.999877	13258891	0.000000
254460814	22221846	115828	9999.254005	31482	209	0.999925	26971	1583	0.999925	13400238	0.000000
254482513	22210876	116102	9999.547588	31340	181	0.999955	27025	1687	0.999955	13541556	0.000000
254441565	22225957	115933	9999.725632	31555	208	0.999973	26777	1677	0.999973	13682298	0.000000
254473305	22228820	115354	9999.833608	31591	177	0.999983	27301	1624	0.999983	13822956	0.000000
254497969	22228009	115576	9999.899091	31403	218	0.999990	26822	1761	0.999990	13962851	0.000000
254435897	22232085	115329	9999.938803	31448	190	0.999994	26870	1733	0.999994	14102732	0.000000
254431889	22225213	116185	9999.962887	31496	187	0.999996	27080	1692	0.999996	14242689	0.000000
254454393	22227633	115462	9999.977493	31624	208	0.999998	27136	1692	0.999998	14382153	0.000000
254464653	22225697	115433	9999.986350	31516	198	0.999999	27232	1705	0.999999	14522052	0.000000
254472291	22223621	115679	9999.991722	31290	194	0.999999	27000	1810	0.999999	14660738	0.000000
254448938	22238534	115692	9999.994980	31521	195	0.999999	27172	1680	0.999999	14799691	0.000000
254437171	22237900	115693	9999.996955	31462	197	1.000000	27510	1465	1.000000	14938282	0.000000
254481244	22227674	115487	9999.998154	31468	207	1.000000	26941	1666	1.000000	15077163	0.000000
254468155	22225721	115491	9999.998880	31459	168	1.000000	26912	1773	1.000000	15215255	0.000000
254448136	22224126	115744	9999.999321	31518	167	1.000000	26804	1868	1.000000	15353335	0.000000
254449032	22220109	116227	9999.999588	31384	194	1.000000	26802	1771	1.000000	15491252	0.000000
254487117	22223704	115801	9999.999750	31575	173	1.000000	26862	1675	1.000000	15629037	0.000000
254452588	22230406	115694	9999.999849	31495	195	1.000000	27002	1776	1.000000	15766585	0.000000
254496244	22218169	116003	9999.999908	31833	158	1.000000	26895	1752	1.000000	15904587	0.000000
254454689	22222979	115266	9999.999944	31391	229	1.000000	27683	1517	1.000000	16041931	0.000000
254454105	22228325	116061	9999.999966	31848	168	1.000000	27326	1556	1.000000	16179334	0.000000
254459151	22220114	115520	9999.999980	31502	204	1.000000	26956	1729	1.000000	16316333	-1.#IND00
254482637	22213270	115710	9999.999988	31423	220	1.000000	27420	1550	1.000000	16452642	-0.032000
254470236	22227350	115873	9999.999992	31327	181	1.000000	27170	1698	1.000000	16589101	-0.013444
254461074	22232187	115516	9999.999995	31430	216	1.000000	27002	1743	1.000000	16725258	-0.010202
254491925	22225338	115834	9999.999997	31217	203	1.000000	27127	1554	1.000000	16862170	-0.006074
254467722	22221225	115448	9999.999998	31580	198	1.000000	27303	1665	1.000000	16997989	-0.004002
254431610	22236663	115581	9999.999999	31552	173	1.000000	27461	1557	1.000000	17134296	-0.001841
254488750	22212692	115522	9999.999999	31264	188	1.000000	27119	1740	1.000000	17269664	0.000128
254480161	22221104	115491	10000.000000	31558	191	1.000000	26928	1835	1.000000	17405947	0.002461
254424659	22239011	116230	10000.000000	31478	221	1.000000	26827	1763	1.000000	17540587	0.004914
254473392	22216712	115586	10000.000000	31507	193	1.000000	26843	1797	1.000000	17675732	0.004975
254498392	22230275	115178	10000.000000	31357	193	1.000000	26960	1574	1.000000	17810948	0.002536
254471038	22234409	115650	10000.000000	31313	219	1.000000	27206	1687	1.000000	17945640	0.002823
254461155	22234016	115311	10000.000000	31409	191	1.000000	27062	1745	1.000000	18079827	0.002465
254459772	22215828	115539	10000.000000	31645	174	1.000000	27139	1628	1.000000	18214449	0.000950
254440787	22220498	115709	10000.000000	31538	238	1.000000	26656	1950	1.000000	18348577	0.000888
254462581	22225908	116112	10000.000000	31310	220	1.000000	26853	1759	1.000000	18481998	0.001149
254463876	22223155	115487	10000.000000	31522	196	1.000000	27114	1837	1.000000	18615279	0.000007
254434906	22245341	115928	10000.000000	31560	218	1.000000	26493	1809	1.000000	18748084	0.001474
254457194	22231571	115379	10000.000000	31607	194	1.000000	27019	1839	1.000000	18881812	0.003840
254459234	22226085	116042	10000.000000	31556	239	1.000000	26743	1827	1.000000	19014173	0.007177
254483654	22211309	115664	10000.000000	31479	211	1.000000	26995	1676	1.000000	19146946	0.006799
254493241	22223185	116456	10000.000000	31558	210	1.000000	26967	1817	1.000000	19279203	0.006469
254501042	22215907	116463	10000.000000	31694	205	1.000000	26843	1594	1.000000	19411470	0.006129
254438814	22234067	115748	10000.000000	31508	174	1.000000	27746	1462	1.000000	19543553	0.006170
254450173	22230672	116163	10000.000000	31633	164	1.000000	26976	1754	1.000000	19675722	0.005472
254432681	22228011	116393	10000.000000	31487	158	1.000000	26502	1849	1.000000	19806791	0.004388
254472327	22209342	115620	10000.000000	31542	161	1.000000	26927	1734	1.000000	19938362	0.002707
254431904	22245120	116266	10000.000000	31430	196	1.000000	27062	1662	1.000000	20069355	0.002583
254471765	22215394	116162	10000.000000	31399	186	1.000000	26772	1743	1.000000	20200633	0.002527
254503723	22211943	115842	10000.000000	31470	206	1.000000	27377	1531	1.000000	20331991	0.002623
254477114	22231856	116337	10000.000000	31577	210	1.000000	27454	1637	1.000000	20462275	0.002092
254468900	22213732	115621	10000.000000	31573	171	1.000000	27087	1629	1.000000	20593162	0.001899
254430265	22239175	115592	10000.000000	31628	167	1.000000	27112	1789	1.000000	20723408	0.001501
254479372	22213827	116210	10000.000000	31665	179	1.000000	26814	1813	1.000000	20852693	0.001540
254467665	22225058	116096	10000.000000	31452	237	1.000000	26733	1737	1.000000	20982839	0.000859
254436088	22240461	116523	10000.000000	31505	169	1.000000	27361	1585	1.000000	21113593	0.000765
254453409	22218096	116087	10000.000000	31486	153	1.000000	27158	1570	1.000000	21243061	0.000699
254446246	22238351	115752	10000.000000	31679	225	1.000000	27348	1631	1.000000	21371665	0.000755
254449456	22219444	115740	10000.000000	31307	220	1.000000	26967	1805	1.000000	21499386	0.001140
254481073	22208399	115339	10000.000000	31471	168	1.000000	27016	1669	1.000000	21627426	0.000728
254425801	22245304	115902	10000.000000	31477	195	1.000000	27427	1621	1.000000	21756480	0.000732
254461213	22218958	115933	10000.000000	31459	212	1.000000	27269	1570	1.000000	21885223	0.000535
254452221	22231559	116407	10000.000000	31655	181	1.000000	27475	1473	1.000000	22013532	0.000392
254473291	22226870	115388	10000.000000	31372	172	1.000000	27436	1459	1.000000	22141868	0.000403
254423715	22229518	115642	10000.000000	31721	160	1.000000	26837	1895	1.000000	22269530	-0.000057
254482820	22226746	115984	10000.000000	31481	186	1.000000	26856	1745	1.000000	22396527	-0.000046
254469908	22226298	115562	10000.000000	31514	189	1.000000	26832	1680	1.000000	22523582	-0.000005
254458287	22231470	115822	10000.000000	31717	172	1.000000	26958	1680	1.000000	22650200	-0.000077
254483397	22213820	115344	10000.000000	31558	196	1.000000	27338	1516	1.000000	22777366	0.000000
254471391	22221239	115788	10000.000000	31481	195	1.000000	27135	1712	1.000000	22904340	0.000072
254458291	22236798	115916	10000.000000	31633	211	1.000000	27109	1715	1.000000	23031220	-0.000265
254452699	22234558	115798	10000.000000	31679	183	1.000000	26968	1689	1.000000	23157638	-0.000161
254445313	22226903	115816	10000.000000	31427	170	1.000000	26959	1669	1.000000	23283452	-0.000212
254463974	22220716	115375	10000.000000	31477	215	1.000000	27187	1670	1.000000	23409756	-0.000167
254469223	22219674	115901	10000.000000	31745	207	1.000000	26879	1769	1.000000	23535785	-0.000475
254477484	22210879	115782	10000.000000	31636	179	1.000000	27155	1631	1.000000	23661820	-0.000955
254466881	22222595	115833	10000.000000	31263	201	1.000000	26723	1615	1.000000	23787098	-0.000943
254471379	22236966	115964	10000.000000	31302	202	1.000000	27656	1491	1.000000	23911776	-0.000679
254454702	22216762	115311	10000.000000	31399	204	1.000000	27396	1602	1.000000	24037416	-0.000839
npatches	nstrain	runtime	dt	init_x	init_y	init_y_blood	init_z	init_S	beta0	beta1	beta2	beta3	mean_beta	B	d	delta	delta_blood	b[0]	mut	m	CTL	c	g	epsilon	k	het	lambda	rho	omega	x_max	patch.dyna	DELTA	A	VA
10000	1	100.000000	0.001000	21900	9499	5000000	0.001000	10000000	12.951536	9.022272	6.416471	7.414452	9	800000000	0.010000	1.000000	432.000000	80000	0.000050	0.004800	0	0.500000	0.000000	2.500000	5.000000	0.500000	0.001000	0.001000	0.010000	31872	0	10.000000	7.000000	1.000000
sus	inf	inf_blood	z	x[0]	y[0][0]	z[0]	x[1]	y[1][0]	z[1]	S[0]	synchrony
219000000	94990000	5000000	10.000000	21900	9499	0.001000	21900	9499	0.001000	10000000	0.000000
160536363	78181663	406796	3941.516320	11127	10289	0.394152	14958	8348	0.394152	10454484	0.000000
213553550	38169281	198988	6325.803353	15378	6253	0.632580	21000	3865	0.632580	10710977	0.000000
241388151	25555570	133536	7771.765723	17149	4899	0.777177	23675	2767	0.777177	10892047	0.000000
255970481	19885605	103578	8648.676577	18730	4276	0.864868	25963	1725	0.864868	11034577	0.000000
263986597	17000105	88950	9180.483393	19739	3768	0.918048	27054	1458	0.918048	11156502	0.000000
268668052	15399384	81003	9503.000201	19995	3568	0.950300	27428	1291	0.950300	11265886	0.000000
271407731	14485082	75820	9698.592075	19947	3786	0.969859	28095	1238	0.969859	11368282	0.000000
273017070	13955018	72262	9817.209710	20580	3354	0.981721	28170	1098	0.981721	11466203	0.000000
274047238	13604089	70651	9889.145947	20295	3505	0.988915	28778	1021	0.988915	11561232	0.000000
274648585	13417134	69936	9932.772025	20979	3193	0.993277	28421	1002	0.993277	11654572	0.000000
275033209	13290925	69099	9959.229270	20625	3261	0.995923	28694	966	0.995923	11746590	0.000000
275214275	13231594	68702	9975.274394	20631	3538	0.997527	28398	1082	0.997527	11837791	0.000000
275383366	13171195	68592	9985.005037	20684	3245	0.998501	28646	987	0.998501	11929047	0.000000
275470816	13146361	68519	9990.906233	20951	3338	0.999091	28672	919	0.999091	12019663	0.000000
275496331	13149691	68373	9994.485041	20645	3473	0.999449	28695	1089	0.999449	12110564	0.000000
275524838	13125749	68321	9996.655426	20650	3310	0.999666	28489	1015	0.999666	12200097	0.000000
275561635	13123871	68544	9997.971667	20870	3309	0.999797	28801	905	0.999797	12289924	0.000000
275542648	13134914	68641	9998.769908	20675	3261	0.999877	28922	920	0.999877	12379436	0.000000
275512875	13128200	68112	9999.254005	20834	3158	0.999925	28465	978	0.999925	12469459	0.000000
275588866	13107077	68339	9999.547588	20142	3586	0.999955	28982	816	0.999955	12559362	0.000000
275581260	13109923	68296	9999.725632	20707	3278	0.999973	28531	1046	0.999973	12648398	0.000000
275577628	13113679	68423	9999.833608	20322	3434	0.999983	29008	841	0.999983	12737864	0.000000
275533875	13134574	68390	9999.899091	20400	3346	0.999990	28936	867	0.999990	12826958	0.000000
275575644	13127405	67969	9999.938803	20982	3222	0.999994	28642	984	0.999994	12915984	0.000000
275563377	13115158	68175	9999.962887	20643	3259	0.999996	28542	996	0.999996	13005201	0.000000
275596891	13099149	68264	9999.977493	20688	3357	0.999998	28731	973	0.999998	13093607	0.000000
275585993	13117108	68194	9999.986350	20644	3284	0.999999	28567	965	0.999999	13182058	0.000000
275572207	13115120	68121	9999.991722	20881	3144	0.999999	28748	846	0.999999	13270634	0.000000
275549392	13111256	68309	9999.994980	20387	3496	0.999999	28615	1027	0.999999	13359458	0.000000
275552838	13128218	67996	9999.996955	20710	3364	1.000000	28665	971	1.000000	13447891	0.000000
275573524	13113504	68283	9999.998154	20969	3057	1.000000	29172	780	1.000000	13536182	0.000000
275630587	13095770	68488	9999.998880	20386	3449	1.000000	28596	1037	1.000000	13623732	0.000000
275589888	13093890	68275	9999.999321	20821	3048	1.000000	28341	1148	1.000000	13711144	0.000000
275550212	13128461	68267	9999.999588	20543	3209	1.000000	28394	1144	1.000000	13798806	0.000000
275573072	13109836	68131	9999.999750	20712	3447	1.000000	28406	1019	1.000000	13886172	0.000000
275586049	13117622	68283	9999.999849	20494	3321	1.000000	28957	948	1.000000	13973251	0.000000
275616093	13099008	68318	9999.999908	20615	3332	1.000000	28522	954	1.000000	14059872	0.000000
275543677	13121741	68377	9999.999944	20336	3581	1.000000	28109	1224	1.000000	14146649	0.000000
275542188	13124834	68537	9999.999966	20531	3478	1.000000	28597	886	1.000000	14233999	0.000000
275547387	13118183	68663	9999.999980	20779	3334	1.000000	29106	816	1.000000	14320739	-1.#IND00
275550393	13118838	67670	9999.999988	20228	3461	1.000000	29063	867	1.000000	14407982	-1.#IND00
275575114	13114767	68080	9999.999992	20829	3359	1.000000	29195	781	1.000000	14495004	-0.004170
275616320	13096505	68339	9999.999995	20403	3584	1.000000	28769	932	1.000000	14581830	0.004894
275590063	13113398	67997	9999.999997	20660	3282	1.000000	28857	964	1.000000	14668690	0.011520
275557527	13122154	68156	9999.999998	20733	3209	1.000000	28767	1018	1.000000	14754784	0.007660
275569193	13117238	68569	9999.999999	20976	3341	1.000000	28795	977	1.000000	14840595	0.013655
275583908	13121410	68324	9999.999999	20874	3335	1.000000	28719	1002	1.000000	14926334	0.011764
275561854	13117905	68236	10000.000000	20403	3351	1.000000	29115	839	1.000000	15012065	0.012472
275542586	13122402	68284	10000.000000	20692	3481	1.000000	28727	968	1.000000	15098007	0.008661
275585873	13107779	68406	10000.000000	20423	3232	1.000000	29056	849	1.000000	15183902	0.004816
275605523	13110747	68411	10000.000000	20706	3309	1.000000	29408	773	1.000000	15269856	0.004602
275558972	13114449	68266	10000.000000	20409	3457	1.000000	28970	931	1.000000	15355943	0.004607
275558549	13126869	68043	10000.000000	20548	3429	1.000000	28897	890	1.000000	15441261	0.003700
275583864	13115140	68285	10000.000000	20965	3128	1.000000	28989	945	1.000000	15527164	0.006879
275570208	13128804	68546	10000.000000	20860	3239	1.000000	29120	830	1.000000	15612599	0.005310
275584096	13106158	68356	10000.000000	20756	3245	1.000000	29235	807	1.000000	15696973	0.001930
275587224	13122131	68255	10000.000000	20791	3293	1.000000	28886	941	1.000000	15781205	0.001160
275618694	13100590	68489	10000.000000	20194	3573	1.000000	28924	1005	1.000000	15865839	0.001277
275563673	13118581	68563	10000.000000	20691	3324	1.000000	28856	1016	1.000000	15949581	0.001195
275583048	13110557	68198	10000.000000	20656	3129	1.000000	28815	843	1.000000	16034410	0.001439
275523348	13121292	68545	10000.000000	20680	3442	1.000000	29422	827	1.000000	16118792	0.001600
275562736	13106070	67936	10000.000000	21073	3164	1.000000	29135	815	1.000000	16202463	-0.000223
275580713	13112004	68144	10000.000000	20757	3329	1.000000	29104	814	1.000000	16286818	-0.000479
275609439	13099780	68250	10000.000000	20492	3448	1.000000	29275	738	1.000000	16370600	-0.002213
275596659	13108454	67739	10000.000000	20737	3310	1.000000	29324	806	1.000000	16454694	-0.001876
275549275	13131571	68454	10000.000000	20278	3479	1.000000	28869	882	1.000000	16538123	-0.002764
275588116	13116976	68311	10000.000000	20625	3303	1.000000	28574	982	1.000000	16621873	-0.002900
275610936	13096225	68032	10000.000000	20461	3498	1.000000	28930	1003	1.000000	16705991	-0.002650
275562235	13115618	68229	10000.000000	20958	3156	1.000000	28665	906	1.000000	16789217	-0.002693
275606934	13116700	68181	10000.000000	20689	3391	1.000000	29194	932	1.000000	16871561	-0.003056
275567452	13110118	68453	10000.000000	20620	3232	1.000000	29054	891	1.000000	16954266	-0.001801
275561567	13124089	68457	10000.000000	20995	3226	1.000000	29049	1011	1.000000	17037537	-0.002688
275571551	13103779	68349	10000.000000	20760	3376	1.000000	28607	1066	1.000000	17120130	-0.003917
275581396	13111350	68203	10000.000000	21088	3073	1.000000	28741	961	1.000000	17202971	-0.003984
275589955	13121125	68208	10000.000000	20980	3379	1.000000	29014	804	1.000000	17284924	-0.003966
275564144	13113941	68330	10000.000000	20883	3178	1.000000	28976	976	1.000000	17367635	-0.003876
275562157	13118058	68295	10000.000000	20519	3415	1.000000	29053	946	1.000000	17450446	-0.003554
275604722	13112218	68407	10000.000000	20616	3340	1.000000	28486	1035	1.000000	17533082	-0.003398
275571062	13109831	68242	10000.000000	20745	3453	1.000000	28793	894	1.000000	17614277	-0.003266
275549906	13120716	68127	10000.000000	20503	3262	1.000000	29155	863	1.000000	17695812	-0.003788
275577189	13118643	68278	10000.000000	20576	3174	1.000000	28927	934	1.000000	17777372	-0.003767
275589246	13097116	68618	10000.000000	20984	3304	1.000000	28528	992	1.000000	17858966	-0.003785
275565846	13117120	67735	10000.000000	20633	3427	1.000000	28581	1082	1.000000	17940579	-0.003679
275611650	13114687	68366	10000.000000	20479	3321	1.000000	28172	1108	1.000000	18021931	-0.003792
275527265	13127969	68415	10000.000000	20648	3442	1.000000	28743	908	1.000000	18103538	-0.003443
275563173	13104459	68421	10000.000000	20867	3083	1.000000	29199	842	1.000000	18185066	-0.003410
275593730	13108181	68271	10000.000000	20705	3459	1.000000	29070	836	1.000000	18265976	-0.003245
275595485	13112318	68174	10000.000000	20577	3270	1.000000	28771	968	1.000000	18346886	-0.002949
275605301	13104801	68159	10000.000000	20939	3257	1.000000	28737	1014	1.000000	18427368	-0.002135
275563841	13125401	67904	10000.000000	20304	3537	1.000000	28625	947	1.000000	18507815	-0.002002
275577933	13118052	68535	10000.000000	20843	3272	1.000000	28578	1005	1.000000	18588818	-0.002115
275613234	13092590	68089	10000.000000	20486	3452	1.000000	28967	751	1.000000	18669125	-0.001946
275598598	13118810	68666	10000.000000	20443	3467	1.000000	29394	803	1.000000	18748536	-0.001908
275606232	13114795	68501	10000.000000	20857	3273	1.000000	29308	879	1.000000	18829098	-0.001505
275590510	13120014	68515	10000.000000	21138	3120	1.000000	28655	984	1.000000	18908974	-0.001503
275561324	13116408	68399	10000.000000	20554	3363	1.000000	29267	782	1.000000	18988511	-0.001196
275590126	13096036	68126	10000.000000	20896	3174	1.000000	29416	835	1.000000	19068719	-0.001179
275591556	13111367	68081	10000.000000	20721	3290	1.000000	29262	870	1.000000	19148095	-0.000980
275587312	13111267	68208	10000.000000	20771	3381	1.000000	28851	919	1.000000	19227939	-0.000999
npatches	nstrain	runtime	dt	init_x	init_y	init_y_blood	init_z	init_S	beta0	beta1	beta2	beta3	mean_beta	B	d	delta	delta_blood	b[0]	mut	m	CTL	c	g	epsilon	k	het	lambda	rho	omega	x_max	patch.dyna	DELTA	A	VA
10000	1	100.000000	0.001000	21900	9499	5000000	0.001000	10000000	11.493105	11.834614	12.479385	12.433320	9	800000000	0.010000	1.000000	432.000000	80000	0.000050	0.004800	0	0.500000	0.000000	2.500000	6.000000	0.500000	0.001000	0.001000	0.010000	31872	0	10.000000	7.000000	1.000000
sus	inf	inf_blood	z	x[0]	y[0][0]	z[0]	x[1]	y[1][0]	z[1]	S[0]	synchrony
219000000	94990000	5000000	10.000000	21900	9499	0.001000	21900	9499	0.001000	10000000	0.000000
167545074	68217491	356717	3941.516320	13086	8515	0.394152	12680	8737	0.394152	10441746	0.000000
227776819	28897795	151368	6325.803353	18640	4245	0.632580	17893	4658	0.632580	10662302	0.000000
257588430	17690146	92000	7771.765723	21676	3042	0.777177	21167	2997	0.777177	10802462	0.000000
272382107	12900928	67314	8648.676577	23309	2593	0.864868	22296	2740	0.864868	10904003	0.000000
280414259	10487313	54477	9180.483393	24412	2026	0.918048	23759	2148	0.918048	10984805	0.000000
284973718	9179420	47740	9503.000201	25137	1817	0.950300	24283	2014	0.950300	11053676	0.000000
287655300	8425783	43673	9698.592075	25355	1656	0.969859	24686	1971	0.969859	11115516	0.000000
289235779	7985234	41730	9817.209710	25907	1548	0.981721	25117	1710	0.981721	11173594	0.000000
290217422	7721395	40435	9889.145947	25503	1847	0.988915	25504	1712	0.988915	11228686	0.000000
290825065	7566299	39310	9932.772025	25921	1499	0.993277	25067	1780	0.993277	11281696	0.000000
291186993	7451941	38962	9959.229270	25951	1591	0.995923	24986	1915	0.995923	11333815	0.000000
291394391	7410710	38486	9975.274394	25869	1608	0.997527	25466	1680	0.997527	11385543	0.000000
291494432	7379649	38012	9985.005037	25984	1597	0.998501	25088	1895	0.998501	11436962	0.000000
291646199	7339167	38102	9990.906233	25991	1597	0.999091	25356	1759	0.999091	11487875	0.000000
291669786	7337589	38492	9994.485041	25460	1698	0.999449	25661	1733	0.999449	11537728	0.000000
291630448	7338054	38001	9996.655426	26278	1486	0.999666	25121	1818	0.999666	11588644	0.000000
291733555	7316606	38424	9997.971667	25898	1645	0.999797	25512	1582	0.999797	11639198	0.000000
291657840	7332232	38447	9998.769908	25885	1616	0.999877	25342	1627	0.999877	11689082	0.000000
291753282	7306795	37886	9999.254005	25728	1719	0.999925	25099	1670	0.999925	11739623	0.000000
291759605	7315461	38340	9999.547588	25918	1541	0.999955	25751	1740	0.999955	11789773	0.000000
291749723	7311668	38172	9999.725632	25836	1684	0.999973	24927	1833	0.999973	11839738	0.000000
291742182	7319502	38486	9999.833608	26071	1381	0.999983	25465	1753	0.999983	11889512	0.000000
291746623	7317339	38523	9999.899091	26464	1390	0.999990	25519	1676	0.999990	11939619	0.000000
291722865	7320442	37759	9999.938803	25961	1580	0.999994	25021	2002	0.999994	11989164	0.000000
291740659	7308649	37775	9999.962887	26761	1452	0.999996	25183	1753	0.999996	12039768	0.000000
291790611	7305364	38093	9999.977493	26234	1544	0.999998	24853	1861	0.999998	12088881	0.000000
291773346	7314236	38171	9999.986350	26408	1569	0.999999	25145	1750	0.999999	12138630	0.000000
291772965	7314247	38126	9999.991722	26059	1618	0.999999	24987	1896	0.999999	12188069	0.000000
291740151	7319638	37961	9999.994980	25837	1582	0.999999	25273	1807	0.999999	12237605	0.000000
291761349	7305137	38226	9999.996955	26180	1606	1.000000	25169	1665	1.000000	12287046	0.000000
291750537	7318943	37734	9999.998154	26619	1376	1.000000	25778	1550	1.000000	12336718	0.000000
291703083	7325450	37952	9999.998880	25919	1724	1.000000	25462	1680	1.000000	12385696	0.000000
291749156	7307787	38109	9999.999321	25303	1772	1.000000	25248	1768	1.000000	12434661	0.000000
291734638	7320660	38413	9999.999588	25603	1662	1.000000	25658	1645	1.000000	12483978	0.000000
291710075	7324221	37938	9999.999750	25953	1461	1.000000	25308	1722	1.000000	12533251	0.000000
291744839	7321576	38223	9999.999849	26027	1543	1.000000	25210	1917	1.000000	12581968	0.000000
291743814	7318454	37776	9999.999908	26010	1616	1.000000	25254	1546	1.000000	12631376	0.000000
291731216	7318776	37971	9999.999944	25518	1834	1.000000	25483	1723	1.000000	12680368	0.000000
291729446	7315235	38180	9999.999966	26218	1541	1.000000	25181	1738	1.000000	12729001	0.000000
291747794	7314385	38067	9999.999980	26217	1516	1.000000	25224	1678	1.000000	12777341	-1.#IND00
291692498	7331013	37671	9999.999988	25829	1677	1.000000	25713	1581	1.000000	12826059	-1.#IND00
291752696	7312389	38277	9999.999992	25847	1592	1.000000	25394	1691	1.000000	12874685	0.004961
291725746	7312781	38224	9999.999995	25747	1559	1.000000	25448	1790	1.000000	12923096	0.000264
291747049	7317021	37893	9999.999997	26028	1515	1.000000	25332	1776	1.000000	12971532	-0.002155
291749784	7313370	37699	9999.999998	26373	1475	1.000000	25169	1705	1.000000	13019615	-0.006131
291743898	7311445	38209	9999.999999	25972	1574	1.000000	25453	1663	1.000000	13067635	-0.008230
291750597	7313322	38046	9999.999999	25813	1586	1.000000	25164	1762	1.000000	13115298	-0.007203
291771186	7302527	38009	10000.000000	25507	1719	1.000000	25819	1701	1.000000	13162629	-0.006232
291761396	7311621	38065	10000.000000	25989	1573	1.000000	25174	1754	1.000000	13210562	-0.003916
291749948	7315577	38042	10000.000000	26217	1479	1.000000	25429	1712	1.000000	13258272	-0.011479
291741913	7307916	37958	10000.000000	25820	1532	1.000000	25574	1671	1.000000	13305804	-0.012517
291794479	7295298	37843	10000.000000	26297	1616	1.000000	25264	1753	1.000000	13353185	-0.011408
291770901	7316522	37848	10000.000000	26604	1275	1.000000	25232	1740	1.000000	13400546	-0.010113
291765673	7307251	37864	10000.000000	25621	1652	1.000000	25917	1517	1.000000	13448221	-0.006764
291711102	7322186	38032	10000.000000	25424	1734	1.000000	25028	2060	1.000000	13495680	-0.006400
291703301	7318676	38169	10000.000000	25965	1526	1.000000	25435	1647	1.000000	13543513	-0.005595
291711989	7322920	38694	10000.000000	26123	1566	1.000000	25166	1855	1.000000	13590479	-0.005502
291710722	7321673	38112	10000.000000	25579	1653	1.000000	25403	1732	1.000000	13637872	-0.004922
291728431	7315406	38240	10000.000000	26058	1639	1.000000	25356	1795	1.000000	13685171	-0.004561
291716377	7323998	38033	10000.000000	27050	1227	1.000000	25798	1666	1.000000	13732801	-0.004392
291727910	7321953	37894	10000.000000	26045	1623	1.000000	24935	1883	1.000000	13779586	-0.004030
291723037	7315991	37897	10000.000000	25979	1523	1.000000	25485	1645	1.000000	13826476	-0.003450
291740246	7312576	38157	10000.000000	26113	1575	1.000000	25036	1794	1.000000	13873972	-0.004357
291717091	7319582	37884	10000.000000	25754	1686	1.000000	24733	1933	1.000000	13921142	-0.004094
291726216	7318711	37843	10000.000000	25837	1470	1.000000	24833	1870	1.000000	13967949	-0.003991
291708522	7325506	38090	10000.000000	26372	1537	1.000000	25612	1651	1.000000	14014674	-0.003027
291716353	7323528	38064	10000.000000	26363	1450	1.000000	25637	1537	1.000000	14061694	-0.003117
291754492	7311729	37976	10000.000000	25974	1614	1.000000	25839	1503	1.000000	14108024	-0.002872
291747398	7306580	38203	10000.000000	25801	1687	1.000000	25058	1933	1.000000	14154783	-0.001914
291791481	7308696	38168	10000.000000	25585	1578	1.000000	25311	1713	1.000000	14201035	-0.001906
291758115	7305774	38298	10000.000000	26851	1375	1.000000	25926	1532	1.000000	14247318	-0.002613
291765231	7306385	37872	10000.000000	25753	1840	1.000000	25466	1739	1.000000	14293891	-0.002577
291708557	7320167	38211	10000.000000	25842	1530	1.000000	25474	1591	1.000000	14340234	-0.003147
291730411	7306755	37929	10000.000000	25713	1653	1.000000	25710	1721	1.000000	14386154	-0.002818
291741325	7312902	38240	10000.000000	26071	1549	1.000000	24935	1864	1.000000	14432205	-0.003654
291734613	7319776	38424	10000.000000	25697	1752	1.000000	25068	1749	1.000000	14478121	-0.003574
291735439	7313756	38098	10000.000000	25779	1580	1.000000	25258	1698	1.000000	14524024	-0.002968
291744703	7316856	37777	10000.000000	25851	1564	1.000000	25092	1869	1.000000	14570113	-0.003730
291764184	7311067	37962	10000.000000	26479	1383	1.000000	25537	1650	1.000000	14615804	-0.003869
291774473	7305533	37951	10000.000000	25988	1557	1.000000	25404	1735	1.000000	14661551	-0.003727
291787638	7310512	37927	10000.000000	26000	1655	1.000000	25471	1715	1.000000	14707279	-0.002620
291785225	7294671	38439	10000.000000	26395	1386	1.000000	24616	2007	1.000000	14752492	-0.003309
291774970	7313971	38187	10000.000000	26306	1523	1.000000	25309	1840	1.000000	14798109	-0.003495
291762077	7301378	38342	10000.000000	26269	1449	1.000000	24983	1817	1.000000	14843296	-0.003693
291736685	7317646	38377	10000.000000	26235	1498	1.000000	25306	1713	1.000000	14888673	-0.003664
291706624	7309785	38325	10000.000000	26181	1584	1.000000	24912	1966	1.000000	14933966	-0.003062
291755301	7310573	37789	10000.000000	25924	1634	1.000000	25261	1819	1.000000	14979341	-0.002178
291729730	7330024	38027	10000.000000	25798	1635	1.000000	25514	1703	1.000000	15024613	-0.002178
291706944	7327654	38285	10000.000000	26259	1300	1.000000	25430	1699	1.000000	15069749	-0.002920
291734684	7314334	38036	10000.000000	26465	1468	1.000000	25256	1675	1.000000	15114841	-0.002881
291741358	7313492	37861	10000.000000	26052	1456	1.000000	26120	1498	1.000000	15159929	-0.003071
291703964	7325664	38160	10000.000000	26370	1481	1.000000	25159	1748	1.000000	15204882	-0.002146
291742499	7312914	38144	10000.000000	25830	1586	1.000000	25408	1834	1.000000	15249439	-0.001871
291764974	7305925	38090	10000.000000	26296	1435	1.000000	25338	1800	1.000000	15294476	-0.001080
291765332	7306419	37851	10000.000000	26116	1475	1.000000	25109	1886	1.000000	15339241	-0.001469
291762274	7310551	37942	10000.000000	25855	1613	1.000000	25401	1571	1.000000	15383653	-0.001864
291725103	7321118	37859	10000.000000	26703	1378	1.000000	25024	1885	1.000000	15428327	-0.001848
291745569	7311080	38219	10000.000000	25858	1627	1.000000	25982	1511	1.000000	15473064	-0.001592
291727712	7317244	38059	10000.000000	26350	1418	1.000000	25410	1714	1.000000	15517281	-0.001733
npatches	nstrain	runtime	dt	init_x	init_y	init_y_blood	init_z	init_S	beta0	beta1	beta2	beta3	mean_beta	B	d	delta	delta_blood	b[0]	mut	m	CTL	c	g	epsilon	k	het	lambda	rho	omega	x_max	patch.dyna	DELTA	A	VA
10000	1	100.000000	0.001000	21900	9499	5000000	0.001000	10000000	9.009229	7.901209	7.992372	12.298741	9	800000000	0.010000	1.000000	432.000000	80000	0.000050	0.004800	0	0.500000	0.000000	2.500000	7.000000	0.500000	0.001000	0.001000	0.010000	31872	0	10.000000	7.000000	1.000000
sus	inf	inf_blood	z	x[0]	y[0][0]	z[0]	x[1]	y[1][0]	z[1]	S[0]	synchrony
219000000	94990000	5000000	10.000000	21900	9499	0.001000	21900	9499	0.001000	10000000	0.000000
174165989	59566550	310910	3941.516320	16461	6542	0.394152	18437	5577	0.394152	10429331	0.000000
240401694	21800732	113802	6325.803353	23859	2130	0.632580	25839	1496	0.632580	10618748	0.000000
271102136	12083999	63217	7771.765723	27850	840	0.777177	29198	615	0.777177	10724475	0.000000
285582711	8130261	42674	8648.676577	29910	453	0.864868	31004	200	0.864868	10793639	0.000000
293130337	6202046	32011	9180.483393	30965	244	0.918048	31249	130	0.918048	10842335	0.000000
297329768	5174115	27075	9503.000201	31380	121	0.950300	31511	62	0.950300	10880566	0.000000
299769082	4587886	23920	9698.592075	31530	89	0.969859	31681	48	0.969859	10912329	0.000000
301254257	4237560	21948	9817.209710	31932	94	0.981721	31717	28	0.981721	10939964	0.000000
302114140	4032319	20988	9888.979995	31591	43	0.988915	31743	44	0.988915	10965127	0.000000
302714490	3905417	19993	9932.598815	31479	97	0.993277	31594	38	0.993277	10988873	0.000000
303059831	3824743	20061	9958.890124	31406	137	0.995923	31748	32	0.995923	11011602	0.000000
303266886	3783644	19409	9974.929780	32011	74	0.997527	31795	35	0.997527	11033929	0.000000
303343420	3761038	19760	9984.618301	31717	91	0.998501	31474	34	0.998501	11056168	0.000000
303413567	3744510	19371	9990.556057	31546	36	0.999091	32021	38	0.999091	11078177	0.000000
303512980	3720098	19312	9994.188493	31699	87	0.999449	31809	54	0.999449	11099690	0.000000
303505395	3715473	19407	9996.268706	31682	37	0.999666	31821	13	0.999666	11120968	0.000000
303505678	3720107	19485	9997.673901	31843	30	0.999797	31692	23	0.999797	11142410	0.000000
303531164	3712911	19442	9998.446582	31651	60	0.999877	31653	33	0.999877	11164154	0.000000
303567651	3705545	19294	9998.937576	31708	61	0.999925	31773	37	0.999925	11185358	0.000000
303572179	3709367	19252	9999.054550	31618	52	0.999955	31706	31	0.999955	11206899	0.000000
303547069	3722701	19176	9999.024031	31456	103	0.999973	31637	55	0.999973	11228089	0.000000
303543091	3712825	19472	9999.348415	31819	33	0.999983	31934	20	0.999983	11249623	0.000000
303542846	3711957	19299	9999.378063	31594	71	0.999990	31829	33	0.999990	11271056	0.000000
303569036	3711451	19379	9999.428600	31554	61	0.999994	31534	29	0.999994	11292424	0.000000
303568016	3705953	19309	9999.468762	31669	42	0.999996	31652	46	0.999996	11313306	0.000000
303573514	3701221	19387	9999.583780	31814	38	0.999998	31726	45	0.999998	11334098	0.000000
303566400	3703097	19256	9999.525961	31935	72	0.999999	31804	31	0.999999	11354810	0.000000
303571387	3711549	19159	9999.636573	31637	79	0.999999	31935	40	0.999999	11375673	0.000000
303566924	3709124	19273	9999.528822	31673	48	0.999999	31583	57	0.999999	11397228	0.000000
303567700	3710982	19591	9999.597358	31712	61	1.000000	31834	28	1.000000	11418103	0.000000
303545184	3705313	19178	9999.564678	31112	106	1.000000	31823	21	1.000000	11438883	0.000000
303557371	3709788	19486	9999.611683	31207	63	1.000000	31606	30	1.000000	11459647	0.000000
303556017	3710681	19097	9999.522048	31548	63	1.000000	32058	14	1.000000	11480528	0.000000
303590963	3713121	19282	9999.455482	31776	61	1.000000	31751	32	1.000000	11501107	0.000000
303583187	3701486	19427	9999.287329	31619	87	1.000000	31885	60	1.000000	11521780	0.000000
303577016	3699708	19405	9999.285990	31503	75	1.000000	31792	31	1.000000	11542576	0.000000
303582240	3696528	19397	9999.507539	31674	57	1.000000	31513	35	1.000000	11562988	0.000000
303591717	3707177	19216	9999.414795	31571	86	1.000000	32040	35	1.000000	11584090	0.000000
303533183	3715102	19387	9999.551226	31634	82	1.000000	31546	45	1.000000	11604719	0.000000
303569000	3697997	19258	9999.529176	31587	83	1.000000	31710	51	1.000000	11625117	-1.#IND00
303592083	3697458	19021	9999.595115	31614	38	1.000000	31708	27	1.000000	11645263	0.001200
303617622	3693860	19063	9999.364826	31724	22	1.000000	31713	38	1.000000	11666186	0.000228
303607386	3695111	19356	9999.435194	31543	50	1.000000	31745	16	1.000000	11686528	-0.003091
303597342	3703600	19184	9999.242851	31487	59	1.000000	31694	27	1.000000	11707043	-0.000926
303600416	3701437	19248	9999.346825	31374	69	1.000000	31916	33	1.000000	11727594	0.005793
303584393	3709378	19238	9999.371702	31697	48	1.000000	31718	40	1.000000	11748057	0.005233
303579358	3706324	19387	9999.381118	31583	57	1.000000	32004	33	1.000000	11768664	0.005128
303559463	3711181	19428	9999.346346	31727	64	1.000000	31837	28	1.000000	11789300	0.003698
303575852	3706470	19296	9999.399799	31571	63	1.000000	31892	34	1.000000	11809378	0.003350
303531738	3723131	19502	9999.487237	31873	77	1.000000	31725	9	1.000000	11830226	0.004082
303516967	3717305	19428	9999.529850	31867	90	1.000000	31915	49	1.000000	11850511	0.005950
303537935	3712253	19358	9999.548053	31701	38	1.000000	31785	18	1.000000	11871064	0.003629
303566309	3709401	19288	9999.443925	31611	56	1.000000	31734	34	1.000000	11891072	0.010158
303558235	3709988	19199	9999.247567	31739	72	1.000000	31892	15	1.000000	11911403	0.010007
303559803	3700175	19357	9999.214607	31801	63	1.000000	31892	38	1.000000	11931471	0.009811
303563998	3708029	19101	9999.513874	31758	39	1.000000	31801	22	1.000000	11951469	0.008986
303560439	3705652	19285	9999.599018	31791	28	1.000000	31969	21	1.000000	11971510	0.006516
303572593	3700822	19434	9999.647020	31702	49	1.000000	31904	39	1.000000	11991403	0.008263
303547731	3717108	19237	9999.587493	31470	44	1.000000	31823	41	1.000000	12011561	0.007262
303569943	3701799	19331	9999.643025	31620	48	1.000000	31632	21	1.000000	12031414	0.006637
303581604	3705474	19399	9999.562919	31812	71	1.000000	31803	21	1.000000	12051365	0.005896
303582920	3711520	19587	9999.512475	31744	50	1.000000	31898	45	1.000000	12071438	0.006267
303559549	3714670	19484	9999.377445	31791	31	1.000000	31870	33	1.000000	12091341	0.006195
303539786	3713711	19222	9999.443014	31612	32	1.000000	31600	46	1.000000	12111807	0.006277
303565320	3715434	19718	9999.423224	31616	36	1.000000	31869	50	1.000000	12131747	0.005545
303536823	3715920	19354	9999.505110	31485	34	1.000000	31750	43	1.000000	12151105	0.005768
303536819	3703279	19432	9999.518984	31688	59	1.000000	31850	30	1.000000	12170961	0.004657
303545322	3716599	19426	9999.480351	31583	38	1.000000	31871	44	1.000000	12190589	0.005516
303548108	3712863	19534	9999.442164	31596	28	1.000000	31706	43	1.000000	12210194	0.005017
303556449	3715929	19294	9999.499887	31901	46	1.000000	31919	21	1.000000	12229898	0.003586
303546683	3714074	19332	9999.491033	31710	48	1.000000	31826	24	1.000000	12249438	0.003839
303549284	3712737	19397	9999.389208	31726	59	1.000000	31572	26	1.000000	12269031	0.003830
303522764	3709449	19336	9999.463261	31541	40	1.000000	32045	29	1.000000	12288680	0.003638
303561270	3701470	19325	9999.634103	31787	49	1.000000	31934	21	1.000000	12308663	0.004225
303621772	3696279	19165	9999.503487	31800	51	1.000000	31833	37	1.000000	12328090	0.003623
303508962	3725331	19363	9999.539485	31695	66	1.000000	32064	41	1.000000	12347995	0.003829
303519189	3715506	19347	9999.468069	31732	74	1.000000	31925	22	1.000000	12367577	0.003459
303546065	3711024	19334	9999.509978	31771	43	1.000000	31822	19	1.000000	12387287	0.002877
303530596	3706784	19279	9999.630376	31951	67	1.000000	31941	21	1.000000	12406968	0.002631
303537980	3719104	19337	9999.695532	31706	51	1.000000	31712	47	1.000000	12426401	0.002759
303527553	3722065	19342	9999.636572	31603	63	1.000000	31713	39	1.000000	12445746	0.002541
303575896	3708546	19018	9999.703544	31558	83	1.000000	31596	46	1.000000	12465410	0.003387
303552992	3709662	19360	9999.616856	31686	36	1.000000	31543	40	1.000000	12484934	0.003374
303528670	3717705	19464	9999.652776	31796	57	1.000000	31676	53	1.000000	12504248	0.003238
303551365	3712923	19273	9999.600186	31779	33	1.000000	31862	23	1.000000	12523933	0.003043
303536752	3712363	19502	9999.624528	31680	74	1.000000	31716	29	1.000000	12543202	0.003022
303547028	3708994	19323	9999.651434	31906	43	1.000000	31643	33	1.000000	12562333	0.002447
303558596	3709468	19412	9999.580046	31832	63	1.000000	31811	26	1.000000	12581385	0.002438
303572749	3707450	19264	9999.478708	31749	43	1.000000	31584	33	1.000000	12600291	0.002290
303528014	3710270	19264	9998.881377	31826	42	1.000000	31669	50	1.000000	12619845	0.002106
303550062	3709217	19279	9999.102563	31679	42	1.000000	31501	53	1.000000	12638997	0.000676
303554470	3706659	19327	9999.348746	31667	68	1.000000	31688	26	1.000000	12658409	0.000358
303586659	3706355	19525	9999.428919	31836	36	1.000000	31665	52	1.000000	12677642	0.001178
303579901	3706127	19260	9999.485046	31679	49	1.000000	32000	29	1.000000	12696902	0.001996
303561540	3714198	19387	9999.236013	31650	27	1.000000	31517	50	1.000000	12716349	0.002775
303579074	3705351	19188	9999.475186	31864	82	1.000000	31800	31	1.000000	12735573	0.003016
303565352	3709336	19258	9999.293889	31881	66	1.000000	31651	31	1.000000	12754734	0.002982
303553965	3711993	19474	9999.422613	31656	26	1.000000	31774	34	1.000000	12773539	0.001731
303568889	3705937	19217	9999.495496	31773	37	1.000000	31944	35	1.000000	12792738	0.001628
npatches	nstrain	runtime	dt	init_x	init_y	init_y_blood	init_z	init_S	beta0	beta1	beta2	beta3	mean_beta	B	d	delta	delta_blood	b[0]	mut	m	CTL	c	g	epsilon	k	het	lambda	rho	omega	x_max	patch.dyna	DELTA	A	VA
10000	1	100.000000	0.001000	21900	9499	5000000	0.001000	10000000	8.961408	10.578059	10.845155	13.419864	9	800000000	0.010000	1.000000	432.000000	80000	0.000050	0.004800	0	0.500000	0.000000	2.500000	8.000000	0.500000	0.001000	0.001000	0.010000	31872	0	10.000000	7.000000	1.000000
sus	inf	inf_blood	z	x[0]	y[0][0]	z[0]	x[1]	y[1][0]	z[1]	S[0]	synchrony
219000000	94990000	5000000	10.000000	21900	9499	0.001000	21900	9499	0.001000	10000000	0.000000
180300388	52054144	271565	3941.516320	17482	5341	0.394152	15469	6164	0.394152	10418258	0.000000
251659951	16311227	84972	6325.803353	25294	1551	0.632580	22893	2344	0.632580	10578797	0.000000
282541016	8013809	42024	7771.765723	29175	456	0.777177	26483	1193	0.777177	10656153	0.000000
296264380	4818510	25337	8648.676577	30758	167	0.864868	29083	628	0.864868	10697979	0.000000
303155675	3324198	17173	9180.408157	31544	75	0.918048	30053	388	0.918048	10721463	0.000000
306855112	2542531	13326	9498.649529	31773	57	0.950300	30767	248	0.950300	10735850	0.000000
308958674	2110297	11053	9672.924699	31950	10	0.969859	31083	131	0.969859	10744584	0.000000
310175497	1852359	9577	9744.064555	31966	15	0.981721	31199	112	0.981721	10749715	0.000000
310976591	1700043	9007	9734.427340	31900	26	0.988915	31822	54	0.988915	10753213	0.000000
311478126	1597579	8310	9698.335554	31638	48	0.993277	31542	98	0.993277	10755260	0.000000
311779161	1540999	8112	9655.202633	31823	17	0.995923	31726	44	0.995923	10756674	0.000000
311892140	1517866	7900	9615.182050	31729	14	0.997527	31505	63	0.997527	10758008	0.000000
312024633	1485434	7778	9578.768813	31573	6	0.998501	31534	48	0.998501	10758828	0.000000
312120921	1477812	7667	9556.653642	31730	23	0.999091	31551	48	0.999091	10759449	0.000000
312158402	1463076	7728	9542.532154	32215	14	0.999449	31688	7	0.999449	10759773	0.000000
312197403	1456852	7653	9532.934398	31754	7	0.999666	31882	13	0.999666	10759906	0.000000
312215051	1446822	7613	9534.303640	31996	9	0.999797	31904	31	0.999797	10760145	0.000000
312240965	1450511	7398	9522.566634	31969	19	0.981292	31645	66	0.999877	10760058	0.000000
312257441	1449052	7665	9513.130218	31818	9	0.988655	31574	92	0.999925	10760534	0.000000
312219574	1453221	7680	9514.212180	31922	1	0.993120	31474	54	0.999955	10760303	0.000000
312267577	1446589	7351	9516.178991	31751	7	0.821425	31610	39	0.999973	10760835	0.000000
312275476	1442186	7742	9516.902224	32009	17	0.891703	31439	27	0.999983	10761148	0.000000
312265597	1438591	7336	9510.186185	31895	12	0.934322	31777	77	0.999990	10761256	0.000000
312330862	1432051	7417	9511.894278	32133	10	0.960170	31819	34	0.999994	10761120	0.000000
312303576	1438473	7463	9517.618486	31899	22	0.975845	31754	35	0.999996	10761053	0.000000
312286071	1438676	7487	9503.659076	31709	20	0.985351	31786	32	0.999998	10760793	0.000000
312226421	1453627	7475	9512.307221	31903	15	0.991116	31869	11	0.999999	10761012	0.000000
312243903	1446808	7641	9521.279531	31794	8	0.994612	31803	30	0.999999	10761034	0.000000
312277940	1437381	7550	9512.308629	31715	4	0.898569	31861	25	0.999999	10761527	0.000000
312295725	1438112	7629	9516.412966	31775	36	0.938487	31609	45	1.000000	10761801	0.000000
312280457	1445768	7373	9511.725646	31796	24	0.962695	31964	13	1.000000	10762271	0.000000
312233274	1448045	7463	9509.285718	32037	7	0.915869	31790	31	1.000000	10762263	0.000000
312279070	1439595	7441	9502.875919	31975	13	0.948979	31907	34	1.000000	10762545	0.000000
312260870	1441559	7504	9498.853621	31894	12	0.969058	31781	27	1.000000	10762551	0.000000
312256755	1444022	7397	9504.902946	31945	20	0.981235	31705	20	1.000000	10762490	0.000000
312273460	1433161	7419	9516.779189	31799	10	0.978130	31831	18	1.000000	10762779	0.000000
312276897	1436820	7548	9514.130682	31719	6	0.986737	31866	40	1.000000	10762420	0.000000
312248889	1445104	7580	9515.522801	31741	17	0.991956	31745	54	1.000000	10762845	0.000000
312268188	1438724	7651	9516.243589	31747	18	0.995122	31607	21	1.000000	10762910	0.000000
312301086	1439807	7428	9512.084586	31505	20	0.997042	31760	19	1.000000	10763192	-1.#IND00
312273451	1440590	7449	9505.962574	31929	3	0.998206	31580	56	1.000000	10763255	-1.#IND00
312258069	1439384	7574	9495.781134	31859	14	0.998912	31755	16	1.000000	10763373	-0.002372
312254771	1441974	7552	9514.381932	31871	7	0.999340	31736	13	1.000000	10763422	-0.003125
312285082	1436619	7406	9511.278894	31679	5	0.999600	31969	29	1.000000	10763221	-0.004914
312286593	1441707	7398	9525.197183	31819	9	0.999757	31703	58	1.000000	10763584	-0.006060
312275469	1444839	7470	9519.947368	32046	12	0.999853	31607	30	1.000000	10763374	-0.004132
312220830	1447210	7574	9515.201640	31904	14	0.999911	31674	48	1.000000	10763501	-0.000695
312222801	1447851	7445	9517.004712	31811	4	0.917541	31890	23	1.000000	10763811	-0.003136
312267843	1432627	7551	9511.101538	31681	8	0.949992	31863	12	1.000000	10763695	-0.004785
312308853	1432162	7345	9502.515258	31677	15	0.969673	31584	16	1.000000	10763358	-0.004421
312316750	1437682	7408	9499.142193	31722	3	0.955806	31883	20	1.000000	10763136	-0.003616
312278225	1442643	7631	9500.988812	31729	12	0.973199	31901	47	1.000000	10763067	-0.002900
312313916	1432085	7344	9499.036183	31695	37	0.983746	31722	30	1.000000	10762888	-0.003190
312303599	1439272	7542	9499.992144	31821	9	0.990143	31716	32	1.000000	10762839	-0.000600
312257419	1442861	7438	9508.197011	31660	21	0.994022	31932	40	1.000000	10763263	-0.002455
312260175	1442470	7513	9514.536148	31751	2	0.974334	31712	58	1.000000	10763447	-0.001410
312299526	1433329	7406	9515.493035	31756	36	0.840361	31678	55	1.000000	10763533	-0.001064
312287056	1437974	7481	9513.505533	31639	13	0.903186	31573	36	1.000000	10763434	-0.001059
312315668	1424484	7372	9507.259587	31766	28	0.941287	31708	27	1.000000	10763177	-0.000337
312273568	1440470	7437	9498.523639	31945	12	0.964393	31925	16	1.000000	10763170	-0.000440
312251599	1443990	7456	9512.497342	31937	2	0.826863	31744	9	1.000000	10763139	-0.000480
312236168	1449080	7431	9503.890586	31955	24	0.895000	31804	29	1.000000	10763223	-0.000798
312243972	1449590	7550	9509.387221	31915	29	0.936322	31758	20	1.000000	10763418	-0.002241
312229461	1453506	7539	9513.782764	31788	37	0.961382	31906	25	1.000000	10763676	-0.002110
312229539	1443853	7512	9513.520041	31720	29	0.976580	31619	19	1.000000	10763406	-0.001618
312287470	1435537	7677	9504.633141	31809	27	0.985797	31758	53	1.000000	10763250	-0.001432
312265458	1447198	7499	9497.710590	31714	33	0.991386	31769	24	1.000000	10763712	-0.002006
312299563	1447729	7671	9510.511165	31621	7	0.994776	31826	7	1.000000	10763628	-0.001055
312245246	1446986	7653	9509.633753	31828	5	0.996832	31937	9	1.000000	10763905	-0.001339
312245760	1441009	7438	9506.282785	31881	15	0.998079	31732	62	1.000000	10764106	-0.001430
312287391	1440139	7434	9503.110944	31971	9	0.998835	31577	59	1.000000	10763743	-0.001058
312288873	1439532	7613	9509.591139	31881	6	0.999293	31626	41	1.000000	10763654	-0.001174
312302602	1443978	7486	9508.857159	31871	14	0.878994	31928	25	1.000000	10763580	-0.001132
312249533	1445836	7643	9512.611808	31944	9	0.863952	31842	32	1.000000	10763753	-0.000960
312242134	1447277	7526	9517.581501	31882	23	0.917493	31898	31	1.000000	10763431	-0.000915
312267684	1445594	7672	9510.851405	31869	31	0.949963	31483	78	1.000000	10763618	-0.001279
312221456	1446637	7526	9518.941352	31598	19	0.969655	31819	48	1.000000	10763783	-0.001242
312253105	1442978	7516	9515.995500	31795	11	0.981597	31859	40	1.000000	10763865	-0.001275
312274797	1444326	7631	9509.257611	31762	18	0.988839	31640	17	1.000000	10764013	-0.001166
312268773	1449294	7573	9508.855166	31850	5	0.993232	31857	32	1.000000	10763915	-0.000423
312254269	1444063	7553	9514.985868	31696	29	0.995895	31529	40	1.000000	10763630	-0.001176
312241044	1448357	7635	9518.578394	32033	22	0.997511	31466	74	1.000000	10763746	-0.000459
312279574	1442258	7615	9509.887081	31769	4	0.933790	31917	23	1.000000	10763928	-0.001424
312269771	1447194	7378	9508.816400	31868	12	0.954097	31774	14	1.000000	10763906	-0.001676
312238700	1443307	7438	9509.586632	31794	7	0.972162	31861	15	1.000000	10763675	-0.001600
312246209	1447024	7621	9511.899718	31869	8	0.983117	31952	20	1.000000	10763638	-0.001601
312228741	1448333	7583	9515.354373	31976	4	0.989761	31982	15	1.000000	10763683	-0.001583
312267178	1438674	7524	9517.009660	31887	6	0.993791	31998	16	1.000000	10763505	-0.001277
312321936	1426180	7377	9510.405978	31687	14	0.996234	31685	33	1.000000	10763434	-0.001444
312299490	1435208	7459	9503.458937	31599	12	0.843623	31844	7	1.000000	10763465	-0.001597
312264374	1445668	7501	9509.195509	31691	21	0.905165	31764	32	1.000000	10763637	-0.001622
312227394	1450091	7431	9502.830825	31748	11	0.942487	31852	57	1.000000	10763705	-0.000057
312246565	1448647	7477	9518.682114	31863	17	0.965121	31473	54	1.000000	10763969	-0.000050
312251670	1453377	7545	9519.986581	31861	17	0.978847	31968	22	1.000000	10764084	0.000079
312224099	1455160	7725	9515.347895	31856	4	0.987172	31890	13	1.000000	10764420	0.000075
312233348	1450611	7605	9514.704290	31712	19	0.992220	31948	11	0.968796	10764491	0.000462
312276957	1442120	7441	9514.386272	31796	10	0.995282	31617	19	0.981076	10764180	0.001221
312268086	1441197	7456	9509.605875	31708	23	0.997139	31645	18	0.988523	10764283	0.001196
312300338	1443592	7473	9502.623556	31850	4	0.941596	31608	19	0.993040	10764325	0.001344
npatches	nstrain	runtime	dt	init_x	init_y	init_y_blood	init_z	init_S	beta0	beta1	beta2	beta3	mean_beta	B	d	delta	delta_blood	b[0]	mut	m	CTL	c	g	epsilon	k	het	lambda	rho	omega	x_max	patch.dyna	DELTA	A	VA
10000	1	100.000000	0.001000	21900	9499	5000000	0.001000	10000000	8.068444	5.311056	10.521507	8.623967	9	800000000	0.010000	1.000000	432.000000	80000	0.000050	0.004800	0	0.500000	0.000000	2.500000	9.000000	0.500000	0.001000	0.001000	0.010000	31872	0	10.000000	7.000000	1.000000
sus	inf	inf_blood	z	x[0]	y[0][0]	z[0]	x[1]	y[1][0]	z[1]	S[0]	synchrony
219000000	94990000	5000000	10.000000	21900	9499	0.001000	21900	9499	0.001000	10000000	0.000000
186461018	45390089	237026	3941.516320	19605	4079	0.394152	25103	2269	0.394152	10406208	0.000000
261655542	12081778	63251	6325.803353	27902	680	0.632580	30541	171	0.632580	10540526	0.000000
291888603	5152043	26815	7771.765723	30974	72	0.777177	31645	29	0.777177	10593477	0.000000
304332977	2670321	13964	8648.223837	31700	19	0.864868	32029	10	0.864868	10614678	0.000000
310119164	1594689	8384	9123.201281	31834	7	0.918048	31911	4	0.887645	10621081	0.000000
313070703	1051360	5476	9059.302963	31845	10	0.950300	31806	4	0.931862	10619549	0.000000
314629368	783599	4039	8546.893560	31811	9	0.857663	31847	4	0.840155	10613935	0.000000
315532935	628797	3210	8025.615637	31865	4	0.722656	31870	6	0.654206	10606312	0.000000
316015638	550148	2922	7632.272849	31936	4	0.824393	32005	4	0.585845	10597399	0.000000
316268895	515236	2710	7438.551248	31888	5	0.750169	31879	3	0.631800	10587779	0.000000
316340256	514324	2608	7361.979231	31814	16	0.741615	31974	7	0.568351	10577916	0.000000
316326746	520101	2772	7374.118228	31709	14	0.843301	32003	4	0.738225	10568082	0.000000
316286021	528922	2712	7407.250080	31673	0	0.547996	31986	6	0.507375	10558480	0.000000
316290276	528479	2863	7421.188454	31631	14	0.564778	31950	3	0.430245	10548523	0.000000
316303073	536955	2696	7439.077043	31680	33	0.736058	31856	5	0.548486	10538737	0.000000
316250552	538749	2856	7436.304322	32023	5	0.839931	32040	4	0.572131	10529153	0.000000
316255150	544938	2882	7463.439706	31726	2	0.844237	31736	4	0.524378	10519715	0.000000
316245511	541767	2847	7466.958070	31935	2	0.646690	31743	2	0.446229	10510063	0.000000
316314374	523736	2700	7429.696742	31608	11	0.666581	31775	3	0.613356	10500255	0.000000
316321598	526696	2680	7396.326718	31767	0	0.294798	32116	3	0.652660	10490566	0.000000
316300074	531023	2831	7413.085895	31736	19	0.492925	31762	11	0.629683	10481034	0.000000
316299098	532719	2802	7416.985758	32011	18	0.692482	31897	1	0.538307	10471205	0.000000
316288382	533121	2815	7441.269726	31593	12	0.788772	32035	6	0.493000	10461676	0.000000
316316441	520192	2742	7398.160552	31950	4	0.871900	31970	2	0.536270	10452131	0.000000
316308940	531534	2780	7386.132173	31777	2	0.733148	31821	8	0.517022	10442585	0.000000
316292145	532202	2803	7419.683927	31709	5	0.508087	31866	1	0.448447	10433328	0.000000
316304373	531489	2770	7418.209214	31871	0	0.620550	31855	0	0.497557	10423833	0.000000
316278039	536441	2737	7449.090682	31919	11	0.628470	31807	10	0.666237	10414154	0.000000
316314547	518513	2811	7434.197771	31802	1	0.419880	31896	3	0.406246	10404611	0.000000
316337842	516965	2573	7387.222215	31762	25	0.399591	31880	3	0.510369	10394887	0.000000
316324367	533079	2711	7393.145003	31684	30	0.635879	31764	4	0.483668	10385018	0.000000
316265499	549394	2744	7432.629825	31742	5	0.779177	31908	1	0.589653	10375397	0.000000
316205512	554067	2860	7476.104378	31732	14	0.866081	31893	12	0.535444	10366198	0.000000
316207599	545841	2869	7460.641668	31993	2	0.918784	32065	6	0.418091	10356839	0.000000
316199753	541467	2823	7477.893324	32001	8	0.678471	32005	2	0.615860	10347496	0.000000
316282037	524961	2796	7457.931525	31919	5	0.805007	31912	5	0.767037	10337959	0.000000
316314147	528146	2754	7418.995721	31917	4	0.736014	32093	1	0.531402	10328630	0.000000
316294074	529501	2805	7411.094772	32084	17	0.601498	31827	1	0.438543	10319065	0.000000
316305371	530658	2774	7427.270454	31787	11	0.758326	31857	10	0.635579	10309851	0.000000
316279915	535661	2788	7433.632555	31707	13	0.853436	31808	2	0.656906	10300634	-1.#IND00
316272974	535193	2811	7449.043072	31752	3	0.503235	31768	3	0.775147	10291424	-1.#IND00
316281704	528803	2775	7447.099608	31658	20	0.698735	31802	3	0.622968	10282146	-1.#IND00
316297761	527856	2707	7411.767336	31896	3	0.817296	31858	1	0.621567	10272733	-0.001669
316343365	518645	2743	7410.983564	31908	5	0.877076	31931	0	0.474347	10263287	0.004891
316309170	526759	2706	7390.620139	31767	6	0.747468	31814	6	0.595120	10254006	0.002577
316306078	531457	2768	7420.151694	31890	5	0.846851	32229	2	0.738270	10244655	0.006521
316301185	537066	2789	7455.972270	31992	10	0.853896	31988	3	0.428040	10235483	0.003537
316251614	543190	2792	7451.705113	31845	4	0.911395	31955	2	0.483255	10226154	0.005038
316244662	539024	2819	7467.391398	31924	2	0.627362	31853	7	0.448306	10217046	0.006057
316296399	531936	2740	7443.431724	31952	7	0.619244	31868	0	0.628508	10208084	0.004231
316318109	523607	2726	7413.531330	31932	7	0.769089	31940	3	0.350751	10198748	0.000565
316322060	525644	2831	7391.762820	31440	4	0.859963	31775	1	0.560709	10189656	0.000396
316310295	533000	2809	7402.655068	31814	1	0.898228	31922	5	0.655866	10180491	0.000199
316249622	540724	2768	7442.125803	31858	1	0.447897	31844	2	0.705466	10171226	0.001986
316283647	530390	2743	7447.271519	31797	4	0.623211	31974	8	0.537215	10161996	0.001278
316337118	515679	2749	7413.093740	31791	10	0.636318	31897	3	0.719342	10152744	0.001705
316336352	517172	2656	7375.430815	31847	7	0.779443	31839	6	0.591606	10143443	0.001758
316317922	523492	2846	7387.609791	31828	29	0.740084	31917	1	0.592286	10134032	0.001665
316322772	525541	2606	7402.150730	31933	13	0.552919	32043	11	0.444290	10124745	0.002940
316292555	536003	2853	7413.922054	31689	19	0.728866	31714	2	0.662987	10115791	0.003749
316302951	531768	2767	7428.095354	31847	20	0.835569	31785	6	0.643882	10106908	0.003962
316311783	532613	2712	7432.747836	31920	3	0.746711	31895	4	0.448093	10097541	0.004654
316280652	535261	2837	7402.977794	31984	10	0.315681	31796	4	0.463727	10088209	0.005213
316272362	531928	2756	7451.510130	31757	17	0.584991	32029	2	0.674774	10079328	0.004959
316302796	520958	2666	7409.068760	31848	1	0.541442	31862	1	0.524570	10070102	0.003238
316349136	514734	2638	7396.012641	31876	32	0.498228	31897	2	0.477040	10060918	0.003131
316326117	521294	2685	7382.342180	31761	20	0.695698	32124	6	0.682848	10051829	0.003780
316302140	531417	2702	7402.512690	31827	2	0.490354	31760	2	0.486767	10042802	0.002077
316279406	533710	2690	7429.857278	31660	19	0.690922	31973	2	0.249255	10033910	0.002192
316297969	531850	2727	7419.977852	31935	7	0.812558	31878	5	0.544707	10025101	0.001754
316275158	533596	2795	7427.556568	31637	2	0.701145	31775	1	0.540706	10016119	0.001653
316303639	534258	2760	7431.932455	31896	3	0.563965	31882	7	0.555719	10007086	0.002795
316310912	526742	2816	7426.673724	31904	4	0.609802	31751	0	0.531189	9998257	0.003124
316329563	520980	2687	7423.808618	31903	2	0.658308	32136	4	0.637964	9989154	0.002287
316291003	531236	2791	7415.753492	31912	9	0.626860	31940	3	0.482932	9980360	0.001766
316250885	539262	2758	7442.325060	31625	15	0.773707	31976	7	0.457309	9971724	0.001826
316253924	540369	2858	7462.220621	31942	6	0.862764	31922	6	0.670883	9962992	0.001526
316279893	530236	2778	7456.122434	31746	9	0.519375	32035	0	0.473816	9954297	0.001659
316311018	529768	2753	7436.724847	31716	11	0.708522	31976	5	0.325415	9945514	0.000912
316330263	524600	2679	7399.809636	31778	2	0.823232	31645	1	0.512936	9936612	0.001976
316321014	528078	2638	7397.112454	31863	1	0.430426	32006	4	0.659420	9927638	0.002199
316272900	542802	2838	7419.430437	31886	30	0.545218	31778	1	0.512759	9918783	0.001149
316237890	546087	2807	7434.585136	31942	11	0.724195	32037	3	0.316803	9910191	0.000956
316251935	543754	2816	7432.161502	31966	4	0.832737	31803	9	0.371347	9901454	0.000875
316282983	525771	2675	7439.079004	32017	3	0.728916	31963	4	0.618751	9892790	0.000697
316297590	521282	2758	7410.425422	31794	3	0.804883	32042	3	0.740829	9884191	0.001059
316326865	528814	2799	7423.702262	31725	10	0.626258	31841	7	0.460661	9875469	0.001051
316317659	530306	2800	7432.479880	31890	12	0.773342	31948	7	0.515179	9866726	0.000659
316317147	532702	2732	7401.978436	31867	7	0.614801	31704	0	0.644567	9857960	0.000793
316276744	535847	2834	7447.949993	31902	24	0.658109	31723	2	0.431788	9849238	0.001782
316266372	537790	2831	7474.227777	31769	6	0.665157	31699	22	0.577113	9840532	0.002497
316290173	523597	2773	7454.577668	31920	7	0.599762	31879	4	0.743538	9832063	0.002407
316324434	524155	2739	7401.586721	32134	19	0.757274	31796	5	0.699059	9823334	0.002422
316286697	536076	2785	7412.176695	31899	3	0.543923	31915	8	0.674689	9814735	0.001921
316195432	550327	2815	7491.552877	31891	16	0.697381	31954	2	0.614706	9806516	0.001902
316246720	538676	2768	7471.862171	31985	11	0.816475	31863	7	0.449721	9798055	0.001985
316311180	518259	2672	7422.203159	31844	5	0.875846	31984	2	0.375870	9789613	0.001991
316376021	509768	2664	7382.805611	31958	0	0.481072	31626	5	0.572489	9780731	0.003224
316379364	515139	2720	7364.385527	31697	19	0.545170	31690	4	0.531159	9771931	0.003419
npatches	nstrain	runtime	dt	init_x	init_y	init_y_blood	init_z	init_S	beta0	beta1	beta2	beta3	mean_beta	B	d	delta	delta_blood	b[0]	mut	m	CTL	c	g	epsilon	k	het	lambda	rho	omega	x_max	patch.dyna	DELTA	A	VA
10000	1	100.000000	0.001000	21900	9499	5000000	0.001000	10000000	5.778521	11.844279	7.698841	6.668375	9	800000000	0.010000	1.000000	432.000000	80000	0.000050	0.004800	0	0.500000	0.000000	2.500000	10.000000	0.500000	0.001000	0.001000	0.010000	31872	0	10.000000	7.000000	1.000000
sus	inf	inf_blood	z	x[0]	y[0][0]	z[0]	x[1]	y[1][0]	z[1]	S[0]	synchrony
219000000	94990000	5000000	10.000000	21900	9499	0.001000	21900	9499	0.001000	10000000	0.000000
193080813	39271742	206074	3941.516320	24128	2142	0.394152	15599	5279	0.394152	10392404	0.000000
270977734	8706939	45377	6325.803353	30488	152	0.632580	23947	1707	0.632580	10503293	0.000000
299638548	3122973	16305	7771.765723	31558	22	0.777177	27716	759	0.777177	10536870	0.000000
310258354	1318532	6940	8568.384494	31691	1	0.642769	30001	420	0.864868	10542860	0.000000
314697465	624336	3210	8145.961386	31795	0	0.486956	30821	125	0.918048	10537590	0.000000
316630655	334628	1777	6891.390773	31951	5	0.525187	31408	45	0.950300	10527184	0.000000
317490369	219219	1099	5910.873321	31783	0	0.408658	31631	24	0.969859	10514812	0.000000
317749425	209466	1089	5521.709966	32059	0	0.299009	31875	12	0.981721	10501534	0.000000
317505050	331533	1759	5709.428463	31864	9	0.281784	32002	9	0.390822	10488536	0.000000
316713685	549186	2892	6390.791160	31849	17	0.564435	30895	370	0.630561	10477525	0.000000
316146221	610873	3163	7033.334524	31759	4	0.735849	29352	695	0.775952	10468234	0.000000
316504725	443331	2384	7069.034240	31688	4	0.546882	29910	366	0.864125	10458175	0.000000
317209322	278024	1480	6413.606991	31840	0	0.405287	31201	75	0.917598	10446482	0.000000
317604687	242085	1257	5774.854762	31927	0	0.183825	31894	2	0.950027	10433617	0.000000
317335803	370089	1947	5813.784650	31898	12	0.462602	31963	16	0.629612	10421189	0.000000
316536268	578763	3025	6505.362886	32085	1	0.555131	31858	6	0.775376	10410945	0.000000
316184994	579271	3024	7040.802467	31719	1	0.601490	31853	20	0.834954	10401801	0.000000
316583586	416406	2147	6939.539789	32056	2	0.502372	31603	28	0.899907	10391689	0.000000
317194946	296857	1536	6337.670867	31692	5	0.379947	31829	6	0.839756	10380111	0.000000
317411393	287989	1516	5938.067405	32142	0	0.525420	31769	8	0.902819	10367744	0.000000
317163531	390477	2167	6053.992951	31950	9	0.373594	32137	5	0.941064	10355805	0.000000
316635968	524905	2705	6557.041338	32192	8	0.464256	31805	3	0.964258	10345386	0.000000
316447641	511395	2690	6907.370676	32016	1	0.419206	31816	14	0.657323	10335553	0.000000
316784987	388943	2022	6744.494932	31710	6	0.525515	31898	50	0.792182	10324874	0.000000
317245724	301031	1566	6261.067814	31856	3	0.712246	31650	68	0.873968	10313107	0.000000
317329735	322200	1639	5978.953094	31759	0	0.207615	31671	68	0.923567	10300928	0.000000
317032127	419411	2210	6209.474520	31625	4	0.481126	31963	5	0.953647	10289510	0.000000
316631946	504634	2617	6606.406849	31915	4	0.423456	31866	21	0.390071	10279153	0.000000
316630571	457505	2380	6829.045831	32062	1	0.276117	31102	394	0.630106	10269171	0.000000
316980257	356194	1867	6601.259965	31920	3	0.541537	29047	636	0.775676	10258437	0.000000
317309265	300575	1522	6189.401300	31807	0	0.355643	29718	332	0.863957	10246621	0.000000
317329004	329853	1756	6004.551041	32126	7	0.412785	30611	189	0.917496	10234737	0.000000
316990840	441863	2292	6291.017110	31692	0	0.307100	31376	39	0.949965	10223690	0.000000
316602575	499503	2638	6664.126502	31747	22	0.568260	31916	2	0.802178	10213640	0.000000
316724492	429983	2197	6769.796227	31915	4	0.522660	31779	21	0.880030	10203551	0.000000
317046790	347299	1792	6496.383221	31778	0	0.285097	31844	14	0.927243	10192389	0.000000
317237801	327449	1762	6185.092423	32034	8	0.454658	31906	6	0.842848	10180705	0.000000
317177935	374021	1932	6156.532189	31889	1	0.344238	31692	15	0.904694	10169490	0.000000
316819200	468370	2485	6450.237086	32032	14	0.598666	31623	11	0.942201	10158776	0.000000
316646029	472640	2503	6707.686528	31776	4	0.512912	31854	9	0.964948	10148851	-1.#IND00
316846620	390982	2009	6646.898112	31777	3	0.269729	31637	18	0.654359	10138489	-1.#IND00
317158890	336369	1702	6329.876839	31425	4	0.263543	31405	74	0.790384	10127198	0.115686
317193327	356740	1952	6207.349888	31991	1	0.538417	31118	139	0.872878	10115699	0.084160
316997223	420087	2164	6354.187403	31767	0	0.330687	31167	60	0.922906	10105071	0.049425
316880604	419114	2176	6551.924309	31824	5	0.411560	31556	15	0.953246	10094865	0.032757
316928122	398896	2075	6529.142564	31713	6	0.643138	31741	2	0.755975	10084176	0.026550
317051263	372898	1886	6409.470767	31807	1	0.399632	31658	39	0.619422	10073187	0.026208
317084249	367568	1964	6320.068174	31907	4	0.586867	30991	225	0.769196	10062274	0.028171
317100756	366321	1820	6290.642709	32209	2	0.456384	31049	167	0.860028	10051141	0.026047
317022989	383072	2018	6326.503237	32013	4	0.510332	31278	70	0.915113	10040362	0.025607
316959593	404913	2083	6395.975883	31765	1	0.481980	31551	29	0.948520	10029566	0.023251
316845748	434888	2278	6501.341009	31802	0	0.433692	31620	22	0.968780	10019081	0.020294
316833115	422372	2216	6583.258232	31844	1	0.354404	31968	3	0.981066	10008924	0.017211
316990080	370961	1891	6481.745875	31781	3	0.583956	31875	0	0.799081	9998396	0.014621
317102001	357571	1923	6304.179527	31762	3	0.369908	31785	3	0.627598	9987730	0.013816
317088774	374848	1978	6272.333945	31939	7	0.540442	32153	12	0.573610	9976587	0.012820
316999587	401658	2099	6399.102136	31743	1	0.219847	31593	112	0.741414	9965983	0.011159
316917871	407909	2135	6488.410056	31710	4	0.363731	31262	157	0.843179	9955759	0.007451
317000139	372619	1872	6475.904853	31714	4	0.614132	31159	113	0.904895	9945227	0.005937
317138591	356489	1908	6334.550380	31709	5	0.598578	31372	81	0.942323	9934616	0.003256
317080956	368139	1909	6258.697276	31750	4	0.561454	31634	40	0.965022	9923435	0.003634
316934464	428000	2258	6379.332438	31932	7	0.517074	31813	17	0.978787	9912920	0.003738
316778673	444738	2375	6596.476618	32057	2	0.599158	31803	23	0.987135	9902853	0.004161
316876238	400911	2090	6589.474175	31917	3	0.614938	31839	30	0.992198	9892571	0.008101
317081161	352422	1919	6384.108956	31914	6	0.542471	31739	17	0.995269	9881926	0.007605
317171626	349180	1835	6235.467648	31842	2	0.304180	31867	11	0.997131	9871000	0.008063
317079267	391336	2016	6304.345842	31632	5	0.506986	31797	4	0.735203	9860429	0.007960
316876599	435258	2230	6485.047015	31704	3	0.483869	31920	120	0.688128	9850138	0.005955
316814284	429229	2204	6597.743550	31551	7	0.568677	31059	273	0.810864	9840326	0.005486
316945100	384975	1932	6539.742395	31619	6	0.738422	30719	139	0.885297	9830206	0.005422
317108226	348128	1709	6347.004708	31924	4	0.766070	31403	67	0.930438	9819710	0.007199
317126749	369962	1873	6266.091905	31818	1	0.726540	31500	19	0.957814	9808728	0.006875
317004080	406929	2074	6381.872075	31886	1	0.228801	31681	5	0.974416	9798240	0.006916
316883996	432222	2279	6491.429228	32179	5	0.410231	32083	6	0.469376	9788537	0.007632
316862500	407048	2206	6560.579591	31793	5	0.557223	31788	63	0.678201	9778680	0.007675
317052412	358521	1913	6451.584242	31904	0	0.317777	31299	138	0.804843	9768291	0.007607
317176312	342139	1699	6261.422310	31841	3	0.335937	31352	78	0.881646	9757653	0.008951
317145266	370387	1920	6232.562759	31668	1	0.476702	31602	36	0.928224	9746807	0.008697
316943900	422799	2253	6418.920955	31847	0	0.327413	31713	8	0.956471	9736478	0.009072
316779264	446131	2311	6586.501213	31831	9	0.510856	31844	10	0.973602	9726862	0.009573
316889461	399666	2061	6594.632045	31872	4	0.580553	31806	4	0.983991	9717205	0.009238
317090662	354790	1831	6384.641651	32012	0	0.391798	31783	10	0.990291	9706930	0.009813
317151243	352063	1864	6242.671916	31815	2	0.311249	31696	3	0.572240	9696509	0.010460
317054951	397245	2046	6297.970736	31721	5	0.232233	31727	55	0.740583	9686074	0.010008
316868041	441681	2232	6485.190707	31854	12	0.534384	31639	69	0.842675	9676376	0.009646
316791275	434767	2273	6611.201565	31724	12	0.489486	31889	4	0.904590	9666943	0.009320
316912228	384660	1985	6560.741008	31960	2	0.453451	31626	23	0.875329	9657154	0.009915
317142473	345066	1818	6337.732699	31728	6	0.512574	31844	32	0.924393	9646675	0.009588
317179492	349921	1862	6196.768219	31929	2	0.478538	31820	18	0.954148	9636166	0.009260
317070238	392298	2016	6280.771862	31853	5	0.463340	31853	4	0.919473	9625751	0.009237
316851669	437557	2235	6495.180703	31873	2	0.611051	31722	31	0.951164	9616193	0.009097
316817882	421575	2138	6592.694791	32240	13	0.345247	31552	17	0.970383	9606535	0.009369
316960414	382488	2050	6518.350843	32085	0	0.310917	31563	14	0.982039	9596529	0.009673
317110430	348817	1788	6348.969622	31697	6	0.357072	31875	13	0.989107	9585910	0.009624
317162140	360058	1907	6233.191994	31770	15	0.610093	31884	0	0.481023	9575445	0.009466
317010199	405427	2146	6328.054551	31742	2	0.493754	31827	60	0.562796	9565454	0.010423
316886936	418547	2199	6497.810104	31790	14	0.692985	30869	346	0.734855	9555622	0.011196
316951343	389553	2060	6495.364396	31905	8	0.813809	30061	407	0.839202	9545926	0.010888
317028643	374806	1940	6369.241209	31926	5	0.394893	30806	140	0.902483	9535701	0.010891
npatches	nstrain	runtime	dt	init_x	init_y	init_y_blood	init_z	init_S	beta0	beta1	beta2	beta3	mean_beta	B	d	delta	delta_blood	b[0]	mut	m	CTL	c	g	epsilon	k	het	lambda	rho	omega	x_max	patch.dyna	DELTA	A	VA
10000	1	100.000000	0.001000	21900	9499	5000000	0.001000	10000000	8.886271	11.952282	12.209852	11.067050	9	800000000	0.010000	1.000000	432.000000	80000	0.000050	0.004800	0	0.500000	0.000000	2.500000	11.000000	0.500000	0.001000	0.001000	0.010000	31872	0	10.000000	7.000000	1.000000
sus	inf	inf_blood	z	x[0]	y[0][0]	z[0]	x[1]	y[1][0]	z[1]	S[0]	synchrony
219000000	94990000	5000000	10.000000	21900	9499	0.001000	21900	9499	0.001000	10000000	0.000000
198366595	34274635	178679	3941.516320	19450	3396	0.394152	15970	4707	0.394152	10381211	0.000000
278324831	6293520	32863	6325.803353	28433	409	0.632580	24819	1335	0.632580	10472368	0.000000
305242504	1829570	9577	7765.166893	31292	53	0.777177	28493	435	0.777177	10490635	0.000000
314030510	592885	3102	7909.022135	31818	4	0.864868	30718	152	0.864868	10487210	0.000000
317044786	209380	1087	6173.250962	31793	0	0.660664	31691	56	0.918048	10475680	0.000000
318052516	95916	484	4771.918805	31549	0	0.495215	31692	7	0.950300	10461573	0.000000
318265673	115256	578	4172.735688	31928	10	0.455377	31848	5	0.969859	10447019	0.000000
317723181	331567	1720	4605.017680	31917	10	0.669711	31949	22	0.478214	10433323	0.000000
315763232	895148	4664	6040.254285	31502	3	0.781622	31768	30	0.683560	10424174	0.000000
314539730	902919	4747	7258.782760	31772	23	0.715554	31359	96	0.808094	10419396	0.000000
316216501	387637	2055	6998.994258	31732	10	0.827496	31261	50	0.883617	10410847	0.000000
317622487	160154	819	5485.705585	31780	8	0.895384	31897	8	0.929419	10398113	0.000000
318053980	144498	772	4604.395584	31788	4	0.530917	31763	0	0.458989	10384121	0.000000
317639838	323915	1673	4866.367684	31840	11	0.557551	31891	40	0.364703	10370979	0.000000
316251021	706296	3629	6009.508424	31713	1	0.645391	30290	584	0.614721	10361001	0.000000
315582969	669862	3435	6944.158328	31775	1	0.589544	29107	560	0.766346	10353588	0.000000
316658826	334916	1820	6572.837998	31800	4	0.744833	30179	240	0.858299	10343685	0.000000
317681543	169710	885	5400.956918	31968	4	0.546443	31267	50	0.914065	10330982	0.000000
317971251	183865	945	4758.298535	31901	0	0.480417	31712	3	0.947884	10317335	0.000000
317417562	381172	2044	5132.847128	31817	12	0.576428	31922	7	0.523171	10304875	0.000000
316221244	668148	3433	6181.153118	31912	20	0.639830	31758	24	0.710825	10295248	0.000000
316012975	550477	2912	6816.716322	31927	1	0.686051	31890	25	0.824628	10286802	0.000000
317022855	280892	1449	6254.148587	31836	3	0.458326	31731	2	0.528981	10276007	0.000000
317769376	172533	944	5163.029472	31930	22	0.587934	31894	4	0.292032	10263315	0.000000
317791643	244078	1289	4875.160286	32081	1	0.311387	31025	471	0.570650	10250149	0.000000
317076625	461827	2381	5519.385204	32002	1	0.242100	29331	559	0.739618	10238465	0.000000
316259416	588616	3052	6407.094019	31922	16	0.366853	30649	156	0.842090	10228948	0.000000
316581653	402378	2163	6535.609846	31720	43	0.616025	31661	29	0.904235	10219189	0.000000
317444366	223234	1176	5763.255800	31727	9	0.767136	31884	1	0.789400	10207178	0.000000
317788439	199352	1040	5076.277028	31816	13	0.858779	31778	5	0.312122	10194168	0.000000
317529516	317750	1636	5165.841254	31925	6	0.324923	31552	103	0.582833	10181648	0.000000
316744056	516711	2661	5918.900751	31764	15	0.590596	31070	225	0.747007	10170894	0.000000
316416068	501042	2517	6516.583372	31951	4	0.751715	31306	102	0.846571	10161708	0.000000
317052200	300511	1633	6210.499042	31875	10	0.653057	31577	44	0.906952	10150765	0.000000
317673503	199711	1077	5384.868296	31828	0	0.383083	31827	7	0.934659	10138543	0.000000
317779056	229429	1220	5008.079122	31761	3	0.478377	31847	0	0.292134	10126045	0.000000
317255239	399994	2029	5425.306301	31942	3	0.463495	31792	114	0.535847	10114333	0.000000
316498187	544801	2879	6233.629839	31894	3	0.666408	30689	308	0.718512	10104519	0.000000
316594113	417955	2174	6477.142431	31923	0	0.400505	31038	133	0.829290	10095066	0.000000
317333854	249318	1338	5828.202782	31842	18	0.543668	31425	69	0.896472	10083366	-1.#IND00
317712968	216328	1092	5209.424784	31846	18	0.723255	31970	17	0.937215	10070895	-1.#IND00
317538791	307200	1541	5215.382893	32010	1	0.488149	31813	7	0.961924	10058689	0.023978
316784049	517126	2653	5871.463017	32056	8	0.473767	31999	7	0.834416	10048151	0.032426
316383125	513265	2653	6478.960459	31838	0	0.330153	31893	26	0.743080	10039209	0.029595
316967670	324376	1724	6272.333317	31732	13	0.542224	31924	1	0.630928	10029032	0.026327
317580414	213754	1075	5467.832414	31617	1	0.656070	31859	41	0.770457	10017065	0.043007
317711231	242193	1278	5105.083058	31750	0	0.190923	31900	7	0.860792	10004522	0.038658
317224363	395570	2029	5483.955314	31973	13	0.361488	32024	5	0.435044	9993145	0.040460
316613377	510164	2632	6163.385076	31626	44	0.612771	31394	143	0.657380	9983253	0.048813
316754325	394352	2021	6362.945570	31613	19	0.765163	31101	133	0.792216	9973206	0.046712
317337568	252781	1326	5834.019722	32011	11	0.857582	31705	6	0.873989	9961554	0.047039
317675746	224190	1180	5213.909703	31957	1	0.240316	32014	2	0.513468	9949088	0.049529
317395824	347449	1838	5320.651305	31759	13	0.282568	31594	34	0.592470	9937246	0.045857
316776919	493454	2544	5958.546500	31498	32	0.564910	31639	84	0.752852	9927023	0.042824
316570118	460481	2415	6393.878727	31538	11	0.736137	31290	52	0.850116	9917485	0.037648
317169026	286871	1519	6073.404331	31955	5	0.409099	31666	40	0.909102	9907032	0.037955
317694893	201084	1011	5339.116569	31968	5	0.641645	31938	7	0.944874	9894541	0.040028
317612796	275742	1514	5112.323390	31991	0	0.420436	32064	7	0.569573	9882273	0.041786
316974495	463115	2369	5695.781749	31890	14	0.444567	31782	79	0.738966	9871580	0.052208
316437984	529949	2689	6384.080004	31752	19	0.663155	31388	48	0.841694	9862649	0.047275
316781708	368662	1898	6372.391644	31740	0	0.591327	31615	16	0.903995	9852815	0.044785
317480609	227781	1116	5665.246281	31573	3	0.517659	31597	0	0.602683	9841349	0.045742
317736715	220951	1149	5121.808802	31923	2	0.693717	31799	0	0.197227	9829115	0.044333
317428712	343637	1839	5292.381459	32012	8	0.588450	31294	316	0.490656	9817444	0.042762
316781856	495089	2582	6007.151332	31962	14	0.668340	28686	789	0.691106	9807394	0.042966
316535508	466474	2540	6442.635325	31836	1	0.773385	29566	399	0.812670	9798429	0.040479
317064770	304901	1601	6105.029503	31803	14	0.844055	30920	141	0.886393	9787936	0.039740
317599706	219182	1091	5425.763872	31970	0	0.288416	31739	10	0.931102	9776117	0.040655
317659640	253507	1309	5166.254973	31979	1	0.183271	31857	1	0.322616	9764246	0.038459
317212310	400118	2037	5525.413376	31701	6	0.281397	31491	128	0.557366	9753302	0.038615
316636025	503232	2610	6188.234378	31867	14	0.564200	30461	337	0.731563	9743654	0.040549
316704314	411162	2211	6398.708255	31772	11	0.735707	30350	228	0.837205	9734420	0.040035
317311144	263549	1333	5841.036556	31834	2	0.463811	31417	48	0.901272	9723489	0.040398
317646440	230785	1233	5299.967433	31797	4	0.331470	31700	38	0.940126	9711620	0.041417
317477279	313999	1565	5313.709952	31748	9	0.594567	31851	8	0.725953	9699863	0.040663
316936732	447360	2386	5871.129421	31763	0	0.402101	31922	26	0.788073	9689731	0.038683
316761913	427691	2261	6246.206059	31807	18	0.359220	31882	0	0.820999	9679986	0.039299
317147008	311278	1577	6021.819503	31802	20	0.611396	31775	0	0.220181	9669698	0.038479
317489292	256170	1314	5546.663291	31857	15	0.764329	31094	306	0.480823	9658160	0.039423
317456185	295942	1538	5422.931238	31803	3	0.486669	27808	995	0.685143	9646913	0.038335
317207871	373002	1962	5677.282389	31803	3	0.630214	29747	165	0.809053	9636026	0.037395
316912621	424119	2167	6006.060787	32165	8	0.775741	31661	27	0.884199	9625959	0.036531
316991613	363652	1923	6096.533829	31703	5	0.654435	31774	9	0.929772	9616150	0.035866
317311176	294531	1557	5797.670795	31784	0	0.433587	31743	13	0.753616	9605689	0.035461
317427184	289561	1468	5533.189948	31947	14	0.532248	31996	4	0.754100	9594610	0.035000
317243796	350367	1822	5608.011580	31986	8	0.716329	31871	13	0.692521	9583761	0.035666
316993534	395496	2026	5923.739851	31946	9	0.640960	32011	3	0.813528	9573430	0.035282
317002588	374404	1981	6027.358878	31893	1	0.499024	32080	9	0.422595	9563600	0.034743
317228955	302970	1554	5862.552275	31856	13	0.443163	31143	305	0.649830	9553122	0.033608
317441298	275300	1390	5576.833222	31673	26	0.662304	30068	394	0.787638	9541644	0.033173
317399002	308601	1622	5509.032657	31865	2	0.795202	30919	121	0.871212	9530627	0.032099
317189370	369039	1887	5731.277257	31825	8	0.833305	31554	16	0.921896	9520214	0.031740
316984588	397413	2139	5988.993807	31885	1	0.496202	31586	7	0.623925	9510086	0.031573
317138148	330494	1740	5965.291191	31998	4	0.423712	31721	5	0.771928	9500135	0.031163
317365608	279889	1492	5666.272824	31899	1	0.602323	31819	24	0.861684	9489312	0.031914
317439314	298355	1519	5488.324718	31856	7	0.331132	31681	5	0.916118	9478359	0.031507
317222980	364409	1873	5703.723070	31937	17	0.594362	31803	5	0.937832	9467866	0.033167
317003828	396751	2067	5949.979856	31952	11	0.753999	31803	8	0.557346	9457949	0.032464
317026122	360857	1901	6000.260288	32061	1	0.782810	31840	13	0.695631	9448182	0.032309
npatches	nstrain	runtime	dt	init_x	init_y	init_y_blood	init_z	init_S	beta0	beta1	beta2	beta3	mean_beta	B	d	delta	delta_blood	b[0]	mut	m	CTL	c	g	epsilon	k	het	lambda	rho	omega	x_max	patch.dyna	DELTA	A	VA
10000	1	100.000000	0.001000	21900	9499	5000000	0.001000	10000000	9.459807	12.859278	9.848383	5.000545	9	800000000	0.010000	1.000000	432.000000	80000	0.000050	0.004800	0	0.500000	0.000000	2.500000	12.000000	0.500000	0.001000	0.001000	0.010000	31872	0	10.000000	7.000000	1.000000
sus	inf	inf_blood	z	x[0]	y[0][0]	z[0]	x[1]	y[1][0]	z[1]	S[0]	synchrony
219000000	94990000	5000000	10.000000	21900	9499	0.001000	21900	9499	0.001000	10000000	0.000000
203601597	29820492	155942	3941.516320	19404	3084	0.394152	15774	4467	0.394152	10372213	0.000000
284713843	4472147	23259	6325.803353	28612	417	0.632580	24919	1116	0.632580	10446163	0.000000
309411660	1012981	5455	7681.630730	31324	17	0.777177	28645	452	0.777177	10453566	0.000000
316257821	234743	1225	6491.635650	31841	3	0.537409	31306	54	0.864868	10444254	0.000000
318117095	61424	309	4467.265002	31952	15	0.698621	31548	48	0.918048	10430270	0.000000
318491370	46301	245	3361.231477	31820	0	0.339858	32003	1	0.786495	10415101	0.000000
318321093	149845	802	3273.700356	31891	0	0.175251	32009	4	0.278124	10400265	0.000000
316712502	693867	3695	4755.686714	31686	34	0.341277	31107	383	0.562215	10388860	0.000000
313967975	1174218	6241	6560.719941	31642	69	0.600514	28928	676	0.734503	10384848	0.000000
315418255	485622	2492	7019.904221	31838	6	0.757730	30307	166	0.838988	10378711	0.000000
317582079	130657	656	5268.720602	31965	7	0.260276	31522	16	0.902354	10366136	0.000000
318318353	68035	395	3963.144705	31806	18	0.551391	31818	3	0.927936	10351573	0.000000
318244078	145448	772	3635.361916	31906	11	0.727939	32068	0	0.238465	10337351	0.000000
317206538	498641	2643	4650.614925	31782	0	0.323246	31905	3	0.232076	10325421	0.000000
315233629	888005	4551	6245.152901	31670	40	0.567015	31292	249	0.534289	10318313	0.000000
315855210	472080	2372	6746.136803	32018	20	0.737414	28677	784	0.717567	10311075	0.000000
317541549	146611	802	5321.855367	31775	6	0.688891	30186	227	0.828717	10298844	0.000000
318248302	84902	487	4039.710180	31932	0	0.250752	31465	52	0.896125	10284624	0.000000
318143763	176905	908	3857.761840	31890	0	0.191431	31734	0	0.618599	10270519	0.000000
317130844	496234	2629	4873.200299	31669	18	0.427341	31800	43	0.498669	10258682	0.000000
315699122	731565	3871	6239.433970	31768	9	0.652708	30767	327	0.695965	10250730	0.000000
316429274	369784	1880	6430.510381	31529	8	0.789383	30626	209	0.815617	10241766	0.000000
317759780	128999	680	5041.062381	31758	0	0.272192	31419	45	0.888180	10228994	0.000000
318218056	103225	540	4018.543472	31891	0	0.207760	31703	0	0.523794	10214883	0.000000
317923032	235206	1222	4138.187081	31873	0	0.168703	31545	1	0.351114	10201313	0.000000
316819179	555268	2802	5253.168218	31951	35	0.404775	31673	48	0.545182	10190191	0.000000
315916391	609399	3156	6332.900082	31573	66	0.639023	31344	167	0.724173	10182123	0.000000
316941967	277571	1507	6031.289408	31679	7	0.702108	31568	71	0.832724	10171943	0.000000
317978291	109945	601	4681.373721	31645	1	0.425308	32074	4	0.898554	10158783	0.000000
318230798	124690	650	3928.280965	31627	1	0.182065	31843	14	0.938478	10144534	0.000000
317624600	338188	1715	4426.117912	31659	58	0.492020	31997	7	0.809646	10131508	0.000000
316204955	673198	3563	5737.470598	31768	9	0.691933	31716	0	0.463150	10122033	0.000000
316063107	506425	2688	6501.092926	31852	5	0.813171	31314	50	0.633253	10114050	0.000000
317349896	191014	1008	5577.562114	31799	1	0.774499	31538	76	0.777584	10102847	0.000000
318124304	96067	460	4294.657717	31739	10	0.432811	31777	16	0.865115	10089262	0.000000
318086282	182743	929	3991.511606	31842	8	0.656025	31937	0	0.438361	10075798	0.000000
317168695	465095	2462	4918.669230	31907	10	0.775777	32023	57	0.483254	10064187	0.000000
316014769	645400	3359	6121.710629	31778	2	0.777684	30773	354	0.686617	10055895	0.000000
316646351	341806	1780	6238.415947	31729	3	0.740044	29912	321	0.809947	10046633	0.000000
317781898	132975	682	4981.296380	31766	0	0.479475	31489	60	0.884742	10033934	-1.#IND00
318175398	121178	616	4069.696171	31758	3	0.639793	31603	13	0.930101	10020276	-1.#IND00
317822463	264234	1350	4286.723665	31907	5	0.309589	31798	8	0.936894	10007093	-1.#IND00
316720600	561079	2882	5418.793947	31862	34	0.581297	31745	53	0.681912	9996861	0.152963
316135525	538625	2834	6308.068809	31909	10	0.746075	31628	29	0.807094	9988590	0.121173
317182634	233997	1235	5775.853005	31939	2	0.524144	31767	20	0.883011	9977980	0.120078
318040715	111199	552	4547.821854	31752	0	0.194943	31841	0	0.440388	9965050	0.132805
318104771	157335	858	4040.227887	31783	7	0.350437	31925	31	0.414104	9951533	0.141011
317443149	383122	2092	4703.116141	31926	10	0.606070	29821	729	0.644680	9939445	0.135138
316291306	616253	3278	5884.385597	31833	9	0.761099	29520	411	0.784515	9930354	0.166214
316455946	407790	2207	6280.141587	31764	5	0.420835	31052	89	0.869318	9921640	0.150809
317619832	161508	822	5256.508618	32010	2	0.383450	31556	6	0.920747	9910134	0.160433
318158151	109014	550	4208.735931	31796	4	0.548948	31769	5	0.353538	9896379	0.168126
317947000	220191	1139	4161.675184	31692	4	0.726458	31164	322	0.607950	9882939	0.159731
316985444	505153	2647	5161.077893	31709	4	0.345896	29472	477	0.762239	9872031	0.160906
316082068	590036	2994	6213.501475	31642	20	0.603315	30584	165	0.855809	9864046	0.159695
316907892	286818	1475	6024.196942	31906	3	0.643083	31574	30	0.912555	9854268	0.154696
317922680	121847	635	4779.439762	31845	2	0.377448	31828	9	0.946968	9841588	0.162718
318189592	126265	688	4039.676061	31990	8	0.622450	31896	5	0.795479	9828283	0.161263
317645823	316731	1640	4416.305040	31971	2	0.771033	31834	4	0.865528	9815853	0.154388
316433182	606117	3218	5634.509566	32091	3	0.350557	31823	15	0.819596	9806721	0.159041
316272531	474767	2418	6340.681733	31773	32	0.606142	31807	8	0.733180	9798868	0.154684
317391173	190584	966	5536.625134	31797	13	0.761143	31838	11	0.838186	9787719	0.153220
318139651	101378	556	4306.500873	31816	2	0.724845	31834	4	0.744893	9774454	0.159115
318097580	177194	938	3971.208284	32002	0	0.195060	31747	38	0.845289	9761176	0.155090
317224575	450333	2367	4870.878465	32017	21	0.315606	31873	8	0.906175	9749895	0.152408
315996643	668572	3522	6106.515417	31640	35	0.584946	31916	4	0.943099	9741804	0.152222
316526576	361482	1886	6308.894796	31515	12	0.748288	31931	17	0.945362	9733170	0.148332
317763727	130822	724	5032.805936	31946	0	0.288120	31740	2	0.966865	9720991	0.150972
318237359	107110	571	4046.463108	31765	0	0.333645	31864	10	0.979905	9707614	0.150021
317896602	249999	1275	4187.178324	31749	19	0.415664	32065	0	0.341081	9694887	0.144894
316737028	566989	2891	5338.524968	31867	13	0.645626	31703	39	0.572691	9684724	0.144356
315939776	593394	3168	6344.564347	31681	4	0.755837	31226	203	0.740856	9677444	0.141384
317003306	257134	1358	5962.213755	31952	16	0.543774	31052	126	0.842841	9667811	0.140725
317973129	109194	599	4637.679511	31813	10	0.392329	31597	6	0.904690	9655296	0.143399
318201662	130984	675	3968.014365	31664	29	0.631475	31903	13	0.527971	9642128	0.145808
317637084	334646	1723	4461.880751	32007	4	0.776506	31770	65	0.713736	9629810	0.142669
316221055	661738	3400	5751.161273	31950	6	0.554018	31517	49	0.826394	9621561	0.144768
316190481	474391	2619	6453.273838	31941	5	0.597700	31683	42	0.894716	9614174	0.140820
317442268	180987	958	5506.995873	32075	11	0.700599	31846	1	0.877555	9603270	0.143726
318147943	101133	526	4281.474821	31738	0	0.243085	32039	0	0.203809	9590609	0.145754
318117114	176720	920	3992.853893	31730	46	0.423517	31994	0	0.168508	9577736	0.142395
317244979	446858	2272	4855.596904	31631	51	0.650389	31404	263	0.441563	9566943	0.138208
316005138	657989	3412	6100.446696	32033	8	0.647041	26766	1294	0.661333	9559309	0.139155
316541601	368466	1918	6294.313777	31776	2	0.647123	28851	399	0.794614	9550800	0.136884
317732372	138782	715	5059.523367	31666	2	0.308567	30742	99	0.875443	9539226	0.140227
318176691	110248	569	4077.983985	31810	13	0.580677	31617	9	0.924462	9526284	0.140957
317876448	259963	1427	4184.624371	31823	2	0.678055	31812	8	0.954189	9513932	0.137751
316704913	566349	2913	5365.768643	31707	7	0.587538	31791	0	0.545823	9504326	0.141295
316069924	557587	2874	6322.055762	31921	4	0.388667	31437	181	0.612037	9497028	0.139031
317117465	246613	1231	5871.913641	31689	10	0.629254	30474	259	0.764718	9487166	0.139081
317987490	118250	631	4626.369187	31923	16	0.775159	31021	134	0.857312	9474647	0.140087
318114970	156106	826	4108.006788	31964	0	0.403275	31628	2	0.913466	9461848	0.136983
317544984	352944	1810	4666.525251	31694	26	0.295831	31994	32	0.452396	9450444	0.134797
316467174	572592	2957	5765.000162	31636	12	0.572953	30475	492	0.667903	9441816	0.135157
316580224	395905	2109	6173.993346	31850	3	0.441775	29761	381	0.798598	9433371	0.132965
317604089	169220	869	5294.099138	31968	28	0.459183	30813	111	0.877859	9422242	0.133178
318101671	119862	613	4300.873816	32088	15	0.672019	31585	38	0.925927	9409568	0.133809
317952919	213762	1060	4221.845417	31813	4	0.801094	31668	0	0.538128	9397339	0.131427
317079978	463516	2476	5124.008107	31668	1	0.364933	31407	83	0.535413	9386979	0.129699
npatches	nstrain	runtime	dt	init_x	init_y	init_y_blood	init_z	init_S	beta0	beta1	beta2	beta3	mean_beta	B	d	delta	delta_blood	b[0]	mut	m	CTL	c	g	epsilon	k	het	lambda	rho	omega	x_max	patch.dyna	DELTA	A	VA
10000	1	100.000000	0.001000	21900	9499	5000000	0.001000	10000000	5.117740	8.163332	12.184306	10.795543	9	800000000	0.010000	1.000000	432.000000	80000	0.000050	0.004800	0	0.500000	0.000000	2.500000	13.000000	0.500000	0.001000	0.001000	0.010000	31872	0	10.000000	7.000000	1.000000
sus	inf	inf_blood	z	x[0]	y[0][0]	z[0]	x[1]	y[1][0]	z[1]	S[0]	synchrony
219000000	94990000	5000000	10.000000	21900	9499	0.001000	21900	9499	0.001000	10000000	0.000000
209431897	25679533	134685	3941.516320	26555	1028	0.394152	21675	2355	0.394152	10358109	0.000000
290363119	3092719	16359	6325.803353	31341	30	0.632580	29895	137	0.632580	10416360	0.000000
312460566	514832	2621	7244.398710	31844	1	0.577568	31679	6	0.777177	10415866	0.000000
317512958	78932	426	5045.202041	31913	0	0.300408	31978	0	0.406594	10402812	0.000000
318537128	20177	93	3154.117991	31860	0	0.173295	31933	19	0.533647	10387611	0.000000
318568655	41846	235	2454.391344	32060	0	0.166995	31838	0	0.537120	10372527	0.000000
318095259	224129	1188	3070.208920	31785	3	0.288523	32027	1	0.283721	10358277	0.000000
316077424	819154	4300	5005.144816	31927	2	0.354249	31872	10	0.517314	10348504	0.000000
314978450	710863	3611	6480.438838	31781	6	0.542226	31934	4	0.707273	10342986	0.000000
317112109	177519	910	5585.197836	31974	3	0.336121	32042	0	0.511501	10332196	0.000000
318320602	47383	258	3800.847406	31866	0	0.203211	32195	10	0.380863	10317667	0.000000
318454159	68735	357	3014.189541	31730	0	0.168478	31964	8	0.624521	10302689	0.000000
317954608	256363	1314	3551.930833	31768	0	0.168745	31860	1	0.367479	10288835	0.000000
316404902	646893	3409	5163.639225	31660	4	0.292721	31921	2	0.456249	10278714	0.000000
316036278	493539	2558	6160.740953	31773	2	0.294899	31926	6	0.611103	10270606	0.000000
317549989	135911	736	5107.011689	31867	1	0.234279	31813	0	0.226126	10258616	0.000000
318358956	55197	311	3617.671787	31809	0	0.170018	31924	1	0.178096	10244195	0.000000
318330096	112414	567	3191.569351	31545	1	0.166833	31871	3	0.484345	10229777	0.000000
317634747	338758	1739	4060.775345	31775	1	0.272846	31870	9	0.336583	10216591	0.000000
316277650	616728	3222	5512.395775	31848	4	0.441247	31744	4	0.464496	10206857	0.000000
316654606	337640	1751	5896.502681	31794	2	0.479089	31743	4	0.353730	10197615	0.000000
317909160	95528	491	4565.800542	31883	3	0.191587	31996	0	0.211119	10184619	0.000000
318362970	68670	341	3458.014096	32100	7	0.387059	32090	0	0.168870	10170140	0.000000
318175273	165657	872	3422.864610	31934	0	0.186030	31908	0	0.166776	10155836	0.000000
317202066	450993	2380	4579.218568	31664	4	0.338215	31826	11	0.249008	10143861	0.000000
316260305	540685	2797	5782.106994	31838	2	0.488579	31748	12	0.544557	10134597	0.000000
317169933	219212	1134	5525.868958	31876	0	0.308754	31855	4	0.723794	10123854	0.000000
318178402	71640	338	4096.476347	31738	0	0.321034	31972	0	0.229362	10110363	0.000000
318373145	79721	431	3291.778019	31835	0	0.179092	31781	5	0.356245	10096027	0.000000
318016606	220548	1154	3634.419203	31771	0	0.167283	31911	0	0.223903	10082403	0.000000
316864413	520402	2625	4934.163891	31631	6	0.488099	31911	13	0.331237	10071542	0.000000
316323212	471335	2440	5910.111699	31846	4	0.487448	31978	7	0.594425	10062884	0.000000
317529461	156388	846	5140.309921	31782	0	0.352284	31807	2	0.354869	10051077	0.000000
318281329	65489	343	3809.420431	31972	1	0.189331	31765	3	0.331869	10037152	0.000000
318339995	105601	540	3313.192782	32008	0	0.167790	31936	3	0.335949	10023079	0.000000
317780987	294501	1589	4027.873450	31769	6	0.228481	31929	2	0.565241	10009984	0.000000
316640549	542506	2825	5325.120138	31868	2	0.295267	31613	0	0.471584	9999914	0.000000
316755845	335267	1817	5806.658150	31857	7	0.472174	31982	2	0.579043	9990163	0.000000
317893804	102415	548	4601.785460	31765	1	0.224303	31667	0	0.329769	9977661	0.000000
318360995	69565	353	3489.909917	32013	0	0.177410	31782	0	0.174751	9963560	-1.#IND00
318145987	174768	926	3499.493747	31710	0	0.276939	32020	4	0.358478	9950100	-1.#IND00
317232223	431591	2311	4619.709131	32127	5	0.367685	31917	0	0.220327	9938614	0.232957
316451699	494785	2635	5709.512137	32008	10	0.550333	31934	17	0.484171	9929685	0.177613
317319540	209048	1092	5393.667158	32012	0	0.346499	31644	0	0.311832	9918912	0.152738
318203518	77647	442	4058.227029	31897	0	0.175580	31915	19	0.438261	9905588	0.168732
318338212	92442	520	3387.045683	31917	2	0.259494	31837	0	0.229581	9891503	0.164869
317919229	243327	1259	3810.434261	31942	2	0.315288	31939	1	0.256708	9878355	0.145118
316714669	545487	2902	5115.285511	31931	2	0.252368	31593	10	0.419531	9868059	0.161586
316466159	422649	2226	5869.543028	31758	0	0.397587	31718	3	0.602835	9859421	0.151429
317634534	143573	761	4972.806296	31828	5	0.331793	31777	2	0.326138	9847713	0.147435
318302603	69907	363	3730.524487	31765	2	0.236338	32259	6	0.274757	9833932	0.160378
318264871	136294	703	3436.163885	31791	0	0.171441	31852	1	0.531908	9820212	0.154633
317491028	368750	1875	4332.863106	31896	5	0.246686	31678	6	0.317706	9808166	0.148952
316429749	542478	2851	5559.763339	31891	3	0.329911	31778	30	0.586219	9799498	0.149338
317013948	263453	1333	5640.563282	31845	1	0.520089	31955	1	0.619218	9789557	0.139829
318040972	87466	463	4350.779245	31965	0	0.208599	31890	0	0.275948	9776620	0.145343
318351074	84925	455	3474.618460	31674	1	0.168745	31816	1	0.244336	9762785	0.154547
318035105	208384	1148	3690.433166	31863	1	0.177192	31641	2	0.253911	9749697	0.149219
317045714	466146	2497	4867.869143	32147	5	0.316019	31905	2	0.485507	9738852	0.146381
316562572	428832	2341	5728.671671	31837	2	0.420276	31863	4	0.503887	9729806	0.141097
317536210	163570	890	5112.561683	31989	0	0.185459	31767	10	0.454510	9718478	0.137296
318260412	73885	392	3861.702526	31842	3	0.202728	31751	0	0.375122	9705082	0.142387
318285640	127675	652	3474.348187	32122	0	0.193232	31886	0	0.176998	9691690	0.144148
317607845	328147	1755	4201.911442	32035	2	0.199816	31997	3	0.203570	9679655	0.141795
316618910	511969	2652	5412.707230	31880	2	0.462674	31778	10	0.517001	9670092	0.140438
316942410	293292	1536	5664.271531	31993	1	0.287092	32033	3	0.467073	9660370	0.135529
317988890	98207	490	4466.987647	31676	1	0.214898	31646	1	0.207738	9648008	0.140404
318334477	86619	439	3571.974341	31697	7	0.455291	32037	0	0.310908	9634330	0.140102
318023308	212422	1098	3724.133642	31923	3	0.222101	31872	3	0.211459	9621742	0.136638
317030148	470840	2450	4866.259279	31855	3	0.281030	31779	11	0.448201	9610901	0.138885
316599632	425493	2138	5755.047998	31843	0	0.236039	31849	5	0.465378	9602177	0.138220
317568572	160028	816	5070.061894	31743	1	0.346707	31862	0	0.443777	9591079	0.140303
318255591	74313	360	3879.264055	32018	0	0.205929	31704	0	0.192749	9578027	0.142921
318292076	113889	605	3412.705908	31759	0	0.168613	31861	7	0.329388	9564702	0.141736
317723097	300202	1598	4052.419568	31934	2	0.356353	31771	2	0.367781	9552809	0.137405
316637567	527917	2696	5321.009946	32051	1	0.289258	31873	8	0.442498	9543516	0.136030
316766633	333710	1749	5739.098088	31664	3	0.392293	31675	2	0.364502	9534405	0.134331
317903434	106362	572	4632.302361	31901	0	0.206041	32025	5	0.432608	9522529	0.133815
318353820	75978	384	3553.073426	31859	2	0.304595	31675	0	0.193545	9509357	0.137784
318148769	171174	913	3533.004369	31584	2	0.578268	32063	1	0.167999	9496336	0.134050
317294027	416599	2123	4595.174092	31830	0	0.244369	31577	10	0.493387	9485212	0.134167
316453222	501611	2616	5703.493572	31700	1	0.251888	31982	0	0.462451	9476592	0.132008
317282045	205290	1114	5395.134714	31922	0	0.358399	32303	3	0.294646	9466480	0.130912
318181671	72146	379	4047.519524	31769	1	0.179925	31590	0	0.511213	9453662	0.133998
318358951	92496	471	3343.848074	31817	1	0.167324	31755	2	0.440133	9440283	0.135017
317897565	259885	1354	3807.989467	31964	1	0.187115	31758	7	0.321231	9427910	0.132409
316743891	529632	2687	5137.664423	31947	2	0.305030	31919	1	0.482504	9418252	0.135868
316578792	388748	2084	5838.224409	31651	4	0.526409	32084	1	0.299877	9409952	0.133388
317760196	125597	643	4854.149068	31762	1	0.196395	31931	7	0.455261	9398559	0.132573
318358198	66315	329	3638.821852	32015	0	0.226825	31958	0	0.564703	9385681	0.133638
318276732	130932	676	3356.807307	31802	1	0.181744	31828	1	0.265088	9372444	0.133087
317528875	357296	1881	4259.860111	31768	5	0.241761	31894	4	0.468378	9360864	0.131038
316377976	564705	2936	5584.924335	31777	7	0.540163	31833	0	0.403641	9352500	0.134626
316944105	277435	1413	5671.476253	31953	1	0.273417	31797	2	0.541282	9343595	0.132998
318033365	89695	457	4376.356943	31819	1	0.288409	31626	12	0.713926	9331575	0.133500
318376265	79928	433	3481.837513	31892	0	0.172701	31846	1	0.282919	9318506	0.136393
318047933	202778	1045	3641.195001	31790	2	0.272110	31787	0	0.172428	9305860	0.134801
317026762	479377	2530	4833.834917	31824	0	0.223417	31801	24	0.417537	9295668	0.136277
316464623	462580	2379	5815.317817	31933	5	0.501825	31644	9	0.646763	9287640	0.133472
npatches	nstrain	runtime	dt	init_x	init_y	init_y_blood	init_z	init_S	beta0	beta1	beta2	beta3	mean_beta	B	d	delta	delta_blood	b[0]	mut	m	CTL	c	g	epsilon	k	het	lambda	rho	omega	x_max	patch.dyna	DELTA	A	VA
10000	1	100.000000	0.001000	21900	9499	5000000	0.001000	10000000	11.464021	4.527339	13.049733	8.959496	9	800000000	0.010000	1.000000	432.000000	80000	0.000050	0.004800	0	0.500000	0.000000	2.500000	14.000000	0.500000	0.001000	0.001000	0.010000	31872	0	10.000000	7.000000	1.000000
sus	inf	inf_blood	z	x[0]	y[0][0]	z[0]	x[1]	y[1][0]	z[1]	S[0]	synchrony
219000000	94990000	5000000	10.000000	21900	9499	0.001000	21900	9499	0.001000	10000000	0.000000
213709409	22412703	116936	3941.516320	18431	3061	0.394152	27615	716	0.394152	10350552	0.000000
294651845	2130118	11337	6325.741243	28121	383	0.632580	31259	8	0.632580	10396743	0.000000
314417903	250549	1308	6506.156927	31313	36	0.777177	31882	1	0.534069	10390757	0.000000
318086048	26351	130	3936.945968	31738	0	0.545947	31801	0	0.200796	10376394	0.000000
318613812	12140	70	2391.445810	32025	0	0.185465	31922	0	0.172519	10361209	0.000000
318597889	41630	215	2172.073950	32014	0	0.167598	32126	0	0.166957	10345925	0.000000
318088536	218640	1143	2945.513221	31291	153	0.452622	31910	3	0.290593	10331798	0.000000
316570970	602033	3133	4760.600630	31428	93	0.668040	31796	5	0.376030	10321341	0.000000
316337253	400226	2059	5760.715931	31701	17	0.798681	31855	2	0.468531	10312529	0.000000
317865636	81319	476	4516.000472	32015	1	0.233412	31947	3	0.403015	10299606	0.000000
318492515	32728	155	3044.603070	31997	0	0.169975	31777	1	0.237543	10284649	0.000000
318494864	69035	343	2632.569897	31865	4	0.223360	31858	1	0.201222	10269700	0.000000
317961817	247436	1298	3407.966829	31608	49	0.529003	31936	3	0.397584	10255872	0.000000
316774964	490124	2552	4901.949625	31717	14	0.714362	32126	0	0.227528	10245263	0.000000
317001566	276096	1436	5389.064169	31988	8	0.517534	32055	1	0.307842	10234400	0.000000
318114980	70557	386	4141.752152	31843	32	0.707406	31605	4	0.217609	10220703	0.000000
318473589	46643	235	3017.232199	31963	1	0.491437	32017	1	0.214994	10205948	0.000000
318347419	115387	601	2961.240269	31745	17	0.602273	31975	0	0.189699	10191476	0.000000
317699040	305163	1582	3937.399655	31708	1	0.556373	31886	2	0.192220	10178592	0.000000
316946420	391421	2012	5076.742532	31805	32	0.345294	31651	0	0.371410	10167753	0.000000
317556704	173449	939	4906.951300	31576	104	0.602951	31928	3	0.418008	10155935	0.000000
318268455	58133	319	3694.755302	31823	29	0.759207	32054	0	0.188957	10141713	0.000000
318409891	73231	434	3001.837562	31839	1	0.398896	31865	2	0.205298	10126971	0.000000
318123120	172225	869	3347.261174	31829	24	0.618208	31775	1	0.176744	10112965	0.000000
317394786	359191	1890	4433.130232	31799	31	0.768460	32057	0	0.167214	10100866	0.000000
317151316	297578	1461	5115.930161	31647	4	0.500508	31779	6	0.326602	10089868	0.000000
317897873	110187	589	4392.227945	31709	32	0.697081	31869	1	0.209074	10076861	0.000000
318361053	65135	341	3415.284528	31839	0	0.389006	31730	3	0.268359	10062645	0.000000
318355789	100777	493	3146.233042	31794	43	0.433948	31813	0	0.179198	10048329	0.000000
317887539	244790	1271	3772.325757	31575	16	0.656715	31916	3	0.353337	10035116	0.000000
317144123	373542	1869	4825.622025	31993	3	0.447581	31928	0	0.219271	10023904	0.000000
317430279	204210	1072	4960.490534	31948	0	0.405244	31856	0	0.216394	10012333	0.000000
318179463	76844	401	3928.755892	31727	3	0.385008	31854	0	0.194528	9998814	0.000000
318387022	74859	388	3187.881874	31818	5	0.627035	32017	0	0.202177	9984504	0.000000
318171658	162075	829	3378.368686	31812	3	0.316595	31889	0	0.168427	9970761	0.000000
317499782	325045	1678	4342.918379	31844	21	0.585546	31857	0	0.292611	9958687	0.000000
317230288	294834	1531	5034.935865	31812	0	0.443038	31959	1	0.245822	9947538	0.000000
317882013	118568	635	4461.826249	31717	6	0.302712	31866	2	0.460770	9934832	0.000000
318310696	68605	359	3479.217607	31795	38	0.577126	31937	1	0.187169	9920996	0.000000
318277780	117513	602	3255.494552	31880	11	0.743546	32162	0	0.167683	9906888	-1.#IND00
317834403	240585	1281	3912.732391	31790	13	0.532715	31742	2	0.369357	9894133	-1.#IND00
317336396	317307	1548	4745.380398	31944	4	0.716613	31863	2	0.379871	9882655	-1.#IND00
317658011	176823	978	4720.401428	31928	2	0.464999	31883	1	0.332612	9870891	0.066790
318221269	80556	424	3843.617180	32017	0	0.182282	31920	3	0.363558	9857734	0.075226
318332591	92820	492	3297.804842	31845	10	0.222551	32000	2	0.181615	9843828	0.107306
318034812	191036	929	3641.764729	31424	82	0.528512	31885	2	0.264201	9830743	0.092678
317474342	309273	1618	4493.107331	31591	24	0.714064	32022	1	0.491295	9818939	0.088376
317480759	229586	1159	4838.136426	31949	1	0.552195	32036	3	0.324151	9807463	0.081757
318074378	102869	541	4173.708253	32006	2	0.210286	31793	3	0.270417	9794469	0.089419
318317915	79301	407	3418.444248	31859	38	0.509374	31776	2	0.452247	9780664	0.095716
318183347	148174	738	3427.972459	32083	21	0.702457	31806	1	0.192978	9767420	0.088921
317681874	271357	1449	4160.996663	31801	2	0.532412	31921	0	0.202381	9755003	0.090061
317357657	293156	1561	4838.788498	31853	6	0.632996	31980	7	0.377836	9743962	0.082607
317777033	148441	752	4575.842228	31812	9	0.777428	32016	0	0.210681	9732033	0.081465
318277490	76500	404	3672.475327	31765	0	0.347995	31988	0	0.168848	9718622	0.083438
318313129	103978	490	3281.668065	31827	26	0.538183	31832	2	0.195704	9704721	0.077878
317909000	217254	1123	3712.703817	31867	15	0.719929	31839	2	0.433912	9691941	0.072890
317372254	318411	1584	4617.522855	31900	15	0.716655	31868	2	0.437317	9680571	0.072676
317542204	211218	1089	4831.908255	31828	22	0.435393	31811	1	0.267063	9669229	0.068503
318132634	87990	457	4043.500979	31475	47	0.657591	31968	0	0.274100	9656352	0.074280
318355980	78756	417	3320.522305	31903	1	0.471712	31736	1	0.195255	9642641	0.077675
318120811	160389	790	3425.243916	32006	0	0.181786	31910	2	0.318682	9629417	0.075530
317555662	306853	1631	4278.155968	31835	39	0.456634	31947	1	0.227199	9617814	0.076608
317289959	283887	1530	4942.202039	31875	30	0.670473	32037	1	0.180610	9607192	0.076010
317869294	125231	653	4438.939874	31721	15	0.800157	31775	3	0.423379	9595097	0.076031
318331342	68461	367	3515.372148	31850	1	0.390930	32065	0	0.218464	9581826	0.077260
318310679	106349	540	3212.862339	31735	3	0.607515	32016	2	0.180591	9568240	0.075651
317885676	237946	1234	3806.072749	31785	10	0.588387	31956	1	0.269954	9555788	0.073130
317340459	319938	1679	4729.818308	31906	2	0.668892	31908	4	0.364205	9544850	0.069719
317584204	196915	1008	4773.014679	31938	0	0.380182	31729	2	0.373707	9533741	0.067491
318167570	82832	433	3946.439517	31747	0	0.177249	31788	2	0.196265	9521111	0.066220
318364212	88059	476	3319.839238	31743	45	0.475089	31665	1	0.296009	9507762	0.068196
318052914	186178	984	3578.728001	31570	17	0.681665	31935	0	0.185203	9494993	0.066747
317507437	302214	1589	4423.320488	31947	5	0.478959	31970	0	0.197669	9483806	0.071352
317409750	243873	1249	4851.353314	31572	0	0.464234	32000	1	0.200188	9472902	0.069595
317984653	109960	585	4270.784016	31927	6	0.398795	32045	0	0.186703	9460798	0.072281
318331907	77865	413	3470.861083	31704	0	0.267421	31940	2	0.243053	9447537	0.071528
318203462	137045	686	3407.290504	31547	0	0.171660	32071	1	0.194358	9434671	0.067707
317764238	257800	1347	4060.873974	31937	68	0.365745	31797	0	0.234915	9422826	0.066212
317374639	287389	1489	4773.980244	31223	193	0.615353	31870	0	0.306845	9412117	0.065252
317780399	151616	760	4573.528383	31414	37	0.766729	31845	1	0.241403	9400566	0.064258
318259082	80581	405	3748.913743	31923	8	0.706609	31665	1	0.183942	9387804	0.065235
318317927	98213	493	3326.993408	32020	2	0.328017	31899	0	0.252110	9374632	0.066931
318037790	192581	937	3663.627417	31687	41	0.592472	31698	1	0.170901	9362272	0.064872
317465003	311916	1567	4504.392838	32094	10	0.752853	31847	3	0.258604	9351486	0.066538
317509290	215243	1058	4794.857599	31762	6	0.366024	32001	0	0.513588	9340776	0.065528
318074213	100800	539	4091.687993	31526	48	0.615522	31864	0	0.201258	9328645	0.065456
318330352	84113	462	3423.261488	31810	12	0.766832	31946	0	0.168381	9315643	0.067126
318193665	145242	756	3445.473820	31999	0	0.455838	31746	0	0.168408	9303140	0.067426
317680751	264496	1398	4153.524430	31990	1	0.231310	32074	7	0.297422	9291654	0.065935
317390888	281219	1464	4772.480417	31596	119	0.433345	31976	2	0.459104	9281366	0.066695
317825479	142207	768	4499.729844	31682	90	0.656349	31816	0	0.208683	9269851	0.066054
318277213	81549	402	3688.231885	31613	3	0.791591	31934	0	0.252269	9257219	0.066820
318300574	106725	547	3348.649208	31843	0	0.204848	31603	0	0.192719	9244262	0.066321
317940761	216490	1140	3778.087822	31934	17	0.326446	31744	0	0.169392	9232133	0.063736
317399710	316404	1622	4635.566964	31276	91	0.591520	31849	0	0.172032	9221503	0.065067
317554285	204592	1064	4797.095409	31675	18	0.752275	31983	0	0.347308	9210826	0.064355
318147170	88625	466	3995.793378	31762	1	0.634051	31819	2	0.347984	9198406	0.065834
318350335	90320	450	3324.417441	31762	0	0.243665	32036	0	0.177675	9185473	0.065961
npatches	nstrain	runtime	dt	init_x	init_y	init_y_blood	init_z	init_S	beta0	beta1	beta2	beta3	mean_beta	B	d	delta	delta_blood	b[0]	mut	m	CTL	c	g	epsilon	k	het	lambda	rho	omega	x_max	patch.dyna	DELTA	A	VA
10000	1	100.000000	0.001000	21900	9499	5000000	0.001000	10000000	11.832171	9.952220	5.840402	5.115860	9	800000000	0.010000	1.000000	432.000000	80000	0.000050	0.004800	0	0.500000	0.000000	2.500000	15.000000	0.500000	0.001000	0.001000	0.010000	31872	0	10.000000	7.000000	1.000000
sus	inf	inf_blood	z	x[0]	y[0][0]	z[0]	x[1]	y[1][0]	z[1]	S[0]	synchrony
219000000	94990000	5000000	10.000000	21900	9499	0.001000	21900	9499	0.001000	10000000	0.000000
219425108	19130603	100190	3941.516320	18170	2853	0.394152	20482	2231	0.394152	10337560	0.000000
298859713	1369191	7234	6324.003188	28347	251	0.632580	29785	123	0.632580	10371529	0.000000
315858359	104056	526	5511.279900	31449	25	0.777177	31600	0	0.392477	10361540	0.000000
318399849	9161	42	2927.703933	31764	0	0.285008	31854	10	0.558570	10346542	0.000000
318672129	7487	41	1979.913005	31749	0	0.172532	31563	0	0.455623	10331176	0.000000
318617375	29122	153	1965.707033	31866	0	0.166957	31983	0	0.180988	10315831	0.000000
318331978	124032	623	2526.156873	31878	0	0.166681	31942	3	0.207034	10301159	0.000000
317576353	312839	1642	3870.507436	31945	3	0.255276	31907	4	0.258045	10288312	0.000000
317321114	263147	1360	4791.446299	31790	94	0.476694	31750	9	0.434661	10276979	0.000000
318096074	75139	407	4038.457612	31859	6	0.682639	31764	1	0.351402	10263111	0.000000
318498745	31922	160	2868.032146	31726	0	0.573227	31968	0	0.175823	10248336	0.000000
318546577	53732	279	2518.744192	31896	2	0.250087	31976	0	0.167120	10233474	0.000000
318249672	142712	703	2973.165580	31800	73	0.545212	31926	0	0.256890	10219248	0.000000
317686565	256793	1305	3970.476340	31663	22	0.724192	31921	7	0.355374	10206287	0.000000
317681660	191372	958	4446.055441	31878	2	0.592665	31777	15	0.609063	10193705	0.000000
318186586	74369	410	3747.880841	31685	30	0.597089	31715	0	0.486200	10179920	0.000000
318449908	54340	303	2989.628633	31718	7	0.755652	31998	0	0.185176	10165426	0.000000
318371633	93738	514	2935.009107	31895	0	0.438450	32002	2	0.250283	10151048	0.000000
318049177	183372	985	3483.494060	31879	7	0.301859	31788	4	0.545330	10137542	0.000000
317784612	208131	1138	4138.592653	31884	15	0.576609	31745	0	0.355576	10124992	0.000000
317998458	121499	623	4029.396205	31845	3	0.743232	31889	3	0.308520	10111878	0.000000
318327437	71854	373	3414.637797	31760	5	0.534553	31701	0	0.178713	10097863	0.000000
318409132	71999	362	3036.635340	31827	0	0.346568	31771	0	0.167264	10083505	0.000000
318272431	115199	631	3168.573721	31825	0	0.175583	31720	24	0.384682	10069403	0.000000
317971881	181169	917	3679.657958	31406	190	0.451315	31825	0	0.373717	10055954	0.000000
317922209	165007	868	4052.441979	31202	127	0.667247	31804	25	0.470722	10043103	0.000000
318133518	102133	566	3790.166389	31576	12	0.798201	31818	4	0.679017	10029532	0.000000
318374916	71196	417	3255.202966	31806	0	0.276121	31908	0	0.233069	10015446	0.000000
318337574	95001	524	3092.120220	31725	14	0.350226	31831	28	0.356531	10001241	0.000000
318131091	147047	776	3436.846779	31610	17	0.605941	31882	21	0.609765	9987649	0.000000
317899370	185535	914	3931.630415	31864	1	0.287399	31686	7	0.445716	9974866	0.000000
317993450	131543	727	3967.250970	32011	8	0.300912	31876	9	0.509565	9961965	0.000000
318259382	83044	449	3501.182875	31955	5	0.474943	31712	5	0.342593	9948213	0.000000
318363692	82354	432	3198.778064	31951	33	0.681576	31833	14	0.601313	9934080	0.000000
318269742	113110	576	3247.969990	31899	2	0.797010	31806	0	0.330553	9920144	0.000000
318065923	156863	825	3601.382407	31612	3	0.376804	31776	0	0.174789	9907006	0.000000
317959493	162021	814	3930.789720	31637	11	0.410473	31670	9	0.282179	9894059	0.000000
318102885	112769	546	3788.686753	31689	61	0.642478	31810	9	0.564674	9881011	0.000000
318294540	84113	475	3407.271781	31780	0	0.669513	32018	1	0.525532	9867546	0.000000
318339466	93663	458	3242.973898	31837	4	0.247154	31974	0	0.213569	9853542	-1.#IND00
318192280	132863	660	3406.233095	31449	82	0.543433	31664	1	0.439806	9840052	-1.#IND00
318020368	159095	837	3772.208108	31578	21	0.723113	32136	1	0.221418	9826956	-1.#IND00
318027567	136266	720	3866.815546	31810	0	0.362240	31944	3	0.498519	9813741	-1.#IND00
318191975	100850	479	3608.263810	31807	23	0.445068	31952	0	0.193164	9800334	-1.#IND00
318302260	90739	456	3339.302025	31608	32	0.663459	32011	7	0.329696	9786808	-1.#IND00
318294825	107174	553	3314.394115	31861	5	0.795903	31712	28	0.593491	9773324	-1.#IND00
318141069	132867	667	3506.572456	31704	9	0.285396	31689	0	0.451127	9760058	-1.#IND00
318023270	150797	834	3732.337399	31720	107	0.566625	31727	1	0.180765	9747178	-1.#IND00
318111332	122138	636	3776.401914	31565	11	0.737177	31775	9	0.406288	9734085	0.005622
318203936	104411	543	3548.312946	31816	1	0.299603	31764	11	0.639941	9720755	0.009669
318244508	103335	509	3404.580429	31758	11	0.345744	31982	5	0.561268	9707446	0.009287
318197670	118781	595	3466.920926	31780	13	0.603223	31734	0	0.433827	9694341	0.008399
318110961	135971	723	3618.068505	31916	6	0.759373	31873	0	0.190140	9681372	0.006683
318108602	132020	703	3701.441560	31984	7	0.692009	31796	7	0.397526	9668446	0.007138
318152871	118546	598	3618.392936	31810	0	0.312515	31746	1	0.261736	9655536	0.006241
318197975	106895	547	3508.568247	31843	4	0.383205	31897	0	0.182263	9642049	0.007084
318219061	111788	550	3474.537664	32005	14	0.375910	31988	1	0.311064	9628793	0.008226
318212409	120608	638	3513.287515	31774	17	0.621518	31732	5	0.469499	9615771	0.012355
318149013	125462	660	3610.761192	31933	2	0.249971	31948	12	0.534731	9602806	0.011466
318174017	117044	639	3595.979468	31906	3	0.195364	32028	3	0.302567	9589925	0.010828
318190757	110271	615	3524.798195	32073	9	0.251279	31801	10	0.577038	9577160	0.009528
318173226	117177	607	3472.905645	31582	56	0.545934	31979	3	0.475047	9564081	0.008980
318139995	132851	658	3566.972427	31807	5	0.724630	32076	6	0.670880	9551246	0.007756
318124727	129230	650	3698.045896	31852	4	0.518023	31730	1	0.312728	9538380	0.006979
318164411	112368	561	3627.946953	31935	0	0.395342	31949	0	0.185216	9525593	0.009229
318222747	104387	536	3447.208752	31810	16	0.409122	31837	7	0.402938	9512532	0.008340
318204351	113238	553	3433.965392	31776	32	0.641659	31950	4	0.274798	9499399	0.008310
318126731	135318	720	3581.791152	31808	7	0.464444	32084	1	0.409932	9486634	0.008546
318064819	138894	727	3709.192902	31639	37	0.675209	31859	3	0.211968	9474005	0.007632
318121321	122558	646	3682.306603	31831	11	0.803029	31917	7	0.522094	9461345	0.007166
318220437	102649	502	3543.933124	31964	11	0.701650	31800	0	0.196676	9448399	0.006467
318254573	101964	532	3405.428986	31868	0	0.313310	31575	18	0.408394	9435386	0.006580
318208430	126318	662	3439.541936	31514	7	0.264886	31849	0	0.301640	9422599	0.005850
318106583	139600	761	3648.890456	31869	30	0.554187	31916	0	0.173356	9410316	0.005360
318115391	124197	633	3709.762082	31802	5	0.729634	32161	24	0.301983	9397737	0.005571
318211395	102171	497	3536.034474	31617	13	0.420646	31898	25	0.576684	9385146	0.005869
318236537	106852	553	3415.375721	31857	3	0.648648	31870	1	0.370716	9372087	0.005044
318190876	123556	676	3463.523109	31608	3	0.450920	31982	0	0.199707	9359252	0.004854
318102072	141753	711	3675.445569	31698	1	0.492282	31824	1	0.317241	9346626	0.004751
318081750	133859	659	3745.866080	31754	20	0.485560	31896	50	0.536249	9334362	0.006747
318178295	111286	600	3609.474530	32195	6	0.688016	31743	9	0.718756	9321893	0.006934
318218614	103333	543	3464.573683	31953	0	0.271610	31988	0	0.250004	9309320	0.009182
318227155	111913	588	3421.849671	32002	0	0.280665	31855	11	0.257770	9296735	0.009010
318145928	130386	648	3521.923973	31844	35	0.304047	31783	6	0.549871	9284129	0.007738
318093241	134076	683	3675.084834	31178	226	0.577936	31896	1	0.372651	9271957	0.006783
318155675	116507	603	3642.959844	31480	26	0.744037	31999	9	0.537108	9259284	0.006225
318207002	106497	543	3492.388360	31755	2	0.597466	32041	0	0.231969	9246439	0.005224
318207095	113405	586	3451.552231	32021	0	0.388584	31750	0	0.169903	9233768	0.005389
318158290	131193	708	3576.909163	31957	4	0.207572	31730	0	0.166827	9221405	0.005323
318108972	134916	715	3677.411158	31790	36	0.519428	32017	0	0.166675	9209304	0.005123
318115876	125359	662	3642.108762	31944	8	0.708555	31910	16	0.368017	9196878	0.004974
318195067	112002	578	3587.609174	31685	3	0.632722	31811	6	0.595771	9184634	0.004853
318234356	102695	551	3468.609620	31686	0	0.411297	32036	0	0.223711	9172092	0.005307
318233601	108447	537	3415.654628	31777	5	0.539488	31790	0	0.176181	9159448	0.004840
318146839	128089	674	3531.133489	31923	2	0.604020	31846	1	0.178094	9147015	0.004251
318119440	128117	671	3651.399762	31808	15	0.422167	32072	15	0.397995	9134773	0.004407
318146386	121551	614	3638.738082	31860	7	0.649570	31931	1	0.273912	9122522	0.004425
318174625	108368	580	3531.174067	31747	2	0.301440	31724	1	0.220659	9110260	0.004807
318240917	110582	610	3444.267887	31748	22	0.429308	31889	11	0.444159	9097836	0.004823
npatches	nstrain	runtime	dt	init_x	init_y	init_y_blood	init_z	init_S	beta0	beta1	beta2	beta3	mean_beta	B	d	delta	delta_blood	b[0]	mut	m	CTL	c	g	epsilon	k	het	lambda	rho	omega	x_max	patch.dyna	DELTA	A	VA
10000	1	100.000000	0.001000	21900	9499	5000000	0.001000	10000000	10.475882	8.120139	4.720146	11.348984	9	800000000	0.010000	1.000000	432.000000	80000	0.000050	0.004800	0	0.500000	0.000000	2.500000	16.000000	0.500000	0.001000	0.001000	0.010000	31872	0	10.000000	7.000000	1.000000
sus	inf	inf_blood	z	x[0]	y[0][0]	z[0]	x[1]	y[1][0]	z[1]	S[0]	synchrony
219000000	94990000	5000000	10.000000	21900	9499	0.001000	21900	9499	0.001000	10000000	0.000000
223004341	16725712	87368	3941.516320	20211	2051	0.394152	22982	1434	0.394152	10331489	0.000000
301523005	936169	4865	6306.307829	29721	104	0.632580	30703	19	0.632580	10357298	0.000000
316617583	46912	236	4767.090360	31939	0	0.381797	31631	0	0.246204	10345104	0.000000
318516928	4037	29	2356.923133	31688	0	0.177329	31914	0	0.170609	10329821	0.000000
318679119	5003	31	1828.355392	31758	0	0.167195	31849	0	0.166862	10314320	0.000000
318683546	14929	80	1837.384710	31845	0	0.166693	31996	0	0.166676	10299113	0.000000
318536351	56911	290	2129.215478	31737	7	0.268627	31805	3	0.178255	10284054	0.000000
318208733	150972	749	2941.087158	31857	1	0.183851	31969	0	0.356860	10269886	0.000000
317854453	199583	996	3896.109373	32018	0	0.272947	31797	1	0.210433	10257119	0.000000
318037847	107629	559	3901.070321	31835	0	0.198775	31861	2	0.517335	10243807	0.000000
318424678	46180	221	3121.158685	31607	0	0.168258	31860	0	0.189710	10229318	0.000000
318487139	49190	258	2643.649453	31743	0	0.166746	32064	7	0.271869	10214489	0.000000
318428492	80830	431	2766.756793	32097	0	0.166671	31723	0	0.204537	10199869	0.000000
318188968	132812	677	3234.562876	31716	2	0.197330	31836	3	0.182346	10185941	0.000000
318127028	127227	684	3617.559038	31634	57	0.513217	31843	0	0.397987	10172104	0.000000
318266776	83864	408	3441.685048	31681	5	0.704788	31707	1	0.276090	10158141	0.000000
318407767	59761	287	3033.401573	31689	0	0.223804	31748	0	0.176979	10143749	0.000000
318442137	69367	364	2862.249852	31850	13	0.509043	32070	0	0.167178	10129286	0.000000
318309044	98245	500	3053.328431	31759	0	0.366682	31875	10	0.353288	10115322	0.000000
318203820	116068	633	3369.998849	31875	8	0.453144	31772	6	0.577591	10101485	0.000000
318234988	99349	528	3429.602444	31881	13	0.668356	31857	1	0.201242	10087537	0.000000
318319177	81223	381	3223.022703	32035	0	0.469261	31816	15	0.364783	10073264	0.000000
318363911	76601	413	3106.308657	32017	0	0.225524	31835	3	0.499930	10059156	0.000000
318355573	83584	439	3084.906908	31632	61	0.482103	31849	0	0.388957	10045188	0.000000
318307351	93697	501	3164.893436	31813	0	0.499272	31816	0	0.180336	10031362	0.000000
318281307	95412	493	3260.502618	31811	26	0.538024	31971	0	0.248693	10017310	0.000000
318288677	91625	460	3280.445637	32008	2	0.719833	31795	2	0.278000	10003319	0.000000
318303257	87509	468	3214.719164	31698	0	0.253383	31776	3	0.243653	9989339	0.000000
318316105	87970	438	3177.648519	31849	31	0.505965	31729	2	0.211253	9975336	0.000000
318335874	85693	486	3162.887867	32018	5	0.700390	31615	6	0.504094	9961571	0.000000
318319112	89144	441	3154.306548	31764	1	0.267458	31863	0	0.201075	9947664	0.000000
318285828	89836	439	3192.875246	31722	7	0.551700	31805	1	0.168372	9933906	0.000000
318306259	89403	463	3199.808241	31757	0	0.204235	31884	12	0.467093	9920044	0.000000
318348328	83672	428	3186.967798	31811	67	0.408400	31894	0	0.196918	9906363	0.000000
318310725	92608	548	3179.488875	31588	7	0.641221	31827	15	0.347119	9892769	0.000000
318299435	92445	451	3219.817088	31562	2	0.300964	31825	0	0.359363	9878839	0.000000
318294563	93483	496	3237.616993	31775	6	0.211537	31850	0	0.209217	9865003	0.000000
318276102	89707	461	3210.667516	31929	18	0.521833	31927	12	0.301553	9851332	0.000000
318301314	85918	413	3191.571306	31710	0	0.217301	31714	7	0.407905	9837484	0.000000
318337266	86213	424	3155.599467	32022	0	0.169176	31752	8	0.528209	9823880	-1.#IND00
318306816	90293	459	3165.741551	31846	0	0.173060	31659	0	0.210932	9810136	-1.#IND00
318297091	92821	503	3229.311717	31711	2	0.254468	31977	0	0.168861	9796357	-1.#IND00
318289404	90035	482	3210.951045	31712	10	0.285557	31949	0	0.228114	9782576	-1.#IND00
318310723	85831	440	3165.203884	31679	10	0.566723	31848	4	0.479835	9768898	-1.#IND00
318306977	89306	463	3150.631485	32031	0	0.207332	31767	0	0.187378	9755051	-1.#IND00
318293726	95070	496	3215.775989	32204	6	0.348115	31710	1	0.176512	9741381	0.003322
318278880	96237	489	3271.437555	31928	10	0.604661	31830	3	0.253691	9727896	0.004674
318303462	87614	451	3221.633448	31778	0	0.212354	31999	0	0.444432	9714423	0.001208
318324328	87376	469	3160.199640	31666	0	0.168931	31862	0	0.338162	9700971	-0.000971
318314041	90231	445	3164.101832	31772	10	0.273970	31853	0	0.184361	9687320	-0.000937
318307366	94241	495	3201.368455	31840	17	0.352855	31989	0	0.167544	9673773	0.000459
318296181	90578	413	3239.944631	31877	30	0.607536	31981	4	0.264789	9660317	-0.001005
318291026	95719	532	3235.123163	31802	3	0.572850	31863	0	0.182408	9646970	-0.000696
318298550	86854	442	3226.839460	31960	1	0.190838	31804	5	0.348622	9633726	-0.000174
318324936	84908	416	3172.393207	32075	17	0.500870	31816	11	0.518177	9620528	-0.000271
318295451	89403	446	3171.349054	31797	6	0.697300	31715	0	0.322724	9607263	0.000106
318289109	92213	502	3196.909873	32000	0	0.218567	31943	1	0.185280	9593923	0.001223
318312227	90303	461	3214.266096	31508	0	0.169239	32099	0	0.225597	9580508	0.001201
318302853	87438	452	3193.700523	31898	0	0.176805	31768	0	0.175221	9567149	-0.000348
318305013	93878	462	3186.017232	31945	0	0.227915	32217	0	0.167091	9553919	-0.000215
318305811	88995	476	3238.777836	31926	10	0.334677	31775	0	0.222290	9540643	0.000072
318303332	88276	458	3185.171050	31661	26	0.596512	31914	0	0.169424	9527331	0.000895
318318077	94056	479	3176.822047	31831	0	0.336013	31887	0	0.200315	9514154	0.000515
318292496	94034	479	3232.142375	31655	15	0.395149	31765	0	0.168334	9500934	0.000494
318253052	93334	467	3249.723767	31822	1	0.509766	31558	2	0.180025	9487913	-0.000412
318310975	87155	435	3227.131667	31701	0	0.194221	31793	0	0.178817	9474775	-0.000977
318307508	88028	502	3185.007989	31983	0	0.180422	31921	2	0.340743	9461656	-0.001096
318331202	87627	448	3159.510542	32126	7	0.256929	31863	0	0.219660	9448697	-0.002279
318293382	91676	479	3171.731298	31791	0	0.269954	31955	3	0.193117	9435469	-0.002652
318311627	96664	531	3231.415206	31976	10	0.539879	31848	0	0.171676	9422380	-0.001373
318304682	93201	489	3246.840040	31835	0	0.328197	31907	13	0.370843	9409473	0.000149
318301621	91877	445	3207.882403	31898	7	0.238551	31742	1	0.234655	9396542	-0.000692
318305530	85658	495	3186.130402	32026	5	0.466864	31616	3	0.522442	9383537	-0.000751
318340130	83560	459	3148.439393	31919	0	0.250458	31844	0	0.194173	9370594	-0.000712
318333305	86249	380	3153.849813	31925	1	0.170820	31364	13	0.421933	9357193	-0.001580
318289879	89127	483	3188.904984	31903	0	0.166873	32122	0	0.373518	9344294	-0.001643
318292912	93113	468	3203.960387	31944	16	0.427952	31687	10	0.311324	9331536	-0.002207
318287010	93496	507	3229.031175	31974	9	0.653079	31820	3	0.337624	9318755	-0.002196
318296683	86678	455	3211.197812	31693	0	0.205585	31726	2	0.512025	9305965	-0.001461
318329280	83374	406	3156.422982	31872	0	0.168596	32004	0	0.228946	9293128	-0.002982
318333960	84859	499	3132.605638	31828	17	0.331692	32047	0	0.169753	9280098	-0.002330
318326911	85541	460	3156.884548	31913	8	0.594701	32018	4	0.263052	9267008	-0.002293
318277401	96805	526	3182.603738	31589	1	0.270640	31918	0	0.193532	9254288	-0.002530
318259248	96844	548	3252.766762	31721	9	0.340773	31819	7	0.230007	9241183	-0.004203
318278769	88259	435	3234.010149	31867	0	0.400681	31830	2	0.489039	9228543	-0.004416
318344627	83167	424	3136.070796	31973	13	0.447580	31973	0	0.183199	9215741	-0.004296
318318069	88581	459	3139.229709	31806	2	0.664982	31910	10	0.426905	9203066	-0.004263
318284804	92676	526	3192.110403	31847	2	0.202021	32016	0	0.224662	9190428	-0.004631
318285743	89139	450	3223.847066	31753	22	0.516062	32056	0	0.172727	9177639	-0.004176
318293166	90178	488	3193.391888	31866	1	0.687680	32046	2	0.191199	9164932	-0.004160
318288786	96400	501	3203.130333	31968	0	0.219397	31949	0	0.167930	9152266	-0.004342
318288012	95719	554	3253.098932	31828	0	0.185369	31964	1	0.401613	9139786	-0.004369
318306601	85540	430	3240.749115	32078	1	0.167594	31622	0	0.342984	9127046	-0.004147
318294351	87513	447	3181.752614	31654	1	0.449021	32061	0	0.188363	9114352	-0.004011
318291527	95063	538	3207.525733	31952	8	0.643863	31865	2	0.248728	9101768	-0.003928
318319691	88198	490	3243.798102	31764	0	0.250057	31729	0	0.235554	9089249	-0.003751
318313600	87171	492	3192.204290	31792	31	0.320118	31763	6	0.469858	9076753	-0.003584
318327838	87884	463	3162.901098	31942	3	0.496005	31873	2	0.225671	9064193	-0.003889
318271676	94978	535	3206.050685	31768	0	0.184002	31874	4	0.462623	9051599	-0.004340
npatches	nstrain	runtime	dt	init_x	init_y	init_y_blood	init_z	init_S	beta0	beta1	beta2	beta3	mean_beta	B	d	delta	delta_blood	b[0]	mut	m	CTL	c	g	epsilon	k	het	lambda	rho	omega	x_max	patch.dyna	DELTA	A	VA
10000	1	100.000000	0.001000	21900	9499	5000000	0.001000	10000000	8.380706	7.163264	12.093461	12.996987	9	800000000	0.010000	1.000000	432.000000	80000	0.000050	0.004800	0	0.500000	0.000000	2.500000	17.000000	0.500000	0.001000	0.001000	0.010000	31872	0	10.000000	7.000000	1.000000
sus	inf	inf_blood	z	x[0]	y[0][0]	z[0]	x[1]	y[1][0]	z[1]	S[0]	synchrony
219000000	94990000	5000000	10.000000	21900	9499	0.001000	21900	9499	0.001000	10000000	0.000000
227262863	14389759	75628	3941.516320	23436	1215	0.394152	25048	878	0.394152	10322274	0.000000
304072875	584759	2996	6249.015903	30943	12	0.632580	31117	5	0.632580	10340467	0.000000
317157020	18777	75	4020.371331	31942	0	0.224678	31976	3	0.264685	10326883	0.000000
318589119	2299	13	2016.985789	31986	0	0.169542	31915	1	0.240138	10311430	0.000000
318710614	3841	27	1755.738556	31982	1	0.166809	31830	0	0.177692	10295929	0.000000
318685332	12890	48	1794.851939	31750	0	0.166674	31739	0	0.167213	10280659	0.000000
318618388	35689	184	2019.761708	31616	0	0.185718	31931	0	0.191017	10265278	0.000000
318430071	76354	385	2475.353880	31758	3	0.361631	32031	0	0.191809	10250774	0.000000
318291868	100947	567	3029.330626	31914	0	0.230976	31787	1	0.293769	10236550	0.000000
318320217	80126	401	3193.482743	31916	1	0.198880	31757	0	0.174113	10222538	0.000000
318428396	50562	275	2910.129455	31812	0	0.177576	31993	6	0.192136	10207837	0.000000
318517697	43272	230	2629.589031	31840	8	0.484899	32014	1	0.330413	10193246	0.000000
318510161	45206	240	2550.451204	31671	1	0.203150	32008	1	0.190479	10178368	0.000000
318486043	60343	310	2637.240566	31802	0	0.284627	31772	9	0.392177	10163745	0.000000
318379743	71231	368	2834.341819	31735	1	0.172513	32001	1	0.298791	10149285	0.000000
318399801	67299	328	2916.183246	31828	0	0.167267	31792	4	0.262946	10135014	0.000000
318446642	59513	284	2846.313224	32122	1	0.166696	31655	2	0.553010	10120609	0.000000
318478997	57665	284	2754.979214	31908	0	0.167065	31676	0	0.195594	10106183	0.000000
318456548	60763	336	2755.774174	32121	0	0.166686	32008	0	0.169011	10091572	0.000000
318452665	64094	327	2792.862463	31931	0	0.166668	31656	0	0.166783	10076992	0.000000
318417496	63946	347	2828.845897	31641	2	0.234972	32031	0	0.166672	10062323	0.000000
318426785	62250	310	2809.099944	31818	0	0.181256	31782	0	0.166667	10047998	0.000000
318428744	62812	314	2824.597286	31761	1	0.210769	31881	0	0.166667	10033672	0.000000
318428350	59952	315	2814.818705	31838	0	0.400784	31975	0	0.166667	10019527	0.000000
318446646	57411	307	2768.183912	31863	1	0.178270	31996	0	0.166667	10005206	0.000000
318462583	56234	283	2747.486762	31767	4	0.379334	32091	0	0.166667	9990821	0.000000
318451395	59774	274	2764.016094	31822	1	0.242545	31774	0	0.166667	9976470	0.000000
318444417	59642	321	2785.989418	31721	2	0.246434	31807	0	0.166667	9962530	0.000000
318446710	61924	324	2812.852928	31954	0	0.172257	31782	5	0.401844	9948542	0.000000
318441243	58665	306	2820.218282	31911	0	0.166944	31971	0	0.191260	9934345	0.000000
318457028	56932	286	2770.627543	31939	0	0.166680	31590	4	0.242665	9920004	0.000000
318439996	54190	280	2729.874570	31787	0	0.166667	31946	0	0.211667	9905819	0.000000
318448231	56815	300	2718.270627	31923	0	0.166667	31895	0	0.168897	9891661	0.000000
318452946	61258	299	2749.122904	32032	1	0.249977	31860	0	0.166777	9877509	0.000000
318441158	62096	333	2788.906990	31635	4	0.475856	32093	0	0.168992	9863551	0.000000
318455984	60919	289	2794.775491	31676	0	0.243147	32012	0	0.166782	9849699	0.000000
318417627	64115	354	2805.156675	31842	4	0.290426	31759	0	0.200063	9835600	0.000000
318422082	63196	308	2841.146585	31823	1	0.269046	31764	0	0.168322	9821888	0.000000
318438332	61430	323	2816.312328	31835	2	0.305032	31780	0	0.170056	9807915	0.000000
318463465	58093	294	2792.278863	31833	0	0.206609	31994	5	0.275536	9793897	-1.#IND00
318451426	59063	310	2775.271609	31729	0	0.224959	32062	0	0.175035	9779947	-1.#IND00
318473498	60354	345	2759.629300	31738	0	0.169556	31901	0	0.167081	9766012	-1.#IND00
318410461	63887	314	2828.219047	31909	4	0.179953	31791	0	0.166687	9752259	-1.#IND00
318416755	63526	306	2848.703193	31890	10	0.502679	31935	0	0.174785	9738621	-1.#IND00
318452076	56213	313	2797.415133	32048	0	0.225249	31920	0	0.167069	9724656	-1.#IND00
318456425	53374	266	2741.300110	32055	2	0.459653	31846	0	0.166687	9710834	-1.#IND00
318454209	56349	296	2719.902692	31860	0	0.206934	31770	0	0.166668	9696824	-1.#IND00
318462598	53376	246	2701.423884	31595	0	0.168662	31834	0	0.203785	9683117	-1.#IND00
318461610	56843	309	2718.215648	31810	4	0.422391	31966	0	0.168506	9669288	-1.#IND00
318428603	62021	327	2768.440418	31776	0	0.208796	31824	0	0.166758	9655465	-0.001826
318445352	61488	306	2799.759990	31788	0	0.172577	31800	1	0.258173	9641671	-0.001533
318460380	59820	315	2786.414882	31867	0	0.166960	32025	3	0.548159	9627824	-0.000513
318453339	57728	275	2783.065797	31796	0	0.166681	31905	0	0.227362	9613962	0.005919
318477876	53051	280	2762.110306	31760	1	0.166667	31684	0	0.328917	9600018	0.005917
318459803	55942	297	2707.725618	31764	2	0.180900	31764	5	0.225414	9586394	0.004617
318442605	62020	283	2741.438223	32063	0	0.360920	31713	1	0.261444	9572388	0.004246
318451205	61855	311	2810.496351	31971	1	0.179203	31869	3	0.217301	9558834	0.003864
318459870	60949	330	2808.028521	31776	2	0.346583	32066	0	0.351672	9545242	0.003202
318467024	54037	299	2765.401842	31797	1	0.449461	31788	5	0.249043	9531405	0.001673
318454807	54693	296	2731.244322	31917	4	0.547624	32075	0	0.182375	9517624	0.000478
318459202	58110	327	2725.324362	31977	0	0.240685	31843	0	0.167445	9504097	0.001054
318435952	61075	317	2770.746309	31968	4	0.299671	31838	1	0.170889	9490750	0.001070
318453069	64869	325	2811.722540	31841	20	0.416165	31719	3	0.198402	9477341	0.001573
318432738	62174	319	2834.699858	32082	0	0.244632	31854	0	0.173873	9463866	0.000266
318448372	61182	333	2816.891452	32111	0	0.170531	32071	0	0.167024	9450341	-0.004690
318445653	61455	315	2813.528713	31919	4	0.490464	31763	0	0.168596	9436801	-0.004626
318458086	57331	295	2784.179756	31932	0	0.220087	32003	0	0.194721	9423488	-0.005304
318450095	59204	303	2759.049661	31623	0	0.169314	32017	0	0.174327	9410315	-0.004986
318427479	59546	308	2790.661635	31664	1	0.166798	32022	0	0.167046	9397003	-0.005360
318456826	57173	298	2788.707419	31807	6	0.493688	31907	1	0.435371	9383398	-0.005458
318453195	61586	316	2764.275811	31801	0	0.201503	31803	0	0.191019	9370150	-0.005406
318451874	61692	337	2815.152537	31907	0	0.212113	31818	0	0.167874	9356643	-0.005644
318414067	59278	307	2820.460687	31751	0	0.168919	31809	0	0.167518	9342972	-0.005008
318447018	61290	342	2791.175243	31886	0	0.166778	32050	0	0.169094	9329705	-0.004946
318431306	60157	317	2805.506909	31997	6	0.409643	31966	0	0.166787	9316280	-0.004641
318444079	57476	306	2794.608723	31925	0	0.185990	31651	0	0.166673	9303201	-0.004554
318455355	59825	295	2763.762820	31690	0	0.167624	31895	1	0.188611	9289983	-0.005039
318468556	54916	291	2749.949367	32013	0	0.166714	31796	0	0.167754	9276796	-0.005040
318455264	60077	311	2720.596774	31854	7	0.242004	31823	3	0.199416	9263381	-0.004810
318437436	65048	325	2789.060887	32089	10	0.540310	31674	0	0.215390	9250251	-0.004681
318436748	64370	320	2827.483430	32110	0	0.328727	31801	0	0.225983	9237351	-0.004862
318442834	56200	308	2822.663941	31905	0	0.295413	31649	0	0.169607	9224398	-0.004577
318455200	58138	325	2736.900573	31852	1	0.299447	31753	0	0.172379	9211201	-0.003801
318468993	61323	317	2751.122445	31987	0	0.200602	31849	0	0.166950	9197956	-0.004057
318440177	63184	280	2819.068972	31860	0	0.168349	32083	0	0.237615	9184879	-0.003916
318439699	62258	303	2842.323530	31947	0	0.167038	31832	3	0.408231	9171851	-0.003569
318439735	58154	313	2791.356872	31782	0	0.166685	31940	0	0.225574	9158953	-0.002835
318429829	58557	285	2763.893541	31994	4	0.268932	31699	0	0.200476	9145896	-0.003071
318415899	59912	307	2774.897276	31854	0	0.406238	31747	2	0.203828	9132704	-0.002779
318438487	58467	312	2762.037599	31693	1	0.178541	31751	0	0.277238	9119529	-0.002621
318449232	58169	304	2748.996075	31856	2	0.416005	31964	0	0.172147	9106920	-0.002268
318453238	63224	328	2774.861974	31969	0	0.222709	31981	0	0.171485	9093901	-0.002049
318439534	60132	344	2799.134779	31859	0	0.174020	32056	0	0.166906	9081036	-0.002071
318444033	57865	310	2774.988182	31953	0	0.167031	31822	0	0.166679	9068110	-0.002793
318451990	59070	287	2763.758835	31730	26	0.426570	31772	3	0.298419	9055224	-0.003094
318455485	58296	307	2781.799415	31700	0	0.328679	31954	0	0.211289	9042268	-0.002643
318424813	56918	287	2779.847275	31902	0	0.174697	31859	0	0.168878	9029463	-0.002419
318456275	56990	279	2754.765035	31684	0	0.172691	31780	0	0.166776	9016492	-0.002616
318454936	56093	282	2753.893611	31822	0	0.182946	32074	0	0.166672	9003501	-0.002775
npatches	nstrain	runtime	dt	init_x	init_y	init_y_blood	init_z	init_S	beta0	beta1	beta2	beta3	mean_beta	B	d	delta	delta_blood	b[0]	mut	m	CTL	c	g	epsilon	k	het	lambda	rho	omega	x_max	patch.dyna	DELTA	A	VA
10000	1	100.000000	0.001000	21900	9499	5000000	0.001000	10000000	10.162156	12.364262	12.118257	10.341683	9	800000000	0.010000	1.000000	432.000000	80000	0.000050	0.004800	0	0.500000	0.000000	2.500000	18.000000	0.500000	0.001000	0.001000	0.010000	31872	0	10.000000	7.000000	1.000000
sus	inf	inf_blood	z	x[0]	y[0][0]	z[0]	x[1]	y[1][0]	z[1]	S[0]	synchrony
219000000	94990000	5000000	10.000000	21900	9499	0.001000	21900	9499	0.001000	10000000	0.000000
231628459	12331290	64634	3941.516320	21710	1572	0.394152	19659	1959	0.394152	10311608	0.000000
306123177	364253	1885	6107.682810	30151	19	0.632580	29750	156	0.632580	10323025	0.000000
317512701	7396	46	3335.502100	31625	0	0.264824	31737	0	0.357513	10308609	0.000000
318632491	1476	4	1855.434057	31889	0	0.171532	31947	0	0.176126	10293367	0.000000
318693837	2286	7	1720.138362	31774	0	0.166908	32012	0	0.167135	10278010	0.000000
318714602	5138	28	1740.713010	31756	0	0.166679	31906	0	0.166690	10262632	0.000000
318694619	10813	51	1808.716775	31788	0	0.166667	31865	0	0.166668	10247191	0.000000
318666303	17687	94	1922.462161	31975	0	0.166667	31567	19	0.340685	10232059	0.000000
318616050	30424	152	2093.581013	31846	6	0.346153	31802	28	0.600155	10217164	0.000000
318534916	42211	259	2326.370242	31569	1	0.535184	31772	0	0.233164	10202287	0.000000
318485171	49598	291	2521.940336	32032	0	0.184932	31909	0	0.169962	10187347	0.000000
318528416	42682	229	2586.679253	31850	0	0.167572	31660	15	0.310701	10172719	0.000000
318567017	35466	199	2467.059987	31757	0	0.166712	31794	17	0.581971	10158017	0.000000
318565858	34848	181	2366.908142	31767	0	0.166669	31802	0	0.212552	10143170	0.000000
318552700	36755	202	2379.200358	31790	1	0.166667	31868	0	0.168941	10128286	0.000000
318543361	39332	197	2407.498467	31867	11	0.273589	31680	0	0.166779	10113696	0.000000
318524557	39509	197	2438.187847	31698	10	0.559465	31846	2	0.168338	10098922	0.000000
318551851	35787	200	2416.466155	31804	0	0.247589	31958	0	0.168988	10084310	0.000000
318564432	35102	185	2385.666103	31805	0	0.354013	31710	0	0.166782	10069549	0.000000
318544766	40732	223	2393.983566	31879	0	0.175952	31882	2	0.399044	10054928	0.000000
318523268	40474	220	2458.508841	31976	8	0.310474	31955	9	0.318012	10040335	0.000000
318519950	36063	198	2448.396504	31799	11	0.581834	31868	2	0.586405	10025640	0.000000
318563287	36286	200	2394.598440	31968	0	0.291171	31843	0	0.217532	10011049	0.000000
318540277	37772	177	2393.622055	31785	0	0.172837	31765	16	0.420750	9996744	0.000000
318551366	40354	222	2417.543045	31765	3	0.203728	31750	25	0.648711	9981959	0.000000
318538846	41121	233	2441.746142	32019	1	0.196720	31835	0	0.294837	9967358	0.000000
318530398	41772	211	2466.675093	31678	3	0.393072	31892	4	0.479067	9952840	0.000000
318553738	39196	225	2443.897580	31553	12	0.435631	32105	0	0.226165	9938582	0.000000
318552754	39614	192	2434.722942	31877	5	0.326831	31764	0	0.169616	9924274	0.000000
318544992	38833	212	2453.710064	31925	2	0.591754	31881	12	0.445634	9909942	0.000000
318527075	41584	219	2446.915119	31780	0	0.208319	32027	0	0.349540	9895598	0.000000
318551503	40827	200	2474.526118	32197	0	0.168731	31962	0	0.175730	9881220	0.000000
318549607	36573	201	2457.025541	31779	8	0.212592	31619	7	0.203107	9866769	0.000000
318527808	39516	200	2444.694936	31534	2	0.522472	31800	0	0.205012	9852625	0.000000
318539914	37809	203	2446.323061	31646	0	0.205155	31832	0	0.168567	9838246	0.000000
318579793	35441	173	2413.280708	31674	0	0.168574	31708	12	0.442435	9824061	0.000000
318547826	34984	189	2401.206118	31928	1	0.166761	31834	0	0.204294	9809809	0.000000
318572220	39054	198	2409.413749	31900	2	0.411435	31922	0	0.168914	9795639	0.000000
318547039	41056	203	2463.208723	31796	0	0.208090	31827	0	0.166778	9781339	0.000000
318545647	40371	193	2486.716208	31802	0	0.168720	31967	0	0.166672	9767174	-1.#IND00
318561978	39316	192	2461.614632	31727	2	0.179597	31910	1	0.253021	9753091	-1.#IND00
318530321	37916	187	2447.824584	31898	10	0.471699	31896	2	0.198435	9739087	-1.#IND00
318545315	34332	181	2419.411950	31871	4	0.352183	31799	0	0.171278	9725039	-1.#IND00
318546840	36286	170	2382.749218	32073	4	0.550325	31763	1	0.182394	9710946	-1.#IND00
318555770	34540	202	2379.453816	31917	0	0.195391	31893	0	0.181874	9696812	-1.#IND00
318574680	29917	156	2366.308632	31777	0	0.168090	32008	0	0.167420	9682715	-1.#IND00
318589780	33619	158	2319.476185	32016	0	0.166737	31767	0	0.166704	9668348	-1.#IND00
318546685	40006	203	2365.733413	31931	0	0.209036	31964	0	0.168886	9654362	-1.#IND00
318556363	39682	223	2432.169420	32039	0	0.169751	31705	146	0.384740	9640291	-1.#IND00
318539386	41936	216	2450.609631	31910	0	0.166820	31029	96	0.626873	9626415	-1.#IND00
318507337	42060	211	2484.719200	31720	16	0.427362	31777	2	0.773715	9612401	-0.003052
318548025	40222	199	2490.094048	32027	0	0.222727	31795	0	0.209372	9598423	-0.003285
318551559	35531	186	2448.389743	31750	0	0.169445	31856	0	0.168783	9584329	-0.003141
318536508	38551	163	2396.825843	32095	0	0.166804	31834	0	0.166772	9570482	-0.004513
318545912	40933	196	2415.243407	31925	5	0.177851	31989	0	0.166672	9556451	-0.004124
318513814	39374	191	2439.906269	32262	0	0.251007	31897	1	0.275404	9542412	-0.004095
318560553	36489	180	2421.862337	31940	0	0.210325	31813	0	0.172056	9528398	-0.005360
318575579	35547	202	2386.036231	31988	0	0.168831	31871	1	0.166934	9514598	-0.005811
318559943	38700	200	2393.967895	31966	9	0.336937	31912	0	0.179746	9500657	-0.005710
318540881	41244	215	2436.114137	31888	0	0.200887	31822	0	0.167315	9486848	-0.005238
318525840	42770	225	2466.966016	31909	0	0.168363	31896	0	0.166699	9473237	-0.004820
318543150	39237	202	2471.398986	31924	0	0.166751	31585	0	0.166668	9459499	-0.004241
318545758	33216	170	2415.804831	31966	0	0.166671	31564	31	0.301532	9445638	-0.003946
318559411	33450	171	2362.300212	32053	0	0.166667	31721	57	0.576411	9431728	-0.002713
318564769	36486	182	2348.100875	31953	0	0.166667	31691	1	0.663497	9417999	-0.002428
318527719	39616	223	2381.502507	31809	22	0.411341	31973	0	0.197600	9404215	-0.002579
318537621	39317	209	2440.589177	31800	0	0.340819	31976	0	0.168200	9390354	-0.002706
318555327	38469	205	2438.852466	31781	0	0.175298	31854	0	0.167283	9376938	-0.002402
318562500	34780	158	2396.609684	31710	5	0.368442	31842	1	0.225745	9363184	-0.001813
318552307	36626	185	2364.282079	31866	0	0.188034	31671	5	0.410872	9349651	-0.001330
318539411	38777	228	2404.353301	31880	1	0.167726	31790	2	0.411025	9335754	-0.001436
318559932	37536	162	2424.008197	31926	0	0.192274	32064	0	0.330668	9322254	-0.002303
318537816	36954	175	2417.625858	31726	0	0.167936	31862	11	0.372145	9308688	-0.002253
318550464	36268	194	2407.978815	32015	0	0.166730	31965	0	0.561163	9295164	-0.002008
318542069	36534	211	2394.973653	31906	0	0.179537	31900	0	0.186219	9281731	-0.001934
318549021	38895	194	2419.571183	31998	0	0.177588	31918	0	0.167636	9268247	-0.001655
318548297	38810	212	2416.467490	31874	0	0.167208	31952	0	0.166715	9254992	-0.001128
318540024	39631	219	2424.606346	31897	1	0.166693	31825	0	0.166669	9241822	-0.000499
318545194	36913	189	2441.677456	31999	0	0.175017	32133	0	0.166667	9228283	-0.000510
318569973	35073	182	2394.295271	31839	0	0.167081	31977	8	0.229982	9214847	-0.000730
318539482	39426	209	2370.829443	31863	0	0.166687	31803	22	0.533019	9201329	-0.000907
318515803	40331	214	2441.880834	31920	0	0.166668	31808	1	0.613749	9188255	-0.000221
318548711	36410	203	2447.269709	31789	0	0.166667	31859	0	0.198701	9175019	0.000019
318564601	34574	175	2394.004698	31810	0	0.166667	31996	0	0.168254	9161587	0.000024
318575506	35912	209	2363.933189	31718	0	0.166667	31529	101	0.393186	9148195	-0.000480
318552628	39585	228	2405.499864	31964	0	0.170539	31436	68	0.631995	9134816	0.000561
318540562	38006	190	2427.256194	31585	0	0.187554	31701	0	0.376826	9121356	0.000271
318538964	37910	179	2431.940315	31704	6	0.278015	31858	0	0.177785	9108359	-0.000061
318547425	35093	181	2407.666540	32021	0	0.235235	31796	0	0.198425	9095289	-0.000205
318531681	35750	184	2373.137233	31805	0	0.170065	31904	0	0.168241	9082014	0.000181
318545988	37782	207	2407.489831	31943	0	0.166835	31795	8	0.305210	9068823	0.000588
318568096	36770	180	2407.800056	31779	0	0.166675	31496	34	0.578641	9055588	0.000492
318529668	38729	219	2413.738802	31916	0	0.166667	31599	10	0.744465	9042361	0.000832
318532061	37228	204	2426.694588	31653	0	0.166667	31819	0	0.346449	9029390	0.000816
318548485	37847	182	2418.621117	31535	0	0.168285	31889	0	0.175577	9016350	0.000283
318546924	37780	227	2413.550497	31547	2	0.171321	31971	0	0.167108	9003359	0.000562
318539667	37199	185	2414.531453	31927	2	0.207345	32117	0	0.166689	8990185	0.000635
318529102	38145	222	2425.178814	31972	0	0.169603	31887	0	0.166668	8977131	0.001180
318573001	37144	195	2422.116955	31979	0	0.166812	32096	0	0.166667	8964260	0.001128
npatches	nstrain	runtime	dt	init_x	init_y	init_y_blood	init_z	init_S	beta0	beta1	beta2	beta3	mean_beta	B	d	delta	delta_blood	b[0]	mut	m	CTL	c	g	epsilon	k	het	lambda	rho	omega	x_max	patch.dyna	DELTA	A	VA
10000	1	100.000000	0.001000	21900	9499	5000000	0.001000	10000000	5.388657	6.967478	4.793964	4.659491	9	800000000	0.010000	1.000000	432.000000	80000	0.000050	0.004800	0	0.500000	0.000000	2.500000	19.000000	0.500000	0.001000	0.001000	0.010000	31872	0	10.000000	7.000000	1.000000
sus	inf	inf_blood	z	x[0]	y[0][0]	z[0]	x[1]	y[1][0]	z[1]	S[0]	synchrony
219000000	94990000	5000000	10.000000	21900	9499	0.001000	21900	9499	0.001000	10000000	0.000000
235262015	10597052	55441	3941.516320	27627	358	0.394152	25651	603	0.394152	10303069	0.000000
307694336	226557	1224	5884.603283	31531	0	0.573237	31188	1	0.472563	10310028	0.000000
317729428	3169	13	2818.492123	31716	0	0.186818	31901	0	0.188784	10295093	0.000000
318633541	1025	4	1773.739174	32083	0	0.167665	31720	0	0.167763	10279494	0.000000
318698597	1758	11	1703.780298	31942	0	0.166716	31781	0	0.166721	10263970	0.000000
318720755	3677	26	1722.846448	31740	0	0.166669	32173	0	0.166669	10248729	0.000000
318684843	5734	25	1764.546196	31782	0	0.166667	32072	0	0.166667	10233429	0.000000
318679786	8025	47	1814.204966	31835	0	0.166667	31877	0	0.166667	10218043	0.000000
318682820	10429	60	1861.023459	31936	0	0.166667	31798	0	0.166667	10202682	0.000000
318666932	12773	53	1911.607389	31626	0	0.240483	31732	0	0.166667	10187625	0.000000
318648792	16819	88	1969.969645	31917	0	0.170325	31859	0	0.166667	10172284	0.000000
318626816	17787	88	2024.580995	31846	0	0.166848	31809	4	0.298880	10157267	0.000000
318635707	19666	99	2046.034724	31969	0	0.173216	31816	0	0.181626	10142353	0.000000
318643775	21321	117	2090.708849	31900	0	0.166991	32141	0	0.167408	10127581	0.000000
318651794	21582	101	2090.096134	31741	0	0.167958	31738	0	0.166703	10112618	0.000000
318647618	23787	110	2121.058203	31815	0	0.166731	31723	0	0.166668	10097718	0.000000
318618592	22133	118	2143.255008	32147	0	0.166670	31865	0	0.166667	10082936	0.000000
318623763	20963	98	2124.045341	31798	0	0.166667	31940	0	0.166667	10068024	0.000000
318638792	20595	96	2123.065362	31823	1	0.166667	31703	0	0.166667	10053190	0.000000
318650494	18949	103	2092.185646	31816	0	0.167457	31925	0	0.166667	10038381	0.000000
318668307	18240	111	2066.884662	32032	0	0.166706	32044	0	0.166667	10023553	0.000000
318645757	19422	94	2062.383191	31635	0	0.166669	31737	0	0.166667	10008822	0.000000
318625206	20096	91	2084.068238	32144	0	0.166667	31714	0	0.166667	9993983	0.000000
318644242	17963	84	2082.323384	31924	1	0.166667	31768	0	0.166667	9979038	0.000000
318666441	18059	97	2058.189341	32046	0	0.166667	31706	1	0.166667	9964285	0.000000
318642718	19133	107	2056.455075	32019	0	0.166667	31691	0	0.178400	9949627	0.000000
318627931	19922	111	2086.141117	31626	0	0.166667	31846	0	0.167248	9934988	0.000000
318627182	20768	110	2106.594405	31770	0	0.166667	31619	0	0.166695	9920558	0.000000
318636463	20941	109	2128.638155	31947	0	0.166667	31862	0	0.166668	9905874	0.000000
318621254	22344	98	2121.012025	31909	1	0.166667	32139	0	0.166667	9891315	0.000000
318630823	23178	121	2138.724543	31744	0	0.166667	32090	0	0.166667	9876832	0.000000
318625951	22268	111	2142.745561	31836	0	0.166667	31683	0	0.166667	9862392	0.000000
318604343	20926	93	2133.952974	31986	2	0.303263	31768	0	0.166667	9847852	0.000000
318641064	21075	101	2117.401840	31639	0	0.175388	31681	0	0.166667	9833156	0.000000
318647995	19319	111	2100.194517	31867	0	0.167099	31536	0	0.166667	9818815	0.000000
318636543	17684	97	2081.231908	31895	1	0.229573	31890	0	0.166667	9804317	0.000000
318649955	17517	94	2044.645568	31854	0	0.169847	31602	0	0.166667	9789788	0.000000
318639681	16784	60	2039.103473	31816	0	0.166824	31918	0	0.166667	9775168	0.000000
318641070	16859	88	2029.059083	31661	0	0.166674	31864	0	0.166667	9760872	0.000000
[truncated: 163 more rows]
