# Supplementary material for: Large Variations in HIV-1 Viral Load Explained by Shifting-Mosaic Metapopulation Dynamics
Source: PLoS Biol. 2016 Oct 5;14(10):e1002567. doi: 10.1371/journal.pbio.1002567 (PMC5051940; doi:10.1371/journal.pbio.1002567)
Supplement: S2 Data — Each row in the files gives the likelihood of the model (for specified β¯, standard deviation of β¯ among patients, mean k, standard deviation of k among patients). The three files represent the 10,000 patch CTL immigration model; the 10,000 patch CTL proliferation model; and the single patch model. A reservoir is assumed to be present in all cases. All other parameters are as in Table 1. See S1 Text for further details. (ZIP) [file pbio.1002567.s003.zip]

Archive with 10 entries (7 files):
- S3_Data/
- S3_Data/Likelihood_ms1_np10000_storage_noPD_CTLimmig_db1.tsv
- __MACOSX/
- __MACOSX/S3_Data/
- __MACOSX/S3_Data/._Likelihood_ms1_np10000_storage_noPD_CTLimmig_db1.tsv
- S3_Data/Likelihood_ms1_np10000_storage_noPD_CTLprolif_db1.tsv
- __MACOSX/S3_Data/._Likelihood_ms1_np10000_storage_noPD_CTLprolif_db1.tsv
- S3_Data/Likelihood_singlepatch_storage_noPD_db1.tsv
- __MACOSX/S3_Data/._Likelihood_singlepatch_storage_noPD_db1.tsv
- __MACOSX/._S3_Data
