# Supplementary material for: Large Variations in HIV-1 Viral Load Explained by Shifting-Mosaic Metapopulation Dynamics
Source: PLoS Biol. 2016 Oct 5;14(10):e1002567. doi: 10.1371/journal.pbio.1002567 (PMC5051940; doi:10.1371/journal.pbio.1002567)
Supplement: S2 Data — Each row in the files gives the likelihood of the model (for specified β¯, standard deviation of β¯ among patients, mean k, standard deviation of k among patients). The three files represent the 10,000 patch CTL immigration model; the 10,000 patch CTL proliferation model; and the single patch model. A reservoir is assumed to be present in all cases. All other parameters are as in Table 1. See S1 Text for further details. (ZIP) [file pbio.1002567.s003.zip › S3_Data/Likelihood_ms1_np10000_storage_noPD_CTLimmig_db1.tsv]

likelihood	meanbeta	sdbeta	meank	stdevk	production
-1.e9	5	1	5	1	1000
-1.e9	5	1	5	1	5000
-1.e9	5	1	5	1	10000
-1.e9	5	1	5	1	50000
-1.e9	5	1	5	1	100000
-1.e9	5	1	5	2	1000
-1.e9	5	1	5	2	5000
-1.e9	5	1	5	2	10000
-1.e9	5	1	5	2	50000
-7750.128671840921	5	1	5	2	100000
-1.e9	5	1	5	3	1000
-1.e9	5	1	5	3	5000
-1.e9	5	1	5	3	10000
-9247.61134944086	5	1	5	3	50000
-7538.6914618602805	5	1	5	3	100000
-1.e9	5	1	5	4	1000
-1.e9	5	1	5	4	5000
-1.e9	5	1	5	4	10000
-9172.551752471452	5	1	5	4	50000
-7470.328821742985	5	1	5	4	100000
-1.e9	5	1	5	5	1000
-1.e9	5	1	5	5	5000
-1.e9	5	1	5	5	10000
-9375.904192602911	5	1	5	5	50000
-7491.7756031978	5	1	5	5	100000
-1.e9	5	1	5	6	1000
-1.e9	5	1	5	6	5000
-1.e9	5	1	5	6	10000
-9318.628829090452	5	1	5	6	50000
-7547.714827332554	5	1	5	6	100000
-1.e9	5	1	5	7	1000
-1.e9	5	1	5	7	5000
-1.e9	5	1	5	7	10000
-9497.55700952384	5	1	5	7	50000
-7628.500941357056	5	1	5	7	100000
-1.e9	5	1	5	8	1000
-1.e9	5	1	5	8	5000
-1.e9	5	1	5	8	10000
-9571.170123836684	5	1	5	8	50000
-7742.937594867272	5	1	5	8	100000
-1.e9	5	1	5	9	1000
-1.e9	5	1	5	9	5000
-1.e9	5	1	5	9	10000
-9937.16304045531	5	1	5	9	50000
-7780.172711445881	5	1	5	9	100000
-1.e9	5	1	5	10	1000
-1.e9	5	1	5	10	5000
-1.e9	5	1	5	10	10000
-9804.570332806537	5	1	5	10	50000
-7824.739514894538	5	1	5	10	100000
-1.e9	5	1	6	1	1000
-1.e9	5	1	6	1	5000
-1.e9	5	1	6	1	10000
-1.e9	5	1	6	1	50000
-1.e9	5	1	6	1	100000
-1.e9	5	1	6	2	1000
-1.e9	5	1	6	2	5000
-1.e9	5	1	6	2	10000
-9668.64783330249	5	1	6	2	50000
-7013.912434613449	5	1	6	2	100000
-1.e9	5	1	6	3	1000
-1.e9	5	1	6	3	5000
-1.e9	5	1	6	3	10000
-9137.21255234335	5	1	6	3	50000
-7170.2612657361	5	1	6	3	100000
-1.e9	5	1	6	4	1000
-1.e9	5	1	6	4	5000
-1.e9	5	1	6	4	10000
-9494.392564918171	5	1	6	4	50000
-7317.455360984313	5	1	6	4	100000
-1.e9	5	1	6	5	1000
-1.e9	5	1	6	5	5000
-1.e9	5	1	6	5	10000
-9287.2052312737	5	1	6	5	50000
-7427.4601482435855	5	1	6	5	100000
-1.e9	5	1	6	6	1000
-1.e9	5	1	6	6	5000
-1.e9	5	1	6	6	10000
-9178.382505417478	5	1	6	6	50000
-7553.891702487149	5	1	6	6	100000
-1.e9	5	1	6	7	1000
-1.e9	5	1	6	7	5000
-1.e9	5	1	6	7	10000
-9590.978713672634	5	1	6	7	50000
-7637.966608129018	5	1	6	7	100000
-1.e9	5	1	6	8	1000
-1.e9	5	1	6	8	5000
-1.e9	5	1	6	8	10000
-9660.740725215024	5	1	6	8	50000
-7715.4945750990955	5	1	6	8	100000
-1.e9	5	1	6	9	1000
-1.e9	5	1	6	9	5000
-1.e9	5	1	6	9	10000
-9663.870766834087	5	1	6	9	50000
-7787.464517751082	5	1	6	9	100000
-1.e9	5	1	6	10	1000
-1.e9	5	1	6	10	5000
-1.e9	5	1	6	10	10000
-9834.659609879778	5	1	6	10	50000
-7889.417261025322	5	1	6	10	100000
-1.e9	5	1	7	1	1000
-1.e9	5	1	7	1	5000
-1.e9	5	1	7	1	10000
-1.e9	5	1	7	1	50000
-6677.687745741101	5	1	7	1	100000
-1.e9	5	1	7	2	1000
-1.e9	5	1	7	2	5000
-1.e9	5	1	7	2	10000
-9220.673307364168	5	1	7	2	50000
-6641.020427473878	5	1	7	2	100000
-1.e9	5	1	7	3	1000
-1.e9	5	1	7	3	5000
-1.e9	5	1	7	3	10000
-9629.283329784108	5	1	7	3	50000
-6996.507592045276	5	1	7	3	100000
-1.e9	5	1	7	4	1000
-1.e9	5	1	7	4	5000
-1.e9	5	1	7	4	10000
-9359.58612083879	5	1	7	4	50000
-7204.556575249563	5	1	7	4	100000
-1.e9	5	1	7	5	1000
-1.e9	5	1	7	5	5000
-1.e9	5	1	7	5	10000
-9377.345618636067	5	1	7	5	50000
-7414.577233488541	5	1	7	5	100000
-1.e9	5	1	7	6	1000
-1.e9	5	1	7	6	5000
-1.e9	5	1	7	6	10000
-9698.16537104858	5	1	7	6	50000
-7570.691347333847	5	1	7	6	100000
-1.e9	5	1	7	7	1000
-1.e9	5	1	7	7	5000
-1.e9	5	1	7	7	10000
-9645.718607432362	5	1	7	7	50000
-7644.961647111161	5	1	7	7	100000
-1.e9	5	1	7	8	1000
-1.e9	5	1	7	8	5000
-1.e9	5	1	7	8	10000
-9654.497091967585	5	1	7	8	50000
-7772.014223301453	5	1	7	8	100000
-1.e9	5	1	7	9	1000
-1.e9	5	1	7	9	5000
-1.e9	5	1	7	9	10000
-9654.709777866055	5	1	7	9	50000
-7824.813163293564	5	1	7	9	100000
-1.e9	5	1	7	10	1000
-1.e9	5	1	7	10	5000
-1.e9	5	1	7	10	10000
-9745.536644548747	5	1	7	10	50000
-7856.833693140804	5	1	7	10	100000
-1.e9	5	1	8	1	1000
-1.e9	5	1	8	1	5000
-1.e9	5	1	8	1	10000
-1.e9	5	1	8	1	50000
-1.e9	5	1	8	1	100000
-1.e9	5	1	8	2	1000
-1.e9	5	1	8	2	5000
-1.e9	5	1	8	2	10000
-9079.059090137202	5	1	8	2	50000
-6677.0296397542	5	1	8	2	100000
-1.e9	5	1	8	3	1000
-1.e9	5	1	8	3	5000
-1.e9	5	1	8	3	10000
-9088.504689530226	5	1	8	3	50000
-6968.77126222666	5	1	8	3	100000
-1.e9	5	1	8	4	1000
-1.e9	5	1	8	4	5000
-1.e9	5	1	8	4	10000
-9387.979529600247	5	1	8	4	50000
-7235.461703794024	5	1	8	4	100000
-1.e9	5	1	8	5	1000
-1.e9	5	1	8	5	5000
-1.e9	5	1	8	5	10000
-9759.115937517006	5	1	8	5	50000
-7448.473120377245	5	1	8	5	100000
-1.e9	5	1	8	6	1000
-1.e9	5	1	8	6	5000
-1.e9	5	1	8	6	10000
-9469.676784592997	5	1	8	6	50000
-7598.915572263703	5	1	8	6	100000
-1.e9	5	1	8	7	1000
-1.e9	5	1	8	7	5000
-1.e9	5	1	8	7	10000
-9853.153059250933	5	1	8	7	50000
-7676.806480158224	5	1	8	7	100000
-1.e9	5	1	8	8	1000
-1.e9	5	1	8	8	5000
-1.e9	5	1	8	8	10000
-9407.737099028476	5	1	8	8	50000
-7790.418208463122	5	1	8	8	100000
-1.e9	5	1	8	9	1000
-1.e9	5	1	8	9	5000
-1.e9	5	1	8	9	10000
-9762.76249328006	5	1	8	9	50000
-7918.9602177862125	5	1	8	9	100000
-1.e9	5	1	8	10	1000
-1.e9	5	1	8	10	5000
-1.e9	5	1	8	10	10000
-9845.827487584294	5	1	8	10	50000
-7926.277564279242	5	1	8	10	100000
-1.e9	5	1	9	1	1000
-1.e9	5	1	9	1	5000
-1.e9	5	1	9	1	10000
-1.e9	5	1	9	1	50000
-1.e9	5	1	9	1	100000
-1.e9	5	1	9	2	1000
-1.e9	5	1	9	2	5000
-1.e9	5	1	9	2	10000
-9410.863100298124	5	1	9	2	50000
-7083.695188125616	5	1	9	2	100000
-1.e9	5	1	9	3	1000
-1.e9	5	1	9	3	5000
-1.e9	5	1	9	3	10000
-9205.517376875823	5	1	9	3	50000
-7126.319055469747	5	1	9	3	100000
-1.e9	5	1	9	4	1000
-1.e9	5	1	9	4	5000
-1.e9	5	1	9	4	10000
-9400.85843967623	5	1	9	4	50000
-7359.274366479103	5	1	9	4	100000
-1.e9	5	1	9	5	1000
-1.e9	5	1	9	5	5000
-1.e9	5	1	9	5	10000
-9480.47435139412	5	1	9	5	50000
-7534.851435958978	5	1	9	5	100000
-1.e9	5	1	9	6	1000
-1.e9	5	1	9	6	5000
-1.e9	5	1	9	6	10000
-9389.150380384392	5	1	9	6	50000
-7672.90093051826	5	1	9	6	100000
-1.e9	5	1	9	7	1000
-1.e9	5	1	9	7	5000
-1.e9	5	1	9	7	10000
-9675.003841430662	5	1	9	7	50000
-7772.377141698218	5	1	9	7	100000
-1.e9	5	1	9	8	1000
-1.e9	5	1	9	8	5000
-1.e9	5	1	9	8	10000
-9968.495445490977	5	1	9	8	50000
-7873.507039516653	5	1	9	8	100000
-1.e9	5	1	9	9	1000
-1.e9	5	1	9	9	5000
-1.e9	5	1	9	9	10000
-9531.747022211242	5	1	9	9	50000
-7889.704869606392	5	1	9	9	100000
-1.e9	5	1	9	10	1000
-1.e9	5	1	9	10	5000
-1.e9	5	1	9	10	10000
-9652.024869839232	5	1	9	10	50000
-7930.998301439725	5	1	9	10	100000
-1.e9	5	1	10	1	1000
-1.e9	5	1	10	1	5000
-1.e9	5	1	10	1	10000
-1.e9	5	1	10	1	50000
-1.e9	5	1	10	1	100000
-1.e9	5	1	10	2	1000
-1.e9	5	1	10	2	5000
-1.e9	5	1	10	2	10000
-10182.363630147203	5	1	10	2	50000
-7852.3253531437895	5	1	10	2	100000
-1.e9	5	1	10	3	1000
-1.e9	5	1	10	3	5000
-1.e9	5	1	10	3	10000
-9545.834298484333	5	1	10	3	50000
-7484.351037659951	5	1	10	3	100000
-1.e9	5	1	10	4	1000
-1.e9	5	1	10	4	5000
-1.e9	5	1	10	4	10000
-9658.19483655925	5	1	10	4	50000
-7564.451326193221	5	1	10	4	100000
-1.e9	5	1	10	5	1000
-1.e9	5	1	10	5	5000
-1.e9	5	1	10	5	10000
-9538.636203865532	5	1	10	5	50000
-7673.293908169253	5	1	10	5	100000
-1.e9	5	1	10	6	1000
-1.e9	5	1	10	6	5000
-1.e9	5	1	10	6	10000
-9601.058279932548	5	1	10	6	50000
-7779.447861252382	5	1	10	6	100000
-1.e9	5	1	10	7	1000
-1.e9	5	1	10	7	5000
-1.e9	5	1	10	7	10000
-10015.222350096785	5	1	10	7	50000
-7845.412006140836	5	1	10	7	100000
-1.e9	5	1	10	8	1000
-1.e9	5	1	10	8	5000
-1.e9	5	1	10	8	10000
-10038.615444120267	5	1	10	8	50000
-7897.097130003177	5	1	10	8	100000
-1.e9	5	1	10	9	1000
-1.e9	5	1	10	9	5000
-1.e9	5	1	10	9	10000
-9810.826880287734	5	1	10	9	50000
-7921.567014440266	5	1	10	9	100000
-1.e9	5	1	10	10	1000
-1.e9	5	1	10	10	5000
-1.e9	5	1	10	10	10000
-10075.145301792785	5	1	10	10	50000
-8011.174155987296	5	1	10	10	100000
-1.e9	5	1	11	1	1000
-1.e9	5	1	11	1	5000
-1.e9	5	1	11	1	10000
-1.e9	5	1	11	1	50000
-1.e9	5	1	11	1	100000
-1.e9	5	1	11	2	1000
-1.e9	5	1	11	2	5000
-1.e9	5	1	11	2	10000
-11352.89626712181	5	1	11	2	50000
-9043.917499155474	5	1	11	2	100000
-1.e9	5	1	11	3	1000
-1.e9	5	1	11	3	5000
-1.e9	5	1	11	3	10000
-10169.402835505865	5	1	11	3	50000
-8014.506185060471	5	1	11	3	100000
-1.e9	5	1	11	4	1000
-1.e9	5	1	11	4	5000
-1.e9	5	1	11	4	10000
-9741.022962125502	5	1	11	4	50000
-7841.590762631226	5	1	11	4	100000
-1.e9	5	1	11	5	1000
-1.e9	5	1	11	5	5000
-1.e9	5	1	11	5	10000
-9905.834106754803	5	1	11	5	50000
-7821.591327072937	5	1	11	5	100000
-1.e9	5	1	11	6	1000
-1.e9	5	1	11	6	5000
-1.e9	5	1	11	6	10000
-10217.937196393346	5	1	11	6	50000
-7883.7577289384235	5	1	11	6	100000
-1.e9	5	1	11	7	1000
-1.e9	5	1	11	7	5000
-1.e9	5	1	11	7	10000
-9926.19886502691	5	1	11	7	50000
-7929.86943445593	5	1	11	7	100000
-1.e9	5	1	11	8	1000
-1.e9	5	1	11	8	5000
-1.e9	5	1	11	8	10000
-9686.882162108976	5	1	11	8	50000
-7938.6293166183905	5	1	11	8	100000
-1.e9	5	1	11	9	1000
-1.e9	5	1	11	9	5000
-1.e9	5	1	11	9	10000
-9984.795249555404	5	1	11	9	50000
-7961.154867288748	5	1	11	9	100000
-1.e9	5	1	11	10	1000
-1.e9	5	1	11	10	5000
-1.e9	5	1	11	10	10000
-9924.216731465933	5	1	11	10	50000
-8037.670922488169	5	1	11	10	100000
-1.e9	5	1	12	1	1000
-1.e9	5	1	12	1	5000
-1.e9	5	1	12	1	10000
-1.e9	5	1	12	1	50000
-1.e9	5	1	12	1	100000
-1.e9	5	1	12	2	1000
-1.e9	5	1	12	2	5000
-1.e9	5	1	12	2	10000
-1.e9	5	1	12	2	50000
-10486.954998856376	5	1	12	2	100000
-1.e9	5	1	12	3	1000
-1.e9	5	1	12	3	5000
-1.e9	5	1	12	3	10000
-10734.353986765022	5	1	12	3	50000
-8709.722129723505	5	1	12	3	100000
-1.e9	5	1	12	4	1000
-1.e9	5	1	12	4	5000
-1.e9	5	1	12	4	10000
-10214.979719021754	5	1	12	4	50000
-8222.173296577917	5	1	12	4	100000
-1.e9	5	1	12	5	1000
-1.e9	5	1	12	5	5000
-1.e9	5	1	12	5	10000
-10064.62104472451	5	1	12	5	50000
-8090.64098645997	5	1	12	5	100000
-1.e9	5	1	12	6	1000
-1.e9	5	1	12	6	5000
-1.e9	5	1	12	6	10000
-9818.249873070801	5	1	12	6	50000
-8041.70888779852	5	1	12	6	100000
-1.e9	5	1	12	7	1000
-1.e9	5	1	12	7	5000
-1.e9	5	1	12	7	10000
-9821.73579611681	5	1	12	7	50000
-8034.465350912613	5	1	12	7	100000
-1.e9	5	1	12	8	1000
-1.e9	5	1	12	8	5000
-1.e9	5	1	12	8	10000
-9948.399198133835	5	1	12	8	50000
-8082.731350056124	5	1	12	8	100000
-1.e9	5	1	12	9	1000
-1.e9	5	1	12	9	5000
-1.e9	5	1	12	9	10000
-9899.851423771592	5	1	12	9	50000
-8078.657134689666	5	1	12	9	100000
-1.e9	5	1	12	10	1000
-1.e9	5	1	12	10	5000
-1.e9	5	1	12	10	10000
-10108.386416234755	5	1	12	10	50000
-8107.335341419926	5	1	12	10	100000
-1.e9	5	1	13	1	1000
-1.e9	5	1	13	1	5000
-1.e9	5	1	13	1	10000
-1.e9	5	1	13	1	50000
-1.e9	5	1	13	1	100000
-1.e9	5	1	13	2	1000
-1.e9	5	1	13	2	5000
-1.e9	5	1	13	2	10000
-1.e9	5	1	13	2	50000
-1.e9	5	1	13	2	100000
-1.e9	5	1	13	3	1000
-1.e9	5	1	13	3	5000
-1.e9	5	1	13	3	10000
-11645.907329996153	5	1	13	3	50000
-9640.906465214524	5	1	13	3	100000
-1.e9	5	1	13	4	1000
-1.e9	5	1	13	4	5000
-1.e9	5	1	13	4	10000
-10889.490806659542	5	1	13	4	50000
-8692.595820504002	5	1	13	4	100000
-1.e9	5	1	13	5	1000
-1.e9	5	1	13	5	5000
-1.e9	5	1	13	5	10000
-10384.72327786521	5	1	13	5	50000
-8345.997748727457	5	1	13	5	100000
-1.e9	5	1	13	6	1000
-1.e9	5	1	13	6	5000
-1.e9	5	1	13	6	10000
-10487.142565262733	5	1	13	6	50000
-8248.365701762366	5	1	13	6	100000
-1.e9	5	1	13	7	1000
-1.e9	5	1	13	7	5000
-1.e9	5	1	13	7	10000
-10294.227502643364	5	1	13	7	50000
-8180.322531345998	5	1	13	7	100000
-1.e9	5	1	13	8	1000
-1.e9	5	1	13	8	5000
-1.e9	5	1	13	8	10000
-10105.044837801648	5	1	13	8	50000
-8157.163977624281	5	1	13	8	100000
-1.e9	5	1	13	9	1000
-1.e9	5	1	13	9	5000
-1.e9	5	1	13	9	10000
-10194.090578619369	5	1	13	9	50000
-8141.4039824232395	5	1	13	9	100000
-1.e9	5	1	13	10	1000
-1.e9	5	1	13	10	5000
-1.e9	5	1	13	10	10000
-9951.435484857073	5	1	13	10	50000
-8132.5187459814315	5	1	13	10	100000
-1.e9	5	1	14	1	1000
-1.e9	5	1	14	1	5000
-1.e9	5	1	14	1	10000
-1.e9	5	1	14	1	50000
-1.e9	5	1	14	1	100000
-1.e9	5	1	14	2	1000
-1.e9	5	1	14	2	5000
-1.e9	5	1	14	2	10000
-1.e9	5	1	14	2	50000
-1.e9	5	1	14	2	100000
-1.e9	5	1	14	3	1000
-1.e9	5	1	14	3	5000
-1.e9	5	1	14	3	10000
-12947.617052235082	5	1	14	3	50000
-10626.924986400034	5	1	14	3	100000
-1.e9	5	1	14	4	1000
-1.e9	5	1	14	4	5000
-1.e9	5	1	14	4	10000
-11387.500036594576	5	1	14	4	50000
-9279.931691497908	5	1	14	4	100000
-1.e9	5	1	14	5	1000
-1.e9	5	1	14	5	5000
-1.e9	5	1	14	5	10000
-10684.881982635572	5	1	14	5	50000
-8710.453643637069	5	1	14	5	100000
-1.e9	5	1	14	6	1000
-1.e9	5	1	14	6	5000
-1.e9	5	1	14	6	10000
-10484.263575326533	5	1	14	6	50000
-8449.41147171879	5	1	14	6	100000
-1.e9	5	1	14	7	1000
-1.e9	5	1	14	7	5000
-1.e9	5	1	14	7	10000
-10046.965969306644	5	1	14	7	50000
-8339.128578366512	5	1	14	7	100000
-1.e9	5	1	14	8	1000
-1.e9	5	1	14	8	5000
-1.e9	5	1	14	8	10000
-10268.257206789043	5	1	14	8	50000
-8247.15877011132	5	1	14	8	100000
-1.e9	5	1	14	9	1000
-1.e9	5	1	14	9	5000
-1.e9	5	1	14	9	10000
-10218.561419422062	5	1	14	9	50000
-8232.929572827286	5	1	14	9	100000
-1.e9	5	1	14	10	1000
-1.e9	5	1	14	10	5000
-1.e9	5	1	14	10	10000
-10015.34305727532	5	1	14	10	50000
-8203.547492588143	5	1	14	10	100000
-1.e9	5	1	15	1	1000
-1.e9	5	1	15	1	5000
-1.e9	5	1	15	1	10000
-1.e9	5	1	15	1	50000
-1.e9	5	1	15	1	100000
-1.e9	5	1	15	2	1000
-1.e9	5	1	15	2	5000
-1.e9	5	1	15	2	10000
-1.e9	5	1	15	2	50000
-1.e9	5	1	15	2	100000
-1.e9	5	1	15	3	1000
-1.e9	5	1	15	3	5000
-1.e9	5	1	15	3	10000
-14116.092427558891	5	1	15	3	50000
-11856.279924439134	5	1	15	3	100000
-1.e9	5	1	15	4	1000
-1.e9	5	1	15	4	5000
-1.e9	5	1	15	4	10000
-11925.121261015454	5	1	15	4	50000
-9939.926379561144	5	1	15	4	100000
-1.e9	5	1	15	5	1000
-1.e9	5	1	15	5	5000
-1.e9	5	1	15	5	10000
-11008.257951598247	5	1	15	5	50000
-9117.658824055958	5	1	15	5	100000
-1.e9	5	1	15	6	1000
-1.e9	5	1	15	6	5000
-1.e9	5	1	15	6	10000
-11033.853650819066	5	1	15	6	50000
-8672.944256199378	5	1	15	6	100000
-1.e9	5	1	15	7	1000
-1.e9	5	1	15	7	5000
-1.e9	5	1	15	7	10000
-10386.881343357496	5	1	15	7	50000
-8492.081599206704	5	1	15	7	100000
-1.e9	5	1	15	8	1000
-1.e9	5	1	15	8	5000
-1.e9	5	1	15	8	10000
-10755.733903714778	5	1	15	8	50000
-8343.838203152834	5	1	15	8	100000
-1.e9	5	1	15	9	1000
-1.e9	5	1	15	9	5000
-1.e9	5	1	15	9	10000
-10185.429648520358	5	1	15	9	50000
-8302.178737034357	5	1	15	9	100000
-1.e9	5	1	15	10	1000
-1.e9	5	1	15	10	5000
-1.e9	5	1	15	10	10000
-10229.412264473456	5	1	15	10	50000
-8286.86593927617	5	1	15	10	100000
-1.e9	5	2	5	1	1000
-1.e9	5	2	5	1	5000
-1.e9	5	2	5	1	10000
-1.e9	5	2	5	1	50000
-1.e9	5	2	5	1	100000
-1.e9	5	2	5	2	1000
-1.e9	5	2	5	2	5000
-1.e9	5	2	5	2	10000
-8113.070987516689	5	2	5	2	50000
-6778.275225247102	5	2	5	2	100000
-1.e9	5	2	5	3	1000
-1.e9	5	2	5	3	5000
-1.e9	5	2	5	3	10000
-7167.292674183934	5	2	5	3	50000
-6440.596449526499	5	2	5	3	100000
-1.e9	5	2	5	4	1000
-1.e9	5	2	5	4	5000
-1.e9	5	2	5	4	10000
-6979.804935835284	5	2	5	4	50000
-6377.423229894506	5	2	5	4	100000
-1.e9	5	2	5	5	1000
-1.e9	5	2	5	5	5000
-1.e9	5	2	5	5	10000
-6929.85979162778	5	2	5	5	50000
-6398.672629675549	5	2	5	5	100000
-1.e9	5	2	5	6	1000
-1.e9	5	2	5	6	5000
-1.e9	5	2	5	6	10000
-6918.290662589672	5	2	5	6	50000
-6457.740550236421	5	2	5	6	100000
-1.e9	5	2	5	7	1000
-1.e9	5	2	5	7	5000
-1.e9	5	2	5	7	10000
-6973.130896146355	5	2	5	7	50000
-6508.883389896026	5	2	5	7	100000
-1.e9	5	2	5	8	1000
-1.e9	5	2	5	8	5000
-1.e9	5	2	5	8	10000
-7015.186086933146	5	2	5	8	50000
-6578.050177694015	5	2	5	8	100000
-1.e9	5	2	5	9	1000
-1.e9	5	2	5	9	5000
-1.e9	5	2	5	9	10000
-7045.534237066141	5	2	5	9	50000
-6624.062810962847	5	2	5	9	100000
-1.e9	5	2	5	10	1000
-1.e9	5	2	5	10	5000
-1.e9	5	2	5	10	10000
-7095.629867647666	5	2	5	10	50000
-6680.564758332323	5	2	5	10	100000
-1.e9	5	2	6	1	1000
-1.e9	5	2	6	1	5000
-1.e9	5	2	6	1	10000
-1.e9	5	2	6	1	50000
-6959.422133289746	5	2	6	1	100000
-1.e9	5	2	6	2	1000
-1.e9	5	2	6	2	5000
-1.e9	5	2	6	2	10000
-7207.341414487183	5	2	6	2	50000
-6009.088932348143	5	2	6	2	100000
-1.e9	5	2	6	3	1000
-1.e9	5	2	6	3	5000
-1.e9	5	2	6	3	10000
-6824.910453140155	5	2	6	3	50000
-6080.392001384087	5	2	6	3	100000
-1.e9	5	2	6	4	1000
-1.e9	5	2	6	4	5000
-1.e9	5	2	6	4	10000
-6779.254160849389	5	2	6	4	50000
-6199.683150919826	5	2	6	4	100000
-1.e9	5	2	6	5	1000
-1.e9	5	2	6	5	5000
-1.e9	5	2	6	5	10000
-6800.23368052183	5	2	6	5	50000
-6318.713126823995	5	2	6	5	100000
-1.e9	5	2	6	6	1000
-1.e9	5	2	6	6	5000
-1.e9	5	2	6	6	10000
-6869.146354141935	5	2	6	6	50000
-6425.445801185192	5	2	6	6	100000
-1.e9	5	2	6	7	1000
-1.e9	5	2	6	7	5000
-1.e9	5	2	6	7	10000
-6940.788556914127	5	2	6	7	50000
-6502.601364014752	5	2	6	7	100000
-1.e9	5	2	6	8	1000
-1.e9	5	2	6	8	5000
-1.e9	5	2	6	8	10000
-7010.78842765747	5	2	6	8	50000
-6596.765356849746	5	2	6	8	100000
-1.e9	5	2	6	9	1000
-1.e9	5	2	6	9	5000
-1.e9	5	2	6	9	10000
-7048.626739378732	5	2	6	9	50000
-6641.3448907500115	5	2	6	9	100000
-1.e9	5	2	6	10	1000
-1.e9	5	2	6	10	5000
-1.e9	5	2	6	10	10000
-7109.581884850246	5	2	6	10	50000
-6688.566848773022	5	2	6	10	100000
-1.e9	5	2	7	1	1000
-1.e9	5	2	7	1	5000
-1.e9	5	2	7	1	10000
-1.e9	5	2	7	1	50000
-5676.5712128744	5	2	7	1	100000
-1.e9	5	2	7	2	1000
-1.e9	5	2	7	2	5000
-1.e9	5	2	7	2	10000
-6664.718807893268	5	2	7	2	50000
-5571.166682715542	5	2	7	2	100000
-1.e9	5	2	7	3	1000
-1.e9	5	2	7	3	5000
-1.e9	5	2	7	3	10000
-6540.500895142847	5	2	7	3	50000
-5854.567733732615	5	2	7	3	100000
-1.e9	5	2	7	4	1000
-1.e9	5	2	7	4	5000
-1.e9	5	2	7	4	10000
-6651.707443289056	5	2	7	4	50000
-6091.4689036805285	5	2	7	4	100000
-1.e9	5	2	7	5	1000
-1.e9	5	2	7	5	5000
-1.e9	5	2	7	5	10000
-6755.374793653467	5	2	7	5	50000
-6267.14092426614	5	2	7	5	100000
-1.e9	5	2	7	6	1000
-1.e9	5	2	7	6	5000
-1.e9	5	2	7	6	10000
-6848.394100478472	5	2	7	6	50000
-6404.4534456280435	5	2	7	6	100000
-1.e9	5	2	7	7	1000
-1.e9	5	2	7	7	5000
-1.e9	5	2	7	7	10000
-6942.252637239562	5	2	7	7	50000
-6508.804148578774	5	2	7	7	100000
-1.e9	5	2	7	8	1000
-1.e9	5	2	7	8	5000
-1.e9	5	2	7	8	10000
-6994.409526173632	5	2	7	8	50000
-6593.968591504586	5	2	7	8	100000
-1.e9	5	2	7	9	1000
-1.e9	5	2	7	9	5000
-1.e9	5	2	7	9	10000
-7055.904373454879	5	2	7	9	50000
-6660.017199069994	5	2	7	9	100000
-1.e9	5	2	7	10	1000
-1.e9	5	2	7	10	5000
-1.e9	5	2	7	10	10000
-7111.463469742415	5	2	7	10	50000
-6699.1335017886395	5	2	7	10	100000
-1.e9	5	2	8	1	1000
-1.e9	5	2	8	1	5000
-1.e9	5	2	8	1	10000
-1.e9	5	2	8	1	50000
-5598.571971701159	5	2	8	1	100000
-1.e9	5	2	8	2	1000
-1.e9	5	2	8	2	5000
-1.e9	5	2	8	2	10000
-6429.903583607637	5	2	8	2	50000
-5462.927536548754	5	2	8	2	100000
-1.e9	5	2	8	3	1000
-1.e9	5	2	8	3	5000
-1.e9	5	2	8	3	10000
-6423.2164121385085	5	2	8	3	50000
-5772.896709419077	5	2	8	3	100000
-1.e9	5	2	8	4	1000
-1.e9	5	2	8	4	5000
-1.e9	5	2	8	4	10000
-6594.2298387331275	5	2	8	4	50000
-6057.986327019401	5	2	8	4	100000
-1.e9	5	2	8	5	1000
-1.e9	5	2	8	5	5000
-1.e9	5	2	8	5	10000
-6740.905349008582	5	2	8	5	50000
-6263.070500492725	5	2	8	5	100000
-1.e9	5	2	8	6	1000
-1.e9	5	2	8	6	5000
-1.e9	5	2	8	6	10000
-6868.559385772153	5	2	8	6	50000
-6414.676922402917	5	2	8	6	100000
-1.e9	5	2	8	7	1000
-1.e9	5	2	8	7	5000
-1.e9	5	2	8	7	10000
-6941.357424812957	5	2	8	7	50000
-6528.047040044086	5	2	8	7	100000
-1.e9	5	2	8	8	1000
-1.e9	5	2	8	8	5000
-1.e9	5	2	8	8	10000
-7029.8632700956705	5	2	8	8	50000
-6612.766154933493	5	2	8	8	100000
-1.e9	5	2	8	9	1000
-1.e9	5	2	8	9	5000
-1.e9	5	2	8	9	10000
-7082.02230151094	5	2	8	9	50000
-6666.421720307999	5	2	8	9	100000
-1.e9	5	2	8	10	1000
-1.e9	5	2	8	10	5000
-1.e9	5	2	8	10	10000
-7125.634037211857	5	2	8	10	50000
-6719.659204958167	5	2	8	10	100000
-1.e9	5	2	9	1	1000
-1.e9	5	2	9	1	5000
-1.e9	5	2	9	1	10000
-1.e9	5	2	9	1	50000
-1.e9	5	2	9	1	100000
-1.e9	5	2	9	2	1000
-1.e9	5	2	9	2	5000
-1.e9	5	2	9	2	10000
-6431.1202044935535	5	2	9	2	50000
-5622.515548128561	5	2	9	2	100000
-1.e9	5	2	9	3	1000
-1.e9	5	2	9	3	5000
-1.e9	5	2	9	3	10000
-6456.759243125107	5	2	9	3	50000
-5837.140322248032	5	2	9	3	100000
-1.e9	5	2	9	4	1000
-1.e9	5	2	9	4	5000
-1.e9	5	2	9	4	10000
-6608.688125630071	5	2	9	4	50000
-6089.927299439477	5	2	9	4	100000
-1.e9	5	2	9	5	1000
-1.e9	5	2	9	5	5000
-1.e9	5	2	9	5	10000
-6782.5052308919285	5	2	9	5	50000
-6302.833814410741	5	2	9	5	100000
-1.e9	5	2	9	6	1000
-1.e9	5	2	9	6	5000
-1.e9	5	2	9	6	10000
-6892.480420645258	5	2	9	6	50000
-6449.153945981827	5	2	9	6	100000
-1.e9	5	2	9	7	1000
-1.e9	5	2	9	7	5000
-1.e9	5	2	9	7	10000
-6979.630942873792	5	2	9	7	50000
-6561.429063083241	5	2	9	7	100000
-1.e9	5	2	9	8	1000
-1.e9	5	2	9	8	5000
-1.e9	5	2	9	8	10000
-7063.0582439156	5	2	9	8	50000
-6635.155868412485	5	2	9	8	100000
-1.e9	5	2	9	9	1000
-1.e9	5	2	9	9	5000
-1.e9	5	2	9	9	10000
-7104.987930366685	5	2	9	9	50000
-6701.476312983967	5	2	9	9	100000
-1.e9	5	2	9	10	1000
-1.e9	5	2	9	10	5000
-1.e9	5	2	9	10	10000
-7146.1168279979265	5	2	9	10	50000
-6747.881209028219	5	2	9	10	100000
-1.e9	5	2	10	1	1000
-1.e9	5	2	10	1	5000
-1.e9	5	2	10	1	10000
-1.e9	5	2	10	1	50000
-1.e9	5	2	10	1	100000
-1.e9	5	2	10	2	1000
-1.e9	5	2	10	2	5000
-1.e9	5	2	10	2	10000
-6713.5812313782735	5	2	10	2	50000
-6000.494863453772	5	2	10	2	100000
-1.e9	5	2	10	3	1000
-1.e9	5	2	10	3	5000
-1.e9	5	2	10	3	10000
-6616.125287682656	5	2	10	3	50000
-6041.940116197764	5	2	10	3	100000
-1.e9	5	2	10	4	1000
-1.e9	5	2	10	4	5000
-1.e9	5	2	10	4	10000
-6721.29491655994	5	2	10	4	50000
-6227.392373268535	5	2	10	4	100000
-1.e9	5	2	10	5	1000
-1.e9	5	2	10	5	5000
-1.e9	5	2	10	5	10000
-6840.738900920027	5	2	10	5	50000
-6390.884511839714	5	2	10	5	100000
-1.e9	5	2	10	6	1000
-1.e9	5	2	10	6	5000
-1.e9	5	2	10	6	10000
-6962.825613415875	5	2	10	6	50000
-6522.910009632845	5	2	10	6	100000
-1.e9	5	2	10	7	1000
-1.e9	5	2	10	7	5000
-1.e9	5	2	10	7	10000
-7029.912953734712	5	2	10	7	50000
-6609.267745942097	5	2	10	7	100000
-1.e9	5	2	10	8	1000
-1.e9	5	2	10	8	5000
-1.e9	5	2	10	8	10000
-7092.061270098575	5	2	10	8	50000
-6689.359083122529	5	2	10	8	100000
-1.e9	5	2	10	9	1000
-1.e9	5	2	10	9	5000
-1.e9	5	2	10	9	10000
-7153.015610235016	5	2	10	9	50000
-6727.678708478284	5	2	10	9	100000
-1.e9	5	2	10	10	1000
-1.e9	5	2	10	10	5000
-1.e9	5	2	10	10	10000
-7177.1519948158475	5	2	10	10	50000
-6765.8829707822515	5	2	10	10	100000
-1.e9	5	2	11	1	1000
-1.e9	5	2	11	1	5000
-1.e9	5	2	11	1	10000
-1.e9	5	2	11	1	50000
-1.e9	5	2	11	1	100000
-1.e9	5	2	11	2	1000
-1.e9	5	2	11	2	5000
-1.e9	5	2	11	2	10000
-7240.939867736794	5	2	11	2	50000
-6588.356541190365	5	2	11	2	100000
-1.e9	5	2	11	3	1000
-1.e9	5	2	11	3	5000
-1.e9	5	2	11	3	10000
-6898.183990222921	5	2	11	3	50000
-6383.011961151017	5	2	11	3	100000
-1.e9	5	2	11	4	1000
-1.e9	5	2	11	4	5000
-1.e9	5	2	11	4	10000
-6908.178028901259	5	2	11	4	50000
-6412.160183643332	5	2	11	4	100000
-1.e9	5	2	11	5	1000
-1.e9	5	2	11	5	5000
-1.e9	5	2	11	5	10000
-6973.611227509825	5	2	11	5	50000
-6511.611899758349	5	2	11	5	100000
-1.e9	5	2	11	6	1000
-1.e9	5	2	11	6	5000
-1.e9	5	2	11	6	10000
-7041.141784931867	5	2	11	6	50000
-6603.644966425467	5	2	11	6	100000
-1.e9	5	2	11	7	1000
-1.e9	5	2	11	7	5000
-1.e9	5	2	11	7	10000
-7104.134920884491	5	2	11	7	50000
-6687.4760645833	5	2	11	7	100000
-1.e9	5	2	11	8	1000
-1.e9	5	2	11	8	5000
-1.e9	5	2	11	8	10000
-7129.85321234433	5	2	11	8	50000
-6732.640783829999	5	2	11	8	100000
-1.e9	5	2	11	9	1000
-1.e9	5	2	11	9	5000
-1.e9	5	2	11	9	10000
-7176.520824482815	5	2	11	9	50000
-6765.886630826881	5	2	11	9	100000
-1.e9	5	2	11	10	1000
-1.e9	5	2	11	10	5000
-1.e9	5	2	11	10	10000
-7192.096293341967	5	2	11	10	50000
-6804.75410390755	5	2	11	10	100000
-1.e9	5	2	12	1	1000
-1.e9	5	2	12	1	5000
-1.e9	5	2	12	1	10000
-1.e9	5	2	12	1	50000
-1.e9	5	2	12	1	100000
-1.e9	5	2	12	2	1000
-1.e9	5	2	12	2	5000
-1.e9	5	2	12	2	10000
-1.e9	5	2	12	2	50000
-7377.2429116204885	5	2	12	2	100000
-1.e9	5	2	12	3	1000
-1.e9	5	2	12	3	5000
-1.e9	5	2	12	3	10000
-7370.21100021587	5	2	12	3	50000
-6844.678234010635	5	2	12	3	100000
-1.e9	5	2	12	4	1000
-1.e9	5	2	12	4	5000
-1.e9	5	2	12	4	10000
-7167.335881052263	5	2	12	4	50000
-6704.76235628472	5	2	12	4	100000
-1.e9	5	2	12	5	1000
-1.e9	5	2	12	5	5000
-1.e9	5	2	12	5	10000
-7137.517754492992	5	2	12	5	50000
-6696.08926229303	5	2	12	5	100000
-1.e9	5	2	12	6	1000
-1.e9	5	2	12	6	5000
-1.e9	5	2	12	6	10000
-7155.945761040309	5	2	12	6	50000
-6712.462769430843	5	2	12	6	100000
-1.e9	5	2	12	7	1000
-1.e9	5	2	12	7	5000
-1.e9	5	2	12	7	10000
-7182.65437385353	5	2	12	7	50000
-6746.586353487087	5	2	12	7	100000
-1.e9	5	2	12	8	1000
-1.e9	5	2	12	8	5000
-1.e9	5	2	12	8	10000
-7206.350227441953	5	2	12	8	50000
-6786.367243321956	5	2	12	8	100000
-1.e9	5	2	12	9	1000
-1.e9	5	2	12	9	5000
-1.e9	5	2	12	9	10000
-7240.5700974368265	5	2	12	9	50000
-6815.473289868741	5	2	12	9	100000
-1.e9	5	2	12	10	1000
-1.e9	5	2	12	10	5000
-1.e9	5	2	12	10	10000
-7244.872439040525	5	2	12	10	50000
-6848.069847256173	5	2	12	10	100000
-1.e9	5	2	13	1	1000
-1.e9	5	2	13	1	5000
-1.e9	5	2	13	1	10000
-1.e9	5	2	13	1	50000
-1.e9	5	2	13	1	100000
-1.e9	5	2	13	2	1000
-1.e9	5	2	13	2	5000
-1.e9	5	2	13	2	10000
-1.e9	5	2	13	2	50000
-8315.72511860452	5	2	13	2	100000
-1.e9	5	2	13	3	1000
-1.e9	5	2	13	3	5000
-1.e9	5	2	13	3	10000
-7950.5101023364805	5	2	13	3	50000
-7440.444974735177	5	2	13	3	100000
-1.e9	5	2	13	4	1000
-1.e9	5	2	13	4	5000
-1.e9	5	2	13	4	10000
-7522.760661225648	5	2	13	4	50000
-7046.486630559925	5	2	13	4	100000
-1.e9	5	2	13	5	1000
-1.e9	5	2	13	5	5000
-1.e9	5	2	13	5	10000
-7343.242826300883	5	2	13	5	50000
-6921.633804869694	5	2	13	5	100000
-1.e9	5	2	13	6	1000
-1.e9	5	2	13	6	5000
-1.e9	5	2	13	6	10000
-7307.269823802144	5	2	13	6	50000
-6870.315862475368	5	2	13	6	100000
-1.e9	5	2	13	7	1000
-1.e9	5	2	13	7	5000
-1.e9	5	2	13	7	10000
-7284.4695466112435	5	2	13	7	50000
-6862.1425745169545	5	2	13	7	100000
-1.e9	5	2	13	8	1000
-1.e9	5	2	13	8	5000
-1.e9	5	2	13	8	10000
-7265.226464833534	5	2	13	8	50000
-6863.345664946456	5	2	13	8	100000
-1.e9	5	2	13	9	1000
-1.e9	5	2	13	9	5000
-1.e9	5	2	13	9	10000
-7284.879232461942	5	2	13	9	50000
-6872.517092377407	5	2	13	9	100000
-1.e9	5	2	13	10	1000
-1.e9	5	2	13	10	5000
-1.e9	5	2	13	10	10000
-7298.695208349078	5	2	13	10	50000
-6881.296445369903	5	2	13	10	100000
-1.e9	5	2	14	1	1000
-1.e9	5	2	14	1	5000
-1.e9	5	2	14	1	10000
-1.e9	5	2	14	1	50000
-1.e9	5	2	14	1	100000
-1.e9	5	2	14	2	1000
-1.e9	5	2	14	2	5000
-1.e9	5	2	14	2	10000
-1.e9	5	2	14	2	50000
-1.e9	5	2	14	2	100000
-1.e9	5	2	14	3	1000
-1.e9	5	2	14	3	5000
-1.e9	5	2	14	3	10000
-8651.483124064249	5	2	14	3	50000
-8102.747639928442	5	2	14	3	100000
-1.e9	5	2	14	4	1000
-1.e9	5	2	14	4	5000
-1.e9	5	2	14	4	10000
-7920.7985935749375	5	2	14	4	50000
-7468.929430146377	5	2	14	4	100000
-1.e9	5	2	14	5	1000
-1.e9	5	2	14	5	5000
-1.e9	5	2	14	5	10000
-7616.4526905423345	5	2	14	5	50000
-7168.990041773191	5	2	14	5	100000
-1.e9	5	2	14	6	1000
-1.e9	5	2	14	6	5000
-1.e9	5	2	14	6	10000
-7454.69094926002	5	2	14	6	50000
-7037.624486185369	5	2	14	6	100000
-1.e9	5	2	14	7	1000
-1.e9	5	2	14	7	5000
-1.e9	5	2	14	7	10000
-7397.397942019597	5	2	14	7	50000
-6963.934959519005	5	2	14	7	100000
-1.e9	5	2	14	8	1000
-1.e9	5	2	14	8	5000
-1.e9	5	2	14	8	10000
-7351.245264311327	5	2	14	8	50000
-6951.158205019488	5	2	14	8	100000
-1.e9	5	2	14	9	1000
-1.e9	5	2	14	9	5000
-1.e9	5	2	14	9	10000
-7340.303016981269	5	2	14	9	50000
-6932.654169421443	5	2	14	9	100000
-1.e9	5	2	14	10	1000
-1.e9	5	2	14	10	5000
-1.e9	5	2	14	10	10000
-7341.365028366469	5	2	14	10	50000
-6933.339380291434	5	2	14	10	100000
-1.e9	5	2	15	1	1000
-1.e9	5	2	15	1	5000
-1.e9	5	2	15	1	10000
-1.e9	5	2	15	1	50000
-1.e9	5	2	15	1	100000
-1.e9	5	2	15	2	1000
-1.e9	5	2	15	2	5000
-1.e9	5	2	15	2	10000
-1.e9	5	2	15	2	50000
-1.e9	5	2	15	2	100000
-1.e9	5	2	15	3	1000
-1.e9	5	2	15	3	5000
-1.e9	5	2	15	3	10000
-9515.407345537824	5	2	15	3	50000
-8906.93374054361	5	2	15	3	100000
-1.e9	5	2	15	4	1000
-1.e9	5	2	15	4	5000
-1.e9	5	2	15	4	10000
-8434.864337601079	5	2	15	4	50000
-7943.799637353826	5	2	15	4	100000
-1.e9	5	2	15	5	1000
-1.e9	5	2	15	5	5000
-1.e9	5	2	15	5	10000
-7902.176727130731	5	2	15	5	50000
-7468.089511389073	5	2	15	5	100000
-1.e9	5	2	15	6	1000
-1.e9	5	2	15	6	5000
-1.e9	5	2	15	6	10000
-7653.257373768822	5	2	15	6	50000
-7227.779864189744	5	2	15	6	100000
-1.e9	5	2	15	7	1000
-1.e9	5	2	15	7	5000
-1.e9	5	2	15	7	10000
-7521.609246643136	5	2	15	7	50000
-7098.764099384047	5	2	15	7	100000
-1.e9	5	2	15	8	1000
-1.e9	5	2	15	8	5000
-1.e9	5	2	15	8	10000
-7435.215771701106	5	2	15	8	50000
-7046.5096059416755	5	2	15	8	100000
-1.e9	5	2	15	9	1000
-1.e9	5	2	15	9	5000
-1.e9	5	2	15	9	10000
-7389.7166518503245	5	2	15	9	50000
-6999.83579352178	5	2	15	9	100000
-1.e9	5	2	15	10	1000
-1.e9	5	2	15	10	5000
-1.e9	5	2	15	10	10000
-7390.999655637288	5	2	15	10	50000
-6964.894731376016	5	2	15	10	100000
-1.e9	5	3	5	1	1000
-1.e9	5	3	5	1	5000
-1.e9	5	3	5	1	10000
-1.e9	5	3	5	1	50000
-1.e9	5	3	5	1	100000
-1.e9	5	3	5	2	1000
-1.e9	5	3	5	2	5000
-1.e9	5	3	5	2	10000
-7961.244087147211	5	3	5	2	50000
-6838.563003435271	5	3	5	2	100000
-1.e9	5	3	5	3	1000
-1.e9	5	3	5	3	5000
-1.e9	5	3	5	3	10000
-6886.4250852269615	5	3	5	3	50000
-6407.6855762280875	5	3	5	3	100000
-1.e9	5	3	5	4	1000
-1.e9	5	3	5	4	5000
-1.e9	5	3	5	4	10000
-6542.520480454397	5	3	5	4	50000
-6257.940753620632	5	3	5	4	100000
-1.e9	5	3	5	5	1000
-1.e9	5	3	5	5	5000
-1.e9	5	3	5	5	10000
-6388.959131265794	5	3	5	5	50000
-6211.618882318227	5	3	5	5	100000
-1.e9	5	3	5	6	1000
-1.e9	5	3	5	6	5000
-1.e9	5	3	5	6	10000
-6324.607802970094	5	3	5	6	50000
-6217.140597965275	5	3	5	6	100000
-1.e9	5	3	5	7	1000
-1.e9	5	3	5	7	5000
-1.e9	5	3	5	7	10000
-6332.318660357724	5	3	5	7	50000
-6234.1993119169865	5	3	5	7	100000
-1.e9	5	3	5	8	1000
-1.e9	5	3	5	8	5000
-1.e9	5	3	5	8	10000
-6339.467928401438	5	3	5	8	50000
-6254.349181507818	5	3	5	8	100000
-1.e9	5	3	5	9	1000
-1.e9	5	3	5	9	5000
-1.e9	5	3	5	9	10000
-6353.792243829758	5	3	5	9	50000
-6277.785696887882	5	3	5	9	100000
-1.e9	5	3	5	10	1000
-1.e9	5	3	5	10	5000
-1.e9	5	3	5	10	10000
-6355.030616331399	5	3	5	10	50000
-6304.394505200952	5	3	5	10	100000
-1.e9	5	3	6	1	1000
-1.e9	5	3	6	1	5000
-1.e9	5	3	6	1	10000
-1.e9	5	3	6	1	50000
-7088.439890566599	5	3	6	1	100000
-1.e9	5	3	6	2	1000
-1.e9	5	3	6	2	5000
-1.e9	5	3	6	2	10000
-6995.354871628007	5	3	6	2	50000
-6036.581518724859	5	3	6	2	100000
-1.e9	5	3	6	3	1000
-1.e9	5	3	6	3	5000
-1.e9	5	3	6	3	10000
-6433.510877969967	5	3	6	3	50000
-6012.50771086172	5	3	6	3	100000
-1.e9	5	3	6	4	1000
-1.e9	5	3	6	4	5000
-1.e9	5	3	6	4	10000
-6289.129790246221	5	3	6	4	50000
-6042.872852343954	5	3	6	4	100000
-1.e9	5	3	6	5	1000
-1.e9	5	3	6	5	5000
-1.e9	5	3	6	5	10000
-6254.390288269154	5	3	6	5	50000
-6100.231120272594	5	3	6	5	100000
-1.e9	5	3	6	6	1000
-1.e9	5	3	6	6	5000
-1.e9	5	3	6	6	10000
-6252.248064571553	5	3	6	6	50000
-6142.580044406329	5	3	6	6	100000
-1.e9	5	3	6	7	1000
-1.e9	5	3	6	7	5000
-1.e9	5	3	6	7	10000
-6277.857576554421	5	3	6	7	50000
-6186.3323987567455	5	3	6	7	100000
-1.e9	5	3	6	8	1000
-1.e9	5	3	6	8	5000
-1.e9	5	3	6	8	10000
-6311.379142573905	5	3	6	8	50000
-6239.6776312868415	5	3	6	8	100000
-1.e9	5	3	6	9	1000
-1.e9	5	3	6	9	5000
-1.e9	5	3	6	9	10000
-6330.871510799924	5	3	6	9	50000
-6267.8370949424325	5	3	6	9	100000
-1.e9	5	3	6	10	1000
-1.e9	5	3	6	10	5000
-1.e9	5	3	6	10	10000
-6358.4607026170925	5	3	6	10	50000
-6297.601708993763	5	3	6	10	100000
-1.e9	5	3	7	1	1000
-1.e9	5	3	7	1	5000
-1.e9	5	3	7	1	10000
-1.e9	5	3	7	1	50000
-5741.163851952831	5	3	7	1	100000
-1.e9	5	3	7	2	1000
-1.e9	5	3	7	2	5000
-1.e9	5	3	7	2	10000
-6317.770934598625	5	3	7	2	50000
-5540.583038627917	5	3	7	2	100000
-1.e9	5	3	7	3	1000
-1.e9	5	3	7	3	5000
-1.e9	5	3	7	3	10000
-6077.480361890197	5	3	7	3	50000
-5720.494797355082	5	3	7	3	100000
-1.e9	5	3	7	4	1000
-1.e9	5	3	7	4	5000
-1.e9	5	3	7	4	10000
-6095.5685726931115	5	3	7	4	50000
-5877.421988950943	5	3	7	4	100000
-1.e9	5	3	7	5	1000
-1.e9	5	3	7	5	5000
-1.e9	5	3	7	5	10000
-6134.104398690185	5	3	7	5	50000
-5998.916997216734	5	3	7	5	100000
-1.e9	5	3	7	6	1000
-1.e9	5	3	7	6	5000
-1.e9	5	3	7	6	10000
-6189.939292304138	5	3	7	6	50000
-6102.231385130013	5	3	7	6	100000
-1.e9	5	3	7	7	1000
-1.e9	5	3	7	7	5000
-1.e9	5	3	7	7	10000
-6243.966188463228	5	3	7	7	50000
-6161.563226273676	5	3	7	7	100000
-1.e9	5	3	7	8	1000
-1.e9	5	3	7	8	5000
-1.e9	5	3	7	8	10000
-6280.94014671451	5	3	7	8	50000
-6213.88662705684	5	3	7	8	100000
-1.e9	5	3	7	9	1000
-1.e9	5	3	7	9	5000
-1.e9	5	3	7	9	10000
-6320.6105835911385	5	3	7	9	50000
-6249.16200954474	5	3	7	9	100000
-1.e9	5	3	7	10	1000
-1.e9	5	3	7	10	5000
-1.e9	5	3	7	10	10000
-6346.754607769816	5	3	7	10	50000
-6289.986154638536	5	3	7	10	100000
-1.e9	5	3	8	1	1000
-1.e9	5	3	8	1	5000
-1.e9	5	3	8	1	10000
-1.e9	5	3	8	1	50000
-5494.241391907121	5	3	8	1	100000
-1.e9	5	3	8	2	1000
-1.e9	5	3	8	2	5000
-1.e9	5	3	8	2	10000
-5890.3433309619795	5	3	8	2	50000
-5324.727349356271	5	3	8	2	100000
-1.e9	5	3	8	3	1000
-1.e9	5	3	8	3	5000
-1.e9	5	3	8	3	10000
-5855.29009764927	5	3	8	3	50000
-5569.006267934343	5	3	8	3	100000
-1.e9	5	3	8	4	1000
-1.e9	5	3	8	4	5000
-1.e9	5	3	8	4	10000
-5959.519602048581	5	3	8	4	50000
-5788.679417865993	5	3	8	4	100000
-1.e9	5	3	8	5	1000
-1.e9	5	3	8	5	5000
-1.e9	5	3	8	5	10000
-6064.935944531637	5	3	8	5	50000
-5943.17778018867	5	3	8	5	100000
-1.e9	5	3	8	6	1000
-1.e9	5	3	8	6	5000
-1.e9	5	3	8	6	10000
-6147.881900650161	5	3	8	6	50000
-6058.748147721767	5	3	8	6	100000
-1.e9	5	3	8	7	1000
-1.e9	5	3	8	7	5000
-1.e9	5	3	8	7	10000
-6222.342691141846	5	3	8	7	50000
-6149.529280521852	5	3	8	7	100000
-1.e9	5	3	8	8	1000
-1.e9	5	3	8	8	5000
-1.e9	5	3	8	8	10000
-6271.1256929304545	5	3	8	8	50000
-6197.71180568442	5	3	8	8	100000
-1.e9	5	3	8	9	1000
-1.e9	5	3	8	9	5000
-1.e9	5	3	8	9	10000
-6312.534033875522	5	3	8	9	50000
-6245.820863061205	5	3	8	9	100000
-1.e9	5	3	8	10	1000
-1.e9	5	3	8	10	5000
-1.e9	5	3	8	10	10000
-6355.130793277043	5	3	8	10	50000
-6288.138639386096	5	3	8	10	100000
-1.e9	5	3	9	1	1000
-1.e9	5	3	9	1	5000
-1.e9	5	3	9	1	10000
-1.e9	5	3	9	1	50000
-5371.009947446788	5	3	9	1	100000
-1.e9	5	3	9	2	1000
-1.e9	5	3	9	2	5000
-1.e9	5	3	9	2	10000
-5701.373809817361	5	3	9	2	50000
-5306.849824333492	5	3	9	2	100000
-1.e9	5	3	9	3	1000
-1.e9	5	3	9	3	5000
-1.e9	5	3	9	3	10000
-5744.789779180953	5	3	9	3	50000
-5519.2217325756055	5	3	9	3	100000
-1.e9	5	3	9	4	1000
-1.e9	5	3	9	4	5000
-1.e9	5	3	9	4	10000
-5903.78757205749	5	3	9	4	50000
-5751.515368223196	5	3	9	4	100000
-1.e9	5	3	9	5	1000
-1.e9	5	3	9	5	5000
-1.e9	5	3	9	5	10000
-6037.212331933882	5	3	9	5	50000
-5923.924968992846	5	3	9	5	100000
-1.e9	5	3	9	6	1000
-1.e9	5	3	9	6	5000
-1.e9	5	3	9	6	10000
-6141.827631905333	5	3	9	6	50000
-6057.6482201345425	5	3	9	6	100000
-1.e9	5	3	9	7	1000
-1.e9	5	3	9	7	5000
-1.e9	5	3	9	7	10000
-6213.126819867832	5	3	9	7	50000
-6139.643508592665	5	3	9	7	100000
-1.e9	5	3	9	8	1000
-1.e9	5	3	9	8	5000
-1.e9	5	3	9	8	10000
-6276.412187906749	5	3	9	8	50000
-6202.470839611703	5	3	9	8	100000
-1.e9	5	3	9	9	1000
-1.e9	5	3	9	9	5000
-1.e9	5	3	9	9	10000
-6321.930393805519	5	3	9	9	50000
-6250.804439846911	5	3	9	9	100000
-1.e9	5	3	9	10	1000
-1.e9	5	3	9	10	5000
-1.e9	5	3	9	10	10000
-6348.7403395411875	5	3	9	10	50000
-6289.478696307863	5	3	9	10	100000
-1.e9	5	3	10	1	1000
-1.e9	5	3	10	1	5000
-1.e9	5	3	10	1	10000
-1.e9	5	3	10	1	50000
-1.e9	5	3	10	1	100000
-1.e9	5	3	10	2	1000
-1.e9	5	3	10	2	5000
-1.e9	5	3	10	2	10000
-5720.369388704339	5	3	10	2	50000
-5459.500111327173	5	3	10	2	100000
-1.e9	5	3	10	3	1000
-1.e9	5	3	10	3	5000
-1.e9	5	3	10	3	10000
-5762.568985862051	5	3	10	3	50000
-5588.466384697881	5	3	10	3	100000
-1.e9	5	3	10	4	1000
-1.e9	5	3	10	4	5000
-1.e9	5	3	10	4	10000
-5914.351227621002	5	3	10	4	50000
-5780.174406090781	5	3	10	4	100000
-1.e9	5	3	10	5	1000
-1.e9	5	3	10	5	5000
-1.e9	5	3	10	5	10000
-6041.243670707642	5	3	10	5	50000
-5944.460205842367	5	3	10	5	100000
-1.e9	5	3	10	6	1000
-1.e9	5	3	10	6	5000
-1.e9	5	3	10	6	10000
-6150.445817912015	5	3	10	6	50000
-6066.877108503234	5	3	10	6	100000
-1.e9	5	3	10	7	1000
-1.e9	5	3	10	7	5000
-1.e9	5	3	10	7	10000
-6233.279293611621	5	3	10	7	50000
-6158.249101487665	5	3	10	7	100000
-1.e9	5	3	10	8	1000
-1.e9	5	3	10	8	5000
-1.e9	5	3	10	8	10000
-6287.20358975287	5	3	10	8	50000
-6209.016816634047	5	3	10	8	100000
-1.e9	5	3	10	9	1000
-1.e9	5	3	10	9	5000
-1.e9	5	3	10	9	10000
-6331.043878069989	5	3	10	9	50000
-6267.361477721029	5	3	10	9	100000
-1.e9	5	3	10	10	1000
-1.e9	5	3	10	10	5000
-1.e9	5	3	10	10	10000
-6355.0378284398375	5	3	10	10	50000
-6293.586108131729	5	3	10	10	100000
-1.e9	5	3	11	1	1000
-1.e9	5	3	11	1	5000
-1.e9	5	3	11	1	10000
-1.e9	5	3	11	1	50000
-1.e9	5	3	11	1	100000
-1.e9	5	3	11	2	1000
-1.e9	5	3	11	2	5000
-1.e9	5	3	11	2	10000
-5938.231340627295	5	3	11	2	50000
-5729.660270399486	5	3	11	2	100000
-1.e9	5	3	11	3	1000
-1.e9	5	3	11	3	5000
-1.e9	5	3	11	3	10000
-5892.855384127292	5	3	11	3	50000
-5765.23821304115	5	3	11	3	100000
-1.e9	5	3	11	4	1000
-1.e9	5	3	11	4	5000
-1.e9	5	3	11	4	10000
-5985.12978816735	5	3	11	4	50000
-5865.965306010849	5	3	11	4	100000
-1.e9	5	3	11	5	1000
-1.e9	5	3	11	5	5000
-1.e9	5	3	11	5	10000
-6099.017572183805	5	3	11	5	50000
-5993.902315996244	5	3	11	5	100000
-1.e9	5	3	11	6	1000
-1.e9	5	3	11	6	5000
-1.e9	5	3	11	6	10000
-6187.365333235844	5	3	11	6	50000
-6097.033792569192	5	3	11	6	100000
-1.e9	5	3	11	7	1000
-1.e9	5	3	11	7	5000
-1.e9	5	3	11	7	10000
-6251.115532393017	5	3	11	7	50000
-6175.187718741934	5	3	11	7	100000
-1.e9	5	3	11	8	1000
-1.e9	5	3	11	8	5000
-1.e9	5	3	11	8	10000
-6308.106630924754	5	3	11	8	50000
-6227.182688034534	5	3	11	8	100000
-1.e9	5	3	11	9	1000
-1.e9	5	3	11	9	5000
-1.e9	5	3	11	9	10000
-6356.646566635095	5	3	11	9	50000
-6275.437709502721	5	3	11	9	100000
-1.e9	5	3	11	10	1000
-1.e9	5	3	11	10	5000
-1.e9	5	3	11	10	10000
-6370.051963502846	5	3	11	10	50000
-6295.638775776358	5	3	11	10	100000
-1.e9	5	3	12	1	1000
-1.e9	5	3	12	1	5000
-1.e9	5	3	12	1	10000
-1.e9	5	3	12	1	50000
-1.e9	5	3	12	1	100000
-1.e9	5	3	12	2	1000
-1.e9	5	3	12	2	5000
-1.e9	5	3	12	2	10000
-1.e9	5	3	12	2	50000
-6128.625091092721	5	3	12	2	100000
-1.e9	5	3	12	3	1000
-1.e9	5	3	12	3	5000
-1.e9	5	3	12	3	10000
-6139.171594577504	5	3	12	3	50000
-6006.455329667941	5	3	12	3	100000
-1.e9	5	3	12	4	1000
-1.e9	5	3	12	4	5000
-1.e9	5	3	12	4	10000
-6131.456665844266	5	3	12	4	50000
-6018.553431603798	5	3	12	4	100000
-1.e9	5	3	12	5	1000
-1.e9	5	3	12	5	5000
-1.e9	5	3	12	5	10000
-6182.254561786472	5	3	12	5	50000
-6078.3211340572425	5	3	12	5	100000
-1.e9	5	3	12	6	1000
-1.e9	5	3	12	6	5000
-1.e9	5	3	12	6	10000
-6249.444230701969	5	3	12	6	50000
-6151.501797983577	5	3	12	6	100000
-1.e9	5	3	12	7	1000
-1.e9	5	3	12	7	5000
-1.e9	5	3	12	7	10000
-6284.742967183484	5	3	12	7	50000
-6211.682144808026	5	3	12	7	100000
-1.e9	5	3	12	8	1000
-1.e9	5	3	12	8	5000
-1.e9	5	3	12	8	10000
-6342.4243153279995	5	3	12	8	50000
-6250.379218485481	5	3	12	8	100000
-1.e9	5	3	12	9	1000
-1.e9	5	3	12	9	5000
-1.e9	5	3	12	9	10000
-6366.715361406572	5	3	12	9	50000
-6296.597285370772	5	3	12	9	100000
-1.e9	5	3	12	10	1000
-1.e9	5	3	12	10	5000
-1.e9	5	3	12	10	10000
-6392.183956697202	5	3	12	10	50000
-6313.831652238081	5	3	12	10	100000
-1.e9	5	3	13	1	1000
-1.e9	5	3	13	1	5000
-1.e9	5	3	13	1	10000
-1.e9	5	3	13	1	50000
-1.e9	5	3	13	1	100000
-1.e9	5	3	13	2	1000
-1.e9	5	3	13	2	5000
-1.e9	5	3	13	2	10000
-1.e9	5	3	13	2	50000
-1.e9	5	3	13	2	100000
-1.e9	5	3	13	3	1000
-1.e9	5	3	13	3	5000
-1.e9	5	3	13	3	10000
-6509.024458989515	5	3	13	3	50000
-6329.456417474624	5	3	13	3	100000
-1.e9	5	3	13	4	1000
-1.e9	5	3	13	4	5000
-1.e9	5	3	13	4	10000
-6352.505042058016	5	3	13	4	50000
-6205.42331406613	5	3	13	4	100000
-1.e9	5	3	13	5	1000
-1.e9	5	3	13	5	5000
-1.e9	5	3	13	5	10000
-6324.635937707212	5	3	13	5	50000
-6199.433575913299	5	3	13	5	100000
-1.e9	5	3	13	6	1000
-1.e9	5	3	13	6	5000
-1.e9	5	3	13	6	10000
-6335.112256233729	5	3	13	6	50000
-6217.361882239831	5	3	13	6	100000
-1.e9	5	3	13	7	1000
-1.e9	5	3	13	7	5000
-1.e9	5	3	13	7	10000
-6356.260239256009	5	3	13	7	50000
-6249.969510367651	5	3	13	7	100000
-1.e9	5	3	13	8	1000
-1.e9	5	3	13	8	5000
-1.e9	5	3	13	8	10000
-6371.035057553922	5	3	13	8	50000
-6279.281564993319	5	3	13	8	100000
-1.e9	5	3	13	9	1000
-1.e9	5	3	13	9	5000
-1.e9	5	3	13	9	10000
-6402.126648198001	5	3	13	9	50000
-6307.456796671666	5	3	13	9	100000
-1.e9	5	3	13	10	1000
-1.e9	5	3	13	10	5000
-1.e9	5	3	13	10	10000
-6421.052692316175	5	3	13	10	50000
-6328.245665427008	5	3	13	10	100000
-1.e9	5	3	14	1	1000
-1.e9	5	3	14	1	5000
-1.e9	5	3	14	1	10000
-1.e9	5	3	14	1	50000
-1.e9	5	3	14	1	100000
-1.e9	5	3	14	2	1000
-1.e9	5	3	14	2	5000
-1.e9	5	3	14	2	10000
-1.e9	5	3	14	2	50000
-1.e9	5	3	14	2	100000
-1.e9	5	3	14	3	1000
-1.e9	5	3	14	3	5000
-1.e9	5	3	14	3	10000
-6987.691107467258	5	3	14	3	50000
-6686.293221164626	5	3	14	3	100000
-1.e9	5	3	14	4	1000
-1.e9	5	3	14	4	5000
-1.e9	5	3	14	4	10000
-6641.242822126665	5	3	14	4	50000
-6436.659125908353	5	3	14	4	100000
-1.e9	5	3	14	5	1000
-1.e9	5	3	14	5	5000
-1.e9	5	3	14	5	10000
-6493.564646248721	5	3	14	5	50000
-6340.730351392235	5	3	14	5	100000
-1.e9	5	3	14	6	1000
-1.e9	5	3	14	6	5000
-1.e9	5	3	14	6	10000
-6434.2500546667225	5	3	14	6	50000
-6310.353946790673	5	3	14	6	100000
-1.e9	5	3	14	7	1000
-1.e9	5	3	14	7	5000
-1.e9	5	3	14	7	10000
-6421.309232019736	5	3	14	7	50000
-6296.745252729338	5	3	14	7	100000
-1.e9	5	3	14	8	1000
-1.e9	5	3	14	8	5000
-1.e9	5	3	14	8	10000
-6424.931017608631	5	3	14	8	50000
-6320.561003448683	5	3	14	8	100000
-1.e9	5	3	14	9	1000
-1.e9	5	3	14	9	5000
-1.e9	5	3	14	9	10000
-6434.609408796736	5	3	14	9	50000
-6328.507790693185	5	3	14	9	100000
-1.e9	5	3	14	10	1000
-1.e9	5	3	14	10	5000
-1.e9	5	3	14	10	10000
-6444.543559385949	5	3	14	10	50000
-6355.678996194134	5	3	14	10	100000
-1.e9	5	3	15	1	1000
-1.e9	5	3	15	1	5000
-1.e9	5	3	15	1	10000
-1.e9	5	3	15	1	50000
-1.e9	5	3	15	1	100000
-1.e9	5	3	15	2	1000
-1.e9	5	3	15	2	5000
-1.e9	5	3	15	2	10000
-1.e9	5	3	15	2	50000
-1.e9	5	3	15	2	100000
-1.e9	5	3	15	3	1000
-1.e9	5	3	15	3	5000
-1.e9	5	3	15	3	10000
-7549.277705860895	5	3	15	3	50000
-7104.422489270156	5	3	15	3	100000
-1.e9	5	3	15	4	1000
-1.e9	5	3	15	4	5000
-1.e9	5	3	15	4	10000
-6980.809328992479	5	3	15	4	50000
-6705.633240757202	5	3	15	4	100000
-1.e9	5	3	15	5	1000
-1.e9	5	3	15	5	5000
-1.e9	5	3	15	5	10000
-6700.750549465594	5	3	15	5	50000
-6514.639846070788	5	3	15	5	100000
-1.e9	5	3	15	6	1000
-1.e9	5	3	15	6	5000
-1.e9	5	3	15	6	10000
-6563.519859532653	5	3	15	6	50000
-6405.795482331729	5	3	15	6	100000
-1.e9	5	3	15	7	1000
-1.e9	5	3	15	7	5000
-1.e9	5	3	15	7	10000
-6498.983365259082	5	3	15	7	50000
-6367.266453741545	5	3	15	7	100000
-1.e9	5	3	15	8	1000
-1.e9	5	3	15	8	5000
-1.e9	5	3	15	8	10000
-6476.658277519274	5	3	15	8	50000
-6362.6944936147265	5	3	15	8	100000
-1.e9	5	3	15	9	1000
-1.e9	5	3	15	9	5000
-1.e9	5	3	15	9	10000
-6469.836235711004	5	3	15	9	50000
-6360.97268160178	5	3	15	9	100000
-1.e9	5	3	15	10	1000
-1.e9	5	3	15	10	5000
-1.e9	5	3	15	10	10000
-6473.699612282748	5	3	15	10	50000
-6353.047083908969	5	3	15	10	100000
-1.e9	5	4	5	1	1000
-1.e9	5	4	5	1	5000
-1.e9	5	4	5	1	10000
-1.e9	5	4	5	1	50000
-1.e9	5	4	5	1	100000
-1.e9	5	4	5	2	1000
-1.e9	5	4	5	2	5000
-1.e9	5	4	5	2	10000
-8031.245590679394	5	4	5	2	50000
-7016.915416293176	5	4	5	2	100000
-1.e9	5	4	5	3	1000
-1.e9	5	4	5	3	5000
-1.e9	5	4	5	3	10000
-6895.614918851054	5	4	5	3	50000
-6520.00147007164	5	4	5	3	100000
-1.e9	5	4	5	4	1000
-1.e9	5	4	5	4	5000
-1.e9	5	4	5	4	10000
-6434.012303468148	5	4	5	4	50000
-6303.694233243463	5	4	5	4	100000
-1.e9	5	4	5	5	1000
-1.e9	5	4	5	5	5000
-1.e9	5	4	5	5	10000
-6194.835755388878	5	4	5	5	50000
-6199.75540211905	5	4	5	5	100000
-1.e9	5	4	5	6	1000
-1.e9	5	4	5	6	5000
-1.e9	5	4	5	6	10000
-6096.458668851294	5	4	5	6	50000
-6130.980153445728	5	4	5	6	100000
-1.e9	5	4	5	7	1000
-1.e9	5	4	5	7	5000
-1.e9	5	4	5	7	10000
-6045.016006713632	5	4	5	7	50000
-6091.922077110783	5	4	5	7	100000
-1.e9	5	4	5	8	1000
-1.e9	5	4	5	8	5000
-1.e9	5	4	5	8	10000
-6015.576439300775	5	4	5	8	50000
-6075.384315665028	5	4	5	8	100000
-1.e9	5	4	5	9	1000
-1.e9	5	4	5	9	5000
-1.e9	5	4	5	9	10000
-5996.658162244605	5	4	5	9	50000
-6059.589513476353	5	4	5	9	100000
-1.e9	5	4	5	10	1000
-1.e9	5	4	5	10	5000
-1.e9	5	4	5	10	10000
-6002.047434459504	5	4	5	10	50000
-6041.501758188324	5	4	5	10	100000
-1.e9	5	4	6	1	1000
-1.e9	5	4	6	1	5000
-1.e9	5	4	6	1	10000
-1.e9	5	4	6	1	50000
-7286.268330846667	5	4	6	1	100000
-1.e9	5	4	6	2	1000
-1.e9	5	4	6	2	5000
-1.e9	5	4	6	2	10000
-7052.6332595223985	5	4	6	2	50000
-6193.4944793070645	5	4	6	2	100000
-1.e9	5	4	6	3	1000
-1.e9	5	4	6	3	5000
-1.e9	5	4	6	3	10000
-6368.929183567889	5	4	6	3	50000
-6094.830659737221	5	4	6	3	100000
-1.e9	5	4	6	4	1000
-1.e9	5	4	6	4	5000
-1.e9	5	4	6	4	10000
-6151.635866078578	5	4	6	4	50000
-6056.849618238199	5	4	6	4	100000
-1.e9	5	4	6	5	1000
-1.e9	5	4	6	5	5000
-1.e9	5	4	6	5	10000
-6031.559875541037	5	4	6	5	50000
-6033.909681156625	5	4	6	5	100000
-1.e9	5	4	6	6	1000
-1.e9	5	4	6	6	5000
-1.e9	5	4	6	6	10000
-5980.135745155743	5	4	6	6	50000
-6026.231970868139	5	4	6	6	100000
-1.e9	5	4	6	7	1000
-1.e9	5	4	6	7	5000
-1.e9	5	4	6	7	10000
-5972.14686179458	5	4	6	7	50000
-6025.725300161867	5	4	6	7	100000
-1.e9	5	4	6	8	1000
-1.e9	5	4	6	8	5000
-1.e9	5	4	6	8	10000
-5958.616895202093	5	4	6	8	50000
-6025.178238369093	5	4	6	8	100000
-1.e9	5	4	6	9	1000
-1.e9	5	4	6	9	5000
-1.e9	5	4	6	9	10000
-5976.246651441883	5	4	6	9	50000
-6015.20952961198	5	4	6	9	100000
-1.e9	5	4	6	10	1000
-1.e9	5	4	6	10	5000
-1.e9	5	4	6	10	10000
-5984.46071782626	5	4	6	10	50000
-6026.056101455992	5	4	6	10	100000
-1.e9	5	4	7	1	1000
-1.e9	5	4	7	1	5000
-1.e9	5	4	7	1	10000
-8552.287456243324	5	4	7	1	50000
-5918.714668985829	5	4	7	1	100000
-1.e9	5	4	7	2	1000
-1.e9	5	4	7	2	5000
-1.e9	5	4	7	2	10000
-6278.896187557113	5	4	7	2	50000
-5669.337934069795	5	4	7	2	100000
-1.e9	5	4	7	3	1000
-1.e9	5	4	7	3	5000
-1.e9	5	4	7	3	10000
-5973.827981229525	5	4	7	3	50000
-5777.045078757271	5	4	7	3	100000
-1.e9	5	4	7	4	1000
-1.e9	5	4	7	4	5000
-1.e9	5	4	7	4	10000
-5894.560677072818	5	4	7	4	50000
-5860.524565887533	5	4	7	4	100000
-1.e9	5	4	7	5	1000
-1.e9	5	4	7	5	5000
-1.e9	5	4	7	5	10000
-5877.511609851161	5	4	7	5	50000
-5908.234357500373	5	4	7	5	100000
-1.e9	5	4	7	6	1000
-1.e9	5	4	7	6	5000
-1.e9	5	4	7	6	10000
-5887.320909866512	5	4	7	6	50000
-5943.140517791898	5	4	7	6	100000
-1.e9	5	4	7	7	1000
-1.e9	5	4	7	7	5000
-1.e9	5	4	7	7	10000
-5907.2653484300945	5	4	7	7	50000
-5950.979869733882	5	4	7	7	100000
-1.e9	5	4	7	8	1000
-1.e9	5	4	7	8	5000
-1.e9	5	4	7	8	10000
-5928.598260397961	5	4	7	8	50000
-5975.423345062872	5	4	7	8	100000
-1.e9	5	4	7	9	1000
-1.e9	5	4	7	9	5000
-1.e9	5	4	7	9	10000
-5940.641628396996	5	4	7	9	50000
-5984.623139944733	5	4	7	9	100000
-1.e9	5	4	7	10	1000
-1.e9	5	4	7	10	5000
-1.e9	5	4	7	10	10000
-5951.416325228058	5	4	7	10	50000
-6006.935897111007	5	4	7	10	100000
-1.e9	5	4	8	1	1000
-1.e9	5	4	8	1	5000
-1.e9	5	4	8	1	10000
-1.e9	5	4	8	1	50000
-5593.525838568788	5	4	8	1	100000
-1.e9	5	4	8	2	1000
-1.e9	5	4	8	2	5000
-1.e9	5	4	8	2	10000
-5775.206410435738	5	4	8	2	50000
-5374.712503858735	5	4	8	2	100000
-1.e9	5	4	8	3	1000
-1.e9	5	4	8	3	5000
-1.e9	5	4	8	3	10000
-5668.019183330545	5	4	8	3	50000
-5555.60785505592	5	4	8	3	100000
-1.e9	5	4	8	4	1000
-1.e9	5	4	8	4	5000
-1.e9	5	4	8	4	10000
-5713.192819125153	5	4	8	4	50000
-5702.733258061983	5	4	8	4	100000
-1.e9	5	4	8	5	1000
-1.e9	5	4	8	5	5000
-1.e9	5	4	8	5	10000
-5766.389512302133	5	4	8	5	50000
-5805.506797561523	5	4	8	5	100000
-1.e9	5	4	8	6	1000
-1.e9	5	4	8	6	5000
-1.e9	5	4	8	6	10000
-5823.081118672759	5	4	8	6	50000
-5865.464345688148	5	4	8	6	100000
-1.e9	5	4	8	7	1000
-1.e9	5	4	8	7	5000
-1.e9	5	4	8	7	10000
-5863.4395136694475	5	4	8	7	50000
-5910.78062998617	5	4	8	7	100000
-1.e9	5	4	8	8	1000
-1.e9	5	4	8	8	5000
-1.e9	5	4	8	8	10000
-5900.321519946659	5	4	8	8	50000
-5934.603276147032	5	4	8	8	100000
-1.e9	5	4	8	9	1000
-1.e9	5	4	8	9	5000
-1.e9	5	4	8	9	10000
-5930.22320398865	5	4	8	9	50000
-5959.978073909704	5	4	8	9	100000
-1.e9	5	4	8	10	1000
-1.e9	5	4	8	10	5000
-1.e9	5	4	8	10	10000
-5943.652635552191	5	4	8	10	50000
-5969.756257438522	5	4	8	10	100000
-1.e9	5	4	9	1	1000
-1.e9	5	4	9	1	5000
-1.e9	5	4	9	1	10000
-1.e9	5	4	9	1	50000
-5345.437616432449	5	4	9	1	100000
-1.e9	5	4	9	2	1000
-1.e9	5	4	9	2	5000
-1.e9	5	4	9	2	10000
-5456.031944069707	5	4	9	2	50000
-5268.547376217846	5	4	9	2	100000
-1.e9	5	4	9	3	1000
-1.e9	5	4	9	3	5000
-1.e9	5	4	9	3	10000
-5478.276985171512	5	4	9	3	50000
-5445.00874029514	5	4	9	3	100000
-1.e9	5	4	9	4	1000
-1.e9	5	4	9	4	5000
-1.e9	5	4	9	4	10000
-5588.824481073121	5	4	9	4	50000
-5602.82489860059	5	4	9	4	100000
-1.e9	5	4	9	5	1000
-1.e9	5	4	9	5	5000
-1.e9	5	4	9	5	10000
-5683.984417917569	5	4	9	5	50000
-5730.941060865585	5	4	9	5	100000
-1.e9	5	4	9	6	1000
-1.e9	5	4	9	6	5000
-1.e9	5	4	9	6	10000
-5767.9517402938745	5	4	9	6	50000
-5820.00308695624	5	4	9	6	100000
-1.e9	5	4	9	7	1000
-1.e9	5	4	9	7	5000
-1.e9	5	4	9	7	10000
-5826.520917286834	5	4	9	7	50000
-5867.574511034446	5	4	9	7	100000
-1.e9	5	4	9	8	1000
-1.e9	5	4	9	8	5000
-1.e9	5	4	9	8	10000
-5879.368179093504	5	4	9	8	50000
-5904.155796337914	5	4	9	8	100000
-1.e9	5	4	9	9	1000
-1.e9	5	4	9	9	5000
-1.e9	5	4	9	9	10000
-5915.614110448388	5	4	9	9	50000
-5937.591215883568	5	4	9	9	100000
-1.e9	5	4	9	10	1000
-1.e9	5	4	9	10	5000
-1.e9	5	4	9	10	10000
-5927.196921882107	5	4	9	10	50000
-5957.163544300035	5	4	9	10	100000
-1.e9	5	4	10	1	1000
-1.e9	5	4	10	1	5000
-1.e9	5	4	10	1	10000
-1.e9	5	4	10	1	50000
-1.e9	5	4	10	1	100000
-1.e9	5	4	10	2	1000
-1.e9	5	4	10	2	5000
-1.e9	5	4	10	2	10000
-5324.442919921737	5	4	10	2	50000
-5280.742780222644	5	4	10	2	100000
-1.e9	5	4	10	3	1000
-1.e9	5	4	10	3	5000
-1.e9	5	4	10	3	10000
-5386.483898225591	5	4	10	3	50000
-5407.7312847598205	5	4	10	3	100000
-1.e9	5	4	10	4	1000
-1.e9	5	4	10	4	5000
-1.e9	5	4	10	4	10000
-5520.153084145004	5	4	10	4	50000
-5563.872514448727	5	4	10	4	100000
-1.e9	5	4	10	5	1000
-1.e9	5	4	10	5	5000
-1.e9	5	4	10	5	10000
-5648.680613600838	5	4	10	5	50000
-5683.936681850005	5	4	10	5	100000
-1.e9	5	4	10	6	1000
-1.e9	5	4	10	6	5000
-1.e9	5	4	10	6	10000
-5745.658229924379	5	4	10	6	50000
-5775.468607407243	5	4	10	6	100000
-1.e9	5	4	10	7	1000
-1.e9	5	4	10	7	5000
-1.e9	5	4	10	7	10000
-5813.930085024776	5	4	10	7	50000
-5835.363385903118	5	4	10	7	100000
-1.e9	5	4	10	8	1000
-1.e9	5	4	10	8	5000
-1.e9	5	4	10	8	10000
-5859.0565649969285	5	4	10	8	50000
-5874.481735841887	5	4	10	8	100000
-1.e9	5	4	10	9	1000
-1.e9	5	4	10	9	5000
-1.e9	5	4	10	9	10000
-5882.3831240072395	5	4	10	9	50000
-5911.049245081336	5	4	10	9	100000
-1.e9	5	4	10	10	1000
-1.e9	5	4	10	10	5000
-1.e9	5	4	10	10	10000
-5920.217000092291	5	4	10	10	50000
-5928.229701262463	5	4	10	10	100000
-1.e9	5	4	11	1	1000
-1.e9	5	4	11	1	5000
-1.e9	5	4	11	1	10000
-1.e9	5	4	11	1	50000
-1.e9	5	4	11	1	100000
-1.e9	5	4	11	2	1000
-1.e9	5	4	11	2	5000
-1.e9	5	4	11	2	10000
-5361.406810260942	5	4	11	2	50000
-5390.338404469585	5	4	11	2	100000
-1.e9	5	4	11	3	1000
-1.e9	5	4	11	3	5000
-1.e9	5	4	11	3	10000
-5401.3188659973775	5	4	11	3	50000
-5446.17450666512	5	4	11	3	100000
-1.e9	5	4	11	4	1000
-1.e9	5	4	11	4	5000
-1.e9	5	4	11	4	10000
-5521.439242120229	5	4	11	4	50000
-5551.208777168599	5	4	11	4	100000
-1.e9	5	4	11	5	1000
-1.e9	5	4	11	5	5000
-1.e9	5	4	11	5	10000
-5638.3920631192605	5	4	11	5	50000
-5663.008168974795	5	4	11	5	100000
-1.e9	5	4	11	6	1000
-1.e9	5	4	11	6	5000
-1.e9	5	4	11	6	10000
-5727.5862048850595	5	4	11	6	50000
-5752.9141331457	5	4	11	6	100000
-1.e9	5	4	11	7	1000
-1.e9	5	4	11	7	5000
-1.e9	5	4	11	7	10000
-5805.92533486078	5	4	11	7	50000
-5818.4300680615615	5	4	11	7	100000
-1.e9	5	4	11	8	1000
-1.e9	5	4	11	8	5000
-1.e9	5	4	11	8	10000
-5854.395837575161	5	4	11	8	50000
-5864.77631262527	5	4	11	8	100000
-1.e9	5	4	11	9	1000
-1.e9	5	4	11	9	5000
-1.e9	5	4	11	9	10000
-5899.630258853912	5	4	11	9	50000
-5896.799596213567	5	4	11	9	100000
-1.e9	5	4	11	10	1000
-1.e9	5	4	11	10	5000
-1.e9	5	4	11	10	10000
-5923.11883362147	5	4	11	10	50000
[truncated: 58,501 more rows]
