# Supplementary material for: Large Variations in HIV-1 Viral Load Explained by Shifting-Mosaic Metapopulation Dynamics
Source: PLoS Biol. 2016 Oct 5;14(10):e1002567. doi: 10.1371/journal.pbio.1002567 (PMC5051940; doi:10.1371/journal.pbio.1002567)
Supplement: S2 Data — Each row in the files gives the likelihood of the model (for specified β¯, standard deviation of β¯ among patients, mean k, standard deviation of k among patients). The three files represent the 10,000 patch CTL immigration model; the 10,000 patch CTL proliferation model; and the single patch model. A reservoir is assumed to be present in all cases. All other parameters are as in Table 1. See S1 Text for further details. (ZIP) [file pbio.1002567.s003.zip › S3_Data/Likelihood_ms1_np10000_storage_noPD_CTLprolif_db1.tsv]

likelihood collate 0-1000	meanbeta	sdbeta	meank	stdevk	production	0	0.5	1	1.5	2	2.5	3	3.5	4	4.5	5	5.5	6	6.5	7	7.5	8	8.5	9	9.5	10
-1.e9	5	1	5	1	1000	0.	0.006361	0.242323	0.	0.095898	0.012969	0.000263	0.392575	0.229145	0.020392	0.000074	0.	0.	0.	0.	0.	0.	0.	0.	0.
-1.e9	5	1	5	1	5000	0.	0.	0.	0.151569	0.097617	0.096976	0.	0.013325	0.281944	0.302497	0.055685	0.000387	0.	0.	0.	0.	0.	0.	0.	0.
-1.e9	5	1	5	1	10000	0.	0.	0.	0.00624	0.242893	0.	0.096567	0.01326	0.000239	0.391632	0.22846	0.020599	0.00011	0.	0.	0.	0.	0.	0.	0.
-1.e9	5	1	5	1	50000	0.	0.	0.	0.	0.	0.151259	0.097824	0.096533	0.	0.013238	0.281905	0.302535	0.056327	0.000379	0.	0.	0.	0.	0.	0.
-1.e9	5	1	5	1	100000	0.	0.	0.	0.	0.	0.006232	0.242858	0.	0.096243	0.01298	0.000224	0.392566	0.228308	0.020495	0.000094	0.	0.	0.	0.	0.
-1.e9	5	1	5	2	1000	0.	0.018032	0.292454	0.	0.070934	0.029656	0.00356	0.239847	0.219367	0.106848	0.019302	0.	0.	0.	0.	0.	0.	0.	0.	0.
-1.e9	5	1	5	2	5000	0.	0.	0.	0.24554	0.06605	0.070712	1.e-6	0.033254	0.180777	0.214872	0.157693	0.031101	0.	0.	0.	0.	0.	0.	0.	0.
-1.e9	5	1	5	2	10000	0.	0.	0.	0.018224	0.293119	0.	0.071441	0.029774	0.003647	0.23894	0.219134	0.106515	0.019206	0.	0.	0.	0.	0.	0.	0.
-1.e9	5	1	5	2	50000	0.	0.	0.	0.	0.	0.244769	0.066054	0.071266	0.	0.033228	0.180813	0.21558	0.157408	0.030882	0.	0.	0.	0.	0.	0.
-1.e9	5	1	5	2	100000	0.	0.	0.	0.	0.	0.017635	0.293518	0.	0.070788	0.029561	0.003608	0.239381	0.219024	0.107248	0.019237	0.	0.	0.	0.	0.
-1.e9	5	1	5	3	1000	0.	0.040209	0.341293	0.	0.05416	0.027743	0.005002	0.176421	0.18091	0.133246	0.041016	0.	0.	0.	0.	0.	0.	0.	0.	0.
-1.e9	5	1	5	3	5000	0.	0.	0.	0.322201	0.058717	0.054172	2.e-6	0.032516	0.135524	0.164657	0.169155	0.063056	0.	0.	0.	0.	0.	0.	0.	0.
-1.e9	5	1	5	3	10000	0.	0.	0.	0.039813	0.340859	0.	0.053941	0.027711	0.004966	0.177805	0.181356	0.132316	0.041233	0.	0.	0.	0.	0.	0.	0.
-9376.038907424343	5	1	5	3	50000	0.	0.	0.	0.	0.	0.323101	0.058424	0.053808	3.e-6	0.032417	0.134753	0.165251	0.169038	0.063205	0.	0.	0.	0.	0.	0.
-1.e9	5	1	5	3	100000	0.	0.	0.	0.	0.	0.0402	0.341317	0.	0.053623	0.02745	0.004941	0.177252	0.180991	0.133326	0.0409	0.	0.	0.	0.	0.
-1.e9	5	1	5	4	1000	0.	0.075468	0.369676	0.	0.044837	0.024853	0.004963	0.145091	0.153872	0.132791	0.048449	0.	0.	0.	0.	0.	0.	0.	0.	0.
-1.e9	5	1	5	4	5000	0.	0.	0.	0.392706	0.052239	0.044681	6.e-6	0.029623	0.111497	0.137358	0.157948	0.073942	0.	0.	0.	0.	0.	0.	0.	0.
-1.e9	5	1	5	4	10000	0.	0.	0.	0.07567	0.368565	0.	0.044174	0.024585	0.005028	0.145583	0.154404	0.133207	0.048784	0.	0.	0.	0.	0.	0.	0.
-9336.124257255855	5	1	5	4	50000	0.	0.	0.	0.	0.	0.39264	0.052115	0.044431	5.e-6	0.029262	0.111327	0.136405	0.159411	0.074404	0.	0.	0.	0.	0.	0.
-1.e9	5	1	5	4	100000	0.	0.	0.	0.	0.	0.075681	0.369346	0.	0.044603	0.024518	0.004932	0.144746	0.154779	0.132753	0.048642	0.	0.	0.	0.	0.
-1.e9	5	1	5	5	1000	0.	0.119449	0.379978	0.	0.038295	0.021998	0.004876	0.124787	0.135668	0.125187	0.049762	0.	0.	0.	0.	0.	0.	0.	0.	0.
-1.e9	5	1	5	5	5000	0.	0.	0.	0.451647	0.047074	0.038182	6.e-6	0.026606	0.095739	0.119213	0.146138	0.075395	0.	0.	0.	0.	0.	0.	0.	0.
-1.e9	5	1	5	5	10000	0.	0.	0.	0.119978	0.378801	0.	0.038528	0.022064	0.004722	0.125351	0.135363	0.125611	0.049582	0.	0.	0.	0.	0.	0.	0.
-9343.723070642649	5	1	5	5	50000	0.	0.	0.	0.	0.	0.452524	0.047001	0.038366	7.e-6	0.026617	0.095362	0.119076	0.145513	0.075534	0.	0.	0.	0.	0.	0.
-1.e9	5	1	5	5	100000	0.	0.	0.	0.	0.	0.11945	0.380061	0.	0.038306	0.021593	0.004695	0.125249	0.13576	0.125449	0.049437	0.	0.	0.	0.	0.
-1.e9	5	1	5	6	1000	0.	0.164012	0.378733	0.	0.034215	0.019955	0.004427	0.111083	0.121937	0.117419	0.048219	0.	0.	0.	0.	0.	0.	0.	0.	0.
-1.e9	5	1	5	6	5000	0.	0.	0.	0.499803	0.043115	0.034138	7.e-6	0.024329	0.08573	0.105025	0.134481	0.073372	0.	0.	0.	0.	0.	0.	0.	0.
-1.e9	5	1	5	6	10000	0.	0.	0.	0.164375	0.377991	0.	0.03425	0.019657	0.004401	0.111421	0.121416	0.117609	0.04888	0.	0.	0.	0.	0.	0.	0.
-9414.756230310808	5	1	5	6	50000	0.	0.	0.	0.	0.	0.499832	0.043045	0.034473	8.e-6	0.024252	0.085212	0.105643	0.133748	0.073787	0.	0.	0.	0.	0.	0.
-1.e9	5	1	5	6	100000	0.	0.	0.	0.	0.	0.164614	0.378696	0.	0.034441	0.019794	0.004389	0.111246	0.121724	0.116897	0.048199	0.	0.	0.	0.	0.
-1.e9	5	1	5	7	1000	0.	0.204619	0.371991	1.e-6	0.031467	0.018382	0.004022	0.101348	0.110988	0.110535	0.046647	0.	0.	0.	0.	0.	0.	0.	0.	0.
-1.e9	5	1	5	7	5000	0.	0.	0.	0.537508	0.039762	0.031137	5.e-6	0.022341	0.077669	0.095929	0.124902	0.070747	0.	0.	0.	0.	0.	0.	0.	0.
-1.e9	5	1	5	7	10000	0.	0.	0.	0.204758	0.372651	0.	0.031113	0.017935	0.004165	0.101417	0.111541	0.109869	0.046551	0.	0.	0.	0.	0.	0.	0.
-9479.449988158094	5	1	5	7	50000	0.	0.	0.	0.	0.	0.536554	0.039608	0.031232	9.e-6	0.022154	0.078073	0.096652	0.125237	0.070481	0.	0.	0.	0.	0.	0.
-1.e9	5	1	5	7	100000	0.	0.	0.	0.	0.	0.204373	0.37296	0.	0.031112	0.018144	0.004255	0.101456	0.111246	0.109985	0.046469	0.	0.	0.	0.	0.
-1.e9	5	1	5	8	1000	0.	0.238329	0.36627	0.	0.029092	0.01708	0.003845	0.093723	0.103416	0.103545	0.0447	0.	0.	0.	0.	0.	0.	0.	0.	0.
-1.e9	5	1	5	8	5000	0.	0.	0.	0.56603	0.037277	0.029138	8.e-6	0.020938	0.072201	0.089219	0.117392	0.067797	0.	0.	0.	0.	0.	0.	0.	0.
-1.e9	5	1	5	8	10000	0.	0.	0.	0.238371	0.365912	0.	0.029068	0.016952	0.003911	0.093104	0.103569	0.104027	0.045086	0.	0.	0.	0.	0.	0.	0.
-9516.040739720172	5	1	5	8	50000	0.	0.	0.	0.	0.	0.567028	0.037429	0.029032	0.00001	0.021109	0.072122	0.08898	0.116638	0.067652	0.	0.	0.	0.	0.	0.
-1.e9	5	1	5	8	100000	0.	0.	0.	0.	0.	0.237796	0.365416	0.	0.029124	0.016851	0.004051	0.093583	0.104253	0.103957	0.044969	0.	0.	0.	0.	0.
-1.e9	5	1	5	9	1000	0.	0.263996	0.359562	0.	0.027175	0.016181	0.003737	0.08835	0.097406	0.100109	0.043484	0.	0.	0.	0.	0.	0.	0.	0.	0.
-1.e9	5	1	5	9	5000	0.	0.	0.	0.588637	0.035151	0.027159	0.00001	0.019769	0.067699	0.084532	0.111696	0.065347	0.	0.	0.	0.	0.	0.	0.	0.
-1.e9	5	1	5	9	10000	0.	0.	0.	0.263635	0.35998	0.	0.027281	0.016493	0.003789	0.087952	0.098014	0.099631	0.043225	0.	0.	0.	0.	0.	0.	0.
-9693.522368224993	5	1	5	9	50000	0.	0.	0.	0.	0.	0.587196	0.035826	0.027406	8.e-6	0.019588	0.067939	0.084843	0.111701	0.065493	0.	0.	0.	0.	0.	0.
-1.e9	5	1	5	9	100000	0.	0.	0.	0.	0.	0.263919	0.359168	0.	0.027432	0.015998	0.003782	0.088764	0.097919	0.099619	0.043399	0.	0.	0.	0.	0.
-1.e9	5	1	5	10	1000	0.	0.286198	0.352902	1.e-6	0.026234	0.015714	0.003716	0.084302	0.093575	0.095659	0.041699	0.	0.	0.	0.	0.	0.	0.	0.	0.
-1.e9	5	1	5	10	5000	0.	0.	0.	0.605539	0.034217	0.025879	6.e-6	0.019181	0.064681	0.080404	0.107066	0.063027	0.	0.	0.	0.	0.	0.	0.	0.
-1.e9	5	1	5	10	10000	0.	0.	0.	0.286118	0.353565	0.	0.026331	0.015502	0.0037	0.084041	0.093345	0.096035	0.041363	0.	0.	0.	0.	0.	0.	0.
-9623.284618120997	5	1	5	10	50000	0.	0.	0.	0.	0.	0.606516	0.03396	0.025982	0.000011	0.018678	0.064352	0.080557	0.106585	0.063359	0.	0.	0.	0.	0.	0.
-1.e9	5	1	5	10	100000	0.	0.	0.	0.	0.	0.28681	0.352773	0.	0.026174	0.015603	0.003544	0.084146	0.093483	0.0955	0.041967	0.	0.	0.	0.	0.
-1.e9	5	1	6	1	1000	0.	0.020266	0.399837	0.	0.158536	0.059051	0.002842	0.301477	0.056498	0.001493	0.	0.	0.	0.	0.	0.	0.	0.	0.	0.
-1.e9	5	1	6	1	5000	0.	0.	0.	0.348303	0.071961	0.15907	0.	0.061978	0.219399	0.132732	0.006542	0.000015	0.	0.	0.	0.	0.	0.	0.	0.
-1.e9	5	1	6	1	10000	0.	0.	0.	0.020332	0.400098	0.	0.159734	0.058323	0.002983	0.300602	0.056499	0.001429	0.	0.	0.	0.	0.	0.	0.	0.
-1.e9	5	1	6	1	50000	0.	0.	0.	0.	0.	0.347809	0.071509	0.159576	0.	0.061848	0.219941	0.132827	0.006485	5.e-6	0.	0.	0.	0.	0.	0.
-1.e9	5	1	6	1	100000	0.	0.	0.	0.	0.	0.020105	0.400362	0.	0.158723	0.05866	0.003025	0.301273	0.056376	0.001474	2.e-6	0.	0.	0.	0.	0.
-1.e9	5	1	6	2	1000	0.	0.034739	0.42702	0.	0.080064	0.042571	0.006899	0.215845	0.13879	0.047885	0.006187	0.	0.	0.	0.	0.	0.	0.	0.	0.
-1.e9	5	1	6	2	5000	0.	0.	0.	0.386537	0.075465	0.079686	2.e-6	0.049631	0.162357	0.158426	0.077609	0.010287	0.	0.	0.	0.	0.	0.	0.	0.
-1.e9	5	1	6	2	10000	0.	0.	0.	0.034394	0.426584	0.	0.080234	0.042628	0.006924	0.215994	0.13921	0.047988	0.006044	0.	0.	0.	0.	0.	0.	0.
-9149.113349473704	5	1	6	2	50000	0.	0.	0.	0.	0.	0.385463	0.075912	0.079186	2.e-6	0.049344	0.162079	0.15975	0.078049	0.010215	0.	0.	0.	0.	0.	0.
-1.e9	5	1	6	2	100000	0.	0.	0.	0.	0.	0.034815	0.426063	0.	0.080035	0.042731	0.006847	0.216091	0.139672	0.047584	0.006162	0.	0.	0.	0.	0.
-1.e9	5	1	6	3	1000	0.	0.063668	0.425946	0.	0.054933	0.031648	0.006306	0.163641	0.141485	0.088449	0.023924	0.	0.	0.	0.	0.	0.	0.	0.	0.
-1.e9	5	1	6	3	5000	0.	0.	0.	0.426916	0.062586	0.054988	5.e-6	0.03759	0.123782	0.138683	0.117747	0.037703	0.	0.	0.	0.	0.	0.	0.	0.
-1.e9	5	1	6	3	10000	0.	0.	0.	0.063384	0.42591	0.	0.055342	0.031404	0.006321	0.163193	0.142225	0.08822	0.024001	0.	0.	0.	0.	0.	0.	0.
-8880.83409217996	5	1	6	3	50000	0.	0.	0.	0.	0.	0.426279	0.062754	0.05524	8.e-6	0.038222	0.123756	0.138443	0.117924	0.037374	0.	0.	0.	0.	0.	0.
-1.e9	5	1	6	3	100000	0.	0.	0.	0.	0.	0.063663	0.425831	0.	0.055147	0.031338	0.006365	0.163127	0.141985	0.088749	0.023795	0.	0.	0.	0.	0.
-1.e9	5	1	6	4	1000	0.	0.104381	0.418276	0.	0.043878	0.025444	0.005476	0.135222	0.129815	0.102364	0.035144	0.	0.	0.	0.	0.	0.	0.	0.	0.
-1.e9	5	1	6	4	5000	0.	0.	0.	0.470508	0.052783	0.043579	4.e-6	0.031231	0.102693	0.120484	0.125253	0.053465	0.	0.	0.	0.	0.	0.	0.	0.
-1.e9	5	1	6	4	10000	0.	0.	0.	0.1044	0.419599	0.	0.044086	0.025444	0.005659	0.134201	0.130453	0.101431	0.034727	0.	0.	0.	0.	0.	0.	0.
-9428.605927227327	5	1	6	4	50000	0.	0.	0.	0.	0.	0.471207	0.053327	0.043341	4.e-6	0.031191	0.102903	0.119885	0.12501	0.053132	0.	0.	0.	0.	0.	0.
-1.e9	5	1	6	4	100000	0.	0.	0.	0.	0.	0.104001	0.419628	0.	0.043609	0.025652	0.005661	0.134448	0.13003	0.102081	0.03489	0.	0.	0.	0.	0.
-1.e9	5	1	6	5	1000	0.	0.150607	0.407603	0.	0.037371	0.021779	0.004992	0.1171	0.118136	0.103386	0.039026	0.	0.	0.	0.	0.	0.	0.	0.	0.
-1.e9	5	1	6	5	5000	0.	0.	0.	0.512758	0.046559	0.036949	9.e-6	0.026885	0.088864	0.106257	0.122137	0.059582	0.	0.	0.	0.	0.	0.	0.	0.
-1.e9	5	1	6	5	10000	0.	0.	0.	0.150193	0.408479	0.	0.037152	0.022035	0.00495	0.11605	0.118542	0.103282	0.039317	0.	0.	0.	0.	0.	0.	0.
-9376.629040056006	5	1	6	5	50000	0.	0.	0.	0.	0.	0.512428	0.046775	0.037142	7.e-6	0.026732	0.089034	0.106534	0.121908	0.05944	0.	0.	0.	0.	0.	0.
-1.e9	5	1	6	5	100000	0.	0.	0.	0.	0.	0.150952	0.407755	0.	0.037421	0.022137	0.004883	0.116018	0.118499	0.103246	0.039089	0.	0.	0.	0.	0.
-1.e9	5	1	6	6	1000	0.	0.194235	0.394105	0.	0.033096	0.01966	0.004474	0.104086	0.108758	0.101222	0.040364	0.	0.	0.	0.	0.	0.	0.	0.	0.
-1.e9	5	1	6	6	5000	0.	0.	0.	0.546161	0.041995	0.032982	8.e-6	0.024153	0.07964	0.096496	0.117078	0.061487	0.	0.	0.	0.	0.	0.	0.	0.
-1.e9	5	1	6	6	10000	0.	0.	0.	0.194227	0.393916	0.	0.032853	0.019682	0.004585	0.103873	0.108948	0.101243	0.040673	0.	0.	0.	0.	0.	0.	0.
-9515.79967201047	5	1	6	6	50000	0.	0.	0.	0.	0.	0.546718	0.042384	0.033053	7.e-6	0.024133	0.079088	0.096589	0.116618	0.06141	0.	0.	0.	0.	0.	0.
-1.e9	5	1	6	6	100000	0.	0.	0.	0.	0.	0.194413	0.394109	0.	0.032639	0.019246	0.00463	0.10406	0.109194	0.101138	0.040571	0.	0.	0.	0.	0.
-1.e9	5	1	6	7	1000	0.	0.231724	0.38226	0.	0.029976	0.017864	0.004185	0.094727	0.101669	0.09714	0.040455	0.	0.	0.	0.	0.	0.	0.	0.	0.
-1.e9	5	1	6	7	5000	0.	0.	0.	0.575619	0.0388	0.030081	8.e-6	0.021895	0.072697	0.088555	0.111131	0.061214	0.	0.	0.	0.	0.	0.	0.	0.
-1.e9	5	1	6	7	10000	0.	0.	0.	0.231236	0.381825	0.	0.0301	0.018144	0.004188	0.094995	0.101364	0.0978	0.040348	0.	0.	0.	0.	0.	0.	0.
-9629.578001061767	5	1	6	7	50000	0.	0.	0.	0.	0.	0.575073	0.03854	0.030154	7.e-6	0.022054	0.072886	0.089	0.11122	0.061066	0.	0.	0.	0.	0.	0.
-1.e9	5	1	6	7	100000	0.	0.	0.	0.	0.	0.231419	0.381825	0.	0.030147	0.017814	0.004228	0.095005	0.101684	0.097347	0.040531	0.	0.	0.	0.	0.
-1.e9	5	1	6	8	1000	0.	0.261639	0.370885	0.	0.028261	0.01655	0.003878	0.089056	0.095874	0.093722	0.040135	0.	0.	0.	0.	0.	0.	0.	0.	0.
-1.e9	5	1	6	8	5000	0.	0.	0.	0.595791	0.036179	0.028093	8.e-6	0.020483	0.068373	0.083986	0.106522	0.060565	0.	0.	0.	0.	0.	0.	0.	0.
-1.e9	5	1	6	8	10000	0.	0.	0.	0.261643	0.371462	0.	0.027857	0.016542	0.003911	0.089098	0.095759	0.093781	0.039947	0.	0.	0.	0.	0.	0.	0.
-9783.647262349708	5	1	6	8	50000	0.	0.	0.	0.	0.	0.595067	0.036337	0.028051	6.e-6	0.020566	0.068267	0.083493	0.107344	0.060869	0.	0.	0.	0.	0.	0.
-1.e9	5	1	6	8	100000	0.	0.	0.	0.	0.	0.261134	0.370741	0.	0.02829	0.016614	0.003864	0.089339	0.095843	0.094309	0.039866	0.	0.	0.	0.	0.
-1.e9	5	1	6	9	1000	0.	0.285262	0.362005	0.	0.026705	0.015818	0.003682	0.084447	0.091525	0.091414	0.039142	0.	0.	0.	0.	0.	0.	0.	0.	0.
-1.e9	5	1	6	9	5000	0.	0.	0.	0.61343	0.034883	0.026295	7.e-6	0.019475	0.06475	0.079497	0.102794	0.058869	0.	0.	0.	0.	0.	0.	0.	0.
-1.e9	5	1	6	9	10000	0.	0.	0.	0.285775	0.362204	1.e-6	0.026187	0.015806	0.003646	0.083657	0.0914	0.091879	0.039445	0.	0.	0.	0.	0.	0.	0.
-9729.485326903216	5	1	6	9	50000	0.	0.	0.	0.	0.	0.612478	0.034669	0.026474	8.e-6	0.019421	0.065095	0.079598	0.102993	0.059264	0.	0.	0.	0.	0.	0.
-1.e9	5	1	6	9	100000	0.	0.	0.	0.	0.	0.284875	0.362195	0.	0.026562	0.015651	0.003733	0.084374	0.091939	0.091313	0.039358	0.	0.	0.	0.	0.
-1.e9	5	1	6	10	1000	0.	0.302933	0.354744	0.	0.025265	0.014955	0.003704	0.081106	0.088891	0.089515	0.038887	0.	0.	0.	0.	0.	0.	0.	0.	0.
-1.e9	5	1	6	10	5000	0.	0.	0.	0.624862	0.033379	0.02537	3.e-6	0.018878	0.061942	0.076513	0.10036	0.058693	0.	0.	0.	0.	0.	0.	0.	0.
-1.e9	5	1	6	10	10000	0.	0.	0.	0.304215	0.354635	0.	0.025535	0.015095	0.003623	0.080729	0.088353	0.089052	0.038763	0.	0.	0.	0.	0.	0.	0.
-9733.275727290014	5	1	6	10	50000	0.	0.	0.	0.	0.	0.624919	0.033364	0.02548	9.e-6	0.018636	0.062137	0.076628	0.100239	0.058588	0.	0.	0.	0.	0.	0.
-1.e9	5	1	6	10	100000	0.	0.	0.	0.	0.	0.30425	0.353848	0.	0.025264	0.015173	0.003606	0.081062	0.088642	0.089301	0.038854	0.	0.	0.	0.	0.
-1.e9	5	1	7	1	1000	0.	0.04305	0.610936	0.	0.096728	0.096361	0.013426	0.131976	0.007475	0.000048	0.	0.	0.	0.	0.	0.	0.	0.	0.	0.
-1.e9	5	1	7	1	5000	0.	0.	0.	0.579269	0.074451	0.096246	0.	0.109879	0.104261	0.035529	0.000365	0.	0.	0.	0.	0.	0.	0.	0.	0.
-1.e9	5	1	7	1	10000	0.	0.	0.	0.043276	0.610956	0.	0.096824	0.096393	0.013001	0.132047	0.00747	0.000033	0.	0.	0.	0.	0.	0.	0.	0.
-1.e9	5	1	7	1	50000	0.	0.	0.	0.	0.	0.578891	0.07478	0.09698	0.	0.109676	0.104234	0.035058	0.000381	0.	0.	0.	0.	0.	0.	0.
-1.e9	5	1	7	1	100000	0.	0.	0.	0.	0.	0.042838	0.61048	0.	0.096136	0.097243	0.013447	0.132442	0.007369	0.000045	0.	0.	0.	0.	0.	0.
-1.e9	5	1	7	2	1000	0.	0.062099	0.559304	0.	0.070247	0.048483	0.010074	0.160119	0.071226	0.016881	0.001567	0.	0.	0.	0.	0.	0.	0.	0.	0.
-1.e9	5	1	7	2	5000	0.	0.	0.	0.543841	0.078552	0.070371	7.e-6	0.058422	0.119694	0.095615	0.030804	0.002694	0.	0.	0.	0.	0.	0.	0.	0.
-1.e9	5	1	7	2	10000	0.	0.	0.	0.062516	0.5599	0.	0.070802	0.04827	0.009891	0.159328	0.07093	0.01687	0.001493	0.	0.	0.	0.	0.	0.	0.
-9229.664380899072	5	1	7	2	50000	0.	0.	0.	0.	0.	0.543362	0.078843	0.07086	2.e-6	0.058385	0.119612	0.095589	0.030656	0.002691	0.	0.	0.	0.	0.	0.
-1.e9	5	1	7	2	100000	0.	0.	0.	0.	0.	0.062329	0.559551	0.	0.070376	0.048168	0.009993	0.159844	0.071079	0.017145	0.001515	0.	0.	0.	0.	0.
-1.e9	5	1	7	3	1000	0.	0.097925	0.503886	0.	0.05118	0.032483	0.007383	0.13863	0.101692	0.053994	0.012827	0.	0.	0.	0.	0.	0.	0.	0.	0.
-1.e9	5	1	7	3	5000	0.	0.	0.	0.539069	0.062595	0.051526	8.e-6	0.040096	0.105137	0.106737	0.074704	0.020128	0.	0.	0.	0.	0.	0.	0.	0.
-1.e9	5	1	7	3	10000	0.	0.	0.	0.098014	0.504084	0.	0.05154	0.032851	0.007267	0.137836	0.101565	0.053891	0.012952	0.	0.	0.	0.	0.	0.	0.
-8849.568400630606	5	1	7	3	50000	0.	0.	0.	0.	0.	0.539105	0.062927	0.050989	0.00001	0.040117	0.104921	0.106691	0.075173	0.020067	0.	0.	0.	0.	0.	0.
-1.e9	5	1	7	3	100000	0.	0.	0.	0.	0.	0.097932	0.503899	0.	0.051102	0.032708	0.007468	0.138189	0.101824	0.053982	0.012896	0.	0.	0.	0.	0.
-1.e9	5	1	7	4	1000	0.	0.140941	0.462866	0.	0.041227	0.025159	0.005943	0.119775	0.105662	0.074831	0.023596	0.	0.	0.	0.	0.	0.	0.	0.	0.
-1.e9	5	1	7	4	5000	0.	0.	0.	0.55226	0.051939	0.041126	4.e-6	0.031293	0.090631	0.101042	0.094745	0.03696	0.	0.	0.	0.	0.	0.	0.	0.
-1.e9	5	1	7	4	10000	0.	0.	0.	0.142074	0.462823	0.	0.041142	0.025247	0.006021	0.118805	0.104992	0.07474	0.024156	0.	0.	0.	0.	0.	0.	0.
-9253.688107194837	5	1	7	4	50000	0.	0.	0.	0.	0.	0.552227	0.05247	0.041072	7.e-6	0.031367	0.090453	0.100827	0.09448	0.037097	0.	0.	0.	0.	0.	0.
-1.e9	5	1	7	4	100000	0.	0.	0.	0.	0.	0.141627	0.46214	0.	0.040831	0.025181	0.005959	0.119785	0.105243	0.075192	0.024042	0.	0.	0.	0.	0.
-1.e9	5	1	7	5	1000	0.	0.187858	0.431503	0.	0.034758	0.021686	0.005112	0.105082	0.101216	0.082576	0.030209	0.	0.	0.	0.	0.	0.	0.	0.	0.
-1.e9	5	1	7	5	5000	0.	0.	0.	0.573572	0.045094	0.034782	7.e-6	0.026411	0.080653	0.093419	0.099944	0.046118	0.	0.	0.	0.	0.	0.	0.	0.
-1.e9	5	1	7	5	10000	0.	0.	0.	0.186726	0.431603	0.	0.034959	0.021807	0.005005	0.105455	0.101092	0.083168	0.030185	0.	0.	0.	0.	0.	0.	0.
-9243.008789272215	5	1	7	5	50000	0.	0.	0.	0.	0.	0.572975	0.045221	0.035036	0.000011	0.026692	0.080655	0.093289	0.100053	0.046068	0.	0.	0.	0.	0.	0.
-1.e9	5	1	7	5	100000	0.	0.	0.	0.	0.	0.186785	0.43129	0.	0.035152	0.021313	0.005264	0.105749	0.101393	0.082567	0.030487	0.	0.	0.	0.	0.
-1.e9	5	1	7	6	1000	0.	0.227151	0.407655	0.	0.030947	0.019027	0.004515	0.095981	0.095901	0.085416	0.033407	0.	0.	0.	0.	0.	0.	0.	0.	0.
-1.e9	5	1	7	6	5000	0.	0.	0.	0.594592	0.040732	0.031002	0.000014	0.023038	0.072954	0.086467	0.10072	0.050481	0.	0.	0.	0.	0.	0.	0.	0.
-1.e9	5	1	7	6	10000	0.	0.	0.	0.228316	0.406781	0.	0.031263	0.019032	0.004531	0.09608	0.09578	0.085122	0.033095	0.	0.	0.	0.	0.	0.	0.
-9479.876972006967	5	1	7	6	50000	0.	0.	0.	0.	0.	0.594495	0.040747	0.031327	9.e-6	0.023246	0.072966	0.086742	0.099678	0.05079	0.	0.	0.	0.	0.	0.
-1.e9	5	1	7	6	100000	0.	0.	0.	0.	0.	0.228212	0.407292	0.	0.030793	0.019125	0.00449	0.095584	0.09598	0.085363	0.033161	0.	0.	0.	0.	0.
-1.e9	5	1	7	7	1000	0.	0.260841	0.388702	0.	0.028243	0.017328	0.004102	0.088061	0.092021	0.085954	0.034748	0.	0.	0.	0.	0.	0.	0.	0.	0.
-1.e9	5	1	7	7	5000	0.	0.	0.	0.611712	0.037362	0.028505	4.e-6	0.021452	0.068093	0.081802	0.098458	0.052612	0.	0.	0.	0.	0.	0.	0.	0.
-1.e9	5	1	7	7	10000	0.	0.	0.	0.26014	0.38944	0.	0.028611	0.01732	0.004154	0.0888	0.09183	0.085026	0.034679	0.	0.	0.	0.	0.	0.	0.
-9627.029871499062	5	1	7	7	50000	0.	0.	0.	0.	0.	0.611827	0.037483	0.028604	8.e-6	0.02164	0.068167	0.08172	0.098304	0.052247	0.	0.	0.	0.	0.	0.
-1.e9	5	1	7	7	100000	0.	0.	0.	0.	0.	0.26096	0.388029	0.	0.02856	0.017322	0.004175	0.08857	0.091999	0.085725	0.03466	0.	0.	0.	0.	0.
-1.e9	5	1	7	8	1000	0.	0.286587	0.374332	0.	0.027184	0.016131	0.003864	0.083814	0.088488	0.084373	0.035227	0.	0.	0.	0.	0.	0.	0.	0.	0.
-1.e9	5	1	7	8	5000	0.	0.	0.	0.626206	0.035314	0.026338	3.e-6	0.020115	0.06423	0.078003	0.096453	0.053338	0.	0.	0.	0.	0.	0.	0.	0.
-1.e9	5	1	7	8	10000	0.	0.	0.	0.28587	0.374679	0.	0.026667	0.016223	0.0039	0.084246	0.088377	0.084673	0.035365	0.	0.	0.	0.	0.	0.	0.
-9662.391847215587	5	1	7	8	50000	0.	0.	0.	0.	0.	0.625644	0.035079	0.02689	9.e-6	0.020099	0.064208	0.07774	0.096788	0.053543	0.	0.	0.	0.	0.	0.
-9415.06690397362	5	1	7	8	100000	0.	0.	0.	0.	0.	0.286388	0.374259	1.e-6	0.026823	0.016109	0.003949	0.084058	0.088582	0.084825	0.035006	0.	0.	0.	0.	0.
-1.e9	5	1	7	9	1000	0.	0.306139	0.364026	1.e-6	0.025306	0.015363	0.003686	0.080008	0.085859	0.08386	0.035752	0.	0.	0.	0.	0.	0.	0.	0.	0.
-1.e9	5	1	7	9	5000	0.	0.	0.	0.636586	0.033674	0.02544	0.000012	0.01888	0.061858	0.074955	0.094806	0.053789	0.	0.	0.	0.	0.	0.	0.	0.
-1.e9	5	1	7	9	10000	0.	0.	0.	0.306353	0.364384	0.	0.025714	0.015222	0.003628	0.080297	0.085879	0.083395	0.035128	0.	0.	0.	0.	0.	0.	0.
-9829.95926896604	5	1	7	9	50000	0.	0.	0.	0.	0.	0.6357	0.033669	0.025595	7.e-6	0.019143	0.061569	0.074803	0.09529	0.054224	0.	0.	0.	0.	0.	0.
-1.e9	5	1	7	9	100000	0.	0.	0.	0.	0.	0.306783	0.363034	0.	0.025234	0.015467	0.00374	0.08022	0.086334	0.083742	0.035446	0.	0.	0.	0.	0.
-1.e9	5	1	7	10	1000	0.	0.320464	0.356792	0.	0.024239	0.014855	0.003478	0.077602	0.084067	0.082786	0.035717	0.	0.	0.	0.	0.	0.	0.	0.	0.
-1.e9	5	1	7	10	5000	0.	0.	0.	0.645459	0.032498	0.024537	0.000012	0.018228	0.059845	0.072338	0.09327	0.053813	0.	0.	0.	0.	0.	0.	0.	0.
-1.e9	5	1	7	10	10000	0.	0.	0.	0.322453	0.355046	0.	0.024729	0.014802	0.003454	0.077322	0.083418	0.083118	0.035658	0.	0.	0.	0.	0.	0.	0.
-9944.132994612193	5	1	7	10	50000	0.	0.	0.	0.	0.	0.644589	0.03229	0.024507	6.e-6	0.018448	0.059635	0.072637	0.093574	0.054314	0.	0.	0.	0.	0.	0.
-9542.286132471538	5	1	7	10	100000	0.	0.	0.	0.	0.	0.322102	0.355314	1.e-6	0.024229	0.014847	0.003552	0.078045	0.0833	0.08308	0.03553	0.	0.	0.	0.	0.
-1.e9	5	1	8	1	1000	0.	0.069648	0.792412	0.	0.021756	0.058218	0.022587	0.034762	0.000617	0.	0.	0.	0.	0.	0.	0.	0.	0.	0.	0.
-1.e9	5	1	8	1	5000	0.	0.	0.	0.750444	0.110798	0.021736	1.e-6	0.081454	0.029826	0.005734	7.e-6	0.	0.	0.	0.	0.	0.	0.	0.	0.
-1.e9	5	1	8	1	10000	0.	0.	0.	0.069273	0.792667	0.	0.021706	0.058387	0.022603	0.034747	0.000617	0.	0.	0.	0.	0.	0.	0.	0.	0.
-1.e9	5	1	8	1	50000	0.	0.	0.	0.	0.	0.751636	0.110339	0.021746	0.	0.080807	0.029784	0.005683	5.e-6	0.	0.	0.	0.	0.	0.	0.
-1.e9	5	1	8	1	100000	0.	0.	0.	0.	0.	0.069686	0.791791	0.	0.021855	0.058478	0.022476	0.035105	0.000609	0.	0.	0.	0.	0.	0.	0.
-1.e9	5	1	8	2	1000	0.	0.105261	0.662747	0.	0.048557	0.042596	0.011612	0.095276	0.028886	0.004768	0.000297	0.	0.	0.	0.	0.	0.	0.	0.	0.
-1.e9	5	1	8	2	5000	0.	0.	0.	0.69414	0.073786	0.048661	9.e-6	0.053962	0.072625	0.046531	0.009738	0.000548	0.	0.	0.	0.	0.	0.	0.	0.
-1.e9	5	1	8	2	10000	0.	0.	0.	0.104319	0.662362	0.	0.049088	0.042697	0.011668	0.095796	0.028938	0.004833	0.000299	0.	0.	0.	0.	0.	0.	0.
-9080.279222386234	5	1	8	2	50000	0.	0.	0.	0.	0.	0.693629	0.073429	0.048944	7.e-6	0.054299	0.072628	0.046663	0.009827	0.000574	0.	0.	0.	0.	0.	0.
-1.e9	5	1	8	2	100000	0.	0.	0.	0.	0.	0.104863	0.66211	0.	0.049016	0.042586	0.011467	0.095975	0.02895	0.004757	0.000276	0.	0.	0.	0.	0.
-1.e9	5	1	8	3	1000	0.	0.143741	0.565931	0.	0.042938	0.030492	0.007799	0.106686	0.066383	0.029736	0.006294	0.	0.	0.	0.	0.	0.	0.	0.	0.
-1.e9	5	1	8	3	5000	0.	0.	0.	0.650751	0.058746	0.042954	0.000012	0.038401	0.080949	0.074407	0.043955	0.009825	0.	0.	0.	0.	0.	0.	0.	0.
-1.e9	5	1	8	3	10000	0.	0.	0.	0.144561	0.564285	0.	0.043246	0.030657	0.007748	0.107083	0.066464	0.029781	0.006175	0.	0.	0.	0.	0.	0.	0.
-9039.473591792499	5	1	8	3	50000	0.	0.	0.	0.	0.	0.650492	0.059263	0.043231	0.00001	0.038581	0.080878	0.074627	0.043151	0.009767	0.	0.	0.	0.	0.	0.
-1.e9	5	1	8	3	100000	0.	0.	0.	0.	0.	0.1443	0.565112	0.	0.043442	0.030334	0.007927	0.107121	0.066231	0.029428	0.006105	0.	0.	0.	0.	0.
-1.e9	5	1	8	4	1000	0.	0.188169	0.4957	0.	0.036568	0.023974	0.005991	0.100875	0.08072	0.052617	0.015386	0.	0.	0.	0.	0.	0.	0.	0.	0.
-1.e9	5	1	8	4	5000	0.	0.	0.	0.634197	0.049414	0.036734	9.e-6	0.030291	0.076827	0.080493	0.068132	0.023903	0.	0.	0.	0.	0.	0.	0.	0.
-1.e9	5	1	8	4	10000	0.	0.	0.	0.18819	0.495534	0.	0.036898	0.024165	0.00595	0.101212	0.080624	0.051961	0.015466	0.	0.	0.	0.	0.	0.	0.
-9189.797696214928	5	1	8	4	50000	0.	0.	0.	0.	0.	0.634255	0.04904	0.0366	0.000011	0.030103	0.07719	0.080576	0.068101	0.024124	0.	0.	0.	0.	0.	0.
-1.e9	5	1	8	4	100000	0.	0.	0.	0.	0.	0.188887	0.495689	0.	0.036359	0.02405	0.005944	0.100861	0.080572	0.052065	0.015573	0.	0.	0.	0.	0.
-1.e9	5	1	8	5	1000	0.	0.229966	0.448197	0.	0.0318	0.02034	0.00499	0.093302	0.083808	0.064934	0.022663	0.	0.	0.	0.	0.	0.	0.	0.	0.
-1.e9	5	1	8	5	5000	0.	0.	0.	0.635031	0.042914	0.032172	3.e-6	0.025447	0.07081	0.079254	0.079547	0.034822	0.	0.	0.	0.	0.	0.	0.	0.
-1.e9	5	1	8	5	10000	0.	0.	0.	0.229833	0.448115	1.e-6	0.032142	0.020447	0.005053	0.093106	0.083767	0.064994	0.022542	0.	0.	0.	0.	0.	0.	0.
-9389.112683437583	5	1	8	5	50000	0.	0.	0.	0.	0.	0.63468	0.042894	0.031922	0.00001	0.025674	0.071107	0.079139	0.079849	0.034725	0.	0.	0.	0.	0.	0.
-1.e9	5	1	8	5	100000	0.	0.	0.	0.	0.	0.230274	0.447991	0.	0.032038	0.020323	0.005047	0.093168	0.083937	0.064735	0.022487	0.	0.	0.	0.	0.
-1.e9	5	1	8	6	1000	0.	0.265082	0.414982	0.	0.028953	0.017981	0.004381	0.087221	0.083425	0.070772	0.027203	0.	0.	0.	0.	0.	0.	0.	0.	0.
-1.e9	5	1	8	6	5000	0.	0.	0.	0.64148	0.038486	0.028982	0.00001	0.022567	0.066815	0.076504	0.084014	0.041142	0.	0.	0.	0.	0.	0.	0.	0.
-1.e9	5	1	8	6	10000	0.	0.	0.	0.265055	0.415009	0.	0.028791	0.01803	0.00443	0.086752	0.083955	0.071057	0.026921	0.	0.	0.	0.	0.	0.	0.
-9478.622980164178	5	1	8	6	50000	0.	0.	0.	0.	0.	0.641736	0.038608	0.028741	0.000011	0.022615	0.066183	0.076474	0.084563	0.041069	0.	0.	0.	0.	0.	0.
-1.e9	5	1	8	6	100000	0.	0.	0.	0.	0.	0.264839	0.415504	0.	0.029086	0.018098	0.004496	0.08645	0.083534	0.071108	0.026885	0.	0.	0.	0.	0.
-1.e9	5	1	8	7	1000	0.	0.292537	0.392381	0.	0.026849	0.016664	0.004051	0.081691	0.082126	0.07415	0.029551	0.	0.	0.	0.	0.	0.	0.	0.	0.
-1.e9	5	1	8	7	5000	0.	0.	0.	0.649632	0.035602	0.026979	0.000011	0.020621	0.062245	0.074181	0.08605	0.044679	0.	0.	0.	0.	0.	0.	0.	0.
-1.e9	5	1	8	7	10000	0.	0.	0.	0.291391	0.392578	0.	0.027055	0.016563	0.004035	0.082589	0.082347	0.073915	0.029527	0.	0.	0.	0.	0.	0.	0.
-9440.556424142605	5	1	8	7	50000	0.	0.	0.	0.	0.	0.649941	0.035631	0.026826	0.000015	0.020654	0.062633	0.073938	0.085894	0.044468	0.	0.	0.	0.	0.	0.
-1.e9	5	1	8	7	100000	0.	0.	0.	0.	0.	0.292753	0.391284	0.	0.026789	0.016547	0.00402	0.081929	0.082761	0.074147	0.02977	0.	0.	0.	0.	0.
-1.e9	5	1	8	8	1000	0.	0.313008	0.376099	0.	0.025498	0.015711	0.003883	0.078311	0.08084	0.075842	0.030808	0.	0.	0.	0.	0.	0.	0.	0.	0.
-1.e9	5	1	8	8	5000	0.	0.	0.	0.654344	0.033989	0.025513	4.e-6	0.019419	0.060321	0.07189	0.08733	0.04719	0.	0.	0.	0.	0.	0.	0.	0.
-1.e9	5	1	8	8	10000	0.	0.	0.	0.31288	0.375104	0.	0.025516	0.015657	0.003849	0.07895	0.08112	0.076056	0.030868	0.	0.	0.	0.	0.	0.	0.
-9735.30284789823	5	1	8	8	50000	0.	0.	0.	0.	0.	0.65533	0.033927	0.025498	9.e-6	0.019123	0.060008	0.071739	0.086908	0.047458	0.	0.	0.	0.	0.	0.
-1.e9	5	1	8	8	100000	0.	0.	0.	0.	0.	0.313243	0.375652	0.	0.025512	0.01557	0.003722	0.078364	0.080968	0.075917	0.031052	0.	0.	0.	0.	0.
-1.e9	5	1	8	9	1000	0.	0.328135	0.364897	0.	0.024481	0.014844	0.003644	0.075996	0.079639	0.076356	0.032008	0.	0.	0.	0.	0.	0.	0.	0.	0.
-1.e9	5	1	8	9	5000	0.	0.	0.	0.660909	0.032557	0.024092	0.000011	0.018349	0.05868	0.070313	0.087023	0.048066	0.	0.	0.	0.	0.	0.	0.	0.
-1.e9	5	1	8	9	10000	0.	0.	0.	0.328562	0.363903	0.	0.024611	0.014847	0.00368	0.075889	0.079619	0.076845	0.032044	0.	0.	0.	0.	0.	0.	0.
-10026.358637563517	5	1	8	9	50000	0.	0.	0.	0.	0.	0.65993	0.03258	0.024611	5.e-6	0.018708	0.057857	0.070211	0.087673	0.048425	0.	0.	0.	0.	0.	0.
-1.e9	5	1	8	9	100000	0.	0.	0.	0.	0.	0.328752	0.364149	0.	0.024458	0.014792	0.003612	0.075972	0.079552	0.076527	0.032186	0.	0.	0.	0.	0.
-1.e9	5	1	8	10	1000	0.	0.340329	0.356518	1.e-6	0.023342	0.014275	0.003423	0.074013	0.078628	0.07691	0.032561	0.	0.	0.	0.	0.	0.	0.	0.	0.
-1.e9	5	1	8	10	5000	0.	0.	0.	0.664651	0.031598	0.023664	0.00001	0.017539	0.056887	0.06919	0.087249	0.049212	0.	0.	0.	0.	0.	0.	0.	0.
-1.e9	5	1	8	10	10000	0.	0.	0.	0.340716	0.355593	0.	0.023514	0.014447	0.003513	0.073983	0.079203	0.076551	0.03248	0.	0.	0.	0.	0.	0.	0.
-10285.976283717197	5	1	8	10	50000	0.	0.	0.	0.	0.	0.664126	0.031444	0.023324	3.e-6	0.018072	0.057122	0.0692	0.087144	0.049565	0.	0.	0.	0.	0.	0.
-1.e9	5	1	8	10	100000	0.	0.	0.	0.	0.	0.34081	0.354785	0.	0.023707	0.014389	0.003545	0.074173	0.079034	0.076958	0.032599	0.	0.	0.	0.	0.
-1.e9	5	1	9	1	1000	0.	0.131314	0.831924	0.	0.002845	0.013057	0.015182	0.005646	0.000032	0.	0.	0.	0.	0.	0.	0.	0.	0.	0.	0.
-1.e9	5	1	9	1	5000	0.	0.	0.	0.883597	0.079772	0.002921	6.e-6	0.027988	0.005149	0.000567	0.	0.	0.	0.	0.	0.	0.	0.	0.	0.
-1.e9	5	1	9	1	10000	0.	0.	0.	0.131019	0.832557	0.	0.002781	0.012966	0.014907	0.005745	0.000025	0.	0.	0.	0.	0.	0.	0.	0.	0.
-1.e9	5	1	9	1	50000	0.	0.	0.	0.	0.	0.883408	0.080042	0.002813	9.e-6	0.028035	0.005188	0.000505	0.	0.	0.	0.	0.	0.	0.	0.
-1.e9	5	1	9	1	100000	0.	0.	0.	0.	0.	0.130822	0.832853	0.	0.002836	0.013007	0.014838	0.005618	0.000026	0.	0.	0.	0.	0.	0.	0.
-1.e9	5	1	9	2	1000	0.	0.165101	0.710948	0.	0.026681	0.029581	0.010437	0.046485	0.009587	0.001132	0.000048	0.	0.	0.	0.	0.	0.	0.	0.	0.
-1.e9	5	1	9	2	5000	0.	0.	0.	0.816918	0.059786	0.026598	7.e-6	0.039707	0.035817	0.018624	0.002432	0.000111	0.	0.	0.	0.	0.	0.	0.	0.
-1.e9	5	1	9	2	10000	0.	0.	0.	0.164898	0.711721	0.	0.026786	0.029367	0.010442	0.046218	0.009457	0.001056	0.000055	0.	0.	0.	0.	0.	0.	0.
-9478.639469862113	5	1	9	2	50000	0.	0.	0.	0.	0.	0.816891	0.059533	0.026672	0.000014	0.039584	0.036144	0.018573	0.00249	0.000099	0.	0.	0.	0.	0.	0.
-1.e9	5	1	9	2	100000	0.	0.	0.	0.	0.	0.1648	0.711297	0.	0.026733	0.029301	0.010496	0.046709	0.00956	0.001054	0.00005	0.	0.	0.	0.	0.
-1.e9	5	1	9	3	1000	0.	0.203813	0.599249	0.	0.032663	0.025616	0.007419	0.074991	0.038913	0.014749	0.002587	0.	0.	0.	0.	0.	0.	0.	0.	0.
-1.e9	5	1	9	3	5000	0.	0.	0.	0.751757	0.050724	0.03296	0.000015	0.033483	0.056757	0.047468	0.022534	0.004302	0.	0.	0.	0.	0.	0.	0.	0.
-1.e9	5	1	9	3	10000	0.	0.	0.	0.204225	0.598336	0.	0.03269	0.026033	0.007346	0.075145	0.038627	0.014875	0.002723	0.	0.	0.	0.	0.	0.	0.
-9098.80763712914	5	1	9	3	50000	0.	0.	0.	0.	0.	0.751552	0.051058	0.032825	0.000019	0.033324	0.056612	0.047323	0.022968	0.004319	0.	0.	0.	0.	0.	0.
-8863.765632845596	5	1	9	3	100000	0.	0.	0.	0.	0.	0.203643	0.598428	1.e-6	0.0328	0.026025	0.007533	0.074977	0.039168	0.014739	0.002686	0.	0.	0.	0.	0.
-1.e9	5	1	9	4	1000	0.	0.243691	0.513423	0.	0.031015	0.021811	0.005811	0.080692	0.059035	0.034907	0.009615	0.	0.	0.	0.	0.	0.	0.	0.	0.
-1.e9	5	1	9	4	5000	0.	0.	0.	0.713355	0.044229	0.030945	0.00001	0.027598	0.061937	0.060811	0.046186	0.014929	0.	0.	0.	0.	0.	0.	0.	0.
-1.e9	5	1	9	4	10000	0.	0.	0.	0.243723	0.513283	0.	0.031128	0.0217	0.00574	0.081061	0.058763	0.035008	0.009594	0.	0.	0.	0.	0.	0.	0.
-9205.707257989587	5	1	9	4	50000	0.	0.	0.	0.	0.	0.713348	0.044067	0.030828	0.000017	0.027716	0.0616	0.061135	0.046301	0.014988	0.	0.	0.	0.	0.	0.
-1.e9	5	1	9	4	100000	0.	0.	0.	0.	0.	0.243796	0.513069	0.	0.031172	0.021771	0.005883	0.081177	0.058825	0.03475	0.009557	0.	0.	0.	0.	0.
-1.e9	5	1	9	5	1000	0.	0.278772	0.456052	0.	0.02848	0.018995	0.0049	0.080103	0.067412	0.048943	0.016343	0.	0.	0.	0.	0.	0.	0.	0.	0.
-1.e9	5	1	9	5	5000	0.	0.	0.	0.694184	0.0395	0.028641	9.e-6	0.023782	0.061374	0.065497	0.061736	0.025277	0.	0.	0.	0.	0.	0.	0.	0.
-1.e9	5	1	9	5	10000	0.	0.	0.	0.27875	0.455972	0.	0.028907	0.018774	0.004819	0.079648	0.067469	0.049326	0.016335	0.	0.	0.	0.	0.	0.	0.
-9691.17849079098	5	1	9	5	50000	0.	0.	0.	0.	0.	0.694635	0.039643	0.028845	7.e-6	0.023681	0.060658	0.065495	0.061772	0.025264	0.	0.	0.	0.	0.	0.
-1.e9	5	1	9	5	100000	0.	0.	0.	0.	0.	0.278024	0.455593	0.	0.028538	0.019072	0.0049	0.080277	0.068015	0.049243	0.016338	0.	0.	0.	0.	0.
-1.e9	5	1	9	6	1000	0.	0.305387	0.418083	0.	0.026423	0.017053	0.004413	0.077151	0.071616	0.058499	0.021375	0.	0.	0.	0.	0.	0.	0.	0.	0.
-1.e9	5	1	9	6	5000	0.	0.	0.	0.687751	0.035964	0.026559	0.000011	0.021219	0.05888	0.066361	0.070431	0.032824	0.	0.	0.	0.	0.	0.	0.	0.
-1.e9	5	1	9	6	10000	0.	0.	0.	0.305783	0.418006	0.	0.026533	0.017194	0.0042	0.077233	0.071663	0.05809	0.021298	0.	0.	0.	0.	0.	0.	0.
-9515.548061768168	5	1	9	6	50000	0.	0.	0.	0.	0.	0.687846	0.036186	0.026325	0.000013	0.02145	0.059126	0.066284	0.070194	0.032576	0.	0.	0.	0.	0.	0.
-9367.81537672946	5	1	9	6	100000	0.	0.	0.	0.	0.	0.305548	0.418571	1.e-6	0.026362	0.016902	0.004224	0.077228	0.071139	0.058565	0.02146	0.	0.	0.	0.	0.
-1.e9	5	1	9	7	1000	0.	0.325884	0.392779	0.	0.025154	0.015746	0.004069	0.075402	0.072808	0.063628	0.02453	0.	0.	0.	0.	0.	0.	0.	0.	0.
-1.e9	5	1	9	7	5000	0.	0.	0.	0.685518	0.033759	0.02496	0.00001	0.019725	0.057239	0.065872	0.075148	0.037769	0.	0.	0.	0.	0.	0.	0.	0.
-1.e9	5	1	9	7	10000	0.	0.	0.	0.325213	0.393478	0.	0.025099	0.015775	0.004008	0.074879	0.073075	0.063321	0.025152	0.	0.	0.	0.	0.	0.	0.
-9657.886765347885	5	1	9	7	50000	0.	0.	0.	0.	0.	0.684869	0.033676	0.02503	0.000011	0.019831	0.057437	0.066433	0.074938	0.037775	0.	0.	0.	0.	0.	0.
-1.e9	5	1	9	7	100000	0.	0.	0.	0.	0.	0.325333	0.393985	0.	0.024889	0.015644	0.003996	0.075154	0.072728	0.063563	0.024708	0.	0.	0.	0.	0.
-1.e9	5	1	9	8	1000	0.	0.340362	0.375833	0.	0.024037	0.01502	0.003771	0.073612	0.073246	0.067243	0.026876	0.	0.	0.	0.	0.	0.	0.	0.	0.
-1.e9	5	1	9	8	5000	0.	0.	0.	0.684238	0.032421	0.023888	8.e-6	0.018556	0.055608	0.066164	0.078166	0.040951	0.	0.	0.	0.	0.	0.	0.	0.
-1.e9	5	1	9	8	10000	0.	0.	0.	0.340164	0.375865	0.	0.024212	0.015044	0.00368	0.073386	0.073887	0.06695	0.026812	0.	0.	0.	0.	0.	0.	0.
-9845.694061840157	5	1	9	8	50000	0.	0.	0.	0.	0.	0.683914	0.032389	0.02396	8.e-6	0.018761	0.05626	0.066152	0.077459	0.041097	0.	0.	0.	0.	0.	0.
-1.e9	5	1	9	8	100000	0.	0.	0.	0.	0.	0.339519	0.376754	0.	0.024093	0.014946	0.003679	0.0734	0.073226	0.067435	0.026948	0.	0.	0.	0.	0.
-1.e9	5	1	9	9	1000	0.	0.349734	0.364373	0.	0.023203	0.014433	0.003633	0.07195	0.07403	0.069622	0.029022	0.	0.	0.	0.	0.	0.	0.	0.	0.
-1.e9	5	1	9	9	5000	0.	0.	0.	0.683767	0.031461	0.023158	7.e-6	0.017997	0.054997	0.065231	0.079755	0.043627	0.	0.	0.	0.	0.	0.	0.	0.
-1.e9	5	1	9	9	10000	0.	0.	0.	0.350014	0.364522	0.	0.02355	0.014308	0.00352	0.071707	0.073682	0.069741	0.028956	0.	0.	0.	0.	0.	0.	0.
-10310.074078964082	5	1	9	9	50000	0.	0.	0.	0.	0.	0.683524	0.031321	0.023531	3.e-6	0.017808	0.055063	0.065723	0.07967	0.043357	0.	0.	0.	0.	0.	0.
-1.e9	5	1	9	9	100000	0.	0.	0.	0.	0.	0.350377	0.364382	0.	0.023309	0.01417	0.003532	0.071818	0.074009	0.069565	0.028838	0.	0.	0.	0.	0.
-1.e9	5	1	9	10	1000	0.	0.359756	0.354786	0.	0.022919	0.013648	0.003429	0.0705	0.073964	0.070864	0.030134	0.	0.	0.	0.	0.	0.	0.	0.	0.
-1.e9	5	1	9	10	5000	0.	0.	0.	0.68396	0.030626	0.022549	9.e-6	0.017408	0.053993	0.064627	0.081265	0.045563	0.	0.	0.	0.	0.	0.	0.	0.
-1.e9	5	1	9	10	10000	0.	0.	0.	0.359545	0.354649	1.e-6	0.022693	0.014117	0.003479	0.070625	0.073917	0.070926	0.030048	0.	0.	0.	0.	0.	0.	0.
-9826.879549227157	5	1	9	10	50000	0.	0.	0.	0.	0.	0.684124	0.030319	0.022986	0.00001	0.017231	0.054187	0.064939	0.080742	0.045462	0.	0.	0.	0.	0.	0.
-1.e9	5	1	9	10	100000	0.	0.	0.	0.	0.	0.360209	0.354363	0.	0.022627	0.013961	0.00339	0.070554	0.073817	0.070971	0.030108	0.	0.	0.	0.	0.
-1.e9	5	1	10	1	1000	0.	0.229547	0.763003	0.	0.001762	0.001125	0.004002	0.000561	0.	0.	0.	0.	0.	0.	0.	0.	0.	0.	0.	0.
-1.e9	5	1	10	1	5000	0.	0.	0.	0.966295	0.026243	0.001815	0.000031	0.005041	0.000541	0.000034	0.	0.	0.	0.	0.	0.	0.	0.	0.	0.
-1.e9	5	1	10	1	10000	0.	0.	0.	0.229876	0.762582	0.	0.001833	0.0011	0.004086	0.000523	0.	0.	0.	0.	0.	0.	0.	0.	0.	0.
-1.e9	5	1	10	1	50000	0.	0.	0.	0.	0.	0.966223	0.026086	0.001813	0.000026	0.005211	0.000609	0.000032	0.	0.	0.	0.	0.	0.	0.	0.
-1.e9	5	1	10	1	100000	0.	0.	0.	0.	0.	0.228834	0.76359	0.	0.001824	0.001146	0.004036	0.000569	1.e-6	0.	0.	0.	0.	0.	0.	0.
-1.e9	5	1	10	2	1000	0.	0.243801	0.700372	0.	0.01151	0.015828	0.007414	0.018358	0.002513	0.000198	6.e-6	0.	0.	0.	0.	0.	0.	0.	0.	0.
-1.e9	5	1	10	2	5000	0.	0.	0.	0.90301	0.041132	0.011672	0.00003	0.022958	0.014662	0.006026	0.000498	0.000012	0.	0.	0.	0.	0.	0.	0.	0.
-1.e9	5	1	10	2	10000	0.	0.	0.	0.243397	0.700582	0.	0.01169	0.015594	0.007362	0.018682	0.002498	0.000186	9.e-6	0.	0.	0.	0.	0.	0.	0.
-10538.652955942314	5	1	10	2	50000	0.	0.	0.	0.	0.	0.902872	0.041237	0.011674	0.000012	0.023052	0.014688	0.005927	0.000529	9.e-6	0.	0.	0.	0.	0.	0.
-1.e9	5	1	10	2	100000	0.	0.	0.	0.	0.	0.243673	0.700042	0.	0.011861	0.015559	0.007386	0.018869	0.002414	0.000193	3.e-6	0.	0.	0.	0.	0.
-1.e9	5	1	10	3	1000	0.	0.277507	0.598094	0.	0.022128	0.019612	0.006441	0.047901	0.020699	0.006617	0.001001	0.	0.	0.	0.	0.	0.	0.	0.	0.
-1.e9	5	1	10	3	5000	0.	0.	0.	0.83423	0.040816	0.022611	0.000016	0.026143	0.036299	0.027299	0.010905	0.001681	0.	0.	0.	0.	0.	0.	0.	0.
-1.e9	5	1	10	3	10000	0.	0.	0.	0.27743	0.598712	0.	0.022358	0.019785	0.00619	0.047291	0.020668	0.006567	0.000999	0.	0.	0.	0.	0.	0.	0.
-9513.99466409962	5	1	10	3	50000	0.	0.	0.	0.	0.	0.835046	0.040817	0.022578	0.000022	0.025637	0.036159	0.027291	0.010714	0.001736	0.	0.	0.	0.	0.	0.
-1.e9	5	1	10	3	100000	0.	0.	0.	0.	0.	0.277838	0.598003	0.	0.022487	0.01942	0.00637	0.047918	0.020485	0.00646	0.001019	0.	0.	0.	0.	0.
-1.e9	5	1	10	4	1000	0.	0.307928	0.513811	0.	0.024558	0.018387	0.005179	0.062019	0.040591	0.021905	0.005622	0.	0.	0.	0.	0.	0.	0.	0.	0.
-1.e9	5	1	10	4	5000	0.	0.	0.	0.783882	0.038107	0.024724	0.000018	0.023712	0.046809	0.043858	0.030028	0.008862	0.	0.	0.	0.	0.	0.	0.	0.
-1.e9	5	1	10	4	10000	0.	0.	0.	0.307635	0.513604	1.e-6	0.025379	0.01835	0.005229	0.061783	0.040398	0.022029	0.005592	0.	0.	0.	0.	0.	0.	0.
-9713.951587589616	5	1	10	4	50000	0.	0.	0.	0.	0.	0.782689	0.038093	0.025044	0.00001	0.023472	0.047599	0.044318	0.030073	0.008702	0.	0.	0.	0.	0.	0.
-1.e9	5	1	10	4	100000	0.	0.	0.	0.	0.	0.307484	0.513964	0.	0.024868	0.018556	0.005228	0.061881	0.040708	0.021744	0.005567	0.	0.	0.	0.	0.
-1.e9	5	1	10	5	1000	0.	0.332098	0.454066	0.	0.02467	0.017034	0.004471	0.066618	0.053061	0.0364	0.011582	0.	0.	0.	0.	0.	0.	0.	0.	0.
-1.e9	5	1	10	5	5000	0.	0.	0.	0.750718	0.035582	0.024531	0.000017	0.021509	0.050713	0.052787	0.046353	0.01779	0.	0.	0.	0.	0.	0.	0.	0.
-1.e9	5	1	10	5	10000	0.	0.	0.	0.331825	0.454616	0.	0.024752	0.01693	0.004486	0.066256	0.053218	0.036425	0.011492	0.	0.	0.	0.	0.	0.	0.
-9687.807775037805	5	1	10	5	50000	0.	0.	0.	0.	0.	0.751243	0.035553	0.02422	0.000011	0.021494	0.050553	0.053176	0.04597	0.01778	0.	0.	0.	0.	0.	0.
-1.e9	5	1	10	5	100000	0.	0.	0.	0.	0.	0.330998	0.455013	0.	0.024653	0.017063	0.004589	0.066449	0.053002	0.036599	0.011634	0.	0.	0.	0.	0.
-1.e9	5	1	10	6	1000	0.	0.3479	0.416766	0.	0.023904	0.015932	0.004114	0.067708	0.060173	0.046985	0.016518	0.	0.	0.	0.	0.	0.	0.	0.	0.
-1.e9	5	1	10	6	5000	0.	0.	0.	0.73087	0.033613	0.023803	7.e-6	0.019827	0.051801	0.057421	0.057181	0.025477	0.	0.	0.	0.	0.	0.	0.	0.
-1.e9	5	1	10	6	10000	0.	0.	0.	0.34807	0.417102	0.	0.023917	0.015756	0.003992	0.067884	0.05999	0.046615	0.016674	0.	0.	0.	0.	0.	0.	0.
-9866.622041228808	5	1	10	6	50000	0.	0.	0.	0.	0.	0.732037	0.033232	0.023748	8.e-6	0.019516	0.052236	0.057065	0.056893	0.025265	0.	0.	0.	0.	0.	0.
-1.e9	5	1	10	6	100000	0.	0.	0.	0.	0.	0.347291	0.418151	0.	0.023592	0.015859	0.004062	0.067627	0.059807	0.046901	0.01671	0.	0.	0.	0.	0.
-1.e9	5	1	10	7	1000	0.	0.359502	0.392287	1.e-6	0.023176	0.014978	0.003729	0.067653	0.06382	0.054012	0.020842	0.	0.	0.	0.	0.	0.	0.	0.	0.
-1.e9	5	1	10	7	5000	0.	0.	0.	0.719908	0.031707	0.023243	0.000011	0.018632	0.0521	0.058649	0.064291	0.031459	0.	0.	0.	0.	0.	0.	0.	0.
-1.e9	5	1	10	7	10000	0.	0.	0.	0.359662	0.392524	1.e-6	0.022662	0.014893	0.003809	0.068268	0.063686	0.054036	0.020459	0.	0.	0.	0.	0.	0.	0.
-9843.26933204242	5	1	10	7	50000	0.	0.	0.	0.	0.	0.719401	0.03175	0.023328	9.e-6	0.018796	0.051848	0.058958	0.06474	0.03117	0.	0.	0.	0.	0.	0.
-1.e9	5	1	10	7	100000	0.	0.	0.	0.	0.	0.360772	0.391088	0.	0.023168	0.01469	0.003803	0.068056	0.06393	0.054035	0.020458	0.	0.	0.	0.	0.
-1.e9	5	1	10	8	1000	0.	0.368653	0.374344	0.	0.022592	0.014331	0.003547	0.067343	0.066557	0.059068	0.023565	0.	0.	0.	0.	0.	0.	0.	0.	0.
-1.e9	5	1	10	8	5000	0.	0.	0.	0.712288	0.030757	0.022548	0.000012	0.017665	0.051584	0.060513	0.068795	0.035838	0.	0.	0.	0.	0.	0.	0.	0.
-1.e9	5	1	10	8	10000	0.	0.	0.	0.367788	0.374904	0.	0.022406	0.014341	0.003724	0.067451	0.066529	0.059148	0.023709	0.	0.	0.	0.	0.	0.	0.
-9923.166323166715	5	1	10	8	50000	0.	0.	0.	0.	0.	0.711724	0.030711	0.022519	8.e-6	0.018063	0.052069	0.059907	0.069185	0.035814	0.	0.	0.	0.	0.	0.
-1.e9	5	1	10	8	100000	0.	0.	0.	0.	0.	0.36857	0.374367	0.	0.022639	0.014389	0.003752	0.067523	0.066074	0.059085	0.023601	0.	0.	0.	0.	0.
-1.e9	5	1	10	9	1000	0.	0.373529	0.363195	1.e-6	0.022151	0.013859	0.003474	0.06759	0.06799	0.06257	0.025641	0.	0.	0.	0.	0.	0.	0.	0.	0.
-1.e9	5	1	10	9	5000	0.	0.	0.	0.707244	0.029954	0.022174	5.e-6	0.017191	0.051315	0.060951	0.072388	0.038778	0.	0.	0.	0.	0.	0.	0.	0.
-1.e9	5	1	10	9	10000	0.	0.	0.	0.374131	0.362222	1.e-6	0.022182	0.013959	0.003485	0.067379	0.067942	0.063189	0.02551	0.	0.	0.	0.	0.	0.	0.
-9902.928846919864	5	1	10	9	50000	0.	0.	0.	0.	0.	0.705765	0.029906	0.022269	9.e-6	0.017331	0.051235	0.061411	0.07274	0.039334	0.	0.	0.	0.	0.	0.
-1.e9	5	1	10	9	100000	0.	0.	0.	0.	0.	0.373603	0.36296	0.	0.02224	0.01382	0.003429	0.067226	0.067942	0.06289	0.02589	0.	0.	0.	0.	0.
-1.e9	5	1	10	10	1000	0.	0.379312	0.353748	0.	0.021709	0.013621	0.003357	0.066807	0.068877	0.065325	0.027244	0.	0.	0.	0.	0.	0.	0.	0.	0.
-1.e9	5	1	10	10	5000	0.	0.	0.	0.703678	0.029537	0.021934	6.e-6	0.017063	0.050959	0.061359	0.074574	0.04089	0.	0.	0.	0.	0.	0.	0.	0.
-1.e9	5	1	10	10	10000	0.	0.	0.	0.379423	0.353323	0.	0.021977	0.013624	0.003353	0.066552	0.069274	0.065124	0.02735	0.	0.	0.	0.	0.	0.	0.
-10023.743788113254	5	1	10	10	50000	0.	0.	0.	0.	0.	0.702832	0.029638	0.021652	7.e-6	0.017007	0.05193	0.061224	0.074526	0.041184	0.	0.	0.	0.	0.	0.
-1.e9	5	1	10	10	100000	0.	0.	0.	0.	0.	0.379145	0.353164	0.	0.022216	0.013674	0.003217	0.067131	0.06901	0.065074	0.027369	0.	0.	0.	0.	0.
-1.e9	5	1	11	1	1000	0.	0.309278	0.689032	0.	0.001067	0.000071	0.000526	0.000026	0.	0.	0.	0.	0.	0.	0.	0.	0.	0.	0.	0.
-1.e9	5	1	11	1	5000	0.	0.	0.	0.994209	0.004075	0.001134	0.000053	0.000499	0.00003	0.	0.	0.	0.	0.	0.	0.	0.	0.	0.	0.
-1.e9	5	1	11	1	10000	0.	0.	0.	0.310128	0.688261	0.	0.001016	0.000077	0.000494	0.000024	0.	0.	0.	0.	0.	0.	0.	0.	0.	0.
-1.e9	5	1	11	1	50000	0.	0.	0.	0.	0.	0.994317	0.004082	0.001002	0.000054	0.000511	0.000034	0.	0.	0.	0.	0.	0.	0.	0.	0.
-1.e9	5	1	11	1	100000	0.	0.	0.	0.	0.	0.309283	0.689013	1.e-6	0.001082	0.000084	0.000519	0.000018	0.	0.	0.	0.	0.	0.	0.	0.
-1.e9	5	1	11	2	1000	0.	0.337284	0.641198	0.	0.004226	0.006574	0.004039	0.006112	0.000534	0.000033	0.	0.	0.	0.	0.	0.	0.	0.	0.	0.
-1.e9	5	1	11	2	5000	0.	0.	0.	0.955788	0.022771	0.004294	0.000031	0.010604	0.004844	0.001584	0.000082	2.e-6	0.	0.	0.	0.	0.	0.	0.	0.
-1.e9	5	1	11	2	10000	0.	0.	0.	0.33837	0.640468	2.e-6	0.004194	0.006451	0.004095	0.005868	0.00052	0.000031	1.e-6	0.	0.	0.	0.	0.	0.	0.
-11579.538407001313	5	1	11	2	50000	0.	0.	0.	0.	0.	0.955778	0.022698	0.004301	0.000021	0.010642	0.004909	0.001566	0.000083	2.e-6	0.	0.	0.	0.	0.	0.
-1.e9	5	1	11	2	100000	0.	0.	0.	0.	0.	0.338435	0.640043	0.	0.004346	0.00651	0.004113	0.006031	0.000501	0.00002	1.e-6	0.	0.	0.	0.	0.
-1.e9	5	1	11	3	1000	0.	0.361354	0.566619	0.	0.013841	0.013189	0.004963	0.027278	0.009744	0.00265	0.000362	0.	0.	0.	0.	0.	0.	0.	0.	0.
-1.e9	5	1	11	3	5000	0.	0.	0.	0.898545	0.029638	0.013752	0.000016	0.018266	0.020599	0.013969	0.004597	0.000618	0.	0.	0.	0.	0.	0.	0.	0.
-1.e9	5	1	11	3	10000	0.	0.	0.	0.360646	0.566828	1.e-6	0.014037	0.013293	0.004962	0.027261	0.009874	0.002737	0.000361	0.	0.	0.	0.	0.	0.	0.
-10388.711200392221	5	1	11	3	50000	0.	0.	0.	0.	0.	0.898279	0.029735	0.013806	0.000012	0.018265	0.020651	0.014122	0.004534	0.000596	0.	0.	0.	0.	0.	0.
-1.e9	5	1	11	3	100000	0.	0.	0.	0.	0.	0.36031	0.567715	0.	0.013869	0.013054	0.004797	0.027399	0.009918	0.002598	0.00034	0.	0.	0.	0.	0.
-1.e9	5	1	11	4	1000	0.	0.377998	0.496062	0.	0.018954	0.014899	0.004563	0.04468	0.026636	0.013124	0.003084	0.	0.	0.	0.	0.	0.	0.	0.	0.
-1.e9	5	1	11	4	5000	0.	0.	0.	0.843449	0.030908	0.019014	0.00001	0.019321	0.034029	0.029947	0.018354	0.004968	0.	0.	0.	0.	0.	0.	0.	0.
-1.e9	5	1	11	4	10000	0.	0.	0.	0.378075	0.496849	0.	0.01887	0.014639	0.00436	0.044369	0.026742	0.013008	0.003088	0.	0.	0.	0.	0.	0.	0.
-9844.32033233008	5	1	11	4	50000	0.	0.	0.	0.	0.	0.842951	0.031342	0.018861	0.000017	0.019152	0.034363	0.030178	0.018382	0.004754	0.	0.	0.	0.	0.	0.
-1.e9	5	1	11	4	100000	0.	0.	0.	0.	0.	0.377567	0.496678	0.	0.018993	0.014761	0.004571	0.044311	0.026994	0.013023	0.003102	0.	0.	0.	0.	0.
-1.e9	5	1	11	5	1000	0.	0.387771	0.443931	0.	0.020642	0.014708	0.004223	0.053961	0.040835	0.026027	0.007902	0.	0.	0.	0.	0.	0.	0.	0.	0.
-1.e9	5	1	11	5	5000	0.	0.	0.	0.801717	0.030945	0.020557	0.000013	0.018964	0.041209	0.041054	0.03337	0.012171	0.	0.	0.	0.	0.	0.	0.	0.
-1.e9	5	1	11	5	10000	0.	0.	0.	0.387545	0.444665	0.	0.020677	0.014636	0.004169	0.053664	0.040105	0.026518	0.008021	0.	0.	0.	0.	0.	0.	0.
-9954.948815702724	5	1	11	5	50000	0.	0.	0.	0.	0.	0.801835	0.031044	0.020579	0.00001	0.0189	0.040827	0.041241	0.0333	0.012264	0.	0.	0.	0.	0.	0.
-1.e9	5	1	11	5	100000	0.	0.	0.	0.	0.	0.3878	0.4442	0.	0.020662	0.014825	0.004198	0.053666	0.040671	0.02602	0.007958	0.	0.	0.	0.	0.
-1.e9	5	1	11	6	1000	0.	0.392216	0.410448	0.	0.021155	0.014379	0.003851	0.058536	0.049674	0.036832	0.012909	0.	0.	0.	0.	0.	0.	0.	0.	0.
-1.e9	5	1	11	6	5000	0.	0.	0.	0.772824	0.030085	0.020982	0.000011	0.018116	0.044517	0.048062	0.045628	0.019775	0.	0.	0.	0.	0.	0.	0.	0.
-1.e9	5	1	11	6	10000	0.	0.	0.	0.392543	0.410074	0.	0.021167	0.01398	0.003832	0.05867	0.049668	0.037175	0.012891	0.	0.	0.	0.	0.	0.	0.
-9752.102455226523	5	1	11	6	50000	0.	0.	0.	0.	0.	0.772536	0.030095	0.020952	0.000015	0.018017	0.044946	0.047747	0.045925	0.019767	0.	0.	0.	0.	0.	0.
-1.e9	5	1	11	6	100000	0.	0.	0.	0.	0.	0.392071	0.410809	0.	0.021336	0.014336	0.003817	0.058336	0.049413	0.037072	0.01281	0.	0.	0.	0.	0.
-1.e9	5	1	11	7	1000	0.	0.3952	0.386932	0.	0.020953	0.013801	0.003629	0.06081	0.0558	0.045835	0.01704	0.	0.	0.	0.	0.	0.	0.	0.	0.
-1.e9	5	1	11	7	5000	0.	0.	0.	0.752542	0.029773	0.020952	6.e-6	0.017591	0.046292	0.052354	0.054392	0.026098	0.	0.	0.	0.	0.	0.	0.	0.
-1.e9	5	1	11	7	10000	0.	0.	0.	0.395463	0.387438	0.	0.021182	0.013844	0.00356	0.060605	0.055524	0.045292	0.017092	0.	0.	0.	0.	0.	0.	0.
-9909.244467091252	5	1	11	7	50000	0.	0.	0.	0.	0.	0.752496	0.029601	0.021313	0.00001	0.017752	0.04639	0.052325	0.054436	0.025677	0.	0.	0.	0.	0.	0.
-1.e9	5	1	11	7	100000	0.	0.	0.	0.	0.	0.395138	0.387815	0.	0.021082	0.013646	0.003583	0.060405	0.055545	0.045842	0.016944	0.	0.	0.	0.	0.
-1.e9	5	1	11	8	1000	0.	0.397009	0.370334	0.	0.021093	0.013588	0.003487	0.062246	0.059847	0.051933	0.020463	0.	0.	0.	0.	0.	0.	0.	0.	0.
-1.e9	5	1	11	8	5000	0.	0.	0.	0.738885	0.02905	0.020787	7.e-6	0.016982	0.047715	0.054591	0.061125	0.030858	0.	0.	0.	0.	0.	0.	0.	0.
-1.e9	5	1	11	8	10000	0.	0.	0.	0.397472	0.370119	0.	0.020936	0.013348	0.003583	0.062208	0.059766	0.05229	0.020278	0.	0.	0.	0.	0.	0.	0.
-10216.934025532215	5	1	11	8	50000	0.	0.	0.	0.	0.	0.738667	0.029125	0.021056	5.e-6	0.017072	0.047655	0.054696	0.060748	0.030976	0.	0.	0.	0.	0.	0.
-9658.158290200876	5	1	11	8	100000	0.	0.	0.	0.	0.	0.396371	0.371571	1.e-6	0.021055	0.013586	0.003527	0.062147	0.059742	0.051735	0.020265	0.	0.	0.	0.	0.
-1.e9	5	1	11	9	1000	0.	0.397489	0.360057	1.e-6	0.02121	0.013338	0.003364	0.062929	0.0624	0.056504	0.022708	0.	0.	0.	0.	0.	0.	0.	0.	0.
-1.e9	5	1	11	9	5000	0.	0.	0.	0.72954	0.028676	0.020818	4.e-6	0.01642	0.047996	0.056667	0.065448	0.034431	0.	0.	0.	0.	0.	0.	0.	0.
-1.e9	5	1	11	9	10000	0.	0.	0.	0.39842	0.359972	0.	0.020906	0.012887	0.003247	0.063027	0.062315	0.05633	0.022896	0.	0.	0.	0.	0.	0.	0.
-10229.696939596768	5	1	11	9	50000	0.	0.	0.	0.	0.	0.72892	0.028716	0.02096	5.e-6	0.016499	0.048267	0.056285	0.065957	0.034391	0.	0.	0.	0.	0.	0.
-1.e9	5	1	11	9	100000	0.	0.	0.	0.	0.	0.398066	0.359439	0.	0.020859	0.013396	0.003457	0.063288	0.062252	0.056385	0.022858	0.	0.	0.	0.	0.
-1.e9	5	1	11	10	1000	0.	0.398751	0.351246	1.e-6	0.020937	0.013128	0.003177	0.063746	0.064433	0.059991	0.02459	0.	0.	0.	0.	0.	0.	0.	0.	0.
-1.e9	5	1	11	10	5000	0.	0.	0.	0.721756	0.028463	0.020701	6.e-6	0.016367	0.04879	0.057194	0.069215	0.037508	0.	0.	0.	0.	0.	0.	0.	0.
-1.e9	5	1	11	10	10000	0.	0.	0.	0.398162	0.351036	0.	0.020827	0.013341	0.003259	0.063709	0.064652	0.06019	0.024824	0.	0.	0.	0.	0.	0.	0.
-9931.690481848156	5	1	11	10	50000	0.	0.	0.	0.	0.	0.721276	0.028728	0.020782	0.00001	0.016466	0.048383	0.057593	0.069183	0.037579	0.	0.	0.	0.	0.	0.
-1.e9	5	1	11	10	100000	0.	0.	0.	0.	0.	0.398887	0.351369	0.	0.020926	0.01302	0.003271	0.063371	0.06446	0.059766	0.02493	0.	0.	0.	0.	0.
-1.e9	5	1	12	1	1000	0.	0.420178	0.57951	0.	0.00025	0.000034	0.000027	1.e-6	0.	0.	0.	0.	0.	0.	0.	0.	0.	0.	0.	0.
-1.e9	5	1	12	1	5000	0.	0.	0.	0.99938	0.000305	0.00025	0.000026	0.000038	1.e-6	0.	0.	0.	0.	0.	0.	0.	0.	0.	0.	0.
-1.e9	5	1	12	1	10000	0.	0.	0.	0.4185	0.581187	0.	0.000236	0.000035	0.000041	1.e-6	0.	0.	0.	0.	0.	0.	0.	0.	0.	0.
-1.e9	5	1	12	1	50000	0.	0.	0.	0.	0.	0.999358	0.000338	0.000234	0.00003	0.00004	0.	0.	0.	0.	0.	0.	0.	0.	0.	0.
-1.e9	5	1	12	1	100000	0.	0.	0.	0.	0.	0.419707	0.579972	0.	0.000251	0.000029	0.000041	0.	0.	0.	0.	0.	0.	0.	0.	0.
-1.e9	5	1	12	2	1000	0.	0.444543	0.548438	0.	0.001378	0.002155	0.001836	0.001554	0.000092	4.e-6	0.	0.	0.	0.	0.	0.	0.	0.	0.	0.
-1.e9	5	1	12	2	5000	0.	0.	0.	0.982841	0.010218	0.001368	0.000028	0.003832	0.001337	0.000366	0.00001	0.	0.	0.	0.	0.	0.	0.	0.	0.
-1.e9	5	1	12	2	10000	0.	0.	0.	0.444551	0.548482	0.	0.001448	0.002155	0.001719	0.001565	0.000079	1.e-6	0.	0.	0.	0.	0.	0.	0.	0.
-1.e9	5	1	12	2	50000	0.	0.	0.	0.	0.	0.982608	0.010283	0.001418	0.000021	0.003938	0.001401	0.000323	8.e-6	0.	0.	0.	0.	0.	0.	0.
-1.e9	5	1	12	2	100000	0.	0.	0.	0.	0.	0.444237	0.54874	0.	0.001433	0.002111	0.00175	0.001637	0.000089	3.e-6	0.	0.	0.	0.	0.	0.
-1.e9	5	1	12	3	1000	0.	0.452653	0.508435	0.	0.007873	0.008165	0.003337	0.014239	0.004175	0.00101	0.000113	0.	0.	0.	0.	0.	0.	0.	0.	0.
-1.e9	5	1	12	3	5000	0.	0.	0.	0.941742	0.019919	0.007614	0.000017	0.011372	0.010816	0.006619	0.001715	0.000186	0.	0.	0.	0.	0.	0.	0.	0.
-1.e9	5	1	12	3	10000	0.	0.	0.	0.450735	0.510599	0.	0.00776	0.008157	0.003385	0.014192	0.004088	0.000972	0.000112	0.	0.	0.	0.	0.	0.	0.
-10968.122120581638	5	1	12	3	50000	0.	0.	0.	0.	0.	0.941471	0.019719	0.007852	0.000018	0.011434	0.01099	0.006594	0.001741	0.000181	0.	0.	0.	0.	0.	0.
-1.e9	5	1	12	3	100000	0.	0.	0.	0.	0.	0.450335	0.511175	0.	0.00758	0.008028	0.003416	0.014148	0.004234	0.000972	0.000112	0.	0.	0.	0.	0.
-1.e9	5	1	12	4	1000	0.	0.452032	0.463349	0.	0.013634	0.011358	0.003691	0.030718	0.016284	0.007343	0.001591	0.	0.	0.	0.	0.	0.	0.	0.	0.
-1.e9	5	1	12	4	5000	0.	0.	0.	0.891358	0.024579	0.013566	0.000014	0.014818	0.023105	0.019314	0.010683	0.002563	0.	0.	0.	0.	0.	0.	0.	0.
-1.e9	5	1	12	4	10000	0.	0.	0.	0.451674	0.463543	0.	0.013552	0.011231	0.003708	0.030833	0.016535	0.007236	0.001688	0.	0.	0.	0.	0.	0.	0.
-10456.678346755454	5	1	12	4	50000	0.	0.	0.	0.	0.	0.890864	0.02453	0.013493	0.000011	0.015037	0.02342	0.019518	0.010646	0.002481	0.	0.	0.	0.	0.	0.
-1.e9	5	1	12	4	100000	0.	0.	0.	0.	0.	0.451513	0.463742	0.	0.013577	0.011322	0.00376	0.030409	0.016673	0.007415	0.001589	0.	0.	0.	0.	0.
-1.e9	5	1	12	5	1000	0.	0.446527	0.425276	0.	0.016725	0.012541	0.003689	0.042352	0.029679	0.017997	0.005214	0.	0.	0.	0.	0.	0.	0.	0.	0.
-1.e9	5	1	12	5	5000	0.	0.	0.	0.844985	0.026576	0.016709	0.000013	0.015978	0.032287	0.03131	0.024158	0.007984	0.	0.	0.	0.	0.	0.	0.	0.
-1.e9	5	1	12	5	10000	0.	0.	0.	0.446178	0.425749	1.e-6	0.016534	0.012309	0.003606	0.042399	0.029802	0.018252	0.00517	0.	0.	0.	0.	0.	0.	0.
-10185.558492179829	5	1	12	5	50000	0.	0.	0.	0.	0.	0.845791	0.026315	0.016588	0.000011	0.016117	0.032235	0.030979	0.023695	0.008269	0.	0.	0.	0.	0.	0.
-9674.453554756978	5	1	12	5	100000	0.	0.	0.	0.	0.	0.445971	0.425646	2.e-6	0.016515	0.012398	0.003629	0.042751	0.029732	0.017921	0.005435	0.	0.	0.	0.	0.
-1.e9	5	1	12	6	1000	0.	0.438616	0.398398	0.	0.018502	0.012675	0.003443	0.049517	0.040169	0.029085	0.009595	0.	0.	0.	0.	0.	0.	0.	0.	0.
-1.e9	5	1	12	6	5000	0.	0.	0.	0.809823	0.027582	0.018331	0.000012	0.016268	0.037722	0.03987	0.035725	0.014667	0.	0.	0.	0.	0.	0.	0.	0.
-1.e9	5	1	12	6	10000	0.	0.	0.	0.437942	0.3991	0.	0.018292	0.01261	0.003505	0.049484	0.040178	0.029033	0.009856	0.	0.	0.	0.	0.	0.	0.
-9967.863254165582	5	1	12	6	50000	0.	0.	0.	0.	0.	0.810098	0.027094	0.018029	0.000014	0.016231	0.0376	0.039792	0.036383	0.014759	0.	0.	0.	0.	0.	0.
-1.e9	5	1	12	6	100000	0.	0.	0.	0.	0.	0.438845	0.397808	0.	0.018096	0.012794	0.003466	0.049713	0.040601	0.029021	0.009656	0.	0.	0.	0.	0.
-1.e9	5	1	12	7	1000	0.	0.432058	0.379056	0.	0.019103	0.012522	0.003418	0.054275	0.047817	0.037722	0.014029	0.	0.	0.	0.	0.	0.	0.	0.	0.
-1.e9	5	1	12	7	5000	0.	0.	0.	0.784239	0.027194	0.019307	8.e-6	0.016193	0.040802	0.04515	0.046152	0.020955	0.	0.	0.	0.	0.	0.	0.	0.
-1.e9	5	1	12	7	10000	0.	0.	0.	0.431537	0.380371	0.	0.019074	0.012729	0.003348	0.054146	0.047387	0.037655	0.013753	0.	0.	0.	0.	0.	0.	0.
-10265.657114570919	5	1	12	7	50000	0.	0.	0.	0.	0.	0.783544	0.027384	0.018859	6.e-6	0.016326	0.041485	0.045177	0.045966	0.021253	0.	0.	0.	0.	0.	0.
-1.e9	5	1	12	7	100000	0.	0.	0.	0.	0.	0.431795	0.378739	0.	0.019279	0.012762	0.003435	0.053905	0.048103	0.038073	0.013909	0.	0.	0.	0.	0.
-1.e9	5	1	12	8	1000	0.	0.426294	0.365502	0.	0.019682	0.01278	0.003302	0.056588	0.053327	0.045114	0.017411	0.	0.	0.	0.	0.	0.	0.	0.	0.
-1.e9	5	1	12	8	5000	0.	0.	0.	0.764295	0.02737	0.019357	9.e-6	0.015863	0.043697	0.048948	0.053936	0.026525	0.	0.	0.	0.	0.	0.	0.	0.
-1.e9	5	1	12	8	10000	0.	0.	0.	0.425431	0.366222	0.	0.019446	0.012734	0.003352	0.057061	0.053269	0.045046	0.017439	0.	0.	0.	0.	0.	0.	0.
-10169.746206081378	5	1	12	8	50000	0.	0.	0.	0.	0.	0.764343	0.027322	0.019458	7.e-6	0.016162	0.043722	0.048863	0.053589	0.026534	0.	0.	0.	0.	0.	0.
-1.e9	5	1	12	8	100000	0.	0.	0.	0.	0.	0.426545	0.365236	0.	0.019442	0.012692	0.003272	0.057055	0.053379	0.045001	0.017378	0.	0.	0.	0.	0.
-1.e9	5	1	12	9	1000	0.	0.421706	0.355893	0.	0.019867	0.012743	0.003162	0.058515	0.057098	0.051069	0.019947	0.	0.	0.	0.	0.	0.	0.	0.	0.
-1.e9	5	1	12	9	5000	0.	0.	0.	0.749591	0.027425	0.019912	5.e-6	0.015919	0.045086	0.052039	0.059406	0.030617	0.	0.	0.	0.	0.	0.	0.	0.
-1.e9	5	1	12	9	10000	0.	0.	0.	0.421046	0.356346	0.	0.019386	0.012583	0.003323	0.058998	0.057281	0.050855	0.020182	0.	0.	0.	0.	0.	0.	0.
-10227.977358564103	5	1	12	9	50000	0.	0.	0.	0.	0.	0.750591	0.027591	0.019521	6.e-6	0.015844	0.044989	0.051554	0.05909	0.030814	0.	0.	0.	0.	0.	0.
-1.e9	5	1	12	9	100000	0.	0.	0.	0.	0.	0.421733	0.355611	0.	0.019453	0.01256	0.003193	0.059253	0.057128	0.050829	0.02024	0.	0.	0.	0.	0.
-1.e9	5	1	12	10	1000	0.	0.41849	0.348687	0.	0.019736	0.012575	0.003152	0.059845	0.059802	0.055241	0.022472	0.	0.	0.	0.	0.	0.	0.	0.	0.
-1.e9	5	1	12	10	5000	0.	0.	0.	0.739628	0.027308	0.01978	7.e-6	0.015821	0.04593	0.054101	0.063261	0.034164	0.	0.	0.	0.	0.	0.	0.	0.
-1.e9	5	1	12	10	10000	0.	0.	0.	0.418702	0.348199	0.	0.0197	0.01255	0.003202	0.060232	0.060035	0.055036	0.022344	0.	0.	0.	0.	0.	0.	0.
-9954.947665467133	5	1	12	10	50000	0.	0.	0.	0.	0.	0.738684	0.027623	0.020006	0.000011	0.015638	0.046158	0.053987	0.063633	0.03426	0.	0.	0.	0.	0.	0.
-1.e9	5	1	12	10	100000	0.	0.	0.	0.	0.	0.418509	0.347872	0.	0.019885	0.012618	0.003149	0.06034	0.059794	0.055368	0.022465	0.	0.	0.	0.	0.
-1.e9	5	1	13	1	1000	0.	0.580425	0.419543	0.	0.00002	0.000012	0.	0.	0.	0.	0.	0.	0.	0.	0.	0.	0.	0.	0.	0.
-1.e9	5	1	13	1	5000	0.	0.	0.	0.999924	0.000046	0.000021	9.e-6	0.	0.	0.	0.	0.	0.	0.	0.	0.	0.	0.	0.	0.
-1.e9	5	1	13	1	10000	0.	0.	0.	0.579913	0.420056	1.e-6	0.000018	0.000012	0.	0.	0.	0.	0.	0.	0.	0.	0.	0.	0.	0.
-1.e9	5	1	13	1	50000	0.	0.	0.	0.	0.	0.999954	0.000029	0.000011	4.e-6	2.e-6	0.	0.	0.	0.	0.	0.	0.	0.	0.	0.
-1.e9	5	1	13	1	100000	0.	0.	0.	0.	0.	0.581164	0.418805	0.	0.000022	8.e-6	1.e-6	0.	0.	0.	0.	0.	0.	0.	0.	0.
-1.e9	5	1	13	2	1000	0.	0.555664	0.442379	1.e-6	0.000468	0.00054	0.000589	0.000349	0.00001	0.	0.	0.	0.	0.	0.	0.	0.	0.	0.	0.
-1.e9	5	1	13	2	5000	0.	0.	0.	0.994475	0.003571	0.000438	0.000013	0.001133	0.000308	0.000061	1.e-6	0.	0.	0.	0.	0.	0.	0.	0.	0.
-1.e9	5	1	13	2	10000	0.	0.	0.	0.556123	0.442004	1.e-6	0.000429	0.000513	0.000588	0.000321	0.000021	0.	0.	0.	0.	0.	0.	0.	0.	0.
-1.e9	5	1	13	2	50000	0.	0.	0.	0.	0.	0.99445	0.003633	0.000447	0.000018	0.001078	0.000314	0.00006	0.	0.	0.	0.	0.	0.	0.	0.
-1.e9	5	1	13	2	100000	0.	0.	0.	0.	0.	0.555588	0.442483	0.	0.000453	0.000515	0.000614	0.000332	0.000014	1.e-6	0.	0.	0.	0.	0.	0.
-1.e9	5	1	13	3	1000	0.	0.544181	0.436908	0.	0.003783	0.004521	0.002003	0.006631	0.00162	0.000313	0.00004	0.	0.	0.	0.	0.	0.	0.	0.	0.
-1.e9	5	1	13	3	5000	0.	0.	0.	0.968925	0.012131	0.003861	6.e-6	0.006384	0.005166	0.002875	0.000601	0.000051	0.	0.	0.	0.	0.	0.	0.	0.
-1.e9	5	1	13	3	10000	0.	0.	0.	0.543417	0.437612	0.	0.003928	0.004502	0.002103	0.006471	0.001615	0.000316	0.000036	0.	0.	0.	0.	0.	0.	0.
-12149.718176187667	5	1	13	3	50000	0.	0.	0.	0.	0.	0.969268	0.012051	0.003865	0.00001	0.006316	0.005065	0.002775	0.000601	0.000049	0.	0.	0.	0.	0.	0.
-1.e9	5	1	13	3	100000	0.	0.	0.	0.	0.	0.5449	0.436395	0.	0.003859	0.004295	0.002105	0.006467	0.001642	0.000299	0.000038	0.	0.	0.	0.	0.
-1.e9	5	1	13	4	1000	0.	0.526181	0.419449	0.	0.009187	0.008107	0.002848	0.019963	0.009597	0.003874	0.000794	0.	0.	0.	0.	0.	0.	0.	0.	0.
-1.e9	5	1	13	4	5000	0.	0.	0.	0.927494	0.018086	0.009145	0.000014	0.010954	0.015184	0.011956	0.005919	0.001248	0.	0.	0.	0.	0.	0.	0.	0.
-1.e9	5	1	13	4	10000	0.	0.	0.	0.525831	0.419781	0.	0.00919	0.007995	0.002816	0.020115	0.009623	0.003916	0.000733	0.	0.	0.	0.	0.	0.	0.
-11005.777634081962	5	1	13	4	50000	0.	0.	0.	0.	0.	0.927566	0.017948	0.009358	0.00001	0.010939	0.015178	0.011985	0.005739	0.001277	0.	0.	0.	0.	0.	0.
-1.e9	5	1	13	4	100000	0.	0.	0.	0.	0.	0.525624	0.420095	0.	0.00921	0.007907	0.002792	0.020115	0.009601	0.003838	0.000818	0.	0.	0.	0.	0.
-1.e9	5	1	13	5	1000	0.	0.50413	0.399865	0.	0.013031	0.010167	0.003181	0.032484	0.021547	0.012211	0.003384	0.	0.	0.	0.	0.	0.	0.	0.	0.
-1.e9	5	1	13	5	5000	0.	0.	0.	0.882369	0.021928	0.013263	0.000014	0.013074	0.024854	0.022924	0.016337	0.005237	0.	0.	0.	0.	0.	0.	0.	0.
-1.e9	5	1	13	5	10000	0.	0.	0.	0.504045	0.399879	0.	0.01315	0.01023	0.003177	0.03243	0.021501	0.012104	0.003484	0.	0.	0.	0.	0.	0.	0.
-10851.06421155145	5	1	13	5	50000	0.	0.	0.	0.	0.	0.883291	0.021731	0.012995	5.e-6	0.013093	0.024284	0.022866	0.016555	0.00518	0.	0.	0.	0.	0.	0.
-1.e9	5	1	13	5	100000	0.	0.	0.	0.	0.	0.504717	0.400039	0.	0.01315	0.009975	0.003141	0.03219	0.021368	0.012087	0.003333	0.	0.	0.	0.	0.
-1.e9	5	1	13	6	1000	0.	0.484872	0.382555	0.	0.015574	0.011253	0.003192	0.041321	0.031979	0.022128	0.007126	0.	0.	0.	0.	0.	0.	0.	0.	0.
-1.e9	5	1	13	6	5000	0.	0.	0.	0.844265	0.0235	0.01553	9.e-6	0.014144	0.031341	0.032048	0.028053	0.01111	0.	0.	0.	0.	0.	0.	0.	0.
-1.e9	5	1	13	6	10000	0.	0.	0.	0.484601	0.383551	0.	0.015505	0.011058	0.003154	0.041181	0.032047	0.021717	0.007186	0.	0.	0.	0.	0.	0.	0.
-10275.73460314297	5	1	13	6	50000	0.	0.	0.	0.	0.	0.843559	0.024076	0.015469	0.000011	0.014294	0.031555	0.032121	0.027945	0.01097	0.	0.	0.	0.	0.	0.
-1.e9	5	1	13	6	100000	0.	0.	0.	0.	0.	0.483856	0.382912	0.	0.015652	0.011291	0.00327	0.041416	0.03257	0.021972	0.007061	0.	0.	0.	0.	0.
-1.e9	5	1	13	7	1000	0.	0.467804	0.369453	0.	0.017255	0.011648	0.003143	0.047479	0.040778	0.03132	0.01112	0.	0.	0.	0.	0.	0.	0.	0.	0.
-1.e9	5	1	13	7	5000	0.	0.	0.	0.81195	0.02497	0.017089	0.00001	0.014735	0.036433	0.039095	0.038498	0.01722	0.	0.	0.	0.	0.	0.	0.	0.
-1.e9	5	1	13	7	10000	0.	0.	0.	0.467666	0.369546	1.e-6	0.017159	0.011673	0.003253	0.047494	0.040802	0.031204	0.011202	0.	0.	0.	0.	0.	0.	0.
-10417.659498068546	5	1	13	7	50000	0.	0.	0.	0.	0.	0.812973	0.024779	0.017081	6.e-6	0.014805	0.036223	0.038795	0.038146	0.017192	0.	0.	0.	0.	0.	0.
-1.e9	5	1	13	7	100000	0.	0.	0.	0.	0.	0.467604	0.369975	0.	0.017205	0.011602	0.003262	0.047433	0.040552	0.03115	0.011217	0.	0.	0.	0.	0.
-1.e9	5	1	13	8	1000	0.	0.455605	0.35868	0.	0.017884	0.011832	0.0032	0.051821	0.046987	0.039283	0.014708	0.	0.	0.	0.	0.	0.	0.	0.	0.
-1.e9	5	1	13	8	5000	0.	0.	0.	0.789062	0.025546	0.018106	8.e-6	0.015158	0.039505	0.044011	0.046208	0.022396	0.	0.	0.	0.	0.	0.	0.	0.
-1.e9	5	1	13	8	10000	0.	0.	0.	0.455562	0.358591	0.	0.017909	0.011841	0.00315	0.051716	0.047086	0.039579	0.014566	0.	0.	0.	0.	0.	0.	0.
-10646.6388787987	5	1	13	8	50000	0.	0.	0.	0.	0.	0.788919	0.025493	0.018045	3.e-6	0.014957	0.039535	0.044243	0.046431	0.022374	0.	0.	0.	0.	0.	0.
-1.e9	5	1	13	8	100000	0.	0.	0.	0.	0.	0.454997	0.359559	0.	0.018129	0.011872	0.003173	0.051482	0.047161	0.039152	0.014475	0.	0.	0.	0.	0.
-1.e9	5	1	13	9	1000	0.	0.446401	0.350766	1.e-6	0.018545	0.011924	0.003105	0.054477	0.051874	0.045241	0.017666	0.	0.	0.	0.	0.	0.	0.	0.	0.
-1.e9	5	1	13	9	5000	0.	0.	0.	0.770144	0.026241	0.018797	6.e-6	0.015072	0.041553	0.047628	0.0536	0.026959	0.	0.	0.	0.	0.	0.	0.	0.
-1.e9	5	1	13	9	10000	0.	0.	0.	0.446528	0.349951	0.	0.018442	0.011954	0.002992	0.054852	0.052177	0.045319	0.017785	0.	0.	0.	0.	0.	0.	0.
-10140.323254976793	5	1	13	9	50000	0.	0.	0.	0.	0.	0.771102	0.025809	0.0185	9.e-6	0.014979	0.041689	0.047302	0.053176	0.027434	0.	0.	0.	0.	0.	0.
-1.e9	5	1	13	9	100000	0.	0.	0.	0.	0.	0.445778	0.350496	0.	0.018583	0.012056	0.003175	0.054801	0.051855	0.045408	0.017848	0.	0.	0.	0.	0.
-1.e9	5	1	13	10	1000	0.	0.438135	0.344492	0.	0.019206	0.012103	0.003053	0.056522	0.055697	0.050547	0.020245	0.	0.	0.	0.	0.	0.	0.	0.	0.
-1.e9	5	1	13	10	5000	0.	0.	0.	0.756348	0.026036	0.018907	8.e-6	0.015252	0.043464	0.050427	0.058893	0.030665	0.	0.	0.	0.	0.	0.	0.	0.
-1.e9	5	1	13	10	10000	0.	0.	0.	0.438196	0.34515	0.	0.01871	0.012221	0.002994	0.056498	0.055463	0.050472	0.020296	0.	0.	0.	0.	0.	0.	0.
-9949.709713979097	5	1	13	10	50000	0.	0.	0.	0.	0.	0.756812	0.026206	0.018907	0.000013	0.015103	0.043512	0.050094	0.058192	0.031161	0.	0.	0.	0.	0.	0.
-1.e9	5	1	13	10	100000	0.	0.	0.	0.	0.	0.438098	0.345866	0.	0.018598	0.012006	0.003001	0.056741	0.0552	0.050245	0.020245	0.	0.	0.	0.	0.
-1.e9	5	1	14	1	1000	0.	0.689621	0.310376	1.e-6	1.e-6	1.e-6	0.	0.	0.	0.	0.	0.	0.	0.	0.	0.	0.	0.	0.	0.
-1.e9	5	1	14	1	5000	0.	0.	0.	0.999993	5.e-6	1.e-6	1.e-6	0.	0.	0.	0.	0.	0.	0.	0.	0.	0.	0.	0.	0.
-1.e9	5	1	14	1	10000	0.	0.	0.	0.68972	0.310279	0.	0.	1.e-6	0.	0.	0.	0.	0.	0.	0.	0.	0.	0.	0.	0.
-1.e9	5	1	14	1	50000	0.	0.	0.	0.	0.	0.999991	7.e-6	0.	2.e-6	0.	0.	0.	0.	0.	0.	0.	0.	0.	0.	0.
-1.e9	5	1	14	1	100000	0.	0.	0.	0.	0.	0.690778	0.309219	1.e-6	1.e-6	1.e-6	0.	0.	0.	0.	0.	0.	0.	0.	0.	0.
-1.e9	5	1	14	2	1000	0.	0.661023	0.338496	0.	0.000148	0.000122	0.000157	0.000053	1.e-6	0.	0.	0.	0.	0.	0.	0.	0.	0.	0.	0.
-1.e9	5	1	14	2	5000	0.	0.	0.	0.998513	0.00102	0.000133	8.e-6	0.00027	0.000051	5.e-6	0.	0.	0.	0.	0.	0.	0.	0.	0.	0.
-1.e9	5	1	14	2	10000	0.	0.	0.	0.662136	0.337384	0.	0.000146	0.000116	0.000152	0.000066	0.	0.	0.	0.	0.	0.	0.	0.	0.	0.
-1.e9	5	1	14	2	50000	0.	0.	0.	0.	0.	0.998508	0.000997	0.000145	0.000014	0.000268	0.000058	0.00001	0.	0.	0.	0.	0.	0.	0.	0.
-1.e9	5	1	14	2	100000	0.	0.	0.	0.	0.	0.661129	0.338396	0.	0.000136	0.000107	0.000162	0.000069	1.e-6	0.	0.	0.	0.	0.	0.	0.
-1.e9	5	1	14	3	1000	0.	0.632978	0.358187	0.	0.001845	0.002192	0.001219	0.002873	0.000606	0.000089	0.000011	0.	0.	0.	0.	0.	0.	0.	0.	0.
-1.e9	5	1	14	3	5000	0.	0.	0.	0.98474	0.006653	0.001801	0.00001	0.003307	0.002174	0.001106	0.000197	0.000012	0.	0.	0.	0.	0.	0.	0.	0.
-1.e9	5	1	14	3	10000	0.	0.	0.	0.633263	0.358027	0.	0.001818	0.002144	0.001168	0.002883	0.000592	0.000099	6.e-6	0.	0.	0.	0.	0.	0.	0.
-13250.116180260095	5	1	14	3	50000	0.	0.	0.	0.	0.	0.984736	0.006563	0.001786	8.e-6	0.003361	0.002206	0.00114	0.000189	0.000011	0.	0.	0.	0.	0.	0.
-12510.045459167168	5	1	14	3	100000	0.	0.	0.	0.	0.	0.632671	0.358688	1.e-6	0.001781	0.002194	0.001111	0.002931	0.000526	0.000092	5.e-6	0.	0.	0.	0.	0.
-1.e9	5	1	14	4	1000	0.	0.597648	0.368571	0.	0.006074	0.005397	0.002108	0.012515	0.005295	0.002002	0.00039	0.	0.	0.	0.	0.	0.	0.	0.	0.
-1.e9	5	1	14	4	5000	0.	0.	0.	0.953266	0.012711	0.006049	0.00001	0.007741	0.009424	0.007066	0.003099	0.000634	0.	0.	0.	0.	0.	0.	0.	0.
-1.e9	5	1	14	4	10000	0.	0.	0.	0.597875	0.368722	0.	0.005889	0.005517	0.00203	0.012316	0.005251	0.001987	0.000413	0.	0.	0.	0.	0.	0.	0.
-11574.05849044639	5	1	14	4	50000	0.	0.	0.	0.	0.	0.953104	0.01314	0.005931	0.00001	0.007694	0.009456	0.00697	0.00308	0.000615	0.	0.	0.	0.	0.	0.
-11079.259717358967	5	1	14	4	100000	0.	0.	0.	0.	0.	0.597364	0.369205	1.e-6	0.005848	0.005546	0.00202	0.01233	0.005251	0.002068	0.000367	0.	0.	0.	0.	0.
-1.e9	5	1	14	5	1000	0.	0.560299	0.369681	0.	0.010097	0.008068	0.002578	0.024146	0.014907	0.008104	0.00212	0.	0.	0.	0.	0.	0.	0.	0.	0.
-1.e9	5	1	14	5	5000	0.	0.	0.	0.913146	0.017516	0.010174	0.000012	0.010633	0.018103	0.016365	0.010794	0.003257	0.	0.	0.	0.	0.	0.	0.	0.
-1.e9	5	1	14	5	10000	0.	0.	0.	0.561115	0.368981	0.	0.01007	0.008151	0.002605	0.024009	0.015015	0.007936	0.002118	0.	0.	0.	0.	0.	0.	0.
-10716.555194344908	5	1	14	5	50000	0.	0.	0.	0.	0.	0.912648	0.01762	0.01008	0.000015	0.010657	0.018258	0.016374	0.011088	0.00326	0.	0.	0.	0.	0.	0.
-1.e9	5	1	14	5	100000	0.	0.	0.	0.	0.	0.56225	0.368027	0.	0.010082	0.008007	0.002585	0.023866	0.015009	0.008128	0.002046	0.	0.	0.	0.	0.
-1.e9	5	1	14	6	1000	0.	0.52873	0.364005	0.	0.01311	0.009573	0.00285	0.034224	0.025368	0.016774	0.005366	0.	0.	0.	0.	0.	0.	0.	0.	0.
-1.e9	5	1	14	6	5000	0.	0.	0.	0.87276	0.020552	0.013312	0.00001	0.012313	0.025925	0.025741	0.021229	0.008158	0.	0.	0.	0.	0.	0.	0.	0.
-1.e9	5	1	14	6	10000	0.	0.	0.	0.53003	0.363065	0.	0.013013	0.009372	0.002879	0.03408	0.025294	0.017	0.005267	0.	0.	0.	0.	0.	0.	0.
-10712.555271818246	5	1	14	6	50000	0.	0.	0.	0.	0.	0.873638	0.02029	0.012991	7.e-6	0.012276	0.025597	0.025672	0.021417	0.008112	0.	0.	0.	0.	0.	0.
-1.e9	5	1	14	6	100000	0.	0.	0.	0.	0.	0.529758	0.363896	0.	0.013053	0.009654	0.002799	0.033913	0.025112	0.016605	0.00521	0.	0.	0.	0.	0.
-1.e9	5	1	14	7	1000	0.	0.503877	0.357151	0.	0.015175	0.01055	0.002983	0.041653	0.034055	0.02568	0.008876	0.	0.	0.	0.	0.	0.	0.	0.	0.
-1.e9	5	1	14	7	5000	0.	0.	0.	0.838367	0.022609	0.015204	0.00001	0.013441	0.031508	0.033667	0.031588	0.013606	0.	0.	0.	0.	0.	0.	0.	0.
-1.e9	5	1	14	7	10000	0.	0.	0.	0.503815	0.356737	0.	0.015179	0.010663	0.00286	0.041156	0.034919	0.025566	0.009105	0.	0.	0.	0.	0.	0.	0.
-10456.135124545	5	1	14	7	50000	0.	0.	0.	0.	0.	0.83918	0.02253	0.014928	8.e-6	0.013447	0.031378	0.033419	0.031299	0.013811	0.	0.	0.	0.	0.	0.
-1.e9	5	1	14	7	100000	0.	0.	0.	0.	0.	0.504657	0.356648	0.	0.015309	0.010663	0.002867	0.041308	0.033984	0.025642	0.008922	0.	0.	0.	0.	0.
-1.e9	5	1	14	8	1000	0.	0.484845	0.350125	0.	0.016562	0.011109	0.002893	0.0464	0.04174	0.03384	0.012486	0.	0.	0.	0.	0.	0.	0.	0.	0.
-1.e9	5	1	14	8	5000	0.	0.	0.	0.812223	0.02364	0.016552	8.e-6	0.013785	0.03543	0.038849	0.040435	0.019078	0.	0.	0.	0.	0.	0.	0.	0.
-1.e9	5	1	14	8	10000	0.	0.	0.	0.484545	0.351345	0.	0.016442	0.010888	0.002954	0.046507	0.041342	0.033533	0.012444	0.	0.	0.	0.	0.	0.	0.
-10460.207374841502	5	1	14	8	50000	0.	0.	0.	0.	0.	0.811885	0.023898	0.016475	6.e-6	0.014188	0.035335	0.038844	0.040254	0.019115	0.	0.	0.	0.	0.	0.
-1.e9	5	1	14	8	100000	0.	0.	0.	0.	0.	0.484414	0.350871	0.	0.016516	0.010998	0.002912	0.046609	0.041492	0.033748	0.01244	0.	0.	0.	0.	0.
-1.e9	5	1	14	9	1000	0.	0.470122	0.344589	0.	0.017263	0.011422	0.003048	0.050361	0.046833	0.040599	0.015763	0.	0.	0.	0.	0.	0.	0.	0.	0.
-1.e9	5	1	14	9	5000	0.	0.	0.	0.790241	0.024759	0.017396	8.e-6	0.014227	0.038691	0.0433	0.047593	0.023785	0.	0.	0.	0.	0.	0.	0.	0.
-1.e9	5	1	14	9	10000	0.	0.	0.	0.469404	0.34592	0.	0.017318	0.01113	0.002974	0.050211	0.046858	0.040429	0.015756	0.	0.	0.	0.	0.	0.	0.
-10470.52673992492	5	1	14	9	50000	0.	0.	0.	0.	0.	0.790529	0.024387	0.017332	5.e-6	0.014504	0.03826	0.043679	0.047317	0.023987	0.	0.	0.	0.	0.	0.
-1.e9	5	1	14	9	100000	0.	0.	0.	0.	0.	0.469299	0.344996	0.	0.01753	0.01133	0.002996	0.050294	0.047284	0.040457	0.015814	0.	0.	0.	0.	0.
-1.e9	5	1	14	10	1000	0.	0.457646	0.341059	0.	0.018008	0.011401	0.00306	0.052882	0.051736	0.045755	0.018453	0.	0.	0.	0.	0.	0.	0.	0.	0.
-1.e9	5	1	14	10	5000	0.	0.	0.	0.773504	0.025269	0.018074	0.000011	0.014427	0.040889	0.046768	0.053086	0.027972	0.	0.	0.	0.	0.	0.	0.	0.
-1.e9	5	1	14	10	10000	0.	0.	0.	0.457828	0.340982	0.	0.017989	0.011635	0.002975	0.053013	0.051561	0.045732	0.018285	0.	0.	0.	0.	0.	0.	0.
-10348.481487447541	5	1	14	10	50000	0.	0.	0.	0.	0.	0.773665	0.025002	0.018058	6.e-6	0.014551	0.040667	0.046821	0.053358	0.027872	0.	0.	0.	0.	0.	0.
-1.e9	5	1	14	10	100000	0.	0.	0.	0.	0.	0.457952	0.340029	0.	0.018193	0.011507	0.002952	0.053056	0.051693	0.046121	0.018497	0.	0.	0.	0.	0.
-1.e9	5	1	15	1	1000	0.	0.770634	0.229366	0.	0.	0.	0.	0.	0.	0.	0.	0.	0.	0.	0.	0.	0.	0.	0.	0.
-1.e9	5	1	15	1	5000	0.	0.	0.	0.999999	1.e-6	0.	0.	0.	0.	0.	0.	0.	0.	0.	0.	0.	0.	0.	0.	0.
-1.e9	5	1	15	1	10000	0.	0.	0.	0.770474	0.229526	0.	0.	0.	0.	0.	0.	0.	0.	0.	0.	0.	0.	0.	0.	0.
-1.e9	5	1	15	1	50000	0.	0.	0.	0.	0.	1.	0.	0.	0.	0.	0.	0.	0.	0.	0.	0.	0.	0.	0.	0.
-1.e9	5	1	15	1	100000	0.	0.	0.	0.	0.	0.770619	0.229381	0.	0.	0.	0.	0.	0.	0.	0.	0.	0.	0.	0.	0.
-1.e9	5	1	15	2	1000	0.	0.756461	0.243449	0.	0.000042	0.000017	0.00003	1.e-6	0.	0.	0.	0.	0.	0.	0.	0.	0.	0.	0.	0.
-1.e9	5	1	15	2	5000	0.	0.	0.	0.999666	0.000216	0.000041	3.e-6	0.000064	9.e-6	1.e-6	0.	0.	0.	0.	0.	0.	0.	0.	0.	0.
-1.e9	5	1	15	2	10000	0.	0.	0.	0.755781	0.244123	1.e-6	0.000037	0.000016	0.000038	4.e-6	0.	0.	0.	0.	0.	0.	0.	0.	0.	0.
-1.e9	5	1	15	2	50000	0.	0.	0.	0.	0.	0.999644	0.000243	0.000044	4.e-6	0.000055	9.e-6	1.e-6	0.	0.	0.	0.	0.	0.	0.	0.
-1.e9	5	1	15	2	100000	0.	0.	0.	0.	0.	0.755834	0.244073	1.e-6	0.000043	9.e-6	0.000032	8.e-6	0.	0.	0.	0.	0.	0.	0.	0.
-1.e9	5	1	15	3	1000	0.	0.713612	0.282838	0.	0.00071	0.000999	0.000556	0.001064	0.000195	0.000024	2.e-6	0.	0.	0.	0.	0.	0.	0.	0.	0.
-1.e9	5	1	15	3	5000	0.	0.	0.	0.99306	0.00336	0.000754	0.00001	0.001507	0.000873	0.000384	0.000049	3.e-6	0.	0.	0.	0.	0.	0.	0.	0.
-1.e9	5	1	15	3	10000	0.	0.	0.	0.7135	0.282882	0.	0.000803	0.000962	0.000566	0.001079	0.000189	0.000019	0.	0.	0.	0.	0.	0.	0.	0.
-14552.009299082836	5	1	15	3	50000	0.	0.	0.	0.	0.	0.993092	0.00331	0.000772	6.e-6	0.001451	0.000897	0.000416	0.000051	5.e-6	0.	0.	0.	0.	0.	0.
-1.e9	5	1	15	3	100000	0.	0.	0.	0.	0.	0.712996	0.283459	0.	0.000741	0.00094	0.000562	0.001097	0.000172	0.000032	1.e-6	0.	0.	0.	0.	0.
-1.e9	5	1	15	4	1000	0.	0.663731	0.316385	0.	0.003592	0.003617	0.001421	0.00725	0.002911	0.000934	0.000159	0.	0.	0.	0.	0.	0.	0.	0.	0.
-1.e9	5	1	15	4	5000	0.	0.	0.	0.97131	0.008723	0.003671	9.e-6	0.00503	0.005617	0.0039	0.001489	0.000251	0.	0.	0.	0.	0.	0.	0.	0.
-1.e9	5	1	15	4	10000	0.	0.	0.	0.664182	0.315678	0.	0.003719	0.003581	0.001482	0.007357	0.00287	0.000964	0.000167	0.	0.	0.	0.	0.	0.	0.
-12161.808874075788	5	1	15	4	50000	0.	0.	0.	0.	0.	0.971326	0.008778	0.003677	0.000012	0.004855	0.005616	0.003906	0.001561	0.000269	0.	0.	0.	0.	0.	0.
-1.e9	5	1	15	4	100000	0.	0.	0.	0.	0.	0.664666	0.315516	0.	0.0036	0.00357	0.001444	0.007301	0.00286	0.00088	0.000163	0.	0.	0.	0.	0.
-1.e9	5	1	15	5	1000	0.	0.615552	0.334152	0.	0.007557	0.006219	0.002097	0.017629	0.010245	0.005211	0.001338	0.	0.	0.	0.	0.	0.	0.	0.	0.
-1.e9	5	1	15	5	5000	0.	0.	0.	0.936237	0.013916	0.007659	0.000012	0.008358	0.013342	0.01139	0.007088	0.001998	0.	0.	0.	0.	0.	0.	0.	0.
-1.e9	5	1	15	5	10000	0.	0.	0.	0.616133	0.333813	0.	0.007647	0.006192	0.002077	0.01753	0.010167	0.005161	0.00128	0.	0.	0.	0.	0.	0.	0.
-11430.821912751313	5	1	15	5	50000	0.	0.	0.	0.	0.	0.936603	0.013801	0.007541	7.e-6	0.008363	0.013195	0.011429	0.007054	0.002007	0.	0.	0.	0.	0.	0.
-1.e9	5	1	15	5	100000	0.	0.	0.	0.	0.	0.616065	0.333995	0.	0.007631	0.00629	0.002069	0.017431	0.010023	0.005195	0.001301	0.	0.	0.	0.	0.
-1.e9	5	1	15	6	1000	0.	0.57312	0.342179	0.	0.01098	0.008104	0.002491	0.027488	0.019634	0.012258	0.003746	0.	0.	0.	0.	0.	0.	0.	0.	0.
-1.e9	5	1	15	6	5000	0.	0.	0.	0.898201	0.017682	0.010777	0.000012	0.010584	0.02094	0.020064	0.015925	0.005815	0.	0.	0.	0.	0.	0.	0.	0.
-1.e9	5	1	15	6	10000	0.	0.	0.	0.57309	0.342909	0.	0.010798	0.008056	0.002456	0.027382	0.019319	0.012237	0.003753	0.	0.	0.	0.	0.	0.	0.
-10906.852270089572	5	1	15	6	50000	0.	0.	0.	0.	0.	0.898252	0.017832	0.0108	8.e-6	0.010445	0.020509	0.020354	0.01607	0.00573	0.	0.	0.	0.	0.	0.
-1.e9	5	1	15	6	100000	0.	0.	0.	0.	0.	0.573628	0.341701	0.	0.011083	0.008247	0.00238	0.027324	0.019674	0.012242	0.003721	0.	0.	0.	0.	0.
-1.e9	5	1	15	7	1000	0.	0.540734	0.342252	0.	0.013321	0.009596	0.002664	0.035133	0.028649	0.020652	0.006999	0.	0.	0.	0.	0.	0.	0.	0.	0.
-1.e9	5	1	15	7	5000	0.	0.	0.	0.862704	0.020416	0.013181	5.e-6	0.011994	0.027248	0.028135	0.025681	0.010636	0.	0.	0.	0.	0.	0.	0.	0.
-1.e9	5	1	15	7	10000	0.	0.	0.	0.539273	0.343334	0.	0.01333	0.009477	0.002677	0.035892	0.028193	0.020711	0.007113	0.	0.	0.	0.	0.	0.	0.
-10630.315601963348	5	1	15	7	50000	0.	0.	0.	0.	0.	0.862659	0.020288	0.013056	8.e-6	0.01203	0.027148	0.028218	0.025824	0.010769	0.	0.	0.	0.	0.	0.
-1.e9	5	1	15	7	100000	0.	0.	0.	0.	0.	0.540415	0.342881	0.	0.013239	0.009377	0.002731	0.035616	0.028331	0.020378	0.007032	0.	0.	0.	0.	0.
-1.e9	5	1	15	8	1000	0.	0.513776	0.341538	0.	0.014946	0.010198	0.002772	0.04157	0.03622	0.028637	0.010343	0.	0.	0.	0.	0.	0.	0.	0.	0.
-1.e9	5	1	15	8	5000	0.	0.	0.	0.832911	0.022081	0.014899	9.e-6	0.01294	0.031709	0.034929	0.034455	0.016067	0.	0.	0.	0.	0.	0.	0.	0.
-1.e9	5	1	15	8	10000	0.	0.	0.	0.513185	0.341701	0.	0.01507	0.010156	0.002773	0.042014	0.035967	0.028661	0.010473	0.	0.	0.	0.	0.	0.	0.
-10594.542847967583	5	1	15	8	50000	0.	0.	0.	0.	0.	0.832824	0.021606	0.014748	6.e-6	0.012891	0.032189	0.034861	0.034785	0.01609	0.	0.	0.	0.	0.	0.
-1.e9	5	1	15	8	100000	0.	0.	0.	0.	0.	0.513282	0.341248	0.	0.015088	0.010119	0.002859	0.041551	0.036449	0.028997	0.010407	0.	0.	0.	0.	0.
-1.e9	5	1	15	9	1000	0.	0.493514	0.338142	0.	0.016017	0.010744	0.002822	0.046609	0.042331	0.036102	0.013719	0.	0.	0.	0.	0.	0.	0.	0.	0.
-1.e9	5	1	15	9	5000	0.	0.	0.	0.808527	0.023186	0.016316	7.e-6	0.01375	0.035347	0.039669	0.042238	0.02096	0.	0.	0.	0.	0.	0.	0.	0.
-1.e9	5	1	15	9	10000	0.	0.	0.	0.492105	0.339577	0.	0.016184	0.010713	0.00282	0.046232	0.042882	0.035664	0.013823	0.	0.	0.	0.	0.	0.	0.
-10421.69151814364	5	1	15	9	50000	0.	0.	0.	0.	0.	0.809144	0.023122	0.016262	7.e-6	0.013558	0.035486	0.039284	0.042171	0.020966	0.	0.	0.	0.	0.	0.
-1.e9	5	1	15	9	100000	0.	0.	0.	0.	0.	0.493247	0.338523	0.	0.016138	0.010765	0.002938	0.046607	0.042675	0.035336	0.013771	0.	0.	0.	0.	0.
-1.e9	5	1	15	10	1000	0.	0.477676	0.33676	0.	0.016686	0.010928	0.0029	0.049534	0.047305	0.041481	0.01673	0.	0.	0.	0.	0.	0.	0.	0.	0.
-1.e9	5	1	15	10	5000	0.	0.	0.	0.790299	0.023734	0.016906	9.e-6	0.013919	0.038235	0.043701	0.04816	0.025037	0.	0.	0.	0.	0.	0.	0.	0.
-1.e9	5	1	15	10	10000	0.	0.	0.	0.477772	0.335796	0.	0.016956	0.010873	0.002866	0.049906	0.047717	0.041617	0.016497	0.	0.	0.	0.	0.	0.	0.
-10354.891251216603	5	1	15	10	50000	0.	0.	0.	0.	0.	0.789366	0.024028	0.016925	7.e-6	0.013931	0.038245	0.043518	0.048511	0.025469	0.	0.	0.	0.	0.	0.
-1.e9	5	1	15	10	100000	0.	0.	0.	0.	0.	0.47714	0.336711	0.	0.016817	0.01119	0.002882	0.049803	0.047019	0.041627	0.016811	0.	0.	0.	0.	0.
-1.e9	5	2	5	1	1000	0.	0.054474	0.271698	0.	0.050405	0.009906	0.000579	0.294689	0.282136	0.036019	0.000094	0.	0.	0.	0.	0.	0.	0.	0.	0.
-1.e9	5	2	5	1	5000	0.	0.	0.	0.253563	0.073696	0.049997	0.	0.010618	0.185664	0.316365	0.108988	0.001109	0.	0.	0.	0.	0.	0.	0.	0.
-1.e9	5	2	5	1	10000	0.	0.	0.	0.054459	0.272627	0.	0.050145	0.009764	0.000553	0.293972	0.282456	0.035943	0.000081	0.	0.	0.	0.	0.	0.	0.
-1.e9	5	2	5	1	50000	0.	0.	0.	0.	0.	0.252474	0.073978	0.05013	0.	0.010446	0.185604	0.316631	0.109561	0.001176	0.	0.	0.	0.	0.	0.
-1.e9	5	2	5	1	100000	0.	0.	0.	0.	0.	0.054496	0.271567	0.	0.050545	0.009985	0.000538	0.295061	0.281724	0.035996	0.000088	0.	0.	0.	0.	0.
-1.e9	5	2	5	2	1000	0.	0.071264	0.270265	0.	0.037432	0.022621	0.01119	0.22001	0.228915	0.121114	0.017189	0.	0.	0.	0.	0.	0.	0.	0.	0.
-1.e9	5	2	5	2	5000	0.	0.	0.	0.289918	0.052802	0.037217	0.000078	0.032575	0.149688	0.22318	0.174056	0.040486	0.	0.	0.	0.	0.	0.	0.	0.
-1.e9	5	2	5	2	10000	0.	0.	0.	0.071069	0.271214	0.	0.037703	0.022512	0.011145	0.219965	0.227863	0.121242	0.017287	0.	0.	0.	0.	0.	0.	0.
-8135.135055073457	5	2	5	2	50000	0.	0.	0.	0.	0.	0.28948	0.052481	0.037432	0.000058	0.032997	0.149648	0.22367	0.173821	0.040413	0.	0.	0.	0.	0.	0.
-1.e9	5	2	5	2	100000	0.	0.	0.	0.	0.	0.072105	0.270502	0.	0.037536	0.022351	0.011047	0.220275	0.227791	0.121211	0.017182	0.	0.	0.	0.	0.
-1.e9	5	2	5	3	1000	0.	0.096309	0.291884	0.000039	0.03046	0.021682	0.01812	0.177626	0.183191	0.144068	0.036621	0.	0.	0.	0.	0.	0.	0.	0.	0.
-1.e9	5	2	5	3	5000	0.	0.	0.	0.339373	0.04946	0.029966	0.000592	0.036859	0.124604	0.171883	0.172963	0.0743	0.	0.	0.	0.	0.	0.	0.	0.
-1.e9	5	2	5	3	10000	0.	0.	0.	0.096266	0.292833	0.000031	0.030352	0.021382	0.018061	0.177744	0.181966	0.14471	0.036655	0.	0.	0.	0.	0.	0.	0.
-7173.705766730224	5	2	5	3	50000	0.	0.	0.	0.	0.	0.339696	0.049607	0.030496	0.000636	0.036952	0.124755	0.171123	0.172538	0.074197	0.	0.	0.	0.	0.	0.
-7877.7262926635985	5	2	5	3	100000	0.	0.	0.	0.	0.	0.096574	0.292411	0.000044	0.03023	0.021348	0.017953	0.177442	0.182927	0.144368	0.036703	0.	0.	0.	0.	0.
-1.e9	5	2	5	4	1000	0.	0.129129	0.312599	0.000139	0.026651	0.020018	0.020008	0.151008	0.154923	0.142126	0.043399	0.	0.	0.	0.	0.	0.	0.	0.	0.
-1.e9	5	2	5	4	5000	0.	0.	0.	0.396494	0.046185	0.026632	0.001294	0.035861	0.107582	0.14244	0.158546	0.084966	0.	0.	0.	0.	0.	0.	0.	0.
-1.e9	5	2	5	4	10000	0.	0.	0.	0.12878	0.312327	0.000132	0.026392	0.019852	0.020304	0.150554	0.155303	0.142749	0.043607	0.	0.	0.	0.	0.	0.	0.
-6978.849421780178	5	2	5	4	50000	0.	0.	0.	0.	0.	0.395217	0.046553	0.026274	0.001288	0.036358	0.107007	0.143398	0.15872	0.085185	0.	0.	0.	0.	0.	0.
-7646.068920609644	5	2	5	4	100000	0.	0.	0.	0.	0.	0.129197	0.31263	0.000146	0.026589	0.0198	0.019928	0.149896	0.155425	0.142734	0.043655	0.	0.	0.	0.	0.
-1.e9	5	2	5	5	1000	0.	0.165145	0.325992	0.000224	0.023793	0.018316	0.019858	0.132342	0.136008	0.134493	0.043829	0.	0.	0.	0.	0.	0.	0.	0.	0.
-1.e9	5	2	5	5	5000	0.	0.	0.	0.448939	0.043033	0.024135	0.001804	0.033937	0.094778	0.123891	0.144727	0.084756	0.	0.	0.	0.	0.	0.	0.	0.
-1.e9	5	2	5	5	10000	0.	0.	0.	0.165385	0.326429	0.000245	0.023927	0.01792	0.019782	0.131809	0.136105	0.133687	0.044711	0.	0.	0.	0.	0.	0.	0.
-6959.10020623002	5	2	5	5	50000	0.	0.	0.	0.	0.	0.44873	0.043197	0.023702	0.00177	0.033859	0.094874	0.124113	0.144581	0.085174	0.	0.	0.	0.	0.	0.
-7605.695559942657	5	2	5	5	100000	0.	0.	0.	0.	0.	0.165631	0.325194	0.000244	0.023808	0.018187	0.020007	0.131961	0.136343	0.134382	0.044243	0.	0.	0.	0.	0.
-1.e9	5	2	5	6	1000	0.	0.200429	0.332597	0.000325	0.021771	0.01691	0.019235	0.118634	0.122059	0.124898	0.043142	0.	0.	0.	0.	0.	0.	0.	0.	0.
-1.e9	5	2	5	6	5000	0.	0.	0.	0.493165	0.040272	0.022064	0.001964	0.031458	0.085593	0.110899	0.132358	0.082227	0.	0.	0.	0.	0.	0.	0.	0.
-1.e9	5	2	5	6	10000	0.	0.	0.	0.200929	0.332036	0.000295	0.021858	0.016976	0.019406	0.118955	0.121179	0.125403	0.042963	0.	0.	0.	0.	0.	0.	0.
-7026.028915555678	5	2	5	6	50000	0.	0.	0.	0.	0.	0.49382	0.040132	0.02186	0.001936	0.031577	0.085455	0.110722	0.131629	0.082869	0.	0.	0.	0.	0.	0.
-7627.808655419991	5	2	5	6	100000	0.	0.	0.	0.	0.	0.200294	0.331899	0.000304	0.021985	0.016958	0.019465	0.118694	0.121675	0.12529	0.043436	0.	0.	0.	0.	0.
-1.e9	5	2	5	7	1000	0.	0.232442	0.335502	0.000359	0.020247	0.015892	0.018281	0.107893	0.110898	0.116726	0.04176	0.	0.	0.	0.	0.	0.	0.	0.	0.
-1.e9	5	2	5	7	5000	0.	0.	0.	0.529041	0.037766	0.020515	0.002024	0.029415	0.078849	0.10097	0.122867	0.078553	0.	0.	0.	0.	0.	0.	0.	0.
-1.e9	5	2	5	7	10000	0.	0.	0.	0.231743	0.334642	0.000399	0.020471	0.015831	0.018537	0.107997	0.111167	0.117723	0.04149	0.	0.	0.	0.	0.	0.	0.
-7087.6828589746765	5	2	5	7	50000	0.	0.	0.	0.	0.	0.528896	0.037578	0.020102	0.002079	0.029683	0.0791	0.100249	0.123396	0.078917	0.	0.	0.	0.	0.	0.
-7667.043586956551	5	2	5	7	100000	0.	0.	0.	0.	0.	0.231417	0.334905	0.000383	0.020241	0.01566	0.018463	0.108254	0.111358	0.117465	0.041854	0.	0.	0.	0.	0.
-1.e9	5	2	5	8	1000	0.	0.257874	0.335363	0.000378	0.019249	0.014855	0.017588	0.100984	0.102975	0.110608	0.040126	0.	0.	0.	0.	0.	0.	0.	0.	0.
-1.e9	5	2	5	8	5000	0.	0.	0.	0.557137	0.03611	0.019073	0.002217	0.027909	0.073729	0.0935	0.114601	0.075724	0.	0.	0.	0.	0.	0.	0.	0.
-1.e9	5	2	5	8	10000	0.	0.	0.	0.257158	0.335519	0.000366	0.01922	0.014892	0.017553	0.100854	0.103504	0.111047	0.039887	0.	0.	0.	0.	0.	0.	0.
-7151.447187033736	5	2	5	8	50000	0.	0.	0.	0.	0.	0.557291	0.035818	0.019271	0.002118	0.028325	0.07291	0.094198	0.115161	0.074908	0.	0.	0.	0.	0.	0.
-7727.869341120057	5	2	5	8	100000	0.	0.	0.	0.	0.	0.258006	0.334515	0.00039	0.019028	0.014976	0.017571	0.101259	0.103466	0.110977	0.039812	0.	0.	0.	0.	0.
-1.e9	5	2	5	9	1000	0.	0.278605	0.33302	0.000426	0.01808	0.014123	0.016983	0.095895	0.097994	0.106079	0.038795	0.	0.	0.	0.	0.	0.	0.	0.	0.
-1.e9	5	2	5	9	5000	0.	0.	0.	0.578529	0.034328	0.017752	0.002206	0.026749	0.069635	0.088213	0.109853	0.072735	0.	0.	0.	0.	0.	0.	0.	0.
-1.e9	5	2	5	9	10000	0.	0.	0.	0.278609	0.333541	0.000429	0.01833	0.014342	0.016962	0.095685	0.098096	0.105582	0.038424	0.	0.	0.	0.	0.	0.	0.
-7222.811866632212	5	2	5	9	50000	0.	0.	0.	0.	0.	0.578938	0.034004	0.018238	0.002128	0.026642	0.069331	0.088303	0.109337	0.073079	0.	0.	0.	0.	0.	0.
-7769.721447746177	5	2	5	9	100000	0.	0.	0.	0.	0.	0.278703	0.333354	0.00041	0.018269	0.014273	0.017047	0.095684	0.098187	0.105624	0.038449	0.	0.	0.	0.	0.
-1.e9	5	2	5	10	1000	0.	0.294592	0.333126	0.000451	0.017084	0.0138	0.016574	0.091506	0.093508	0.101723	0.037636	0.	0.	0.	0.	0.	0.	0.	0.	0.
-1.e9	5	2	5	10	5000	0.	0.	0.	0.596139	0.032982	0.017333	0.002131	0.025894	0.066085	0.084215	0.104869	0.070352	0.	0.	0.	0.	0.	0.	0.	0.
-1.e9	5	2	5	10	10000	0.	0.	0.	0.295149	0.332353	0.00044	0.017465	0.013996	0.016696	0.090864	0.093662	0.102126	0.037249	0.	0.	0.	0.	0.	0.	0.
-7276.531421253291	5	2	5	10	50000	0.	0.	0.	0.	0.	0.595936	0.032865	0.017392	0.002123	0.025695	0.066292	0.084517	0.104561	0.070619	0.	0.	0.	0.	0.	0.
-7809.158197521038	5	2	5	10	100000	0.	0.	0.	0.	0.	0.295952	0.332345	0.000433	0.017316	0.013852	0.016455	0.091033	0.093096	0.101702	0.037816	0.	0.	0.	0.	0.
-1.e9	5	2	6	1	1000	0.	0.101515	0.336672	0.	0.082741	0.04447	0.007232	0.287214	0.135986	0.00417	0.	0.	0.	0.	0.	0.	0.	0.	0.	0.
-1.e9	5	2	6	1	5000	0.	0.	0.	0.383556	0.054911	0.082255	0.	0.051442	0.169695	0.232689	0.025422	0.00003	0.	0.	0.	0.	0.	0.	0.	0.
-1.e9	5	2	6	1	10000	0.	0.	0.	0.101152	0.337879	0.	0.082694	0.044145	0.007293	0.287159	0.135536	0.004142	0.	0.	0.	0.	0.	0.	0.	0.
-1.e9	5	2	6	1	50000	0.	0.	0.	0.	0.	0.383326	0.055099	0.082848	0.	0.051547	0.168955	0.23279	0.025396	0.000039	0.	0.	0.	0.	0.	0.
-1.e9	5	2	6	1	100000	0.	0.	0.	0.	0.	0.100996	0.337128	0.	0.082898	0.044459	0.007219	0.28736	0.135751	0.004188	1.e-6	0.	0.	0.	0.	0.
-1.e9	5	2	6	2	1000	0.	0.110475	0.34919	3.e-6	0.042912	0.032561	0.022356	0.215031	0.164849	0.057231	0.005392	0.	0.	0.	0.	0.	0.	0.	0.	0.
-1.e9	5	2	6	2	5000	0.	0.	0.	0.396506	0.062332	0.043482	0.000286	0.05322	0.141428	0.193181	0.095102	0.014463	0.	0.	0.	0.	0.	0.	0.	0.
-1.e9	5	2	6	2	10000	0.	0.	0.	0.109926	0.349591	3.e-6	0.043266	0.032513	0.022425	0.215502	0.164156	0.057046	0.005572	0.	0.	0.	0.	0.	0.	0.
-7205.432191129873	5	2	6	2	50000	0.	0.	0.	0.	0.	0.396533	0.063043	0.043362	0.000258	0.052726	0.141982	0.192259	0.095337	0.0145	0.	0.	0.	0.	0.	0.
-7860.286764214377	5	2	6	2	100000	0.	0.	0.	0.	0.	0.110267	0.348642	5.e-6	0.043399	0.032497	0.022585	0.215622	0.164198	0.057281	0.005504	0.	0.	0.	0.	0.
-1.e9	5	2	6	3	1000	0.	0.130747	0.348897	0.000069	0.032193	0.024761	0.024211	0.169478	0.151128	0.097502	0.021014	0.	0.	0.	0.	0.	0.	0.	0.	0.
-1.e9	5	2	6	3	5000	0.	0.	0.	0.42476	0.055039	0.032346	0.001146	0.045328	0.117051	0.154471	0.124989	0.04487	0.	0.	0.	0.	0.	0.	0.	0.
-1.e9	5	2	6	3	10000	0.	0.	0.	0.130028	0.348417	0.000074	0.032199	0.024884	0.024755	0.169699	0.150552	0.097972	0.02142	0.	0.	0.	0.	0.	0.	0.
-6799.688511497008	5	2	6	3	50000	0.	0.	0.	0.	0.	0.424559	0.055005	0.032176	0.001161	0.045097	0.117879	0.153982	0.125058	0.045083	0.	0.	0.	0.	0.	0.
-7440.0217827715505	5	2	6	3	100000	0.	0.	0.	0.	0.	0.13096	0.347801	0.000094	0.032583	0.024881	0.02441	0.169675	0.150749	0.097443	0.021404	0.	0.	0.	0.	0.
-1.e9	5	2	6	4	1000	0.	0.160814	0.351081	0.000208	0.027134	0.020784	0.023065	0.142544	0.133203	0.110157	0.03101	0.	0.	0.	0.	0.	0.	0.	0.	0.
-1.e9	5	2	6	4	5000	0.	0.	0.	0.462599	0.048334	0.026689	0.001745	0.039237	0.101066	0.130782	0.127192	0.062356	0.	0.	0.	0.	0.	0.	0.	0.
-1.e9	5	2	6	4	10000	0.	0.	0.	0.160915	0.349872	0.000225	0.027455	0.021163	0.023124	0.14233	0.133878	0.109852	0.031186	0.	0.	0.	0.	0.	0.	0.
-6803.858709779708	5	2	6	4	50000	0.	0.	0.	0.	0.	0.462791	0.048385	0.027027	0.001768	0.039816	0.100493	0.130759	0.127027	0.061934	0.	0.	0.	0.	0.	0.
-7418.7759778765485	5	2	6	4	100000	0.	0.	0.	0.	0.	0.160731	0.350031	0.000231	0.02739	0.021112	0.022873	0.142193	0.13446	0.109981	0.030998	0.	0.	0.	0.	0.
-1.e9	5	2	6	5	1000	0.	0.195336	0.350242	0.00035	0.023836	0.01865	0.021284	0.123999	0.120769	0.110811	0.034723	0.	0.	0.	0.	0.	0.	0.	0.	0.
-1.e9	5	2	6	5	5000	0.	0.	0.	0.502433	0.043671	0.023691	0.002123	0.03513	0.089011	0.114054	0.121972	0.067915	0.	0.	0.	0.	0.	0.	0.	0.
-1.e9	5	2	6	5	10000	0.	0.	0.	0.194757	0.350678	0.000312	0.023835	0.018536	0.021297	0.124199	0.120667	0.110773	0.034946	0.	0.	0.	0.	0.	0.	0.
-6887.473092229945	5	2	6	5	50000	0.	0.	0.	0.	0.	0.501032	0.043985	0.023456	0.002085	0.035376	0.089421	0.114378	0.122234	0.068033	0.	0.	0.	0.	0.	0.
-7487.622664106367	5	2	6	5	100000	0.	0.	0.	0.	0.	0.195337	0.350275	0.000323	0.023734	0.018682	0.021459	0.123896	0.12016	0.111082	0.035052	0.	0.	0.	0.	0.
-1.e9	5	2	6	6	1000	0.	0.226667	0.348814	0.000368	0.021439	0.016916	0.019801	0.111695	0.110431	0.107986	0.035883	0.	0.	0.	0.	0.	0.	0.	0.	0.
-1.e9	5	2	6	6	5000	0.	0.	0.	0.536597	0.03995	0.02127	0.002163	0.032047	0.0807	0.102016	0.115586	0.069671	0.	0.	0.	0.	0.	0.	0.	0.
-1.e9	5	2	6	6	10000	0.	0.	0.	0.227632	0.347661	0.00039	0.02144	0.017001	0.019838	0.111435	0.109991	0.108321	0.036291	0.	0.	0.	0.	0.	0.	0.
-6994.533008857226	5	2	6	6	50000	0.	0.	0.	0.	0.	0.536374	0.040039	0.021432	0.002202	0.031918	0.08034	0.102141	0.116079	0.069475	0.	0.	0.	0.	0.	0.
-7597.641371545608	5	2	6	6	100000	0.	0.	0.	0.	0.	0.227303	0.348709	0.000337	0.021592	0.016925	0.019716	0.112229	0.109764	0.107469	0.035956	0.	0.	0.	0.	0.
-1.e9	5	2	6	7	1000	0.	0.254711	0.345002	0.000398	0.019749	0.01583	0.018566	0.102504	0.102882	0.104055	0.036303	0.	0.	0.	0.	0.	0.	0.	0.	0.
-1.e9	5	2	6	7	5000	0.	0.	0.	0.563118	0.036977	0.019832	0.002276	0.029655	0.074663	0.094479	0.110541	0.068459	0.	0.	0.	0.	0.	0.	0.	0.
-1.e9	5	2	6	7	10000	0.	0.	0.	0.255563	0.344608	0.000402	0.019633	0.015814	0.018704	0.102422	0.102496	0.104616	0.035742	0.	0.	0.	0.	0.	0.	0.
-7091.473119788097	5	2	6	7	50000	0.	0.	0.	0.	0.	0.563111	0.036848	0.019614	0.002212	0.02965	0.074858	0.094397	0.110882	0.068428	0.	0.	0.	0.	0.	0.
-7648.880990719276	5	2	6	7	100000	0.	0.	0.	0.	0.	0.255143	0.345822	0.000429	0.019648	0.015473	0.018731	0.102705	0.102018	0.103844	0.036187	0.	0.	0.	0.	0.
-1.e9	5	2	6	8	1000	0.	0.278777	0.34217	0.000436	0.018526	0.015022	0.017615	0.096036	0.096003	0.100256	0.035159	0.	0.	0.	0.	0.	0.	0.	0.	0.
-1.e9	5	2	6	8	5000	0.	0.	0.	0.584866	0.035041	0.018604	0.002216	0.02808	0.069852	0.088625	0.105286	0.06743	0.	0.	0.	0.	0.	0.	0.	0.
-1.e9	5	2	6	8	10000	0.	0.	0.	0.277487	0.342123	0.000449	0.018689	0.014857	0.017597	0.096587	0.096683	0.099887	0.035641	0.	0.	0.	0.	0.	0.	0.
-7157.070955939213	5	2	6	8	50000	0.	0.	0.	0.	0.	0.585753	0.035057	0.018458	0.00229	0.027917	0.069829	0.088426	0.105168	0.067102	0.	0.	0.	0.	0.	0.
-7713.274649215985	5	2	6	8	100000	0.	0.	0.	0.	0.	0.277791	0.341839	0.000432	0.018805	0.014699	0.017712	0.096541	0.096263	0.100478	0.03544	0.	0.	0.	0.	0.
-1.e9	5	2	6	9	1000	0.	0.296807	0.338086	0.000455	0.017698	0.014149	0.016951	0.091745	0.092092	0.097098	0.034919	0.	0.	0.	0.	0.	0.	0.	0.	0.
-1.e9	5	2	6	9	5000	0.	0.	0.	0.602166	0.033604	0.017679	0.002138	0.026531	0.066181	0.083942	0.101631	0.066128	0.	0.	0.	0.	0.	0.	0.	0.
-1.e9	5	2	6	9	10000	0.	0.	0.	0.295626	0.338498	0.000445	0.017751	0.014149	0.017191	0.091487	0.092228	0.097522	0.035103	0.	0.	0.	0.	0.	0.	0.
-7239.634167096661	5	2	6	9	50000	0.	0.	0.	0.	0.	0.602171	0.033541	0.01772	0.002195	0.026355	0.066795	0.0841	0.10123	0.065893	0.	0.	0.	0.	0.	0.
-7773.350553080395	5	2	6	9	100000	0.	0.	0.	0.	0.	0.296295	0.33876	0.000445	0.01765	0.014225	0.016672	0.091484	0.092135	0.097409	0.034925	0.	0.	0.	0.	0.
-1.e9	5	2	6	10	1000	0.	0.309884	0.33655	0.00045	0.01709	0.013576	0.016238	0.087947	0.088919	0.094856	0.03449	0.	0.	0.	0.	0.	0.	0.	0.	0.
-1.e9	5	2	6	10	5000	0.	0.	0.	0.613878	0.032402	0.016946	0.002165	0.0256	0.064093	0.081011	0.098472	0.065433	0.	0.	0.	0.	0.	0.	0.	0.
-1.e9	5	2	6	10	10000	0.	0.	0.	0.309616	0.337029	0.000462	0.016976	0.013682	0.016399	0.087797	0.088646	0.094918	0.034475	0.	0.	0.	0.	0.	0.	0.
-7281.540686910954	5	2	6	10	50000	0.	0.	0.	0.	0.	0.614342	0.032232	0.017042	0.00224	0.025329	0.064419	0.080738	0.098257	0.065401	0.	0.	0.	0.	0.	0.
-7829.691467276058	5	2	6	10	100000	0.	0.	0.	0.	0.	0.309363	0.336626	0.00042	0.016971	0.013687	0.01646	0.087822	0.089288	0.094899	0.034464	0.	0.	0.	0.	0.
-1.e9	5	2	7	1	1000	0.	0.155821	0.427141	0.	0.050631	0.072542	0.035568	0.211797	0.046283	0.000217	0.	0.	0.	0.	0.	0.	0.	0.	0.	0.
-1.e9	5	2	7	1	5000	0.	0.	0.	0.522227	0.060956	0.050374	3.e-6	0.107145	0.131409	0.124371	0.003514	1.e-6	0.	0.	0.	0.	0.	0.	0.	0.
-1.e9	5	2	7	1	10000	0.	0.	0.	0.155985	0.427267	0.	0.05074	0.072924	0.035759	0.211423	0.045663	0.000239	0.	0.	0.	0.	0.	0.	0.	0.
-1.e9	5	2	7	1	50000	0.	0.	0.	0.	0.	0.521019	0.06112	0.050729	4.e-6	0.107273	0.1318	0.124621	0.003434	0.	0.	0.	0.	0.	0.	0.
-1.e9	5	2	7	1	100000	0.	0.	0.	0.	0.	0.156124	0.426599	0.	0.050491	0.073099	0.036116	0.210886	0.046449	0.000236	0.	0.	0.	0.	0.	0.
-1.e9	5	2	7	2	1000	0.	0.155906	0.424925	0.000021	0.04071	0.037651	0.036545	0.182095	0.099073	0.021667	0.001407	0.	0.	0.	0.	0.	0.	0.	0.	0.
-1.e9	5	2	7	2	5000	0.	0.	0.	0.510115	0.069807	0.041013	0.000851	0.06871	0.120453	0.141537	0.043389	0.004125	0.	0.	0.	0.	0.	0.	0.	0.
-1.e9	5	2	7	2	10000	0.	0.	0.	0.154391	0.425922	0.00002	0.041099	0.037433	0.036362	0.182246	0.099454	0.021713	0.00136	0.	0.	0.	0.	0.	0.	0.
-6660.4666666069525	5	2	7	2	50000	0.	0.	0.	0.	0.	0.511135	0.06993	0.040787	0.000801	0.069172	0.120851	0.139877	0.043371	0.004076	0.	0.	0.	0.	0.	0.
-7291.683758301393	5	2	7	2	100000	0.	0.	0.	0.	0.	0.155287	0.424713	0.000021	0.04104	0.036989	0.036615	0.182958	0.099027	0.021965	0.001385	0.	0.	0.	0.	0.
-1.e9	5	2	7	3	1000	0.	0.171589	0.40182	0.000169	0.032127	0.026762	0.030031	0.150929	0.114841	0.060296	0.011436	0.	0.	0.	0.	0.	0.	0.	0.	0.
-1.e9	5	2	7	3	5000	0.	0.	0.	0.516779	0.05771	0.03201	0.001909	0.050889	0.103967	0.128951	0.082735	0.02505	0.	0.	0.	0.	0.	0.	0.	0.
-1.e9	5	2	7	3	10000	0.	0.	0.	0.170792	0.402748	0.000158	0.031975	0.026914	0.030042	0.151218	0.114384	0.060362	0.011407	0.	0.	0.	0.	0.	0.	0.
-6561.310347026813	5	2	7	3	50000	0.	0.	0.	0.	0.	0.516354	0.05748	0.032191	0.001917	0.051414	0.104164	0.128729	0.082777	0.024974	0.	0.	0.	0.	0.	0.
-7205.496809204305	5	2	7	3	100000	0.	0.	0.	0.	0.	0.171304	0.403308	0.000154	0.031697	0.026549	0.030036	0.151266	0.11385	0.060449	0.011387	0.	0.	0.	0.	0.
-1.e9	5	2	7	4	1000	0.	0.197904	0.385155	0.000347	0.026518	0.021634	0.02548	0.128824	0.111349	0.081588	0.021201	0.	0.	0.	0.	0.	0.	0.	0.	0.
-1.e9	5	2	7	4	5000	0.	0.	0.	0.534133	0.048922	0.026869	0.002251	0.041464	0.091224	0.114255	0.097743	0.043139	0.	0.	0.	0.	0.	0.	0.	0.
-1.e9	5	2	7	4	10000	0.	0.	0.	0.197974	0.384534	0.000284	0.026721	0.021415	0.025553	0.128881	0.111738	0.081659	0.021241	0.	0.	0.	0.	0.	0.	0.
-6699.190284768132	5	2	7	4	50000	0.	0.	0.	0.	0.	0.534055	0.048911	0.0266	0.002374	0.041347	0.091215	0.114428	0.097854	0.043216	0.	0.	0.	0.	0.	0.
-7311.815473269291	5	2	7	4	100000	0.	0.	0.	0.	0.	0.198439	0.384353	0.000292	0.02606	0.0218	0.025574	0.129292	0.111475	0.081343	0.021372	0.	0.	0.	0.	0.
-1.e9	5	2	7	5	1000	0.	0.228679	0.372044	0.000419	0.022915	0.018774	0.022262	0.114013	0.104518	0.089505	0.026871	0.	0.	0.	0.	0.	0.	0.	0.	0.
-1.e9	5	2	7	5	5000	0.	0.	0.	0.557078	0.043516	0.023023	0.002448	0.035831	0.081772	0.102536	0.10142	0.052376	0.	0.	0.	0.	0.	0.	0.	0.
-1.e9	5	2	7	5	10000	0.	0.	0.	0.228371	0.371886	0.00037	0.023069	0.018794	0.022561	0.114018	0.104549	0.089559	0.026823	0.	0.	0.	0.	0.	0.	0.
-6885.636288616512	5	2	7	5	50000	0.	0.	0.	0.	0.	0.557746	0.043304	0.022681	0.002333	0.035448	0.081475	0.102233	0.101824	0.052956	0.	0.	0.	0.	0.	0.
-7443.63855689263	5	2	7	5	100000	0.	0.	0.	0.	0.	0.228326	0.371849	0.00037	0.023142	0.018495	0.022547	0.114592	0.104506	0.089178	0.026995	0.	0.	0.	0.	0.
-1.e9	5	2	7	6	1000	0.	0.256623	0.362133	0.000469	0.020872	0.016591	0.020142	0.103351	0.098535	0.091605	0.029679	0.	0.	0.	0.	0.	0.	0.	0.	0.
-1.e9	5	2	7	6	5000	0.	0.	0.	0.580196	0.039211	0.020757	0.0024	0.031727	0.074979	0.093967	0.099691	0.057072	0.	0.	0.	0.	0.	0.	0.	0.
-1.e9	5	2	7	6	10000	0.	0.	0.	0.25629	0.361929	0.000454	0.020795	0.016849	0.02025	0.104185	0.098012	0.091492	0.029744	0.	0.	0.	0.	0.	0.	0.
-7010.372159478432	5	2	7	6	50000	0.	0.	0.	0.	0.	0.57973	0.039163	0.020647	0.002337	0.031899	0.074765	0.093743	0.100336	0.05738	0.	0.	0.	0.	0.	0.
-7590.02171081139	5	2	7	6	100000	0.	0.	0.	0.	0.	0.257246	0.36123	0.00037	0.020601	0.016586	0.020334	0.104011	0.098466	0.091426	0.02973	0.	0.	0.	0.	0.
-1.e9	5	2	7	7	1000	0.	0.279635	0.353954	0.000417	0.019223	0.015395	0.018703	0.09678	0.093512	0.091666	0.030715	0.	0.	0.	0.	0.	0.	0.	0.	0.
-1.e9	5	2	7	7	5000	0.	0.	0.	0.599085	0.036268	0.019037	0.00233	0.029091	0.069604	0.087407	0.097944	0.059234	0.	0.	0.	0.	0.	0.	0.	0.
-1.e9	5	2	7	7	10000	0.	0.	0.	0.280228	0.353912	0.000462	0.019385	0.015293	0.018753	0.096471	0.093354	0.091227	0.030915	0.	0.	0.	0.	0.	0.	0.
-7108.713189367388	5	2	7	7	50000	0.	0.	0.	0.	0.	0.598202	0.03626	0.019456	0.002339	0.029175	0.069835	0.087835	0.097714	0.059184	0.	0.	0.	0.	0.	0.
-7647.1460122878825	5	2	7	7	100000	0.	0.	0.	0.	0.	0.27962	0.355061	0.000455	0.019091	0.015407	0.018694	0.096171	0.093337	0.091471	0.030693	0.	0.	0.	0.	0.
-1.e9	5	2	7	8	1000	0.	0.298692	0.348355	0.000455	0.018022	0.014517	0.01752	0.091062	0.089351	0.090511	0.031515	0.	0.	0.	0.	0.	0.	0.	0.	0.
-1.e9	5	2	7	8	5000	0.	0.	0.	0.612392	0.03426	0.018084	0.002306	0.02749	0.065863	0.083826	0.096004	0.059775	0.	0.	0.	0.	0.	0.	0.	0.
-1.e9	5	2	7	8	10000	0.	0.	0.	0.299253	0.348464	0.000474	0.017993	0.014413	0.017614	0.090657	0.089113	0.090702	0.031317	0.	0.	0.	0.	0.	0.	0.
-7199.541708896763	5	2	7	8	50000	0.	0.	0.	0.	0.	0.61316	0.034093	0.018124	0.002277	0.027461	0.066081	0.082998	0.095728	0.060078	0.	0.	0.	0.	0.	0.
-7711.56461492972	5	2	7	8	100000	0.	0.	0.	0.	0.	0.299566	0.348317	0.00049	0.018171	0.014318	0.017712	0.090872	0.088987	0.09042	0.031147	0.	0.	0.	0.	0.
-1.e9	5	2	7	9	1000	0.	0.314086	0.343131	0.000501	0.017284	0.014006	0.016788	0.087192	0.086235	0.089144	0.031633	0.	0.	0.	0.	0.	0.	0.	0.	0.
-1.e9	5	2	7	9	5000	0.	0.	0.	0.623882	0.03315	0.016978	0.002294	0.026252	0.063581	0.079961	0.094249	0.059653	0.	0.	0.	0.	0.	0.	0.	0.
-1.e9	5	2	7	9	10000	0.	0.	0.	0.31326	0.34302	0.00045	0.017366	0.014089	0.016852	0.087521	0.086232	0.089322	0.031888	0.	0.	0.	0.	0.	0.	0.
-7263.026262298603	5	2	7	9	50000	0.	0.	0.	0.	0.	0.624195	0.032636	0.017476	0.002233	0.026221	0.063444	0.079994	0.093938	0.059863	0.	0.	0.	0.	0.	0.
-7773.987171827349	5	2	7	9	100000	0.	0.	0.	0.	0.	0.313045	0.343628	0.000466	0.017433	0.013993	0.016771	0.087344	0.086096	0.089311	0.031913	0.	0.	0.	0.	0.
-1.e9	5	2	7	10	1000	0.	0.325228	0.339615	0.000456	0.016496	0.013336	0.01633	0.084466	0.083918	0.088315	0.03184	0.	0.	0.	0.	0.	0.	0.	0.	0.
-1.e9	5	2	7	10	5000	0.	0.	0.	0.633415	0.031564	0.016852	0.002247	0.025076	0.061373	0.077413	0.091983	0.060077	0.	0.	0.	0.	0.	0.	0.	0.
-1.e9	5	2	7	10	10000	0.	0.	0.	0.326136	0.339688	0.000504	0.01663	0.013373	0.016347	0.083991	0.08374	0.088174	0.031417	0.	0.	0.	0.	0.	0.	0.
-7305.384615068482	5	2	7	10	50000	0.	0.	0.	0.	0.	0.633696	0.031722	0.016754	0.002275	0.025142	0.06135	0.076944	0.091691	0.060426	0.	0.	0.	0.	0.	0.
-7833.837566829999	5	2	7	10	100000	0.	0.	0.	0.	0.	0.325136	0.339655	0.000444	0.016663	0.01337	0.016621	0.08412	0.083921	0.088206	0.031864	0.	0.	0.	0.	0.
-1.e9	5	2	8	1	1000	0.	0.19727	0.541375	0.	0.014626	0.04452	0.074676	0.117456	0.010074	3.e-6	0.	0.	0.	0.	0.	0.	0.	0.	0.	0.
-1.e9	5	2	8	1	5000	0.	0.	0.	0.635196	0.103806	0.014861	0.000146	0.111947	0.088507	0.045312	0.000225	0.	0.	0.	0.	0.	0.	0.	0.	0.
-1.e9	5	2	8	1	10000	0.	0.	0.	0.196739	0.541154	0.	0.015069	0.044089	0.075175	0.117669	0.010101	4.e-6	0.	0.	0.	0.	0.	0.	0.	0.
-1.e9	5	2	8	1	50000	0.	0.	0.	0.	0.	0.633632	0.103994	0.014858	0.000113	0.112164	0.089338	0.045638	0.000263	0.	0.	0.	0.	0.	0.	0.
-1.e9	5	2	8	1	100000	0.	0.	0.	0.	0.	0.196884	0.541501	0.	0.014809	0.044109	0.075694	0.117046	0.009953	4.e-6	0.	0.	0.	0.	0.	0.
-1.e9	5	2	8	2	1000	0.	0.205532	0.491704	0.000082	0.033383	0.034158	0.047084	0.131457	0.049622	0.006691	0.000287	0.	0.	0.	0.	0.	0.	0.	0.	0.
-1.e9	5	2	8	2	5000	0.	0.	0.	0.625618	0.071288	0.033364	0.002069	0.073242	0.091545	0.086083	0.015898	0.000893	0.	0.	0.	0.	0.	0.	0.	0.
-1.e9	5	2	8	2	10000	0.	0.	0.	0.205608	0.490869	0.000097	0.03325	0.034294	0.047366	0.131892	0.049788	0.006575	0.000261	0.	0.	0.	0.	0.	0.	0.
-6427.393352037682	5	2	8	2	50000	0.	0.	0.	0.	0.	0.624987	0.071522	0.032952	0.002041	0.07334	0.091774	0.086615	0.015828	0.000941	0.	0.	0.	0.	0.	0.
-7062.0973709428345	5	2	8	2	100000	0.	0.	0.	0.	0.	0.206349	0.490897	0.000072	0.033201	0.034296	0.047135	0.131467	0.049598	0.00672	0.000265	0.	0.	0.	0.	0.
-1.e9	5	2	8	3	1000	0.	0.218833	0.447725	0.000291	0.029386	0.025937	0.034338	0.124598	0.079295	0.034016	0.005581	0.	0.	0.	0.	0.	0.	0.	0.	0.
-1.e9	5	2	8	3	5000	0.	0.	0.	0.609283	0.056919	0.029615	0.002855	0.052434	0.086846	0.098941	0.050573	0.012534	0.	0.	0.	0.	0.	0.	0.	0.
-1.e9	5	2	8	3	10000	0.	0.	0.	0.218495	0.448155	0.000291	0.029374	0.025988	0.033984	0.124973	0.079471	0.033877	0.005392	0.	0.	0.	0.	0.	0.	0.
-6478.462989953084	5	2	8	3	50000	0.	0.	0.	0.	0.	0.61011	0.056706	0.029263	0.002921	0.052582	0.087154	0.098663	0.050162	0.012439	0.	0.	0.	0.	0.	0.
-7047.468369156136	5	2	8	3	100000	0.	0.	0.	0.	0.	0.218825	0.447892	0.000284	0.029988	0.026143	0.033963	0.124397	0.079143	0.033976	0.005389	0.	0.	0.	0.	0.
-1.e9	5	2	8	4	1000	0.	0.239695	0.414419	0.000417	0.024959	0.021108	0.026891	0.112265	0.088889	0.057224	0.014133	0.	0.	0.	0.	0.	0.	0.	0.	0.
-1.e9	5	2	8	4	5000	0.	0.	0.	0.606391	0.048094	0.025278	0.002847	0.041249	0.079778	0.096152	0.071634	0.028577	0.	0.	0.	0.	0.	0.	0.	0.
-1.e9	5	2	8	4	10000	0.	0.	0.	0.239905	0.414507	0.000428	0.025335	0.020875	0.026771	0.113092	0.087909	0.057317	0.013861	0.	0.	0.	0.	0.	0.	0.
-6701.509248956751	5	2	8	4	50000	0.	0.	0.	0.	0.	0.607227	0.047965	0.025154	0.002826	0.041384	0.079365	0.095491	0.072295	0.028293	0.	0.	0.	0.	0.	0.
-7238.0106009221545	5	2	8	4	100000	0.	0.	0.	0.	0.	0.240124	0.414279	0.000413	0.025197	0.021082	0.026999	0.112515	0.088052	0.057533	0.013806	0.	0.	0.	0.	0.
-1.e9	5	2	8	5	1000	0.	0.264634	0.390589	0.000437	0.021929	0.018393	0.022948	0.10265	0.088318	0.070096	0.020006	0.	0.	0.	0.	0.	0.	0.	0.	0.
-1.e9	5	2	8	5	5000	0.	0.	0.	0.61341	0.041568	0.021742	0.002706	0.035192	0.073997	0.090054	0.081154	0.040177	0.	0.	0.	0.	0.	0.	0.	0.
-1.e9	5	2	8	5	10000	0.	0.	0.	0.264749	0.390537	0.000461	0.021942	0.018048	0.02275	0.102644	0.088735	0.069978	0.020156	0.	0.	0.	0.	0.	0.	0.
-6882.925496208392	5	2	8	5	50000	0.	0.	0.	0.	0.	0.614079	0.041639	0.021786	0.002689	0.035481	0.073688	0.08975	0.081499	0.039389	0.	0.	0.	0.	0.	0.
-7392.2109253328135	5	2	8	5	100000	0.	0.	0.	0.	0.	0.265458	0.389769	0.000515	0.022164	0.01799	0.022817	0.1025	0.087983	0.070618	0.020186	0.	0.	0.	0.	0.
-1.e9	5	2	8	6	1000	0.	0.28776	0.373308	0.000485	0.019627	0.016071	0.020246	0.095199	0.087062	0.076322	0.02392	0.	0.	0.	0.	0.	0.	0.	0.	0.
-1.e9	5	2	8	6	5000	0.	0.	0.	0.623568	0.037878	0.019681	0.002619	0.031025	0.069083	0.084356	0.084969	0.046821	0.	0.	0.	0.	0.	0.	0.	0.
-1.e9	5	2	8	6	10000	0.	0.	0.	0.287711	0.37342	0.000464	0.019902	0.016504	0.020293	0.094845	0.086267	0.076595	0.023999	0.	0.	0.	0.	0.	0.	0.
-7037.077425526863	5	2	8	6	50000	0.	0.	0.	0.	0.	0.623599	0.038082	0.019988	0.002535	0.031158	0.068511	0.084478	0.085322	0.046327	0.	0.	0.	0.	0.	0.
-7547.636194316407	5	2	8	6	100000	0.	0.	0.	0.	0.	0.288681	0.373481	0.000496	0.01984	0.016383	0.020073	0.094825	0.086343	0.076037	0.023841	0.	0.	0.	0.	0.
-1.e9	5	2	8	7	1000	0.	0.306605	0.360999	0.000544	0.01858	0.014851	0.018855	0.089419	0.08429	0.079501	0.026356	0.	0.	0.	0.	0.	0.	0.	0.	0.
-1.e9	5	2	8	7	5000	0.	0.	0.	0.634618	0.035274	0.018279	0.002464	0.028644	0.06466	0.080382	0.085284	0.050395	0.	0.	0.	0.	0.	0.	0.	0.
-1.e9	5	2	8	7	10000	0.	0.	0.	0.306583	0.361895	0.000501	0.018491	0.015052	0.018437	0.089597	0.084437	0.079046	0.025961	0.	0.	0.	0.	0.	0.	0.
-7138.47949562053	5	2	8	7	50000	0.	0.	0.	0.	0.	0.633039	0.035304	0.018445	0.00253	0.028363	0.06468	0.080839	0.086251	0.050549	0.	0.	0.	0.	0.	0.
-7658.630811219098	5	2	8	7	100000	0.	0.	0.	0.	0.	0.306354	0.36149	0.000485	0.018425	0.015146	0.018481	0.090139	0.084364	0.078788	0.026328	0.	0.	0.	0.	0.
-1.e9	5	2	8	8	1000	0.	0.321241	0.353561	0.00052	0.017597	0.014404	0.017441	0.085062	0.081817	0.0808	0.027557	0.	0.	0.	0.	0.	0.	0.	0.	0.
-1.e9	5	2	8	8	5000	0.	0.	0.	0.641001	0.033613	0.017364	0.002438	0.027084	0.062214	0.077443	0.086266	0.052577	0.	0.	0.	0.	0.	0.	0.	0.
-1.e9	5	2	8	8	10000	0.	0.	0.	0.320623	0.353224	0.000479	0.017544	0.014268	0.017478	0.08626	0.08201	0.080477	0.027637	0.	0.	0.	0.	0.	0.	0.
-7226.950836721589	5	2	8	8	50000	0.	0.	0.	0.	0.	0.640886	0.033278	0.017485	0.002377	0.027062	0.06215	0.077416	0.086369	0.052977	0.	0.	0.	0.	0.	0.
-7750.772892326886	5	2	8	8	100000	0.	0.	0.	0.	0.	0.321048	0.352531	0.000463	0.017364	0.014262	0.017459	0.085447	0.082426	0.081386	0.027614	0.	0.	0.	0.	0.
-1.e9	5	2	8	9	1000	0.	0.331461	0.346968	0.000492	0.01677	0.013511	0.016675	0.082871	0.080767	0.081712	0.028773	0.	0.	0.	0.	0.	0.	0.	0.	0.
-1.e9	5	2	8	9	5000	0.	0.	0.	0.647472	0.032147	0.016953	0.002287	0.025718	0.060222	0.07493	0.08617	0.054101	0.	0.	0.	0.	0.	0.	0.	0.
-1.e9	5	2	8	9	10000	0.	0.	0.	0.33199	0.347826	0.000512	0.016738	0.013325	0.016716	0.082722	0.081039	0.080666	0.028466	0.	0.	0.	0.	0.	0.	0.
-7290.149505774353	5	2	8	9	50000	0.	0.	0.	0.	0.	0.64623	0.032403	0.016907	0.002281	0.025865	0.060671	0.075396	0.08599	0.054257	0.	0.	0.	0.	0.	0.
-7802.467279809108	5	2	8	9	100000	0.	0.	0.	0.	0.	0.331806	0.347089	0.000454	0.016829	0.013723	0.016912	0.082911	0.080387	0.081497	0.028392	0.	0.	0.	0.	0.
-1.e9	5	2	8	10	1000	0.	0.339899	0.341841	0.000494	0.016275	0.013161	0.016177	0.081707	0.079517	0.082104	0.028825	0.	0.	0.	0.	0.	0.	0.	0.	0.
-1.e9	5	2	8	10	5000	0.	0.	0.	0.652002	0.03105	0.016082	0.002264	0.024561	0.059378	0.073359	0.085974	0.05533	0.	0.	0.	0.	0.	0.	0.	0.
-1.e9	5	2	8	10	10000	0.	0.	0.	0.340866	0.342456	0.000489	0.016114	0.013081	0.015889	0.080885	0.079215	0.082112	0.028893	0.	0.	0.	0.	0.	0.	0.
-7348.346833744545	5	2	8	10	50000	0.	0.	0.	0.	0.	0.651635	0.030851	0.016193	0.002222	0.024956	0.058885	0.073694	0.085982	0.055582	0.	0.	0.	0.	0.	0.
-7843.71207980479	5	2	8	10	100000	0.	0.	0.	0.	0.	0.339673	0.342502	0.000481	0.016235	0.013135	0.016265	0.080987	0.079037	0.082383	0.029302	0.	0.	0.	0.	0.
-1.e9	5	2	9	1	1000	0.	0.248086	0.599419	3.e-6	0.017304	0.011463	0.077791	0.044627	0.001307	0.	0.	0.	0.	0.	0.	0.	0.	0.	0.	0.
-1.e9	5	2	9	1	5000	0.	0.	0.	0.75299	0.09439	0.017302	0.001586	0.074128	0.048641	0.010957	6.e-6	0.	0.	0.	0.	0.	0.	0.	0.	0.
-1.e9	5	2	9	1	10000	0.	0.	0.	0.2476	0.599781	1.e-6	0.017063	0.011563	0.077929	0.044777	0.001286	0.	0.	0.	0.	0.	0.	0.	0.	0.
-1.e9	5	2	9	1	50000	0.	0.	0.	0.	0.	0.752159	0.094932	0.016978	0.001552	0.074956	0.048553	0.01086	0.00001	0.	0.	0.	0.	0.	0.	0.
-1.e9	5	2	9	1	100000	0.	0.	0.	0.	0.	0.247176	0.600128	0.	0.017226	0.011395	0.078146	0.044677	0.001252	0.	0.	0.	0.	0.	0.	0.
-1.e9	5	2	9	2	1000	0.	0.261068	0.534674	0.000237	0.025185	0.026202	0.049547	0.080819	0.020661	0.001559	0.000048	0.	0.	0.	0.	0.	0.	0.	0.	0.
-1.e9	5	2	9	2	5000	0.	0.	0.	0.731654	0.063955	0.025574	0.004017	0.063899	0.061188	0.044623	0.004931	0.000159	0.	0.	0.	0.	0.	0.	0.	0.
-1.e9	5	2	9	2	10000	0.	0.	0.	0.259987	0.535311	0.000254	0.025417	0.026141	0.049403	0.080967	0.020833	0.001645	0.000042	0.	0.	0.	0.	0.	0.	0.
-6515.671397467461	5	2	9	2	50000	0.	0.	0.	0.	0.	0.731721	0.064605	0.025348	0.00399	0.063828	0.061277	0.044255	0.004797	0.000179	0.	0.	0.	0.	0.	0.
-7063.330344527765	5	2	9	2	100000	0.	0.	0.	0.	0.	0.260105	0.535061	0.000251	0.02541	0.026117	0.049491	0.081092	0.020801	0.001632	0.00004	0.	0.	0.	0.	0.
-1.e9	5	2	9	3	1000	0.	0.270695	0.480208	0.000521	0.025356	0.023361	0.034979	0.094707	0.050319	0.017396	0.002458	0.	0.	0.	0.	0.	0.	0.	0.	0.
-1.e9	5	2	9	3	5000	0.	0.	0.	0.699471	0.052908	0.025184	0.003966	0.049035	0.067368	0.068816	0.027697	0.005555	0.	0.	0.	0.	0.	0.	0.	0.
-1.e9	5	2	9	3	10000	0.	0.	0.	0.271983	0.480249	0.00048	0.025513	0.023287	0.034545	0.094142	0.050135	0.017261	0.002405	0.	0.	0.	0.	0.	0.	0.
-6559.927621366873	5	2	9	3	50000	0.	0.	0.	0.	0.	0.699761	0.052747	0.025572	0.003933	0.049017	0.067064	0.068764	0.027624	0.005518	0.	0.	0.	0.	0.	0.
-7060.019955569851	5	2	9	3	100000	0.	0.	0.	0.	0.	0.269936	0.481295	0.000491	0.025235	0.023343	0.034765	0.09465	0.050548	0.017284	0.002453	0.	0.	0.	0.	0.
-1.e9	5	2	9	4	1000	0.	0.287375	0.434845	0.000555	0.022679	0.019757	0.027216	0.093611	0.067056	0.038621	0.008285	0.	0.	0.	0.	0.	0.	0.	0.	0.
-1.e9	5	2	9	4	5000	0.	0.	0.	0.677415	0.044869	0.022788	0.003347	0.039444	0.067096	0.076515	0.050472	0.018054	0.	0.	0.	0.	0.	0.	0.	0.
-1.e9	5	2	9	4	10000	0.	0.	0.	0.287631	0.434805	0.000575	0.022915	0.019861	0.026921	0.093378	0.066725	0.038404	0.008785	0.	0.	0.	0.	0.	0.	0.
-6763.027547544054	5	2	9	4	50000	0.	0.	0.	0.	0.	0.677892	0.044858	0.022512	0.003397	0.039406	0.066882	0.07702	0.050243	0.01779	0.	0.	0.	0.	0.	0.
-7245.865369699666	5	2	9	4	100000	0.	0.	0.	0.	0.	0.28715	0.435807	0.000576	0.022576	0.01975	0.027013	0.093998	0.066204	0.038374	0.008552	0.	0.	0.	0.	0.
-1.e9	5	2	9	5	1000	0.	0.304737	0.40378	0.000546	0.020295	0.017365	0.022725	0.089873	0.07285	0.053163	0.014666	0.	0.	0.	0.	0.	0.	0.	0.	0.
-1.e9	5	2	9	5	5000	0.	0.	0.	0.669975	0.039851	0.020381	0.003023	0.033217	0.064437	0.076173	0.063611	0.029332	0.	0.	0.	0.	0.	0.	0.	0.
-1.e9	5	2	9	5	10000	0.	0.	0.	0.305449	0.403194	0.000577	0.020439	0.017386	0.022807	0.089348	0.072742	0.053573	0.014485	0.	0.	0.	0.	0.	0.	0.
-6957.584056500846	5	2	9	5	50000	0.	0.	0.	0.	0.	0.669585	0.039394	0.020307	0.002943	0.033547	0.064475	0.076808	0.063777	0.029164	0.	0.	0.	0.	0.	0.
-7438.953719293252	5	2	9	5	100000	0.	0.	0.	0.	0.	0.304591	0.403592	0.000547	0.020464	0.017162	0.022757	0.089954	0.07288	0.053421	0.014632	0.	0.	0.	0.	0.
-1.e9	5	2	9	6	1000	0.	0.320504	0.38201	0.000555	0.018685	0.015643	0.020172	0.086206	0.074833	0.062675	0.018717	0.	0.	0.	0.	0.	0.	0.	0.	0.
-1.e9	5	2	9	6	5000	0.	0.	0.	0.666715	0.036463	0.018944	0.002635	0.029803	0.06217	0.075066	0.071101	0.037103	0.	0.	0.	0.	0.	0.	0.	0.
-1.e9	5	2	9	6	10000	0.	0.	0.	0.320138	0.382134	0.000547	0.018723	0.015666	0.019888	0.086071	0.075001	0.062802	0.01903	0.	0.	0.	0.	0.	0.	0.
-7105.759116696699	5	2	9	6	50000	0.	0.	0.	0.	0.	0.667381	0.036348	0.018564	0.002673	0.029852	0.061829	0.075155	0.070851	0.037347	0.	0.	0.	0.	0.	0.
-7583.369470655065	5	2	9	6	100000	0.	0.	0.	0.	0.	0.31999	0.382321	0.000538	0.018654	0.015499	0.020229	0.085602	0.075094	0.062842	0.019231	0.	0.	0.	0.	0.
-1.e9	5	2	9	7	1000	0.	0.332584	0.367325	0.000523	0.017507	0.014513	0.018553	0.082929	0.075211	0.068814	0.022041	0.	0.	0.	0.	0.	0.	0.	0.	0.
-1.e9	5	2	9	7	5000	0.	0.	0.	0.666779	0.033568	0.01764	0.00264	0.02789	0.060552	0.073137	0.075428	0.042366	0.	0.	0.	0.	0.	0.	0.	0.
-1.e9	5	2	9	7	10000	0.	0.	0.	0.332367	0.36679	0.00053	0.017606	0.014351	0.018506	0.082903	0.075843	0.069083	0.022021	0.	0.	0.	0.	0.	0.	0.
-7210.325258445813	5	2	9	7	50000	0.	0.	0.	0.	0.	0.667271	0.033548	0.017574	0.002501	0.027684	0.059614	0.073472	0.075852	0.042484	0.	0.	0.	0.	0.	0.
-7677.36738715867	5	2	9	7	100000	0.	0.	0.	0.	0.	0.333569	0.367651	0.000525	0.017612	0.014718	0.018442	0.082586	0.074911	0.067964	0.022022	0.	0.	0.	0.	0.
-1.e9	5	2	9	8	1000	0.	0.342617	0.357589	0.000541	0.016766	0.013808	0.017297	0.080467	0.07514	0.071771	0.024004	0.	0.	0.	0.	0.	0.	0.	0.	0.
-1.e9	5	2	9	8	5000	0.	0.	0.	0.668712	0.032005	0.016875	0.002366	0.02586	0.058795	0.071428	0.077806	0.046153	0.	0.	0.	0.	0.	0.	0.	0.
-1.e9	5	2	9	8	10000	0.	0.	0.	0.343195	0.357774	0.000512	0.016779	0.013987	0.017316	0.080321	0.074776	0.071371	0.023969	0.	0.	0.	0.	0.	0.	0.
-7285.151399952519	5	2	9	8	50000	0.	0.	0.	0.	0.	0.668441	0.032331	0.016668	0.002404	0.026137	0.05802	0.0721	0.077392	0.046507	0.	0.	0.	0.	0.	0.
-7744.707567083919	5	2	9	8	100000	0.	0.	0.	0.	0.	0.342357	0.357498	0.000553	0.016765	0.013874	0.017246	0.080495	0.075286	0.072099	0.023827	0.	0.	0.	0.	0.
-1.e9	5	2	9	9	1000	0.	0.350154	0.349327	0.000501	0.015937	0.013189	0.016681	0.078538	0.075431	0.0743	0.025942	0.	0.	0.	0.	0.	0.	0.	0.	0.
-1.e9	5	2	9	9	5000	0.	0.	0.	0.669474	0.030938	0.016347	0.002368	0.024903	0.057038	0.070875	0.079184	0.048873	0.	0.	0.	0.	0.	0.	0.	0.
-1.e9	5	2	9	9	10000	0.	0.	0.	0.350772	0.348593	0.000506	0.016103	0.013191	0.016564	0.079232	0.074818	0.07466	0.025561	0.	0.	0.	0.	0.	0.	0.
-7330.174765894051	5	2	9	9	50000	0.	0.	0.	0.	0.	0.669185	0.031173	0.01625	0.002372	0.025126	0.056924	0.070779	0.079215	0.048976	0.	0.	0.	0.	0.	0.
-7833.715109130151	5	2	9	9	100000	0.	0.	0.	0.	0.	0.350472	0.349941	0.000487	0.016165	0.013052	0.01677	0.079021	0.074859	0.073608	0.025625	0.	0.	0.	0.	0.
-1.e9	5	2	9	10	1000	0.	0.355924	0.344147	0.000488	0.015931	0.012822	0.016063	0.0774	0.074885	0.075649	0.026691	0.	0.	0.	0.	0.	0.	0.	0.	0.
-1.e9	5	2	9	10	5000	0.	0.	0.	0.669886	0.030658	0.015818	0.002191	0.024308	0.056549	0.069721	0.08074	0.050129	0.	0.	0.	0.	0.	0.	0.	0.
-1.e9	5	2	9	10	10000	0.	0.	0.	0.356	0.343657	0.000522	0.015816	0.012906	0.01607	0.077812	0.074753	0.075906	0.026558	0.	0.	0.	0.	0.	0.	0.
-7378.663240029771	5	2	9	10	50000	0.	0.	0.	0.	0.	0.670368	0.030418	0.016041	0.002272	0.024206	0.056378	0.070037	0.079526	0.050754	0.	0.	0.	0.	0.	0.
-7851.879018659605	5	2	9	10	100000	0.	0.	0.	0.	0.	0.355866	0.343794	0.000519	0.015878	0.012903	0.015988	0.077799	0.074621	0.076083	0.026549	0.	0.	0.	0.	0.
-1.e9	5	2	10	1	1000	0.	0.322145	0.584232	0.000042	0.027011	0.008094	0.047571	0.010802	0.000103	0.	0.	0.	0.	0.	0.	0.	0.	0.	0.	0.
-1.e9	5	2	10	1	5000	0.	0.	0.	0.864695	0.041666	0.026946	0.007187	0.037621	0.019969	0.001916	0.	0.	0.	0.	0.	0.	0.	0.	0.	0.
-1.e9	5	2	10	1	10000	0.	0.	0.	0.321611	0.584241	0.000032	0.027091	0.00819	0.047811	0.010929	0.000095	0.	0.	0.	0.	0.	0.	0.	0.	0.
-1.e9	5	2	10	1	50000	0.	0.	0.	0.	0.	0.864909	0.041608	0.026859	0.007264	0.037236	0.020223	0.001901	0.	0.	0.	0.	0.	0.	0.	0.
-1.e9	5	2	10	1	100000	0.	0.	0.	0.	0.	0.322023	0.58437	0.000026	0.027092	0.007932	0.047489	0.010976	0.000092	0.	0.	0.	0.	0.	0.	0.
-1.e9	5	2	10	2	1000	0.	0.32007	0.550781	0.000603	0.018838	0.018113	0.041745	0.042209	0.007312	0.000321	8.e-6	0.	0.	0.	0.	0.	0.	0.	0.	0.
-1.e9	5	2	10	2	5000	0.	0.	0.	0.821068	0.050067	0.019027	0.00632	0.04654	0.036203	0.019485	0.00127	0.00002	0.	0.	0.	0.	0.	0.	0.	0.
-1.e9	5	2	10	2	10000	0.	0.	0.	0.319849	0.550182	0.00062	0.019245	0.01816	0.041958	0.042366	0.007294	0.000321	5.e-6	0.	0.	0.	0.	0.	0.	0.
-6875.756483199693	5	2	10	2	50000	0.	0.	0.	0.	0.	0.820677	0.049927	0.019184	0.006328	0.046487	0.03653	0.019633	0.001201	0.000033	0.	0.	0.	0.	0.	0.
-7339.923566942518	5	2	10	2	100000	0.	0.	0.	0.	0.	0.320042	0.551037	0.000545	0.01923	0.018088	0.04145	0.042078	0.007195	0.000328	7.e-6	0.	0.	0.	0.	0.
-1.e9	5	2	10	3	1000	0.	0.327758	0.495703	0.000767	0.020218	0.019435	0.032383	0.065982	0.028709	0.008123	0.000922	0.	0.	0.	0.	0.	0.	0.	0.	0.
-1.e9	5	2	10	3	5000	0.	0.	0.	0.778263	0.045556	0.02032	0.004802	0.042069	0.048576	0.044389	0.013698	0.002327	0.	0.	0.	0.	0.	0.	0.	0.
-1.e9	5	2	10	3	10000	0.	0.	0.	0.327951	0.495925	0.00076	0.020275	0.0196	0.031873	0.065575	0.029037	0.008062	0.000942	0.	0.	0.	0.	0.	0.	0.
-6808.735636935293	5	2	10	3	50000	0.	0.	0.	0.	0.	0.778847	0.04498	0.020416	0.004654	0.041896	0.048703	0.044332	0.013859	0.002313	0.	0.	0.	0.	0.	0.
-7207.449099482221	5	2	10	3	100000	0.	0.	0.	0.	0.	0.327907	0.495215	0.000734	0.020445	0.019592	0.032355	0.066071	0.028778	0.007998	0.000905	0.	0.	0.	0.	0.
-1.e9	5	2	10	4	1000	0.	0.337629	0.447937	0.00069	0.019549	0.017217	0.025724	0.074399	0.047433	0.024392	0.00503	0.	0.	0.	0.	0.	0.	0.	0.	0.
-1.e9	5	2	10	4	5000	0.	0.	0.	0.744263	0.040629	0.01961	0.003726	0.035533	0.053907	0.058134	0.033617	0.010581	0.	0.	0.	0.	0.	0.	0.	0.
-1.e9	5	2	10	4	10000	0.	0.	0.	0.337569	0.44682	0.000729	0.019775	0.017736	0.025606	0.074482	0.047734	0.024663	0.004886	0.	0.	0.	0.	0.	0.	0.
-6920.895739118079	5	2	10	4	50000	0.	0.	0.	0.	0.	0.745036	0.040544	0.01977	0.003798	0.035577	0.053614	0.057888	0.033077	0.010696	0.	0.	0.	0.	0.	0.
-7360.755118123858	5	2	10	4	100000	0.	0.	0.	0.	0.	0.336898	0.447268	0.000662	0.01977	0.017654	0.025785	0.074615	0.047858	0.024565	0.004925	0.	0.	0.	0.	0.
-1.e9	5	2	10	5	1000	0.	0.346946	0.411556	0.000623	0.018561	0.016029	0.021632	0.076417	0.058158	0.039711	0.010367	0.	0.	0.	0.	0.	0.	0.	0.	0.
-1.e9	5	2	10	5	5000	0.	0.	0.	0.721953	0.036588	0.018285	0.003233	0.031489	0.055021	0.063866	0.048589	0.020976	0.	0.	0.	0.	0.	0.	0.	0.
-1.e9	5	2	10	5	10000	0.	0.	0.	0.347043	0.411893	0.000609	0.018352	0.015968	0.021899	0.076516	0.057827	0.03956	0.010333	0.	0.	0.	0.	0.	0.	0.
-7051.86929259485	5	2	10	5	50000	0.	0.	0.	0.	0.	0.723135	0.036308	0.018322	0.003272	0.031628	0.055162	0.063152	0.048277	0.020744	0.	0.	0.	0.	0.	0.
-7498.265231158746	5	2	10	5	100000	0.	0.	0.	0.	0.	0.347328	0.411284	0.000672	0.018439	0.015946	0.021794	0.076614	0.057875	0.039708	0.01034	0.	0.	0.	0.	0.
-1.e9	5	2	10	6	1000	0.	0.355108	0.386951	0.000589	0.017507	0.014848	0.019508	0.076401	0.063801	0.050504	0.014783	0.	0.	0.	0.	0.	0.	0.	0.	0.
-1.e9	5	2	10	6	5000	0.	0.	0.	0.708059	0.034179	0.017309	0.002868	0.0284	0.055267	0.065776	0.058564	0.029578	0.	0.	0.	0.	0.	0.	0.	0.
-1.e9	5	2	10	6	10000	0.	0.	0.	0.355372	0.3867	0.00061	0.017243	0.014717	0.019716	0.076362	0.063782	0.050624	0.014874	0.	0.	0.	0.	0.	0.	0.
-7166.417824598171	5	2	10	6	50000	0.	0.	0.	0.	0.	0.70889	0.033822	0.017389	0.002931	0.028596	0.055116	0.06567	0.058312	0.029274	0.	0.	0.	0.	0.	0.
-7612.085236019995	5	2	10	6	100000	0.	0.	0.	0.	0.	0.354223	0.388155	0.000633	0.017451	0.014887	0.019597	0.076008	0.063653	0.050534	0.014859	0.	0.	0.	0.	0.
-1.e9	5	2	10	7	1000	0.	0.360978	0.371501	0.000522	0.016607	0.013794	0.017949	0.075622	0.066621	0.05804	0.018366	0.	0.	0.	0.	0.	0.	0.	0.	0.
-1.e9	5	2	10	7	5000	0.	0.	0.	0.700004	0.032152	0.01667	0.002632	0.026555	0.054709	0.066667	0.06486	0.035751	0.	0.	0.	0.	0.	0.	0.	0.
-1.e9	5	2	10	7	10000	0.	0.	0.	0.36131	0.370602	0.000554	0.016772	0.013973	0.017914	0.075518	0.066607	0.058194	0.018556	0.	0.	0.	0.	0.	0.	0.
-7256.835823102414	5	2	10	7	50000	0.	0.	0.	0.	0.	0.700725	0.031986	0.016651	0.002733	0.026455	0.054351	0.066279	0.064988	0.035832	0.	0.	0.	0.	0.	0.
-7725.169524711682	5	2	10	7	100000	0.	0.	0.	0.	0.	0.360864	0.371007	0.000558	0.016638	0.01403	0.017995	0.075582	0.066729	0.057973	0.018624	0.	0.	0.	0.	0.
-1.e9	5	2	10	8	1000	0.	0.366212	0.358998	0.00054	0.016109	0.013381	0.016917	0.074962	0.068204	0.063852	0.020825	0.	0.	0.	0.	0.	0.	0.	0.	0.
-1.e9	5	2	10	8	5000	0.	0.	0.	0.694922	0.031035	0.015868	0.002431	0.025548	0.054277	0.066391	0.069489	0.040039	0.	0.	0.	0.	0.	0.	0.	0.
-1.e9	5	2	10	8	10000	0.	0.	0.	0.365486	0.360467	0.000537	0.016072	0.01304	0.017284	0.074137	0.068516	0.063486	0.020975	0.	0.	0.	0.	0.	0.	0.
-7338.321142544235	5	2	10	8	50000	0.	0.	0.	0.	0.	0.695139	0.031027	0.016103	0.002454	0.025278	0.054346	0.066003	0.069163	0.040487	0.	0.	0.	0.	0.	0.
-7818.954366553998	5	2	10	8	100000	0.	0.	0.	0.	0.	0.366533	0.359379	0.000516	0.015778	0.013296	0.016896	0.07474	0.068254	0.063585	0.021023	0.	0.	0.	0.	0.
-1.e9	5	2	10	9	1000	0.	0.368609	0.352647	0.000513	0.015462	0.01282	0.016395	0.074317	0.068963	0.067161	0.023113	0.	0.	0.	0.	0.	0.	0.	0.	0.
-1.e9	5	2	10	9	5000	0.	0.	0.	0.690511	0.03021	0.015484	0.002314	0.024599	0.054164	0.066477	0.072446	0.043795	0.	0.	0.	0.	0.	0.	0.	0.
-1.e9	5	2	10	9	10000	0.	0.	0.	0.368349	0.35201	0.000472	0.015655	0.012865	0.016416	0.074825	0.06958	0.066977	0.022851	0.	0.	0.	0.	0.	0.	0.
-7374.618942014499	5	2	10	9	50000	0.	0.	0.	0.	0.	0.691357	0.03034	0.015661	0.002427	0.024294	0.054076	0.065947	0.072186	0.043712	0.	0.	0.	0.	0.	0.
-7863.108732378957	5	2	10	9	100000	0.	0.	0.	0.	0.	0.368867	0.352103	0.000507	0.015595	0.012788	0.0163	0.074326	0.06957	0.067009	0.022935	0.	0.	0.	0.	0.
-1.e9	5	2	10	10	1000	0.	0.371733	0.345423	0.000519	0.014964	0.012378	0.0158	0.07433	0.070563	0.070048	0.024242	0.	0.	0.	0.	0.	0.	0.	0.	0.
-1.e9	5	2	10	10	5000	0.	0.	0.	0.688421	0.029462	0.015315	0.002274	0.023874	0.053709	0.06618	0.074585	0.04618	0.	0.	0.	0.	0.	0.	0.	0.
-1.e9	5	2	10	10	10000	0.	0.	0.	0.371417	0.346186	0.000498	0.015373	0.012724	0.015835	0.073719	0.070194	0.070123	0.023931	0.	0.	0.	0.	0.	0.	0.
-7407.14355997504	5	2	10	10	50000	0.	0.	0.	0.	0.	0.687627	0.029693	0.015272	0.002337	0.023921	0.053971	0.066369	0.074648	0.046162	0.	0.	0.	0.	0.	0.
-7886.924755012634	5	2	10	10	100000	0.	0.	0.	0.	0.	0.371883	0.346088	0.000512	0.015362	0.012646	0.015779	0.073395	0.07009	0.069886	0.024359	0.	0.	0.	0.	0.
-1.e9	5	2	11	1	1000	0.	0.377192	0.570356	0.000508	0.016294	0.013533	0.019976	0.002136	5.e-6	0.	0.	0.	0.	0.	0.	0.	0.	0.	0.	0.
-1.e9	5	2	11	1	5000	0.	0.	0.	0.933411	0.014787	0.016377	0.013526	0.015287	0.006374	0.000238	0.	0.	0.	0.	0.	0.	0.	0.	0.	0.
-1.e9	5	2	11	1	10000	0.	0.	0.	0.377568	0.570522	0.000473	0.016146	0.013509	0.019686	0.002091	5.e-6	0.	0.	0.	0.	0.	0.	0.	0.	0.
-1.e9	5	2	11	1	50000	0.	0.	0.	0.	0.	0.933298	0.015025	0.016335	0.01362	0.015029	0.006485	0.000208	0.	0.	0.	0.	0.	0.	0.	0.
-1.e9	5	2	11	1	100000	0.	0.	0.	0.	0.	0.376929	0.571046	0.000489	0.016107	0.013335	0.020019	0.002072	3.e-6	0.	0.	0.	0.	0.	0.	0.
-1.e9	5	2	11	2	1000	0.	0.383055	0.539961	0.00112	0.013792	0.012393	0.029027	0.018439	0.002155	0.000056	2.e-6	0.	0.	0.	0.	0.	0.	0.	0.	0.
-1.e9	5	2	11	2	5000	0.	0.	0.	0.889999	0.033655	0.013949	0.007527	0.028693	0.018727	0.007215	0.000234	1.e-6	0.	0.	0.	0.	0.	0.	0.	0.
-1.e9	5	2	11	2	10000	0.	0.	0.	0.382089	0.54078	0.00111	0.013895	0.012291	0.029172	0.018543	0.002071	0.000049	0.	0.	0.	0.	0.	0.	0.	0.
-7568.138706341694	5	2	11	2	50000	0.	0.	0.	0.	0.	0.890227	0.033682	0.013879	0.007378	0.028639	0.01888	0.007059	0.000253	3.e-6	0.	0.	0.	0.	0.	0.
-7753.262589795611	5	2	11	2	100000	0.	0.	0.	0.	0.	0.382084	0.541116	0.001093	0.013974	0.012495	0.028687	0.018408	0.002098	0.000045	0.	0.	0.	0.	0.	0.
-1.e9	5	2	11	3	1000	0.	0.386795	0.493334	0.00101	0.015624	0.015307	0.026923	0.041916	0.015346	0.003411	0.000334	0.	0.	0.	0.	0.	0.	0.	0.	0.
-1.e9	5	2	11	3	5000	0.	0.	0.	0.845407	0.036287	0.015448	0.005106	0.032495	0.032383	0.025754	0.006317	0.000803	0.	0.	0.	0.	0.	0.	0.	0.
-1.e9	5	2	11	3	10000	0.	0.	0.	0.387629	0.493296	0.000943	0.015519	0.015053	0.026653	0.042019	0.015242	0.003328	0.000318	0.	0.	0.	0.	0.	0.	0.
-7201.936712440097	5	2	11	3	50000	0.	0.	0.	0.	0.	0.845414	0.036004	0.015658	0.005139	0.032427	0.032782	0.025603	0.006161	0.000812	0.	0.	0.	0.	0.	0.
-7520.226173878937	5	2	11	3	100000	0.	0.	0.	0.	0.	0.387241	0.493349	0.000915	0.015542	0.015365	0.026778	0.041935	0.015218	0.003338	0.000319	0.	0.	0.	0.	0.
-1.e9	5	2	11	4	1000	0.	0.390098	0.447741	0.000812	0.016583	0.015192	0.023048	0.056455	0.032533	0.014819	0.002719	0.	0.	0.	0.	0.	0.	0.	0.	0.
-1.e9	5	2	11	4	5000	0.	0.	0.	0.803653	0.035076	0.016324	0.003895	0.030874	0.041379	0.041832	0.021035	0.005932	0.	0.	0.	0.	0.	0.	0.	0.
-1.e9	5	2	11	4	10000	0.	0.	0.	0.3898	0.448171	0.000853	0.016358	0.015299	0.023027	0.056427	0.032631	0.014618	0.002816	0.	0.	0.	0.	0.	0.	0.
-7171.938085401323	5	2	11	4	50000	0.	0.	0.	0.	0.	0.803224	0.035095	0.016188	0.003909	0.031043	0.041629	0.042073	0.020837	0.006002	0.	0.	0.	0.	0.	0.
-7543.017159842541	5	2	11	4	100000	0.	0.	0.	0.	0.	0.390634	0.447219	0.000814	0.016398	0.01501	0.023138	0.056495	0.032775	0.014787	0.00273	0.	0.	0.	0.	0.
-1.e9	5	2	11	5	1000	0.	0.390146	0.413625	0.000675	0.016434	0.014512	0.020296	0.063499	0.045038	0.028654	0.007121	0.	0.	0.	0.	0.	0.	0.	0.	0.
-1.e9	5	2	11	5	5000	0.	0.	0.	0.771234	0.033333	0.016208	0.003237	0.028559	0.046262	0.051062	0.035837	0.014268	0.	0.	0.	0.	0.	0.	0.	0.
-1.e9	5	2	11	5	10000	0.	0.	0.	0.390551	0.413432	0.000693	0.016318	0.014452	0.020242	0.06337	0.045244	0.028706	0.006992	0.	0.	0.	0.	0.	0.	0.
-7230.297586735468	5	2	11	5	50000	0.	0.	0.	0.	0.	0.770998	0.033389	0.016326	0.003275	0.028488	0.046091	0.051283	0.035713	0.014437	0.	0.	0.	0.	0.	0.
-7628.463540464564	5	2	11	5	100000	0.	0.	0.	0.	0.	0.390487	0.414016	0.000724	0.016301	0.014336	0.020383	0.063311	0.044975	0.028392	0.007075	0.	0.	0.	0.	0.
-1.e9	5	2	11	6	1000	0.	0.389832	0.389966	0.00067	0.015907	0.013508	0.018545	0.066826	0.052986	0.040461	0.011299	0.	0.	0.	0.	0.	0.	0.	0.	0.
-1.e9	5	2	11	6	5000	0.	0.	0.	0.747922	0.031529	0.015919	0.002973	0.026909	0.048618	0.05632	0.047203	0.022607	0.	0.	0.	0.	0.	0.	0.	0.
-1.e9	5	2	11	6	10000	0.	0.	0.	0.389591	0.389789	0.000629	0.015713	0.013712	0.018606	0.067327	0.053082	0.040169	0.011382	0.	0.	0.	0.	0.	0.	0.
-7283.2972508154435	5	2	11	6	50000	0.	0.	0.	0.	0.	0.748387	0.031754	0.015834	0.003038	0.026439	0.04856	0.055971	0.047408	0.022609	0.	0.	0.	0.	0.	0.
-7721.513882415037	5	2	11	6	100000	0.	0.	0.	0.	0.	0.389963	0.389633	0.000639	0.015856	0.013715	0.018556	0.066992	0.053153	0.040144	0.011349	0.	0.	0.	0.	0.
-1.e9	5	2	11	7	1000	0.	0.389617	0.372702	0.000639	0.015416	0.013383	0.017581	0.068442	0.058019	0.049185	0.015016	0.	0.	0.	0.	0.	0.	0.	0.	0.
-1.e9	5	2	11	7	5000	0.	0.	0.	0.732165	0.030368	0.0154	0.002567	0.025383	0.049499	0.059438	0.055649	0.029531	0.	0.	0.	0.	0.	0.	0.	0.
-1.e9	5	2	11	7	10000	0.	0.	0.	0.389328	0.373626	0.000596	0.015433	0.01318	0.017219	0.068547	0.058494	0.048467	0.01511	0.	0.	0.	0.	0.	0.	0.
-7357.537256832601	5	2	11	7	50000	0.	0.	0.	0.	0.	0.731608	0.03063	0.015419	0.002628	0.025624	0.049505	0.059384	0.055544	0.029658	0.	0.	0.	0.	0.	0.
-7781.512793717252	5	2	11	7	100000	0.	0.	0.	0.	0.	0.389406	0.372742	0.000611	0.015488	0.01323	0.017525	0.068323	0.058628	0.048996	0.015051	0.	0.	0.	0.	0.
-1.e9	5	2	11	8	1000	0.	0.389222	0.36104	0.000513	0.015242	0.012708	0.016483	0.069168	0.061634	0.055903	0.018087	0.	0.	0.	0.	0.	0.	0.	0.	0.
-1.e9	5	2	11	8	5000	0.	0.	0.	0.720718	0.029857	0.015274	0.002607	0.024367	0.049991	0.060794	0.061641	0.034751	0.	0.	0.	0.	0.	0.	0.	0.
-1.e9	5	2	11	8	10000	0.	0.	0.	0.388586	0.36107	0.000526	0.015128	0.012811	0.016942	0.069277	0.061892	0.055729	0.018039	0.	0.	0.	0.	0.	0.	0.
-7402.36994675223	5	2	11	8	50000	0.	0.	0.	0.	0.	0.721307	0.029862	0.015279	0.00251	0.024249	0.050434	0.06047	0.061241	0.034648	0.	0.	0.	0.	0.	0.
-7842.323773106466	5	2	11	8	100000	0.	0.	0.	0.	0.	0.389237	0.361166	0.000573	0.015256	0.012717	0.016663	0.069091	0.06196	0.055237	0.0181	0.	0.	0.	0.	0.
-1.e9	5	2	11	9	1000	0.	0.388116	0.353508	0.000539	0.015184	0.012431	0.015807	0.069915	0.063945	0.060333	0.020222	0.	0.	0.	0.	0.	0.	0.	0.	0.
-1.e9	5	2	11	9	5000	0.	0.	0.	0.712517	0.029157	0.014841	0.002424	0.023487	0.050989	0.062201	0.065554	0.03883	0.	0.	0.	0.	0.	0.	0.	0.
-1.e9	5	2	11	9	10000	0.	0.	0.	0.388391	0.352457	0.000537	0.015053	0.012523	0.015703	0.069997	0.064162	0.060779	0.020398	0.	0.	0.	0.	0.	0.	0.
-7426.313073377081	5	2	11	9	50000	0.	0.	0.	0.	0.	0.712304	0.029194	0.015029	0.002438	0.023724	0.051004	0.061738	0.065952	0.038617	0.	0.	0.	0.	0.	0.
-7881.764077172466	5	2	11	9	100000	0.	0.	0.	0.	0.	0.387831	0.353699	0.000556	0.014816	0.012555	0.016075	0.069899	0.063837	0.060314	0.020418	0.	0.	0.	0.	0.
-1.e9	5	2	11	10	1000	0.	0.386807	0.347503	0.000536	0.014774	0.012449	0.015706	0.070136	0.065751	0.06435	0.021988	0.	0.	0.	0.	0.	0.	0.	0.	0.
-1.e9	5	2	11	10	5000	0.	0.	0.	0.706042	0.028807	0.01456	0.002401	0.023167	0.050991	0.062723	0.069126	0.042183	0.	0.	0.	0.	0.	0.	0.	0.
-1.e9	5	2	11	10	10000	0.	0.	0.	0.387388	0.34814	0.000539	0.014773	0.011952	0.015617	0.069763	0.065357	0.06431	0.022161	0.	0.	0.	0.	0.	0.	0.
-7450.895461793657	5	2	11	10	50000	0.	0.	0.	0.	0.	0.705627	0.028623	0.014808	0.002354	0.023314	0.051522	0.062786	0.068748	0.042218	0.	0.	0.	0.	0.	0.
-7900.451961802623	5	2	11	10	100000	0.	0.	0.	0.	0.	0.387722	0.3467	0.000557	0.015074	0.012242	0.015531	0.070337	0.065389	0.064474	0.021974	0.	0.	0.	0.	0.
-1.e9	5	2	12	1	1000	0.	0.438649	0.537486	0.002238	0.003769	0.011008	0.006461	0.000389	0.	0.	0.	0.	0.	0.	0.	0.	0.	0.	0.	0.
-1.e9	5	2	12	1	5000	0.	0.	0.	0.964595	0.014025	0.003668	0.010876	0.005112	0.001712	0.000012	0.	0.	0.	0.	0.	0.	0.	0.	0.	0.
-1.e9	5	2	12	1	10000	0.	0.	0.	0.437053	0.539095	0.002179	0.003814	0.010931	0.006536	0.000392	0.	0.	0.	0.	0.	0.	0.	0.	0.	0.
-1.e9	5	2	12	1	50000	0.	0.	0.	0.	0.	0.96394	0.014288	0.003857	0.011032	0.005106	0.00175	0.000027	0.	0.	0.	0.	0.	0.	0.	0.
-1.e9	5	2	12	1	100000	0.	0.	0.	0.	0.	0.436699	0.539505	0.002261	0.003838	0.010977	0.006325	0.000395	0.	0.	0.	0.	0.	0.	0.	0.
-1.e9	5	2	12	2	1000	0.	0.447233	0.509297	0.00157	0.008981	0.008708	0.016867	0.00683	0.000507	7.e-6	0.	0.	0.	0.	0.	0.	0.	0.	0.	0.
-1.e9	5	2	12	2	5000	0.	0.	0.	0.937469	0.020492	0.009006	0.007151	0.014995	0.008675	0.00217	0.000042	0.	0.	0.	0.	0.	0.	0.	0.	0.
-1.e9	5	2	12	2	10000	0.	0.	0.	0.446473	0.509955	0.001592	0.008987	0.00882	0.016532	0.007097	0.000535	9.e-6	0.	0.	0.	0.	0.	0.	0.	0.
-1.e9	5	2	12	2	50000	0.	0.	0.	0.	0.	0.937572	0.020473	0.008761	0.007204	0.01508	0.00873	0.002134	0.000046	0.	0.	0.	0.	0.	0.	0.
-8351.649203801526	5	2	12	2	100000	0.	0.	0.	0.	0.	0.446986	0.509002	0.001615	0.009026	0.00894	0.016921	0.007013	0.000492	5.e-6	0.	0.	0.	0.	0.	0.
-1.e9	5	2	12	3	1000	0.	0.447661	0.475367	0.001168	0.011166	0.011155	0.020373	0.024481	0.007287	0.001234	0.000108	0.	0.	0.	0.	0.	0.	0.	0.	0.
-1.e9	5	2	12	3	5000	0.	0.	0.	0.896739	0.027102	0.011213	0.004948	0.022913	0.020547	0.013658	0.002585	0.000295	0.	0.	0.	0.	0.	0.	0.	0.
-1.e9	5	2	12	3	10000	0.	0.	0.	0.447471	0.475449	0.001102	0.011161	0.011217	0.020504	0.024399	0.007301	0.00129	0.000106	0.	0.	0.	0.	0.	0.	0.
-7750.155983336494	5	2	12	3	50000	0.	0.	0.	0.	0.	0.896486	0.027155	0.011207	0.005073	0.023111	0.020369	0.013792	0.002522	0.000285	0.	0.	0.	0.	0.	0.
-7951.28305982583	5	2	12	3	100000	0.	0.	0.	0.	0.	0.447328	0.475822	0.001125	0.011137	0.011074	0.020581	0.02442	0.007209	0.001205	0.000099	0.	0.	0.	0.	0.
-1.e9	5	2	12	4	1000	0.	0.442883	0.438655	0.000903	0.0132	0.012324	0.019951	0.040912	0.021266	0.00846	0.001446	0.	0.	0.	0.	0.	0.	0.	0.	0.
-1.e9	5	2	12	4	5000	0.	0.	0.	0.85474	0.029049	0.012939	0.003932	0.025024	0.030325	0.028518	0.012247	0.003226	0.	0.	0.	0.	0.	0.	0.	0.
-1.e9	5	2	12	4	10000	0.	0.	0.	0.44305	0.438988	0.000911	0.013088	0.012583	0.019805	0.04059	0.021054	0.008452	0.001479	0.	0.	0.	0.	0.	0.	0.
-7515.004995108434	5	2	12	4	50000	0.	0.	0.	0.	0.	0.854196	0.029105	0.013078	0.00389	0.025229	0.030486	0.028497	0.012397	0.003122	0.	0.	0.	0.	0.	0.
-7792.304173152065	5	2	12	4	100000	0.	0.	0.	0.	0.	0.444104	0.438053	0.000948	0.013131	0.012513	0.019781	0.040525	0.02113	0.008404	0.001411	0.	0.	0.	0.	0.
-1.e9	5	2	12	5	1000	0.	0.434403	0.409698	0.000775	0.014077	0.012615	0.018591	0.05102	0.034256	0.019907	0.004658	0.	0.	0.	0.	0.	0.	0.	0.	0.
-1.e9	5	2	12	5	5000	0.	0.	0.	0.816088	0.02901	0.014056	0.003264	0.024906	0.037301	0.040197	0.025395	0.009783	0.	0.	0.	0.	0.	0.	0.	0.
-1.e9	5	2	12	5	10000	0.	0.	0.	0.434286	0.409807	0.000738	0.013839	0.012864	0.018547	0.051065	0.034368	0.019819	0.004667	0.	0.	0.	0.	0.	0.	0.
-7444.644829839939	5	2	12	5	50000	0.	0.	0.	0.	0.	0.815389	0.029212	0.014174	0.003304	0.025216	0.037212	0.040054	0.025795	0.009644	0.	0.	0.	0.	0.	0.
-7787.679684164021	5	2	12	5	100000	0.	0.	0.	0.	0.	0.433915	0.410301	0.000786	0.014069	0.012865	0.018375	0.050919	0.034494	0.019696	0.00458	0.	0.	0.	0.	0.
-1.e9	5	2	12	6	1000	0.	0.426075	0.387551	0.000672	0.014187	0.012588	0.017513	0.057374	0.044132	0.031401	0.008507	0.	0.	0.	0.	0.	0.	0.	0.	0.
-1.e9	5	2	12	6	5000	0.	0.	0.	0.78554	0.029042	0.014189	0.00293	0.024513	0.041593	0.047299	0.037585	0.017309	0.	0.	0.	0.	0.	0.	0.	0.
-1.e9	5	2	12	6	10000	0.	0.	0.	0.4251	0.388175	0.000709	0.014386	0.012399	0.017385	0.057641	0.043837	0.031598	0.00877	0.	0.	0.	0.	0.	0.	0.
-7444.535042075228	5	2	12	6	50000	0.	0.	0.	0.	0.	0.784909	0.029075	0.014228	0.002952	0.024317	0.042089	0.04734	0.037718	0.017372	0.	0.	0.	0.	0.	0.
-7852.695614629099	5	2	12	6	100000	0.	0.	0.	0.	0.	0.425692	0.387836	0.000632	0.014336	0.012482	0.017417	0.057341	0.044155	0.031456	0.008653	0.	0.	0.	0.	0.
-1.e9	5	2	12	7	1000	0.	0.417736	0.37246	0.000577	0.01447	0.012429	0.016632	0.061743	0.050582	0.04107	0.012301	0.	0.	0.	0.	0.	0.	0.	0.	0.
-1.e9	5	2	12	7	5000	0.	0.	0.	0.763048	0.0287	0.01434	0.002735	0.023464	0.044632	0.052121	0.046925	0.024035	0.	0.	0.	0.	0.	0.	0.	0.
-1.e9	5	2	12	7	10000	0.	0.	0.	0.417819	0.374022	0.000581	0.014401	0.012266	0.016305	0.061189	0.050532	0.040732	0.012153	0.	0.	0.	0.	0.	0.	0.
-7457.4208587279545	5	2	12	7	50000	0.	0.	0.	0.	0.	0.762369	0.028788	0.014339	0.002746	0.023659	0.04438	0.05228	0.047142	0.024297	0.	0.	0.	0.	0.	0.
-7872.167570385402	5	2	12	7	100000	0.	0.	0.	0.	0.	0.417564	0.37355	0.000644	0.014143	0.012351	0.016589	0.061354	0.050558	0.040959	0.012288	0.	0.	0.	0.	0.
-1.e9	5	2	12	8	1000	0.	0.411145	0.362659	0.000599	0.014416	0.012135	0.015907	0.063871	0.055492	0.048508	0.015268	0.	0.	0.	0.	0.	0.	0.	0.	0.
-1.e9	5	2	12	8	5000	0.	0.	0.	0.746007	0.02835	0.014535	0.002557	0.023116	0.046078	0.055512	0.05377	0.030075	0.	0.	0.	0.	0.	0.	0.	0.
-1.e9	5	2	12	8	10000	0.	0.	0.	0.412004	0.361392	0.000582	0.014482	0.01232	0.015968	0.063353	0.055506	0.04876	0.015633	0.	0.	0.	0.	0.	0.	0.
-7487.00270972799	5	2	12	8	50000	0.	0.	0.	0.	0.	0.746333	0.028448	0.01416	0.002519	0.02315	0.04644	0.055349	0.053871	0.02973	0.	0.	0.	0.	0.	0.
-7894.499544467343	5	2	12	8	100000	0.	0.	0.	0.	0.	0.411223	0.362257	0.000615	0.014356	0.012272	0.015826	0.063823	0.05548	0.048681	0.015467	0.	0.	0.	0.	0.
-1.e9	5	2	12	9	1000	0.	0.406996	0.353327	0.000557	0.014188	0.01191	0.015661	0.065649	0.059097	0.054664	0.017951	0.	0.	0.	0.	0.	0.	0.	0.	0.
-1.e9	5	2	12	9	5000	0.	0.	0.	0.733322	0.027978	0.014259	0.002524	0.022805	0.04755	0.057274	0.059744	0.034544	0.	0.	0.	0.	0.	0.	0.	0.
-1.e9	5	2	12	9	10000	0.	0.	0.	0.406878	0.354148	0.000552	0.014308	0.011818	0.015456	0.065424	0.058916	0.054393	0.018107	0.	0.	0.	0.	0.	0.	0.
-7473.6371580720715	5	2	12	9	50000	0.	0.	0.	0.	0.	0.73306	0.028332	0.014313	0.002532	0.022985	0.047554	0.057471	0.059286	0.034467	0.	0.	0.	0.	0.	0.
-7937.143344893311	5	2	12	9	100000	0.	0.	0.	0.	0.	0.406541	0.353436	0.000549	0.014486	0.011845	0.015719	0.065587	0.059257	0.054527	0.018053	0.	0.	0.	0.	0.
-1.e9	5	2	12	10	1000	0.	0.403045	0.348322	0.000529	0.014128	0.011772	0.015255	0.066066	0.061563	0.059167	0.020153	0.	0.	0.	0.	0.	0.	0.	0.	0.
-1.e9	5	2	12	10	5000	0.	0.	0.	0.722986	0.027764	0.014067	0.002342	0.022844	0.04906	0.058928	0.063749	0.03826	0.	0.	0.	0.	0.	0.	0.	0.
-1.e9	5	2	12	10	10000	0.	0.	0.	0.403095	0.348224	0.000508	0.014192	0.011761	0.015163	0.06654	0.061217	0.058984	0.020316	0.	0.	0.	0.	0.	0.	0.
-7518.243742009174	5	2	12	10	50000	0.	0.	0.	0.	0.	0.722846	0.027869	0.014292	0.002298	0.022483	0.048557	0.05926	0.064192	0.038203	0.	0.	0.	0.	0.	0.
-7957.019672264989	5	2	12	10	100000	0.	0.	0.	0.	0.	0.402843	0.348295	0.000555	0.014236	0.011672	0.015392	0.066815	0.061408	0.058818	0.019966	0.	0.	0.	0.	0.
-1.e9	5	2	13	1	1000	0.	0.521841	0.467273	0.003599	0.000863	0.004698	0.001668	0.000058	0.	0.	0.	0.	0.	0.	0.	0.	0.	0.	0.	0.
-1.e9	5	2	13	1	5000	0.	0.	0.	0.982037	0.010588	0.000827	0.004622	0.001564	0.000361	1.e-6	0.	0.	0.	0.	0.	0.	0.	0.	0.	0.
-1.e9	5	2	13	1	10000	0.	0.	0.	0.522586	0.466386	0.003581	0.000898	0.004735	0.001752	0.000062	0.	0.	0.	0.	0.	0.	0.	0.	0.	0.
-1.e9	5	2	13	1	50000	0.	0.	0.	0.	0.	0.982026	0.010541	0.000854	0.004753	0.001474	0.000352	0.	0.	0.	0.	0.	0.	0.	0.	0.
-1.e9	5	2	13	1	100000	0.	0.	0.	0.	0.	0.522095	0.466857	0.003613	0.000864	0.004753	0.001737	0.000081	0.	0.	0.	0.	0.	0.	0.	0.
-1.e9	5	2	13	2	1000	0.	0.513634	0.463522	0.001788	0.004816	0.005879	0.008079	0.002183	0.000099	0.	0.	0.	0.	0.	0.	0.	0.	0.	0.	0.
-1.e9	5	2	13	2	5000	0.	0.	0.	0.967025	0.011938	0.00479	0.005441	0.006884	0.003376	0.00054	6.e-6	0.	0.	0.	0.	0.	0.	0.	0.	0.
-1.e9	5	2	13	2	10000	0.	0.	0.	0.512516	0.464509	0.001827	0.004944	0.005993	0.00799	0.002138	0.000083	0.	0.	0.	0.	0.	0.	0.	0.	0.
-1.e9	5	2	13	2	50000	0.	0.	0.	0.	0.	0.966676	0.012132	0.00495	0.005491	0.006839	0.003342	0.000561	9.e-6	0.	0.	0.	0.	0.	0.	0.
-9230.337255368577	5	2	13	2	100000	0.	0.	0.	0.	0.	0.512642	0.464478	0.001824	0.004846	0.005979	0.008004	0.002119	0.000106	2.e-6	0.	0.	0.	0.	0.	0.
-1.e9	5	2	13	3	1000	0.	0.509405	0.44296	0.001235	0.007786	0.007887	0.014216	0.012868	0.003194	0.000403	0.000046	0.	0.	0.	0.	0.	0.	0.	0.	0.
-1.e9	5	2	13	3	5000	0.	0.	0.	0.935173	0.018709	0.007533	0.004598	0.014784	0.011537	0.006624	0.000966	0.000076	0.	0.	0.	0.	0.	0.	0.	0.
-1.e9	5	2	13	3	10000	0.	0.	0.	0.508711	0.443853	0.001286	0.007618	0.007898	0.013916	0.013091	0.003194	0.000414	0.000019	0.	0.	0.	0.	0.	0.	0.
-8473.041116430273	5	2	13	3	50000	0.	0.	0.	0.	0.	0.935098	0.018713	0.007536	0.004457	0.014931	0.011649	0.006622	0.000909	0.000085	0.	0.	0.	0.	0.	0.
-8499.34899139088	5	2	13	3	100000	0.	0.	0.	0.	0.	0.508466	0.443945	0.001229	0.007617	0.007712	0.014296	0.013073	0.003228	0.000416	0.000018	0.	0.	0.	0.	0.
-1.e9	5	2	13	4	1000	0.	0.494921	0.421771	0.000916	0.010255	0.009853	0.016242	0.027779	0.012875	0.004636	0.000752	0.	0.	0.	0.	0.	0.	0.	0.	0.
-1.e9	5	2	13	4	5000	0.	0.	0.	0.894092	0.023251	0.010128	0.003788	0.019657	0.021583	0.018859	0.00708	0.001562	0.	0.	0.	0.	0.	0.	0.	0.
-1.e9	5	2	13	4	10000	0.	0.	0.	0.495329	0.421974	0.000931	0.00996	0.009899	0.016024	0.027747	0.012915	0.004534	0.000687	0.	0.	0.	0.	0.	0.	0.
-7927.599971720715	5	2	13	4	50000	0.	0.	0.	0.	0.	0.894821	0.022886	0.010044	0.003805	0.01964	0.021371	0.01873	0.007069	0.001634	0.	0.	0.	0.	0.	0.
-8157.681573893074	5	2	13	4	100000	0.	0.	0.	0.	0.	0.496204	0.420863	0.000916	0.010172	0.009857	0.016	0.028039	0.012667	0.004576	0.000706	0.	0.	0.	0.	0.
-1.e9	5	2	13	5	1000	0.	0.478674	0.400179	0.00082	0.011758	0.011115	0.016116	0.039749	0.024926	0.013688	0.002975	0.	0.	0.	0.	0.	0.	0.	0.	0.
-1.e9	5	2	13	5	5000	0.	0.	0.	0.853603	0.025308	0.011742	0.003178	0.021656	0.029542	0.030519	0.018083	0.006369	0.	0.	0.	0.	0.	0.	0.	0.
-1.e9	5	2	13	5	10000	0.	0.	0.	0.477904	0.400663	0.000867	0.011898	0.0111	0.016348	0.039739	0.025061	0.013411	0.003009	0.	0.	0.	0.	0.	0.	0.
-7709.287879825087	5	2	13	5	50000	0.	0.	0.	0.	0.	0.853905	0.025305	0.01169	0.003282	0.021423	0.029672	0.030582	0.017956	0.006185	0.	0.	0.	0.	0.	0.
-8033.176783707147	5	2	13	5	100000	0.	0.	0.	0.	0.	0.477377	0.401232	0.000748	0.011568	0.011004	0.016376	0.040216	0.024972	0.013467	0.00304	0.	0.	0.	0.	0.
-1.e9	5	2	13	6	1000	0.	0.460681	0.383521	0.000691	0.012684	0.011282	0.016279	0.048584	0.035713	0.024205	0.00636	0.	0.	0.	0.	0.	0.	0.	0.	0.
-1.e9	5	2	13	6	5000	0.	0.	0.	0.8191	0.026165	0.01258	0.002866	0.02206	0.035481	0.03957	0.029508	0.01267	0.	0.	0.	0.	0.	0.	0.	0.
-1.e9	5	2	13	6	10000	0.	0.	0.	0.459982	0.384186	0.000717	0.012631	0.0113	0.016081	0.048812	0.035701	0.024143	0.006447	0.	0.	0.	0.	0.	0.	0.
-7607.786408746758	5	2	13	6	50000	0.	0.	0.	0.	0.	0.818607	0.026244	0.012571	0.002998	0.022173	0.035613	0.039631	0.029466	0.012697	0.	0.	0.	0.	0.	0.
-7960.436521565119	5	2	13	6	100000	0.	0.	0.	0.	0.	0.460418	0.383745	0.000741	0.012806	0.011338	0.016067	0.048935	0.035239	0.024283	0.006428	0.	0.	0.	0.	0.
-1.e9	5	2	13	7	1000	0.	0.446109	0.370709	0.000588	0.013263	0.011483	0.015958	0.054206	0.043962	0.033816	0.009906	0.	0.	0.	0.	0.	0.	0.	0.	0.
-1.e9	5	2	13	7	5000	0.	0.	0.	0.790322	0.026703	0.013304	0.002745	0.022211	0.039614	0.045746	0.039623	0.019732	0.	0.	0.	0.	0.	0.	0.	0.
-1.e9	5	2	13	7	10000	0.	0.	0.	0.446166	0.37116	0.000647	0.013288	0.011487	0.015673	0.054187	0.043541	0.033997	0.009854	0.	0.	0.	0.	0.	0.	0.
-7571.7278037550295	5	2	13	7	50000	0.	0.	0.	0.	0.	0.790917	0.026484	0.013341	0.002779	0.022087	0.039434	0.045977	0.039573	0.019408	0.	0.	0.	0.	0.	0.
-7978.987704688812	5	2	13	7	100000	0.	0.	0.	0.	0.	0.446157	0.371279	0.000614	0.013205	0.011579	0.015604	0.054381	0.043501	0.033954	0.009726	0.	0.	0.	0.	0.
-1.e9	5	2	13	8	1000	0.	0.434301	0.360819	0.000624	0.013435	0.011606	0.015465	0.0587	0.049711	0.042313	0.013026	0.	0.	0.	0.	0.	0.	0.	0.	0.
-1.e9	5	2	13	8	5000	0.	0.	0.	0.769983	0.026717	0.013356	0.002555	0.022158	0.042363	0.050066	0.047108	0.025694	0.	0.	0.	0.	0.	0.	0.	0.
-1.e9	5	2	13	8	10000	0.	0.	0.	0.43385	0.362293	0.000615	0.013602	0.011627	0.01549	0.058183	0.049473	0.041736	0.013131	0.	0.	0.	0.	0.	0.	0.
-7578.687013179801	5	2	13	8	50000	0.	0.	0.	0.	0.	0.769048	0.027054	0.013397	0.002464	0.022187	0.042601	0.050257	0.047633	0.025359	0.	0.	0.	0.	0.	0.
-7985.590275798941	5	2	13	8	100000	0.	0.	0.	0.	0.	0.434953	0.361025	0.000603	0.013479	0.011355	0.015332	0.058408	0.049596	0.04187	0.013379	0.	0.	0.	0.	0.
-1.e9	5	2	13	9	1000	0.	0.425644	0.353429	0.000545	0.013637	0.011398	0.015348	0.06118	0.053791	0.048945	0.016083	0.	0.	0.	0.	0.	0.	0.	0.	0.
-1.e9	5	2	13	9	5000	0.	0.	0.	0.753394	0.026545	0.01345	0.00244	0.021716	0.044484	0.053674	0.053888	0.030409	0.	0.	0.	0.	0.	0.	0.	0.
-1.e9	5	2	13	9	10000	0.	0.	0.	0.425397	0.354252	0.00055	0.013665	0.011476	0.015046	0.061029	0.054101	0.048414	0.01607	0.	0.	0.	0.	0.	0.	0.
-7578.150205696089	5	2	13	9	50000	0.	0.	0.	0.	0.	0.753237	0.027169	0.013441	0.002338	0.022265	0.044211	0.05308	0.053444	0.030815	0.	0.	0.	0.	0.	0.
-7985.542326508513	5	2	13	9	100000	0.	0.	0.	0.	0.	0.425886	0.353668	0.000573	0.013734	0.011561	0.014989	0.060703	0.054176	0.048752	0.015958	0.	0.	0.	0.	0.
-1.e9	5	2	13	10	1000	0.	0.419083	0.348366	0.000579	0.013705	0.011483	0.014984	0.062776	0.057009	0.053923	0.018092	0.	0.	0.	0.	0.	0.	0.	0.	0.
-1.e9	5	2	13	10	5000	0.	0.	0.	0.74071	0.026933	0.013627	0.002311	0.021665	0.046179	0.055449	0.058379	0.034747	0.	0.	0.	0.	0.	0.	0.	0.
-1.e9	5	2	13	10	10000	0.	0.	0.	0.418326	0.348445	0.000603	0.013805	0.011357	0.015035	0.063174	0.057429	0.053789	0.018037	0.	0.	0.	0.	0.	0.	0.
-7556.47576437195	5	2	13	10	50000	0.	0.	0.	0.	0.	0.740692	0.026983	0.013751	0.002392	0.021869	0.04571	0.055581	0.058204	0.034818	0.	0.	0.	0.	0.	0.
-8005.632139600608	5	2	13	10	100000	0.	0.	0.	0.	0.	0.419252	0.348247	0.000529	0.013997	0.011364	0.014859	0.063069	0.057166	0.053591	0.017926	0.	0.	0.	0.	0.
-1.e9	5	2	14	1	1000	0.	0.58155	0.413589	0.002177	0.00099	0.001338	0.000348	8.e-6	0.	0.	0.	0.	0.	0.	0.	0.	0.	0.	0.	0.
-1.e9	5	2	14	1	5000	0.	0.	0.	0.992929	0.004301	0.000918	0.00127	0.000511	0.000071	0.	0.	0.	0.	0.	0.	0.	0.	0.	0.	0.
-1.e9	5	2	14	1	10000	0.	0.	0.	0.582198	0.412811	0.002198	0.00105	0.001353	0.00038	0.00001	0.	0.	0.	0.	0.	0.	0.	0.	0.	0.
-1.e9	5	2	14	1	50000	0.	0.	0.	0.	0.	0.992984	0.004289	0.000943	0.00124	0.000483	0.000061	0.	0.	0.	0.	0.	0.	0.	0.	0.
-1.e9	5	2	14	1	100000	0.	0.	0.	0.	0.	0.582886	0.41213	0.002219	0.001056	0.001344	0.000351	0.000014	0.	0.	0.	0.	0.	0.	0.	0.
-1.e9	5	2	14	2	1000	0.	0.576713	0.411985	0.001545	0.002355	0.003499	0.003291	0.000585	0.000027	0.	0.	0.	0.	0.	0.	0.	0.	0.	0.	0.
-1.e9	5	2	14	2	5000	0.	0.	0.	0.983247	0.007015	0.00223	0.003302	0.002851	0.001245	0.00011	0.	0.	0.	0.	0.	0.	0.	0.	0.	0.
-1.e9	5	2	14	2	10000	0.	0.	0.	0.577666	0.410884	0.001552	0.002495	0.003492	0.003294	0.000603	0.000014	0.	0.	0.	0.	0.	0.	0.	0.	0.
-1.e9	5	2	14	2	50000	0.	0.	0.	0.	0.	0.983085	0.007089	0.002369	0.00341	0.002798	0.00116	0.000088	1.e-6	0.	0.	0.	0.	0.	0.	0.
-1.e9	5	2	14	2	100000	0.	0.	0.	0.	0.	0.576843	0.411673	0.001547	0.002452	0.003492	0.003426	0.00055	0.000017	0.	0.	0.	0.	0.	0.	0.
-1.e9	5	2	14	3	1000	0.	0.567453	0.404669	0.001184	0.004847	0.005147	0.008905	0.006413	0.001236	0.000134	0.000012	0.	0.	0.	0.	0.	0.	0.	0.	0.
-1.e9	5	2	14	3	5000	0.	0.	0.	0.960796	0.012489	0.004711	0.003573	0.008871	0.006149	0.003051	0.000339	0.000021	0.	0.	0.	0.	0.	0.	0.	0.
-1.e9	5	2	14	3	10000	0.	0.	0.	0.567211	0.404684	0.001115	0.004868	0.00527	0.008936	0.00656	0.001205	0.000142	9.e-6	0.	0.	0.	0.	0.	0.	0.
-9340.014216617958	5	2	14	3	50000	0.	0.	0.	0.	0.	0.960895	0.01241	0.004806	0.003503	0.008946	0.0062	0.0029	0.000323	0.000017	0.	0.	0.	0.	0.	0.
-9196.764003149983	5	2	14	3	100000	0.	0.	0.	0.	0.	0.566855	0.405316	0.001147	0.004763	0.005206	0.00877	0.006554	0.001246	0.000136	7.e-6	0.	0.	0.	0.	0.
-1.e9	5	2	14	4	1000	0.	0.545129	0.397329	0.000905	0.007621	0.007666	0.012718	0.01839	0.00754	0.002364	0.000338	0.	0.	0.	0.	0.	0.	0.	0.	0.
-1.e9	5	2	14	4	5000	0.	0.	0.	0.925907	0.017773	0.007462	0.003451	0.014626	0.014559	0.011706	0.003737	0.000779	0.	0.	0.	0.	0.	0.	0.	0.
-1.e9	5	2	14	4	10000	0.	0.	0.	0.545363	0.397695	0.000904	0.007563	0.007544	0.012538	0.01821	0.007471	0.002353	0.000359	0.	0.	0.	0.	0.	0.	0.
-8437.387354361821	5	2	14	4	50000	0.	0.	0.	0.	0.	0.925678	0.017806	0.007437	0.0033	0.014703	0.014649	0.011839	0.003796	0.000792	0.	0.	0.	0.	0.	0.
-8574.274064957506	5	2	14	4	100000	0.	0.	0.	0.	0.	0.544754	0.398098	0.000922	0.007657	0.007405	0.012462	0.018475	0.007603	0.002309	0.000315	0.	0.	0.	0.	0.
-1.e9	5	2	14	5	1000	0.	0.519991	0.386911	0.000779	0.009691	0.009285	0.014014	0.030594	0.017816	0.008977	0.001942	0.	0.	0.	0.	0.	0.	0.	0.	0.
-1.e9	5	2	14	5	5000	0.	0.	0.	0.886205	0.021343	0.009788	0.003082	0.017856	0.023002	0.022508	0.012221	0.003995	0.	0.	0.	0.	0.	0.	0.	0.
-1.e9	5	2	14	5	10000	0.	0.	0.	0.519196	0.387616	0.000731	0.009671	0.009141	0.013964	0.030869	0.017867	0.009076	0.001869	0.	0.	0.	0.	0.	0.	0.
-8024.950099257239	5	2	14	5	50000	0.	0.	0.	0.	0.	0.88606	0.021356	0.009577	0.003093	0.017727	0.023296	0.022826	0.012043	0.004022	0.	0.	0.	0.	0.	0.
-8293.48818828059	5	2	14	5	100000	0.	0.	0.	0.	0.	0.518096	0.388964	0.00081	0.009693	0.008951	0.013795	0.030994	0.017726	0.009012	0.001959	0.	0.	0.	0.	0.
-1.e9	5	2	14	6	1000	0.	0.494429	0.377284	0.000712	0.011233	0.010042	0.014651	0.040664	0.028103	0.018175	0.004707	0.	0.	0.	0.	0.	0.	0.	0.	0.
-1.e9	5	2	14	6	5000	0.	0.	0.	0.848534	0.023394	0.011143	0.002686	0.019704	0.030124	0.032187	0.022539	0.009689	0.	0.	0.	0.	0.	0.	0.	0.
-1.e9	5	2	14	6	10000	0.	0.	0.	0.49324	0.378026	0.000709	0.011139	0.010041	0.014534	0.041102	0.028438	0.018085	0.004686	0.	0.	0.	0.	0.	0.	0.
-7830.396190079686	5	2	14	6	50000	0.	0.	0.	0.	0.	0.849019	0.02332	0.010868	0.002838	0.019606	0.029872	0.032635	0.022522	0.00932	0.	0.	0.	0.	0.	0.
-8152.900396540696	5	2	14	6	100000	0.	0.	0.	0.	0.	0.49502	0.376618	0.000736	0.010961	0.009917	0.01464	0.04074	0.028626	0.018122	0.00462	0.	0.	0.	0.	0.
-1.e9	5	2	14	7	1000	0.	0.472376	0.368344	0.000687	0.012177	0.010633	0.014888	0.047954	0.037121	0.027878	0.007942	0.	0.	0.	0.	0.	0.	0.	0.	0.
-1.e9	5	2	14	7	5000	0.	0.	0.	0.817614	0.024566	0.011955	0.002646	0.020551	0.034816	0.039535	0.03257	0.015747	0.	0.	0.	0.	0.	0.	0.	0.
-1.e9	5	2	14	7	10000	0.	0.	0.	0.474793	0.367359	0.00067	0.012003	0.010537	0.014697	0.047371	0.036877	0.027632	0.008061	0.	0.	0.	0.	0.	0.	0.
-7722.232875606245	5	2	14	7	50000	0.	0.	0.	0.	0.	0.817023	0.024588	0.012382	0.002644	0.020394	0.034923	0.039487	0.032869	0.01569	0.	0.	0.	0.	0.	0.
-8085.787610777473	5	2	14	7	100000	0.	0.	0.	0.	0.	0.473593	0.367428	0.000651	0.012269	0.010421	0.014771	0.047807	0.036959	0.028261	0.00784	0.	0.	0.	0.	0.
-1.e9	5	2	14	8	1000	0.	0.457328	0.359212	0.000623	0.012591	0.010693	0.014668	0.053144	0.044075	0.03651	0.011156	0.	0.	0.	0.	0.	0.	0.	0.	0.
-1.e9	5	2	14	8	5000	0.	0.	0.	0.792056	0.025323	0.012535	0.002546	0.021042	0.038553	0.045073	0.041328	0.021544	0.	0.	0.	0.	0.	0.	0.	0.
-1.e9	5	2	14	8	10000	0.	0.	0.	0.456524	0.359622	0.000573	0.012718	0.011035	0.014804	0.052854	0.044056	0.036535	0.011279	0.	0.	0.	0.	0.	0.	0.
-7672.385971137444	5	2	14	8	50000	0.	0.	0.	0.	0.	0.791585	0.025519	0.012628	0.002482	0.021043	0.038469	0.045134	0.041277	0.021863	0.	0.	0.	0.	0.	0.
-8055.590713351829	5	2	14	8	100000	0.	0.	0.	0.	0.	0.457782	0.359057	0.000613	0.012599	0.010849	0.01485	0.05282	0.043996	0.036285	0.011149	0.	0.	0.	0.	0.
-1.e9	5	2	14	9	1000	0.	0.443703	0.353019	0.000612	0.01291	0.010909	0.014803	0.056729	0.049671	0.043483	0.014161	0.	0.	0.	0.	0.	0.	0.	0.	0.
-1.e9	5	2	14	9	5000	0.	0.	0.	0.771936	0.026097	0.012978	0.002424	0.02095	0.041403	0.049497	0.047705	0.02701	0.	0.	0.	0.	0.	0.	0.	0.
-1.e9	5	2	14	9	10000	0.	0.	0.	0.445504	0.352509	0.00057	0.01293	0.010973	0.014717	0.056862	0.048909	0.043073	0.013953	0.	0.	0.	0.	0.	0.	0.
-7638.411044904814	5	2	14	9	50000	0.	0.	0.	0.	0.	0.772461	0.025665	0.012862	0.002443	0.02107	0.041257	0.049173	0.04805	0.027019	0.	0.	0.	0.	0.	0.
-8038.024280294085	5	2	14	9	100000	0.	0.	0.	0.	0.	0.444381	0.35297	0.000605	0.013075	0.010907	0.014707	0.056456	0.049395	0.043523	0.013981	0.	0.	0.	0.	0.
-1.e9	5	2	14	10	1000	0.	0.434137	0.348183	0.000544	0.013233	0.010968	0.014598	0.05922	0.053289	0.049344	0.016484	0.	0.	0.	0.	0.	0.	0.	0.	0.
-1.e9	5	2	14	10	5000	0.	0.	0.	0.758012	0.025948	0.013035	0.002488	0.021135	0.043059	0.05166	0.053557	0.031106	0.	0.	0.	0.	0.	0.	0.	0.
-1.e9	5	2	14	10	10000	0.	0.	0.	0.43402	0.34801	0.000575	0.01327	0.011059	0.014463	0.059355	0.053363	0.049529	0.016356	0.	0.	0.	0.	0.	0.	0.
-7625.821647048962	5	2	14	10	50000	0.	0.	0.	0.	0.	0.756433	0.026056	0.013019	0.002343	0.021002	0.043699	0.052356	0.053747	0.031345	0.	0.	0.	0.	0.	0.
-8043.299007055501	5	2	14	10	100000	0.	0.	0.	0.	0.	0.434003	0.3486	0.000568	0.013107	0.011148	0.014408	0.059356	0.053181	0.049291	0.016338	0.	0.	0.	0.	0.
-1.e9	5	2	15	1	1000	0.	0.63748	0.360906	0.000482	0.000743	0.000331	0.000058	0.	0.	0.	0.	0.	0.	0.	0.	0.	0.	0.	0.	0.
-1.e9	5	2	15	1	5000	0.	0.	0.	0.997199	0.001693	0.000546	0.00036	0.000192	0.00001	0.	0.	0.	0.	0.	0.	0.	0.	0.	0.	0.
-1.e9	5	2	15	1	10000	0.	0.	0.	0.638391	0.359996	0.000498	0.000727	0.000333	0.000054	1.e-6	0.	0.	0.	0.	0.	0.	0.	0.	0.	0.
-1.e9	5	2	15	1	50000	0.	0.	0.	0.	0.	0.997179	0.0017	0.000557	0.000363	0.000186	0.000015	0.	0.	0.	0.	0.	0.	0.	0.	0.
-1.e9	5	2	15	1	100000	0.	0.	0.	0.	0.	0.637263	0.361152	0.000456	0.000764	0.000283	0.000081	1.e-6	0.	0.	0.	0.	0.	0.	0.	0.
-1.e9	5	2	15	2	1000	0.	0.638752	0.355936	0.001142	0.001107	0.001716	0.001205	0.00014	2.e-6	0.	0.	0.	0.	0.	0.	0.	0.	0.	0.	0.
-1.e9	5	2	15	2	5000	0.	0.	0.	0.991878	0.003889	0.000993	0.001786	0.001056	0.000373	0.000025	0.	0.	0.	0.	0.	0.	0.	0.	0.	0.
-1.e9	5	2	15	2	10000	0.	0.	0.	0.63888	0.355963	0.001114	0.001051	0.00169	0.001151	0.000147	4.e-6	0.	0.	0.	0.	0.	0.	0.	0.	0.
-1.e9	5	2	15	2	50000	0.	0.	0.	0.	0.	0.991903	0.003975	0.000995	0.001781	0.000965	0.000359	0.000022	0.	0.	0.	0.	0.	0.	0.	0.
-1.e9	5	2	15	2	100000	0.	0.	0.	0.	0.	0.639614	0.355169	0.001149	0.001058	0.001725	0.001137	0.000146	2.e-6	0.	0.	0.	0.	0.	0.	0.
-1.e9	5	2	15	3	1000	0.	0.620954	0.36303	0.001028	0.002949	0.00336	0.005269	0.002905	0.000461	0.000042	2.e-6	0.	0.	0.	0.	0.	0.	0.	0.	0.
-1.e9	5	2	15	3	5000	0.	0.	0.	0.977364	0.007748	0.002929	0.00276	0.00488	0.003023	0.001206	0.000086	4.e-6	0.	0.	0.	0.	0.	0.	0.	0.
-1.e9	5	2	15	3	10000	0.	0.	0.	0.621725	0.362392	0.000988	0.002974	0.003368	0.005118	0.002947	0.000458	0.000028	2.e-6	0.	0.	0.	0.	0.	0.	0.
-10329.069670680798	5	2	15	3	50000	0.	0.	0.	0.	0.	0.97733	0.00791	0.002841	0.002638	0.004879	0.003055	0.001244	0.000098	5.e-6	0.	0.	0.	0.	0.	0.
-9971.995097056586	5	2	15	3	100000	0.	0.	0.	0.	0.	0.621307	0.362879	0.00096	0.003084	0.003361	0.005041	0.002885	0.000448	0.000034	1.e-6	0.	0.	0.	0.	0.
-1.e9	5	2	15	4	1000	0.	0.591417	0.370374	0.000831	0.005503	0.005595	0.009181	0.011576	0.004261	0.001098	0.000164	0.	0.	0.	0.	0.	0.	0.	0.	0.
-1.e9	5	2	15	4	5000	0.	0.	0.	0.949389	0.013188	0.005361	0.002895	0.010404	0.00953	0.006923	0.001959	0.000351	0.	0.	0.	0.	0.	0.	0.	0.
-1.e9	5	2	15	4	10000	0.	0.	0.	0.591754	0.369841	0.000908	0.005562	0.005598	0.009316	0.011568	0.004177	0.001134	0.000142	0.	0.	0.	0.	0.	0.	0.
-9019.09742861006	5	2	15	4	50000	0.	0.	0.	0.	0.	0.949408	0.013265	0.005475	0.002857	0.010316	0.009536	0.006922	0.001887	0.000334	0.	0.	0.	0.	0.	0.
-9053.33470128835	5	2	15	4	100000	0.	0.	0.	0.	0.	0.592158	0.369603	0.000866	0.005479	0.005559	0.009358	0.01143	0.004242	0.001152	0.000153	0.	0.	0.	0.	0.
-1.e9	5	2	15	5	1000	0.	0.55912	0.370627	0.000755	0.007808	0.007599	0.011826	0.022828	0.012589	0.005718	0.00113	0.	0.	0.	0.	0.	0.	0.	0.	0.
-1.e9	5	2	15	5	5000	0.	0.	0.	0.912952	0.017642	0.007626	0.002903	0.014652	0.017479	0.016269	0.008068	0.002409	0.	0.	0.	0.	0.	0.	0.	0.
-1.e9	5	2	15	5	10000	0.	0.	0.	0.558542	0.371698	0.000767	0.007705	0.007567	0.011598	0.022885	0.012485	0.005619	0.001134	0.	0.	0.	0.	0.	0.	0.
-8386.524858946403	5	2	15	5	50000	0.	0.	0.	0.	0.	0.912921	0.017864	0.007755	0.00286	0.014461	0.017181	0.016553	0.007972	0.002433	0.	0.	0.	0.	0.	0.
-8582.765546255254	5	2	15	5	100000	0.	0.	0.	0.	0.	0.558811	0.371377	0.000797	0.007719	0.007596	0.01164	0.022729	0.012408	0.005835	0.001088	0.	0.	0.	0.	0.
-1.e9	5	2	15	6	1000	0.	0.528036	0.366965	0.000731	0.009639	0.008743	0.01316	0.033256	0.022596	0.013555	0.003319	0.	0.	0.	0.	0.	0.	0.	0.	0.
-1.e9	5	2	15	6	5000	0.	0.	0.	0.875621	0.020376	0.009531	0.00268	0.017208	0.024509	0.026155	0.017087	0.006833	0.	0.	0.	0.	0.	0.	0.	0.
-1.e9	5	2	15	6	10000	0.	0.	0.	0.52832	0.367031	0.00072	0.009618	0.008784	0.013171	0.033352	0.02216	0.013541	0.003303	0.	0.	0.	0.	0.	0.	0.
-8061.174653147617	5	2	15	6	50000	0.	0.	0.	0.	0.	0.874866	0.020323	0.009714	0.002673	0.017315	0.024546	0.026187	0.017384	0.006992	0.	0.	0.	0.	0.	0.
-8340.037900346728	5	2	15	6	100000	0.	0.	0.	0.	0.	0.527302	0.367383	0.00067	0.009593	0.00903	0.013263	0.033561	0.022064	0.0137	0.003434	0.	0.	0.	0.	0.
-1.e9	5	2	15	7	1000	0.	0.501408	0.36163	0.000721	0.010836	0.009682	0.013578	0.042006	0.03147	0.022449	0.00622	0.	0.	0.	0.	0.	0.	0.	0.	0.
-1.e9	5	2	15	7	5000	0.	0.	0.	0.840779	0.022397	0.010678	0.002702	0.018779	0.030722	0.034484	0.027002	0.012457	0.	0.	0.	0.	0.	0.	0.	0.
-1.e9	5	2	15	7	10000	0.	0.	0.	0.500241	0.362213	0.000712	0.010846	0.009928	0.013821	0.041993	0.031248	0.022702	0.006296	0.	0.	0.	0.	0.	0.	0.
-7875.1273660364695	5	2	15	7	50000	0.	0.	0.	0.	0.	0.840775	0.022487	0.010949	0.002606	0.018726	0.030653	0.034635	0.026638	0.012531	0.	0.	0.	0.	0.	0.
-8229.855603714637	5	2	15	7	100000	0.	0.	0.	0.	0.	0.501354	0.361963	0.000636	0.010763	0.009624	0.013706	0.042189	0.031054	0.022456	0.006255	0.	0.	0.	0.	0.
-1.e9	5	2	15	8	1000	0.	0.478965	0.357589	0.000607	0.011695	0.01018	0.013893	0.047855	0.038826	0.031073	0.009317	0.	0.	0.	0.	0.	0.	0.	0.	0.
-1.e9	5	2	15	8	5000	0.	0.	0.	0.813692	0.023843	0.01157	0.002491	0.019297	0.03521	0.040372	0.035534	0.017991	0.	0.	0.	0.	0.	0.	0.	0.
-1.e9	5	2	15	8	10000	0.	0.	0.	0.480723	0.355726	0.000624	0.011705	0.010139	0.013953	0.04779	0.038646	0.031404	0.00929	0.	0.	0.	0.	0.	0.	0.
-7775.293910752569	5	2	15	8	50000	0.	0.	0.	0.	0.	0.813125	0.023899	0.011738	0.002537	0.019504	0.034901	0.040418	0.035684	0.018194	0.	0.	0.	0.	0.	0.
-8148.699022413547	5	2	15	8	100000	0.	0.	0.	0.	0.	0.480521	0.356324	0.000616	0.011639	0.010199	0.014143	0.047711	0.038718	0.030896	0.009233	0.	0.	0.	0.	0.
-1.e9	5	2	15	9	1000	0.	0.463693	0.351324	0.000605	0.012226	0.010539	0.014141	0.052073	0.044691	0.038394	0.012314	0.	0.	0.	0.	0.	0.	0.	0.	0.
-1.e9	5	2	15	9	5000	0.	0.	0.	0.790961	0.024521	0.012225	0.002372	0.019998	0.038285	0.045032	0.043018	0.023588	0.	0.	0.	0.	0.	0.	0.	0.
-1.e9	5	2	15	9	10000	0.	0.	0.	0.463459	0.35124	0.000538	0.012124	0.010438	0.014133	0.052849	0.044546	0.03829	0.012383	0.	0.	0.	0.	0.	0.	0.
-7738.421901008732	5	2	15	9	50000	0.	0.	0.	0.	0.	0.790643	0.024703	0.01216	0.00232	0.020054	0.038498	0.045144	0.04288	0.023598	0.	0.	0.	0.	0.	0.
-8124.9425931514725	5	2	15	9	100000	0.	0.	0.	0.	0.	0.463564	0.351204	0.000559	0.012162	0.010506	0.014259	0.052265	0.044651	0.038524	0.012306	0.	0.	0.	0.	0.
-1.e9	5	2	15	10	1000	0.	0.450629	0.346704	0.00057	0.012596	0.010827	0.014141	0.055893	0.048998	0.044943	0.014699	0.	0.	0.	0.	0.	0.	0.	0.	0.
-1.e9	5	2	15	10	5000	0.	0.	0.	0.772858	0.024972	0.012622	0.002377	0.020104	0.040849	0.048859	0.049276	0.028083	0.	0.	0.	0.	0.	0.	0.	0.
-1.e9	5	2	15	10	10000	0.	0.	0.	0.451165	0.346467	0.000524	0.012527	0.010597	0.014112	0.055756	0.049142	0.044955	0.014755	0.	0.	0.	0.	0.	0.	0.
-7672.426516171579	5	2	15	10	50000	0.	0.	0.	0.	0.	0.773308	0.025226	0.012621	0.002442	0.020295	0.040457	0.048629	0.049038	0.027984	0.	0.	0.	0.	0.	0.
-8085.608181002109	5	2	15	10	100000	0.	0.	0.	0.	0.	0.449855	0.347774	0.00057	0.012576	0.010846	0.014184	0.055811	0.04913	0.044656	0.014598	0.	0.	0.	0.	0.
-1.e9	5	3	5	1	1000	0.	0.07125	0.243501	0.	0.03704	0.007548	0.000561	0.238479	0.336	0.065533	0.000088	0.	0.	0.	0.	0.	0.	0.	0.	0.
-1.e9	5	3	5	1	5000	0.	0.	0.	0.256762	0.058109	0.036531	0.	0.008377	0.144151	0.313657	0.18071	0.001703	0.	0.	0.	0.	0.	0.	0.	0.
-1.e9	5	3	5	1	10000	0.	0.	0.	0.071305	0.244435	0.	0.036516	0.00767	0.00056	0.237755	0.335716	0.06595	0.000093	0.	0.	0.	0.	0.	0.	0.
-1.e9	5	3	5	1	50000	0.	0.	0.	0.	0.	0.257153	0.057673	0.036309	0.	0.008231	0.143982	0.314576	0.180293	0.001783	0.	0.	0.	0.	0.	0.
-1.e9	5	3	5	1	100000	0.	0.	0.	0.	0.	0.071422	0.243844	0.	0.036807	0.007681	0.000563	0.238348	0.335314	0.065933	0.000088	0.	0.	0.	0.	0.
-1.e9	5	3	5	2	1000	0.	0.084837	0.234352	2.e-6	0.027545	0.017655	0.013137	0.202905	0.254351	0.147743	0.017473	0.	0.	0.	0.	0.	0.	0.	0.	0.
-1.e9	5	3	5	2	5000	0.	0.	0.	0.278222	0.041424	0.027691	0.00015	0.028478	0.129765	0.235707	0.210761	0.047802	0.	0.	0.	0.	0.	0.	0.	0.
-1.e9	5	3	5	2	10000	0.	0.	0.	0.085112	0.233789	3.e-6	0.027624	0.017632	0.013379	0.203223	0.254676	0.147038	0.017524	0.	0.	0.	0.	0.	0.	0.
-7909.738348589087	5	3	5	2	50000	0.	0.	0.	0.	0.	0.278327	0.041597	0.028197	0.000161	0.028644	0.129993	0.234082	0.211127	0.047872	0.	0.	0.	0.	0.	0.
-8643.371749985765	5	3	5	2	100000	0.	0.	0.	0.	0.	0.08444	0.234372	5.e-6	0.027712	0.017523	0.013165	0.202305	0.255456	0.14757	0.017452	0.	0.	0.	0.	0.
-1.e9	5	3	5	3	1000	0.	0.106528	0.24881	0.000139	0.023622	0.01818	0.024214	0.17395	0.202492	0.164564	0.037501	0.	0.	0.	0.	0.	0.	0.	0.	0.
-1.e9	5	3	5	3	5000	0.	0.	0.	0.315419	0.04058	0.023643	0.001608	0.035406	0.117946	0.186271	0.196176	0.082951	0.	0.	0.	0.	0.	0.	0.	0.
-1.e9	5	3	5	3	10000	0.	0.	0.	0.106836	0.248361	0.00015	0.023422	0.018125	0.02467	0.174359	0.202066	0.16435	0.037661	0.	0.	0.	0.	0.	0.	0.
-6887.470978319251	5	3	5	3	50000	0.	0.	0.	0.	0.	0.314918	0.040334	0.023667	0.001652	0.0352	0.118396	0.186489	0.195779	0.083565	0.	0.	0.	0.	0.	0.
-7693.180429578955	5	3	5	3	100000	0.	0.	0.	0.	0.	0.106949	0.249424	0.00015	0.023597	0.018031	0.024734	0.173041	0.202093	0.164438	0.037543	0.	0.	0.	0.	0.
-1.e9	5	3	5	4	1000	0.	0.134429	0.268116	0.000585	0.022003	0.018182	0.029758	0.153042	0.170951	0.158428	0.044506	0.	0.	0.	0.	0.	0.	0.	0.	0.
-1.e9	5	3	5	4	5000	0.	0.	0.	0.363936	0.039161	0.02189	0.003559	0.037013	0.107179	0.157599	0.17646	0.093203	0.	0.	0.	0.	0.	0.	0.	0.
-1.e9	5	3	5	4	10000	0.	0.	0.	0.134089	0.268284	0.000593	0.022009	0.018267	0.029182	0.153331	0.170913	0.15857	0.044762	0.	0.	0.	0.	0.	0.	0.
-6585.402904578383	5	3	5	4	50000	0.	0.	0.	0.	0.	0.364307	0.03935	0.021862	0.003634	0.03687	0.106929	0.157531	0.175946	0.093571	0.	0.	0.	0.	0.	0.
-7339.164723715005	5	3	5	4	100000	0.	0.	0.	0.	0.	0.13404	0.268817	0.000566	0.021852	0.018078	0.03003	0.152512	0.170394	0.158277	0.045434	0.	0.	0.	0.	0.
-1.e9	5	3	5	5	1000	0.	0.16484	0.285515	0.001025	0.020377	0.018006	0.031222	0.136321	0.148826	0.148227	0.045641	0.	0.	0.	0.	0.	0.	0.	0.	0.
-1.e9	5	3	5	5	5000	0.	0.	0.	0.411947	0.038366	0.020214	0.004925	0.036276	0.098264	0.137696	0.158908	0.093404	0.	0.	0.	0.	0.	0.	0.	0.
-1.e9	5	3	5	5	10000	0.	0.	0.	0.16412	0.284607	0.001067	0.02053	0.018138	0.031051	0.137341	0.148715	0.148537	0.045894	0.	0.	0.	0.	0.	0.	0.
-6511.9688352749135	5	3	5	5	50000	0.	0.	0.	0.	0.	0.411357	0.038067	0.020401	0.00492	0.036585	0.098453	0.137437	0.159317	0.093463	0.	0.	0.	0.	0.	0.
-7204.38651895955	5	3	5	5	100000	0.	0.	0.	0.	0.	0.164373	0.28461	0.001027	0.020183	0.01825	0.031213	0.137535	0.149	0.147962	0.045847	0.	0.	0.	0.	0.
-1.e9	5	3	5	6	1000	0.	0.194238	0.296256	0.00143	0.019357	0.017708	0.03078	0.124505	0.133478	0.137318	0.04493	0.	0.	0.	0.	0.	0.	0.	0.	0.
-1.e9	5	3	5	6	5000	0.	0.	0.	0.455412	0.03656	0.019103	0.00601	0.035138	0.089603	0.123817	0.144903	0.089454	0.	0.	0.	0.	0.	0.	0.	0.
-1.e9	5	3	5	6	10000	0.	0.	0.	0.193663	0.296622	0.001399	0.019454	0.017996	0.030804	0.12447	0.133417	0.137475	0.0447	0.	0.	0.	0.	0.	0.	0.
-6502.8446218281315	5	3	5	6	50000	0.	0.	0.	0.	0.	0.454909	0.036386	0.019167	0.006028	0.034958	0.089908	0.12416	0.145046	0.089438	0.	0.	0.	0.	0.	0.
-7166.792459874549	5	3	5	6	100000	0.	0.	0.	0.	0.	0.194601	0.297111	0.001349	0.019352	0.017722	0.031132	0.124547	0.133185	0.136701	0.0443	0.	0.	0.	0.	0.
-1.e9	5	3	5	7	1000	0.	0.220155	0.304776	0.001616	0.018345	0.017147	0.030375	0.114829	0.121889	0.127882	0.042986	0.	0.	0.	0.	0.	0.	0.	0.	0.
-1.e9	5	3	5	7	5000	0.	0.	0.	0.491288	0.035156	0.018023	0.006532	0.033217	0.083495	0.113021	0.133263	0.086005	0.	0.	0.	0.	0.	0.	0.	0.
-1.e9	5	3	5	7	10000	0.	0.	0.	0.220257	0.304181	0.001633	0.018632	0.016972	0.030512	0.114471	0.122296	0.128013	0.043033	0.	0.	0.	0.	0.	0.	0.
-6548.242242979395	5	3	5	7	50000	0.	0.	0.	0.	0.	0.491316	0.035208	0.017651	0.006436	0.033487	0.084065	0.11254	0.133332	0.085965	0.	0.	0.	0.	0.	0.
-7140.9964177889815	5	3	5	7	100000	0.	0.	0.	0.	0.	0.220332	0.304501	0.001688	0.018663	0.017405	0.030642	0.114937	0.121199	0.128037	0.042596	0.	0.	0.	0.	0.
-1.e9	5	3	5	8	1000	0.	0.241704	0.309562	0.001847	0.017532	0.017033	0.029744	0.107173	0.113486	0.12087	0.041049	0.	0.	0.	0.	0.	0.	0.	0.	0.
-1.e9	5	3	5	8	5000	0.	0.	0.	0.51923	0.033948	0.017123	0.006705	0.03233	0.078981	0.104716	0.125604	0.081363	0.	0.	0.	0.	0.	0.	0.	0.
-1.e9	5	3	5	8	10000	0.	0.	0.	0.241486	0.309484	0.001837	0.017461	0.016786	0.029716	0.107268	0.113396	0.121322	0.041244	0.	0.	0.	0.	0.	0.	0.
-6593.769209590273	5	3	5	8	50000	0.	0.	0.	0.	0.	0.518334	0.033949	0.017451	0.006561	0.032235	0.078596	0.105357	0.125506	0.082011	0.	0.	0.	0.	0.	0.
-7169.632791379581	5	3	5	8	100000	0.	0.	0.	0.	0.	0.241502	0.308789	0.001764	0.017766	0.017053	0.029796	0.107837	0.11354	0.120419	0.041534	0.	0.	0.	0.	0.
-1.e9	5	3	5	9	1000	0.	0.259113	0.312876	0.001865	0.017287	0.016865	0.028908	0.10142	0.106883	0.1153	0.039483	0.	0.	0.	0.	0.	0.	0.	0.	0.
-1.e9	5	3	5	9	5000	0.	0.	0.	0.540442	0.03278	0.016509	0.006817	0.031154	0.075038	0.099684	0.119064	0.078512	0.	0.	0.	0.	0.	0.	0.	0.
-1.e9	5	3	5	9	10000	0.	0.	0.	0.258216	0.313042	0.00196	0.017039	0.016538	0.029076	0.101747	0.107204	0.115312	0.039866	0.	0.	0.	0.	0.	0.	0.
-6626.512210122516	5	3	5	9	50000	0.	0.	0.	0.	0.	0.539942	0.033101	0.016528	0.006906	0.030938	0.075489	0.099383	0.118972	0.078741	0.	0.	0.	0.	0.	0.
-7187.429264308482	5	3	5	9	100000	0.	0.	0.	0.	0.	0.258366	0.312564	0.001907	0.017227	0.016635	0.02896	0.101521	0.107138	0.115721	0.039961	0.	0.	0.	0.	0.
-1.e9	5	3	5	10	1000	0.	0.2723	0.315371	0.001912	0.016476	0.01595	0.028295	0.097825	0.102059	0.111062	0.03875	0.	0.	0.	0.	0.	0.	0.	0.	0.
-1.e9	5	3	5	10	5000	0.	0.	0.	0.558057	0.032034	0.015947	0.006694	0.030235	0.072522	0.094405	0.114216	0.07589	0.	0.	0.	0.	0.	0.	0.	0.
-1.e9	5	3	5	10	10000	0.	0.	0.	0.273199	0.31513	0.002008	0.016473	0.016137	0.028373	0.097016	0.102028	0.110814	0.038822	0.	0.	0.	0.	0.	0.	0.
-6658.032858009888	5	3	5	10	50000	0.	0.	0.	0.	0.	0.557278	0.032427	0.015876	0.007049	0.030314	0.07231	0.094848	0.113974	0.075924	0.	0.	0.	0.	0.	0.
-7233.98704372422	5	3	5	10	100000	0.	0.	0.	0.	0.	0.272326	0.315118	0.001887	0.016441	0.016078	0.028375	0.09744	0.102424	0.111233	0.038678	0.	0.	0.	0.	0.
-1.e9	5	3	6	1	1000	0.	0.122702	0.279011	0.	0.060293	0.034546	0.007268	0.262358	0.222569	0.011253	0.	0.	0.	0.	0.	0.	0.	0.	0.	0.
-1.e9	5	3	6	1	5000	0.	0.	0.	0.359033	0.04295	0.060561	0.	0.041706	0.139786	0.294243	0.06167	0.000051	0.	0.	0.	0.	0.	0.	0.	0.
-1.e9	5	3	6	1	10000	0.	0.	0.	0.123163	0.27867	0.	0.060376	0.034267	0.007096	0.263064	0.222182	0.011182	0.	0.	0.	0.	0.	0.	0.	0.
-1.e9	5	3	6	1	50000	0.	0.	0.	0.	0.	0.357671	0.04281	0.060117	0.	0.041473	0.140138	0.295723	0.062015	0.000053	0.	0.	0.	0.	0.	0.
-1.e9	5	3	6	1	100000	0.	0.	0.	0.	0.	0.122771	0.278873	0.	0.060126	0.0347	0.007311	0.262839	0.222066	0.011313	1.e-6	0.	0.	0.	0.	0.
-1.e9	5	3	6	2	1000	0.	0.125518	0.28995	0.000014	0.032697	0.025796	0.027988	0.213222	0.205082	0.074112	0.005621	0.	0.	0.	0.	0.	0.	0.	0.	0.
-1.e9	5	3	6	2	5000	0.	0.	0.	0.365154	0.050429	0.032738	0.000667	0.04804	0.131666	0.226517	0.127544	0.017245	0.	0.	0.	0.	0.	0.	0.	0.
-1.e9	5	3	6	2	10000	0.	0.	0.	0.125379	0.290422	0.000021	0.032586	0.02613	0.027839	0.212293	0.205395	0.074147	0.005788	0.	0.	0.	0.	0.	0.	0.
-6951.507404826497	5	3	6	2	50000	0.	0.	0.	0.	0.	0.365257	0.05044	0.032632	0.000674	0.047612	0.131447	0.225949	0.128232	0.017757	0.	0.	0.	0.	0.	0.
-7814.715517502742	5	3	6	2	100000	0.	0.	0.	0.	0.	0.125914	0.289498	0.000013	0.032798	0.026025	0.027803	0.212025	0.205613	0.074776	0.005535	0.	0.	0.	0.	0.
-1.e9	5	3	6	3	1000	0.	0.141034	0.292133	0.000342	0.026222	0.021589	0.034566	0.17368	0.174943	0.113481	0.02201	0.	0.	0.	0.	0.	0.	0.	0.	0.
-1.e9	5	3	6	3	5000	0.	0.	0.	0.387514	0.046099	0.025638	0.00303	0.045095	0.117015	0.177495	0.146925	0.051189	0.	0.	0.	0.	0.	0.	0.	0.
-1.e9	5	3	6	3	10000	0.	0.	0.	0.140276	0.292965	0.000342	0.026114	0.021653	0.034433	0.173593	0.174724	0.114006	0.021894	0.	0.	0.	0.	0.	0.	0.
-6433.803809212937	5	3	6	3	50000	0.	0.	0.	0.	0.	0.38663	0.045855	0.026098	0.00319	0.044614	0.117424	0.177985	0.147083	0.051121	0.	0.	0.	0.	0.	0.
-7192.083677834648	5	3	6	3	100000	0.	0.	0.	0.	0.	0.140102	0.291774	0.000358	0.025964	0.0217	0.034747	0.174075	0.175209	0.113889	0.022182	0.	0.	0.	0.	0.
-1.e9	5	3	6	4	1000	0.	0.163688	0.300585	0.000914	0.022756	0.020072	0.035365	0.148681	0.151759	0.12408	0.0321	0.	0.	0.	0.	0.	0.	0.	0.	0.
-1.e9	5	3	6	4	5000	0.	0.	0.	0.42241	0.042416	0.022673	0.005139	0.041598	0.104325	0.149074	0.144244	0.068121	0.	0.	0.	0.	0.	0.	0.	0.
-1.e9	5	3	6	4	10000	0.	0.	0.	0.164706	0.29967	0.000941	0.0228	0.020572	0.035582	0.148177	0.151334	0.124165	0.032053	0.	0.	0.	0.	0.	0.	0.
-6371.813476375998	5	3	6	4	50000	0.	0.	0.	0.	0.	0.422347	0.042161	0.022528	0.00497	0.041805	0.104537	0.148884	0.144688	0.06808	0.	0.	0.	0.	0.	0.
-7064.754867154174	5	3	6	4	100000	0.	0.	0.	0.	0.	0.163931	0.299772	0.000911	0.022813	0.020228	0.035522	0.148541	0.152258	0.123916	0.032108	0.	0.	0.	0.	0.
-1.e9	5	3	6	5	1000	0.	0.191313	0.307716	0.00137	0.02107	0.018965	0.034284	0.131275	0.134678	0.123067	0.036262	0.	0.	0.	0.	0.	0.	0.	0.	0.
-1.e9	5	3	6	5	5000	0.	0.	0.	0.461101	0.039007	0.020896	0.006093	0.038352	0.093872	0.129616	0.136278	0.074785	0.	0.	0.	0.	0.	0.	0.	0.
-1.e9	5	3	6	5	10000	0.	0.	0.	0.191465	0.307817	0.001373	0.02099	0.019225	0.034292	0.130601	0.135148	0.123041	0.036048	0.	0.	0.	0.	0.	0.	0.
-6400.9824866366835	5	3	6	5	50000	0.	0.	0.	0.	0.	0.461122	0.039089	0.020488	0.006149	0.038209	0.09453	0.129763	0.136144	0.074506	0.	0.	0.	0.	0.	0.
-7033.976125328859	5	3	6	5	100000	0.	0.	0.	0.	0.	0.191434	0.307104	0.00138	0.020873	0.019483	0.034615	0.131	0.134998	0.12274	0.036373	0.	0.	0.	0.	0.
-1.e9	5	3	6	6	1000	0.	0.217421	0.312843	0.00163	0.019512	0.018382	0.03285	0.119389	0.122017	0.118766	0.03719	0.	0.	0.	0.	0.	0.	0.	0.	0.
-1.e9	5	3	6	6	5000	0.	0.	0.	0.494964	0.037059	0.019356	0.006852	0.036174	0.08584	0.116089	0.127959	0.075707	0.	0.	0.	0.	0.	0.	0.	0.
-1.e9	5	3	6	6	10000	0.	0.	0.	0.217814	0.313731	0.001647	0.019617	0.018257	0.03264	0.119013	0.121809	0.118462	0.03701	0.	0.	0.	0.	0.	0.	0.
-6457.772503261472	5	3	6	6	50000	0.	0.	0.	0.	0.	0.495444	0.036913	0.01895	0.006648	0.036109	0.086672	0.11693	0.127363	0.074971	0.	0.	0.	0.	0.	0.
-7084.622236743409	5	3	6	6	100000	0.	0.	0.	0.	0.	0.217839	0.312966	0.001642	0.019274	0.018049	0.032806	0.118749	0.122522	0.119158	0.036995	0.	0.	0.	0.	0.
-1.e9	5	3	6	7	1000	0.	0.240178	0.316466	0.001826	0.018321	0.01748	0.031254	0.109713	0.113008	0.114442	0.037312	0.	0.	0.	0.	0.	0.	0.	0.	0.
-1.e9	5	3	6	7	5000	0.	0.	0.	0.523521	0.035198	0.018166	0.006937	0.033931	0.080116	0.106877	0.12054	0.074714	0.	0.	0.	0.	0.	0.	0.	0.
-1.e9	5	3	6	7	10000	0.	0.	0.	0.240857	0.316125	0.001827	0.018337	0.017525	0.031209	0.110062	0.113029	0.113861	0.037168	0.	0.	0.	0.	0.	0.	0.
-6524.320379395144	5	3	6	7	50000	0.	0.	0.	0.	0.	0.522983	0.035476	0.018027	0.006868	0.033798	0.080961	0.106882	0.120719	0.074286	0.	0.	0.	0.	0.	0.
-7106.953070175813	5	3	6	7	100000	0.	0.	0.	0.	0.	0.240378	0.316027	0.001813	0.018541	0.017607	0.031307	0.109582	0.113209	0.114098	0.037438	0.	0.	0.	0.	0.
-1.e9	5	3	6	8	1000	0.	0.258485	0.319192	0.001922	0.01745	0.017127	0.030135	0.103329	0.106054	0.109518	0.036788	0.	0.	0.	0.	0.	0.	0.	0.	0.
-1.e9	5	3	6	8	5000	0.	0.	0.	0.544737	0.034004	0.017193	0.006914	0.032285	0.075682	0.100568	0.115272	0.073345	0.	0.	0.	0.	0.	0.	0.	0.
-1.e9	5	3	6	8	10000	0.	0.	0.	0.25816	0.31915	0.002011	0.017181	0.017062	0.030192	0.102764	0.106534	0.110111	0.036835	0.	0.	0.	0.	0.	0.	0.
-6582.59075981198	5	3	6	8	50000	0.	0.	0.	0.	0.	0.544778	0.033909	0.01704	0.006974	0.032429	0.076345	0.099998	0.115371	0.073156	0.	0.	0.	0.	0.	0.
-7150.39274386492	5	3	6	8	100000	0.	0.	0.	0.	0.	0.25873	0.31834	0.001917	0.01757	0.017014	0.029961	0.102809	0.106708	0.110234	0.036717	0.	0.	0.	0.	0.
-1.e9	5	3	6	9	1000	0.	0.273717	0.320018	0.00202	0.016854	0.016564	0.029067	0.098181	0.101017	0.106259	0.036303	0.	0.	0.	0.	0.	0.	0.	0.	0.
-1.e9	5	3	6	9	5000	0.	0.	0.	0.561927	0.032929	0.0164	0.007144	0.031257	0.072567	0.09469	0.110706	0.07238	0.	0.	0.	0.	0.	0.	0.	0.
-1.e9	5	3	6	9	10000	0.	0.	0.	0.272458	0.320019	0.002024	0.016741	0.016483	0.029276	0.098328	0.101354	0.106588	0.036729	0.	0.	0.	0.	0.	0.	0.
-6624.945874633358	5	3	6	9	50000	0.	0.	0.	0.	0.	0.56246	0.033094	0.0165	0.00715	0.031092	0.072779	0.09464	0.110517	0.071768	0.	0.	0.	0.	0.	0.
-7172.177672117659	5	3	6	9	100000	0.	0.	0.	0.	0.	0.272186	0.320173	0.002035	0.016893	0.016704	0.029192	0.098501	0.101482	0.106633	0.036201	0.	0.	0.	0.	0.
-1.e9	5	3	6	10	1000	0.	0.284431	0.321252	0.002052	0.016125	0.016062	0.028273	0.094392	0.097411	0.104076	0.035926	0.	0.	0.	0.	0.	0.	0.	0.	0.
-1.e9	5	3	6	10	5000	0.	0.	0.	0.576292	0.03206	0.015793	0.007006	0.030214	0.069698	0.090985	0.107038	0.070914	0.	0.	0.	0.	0.	0.	0.	0.
-1.e9	5	3	6	10	10000	0.	0.	0.	0.285086	0.320685	0.002037	0.016371	0.016164	0.028503	0.094241	0.097935	0.103112	0.035866	0.	0.	0.	0.	0.	0.	0.
-6667.528007429094	5	3	6	10	50000	0.	0.	0.	0.	0.	0.575338	0.032329	0.01569	0.007173	0.030274	0.070121	0.091088	0.107356	0.070631	0.	0.	0.	0.	0.	0.
-7213.032601007858	5	3	6	10	100000	0.	0.	0.	0.	0.	0.284905	0.3204	0.00208	0.016144	0.01613	0.028566	0.094746	0.09736	0.104117	0.035552	0.	0.	0.	0.	0.
-1.e9	5	3	7	1	1000	0.	0.176921	0.334773	0.	0.036652	0.056627	0.038513	0.245341	0.110155	0.001018	0.	0.	0.	0.	0.	0.	0.	0.	0.	0.
-1.e9	5	3	7	1	5000	0.	0.	0.	0.462915	0.048783	0.036692	9.e-6	0.091569	0.134914	0.211905	0.013211	2.e-6	0.	0.	0.	0.	0.	0.	0.	0.
-1.e9	5	3	7	1	10000	0.	0.	0.	0.176933	0.334697	0.	0.037164	0.057096	0.038134	0.245149	0.109768	0.001059	0.	0.	0.	0.	0.	0.	0.	0.
-8494.557050707703	5	3	7	1	50000	0.	0.	0.	0.	0.	0.462541	0.048977	0.037143	9.e-6	0.091472	0.134025	0.212273	0.013559	1.e-6	0.	0.	0.	0.	0.	0.
-1.e9	5	3	7	1	100000	0.	0.	0.	0.	0.	0.177089	0.334034	0.	0.036913	0.057192	0.037849	0.245665	0.110242	0.001016	0.	0.	0.	0.	0.	0.
-1.e9	5	3	7	2	1000	0.	0.170548	0.343802	0.000096	0.032605	0.030345	0.048307	0.199726	0.142394	0.03073	0.001447	0.	0.	0.	0.	0.	0.	0.	0.	0.
-1.e9	5	3	7	2	5000	0.	0.	0.	0.457133	0.057996	0.032361	0.002093	0.066003	0.126184	0.188317	0.064839	0.005074	0.	0.	0.	0.	0.	0.	0.	0.
-1.e9	5	3	7	2	10000	0.	0.	0.	0.169515	0.345355	0.000082	0.032597	0.030598	0.048147	0.199497	0.141897	0.030841	0.001471	0.	0.	0.	0.	0.	0.	0.
-6303.719089445795	5	3	7	2	50000	0.	0.	0.	0.	0.	0.456755	0.057927	0.032811	0.002097	0.065801	0.125591	0.188938	0.06498	0.0051	0.	0.	0.	0.	0.	0.
-7070.331160891726	5	3	7	2	100000	0.	0.	0.	0.	0.	0.169962	0.34436	0.000086	0.032626	0.030757	0.048252	0.200106	0.141985	0.030475	0.001391	0.	0.	0.	0.	0.
-1.e9	5	3	7	3	1000	0.	0.178642	0.336644	0.00068	0.026871	0.024259	0.04482	0.162702	0.141093	0.072392	0.011897	0.	0.	0.	0.	0.	0.	0.	0.	0.
-1.e9	5	3	7	3	5000	0.	0.	0.	0.466947	0.049493	0.027009	0.005155	0.052962	0.110911	0.157697	0.101509	0.028317	0.	0.	0.	0.	0.	0.	0.	0.
-1.e9	5	3	7	3	10000	0.	0.	0.	0.177886	0.33776	0.00067	0.02699	0.024425	0.044674	0.162874	0.140816	0.07223	0.011675	0.	0.	0.	0.	0.	0.	0.
-6142.065911968209	5	3	7	3	50000	0.	0.	0.	0.	0.	0.465402	0.049525	0.027381	0.005074	0.053212	0.111222	0.157553	0.102286	0.028345	0.	0.	0.	0.	0.	0.
-6828.409445488157	5	3	7	3	100000	0.	0.	0.	0.	0.	0.178147	0.336122	0.000716	0.026997	0.024664	0.045101	0.16317	0.140937	0.072317	0.011829	0.	0.	0.	0.	0.
-1.e9	5	3	7	4	1000	0.	0.196894	0.331534	0.001284	0.023322	0.021771	0.0404	0.13925	0.130258	0.093363	0.021924	0.	0.	0.	0.	0.	0.	0.	0.	0.
-1.e9	5	3	7	4	5000	0.	0.	0.	0.485363	0.043947	0.023085	0.0067	0.044698	0.099163	0.135391	0.113751	0.047902	0.	0.	0.	0.	0.	0.	0.	0.
-1.e9	5	3	7	4	10000	0.	0.	0.	0.197578	0.330878	0.00133	0.02341	0.021749	0.04057	0.139684	0.130287	0.092621	0.021893	0.	0.	0.	0.	0.	0.	0.
-6219.875627585712	5	3	7	4	50000	0.	0.	0.	0.	0.	0.486512	0.043922	0.023251	0.00657	0.045096	0.09917	0.134573	0.113189	0.047717	0.	0.	0.	0.	0.	0.
-6861.058941824621	5	3	7	4	100000	0.	0.	0.	0.	0.	0.197416	0.330953	0.001295	0.023453	0.02202	0.040505	0.138982	0.130152	0.093471	0.021753	0.	0.	0.	0.	0.
-1.e9	5	3	7	5	1000	0.	0.220586	0.329025	0.001716	0.02097	0.020215	0.036827	0.122854	0.11957	0.100323	0.027914	0.	0.	0.	0.	0.	0.	0.	0.	0.
-1.e9	5	3	7	5	5000	0.	0.	0.	0.511904	0.040108	0.020526	0.007294	0.040072	0.088668	0.119286	0.113974	0.058168	0.	0.	0.	0.	0.	0.	0.	0.
-1.e9	5	3	7	5	10000	0.	0.	0.	0.220448	0.329729	0.001597	0.020959	0.020239	0.03674	0.123045	0.119461	0.09985	0.027932	0.	0.	0.	0.	0.	0.	0.
-6326.7807655665965	5	3	7	5	50000	0.	0.	0.	0.	0.	0.511426	0.039958	0.020723	0.007207	0.04003	0.088809	0.119569	0.113917	0.058361	0.	0.	0.	0.	0.	0.
-6924.421141468874	5	3	7	5	100000	0.	0.	0.	0.	0.	0.220666	0.328686	0.001724	0.021147	0.020104	0.036905	0.123764	0.119296	0.100135	0.027573	0.	0.	0.	0.	0.
-1.e9	5	3	7	6	1000	0.	0.242152	0.328975	0.001981	0.019218	0.018609	0.034021	0.112227	0.111022	0.101272	0.030523	0.	0.	0.	0.	0.	0.	0.	0.	0.
-1.e9	5	3	7	6	5000	0.	0.	0.	0.53465	0.037145	0.019162	0.007505	0.036619	0.08199	0.108353	0.111751	0.062825	0.	0.	0.	0.	0.	0.	0.	0.
-1.e9	5	3	7	6	10000	0.	0.	0.	0.24246	0.328097	0.001927	0.019458	0.01894	0.033687	0.112208	0.111188	0.101559	0.030476	0.	0.	0.	0.	0.	0.	0.
-6434.606708211548	5	3	7	6	50000	0.	0.	0.	0.	0.	0.535834	0.037466	0.018996	0.007306	0.036349	0.081783	0.10868	0.111277	0.062309	0.	0.	0.	0.	0.	0.
-7000.611519790928	5	3	7	6	100000	0.	0.	0.	0.	0.	0.241789	0.329346	0.001928	0.019408	0.018902	0.033904	0.111898	0.11069	0.101709	0.030426	0.	0.	0.	0.	0.
-1.e9	5	3	7	7	1000	0.	0.261291	0.32755	0.002079	0.018077	0.017854	0.032188	0.104476	0.10465	0.099974	0.031861	0.	0.	0.	0.	0.	0.	0.	0.	0.
-1.e9	5	3	7	7	5000	0.	0.	0.	0.555835	0.035082	0.017407	0.007425	0.033889	0.076893	0.100856	0.10778	0.064833	0.	0.	0.	0.	0.	0.	0.	0.
-1.e9	5	3	7	7	10000	0.	0.	0.	0.261222	0.328125	0.002055	0.018244	0.017736	0.031882	0.104347	0.103981	0.100517	0.031891	0.	0.	0.	0.	0.	0.	0.
-6506.272143769119	5	3	7	7	50000	0.	0.	0.	0.	0.	0.555939	0.035166	0.017753	0.007495	0.034282	0.076583	0.100434	0.107768	0.06458	0.	0.	0.	0.	0.	0.
-7068.719734839478	5	3	7	7	100000	0.	0.	0.	0.	0.	0.261387	0.32766	0.002037	0.01827	0.017883	0.031648	0.104293	0.104399	0.100674	0.031749	0.	0.	0.	0.	0.
-1.e9	5	3	7	8	1000	0.	0.276249	0.327087	0.002086	0.017382	0.017115	0.030284	0.098711	0.09906	0.099765	0.032261	0.	0.	0.	0.	0.	0.	0.	0.	0.
-1.e9	5	3	7	8	5000	0.	0.	0.	0.572695	0.033519	0.016838	0.00749	0.031955	0.073076	0.094375	0.104869	0.065183	0.	0.	0.	0.	0.	0.	0.	0.
-1.e9	5	3	7	8	10000	0.	0.	0.	0.275599	0.326707	0.002165	0.017253	0.017195	0.030827	0.098693	0.099487	0.099546	0.032528	0.	0.	0.	0.	0.	0.	0.
-6583.617960567939	5	3	7	8	50000	0.	0.	0.	0.	0.	0.572727	0.033497	0.016902	0.007335	0.032424	0.072833	0.094905	0.104488	0.064889	0.	0.	0.	0.	0.	0.
-7126.520013551644	5	3	7	8	100000	0.	0.	0.	0.	0.	0.276209	0.326702	0.00206	0.017214	0.017159	0.030643	0.098656	0.099407	0.09957	0.03238	0.	0.	0.	0.	0.
-1.e9	5	3	7	9	1000	0.	0.288442	0.326065	0.002139	0.016351	0.016446	0.029475	0.094978	0.095492	0.097885	0.032727	0.	0.	0.	0.	0.	0.	0.	0.	0.
-1.e9	5	3	7	9	5000	0.	0.	0.	0.583454	0.032625	0.015937	0.007353	0.031136	0.070501	0.090935	0.102918	0.065141	0.	0.	0.	0.	0.	0.	0.	0.
-1.e9	5	3	7	9	10000	0.	0.	0.	0.288374	0.326915	0.002145	0.016607	0.016612	0.029368	0.094078	0.095259	0.097737	0.032905	0.	0.	0.	0.	0.	0.	0.
-6638.648797815033	5	3	7	9	50000	0.	0.	0.	0.	0.	0.583819	0.032868	0.016101	0.00736	0.030839	0.07003	0.091178	0.102785	0.06502	0.	0.	0.	0.	0.	0.
-7170.370864023144	5	3	7	9	100000	0.	0.	0.	0.	0.	0.288235	0.325619	0.002123	0.016535	0.016586	0.029399	0.094899	0.095788	0.097886	0.03293	0.	0.	0.	0.	0.
-1.e9	5	3	7	10	1000	0.	0.297157	0.326048	0.00212	0.016139	0.01615	0.028633	0.090975	0.093239	0.096803	0.032736	0.	0.	0.	0.	0.	0.	0.	0.	0.
-1.e9	5	3	7	10	5000	0.	0.	0.	0.593413	0.031866	0.015447	0.007282	0.029906	0.068404	0.088137	0.100399	0.065146	0.	0.	0.	0.	0.	0.	0.	0.
-1.e9	5	3	7	10	10000	0.	0.	0.	0.298201	0.326284	0.002154	0.016006	0.016189	0.028304	0.090738	0.092983	0.096223	0.032918	0.	0.	0.	0.	0.	0.	0.
-6689.197834753766	5	3	7	10	50000	0.	0.	0.	0.	0.	0.594137	0.031655	0.01572	0.007164	0.029902	0.068191	0.087533	0.100143	0.065555	0.	0.	0.	0.	0.	0.
-7203.906451270174	5	3	7	10	100000	0.	0.	0.	0.	0.	0.297995	0.326082	0.002194	0.016014	0.016144	0.028452	0.091095	0.092651	0.096403	0.03297	0.	0.	0.	0.	0.
-1.e9	5	3	8	1	1000	0.	0.213988	0.420873	0.	0.013293	0.03507	0.090736	0.186381	0.039618	0.000041	0.	0.	0.	0.	0.	0.	0.	0.	0.	0.
-1.e9	5	3	8	1	5000	0.	0.	0.	0.547722	0.087208	0.013072	0.000277	0.108985	0.12674	0.114199	0.001797	0.	0.	0.	0.	0.	0.	0.	0.	0.
-1.e9	5	3	8	1	10000	0.	0.	0.	0.215343	0.420404	0.	0.013246	0.035139	0.090608	0.185853	0.039364	0.000043	0.	0.	0.	0.	0.	0.	0.	0.
-1.e9	5	3	8	1	50000	0.	0.	0.	0.	0.	0.547951	0.087469	0.012983	0.000291	0.108785	0.127207	0.113487	0.001827	0.	0.	0.	0.	0.	0.	0.
-1.e9	5	3	8	1	100000	0.	0.	0.	0.	0.	0.214285	0.420243	0.	0.013035	0.034897	0.091781	0.18629	0.039423	0.000046	0.	0.	0.	0.	0.	0.
-1.e9	5	3	8	2	1000	0.	0.215854	0.395958	0.000334	0.029323	0.030384	0.06816	0.165763	0.08355	0.010402	0.000272	0.	0.	0.	0.	0.	0.	0.	0.	0.
-1.e9	5	3	8	2	5000	0.	0.	0.	0.550613	0.061771	0.029326	0.005257	0.075718	0.11355	0.135282	0.027285	0.001198	0.	0.	0.	0.	0.	0.	0.	0.
-1.e9	5	3	8	2	10000	0.	0.	0.	0.216159	0.396207	0.000331	0.029551	0.030481	0.067792	0.165567	0.083168	0.010464	0.00028	0.	0.	0.	0.	0.	0.	0.
-5929.056743470239	5	3	8	2	50000	0.	0.	0.	0.	0.	0.550625	0.061416	0.029804	0.005203	0.075931	0.11305	0.135331	0.027468	0.001172	0.	0.	0.	0.	0.	0.
-6680.086238052475	5	3	8	2	100000	0.	0.	0.	0.	0.	0.21569	0.396202	0.000338	0.029534	0.030471	0.068139	0.165898	0.083094	0.010332	0.000302	0.	0.	0.	0.	0.
-1.e9	5	3	8	3	1000	0.	0.220761	0.376279	0.001245	0.02655	0.026023	0.053667	0.143925	0.104011	0.041926	0.005613	0.	0.	0.	0.	0.	0.	0.	0.	0.
-1.e9	5	3	8	3	5000	0.	0.	0.	0.547216	0.051088	0.026326	0.007893	0.057431	0.101534	0.129663	0.064334	0.014515	0.	0.	0.	0.	0.	0.	0.	0.
-1.e9	5	3	8	3	10000	0.	0.	0.	0.220572	0.376085	0.001267	0.026648	0.025966	0.053351	0.144233	0.104029	0.042042	0.005807	0.	0.	0.	0.	0.	0.	0.
-5969.832452663772	5	3	8	3	50000	0.	0.	0.	0.	0.	0.547014	0.050981	0.026511	0.007813	0.057278	0.101115	0.130686	0.064288	0.014314	0.	0.	0.	0.	0.	0.
-6598.586976327085	5	3	8	3	100000	0.	0.	0.	0.	0.	0.220616	0.376153	0.001288	0.026843	0.025879	0.053317	0.14392	0.104144	0.042115	0.005725	0.	0.	0.	0.	0.
-1.e9	5	3	8	4	1000	0.	0.234942	0.360183	0.001788	0.022789	0.023047	0.04401	0.125948	0.106223	0.066604	0.014466	0.	0.	0.	0.	0.	0.	0.	0.	0.
-1.e9	5	3	8	4	5000	0.	0.	0.	0.551969	0.044301	0.022634	0.008438	0.047048	0.090704	0.117982	0.085059	0.031865	0.	0.	0.	0.	0.	0.	0.	0.
-1.e9	5	3	8	4	10000	0.	0.	0.	0.234239	0.360309	0.00186	0.023069	0.023013	0.044236	0.125958	0.106679	0.066051	0.014586	0.	0.	0.	0.	0.	0.	0.
-6133.890149840223	5	3	8	4	50000	0.	0.	0.	0.	0.	0.55232	0.044316	0.022703	0.008453	0.047031	0.090486	0.117819	0.085357	0.031515	0.	0.	0.	0.	0.	0.
-6720.316532031233	5	3	8	4	100000	0.	0.	0.	0.	0.	0.234051	0.361101	0.001865	0.023074	0.023058	0.043821	0.125822	0.106378	0.066587	0.014243	0.	0.	0.	0.	0.
-1.e9	5	3	8	5	1000	0.	0.251511	0.350135	0.002061	0.020512	0.02077	0.038515	0.113522	0.102502	0.07947	0.021002	0.	0.	0.	0.	0.	0.	0.	0.	0.
-1.e9	5	3	8	5	5000	0.	0.	0.	0.56374	0.039829	0.020211	0.008305	0.040536	0.082767	0.107327	0.092983	0.044302	0.	0.	0.	0.	0.	0.	0.	0.
-1.e9	5	3	8	5	10000	0.	0.	0.	0.252411	0.350253	0.002112	0.020578	0.020557	0.038238	0.113048	0.102946	0.079058	0.020799	0.	0.	0.	0.	0.	0.	0.
-6294.636940319631	5	3	8	5	50000	0.	0.	0.	0.	0.	0.563894	0.039664	0.020156	0.008411	0.04017	0.083323	0.107336	0.093236	0.04381	0.	0.	0.	0.	0.	0.
-6860.249911823385	5	3	8	5	100000	0.	0.	0.	0.	0.	0.251466	0.349927	0.002072	0.020445	0.020668	0.038396	0.113308	0.102873	0.079699	0.021146	0.	0.	0.	0.	0.
-1.e9	5	3	8	6	1000	0.	0.269658	0.343015	0.002181	0.018974	0.018908	0.034934	0.104258	0.098386	0.084914	0.024772	0.	0.	0.	0.	0.	0.	0.	0.	0.
-1.e9	5	3	8	6	5000	0.	0.	0.	0.577265	0.036948	0.018545	0.00823	0.036579	0.076931	0.099456	0.094947	0.051099	0.	0.	0.	0.	0.	0.	0.	0.
-1.e9	5	3	8	6	10000	0.	0.	0.	0.269182	0.342168	0.002219	0.018773	0.019	0.034856	0.105023	0.098581	0.085273	0.024925	0.	0.	0.	0.	0.	0.	0.
-6421.19021689962	5	3	8	6	50000	0.	0.	0.	0.	0.	0.577042	0.036951	0.018461	0.008087	0.03671	0.076981	0.099017	0.095529	0.051222	0.	0.	0.	0.	0.	0.
-6968.7070554704205	5	3	8	6	100000	0.	0.	0.	0.	0.	0.26824	0.343133	0.002169	0.018878	0.018957	0.0348	0.10498	0.09914	0.085166	0.024537	0.	0.	0.	0.	0.
-1.e9	5	3	8	7	1000	0.	0.283637	0.338021	0.002148	0.017658	0.017994	0.032412	0.098269	0.095259	0.087639	0.026963	0.	0.	0.	0.	0.	0.	0.	0.	0.
-1.e9	5	3	8	7	5000	0.	0.	0.	0.589312	0.034477	0.017119	0.007731	0.033757	0.072686	0.093836	0.096216	0.054866	0.	0.	0.	0.	0.	0.	0.	0.
-1.e9	5	3	8	7	10000	0.	0.	0.	0.282645	0.338711	0.002154	0.017607	0.017787	0.032433	0.098306	0.095519	0.087825	0.027013	0.	0.	0.	0.	0.	0.	0.
-6519.489111568228	5	3	8	7	50000	0.	0.	0.	0.	0.	0.589124	0.034791	0.017066	0.007977	0.033768	0.072831	0.094035	0.095459	0.054949	0.	0.	0.	0.	0.	0.
-7044.683993016658	5	3	8	7	100000	0.	0.	0.	0.	0.	0.283789	0.338265	0.002256	0.017718	0.018081	0.032081	0.09779	0.095325	0.087867	0.026828	0.	0.	0.	0.	0.
-1.e9	5	3	8	8	1000	0.	0.294823	0.334416	0.002203	0.016816	0.016983	0.030478	0.094905	0.092191	0.08855	0.028635	0.	0.	0.	0.	0.	0.	0.	0.	0.
-1.e9	5	3	8	8	5000	0.	0.	0.	0.598763	0.03358	0.016349	0.007818	0.03181	0.069409	0.089557	0.09514	0.057574	0.	0.	0.	0.	0.	0.	0.	0.
-1.e9	5	3	8	8	10000	0.	0.	0.	0.295134	0.33506	0.002179	0.01703	0.017093	0.030297	0.093952	0.091996	0.088492	0.028767	0.	0.	0.	0.	0.	0.	0.
-6598.49774896091	5	3	8	8	50000	0.	0.	0.	0.	0.	0.598129	0.033499	0.016256	0.007694	0.032036	0.06956	0.089455	0.095684	0.057687	0.	0.	0.	0.	0.	0.
-7120.9053959729545	5	3	8	8	100000	0.	0.	0.	0.	0.	0.29373	0.33571	0.002179	0.017096	0.016989	0.030531	0.093667	0.092471	0.08883	0.028797	0.	0.	0.	0.	0.
-1.e9	5	3	8	9	1000	0.	0.303519	0.332503	0.002141	0.016332	0.016421	0.029638	0.090324	0.089718	0.089693	0.029711	0.	0.	0.	0.	0.	0.	0.	0.	0.
-1.e9	5	3	8	9	5000	0.	0.	0.	0.605729	0.03265	0.015857	0.00744	0.030567	0.067372	0.086924	0.094495	0.058966	0.	0.	0.	0.	0.	0.	0.	0.
-1.e9	5	3	8	9	10000	0.	0.	0.	0.30368	0.332303	0.002332	0.016379	0.016479	0.029565	0.090652	0.089822	0.089211	0.029577	0.	0.	0.	0.	0.	0.	0.
-6652.976768194265	5	3	8	9	50000	0.	0.	0.	0.	0.	0.605713	0.032104	0.015842	0.007495	0.030848	0.067721	0.086418	0.094628	0.059231	0.	0.	0.	0.	0.	0.
-7168.292706695561	5	3	8	9	100000	0.	0.	0.	0.	0.	0.304323	0.33203	0.002186	0.016495	0.016481	0.029269	0.090478	0.089963	0.089212	0.029563	0.	0.	0.	0.	0.
-1.e9	5	3	8	10	1000	0.	0.310219	0.330497	0.00229	0.016149	0.016126	0.028277	0.087945	0.088064	0.090354	0.030079	0.	0.	0.	0.	0.	0.	0.	0.	0.
-1.e9	5	3	8	10	5000	0.	0.	0.	0.611747	0.031447	0.015387	0.007383	0.030036	0.06568	0.084004	0.094534	0.059782	0.	0.	0.	0.	0.	0.	0.	0.
-1.e9	5	3	8	10	10000	0.	0.	0.	0.310366	0.331531	0.002271	0.016042	0.016183	0.028425	0.087469	0.088107	0.089564	0.030042	0.	0.	0.	0.	0.	0.	0.
-6689.3305852126605	5	3	8	10	50000	0.	0.	0.	0.	0.	0.611592	0.031613	0.015464	0.007527	0.02978	0.065744	0.084406	0.094012	0.059862	0.	0.	0.	0.	0.	0.
-7191.935301130749	5	3	8	10	100000	0.	0.	0.	0.	0.	0.309823	0.330961	0.002263	0.01609	0.01617	0.028536	0.088021	0.088305	0.089797	0.030034	0.	0.	0.	0.	0.
-1.e9	5	3	9	1	1000	0.	0.254738	0.476275	6.e-6	0.023057	0.011167	0.118124	0.106425	0.010207	1.e-6	0.	0.	0.	0.	0.	0.	0.	0.	0.	0.
-1.e9	5	3	9	1	5000	0.	0.	0.	0.648121	0.08342	0.022705	0.003531	0.090874	0.103037	0.048164	0.000148	0.	0.	0.	0.	0.	0.	0.	0.	0.
-1.e9	5	3	9	1	10000	0.	0.	0.	0.255553	0.47686	6.e-6	0.022893	0.011135	0.117772	0.10575	0.010031	0.	0.	0.	0.	0.	0.	0.	0.	0.
-1.e9	5	3	9	1	50000	0.	0.	0.	0.	0.	0.647774	0.083412	0.022975	0.003543	0.090782	0.102796	0.048574	0.000144	0.	0.	0.	0.	0.	0.	0.
-8232.413555601395	5	3	9	1	100000	0.	0.	0.	0.	0.	0.255417	0.475693	4.e-6	0.022757	0.011286	0.117978	0.106577	0.010287	1.e-6	0.	0.	0.	0.	0.	0.
-1.e9	5	3	9	2	1000	0.	0.261657	0.438575	0.001009	0.02603	0.028184	0.079016	0.120743	0.041882	0.002865	0.000039	0.	0.	0.	0.	0.	0.	0.	0.	0.
-1.e9	5	3	9	2	5000	0.	0.	0.	0.643322	0.058422	0.026198	0.010543	0.074212	0.094423	0.082939	0.009717	0.000224	0.	0.	0.	0.	0.	0.	0.	0.
-1.e9	5	3	9	2	10000	0.	0.	0.	0.262238	0.438599	0.001027	0.02634	0.028121	0.07883	0.120374	0.041519	0.002916	0.000036	0.	0.	0.	0.	0.	0.	0.
-5801.196551322138	5	3	9	2	50000	0.	0.	0.	0.	0.	0.643228	0.058312	0.026064	0.010585	0.074154	0.094721	0.083078	0.009632	0.000226	0.	0.	0.	0.	0.	0.
-6487.234004783987	5	3	9	2	100000	0.	0.	0.	0.	0.	0.262581	0.438065	0.001067	0.026201	0.027954	0.07875	0.120518	0.042008	0.002818	0.000038	0.	0.	0.	0.	0.
-1.e9	5	3	9	3	1000	0.	0.265017	0.410542	0.002043	0.024831	0.026202	0.058102	0.117835	0.070768	0.022176	0.002484	0.	0.	0.	0.	0.	0.	0.	0.	0.
-1.e9	5	3	9	3	5000	0.	0.	0.	0.627287	0.049396	0.024524	0.011153	0.057199	0.0878	0.098526	0.037641	0.006474	0.	0.	0.	0.	0.	0.	0.	0.
-1.e9	5	3	9	3	10000	0.	0.	0.	0.265951	0.409616	0.002026	0.02469	0.026569	0.057823	0.118046	0.070685	0.022141	0.002453	0.	0.	0.	0.	0.	0.	0.
-5924.321666821712	5	3	9	3	50000	0.	0.	0.	0.	0.	0.62755	0.049618	0.024885	0.010918	0.057302	0.087809	0.097863	0.037414	0.006641	0.	0.	0.	0.	0.	0.
-6483.774203253337	5	3	9	3	100000	0.	0.	0.	0.	0.	0.265271	0.41025	0.002055	0.024835	0.026599	0.057981	0.118054	0.070425	0.022116	0.002414	0.	0.	0.	0.	0.
-1.e9	5	3	9	4	1000	0.	0.273605	0.384653	0.002384	0.0219	0.023281	0.046499	0.110159	0.083575	0.04504	0.008904	0.	0.	0.	0.	0.	0.	0.	0.	0.
-1.e9	5	3	9	4	5000	0.	0.	0.	0.617543	0.04305	0.02184	0.010201	0.04671	0.080755	0.098704	0.061019	0.020178	0.	0.	0.	0.	0.	0.	0.	0.
-1.e9	5	3	9	4	10000	0.	0.	0.	0.273719	0.385271	0.002357	0.022149	0.023355	0.046613	0.109541	0.083011	0.045244	0.00874	0.	0.	0.	0.	0.	0.	0.
-6131.248014586393	5	3	9	4	50000	0.	0.	0.	0.	0.	0.6184	0.043486	0.021639	0.010094	0.046774	0.080455	0.098506	0.060518	0.020128	0.	0.	0.	0.	0.	0.
-6651.750747922275	5	3	9	4	100000	0.	0.	0.	0.	0.	0.274068	0.385259	0.002393	0.022178	0.023355	0.046222	0.109853	0.083055	0.044793	0.008824	0.	0.	0.	0.	0.
-1.e9	5	3	9	5	1000	0.	0.28583	0.367565	0.002373	0.019952	0.020714	0.038947	0.101498	0.086865	0.061118	0.015138	0.	0.	0.	0.	0.	0.	0.	0.	0.
-1.e9	5	3	9	5	5000	0.	0.	0.	0.616294	0.03904	0.019174	0.009395	0.039969	0.075687	0.093931	0.074	0.03251	0.	0.	0.	0.	0.	0.	0.	0.
-1.e9	5	3	9	5	10000	0.	0.	0.	0.286027	0.367049	0.00247	0.019933	0.020724	0.039289	0.102253	0.086577	0.060713	0.014965	0.	0.	0.	0.	0.	0.	0.
-6302.63219861789	5	3	9	5	50000	0.	0.	0.	0.	0.	0.61658	0.038782	0.019241	0.009393	0.040451	0.075416	0.093969	0.073707	0.032461	0.	0.	0.	0.	0.	0.
-6825.870960258383	5	3	9	5	100000	0.	0.	0.	0.	0.	0.285561	0.367838	0.00239	0.019903	0.020593	0.039727	0.10182	0.086399	0.060715	0.015054	0.	0.	0.	0.	0.
-1.e9	5	3	9	6	1000	0.	0.296264	0.355795	0.002405	0.018397	0.018935	0.035198	0.096402	0.086589	0.07029	0.019725	0.	0.	0.	0.	0.	0.	0.	0.	0.
-1.e9	5	3	9	6	5000	0.	0.	0.	0.618941	0.036086	0.017761	0.008831	0.0361	0.071289	0.089674	0.080496	0.040822	0.	0.	0.	0.	0.	0.	0.	0.
-1.e9	5	3	9	6	10000	0.	0.	0.	0.296671	0.355447	0.002477	0.018273	0.019304	0.034914	0.095745	0.086569	0.070885	0.019715	0.	0.	0.	0.	0.	0.	0.
-6444.429554915074	5	3	9	6	50000	0.	0.	0.	0.	0.	0.618487	0.036316	0.01797	0.008733	0.03575	0.071385	0.08995	0.080453	0.040956	0.	0.	0.	0.	0.	0.
-6948.099580698507	5	3	9	6	100000	0.	0.	0.	0.	0.	0.297556	0.355487	0.002434	0.018051	0.019236	0.035207	0.095657	0.086265	0.070276	0.019831	0.	0.	0.	0.	0.
-1.e9	5	3	9	7	1000	0.	0.306069	0.347111	0.002389	0.017278	0.018082	0.032688	0.091979	0.085723	0.075844	0.022837	0.	0.	0.	0.	0.	0.	0.	0.	0.
-1.e9	5	3	9	7	5000	0.	0.	0.	0.621683	0.034344	0.016658	0.008112	0.033431	0.06845	0.086272	0.084134	0.046916	0.	0.	0.	0.	0.	0.	0.	0.
-1.e9	5	3	9	7	10000	0.	0.	0.	0.306209	0.347714	0.002398	0.017422	0.017989	0.03217	0.091902	0.085782	0.075593	0.022821	0.	0.	0.	0.	0.	0.	0.
-6545.465697320127	5	3	9	7	50000	0.	0.	0.	0.	0.	0.622278	0.034681	0.016681	0.008262	0.033462	0.068045	0.086258	0.083856	0.046477	0.	0.	0.	0.	0.	0.
-7042.015461994193	5	3	9	7	100000	0.	0.	0.	0.	0.	0.305756	0.348112	0.002463	0.017329	0.017765	0.032049	0.091798	0.086084	0.075755	0.022889	0.	0.	0.	0.	0.
-1.e9	5	3	9	8	1000	0.	0.313466	0.342712	0.00234	0.016464	0.017033	0.030516	0.088934	0.084586	0.079106	0.024843	0.	0.	0.	0.	0.	0.	0.	0.	0.
-1.e9	5	3	9	8	5000	0.	0.	0.	0.624652	0.033037	0.015971	0.007957	0.031625	0.065764	0.084287	0.086333	0.050374	0.	0.	0.	0.	0.	0.	0.	0.
-1.e9	5	3	9	8	10000	0.	0.	0.	0.313421	0.342314	0.002324	0.016475	0.016958	0.030858	0.088592	0.084679	0.079496	0.024883	0.	0.	0.	0.	0.	0.	0.
-6606.022685144784	5	3	9	8	50000	0.	0.	0.	0.	0.	0.624871	0.032926	0.016197	0.008131	0.031695	0.06625	0.083532	0.086024	0.050374	0.	0.	0.	0.	0.	0.
-7104.298144556548	5	3	9	8	100000	0.	0.	0.	0.	0.	0.313676	0.342093	0.002484	0.016365	0.017063	0.030726	0.088528	0.084956	0.079242	0.024867	0.	0.	0.	0.	0.
-1.e9	5	3	9	9	1000	0.	0.319538	0.338006	0.002374	0.016194	0.016269	0.029252	0.086501	0.083947	0.081492	0.026427	0.	0.	0.	0.	0.	0.	0.	0.	0.
-1.e9	5	3	9	9	5000	0.	0.	0.	0.626498	0.031916	0.015531	0.007905	0.030655	0.064564	0.082363	0.087506	0.053062	0.	0.	0.	0.	0.	0.	0.	0.
-1.e9	5	3	9	9	10000	0.	0.	0.	0.319699	0.337737	0.002509	0.015942	0.016317	0.029017	0.086378	0.083967	0.081814	0.02662	0.	0.	0.	0.	0.	0.	0.
-6669.630646755339	5	3	9	9	50000	0.	0.	0.	0.	0.	0.627411	0.032156	0.015406	0.007899	0.030055	0.064832	0.082112	0.08723	0.052899	0.	0.	0.	0.	0.	0.
-7169.914794131569	5	3	9	9	100000	0.	0.	0.	0.	0.	0.319312	0.338072	0.002346	0.016168	0.016197	0.029215	0.086583	0.08395	0.081657	0.0265	0.	0.	0.	0.	0.
-1.e9	5	3	9	10	1000	0.	0.322919	0.335318	0.002269	0.015836	0.016209	0.028352	0.085016	0.083508	0.082963	0.02761	0.	0.	0.	0.	0.	0.	0.	0.	0.
-1.e9	5	3	9	10	5000	0.	0.	0.	0.630426	0.031122	0.015087	0.007673	0.029414	0.063155	0.080496	0.088045	0.054582	0.	0.	0.	0.	0.	0.	0.	0.
-1.e9	5	3	9	10	10000	0.	0.	0.	0.323399	0.335499	0.002287	0.015917	0.016073	0.028376	0.084116	0.08336	0.083328	0.027645	0.	0.	0.	0.	0.	0.	0.
-6715.029048169605	5	3	9	10	50000	0.	0.	0.	0.	0.	0.630248	0.031079	0.015006	0.007676	0.029268	0.06338	0.08093	0.087908	0.054505	0.	0.	0.	0.	0.	0.
-7200.832756597489	5	3	9	10	100000	0.	0.	0.	0.	0.	0.324113	0.33525	0.00231	0.015742	0.016166	0.028144	0.08472	0.08324	0.082831	0.027484	0.	0.	0.	0.	0.
-1.e9	5	3	10	1	1000	0.	0.313135	0.48168	0.000195	0.036582	0.01812	0.099113	0.049237	0.001938	0.	0.	0.	0.	0.	0.	0.	0.	0.	0.	0.
-1.e9	5	3	10	1	5000	0.	0.	0.	0.75413	0.040189	0.036584	0.017044	0.064686	0.070258	0.017097	0.000012	0.	0.	0.	0.	0.	0.	0.	0.	0.
-1.e9	5	3	10	1	10000	0.	0.	0.	0.314358	0.480237	0.000171	0.036656	0.017749	0.099229	0.049589	0.002011	0.	0.	0.	0.	0.	0.	0.	0.	0.
-1.e9	5	3	10	1	50000	0.	0.	0.	0.	0.	0.75472	0.040298	0.036727	0.017161	0.064583	0.069419	0.017086	6.e-6	0.	0.	0.	0.	0.	0.	0.
-1.e9	5	3	10	1	100000	0.	0.	0.	0.	0.	0.313077	0.481279	0.000172	0.036597	0.017894	0.099517	0.049423	0.002041	0.	0.	0.	0.	0.	0.	0.
-1.e9	5	3	10	2	1000	0.	0.308904	0.466157	0.002412	0.022991	0.026306	0.076904	0.077808	0.017907	0.000604	7.e-6	0.	0.	0.	0.	0.	0.	0.	0.	0.
-1.e9	5	3	10	2	5000	0.	0.	0.	0.728584	0.049901	0.022623	0.016951	0.062535	0.071956	0.044728	0.002699	0.000023	0.	0.	0.	0.	0.	0.	0.	0.
-1.e9	5	3	10	2	10000	0.	0.	0.	0.309954	0.465124	0.002453	0.022896	0.026324	0.076859	0.077733	0.01801	0.000645	2.e-6	0.	0.	0.	0.	0.	0.	0.
-5927.797635582176	5	3	10	2	50000	0.	0.	0.	0.	0.	0.728483	0.049707	0.022999	0.016819	0.062345	0.071853	0.044914	0.002848	0.000032	0.	0.	0.	0.	0.	0.
-6440.437836281024	5	3	10	2	100000	0.	0.	0.	0.	0.	0.309524	0.466446	0.002479	0.023057	0.02634	0.076529	0.077014	0.017997	0.000605	9.e-6	0.	0.	0.	0.	0.
-1.e9	5	3	10	3	1000	0.	0.311311	0.434463	0.003009	0.02225	0.025818	0.057863	0.090115	0.043637	0.010538	0.000996	0.	0.	0.	0.	0.	0.	0.	0.	0.
-1.e9	5	3	10	3	5000	0.	0.	0.	0.701769	0.046045	0.021668	0.013867	0.053384	0.071853	0.06899	0.019735	0.002689	0.	0.	0.	0.	0.	0.	0.	0.
-1.e9	5	3	10	3	10000	0.	0.	0.	0.31155	0.433618	0.003114	0.021861	0.025612	0.05787	0.090484	0.044336	0.010594	0.000961	0.	0.	0.	0.	0.	0.	0.
-6019.63833089708	5	3	10	3	50000	0.	0.	0.	0.	0.	0.703261	0.045716	0.021569	0.013914	0.052929	0.071795	0.068549	0.019589	0.002678	0.	0.	0.	0.	0.	0.
-6477.906074825635	5	3	10	3	100000	0.	0.	0.	0.	0.	0.311948	0.433778	0.0031	0.022029	0.025932	0.057245	0.090035	0.044296	0.010635	0.001002	0.	0.	0.	0.	0.
-1.e9	5	3	10	4	1000	0.	0.31511	0.404179	0.002955	0.020316	0.022814	0.046251	0.091651	0.062547	0.029013	0.005164	0.	0.	0.	0.	0.	0.	0.	0.	0.
-1.e9	5	3	10	4	5000	0.	0.	0.	0.681375	0.041013	0.01997	0.01181	0.04466	0.069339	0.078235	0.041556	0.012042	0.	0.	0.	0.	0.	0.	0.	0.
-1.e9	5	3	10	4	10000	0.	0.	0.	0.315629	0.404255	0.003	0.020445	0.022632	0.045951	0.091507	0.061951	0.029499	0.005131	0.	0.	0.	0.	0.	0.	0.
-6194.840043081294	5	3	10	4	50000	0.	0.	0.	0.	0.	0.680953	0.041429	0.019832	0.011637	0.044611	0.070049	0.078025	0.041334	0.01213	0.	0.	0.	0.	0.	0.
-6663.273662036362	5	3	10	4	100000	0.	0.	0.	0.	0.	0.316166	0.403898	0.002928	0.020351	0.02286	0.045867	0.091639	0.06237	0.028855	0.005066	0.	0.	0.	0.	0.
-1.e9	5	3	10	5	1000	0.	0.321329	0.381249	0.002783	0.018965	0.020281	0.038877	0.089477	0.070578	0.045694	0.010767	0.	0.	0.	0.	0.	0.	0.	0.	0.
-1.e9	5	3	10	5	5000	0.	0.	0.	0.667176	0.037731	0.018237	0.010323	0.039119	0.06727	0.080202	0.056847	0.023095	0.	0.	0.	0.	0.	0.	0.	0.
-1.e9	5	3	10	5	10000	0.	0.	0.	0.321185	0.381407	0.002971	0.018812	0.020248	0.038787	0.089302	0.070846	0.04581	0.010632	0.	0.	0.	0.	0.	0.	0.
-6361.216983652088	5	3	10	5	50000	0.	0.	0.	0.	0.	0.667532	0.037518	0.018222	0.010205	0.038745	0.067415	0.080157	0.0571	0.023106	0.	0.	0.	0.	0.	0.
-6827.41879409494	5	3	10	5	100000	0.	0.	0.	0.	0.	0.3211	0.380858	0.00291	0.018704	0.020195	0.038881	0.090102	0.070657	0.045861	0.010732	0.	0.	0.	0.	0.
-1.e9	5	3	10	6	1000	0.	0.326325	0.36616	0.00268	0.017512	0.018714	0.034766	0.087103	0.074425	0.05676	0.015555	0.	0.	0.	0.	0.	0.	0.	0.	0.
-1.e9	5	3	10	6	5000	0.	0.	0.	0.660037	0.035237	0.016672	0.009201	0.03494	0.06507	0.079836	0.066902	0.032105	0.	0.	0.	0.	0.	0.	0.	0.
-1.e9	5	3	10	6	10000	0.	0.	0.	0.325633	0.366188	0.002744	0.017431	0.018759	0.034887	0.086959	0.07525	0.056966	0.015183	0.	0.	0.	0.	0.	0.	0.
-6493.0762735283615	5	3	10	6	50000	0.	0.	0.	0.	0.	0.658616	0.035388	0.017	0.009165	0.034918	0.065343	0.080553	0.066792	0.032225	0.	0.	0.	0.	0.	0.
-6955.271266467818	5	3	10	6	100000	0.	0.	0.	0.	0.	0.325658	0.365783	0.002666	0.017573	0.018784	0.034934	0.086941	0.074815	0.057438	0.015408	0.	0.	0.	0.	0.
-1.e9	5	3	10	7	1000	0.	0.328945	0.356693	0.002634	0.016755	0.01758	0.031818	0.084883	0.076911	0.064876	0.018905	0.	0.	0.	0.	0.	0.	0.	0.	0.
-1.e9	5	3	10	7	5000	0.	0.	0.	0.654113	0.033508	0.016145	0.008839	0.032962	0.063527	0.078903	0.072666	0.039337	0.	0.	0.	0.	0.	0.	0.	0.
-1.e9	5	3	10	7	10000	0.	0.	0.	0.329913	0.355978	0.002603	0.016655	0.017568	0.032061	0.084905	0.076276	0.065093	0.018948	0.	0.	0.	0.	0.	0.	0.
-6589.770441925017	5	3	10	7	50000	0.	0.	0.	0.	0.	0.65414	0.033605	0.016025	0.008494	0.032658	0.063818	0.079002	0.072958	0.0393	0.	0.	0.	0.	0.	0.
-7056.906318940797	5	3	10	7	100000	0.	0.	0.	0.	0.	0.330273	0.355097	0.00255	0.016684	0.017542	0.032092	0.08531	0.07658	0.065139	0.018733	0.	0.	0.	0.	0.
-1.e9	5	3	10	8	1000	0.	0.332072	0.348961	0.002521	0.016231	0.016751	0.030369	0.083362	0.077828	0.070292	0.021613	0.	0.	0.	0.	0.	0.	0.	0.	0.
-1.e9	5	3	10	8	5000	0.	0.	0.	0.651454	0.032355	0.015425	0.008286	0.030659	0.062657	0.07818	0.076836	0.044148	0.	0.	0.	0.	0.	0.	0.	0.
-1.e9	5	3	10	8	10000	0.	0.	0.	0.332479	0.348942	0.002455	0.015885	0.01671	0.030146	0.083487	0.078236	0.070221	0.021439	0.	0.	0.	0.	0.	0.	0.
-6656.913774456499	5	3	10	8	50000	0.	0.	0.	0.	0.	0.651077	0.032326	0.015366	0.008192	0.030796	0.062705	0.078378	0.077288	0.043872	0.	0.	0.	0.	0.	0.
-7122.072632715883	5	3	10	8	100000	0.	0.	0.	0.	0.	0.33185	0.349104	0.002469	0.016039	0.017086	0.029994	0.083465	0.077936	0.070385	0.021672	0.	0.	0.	0.	0.
-1.e9	5	3	10	9	1000	0.	0.334787	0.343382	0.002516	0.015723	0.016264	0.029004	0.082021	0.078778	0.074128	0.023397	0.	0.	0.	0.	0.	0.	0.	0.	0.
-1.e9	5	3	10	9	5000	0.	0.	0.	0.649087	0.031304	0.015091	0.007924	0.030008	0.061474	0.077556	0.079784	0.047772	0.	0.	0.	0.	0.	0.	0.	0.
-1.e9	5	3	10	9	10000	0.	0.	0.	0.334912	0.343677	0.002398	0.015778	0.01641	0.028942	0.082139	0.078284	0.073907	0.023553	0.	0.	0.	0.	0.	0.	0.
-6701.014585393172	5	3	10	9	50000	0.	0.	0.	0.	0.	0.648597	0.031234	0.015136	0.007917	0.029852	0.061851	0.077673	0.080135	0.047605	0.	0.	0.	0.	0.	0.
-7170.93833693152	5	3	10	9	100000	0.	0.	0.	0.	0.	0.335524	0.343228	0.002437	0.015859	0.016296	0.028842	0.082302	0.078225	0.074113	0.023174	0.	0.	0.	0.	0.
-1.e9	5	3	10	10	1000	0.	0.337036	0.339778	0.002371	0.015512	0.015953	0.027986	0.081233	0.078644	0.076736	0.024751	0.	0.	0.	0.	0.	0.	0.	0.	0.
-1.e9	5	3	10	10	5000	0.	0.	0.	0.646332	0.030791	0.014879	0.007762	0.029278	0.061071	0.077287	0.082476	0.050124	0.	0.	0.	0.	0.	0.	0.	0.
-1.e9	5	3	10	10	10000	0.	0.	0.	0.336263	0.339959	0.002352	0.015425	0.015746	0.028081	0.081342	0.078762	0.077041	0.025029	0.	0.	0.	0.	0.	0.	0.
-6735.722152704298	5	3	10	10	50000	0.	0.	0.	0.	0.	0.648266	0.030602	0.014701	0.007806	0.029051	0.061165	0.076566	0.08145	0.050393	0.	0.	0.	0.	0.	0.
-7214.902570877752	5	3	10	10	100000	0.	0.	0.	0.	0.	0.335643	0.339915	0.002345	0.015399	0.015914	0.02818	0.081544	0.07898	0.076726	0.025354	0.	0.	0.	0.	0.
-1.e9	5	3	11	1	1000	0.	0.35602	0.497752	0.001985	0.022281	0.034938	0.0641	0.022623	0.000301	0.	0.	0.	0.	0.	0.	0.	0.	0.	0.	0.
-1.e9	5	3	11	1	5000	0.	0.	0.	0.831624	0.024353	0.022122	0.034707	0.04099	0.041739	0.004465	0.	0.	0.	0.	0.	0.	0.	0.	0.	0.
-1.e9	5	3	11	1	10000	0.	0.	0.	0.356098	0.497377	0.002024	0.022006	0.035005	0.064717	0.0225	0.000273	0.	0.	0.	0.	0.	0.	0.	0.	0.
-1.e9	5	3	11	1	50000	0.	0.	0.	0.	0.	0.831016	0.024154	0.022762	0.034989	0.041132	0.041612	0.004335	0.	0.	0.	0.	0.	0.	0.	0.
-1.e9	5	3	11	1	100000	0.	0.	0.	0.	0.	0.355303	0.498468	0.002	0.022205	0.035169	0.06436	0.022191	0.000304	0.	0.	0.	0.	0.	0.	0.
-1.e9	5	3	11	2	1000	0.	0.357847	0.477668	0.004618	0.019296	0.026401	0.063149	0.044371	0.006552	0.000097	1.e-6	0.	0.	0.	0.	0.	0.	0.	0.	0.
-1.e9	5	3	11	2	5000	0.	0.	0.	0.800494	0.040369	0.018765	0.021865	0.046824	0.050274	0.020772	0.000637	0.	0.	0.	0.	0.	0.	0.	0.	0.
-1.e9	5	3	11	2	10000	0.	0.	0.	0.358403	0.478186	0.004547	0.018926	0.026015	0.062807	0.044377	0.006629	0.000109	1.e-6	0.	0.	0.	0.	0.	0.	0.
-6270.264747931599	5	3	11	2	50000	0.	0.	0.	0.	0.	0.799764	0.040439	0.018868	0.021755	0.047183	0.050484	0.020813	0.000687	7.e-6	0.	0.	0.	0.	0.	0.
-6517.238503884615	5	3	11	2	100000	0.	0.	0.	0.	0.	0.357736	0.478278	0.004732	0.018913	0.02624	0.063538	0.044019	0.006437	0.000107	0.	0.	0.	0.	0.	0.
-1.e9	5	3	11	3	1000	0.	0.358872	0.447838	0.004024	0.018829	0.024403	0.052601	0.063277	0.025238	0.004579	0.000339	0.	0.	0.	0.	0.	0.	0.	0.	0.
-1.e9	5	3	11	3	5000	0.	0.	0.	0.77016	0.04038	0.018177	0.015812	0.045662	0.055443	0.043982	0.009405	0.000979	0.	0.	0.	0.	0.	0.	0.	0.
-1.e9	5	3	11	3	10000	0.	0.	0.	0.358262	0.447724	0.004149	0.01903	0.024308	0.05255	0.063703	0.025477	0.004468	0.000329	0.	0.	0.	0.	0.	0.	0.
-6243.1791572352895	5	3	11	3	50000	0.	0.	0.	0.	0.	0.76937	0.040667	0.018489	0.015716	0.045793	0.055313	0.044103	0.009548	0.001001	0.	0.	0.	0.	0.	0.
-6580.051541420039	5	3	11	3	100000	0.	0.	0.	0.	0.	0.358076	0.448125	0.003991	0.019245	0.024213	0.052437	0.063694	0.025414	0.004505	0.0003	0.	0.	0.	0.	0.
-1.e9	5	3	11	4	1000	0.	0.358402	0.415681	0.003593	0.018448	0.021917	0.043991	0.073285	0.044204	0.017739	0.00274	0.	0.	0.	0.	0.	0.	0.	0.	0.
-1.e9	5	3	11	4	5000	0.	0.	0.	0.740877	0.03824	0.017768	0.01273	0.040429	0.057715	0.059042	0.026374	0.006825	0.	0.	0.	0.	0.	0.	0.	0.
-1.e9	5	3	11	4	10000	0.	0.	0.	0.359631	0.41563	0.003493	0.01813	0.02175	0.043631	0.072861	0.044061	0.018	0.002813	0.	0.	0.	0.	0.	0.	0.
-6355.501633189668	5	3	11	4	50000	0.	0.	0.	0.	0.	0.739911	0.038083	0.017597	0.012475	0.040191	0.057982	0.059984	0.026821	0.006956	0.	0.	0.	0.	0.	0.
-6714.462435466148	5	3	11	4	100000	0.	0.	0.	0.	0.	0.358435	0.416007	0.003572	0.018438	0.021997	0.043716	0.073178	0.044138	0.017735	0.002784	0.	0.	0.	0.	0.
-1.e9	5	3	11	5	1000	0.	0.356865	0.392004	0.003048	0.017455	0.019841	0.037826	0.076276	0.056075	0.033115	0.007495	0.	0.	0.	0.	0.	0.	0.	0.	0.
-1.e9	5	3	11	5	5000	0.	0.	0.	0.716344	0.03564	0.016697	0.010785	0.036227	0.059036	0.066793	0.042473	0.016005	0.	0.	0.	0.	0.	0.	0.	0.
-1.e9	5	3	11	5	10000	0.	0.	0.	0.356478	0.392292	0.003197	0.017473	0.019857	0.037718	0.076269	0.05645	0.032872	0.007394	0.	0.	0.	0.	0.	0.	0.
-6458.325492612952	5	3	11	5	50000	0.	0.	0.	0.	0.	0.716819	0.035753	0.0166	0.010939	0.036572	0.058691	0.0665	0.042338	0.015788	0.	0.	0.	0.	0.	0.
-6868.029732538972	5	3	11	5	100000	0.	0.	0.	0.	0.	0.356275	0.392008	0.003084	0.017437	0.019909	0.038082	0.07678	0.056281	0.032907	0.007237	0.	0.	0.	0.	0.
-1.e9	5	3	11	6	1000	0.	0.354994	0.374794	0.002916	0.016451	0.018361	0.033504	0.077631	0.063655	0.045841	0.011853	0.	0.	0.	0.	0.	0.	0.	0.	0.
-1.e9	5	3	11	6	5000	0.	0.	0.	0.698211	0.034001	0.015845	0.009881	0.033318	0.058659	0.07026	0.054494	0.025331	0.	0.	0.	0.	0.	0.	0.	0.
-1.e9	5	3	11	6	10000	0.	0.	0.	0.354528	0.375423	0.002893	0.016632	0.018118	0.034036	0.077575	0.063865	0.045137	0.011793	0.	0.	0.	0.	0.	0.	0.
-6557.955068017941	5	3	11	6	50000	0.	0.	0.	0.	0.	0.698051	0.033934	0.015938	0.009656	0.033872	0.058705	0.070374	0.054595	0.024875	0.	0.	0.	0.	0.	0.
-6987.005826955824	5	3	11	6	100000	0.	0.	0.	0.	0.	0.355021	0.374444	0.003005	0.01654	0.018235	0.033716	0.077364	0.064051	0.045861	0.011763	0.	0.	0.	0.	0.
-1.e9	5	3	11	7	1000	0.	0.352709	0.363164	0.002768	0.016146	0.017471	0.031623	0.077643	0.067948	0.05482	0.015708	0.	0.	0.	0.	0.	0.	0.	0.	0.
-1.e9	5	3	11	7	5000	0.	0.	0.	0.685217	0.032546	0.015284	0.00906	0.031665	0.059033	0.071969	0.063027	0.032199	0.	0.	0.	0.	0.	0.	0.	0.
-1.e9	5	3	11	7	10000	0.	0.	0.	0.353131	0.362959	0.002767	0.016172	0.017181	0.031491	0.077925	0.068004	0.054761	0.015609	0.	0.	0.	0.	0.	0.	0.
-6638.4899857001965	5	3	11	7	50000	0.	0.	0.	0.	0.	0.685834	0.032574	0.015246	0.008909	0.031608	0.05909	0.071509	0.062981	0.032249	0.	0.	0.	0.	0.	0.
-7074.872363212214	5	3	11	7	100000	0.	0.	0.	0.	0.	0.353321	0.362579	0.002716	0.016198	0.017112	0.031819	0.077891	0.067554	0.055196	0.015614	0.	0.	0.	0.	0.
-1.e9	5	3	11	8	1000	0.	0.350717	0.354215	0.002641	0.015865	0.016803	0.029946	0.07839	0.07084	0.061872	0.018711	0.	0.	0.	0.	0.	0.	0.	0.	0.
-1.e9	5	3	11	8	5000	0.	0.	0.	0.676561	0.031529	0.015029	0.008356	0.030455	0.059274	0.072434	0.068682	0.03768	0.	0.	0.	0.	0.	0.	0.	0.
-1.e9	5	3	11	8	10000	0.	0.	0.	0.352262	0.354127	0.002695	0.015801	0.016393	0.029866	0.077794	0.070632	0.061494	0.018936	0.	0.	0.	0.	0.	0.	0.
-6693.452154164439	5	3	11	8	50000	0.	0.	0.	0.	0.	0.67695	0.031674	0.014837	0.008432	0.030447	0.058435	0.072181	0.069062	0.037982	0.	0.	0.	0.	0.	0.
-7130.0117535765585	5	3	11	8	100000	0.	0.	0.	0.	0.	0.351369	0.354295	0.002585	0.015736	0.016929	0.029683	0.078187	0.070949	0.06176	0.018507	0.	0.	0.	0.	0.
-1.e9	5	3	11	9	1000	0.	0.349994	0.348663	0.002458	0.015263	0.016098	0.028752	0.077883	0.072742	0.067255	0.020892	0.	0.	0.	0.	0.	0.	0.	0.	0.
-1.e9	5	3	11	9	5000	0.	0.	0.	0.670398	0.030561	0.014423	0.008249	0.029401	0.058394	0.073185	0.072539	0.04285	0.	0.	0.	0.	0.	0.	0.	0.
-1.e9	5	3	11	9	10000	0.	0.	0.	0.3517	0.347657	0.002512	0.015199	0.01619	0.028557	0.077444	0.072674	0.066964	0.021103	0.	0.	0.	0.	0.	0.	0.
-6734.371686911422	5	3	11	9	50000	0.	0.	0.	0.	0.	0.669746	0.031288	0.015023	0.008045	0.029101	0.058551	0.072806	0.072988	0.042452	0.	0.	0.	0.	0.	0.
-7186.576867118843	5	3	11	9	100000	0.	0.	0.	0.	0.	0.350855	0.34751	0.002541	0.015285	0.016067	0.028842	0.077769	0.072796	0.06699	0.021345	0.	0.	0.	0.	0.
-1.e9	5	3	11	10	1000	0.	0.349861	0.343586	0.00242	0.015147	0.015838	0.028125	0.077627	0.074012	0.070469	0.022915	0.	0.	0.	0.	0.	0.	0.	0.	0.
-1.e9	5	3	11	10	5000	0.	0.	0.	0.664358	0.03053	0.014486	0.008038	0.028527	0.058608	0.073349	0.076275	0.045829	0.	0.	0.	0.	0.	0.	0.	0.
-1.e9	5	3	11	10	10000	0.	0.	0.	0.349667	0.342874	0.002482	0.015023	0.01579	0.027791	0.078385	0.073872	0.071311	0.022805	0.	0.	0.	0.	0.	0.	0.
-6757.321629985037	5	3	11	10	50000	0.	0.	0.	0.	0.	0.665288	0.03019	0.014347	0.008079	0.02854	0.058451	0.073278	0.076053	0.045774	0.	0.	0.	0.	0.	0.
-7224.896803674225	5	3	11	10	100000	0.	0.	0.	0.	0.	0.349383	0.3438	0.00244	0.015004	0.015783	0.027996	0.077652	0.074491	0.070656	0.022795	0.	0.	0.	0.	0.
-1.e9	5	3	12	1	1000	0.	0.400514	0.502949	0.009155	0.006061	0.035708	0.035834	0.009745	0.000034	0.	0.	0.	0.	0.	0.	0.	0.	0.	0.	0.
-1.e9	5	3	12	1	5000	0.	0.	0.	0.87784	0.034554	0.006191	0.035082	0.024164	0.021317	0.000852	0.	0.	0.	0.	0.	0.	0.	0.	0.	0.
-1.e9	5	3	12	1	10000	0.	0.	0.	0.400743	0.502673	0.009178	0.006127	0.035494	0.036048	0.009703	0.000034	0.	0.	0.	0.	0.	0.	0.	0.	0.
-1.e9	5	3	12	1	50000	0.	0.	0.	0.	0.	0.878251	0.034354	0.006022	0.034819	0.02438	0.02129	0.000884	0.	0.	0.	0.	0.	0.	0.	0.
-1.e9	5	3	12	1	100000	0.	0.	0.	0.	0.	0.400697	0.502467	0.009185	0.006155	0.035709	0.036087	0.009674	0.000026	0.	0.	0.	0.	0.	0.	0.
-1.e9	5	3	12	2	1000	0.	0.406803	0.476841	0.006788	0.014682	0.024984	0.045035	0.022771	0.002079	0.000017	0.	0.	0.	0.	0.	0.	0.	0.	0.	0.
-1.e9	5	3	12	2	5000	0.	0.	0.	0.857659	0.032731	0.013922	0.02284	0.032746	0.031532	0.008446	0.000124	0.	0.	0.	0.	0.	0.	0.	0.	0.
-1.e9	5	3	12	2	10000	0.	0.	0.	0.406517	0.477145	0.006655	0.014864	0.024957	0.045048	0.02283	0.001973	0.000011	0.	0.	0.	0.	0.	0.	0.	0.
-1.e9	5	3	12	2	50000	0.	0.	0.	0.	0.	0.858278	0.032329	0.013871	0.023025	0.032678	0.03136	0.008333	0.000126	0.	0.	0.	0.	0.	0.	0.
-6790.263628489424	5	3	12	2	100000	0.	0.	0.	0.	0.	0.406775	0.477141	0.006572	0.014693	0.024825	0.044944	0.022945	0.002086	0.000019	0.	0.	0.	0.	0.	0.
-1.e9	5	3	12	3	1000	0.	0.406575	0.450034	0.004893	0.015706	0.021608	0.043966	0.042022	0.013359	0.001737	0.0001	0.	0.	0.	0.	0.	0.	0.	0.	0.
-1.e9	5	3	12	3	5000	0.	0.	0.	0.826187	0.034785	0.014882	0.016515	0.036365	0.040654	0.026224	0.004063	0.000325	0.	0.	0.	0.	0.	0.	0.	0.
-1.e9	5	3	12	3	10000	0.	0.	0.	0.405846	0.450375	0.004952	0.015618	0.021833	0.043982	0.042203	0.013272	0.001826	0.000093	0.	0.	0.	0.	0.	0.	0.
-6596.07213522518	5	3	12	3	50000	0.	0.	0.	0.	0.	0.826618	0.034623	0.014631	0.016562	0.036343	0.040806	0.025907	0.004174	0.000336	0.	0.	0.	0.	0.	0.
-6781.1221783192395	5	3	12	3	100000	0.	0.	0.	0.	0.	0.406646	0.449753	0.004958	0.015804	0.021872	0.043864	0.042011	0.013307	0.00168	0.000105	0.	0.	0.	0.	0.
-1.e9	5	3	12	4	1000	0.	0.401621	0.420832	0.004071	0.015986	0.020241	0.039133	0.056298	0.029854	0.010471	0.001493	0.	0.	0.	0.	0.	0.	0.	0.	0.
-1.e9	5	3	12	4	5000	0.	0.	0.	0.792514	0.034376	0.015193	0.013185	0.035417	0.04699	0.042447	0.016281	0.003597	0.	0.	0.	0.	0.	0.	0.	0.
-1.e9	5	3	12	4	10000	0.	0.	0.	0.401323	0.422013	0.003978	0.015934	0.019876	0.039613	0.055939	0.02961	0.010178	0.001536	0.	0.	0.	0.	0.	0.	0.
-6571.933187633465	5	3	12	4	50000	0.	0.	0.	0.	0.	0.793055	0.034232	0.015071	0.013079	0.035396	0.046419	0.042736	0.016418	0.003594	0.	0.	0.	0.	0.	0.
-6855.970419388426	5	3	12	4	100000	0.	0.	0.	0.	0.	0.401177	0.421369	0.003961	0.016298	0.020061	0.039388	0.055637	0.030141	0.010496	0.001472	0.	0.	0.	0.	0.
-1.e9	5	3	12	5	1000	0.	0.392955	0.398745	0.003307	0.015921	0.01853	0.035351	0.063472	0.043555	0.023358	0.004806	0.	0.	0.	0.	0.	0.	0.	0.	0.
-1.e9	5	3	12	5	5000	0.	0.	0.	0.761476	0.033247	0.0149	0.01099	0.03343	0.050374	0.053762	0.031071	0.01075	0.	0.	0.	0.	0.	0.	0.	0.
-1.e9	5	3	12	5	10000	0.	0.	0.	0.393127	0.398175	0.003372	0.015867	0.018478	0.035479	0.063825	0.043474	0.023441	0.004762	0.	0.	0.	0.	0.	0.	0.
-6615.9388332396275	5	3	12	5	50000	0.	0.	0.	0.	0.	0.761623	0.033413	0.015048	0.011114	0.032989	0.050402	0.053387	0.031089	0.010935	0.	0.	0.	0.	0.	0.
-6965.067817406237	5	3	12	5	100000	0.	0.	0.	0.	0.	0.392337	0.398958	0.003405	0.015671	0.018695	0.035387	0.06373	0.043804	0.023224	0.004789	0.	0.	0.	0.	0.
-1.e9	5	3	12	6	1000	0.	0.382741	0.382147	0.003103	0.015613	0.017871	0.032628	0.068061	0.053317	0.035765	0.008754	0.	0.	0.	0.	0.	0.	0.	0.	0.
-1.e9	5	3	12	6	5000	0.	0.	0.	0.735364	0.031997	0.014951	0.010113	0.031884	0.052355	0.06048	0.043685	0.019171	0.	0.	0.	0.	0.	0.	0.	0.
-1.e9	5	3	12	6	10000	0.	0.	0.	0.3842	0.381031	0.003067	0.015608	0.017611	0.032568	0.068251	0.053294	0.03567	0.0087	0.	0.	0.	0.	0.	0.	0.
-6662.04436927585	5	3	12	6	50000	0.	0.	0.	0.	0.	0.735016	0.032251	0.014853	0.009864	0.031599	0.052831	0.060253	0.043923	0.01941	0.	0.	0.	0.	0.	0.
-7042.433399761422	5	3	12	6	100000	0.	0.	0.	0.	0.	0.38376	0.380809	0.003059	0.015681	0.017666	0.0326	0.068353	0.053226	0.03585	0.008996	0.	0.	0.	0.	0.
-1.e9	5	3	12	7	1000	0.	0.376654	0.368263	0.002808	0.0156	0.01687	0.030679	0.071008	0.059652	0.045736	0.01273	0.	0.	0.	0.	0.	0.	0.	0.	0.
-1.e9	5	3	12	7	5000	0.	0.	0.	0.716081	0.031417	0.014668	0.009096	0.029999	0.054133	0.064469	0.053381	0.026756	0.	0.	0.	0.	0.	0.	0.	0.
-1.e9	5	3	12	7	10000	0.	0.	0.	0.376435	0.368705	0.002852	0.015398	0.016827	0.030485	0.070875	0.059699	0.046036	0.012688	0.	0.	0.	0.	0.	0.	0.
-6710.200349613609	5	3	12	7	50000	0.	0.	0.	0.	0.	0.7158	0.031167	0.014322	0.00917	0.030248	0.054148	0.064641	0.054016	0.026488	0.	0.	0.	0.	0.	0.
-7097.581139668695	5	3	12	7	100000	0.	0.	0.	0.	0.	0.376465	0.367592	0.002877	0.015473	0.017161	0.030659	0.071084	0.06	0.045733	0.012956	0.	0.	0.	0.	0.
-1.e9	5	3	12	8	1000	0.	0.371005	0.359357	0.002728	0.015004	0.016075	0.029156	0.072526	0.064137	0.054119	0.015893	0.	0.	0.	0.	0.	0.	0.	0.	0.
-1.e9	5	3	12	8	5000	0.	0.	0.	0.701306	0.030763	0.014308	0.008586	0.029499	0.054952	0.066877	0.060763	0.032946	0.	0.	0.	0.	0.	0.	0.	0.
-1.e9	5	3	12	8	10000	0.	0.	0.	0.371414	0.357957	0.002702	0.01523	0.016345	0.029309	0.072558	0.064179	0.054334	0.015972	0.	0.	0.	0.	0.	0.	0.
-6739.978747456227	5	3	12	8	50000	0.	0.	0.	0.	0.	0.701908	0.030641	0.014477	0.008635	0.029408	0.055166	0.066503	0.060564	0.032698	0.	0.	0.	0.	0.	0.
-7162.303161604409	5	3	12	8	100000	0.	0.	0.	0.	0.	0.370734	0.358819	0.002671	0.015102	0.016437	0.029445	0.072525	0.064024	0.054295	0.015948	0.	0.	0.	0.	0.
-1.e9	5	3	12	9	1000	0.	0.366516	0.351862	0.002732	0.014841	0.01595	0.028435	0.073328	0.067197	0.060417	0.018722	0.	0.	0.	0.	0.	0.	0.	0.	0.
-1.e9	5	3	12	9	5000	0.	0.	0.	0.69043	0.030201	0.014183	0.008191	0.028716	0.055948	0.067957	0.066577	0.037797	0.	0.	0.	0.	0.	0.	0.	0.
-1.e9	5	3	12	9	10000	0.	0.	0.	0.366217	0.351878	0.002564	0.014957	0.015964	0.028341	0.073442	0.067497	0.06024	0.0189	0.	0.	0.	0.	0.	0.	0.
-6778.807667035053	5	3	12	9	50000	0.	0.	0.	0.	0.	0.690921	0.030216	0.01414	0.008207	0.028632	0.055301	0.068113	0.066724	0.037746	0.	0.	0.	0.	0.	0.
-7196.755418671754	5	3	12	9	100000	0.	0.	0.	0.	0.	0.366156	0.352481	0.002671	0.014879	0.015948	0.028509	0.073458	0.067312	0.060131	0.018455	0.	0.	0.	0.	0.
-1.e9	5	3	12	10	1000	0.	0.36277	0.346303	0.00257	0.014716	0.015655	0.027749	0.073919	0.069576	0.06577	0.020972	0.	0.	0.	0.	0.	0.	0.	0.	0.
-1.e9	5	3	12	10	5000	0.	0.	0.	0.682411	0.02989	0.014019	0.008041	0.028108	0.055848	0.06974	0.070377	0.041566	0.	0.	0.	0.	0.	0.	0.	0.
-1.e9	5	3	12	10	10000	0.	0.	0.	0.361599	0.347863	0.002605	0.014875	0.015386	0.027574	0.074681	0.069435	0.06521	0.020772	0.	0.	0.	0.	0.	0.	0.
-6787.106131792461	5	3	12	10	50000	0.	0.	0.	0.	0.	0.682159	0.029876	0.014048	0.008202	0.02794	0.056129	0.069768	0.070245	0.041633	0.	0.	0.	0.	0.	0.
-7244.039974706184	5	3	12	10	100000	0.	0.	0.	0.	0.	0.362149	0.347698	0.002484	0.014706	0.015613	0.027367	0.074565	0.069504	0.065225	0.020689	0.	0.	0.	0.	0.
-1.e9	5	3	13	1	1000	0.	0.461429	0.472407	0.014774	0.005949	0.023229	0.0184	0.003811	1.e-6	0.	0.	0.	0.	0.	0.	0.	0.	0.	0.	0.
-1.e9	5	3	13	1	5000	0.	0.	0.	0.917102	0.031451	0.00536	0.021187	0.014933	0.009816	0.000151	0.	0.	0.	0.	0.	0.	0.	0.	0.	0.
-1.e9	5	3	13	1	10000	0.	0.	0.	0.463134	0.470545	0.015053	0.005835	0.023336	0.018283	0.003812	2.e-6	0.	0.	0.	0.	0.	0.	0.	0.	0.
-1.e9	5	3	13	1	50000	0.	0.	0.	0.	0.	0.917303	0.031173	0.005475	0.021356	0.01499	0.009553	0.00015	0.	0.	0.	0.	0.	0.	0.	0.
-1.e9	5	3	13	1	100000	0.	0.	0.	0.	0.	0.461717	0.471739	0.015124	0.005969	0.023124	0.018473	0.003851	3.e-6	0.	0.	0.	0.	0.	0.	0.
-1.e9	5	3	13	2	1000	0.	0.455668	0.464505	0.007593	0.011255	0.021093	0.028584	0.010763	0.000539	0.	0.	0.	0.	0.	0.	0.	0.	0.	0.	0.
-1.e9	5	3	13	2	5000	0.	0.	0.	0.901401	0.026894	0.009557	0.01971	0.021287	0.018085	0.003046	0.00002	0.	0.	0.	0.	0.	0.	0.	0.	0.
-1.e9	5	3	13	2	10000	0.	0.	0.	0.4561	0.464244	0.0077	0.011251	0.021	0.028403	0.010772	0.000528	2.e-6	0.	0.	0.	0.	0.	0.	0.	0.
-1.e9	5	3	13	2	50000	0.	0.	0.	0.	0.	0.901165	0.026706	0.009709	0.020002	0.021603	0.017882	0.00291	0.000023	0.	0.	0.	0.	0.	0.	0.
-7237.169192226729	5	3	13	2	100000	0.	0.	0.	0.	0.	0.456545	0.463948	0.007714	0.01121	0.021037	0.028435	0.010625	0.000485	1.e-6	0.	0.	0.	0.	0.	0.
-1.e9	5	3	13	3	1000	0.	0.453686	0.442752	0.005366	0.012843	0.018743	0.033681	0.025866	0.006389	0.000631	0.000043	0.	0.	0.	0.	0.	0.	0.	0.	0.
-1.e9	5	3	13	3	5000	0.	0.	0.	0.873504	0.028821	0.011283	0.015604	0.027349	0.027598	0.014151	0.001598	0.000092	0.	0.	0.	0.	0.	0.	0.	0.
-1.e9	5	3	13	3	10000	0.	0.	0.	0.453428	0.443236	0.005319	0.012735	0.018689	0.033618	0.026006	0.006292	0.000645	0.000032	0.	0.	0.	0.	0.	0.	0.
-7068.7764084630435	5	3	13	3	50000	0.	0.	0.	0.	0.	0.872852	0.028968	0.011431	0.015697	0.027262	0.028086	0.013997	0.001623	0.000084	0.	0.	0.	0.	0.	0.
-7093.315964131841	5	3	13	3	100000	0.	0.	0.	0.	0.	0.454124	0.44265	0.005232	0.012939	0.018738	0.033664	0.025888	0.006125	0.000606	0.000034	0.	0.	0.	0.	0.
-1.e9	5	3	13	4	1000	0.	0.443197	0.420577	0.00418	0.013867	0.018018	0.03399	0.040917	0.018847	0.005661	0.000746	0.	0.	0.	0.	0.	0.	0.	0.	0.
-1.e9	5	3	13	4	5000	0.	0.	0.	0.837968	0.030042	0.012683	0.012801	0.02977	0.035993	0.029299	0.009533	0.001911	0.	0.	0.	0.	0.	0.	0.	0.
-1.e9	5	3	13	4	10000	0.	0.	0.	0.442895	0.420665	0.004223	0.013867	0.017771	0.033835	0.041057	0.019203	0.005799	0.000685	0.	0.	0.	0.	0.	0.	0.
-6871.354762501815	5	3	13	4	50000	0.	0.	0.	0.	0.	0.838002	0.030245	0.01254	0.012845	0.029617	0.035817	0.029463	0.009597	0.001874	0.	0.	0.	0.	0.	0.
-7058.951975772811	5	3	13	4	100000	0.	0.	0.	0.	0.	0.442912	0.420799	0.004311	0.01357	0.018061	0.033848	0.041226	0.018975	0.005607	0.000691	0.	0.	0.	0.	0.
-1.e9	5	3	13	5	1000	0.	0.42725	0.401742	0.003546	0.014298	0.017381	0.032146	0.052118	0.032473	0.015966	0.00308	0.	0.	0.	0.	0.	0.	0.	0.	0.
-1.e9	5	3	13	5	5000	0.	0.	0.	0.801102	0.030731	0.013462	0.011372	0.029733	0.042087	0.042463	0.021948	0.007102	0.	0.	0.	0.	0.	0.	0.	0.
-1.e9	5	3	13	5	10000	0.	0.	0.	0.427764	0.400402	0.003636	0.014312	0.017299	0.032371	0.052121	0.033006	0.015964	0.003125	0.	0.	0.	0.	0.	0.	0.
-6804.028023667072	5	3	13	5	50000	0.	0.	0.	0.	0.	0.801379	0.030898	0.013294	0.010912	0.030008	0.042157	0.042126	0.022062	0.007164	0.	0.	0.	0.	0.	0.
-7074.4436802939235	5	3	13	5	100000	0.	0.	0.	0.	0.	0.427115	0.401279	0.003706	0.014201	0.017408	0.032658	0.051913	0.032706	0.015951	0.003063	0.	0.	0.	0.	0.
-1.e9	5	3	13	6	1000	0.	0.413269	0.383626	0.003224	0.014456	0.016668	0.030766	0.059425	0.044141	0.027713	0.006712	0.	0.	0.	0.	0.	0.	0.	0.	0.
-1.e9	5	3	13	6	5000	0.	0.	0.	0.769655	0.030667	0.013596	0.009987	0.029842	0.046596	0.05091	0.034533	0.014214	0.	0.	0.	0.	0.	0.	0.	0.
-1.e9	5	3	13	6	10000	0.	0.	0.	0.412019	0.384969	0.003274	0.014382	0.016824	0.031211	0.059294	0.043758	0.027696	0.006573	0.	0.	0.	0.	0.	0.	0.
-6773.862789943065	5	3	13	6	50000	0.	0.	0.	0.	0.	0.769481	0.03048	0.013619	0.010073	0.029845	0.046486	0.051363	0.034315	0.014338	0.	0.	0.	0.	0.	0.
-7112.197631341416	5	3	13	6	100000	0.	0.	0.	0.	0.	0.412328	0.38498	0.003334	0.01458	0.016805	0.030843	0.059058	0.043725	0.027828	0.006519	0.	0.	0.	0.	0.
-1.e9	5	3	13	7	1000	0.	0.399046	0.372689	0.002928	0.014536	0.016438	0.029678	0.064418	0.051803	0.038347	0.010117	0.	0.	0.	0.	0.	0.	0.	0.	0.
-1.e9	5	3	13	7	5000	0.	0.	0.	0.745253	0.03025	0.013633	0.009157	0.028737	0.049294	0.057311	0.044905	0.02146	0.	0.	0.	0.	0.	0.	0.	0.
-1.e9	5	3	13	7	10000	0.	0.	0.	0.399682	0.372905	0.003047	0.014377	0.016312	0.029421	0.063963	0.051728	0.038291	0.010274	0.	0.	0.	0.	0.	0.	0.
-6790.433291728907	5	3	13	7	50000	0.	0.	0.	0.	0.	0.744483	0.030293	0.013809	0.009196	0.028986	0.049317	0.056897	0.045158	0.021861	0.	0.	0.	0.	0.	0.
-7160.99114519727	5	3	13	7	100000	0.	0.	0.	0.	0.	0.400051	0.371888	0.003019	0.014549	0.016334	0.029426	0.063932	0.052143	0.038467	0.010191	0.	0.	0.	0.	0.
-1.e9	5	3	13	8	1000	0.	0.390503	0.362616	0.002779	0.014555	0.01584	0.028603	0.066768	0.05773	0.046921	0.013685	0.	0.	0.	0.	0.	0.	0.	0.	0.
-1.e9	5	3	13	8	5000	0.	0.	0.	0.726225	0.029746	0.013758	0.008847	0.028288	0.051203	0.060685	0.053388	0.02786	0.	0.	0.	0.	0.	0.	0.	0.
-1.e9	5	3	13	8	10000	0.	0.	0.	0.390319	0.362829	0.002845	0.014811	0.015822	0.028477	0.066949	0.057326	0.046969	0.013653	0.	0.	0.	0.	0.	0.	0.
-6802.277271124418	5	3	13	8	50000	0.	0.	0.	0.	0.	0.7262	0.029472	0.013463	0.008924	0.028361	0.05111	0.060959	0.053473	0.028038	0.	0.	0.	0.	0.	0.
-7202.949979188007	5	3	13	8	100000	0.	0.	0.	0.	0.	0.389904	0.362911	0.002851	0.014387	0.015852	0.028533	0.067141	0.057753	0.047125	0.013543	0.	0.	0.	0.	0.
-1.e9	5	3	13	9	1000	0.	0.382085	0.355047	0.00271	0.014456	0.015584	0.027669	0.069074	0.062365	0.054538	0.016472	0.	0.	0.	0.	0.	0.	0.	0.	0.
-1.e9	5	3	13	9	5000	0.	0.	0.	0.710794	0.029583	0.013687	0.008341	0.027488	0.05284	0.0642	0.05973	0.033337	0.	0.	0.	0.	0.	0.	0.	0.
-1.e9	5	3	13	9	10000	0.	0.	0.	0.382193	0.355391	0.002579	0.014671	0.015573	0.027745	0.06908	0.062009	0.054397	0.016362	0.	0.	0.	0.	0.	0.	0.
-6822.295355533348	5	3	13	9	50000	0.	0.	0.	0.	0.	0.710156	0.029402	0.013769	0.008315	0.027832	0.0525	0.064004	0.060356	0.033666	0.	0.	0.	0.	0.	0.
-7237.045401853246	5	3	13	9	100000	0.	0.	0.	0.	0.	0.382207	0.356008	0.002712	0.014422	0.015547	0.027386	0.069213	0.06209	0.053937	0.016478	0.	0.	0.	0.	0.
-1.e9	5	3	13	10	1000	0.	0.37552	0.350486	0.002593	0.014315	0.015389	0.027202	0.07097	0.06498	0.059923	0.018622	0.	0.	0.	0.	0.	0.	0.	0.	0.
-1.e9	5	3	13	10	5000	0.	0.	0.	0.699195	0.029431	0.013588	0.008178	0.027597	0.053879	0.065477	0.064827	0.037828	0.	0.	0.	0.	0.	0.	0.	0.
-1.e9	5	3	13	10	10000	0.	0.	0.	0.376234	0.350294	0.002536	0.014404	0.015202	0.026988	0.070754	0.064932	0.0599	0.018756	0.	0.	0.	0.	0.	0.	0.
-6827.563148971667	5	3	13	10	50000	0.	0.	0.	0.	0.	0.699374	0.029491	0.013644	0.008231	0.027435	0.053314	0.065591	0.065216	0.037704	0.	0.	0.	0.	0.	0.
-7263.142311222927	5	3	13	10	100000	0.	0.	0.	0.	0.	0.37702	0.349897	0.002623	0.014353	0.015062	0.027459	0.070375	0.06481	0.059854	0.018547	0.	0.	0.	0.	0.
-1.e9	5	3	14	1	1000	0.	0.507227	0.45071	0.009149	0.01081	0.012251	0.008724	0.001129	0.	0.	0.	0.	0.	0.	0.	0.	0.	0.	0.	0.
-1.e9	5	3	14	1	5000	0.	0.	0.	0.948917	0.017837	0.008265	0.009994	0.011	0.003964	0.000023	0.	0.	0.	0.	0.	0.	0.	0.	0.	0.
-1.e9	5	3	14	1	10000	0.	0.	0.	0.506935	0.450731	0.00933	0.010818	0.012387	0.008655	0.001144	0.	0.	0.	0.	0.	0.	0.	0.	0.	0.
-1.e9	5	3	14	1	50000	0.	0.	0.	0.	0.	0.948924	0.017997	0.008338	0.009956	0.010823	0.003943	0.000019	0.	0.	0.	0.	0.	0.	0.	0.
-1.e9	5	3	14	1	100000	0.	0.	0.	0.	0.	0.507559	0.450589	0.009065	0.010574	0.012491	0.00855	0.001172	0.	0.	0.	0.	0.	0.	0.	0.
-1.e9	5	3	14	2	1000	0.	0.505656	0.442511	0.00685	0.008813	0.015363	0.016038	0.004671	0.000098	0.	0.	0.	0.	0.	0.	0.	0.	0.	0.	0.
-1.e9	5	3	14	2	5000	0.	0.	0.	0.933202	0.021585	0.006694	0.01477	0.013641	0.009279	0.000824	5.e-6	0.	0.	0.	0.	0.	0.	0.	0.	0.
-1.e9	5	3	14	2	10000	0.	0.	0.	0.504356	0.443383	0.006926	0.008974	0.015239	0.016358	0.004636	0.000127	1.e-6	0.	0.	0.	0.	0.	0.	0.	0.
-1.e9	5	3	14	2	50000	0.	0.	0.	0.	0.	0.933473	0.021349	0.006489	0.014679	0.01385	0.009316	0.000843	1.e-6	0.	0.	0.	0.	0.	0.	0.
-7830.626334987625	5	3	14	2	100000	0.	0.	0.	0.	0.	0.504848	0.442698	0.006989	0.008889	0.01558	0.016165	0.004725	0.000105	1.e-6	0.	0.	0.	0.	0.	0.
-1.e9	5	3	14	3	1000	0.	0.497972	0.428725	0.005292	0.010141	0.015516	0.024239	0.015066	0.002855	0.000187	7.e-6	0.	0.	0.	0.	0.	0.	0.	0.	0.
-1.e9	5	3	14	3	5000	0.	0.	0.	0.908648	0.023776	0.00864	0.013692	0.019772	0.017764	0.007095	0.000585	0.000028	0.	0.	0.	0.	0.	0.	0.	0.
-1.e9	5	3	14	3	10000	0.	0.	0.	0.497805	0.429337	0.005242	0.010107	0.015547	0.024222	0.01471	0.002818	0.000205	7.e-6	0.	0.	0.	0.	0.	0.	0.
-7656.405754683868	5	3	14	3	50000	0.	0.	0.	0.	0.	0.909094	0.023537	0.008499	0.013532	0.01947	0.018065	0.007232	0.000552	0.000019	0.	0.	0.	0.	0.	0.
-7487.922113702728	5	3	14	3	100000	0.	0.	0.	0.	0.	0.498793	0.4283	0.005193	0.010233	0.015602	0.024031	0.014863	0.002805	0.00017	0.00001	0.	0.	0.	0.	0.
-1.e9	5	3	14	4	1000	0.	0.482789	0.413832	0.004388	0.011628	0.015562	0.0279	0.028875	0.011732	0.002918	0.000376	0.	0.	0.	0.	0.	0.	0.	0.	0.
-1.e9	5	3	14	4	5000	0.	0.	0.	0.87468	0.0262	0.010049	0.012235	0.024101	0.026967	0.019525	0.005317	0.000926	0.	0.	0.	0.	0.	0.	0.	0.
-1.e9	5	3	14	4	10000	0.	0.	0.	0.482154	0.414322	0.004303	0.011833	0.015607	0.027518	0.029202	0.011757	0.002947	0.000357	0.	0.	0.	0.	0.	0.	0.
-7228.205706426561	5	3	14	4	50000	0.	0.	0.	0.	0.	0.875032	0.026036	0.01017	0.012109	0.024203	0.026819	0.019473	0.005283	0.000875	0.	0.	0.	0.	0.	0.
-7316.862684278774	5	3	14	4	100000	0.	0.	0.	0.	0.	0.48246	0.414338	0.004293	0.01147	0.015742	0.028057	0.028466	0.011721	0.003082	0.000371	0.	0.	0.	0.	0.
-1.e9	5	3	14	5	1000	0.	0.461393	0.399439	0.003827	0.01261	0.016103	0.02866	0.041464	0.023882	0.010669	0.001953	0.	0.	0.	0.	0.	0.	0.	0.	0.
-1.e9	5	3	14	5	5000	0.	0.	0.	0.836245	0.027464	0.011644	0.011025	0.026367	0.035087	0.032651	0.015056	0.004461	0.	0.	0.	0.	0.	0.	0.	0.
-1.e9	5	3	14	5	10000	0.	0.	0.	0.460938	0.400243	0.003818	0.012729	0.015807	0.028705	0.041259	0.023991	0.010576	0.001934	0.	0.	0.	0.	0.	0.	0.
-7023.845249835255	5	3	14	5	50000	0.	0.	0.	0.	0.	0.836921	0.027947	0.011569	0.010829	0.026447	0.034397	0.032442	0.015004	0.004444	0.	0.	0.	0.	0.	0.
-7245.347576454914	5	3	14	5	100000	0.	0.	0.	0.	0.	0.461008	0.399883	0.003711	0.012713	0.015704	0.028799	0.041499	0.02405	0.01069	0.001943	0.	0.	0.	0.	0.
-1.e9	5	3	14	6	1000	0.	0.440544	0.38622	0.003337	0.013349	0.015712	0.028481	0.050947	0.035212	0.021325	0.004873	0.	0.	0.	0.	0.	0.	0.	0.	0.
-1.e9	5	3	14	6	5000	0.	0.	0.	0.80075	0.028489	0.012417	0.009753	0.0274	0.040715	0.042891	0.026935	0.01065	0.	0.	0.	0.	0.	0.	0.	0.
-1.e9	5	3	14	6	10000	0.	0.	0.	0.439716	0.386823	0.003341	0.013479	0.015843	0.028674	0.050447	0.035622	0.021197	0.004858	0.	0.	0.	0.	0.	0.	0.
-6923.133455827805	5	3	14	6	50000	0.	0.	0.	0.	0.	0.800811	0.0285	0.012447	0.010056	0.027238	0.040422	0.042667	0.027251	0.010608	0.	0.	0.	0.	0.	0.
-7213.9263044033505	5	3	14	6	100000	0.	0.	0.	0.	0.	0.439731	0.386616	0.003321	0.013398	0.016016	0.028787	0.050629	0.035727	0.020999	0.004776	0.	0.	0.	0.	0.
-1.e9	5	3	14	7	1000	0.	0.422908	0.375053	0.003198	0.013753	0.015685	0.027779	0.057204	0.044619	0.031596	0.008205	0.	0.	0.	0.	0.	0.	0.	0.	0.
-1.e9	5	3	14	7	5000	0.	0.	0.	0.772037	0.028301	0.012697	0.009264	0.027426	0.044703	0.050168	0.037845	0.017559	0.	0.	0.	0.	0.	0.	0.	0.
-1.e9	5	3	14	7	10000	0.	0.	0.	0.422529	0.37489	0.003071	0.013774	0.015498	0.028368	0.057566	0.044601	0.03162	0.008083	0.	0.	0.	0.	0.	0.	0.
-6894.292363816083	5	3	14	7	50000	0.	0.	0.	0.	0.	0.772545	0.028799	0.012842	0.009215	0.02753	0.044033	0.05	0.03774	0.017296	0.	0.	0.	0.	0.	0.
-7232.690460444066	5	3	14	7	100000	0.	0.	0.	0.	0.	0.423366	0.374835	0.003102	0.01358	0.015626	0.028138	0.057315	0.044588	0.031146	0.008304	0.	0.	0.	0.	0.
-1.e9	5	3	14	8	1000	0.	0.408908	0.366193	0.002893	0.013745	0.015498	0.027786	0.061406	0.051638	0.040603	0.01133	0.	0.	0.	0.	0.	0.	0.	0.	0.
-1.e9	5	3	14	8	5000	0.	0.	0.	0.748339	0.028569	0.012827	0.008911	0.027315	0.047867	0.055414	0.04684	0.023918	0.	0.	0.	0.	0.	0.	0.	0.
-1.e9	5	3	14	8	10000	0.	0.	0.	0.409785	0.36456	0.002914	0.013925	0.015272	0.027972	0.061567	0.051767	0.040835	0.011403	0.	0.	0.	0.	0.	0.	0.
-6873.422987834635	5	3	14	8	50000	0.	0.	0.	0.	0.	0.748087	0.028717	0.012946	0.008805	0.027341	0.047834	0.055446	0.046869	0.023955	0.	0.	0.	0.	0.	0.
-7248.790882298024	5	3	14	8	100000	0.	0.	0.	0.	0.	0.408651	0.366404	0.002921	0.01377	0.015417	0.027577	0.061834	0.051448	0.040406	0.011572	0.	0.	0.	0.	0.
-1.e9	5	3	14	9	1000	0.	0.397718	0.358439	0.002738	0.013837	0.01503	0.027236	0.065141	0.056744	0.048624	0.014493	0.	0.	0.	0.	0.	0.	0.	0.	0.
-1.e9	5	3	14	9	5000	0.	0.	0.	0.730575	0.028697	0.013361	0.008371	0.026997	0.049858	0.059103	0.053769	0.029269	0.	0.	0.	0.	0.	0.	0.	0.
-1.e9	5	3	14	9	10000	0.	0.	0.	0.397461	0.358928	0.00288	0.014115	0.015185	0.027281	0.065048	0.056782	0.047948	0.014372	0.	0.	0.	0.	0.	0.	0.
-6878.879593211947	5	3	14	9	50000	0.	0.	0.	0.	0.	0.730609	0.028609	0.013102	0.008347	0.027	0.049797	0.058881	0.054152	0.029503	0.	0.	0.	0.	0.	0.
-7264.121006899579	5	3	14	9	100000	0.	0.	0.	0.	0.	0.397714	0.358688	0.002674	0.014088	0.015271	0.027426	0.064545	0.056791	0.048222	0.014581	0.	0.	0.	0.	0.
-1.e9	5	3	14	10	1000	0.	0.38946	0.353364	0.002727	0.013963	0.015134	0.026716	0.067291	0.060532	0.053946	0.016867	0.	0.	0.	0.	0.	0.	0.	0.	0.
-1.e9	5	3	14	10	5000	0.	0.	0.	0.716068	0.028505	0.013241	0.008119	0.026938	0.051252	0.061884	0.060002	0.033991	0.	0.	0.	0.	0.	0.	0.	0.
-1.e9	5	3	14	10	10000	0.	0.	0.	0.389531	0.351525	0.0026	0.014169	0.015113	0.026764	0.067416	0.061101	0.054872	0.016909	0.	0.	0.	0.	0.	0.	0.
-6872.143645709772	5	3	14	10	50000	0.	0.	0.	0.	0.	0.715474	0.028774	0.013056	0.008097	0.027169	0.051138	0.062715	0.05955	0.034027	0.	0.	0.	0.	0.	0.
-7273.780009801249	5	3	14	10	100000	0.	0.	0.	0.	0.	0.388924	0.352464	0.002676	0.014094	0.015204	0.026707	0.066985	0.061222	0.054858	0.016866	0.	0.	0.	0.	0.
-1.e9	5	3	15	1	1000	0.	0.549104	0.428639	0.002274	0.010082	0.005959	0.003684	0.000258	0.	0.	0.	0.	0.	0.	0.	0.	0.	0.	0.	0.
-1.e9	5	3	15	1	5000	0.	0.	0.	0.96636	0.01361	0.005032	0.006382	0.007138	0.001478	0.	0.	0.	0.	0.	0.	0.	0.	0.	0.	0.
-1.e9	5	3	15	1	10000	0.	0.	0.	0.549816	0.428324	0.002197	0.009941	0.005793	0.003658	0.000271	0.	0.	0.	0.	0.	0.	0.	0.	0.	0.
-1.e9	5	3	15	1	50000	0.	0.	0.	0.	0.	0.966482	0.013686	0.004987	0.006415	0.007006	0.001422	2.e-6	0.	0.	0.	0.	0.	0.	0.	0.
-1.e9	5	3	15	1	100000	0.	0.	0.	0.	0.	0.549991	0.427964	0.002285	0.009885	0.005877	0.003727	0.000271	0.	0.	0.	0.	0.	0.	0.	0.
-1.e9	5	3	15	2	1000	0.	0.552309	0.415186	0.005256	0.007253	0.009752	0.008365	0.001855	0.000024	0.	0.	0.	0.	0.	0.	0.	0.	0.	0.	0.
-1.e9	5	3	15	2	5000	0.	0.	0.	0.95568	0.016772	0.004516	0.009644	0.008678	0.004467	0.000243	0.	0.	0.	0.	0.	0.	0.	0.	0.	0.
-1.e9	5	3	15	2	10000	0.	0.	0.	0.55294	0.414715	0.005186	0.007243	0.009649	0.00835	0.001882	0.000035	0.	0.	0.	0.	0.	0.	0.	0.	0.
-1.e9	5	3	15	2	50000	0.	0.	0.	0.	0.	0.955657	0.016905	0.004503	0.009589	0.008686	0.004415	0.000245	0.	0.	0.	0.	0.	0.	0.	0.
-1.e9	5	3	15	2	100000	0.	0.	0.	0.	0.	0.552555	0.415364	0.005201	0.00699	0.009765	0.008256	0.001853	0.000016	0.	0.	0.	0.	0.	0.	0.
-1.e9	5	3	15	3	1000	0.	0.540491	0.409971	0.004662	0.007925	0.011926	0.015894	0.007897	0.001177	0.000054	3.e-6	0.	0.	0.	0.	0.	0.	0.	0.	0.
-1.e9	5	3	15	3	5000	0.	0.	0.	0.935144	0.019089	0.006272	0.011253	0.013571	0.011	0.003483	0.000182	6.e-6	0.	0.	0.	0.	0.	0.	0.	0.
-1.e9	5	3	15	3	10000	0.	0.	0.	0.540524	0.409173	0.004741	0.008011	0.012211	0.016164	0.008003	0.001112	0.000059	2.e-6	0.	0.	0.	0.	0.	0.	0.
-8325.940893065184	5	3	15	3	50000	0.	0.	0.	0.	0.	0.935671	0.0192	0.006169	0.010958	0.013409	0.011088	0.003302	0.000199	4.e-6	0.	0.	0.	0.	0.	0.
-7983.290301357992	5	3	15	3	100000	0.	0.	0.	0.	0.	0.540209	0.409501	0.004649	0.007984	0.011992	0.016218	0.0083	0.0011	0.000046	1.e-6	0.	0.	0.	0.	0.
-1.e9	5	3	15	4	1000	0.	0.51764	0.404738	0.004215	0.009672	0.013347	0.022193	0.019541	0.006957	0.001527	0.00017	0.	0.	0.	0.	0.	0.	0.	0.	0.
-1.e9	5	3	15	4	5000	0.	0.	0.	0.904218	0.022257	0.008179	0.011126	0.018818	0.019697	0.012444	0.002815	0.000446	0.	0.	0.	0.	0.	0.	0.	0.
-1.e9	5	3	15	4	10000	0.	0.	0.	0.518405	0.404181	0.00426	0.009631	0.013056	0.022205	0.019691	0.006881	0.001531	0.000159	0.	0.	0.	0.	0.	0.	0.
-7642.053266858938	5	3	15	4	50000	0.	0.	0.	0.	0.	0.904152	0.022516	0.008188	0.010881	0.018982	0.01965	0.012407	0.002809	0.000415	0.	0.	0.	0.	0.	0.
-7619.478210749373	5	3	15	4	100000	0.	0.	0.	0.	0.	0.517883	0.404783	0.00418	0.009733	0.013295	0.021966	0.019568	0.006939	0.001481	0.000172	0.	0.	0.	0.	0.
-1.e9	5	3	15	5	1000	0.	0.492661	0.395612	0.003719	0.010999	0.014065	0.025131	0.032358	0.017372	0.006928	0.001155	0.	0.	0.	0.	0.	0.	0.	0.	0.
-1.e9	5	3	15	5	5000	0.	0.	0.	0.8674	0.024706	0.009836	0.010335	0.022462	0.028197	0.024194	0.010167	0.002703	0.	0.	0.	0.	0.	0.	0.	0.
-1.e9	5	3	15	5	10000	0.	0.	0.	0.493838	0.394819	0.003726	0.011223	0.014262	0.02504	0.03215	0.016879	0.006876	0.001187	0.	0.	0.	0.	0.	0.	0.
-7286.809625677738	5	3	15	5	50000	0.	0.	0.	0.	0.	0.866995	0.024886	0.00995	0.010301	0.022688	0.027888	0.024375	0.010164	0.002753	0.	0.	0.	0.	0.	0.
-7431.710300190364	5	3	15	5	100000	0.	0.	0.	0.	0.	0.492286	0.395998	0.003764	0.011335	0.014025	0.024958	0.032459	0.017138	0.006869	0.001168	0.	0.	0.	0.	0.
-1.e9	5	3	15	6	1000	0.	0.467337	0.385566	0.003359	0.012144	0.0148	0.026374	0.042837	0.028533	0.015627	0.003423	0.	0.	0.	0.	0.	0.	0.	0.	0.
-1.e9	5	3	15	6	5000	0.	0.	0.	0.83033	0.026046	0.011003	0.0097	0.024765	0.03471	0.035179	0.020569	0.007698	0.	0.	0.	0.	0.	0.	0.	0.
-1.e9	5	3	15	6	10000	0.	0.	0.	0.466252	0.386742	0.003392	0.012229	0.014732	0.026501	0.042835	0.028271	0.015548	0.003498	0.	0.	0.	0.	0.	0.	0.
-7098.784670634058	5	3	15	6	50000	0.	0.	0.	0.	0.	0.829627	0.026453	0.010866	0.009844	0.024709	0.035104	0.034963	0.020647	0.007787	0.	0.	0.	0.	0.	0.
-7340.655023550959	5	3	15	6	100000	0.	0.	0.	0.	0.	0.466273	0.386634	0.003319	0.012375	0.014755	0.026406	0.042574	0.028468	0.015831	0.003365	0.	0.	0.	0.	0.
-1.e9	5	3	15	7	1000	0.	0.445085	0.376517	0.003126	0.012849	0.014661	0.026656	0.05106	0.038219	0.02539	0.006437	0.	0.	0.	0.	0.	0.	0.	0.	0.
-1.e9	5	3	15	7	5000	0.	0.	0.	0.796826	0.027235	0.011917	0.009149	0.02603	0.04	0.043946	0.03118	0.013717	0.	0.	0.	0.	0.	0.	0.	0.
-1.e9	5	3	15	7	10000	0.	0.	0.	0.444154	0.376815	0.003272	0.012779	0.01496	0.02654	0.050983	0.038321	0.025714	0.006462	0.	0.	0.	0.	0.	0.	0.
-6997.87192801472	5	3	15	7	50000	0.	0.	0.	0.	0.	0.797285	0.027282	0.011839	0.009359	0.025834	0.039864	0.043714	0.031	0.013823	0.	0.	0.	0.	0.	0.
-7310.867285709671	5	3	15	7	100000	0.	0.	0.	0.	0.	0.444189	0.377707	0.003079	0.012824	0.014977	0.026706	0.050975	0.037763	0.025325	0.006455	0.	0.	0.	0.	0.
-1.e9	5	3	15	8	1000	0.	0.426915	0.367927	0.002945	0.013042	0.01467	0.026962	0.056602	0.04623	0.034971	0.009736	0.	0.	0.	0.	0.	0.	0.	0.	0.
-1.e9	5	3	15	8	5000	0.	0.	0.	0.769408	0.027812	0.012293	0.008805	0.025926	0.043987	0.050795	0.040729	0.020245	0.	0.	0.	0.	0.	0.	0.	0.
-1.e9	5	3	15	8	10000	0.	0.	0.	0.426725	0.368196	0.003023	0.013307	0.015241	0.026627	0.056394	0.046001	0.034899	0.009587	0.	0.	0.	0.	0.	0.	0.
-6967.92363450196	5	3	15	8	50000	0.	0.	0.	0.	0.	0.770432	0.027898	0.012521	0.008591	0.02584	0.04376	0.050119	0.040712	0.020127	0.	0.	0.	0.	0.	0.
-7292.177578436095	5	3	15	8	100000	0.	0.	0.	0.	0.	0.427628	0.367585	0.00295	0.013253	0.015076	0.026854	0.056338	0.045665	0.034936	0.009715	0.	0.	0.	0.	0.
-1.e9	5	3	15	9	1000	0.	0.412733	0.362012	0.002828	0.013363	0.014774	0.026452	0.060719	0.051716	0.042743	0.01266	0.	0.	0.	0.	0.	0.	0.	0.	0.
-1.e9	5	3	15	9	5000	0.	0.	0.	0.748213	0.027906	0.012559	0.008296	0.026743	0.046547	0.055333	0.04862	0.025783	0.	0.	0.	0.	0.	0.	0.	0.
-1.e9	5	3	15	9	10000	0.	0.	0.	0.413876	0.360807	0.002848	0.013623	0.014946	0.026421	0.060217	0.051891	0.043038	0.012333	0.	0.	0.	0.	0.	0.	0.
-6936.973487117665	5	3	15	9	50000	0.	0.	0.	0.	0.	0.749035	0.027886	0.012507	0.008371	0.026174	0.046891	0.05482	0.048332	0.025984	0.	0.	0.	0.	0.	0.
-7296.580237729622	5	3	15	9	100000	0.	0.	0.	0.	0.	0.412692	0.360986	0.002838	0.013597	0.014875	0.026445	0.060789	0.052227	0.042725	0.012826	0.	0.	0.	0.	0.
-1.e9	5	3	15	10	1000	0.	0.402103	0.355894	0.002739	0.013531	0.014938	0.026183	0.063348	0.05662	0.049585	0.015059	0.	0.	0.	0.	0.	0.	0.	0.	0.
-1.e9	5	3	15	10	5000	0.	0.	0.	0.730974	0.028071	0.012977	0.008262	0.026456	0.04853	0.05874	0.054783	0.031207	0.	0.	0.	0.	0.	0.	0.	0.
-1.e9	5	3	15	10	10000	0.	0.	0.	0.402093	0.355536	0.002738	0.013591	0.014908	0.026336	0.063561	0.056384	0.049606	0.015247	0.	0.	0.	0.	0.	0.	0.
-6917.0071200010325	5	3	15	10	50000	0.	0.	0.	0.	0.	0.731496	0.028136	0.01312	0.00812	0.026181	0.048701	0.058367	0.054957	0.030922	0.	0.	0.	0.	0.	0.
-7306.359107261726	5	3	15	10	100000	0.	0.	0.	0.	0.	0.402402	0.35538	0.00274	0.013656	0.014768	0.026273	0.063549	0.056484	0.049528	0.01522	0.	0.	0.	0.	0.
-1.e9	5	4	5	1	1000	0.	0.071743	0.214823	0.	0.029447	0.006451	0.000493	0.202796	0.368696	0.105454	0.000097	0.	0.	0.	0.	0.	0.	0.	0.	0.
-1.e9	5	4	5	1	5000	0.	0.	0.	0.238121	0.047988	0.030015	0.	0.00677	0.120048	0.301396	0.252966	0.002696	0.	0.	0.	0.	0.	0.	0.	0.
-1.e9	5	4	5	1	10000	0.	0.	0.	0.07108	0.215472	0.	0.029787	0.006528	0.00051	0.203265	0.367794	0.105464	0.0001	0.	0.	0.	0.	0.	0.	0.
-1.e9	5	4	5	1	50000	0.	0.	0.	0.	0.	0.239239	0.048217	0.029711	0.	0.006972	0.119809	0.300229	0.253161	0.002662	0.	0.	0.	0.	0.	0.
-1.e9	5	4	5	1	100000	0.	0.	0.	0.	0.	0.071292	0.215302	0.	0.029647	0.006388	0.000484	0.203174	0.368739	0.104885	0.000089	0.	0.	0.	0.	0.
-1.e9	5	4	5	2	1000	0.	0.082363	0.204628	4.e-6	0.022575	0.014775	0.013168	0.186278	0.278921	0.178892	0.018396	0.	0.	0.	0.	0.	0.	0.	0.	0.
-1.e9	5	4	5	2	5000	0.	0.	0.	0.252281	0.035032	0.022924	0.000206	0.024964	0.116193	0.241648	0.252138	0.054614	0.	0.	0.	0.	0.	0.	0.	0.
-1.e9	5	4	5	2	10000	0.	0.	0.	0.082432	0.205221	6.e-6	0.022967	0.01467	0.012865	0.18607	0.279218	0.177833	0.018718	0.	0.	0.	0.	0.	0.	0.
-8012.397974710674	5	4	5	2	50000	0.	0.	0.	0.	0.	0.252358	0.035082	0.022913	0.000196	0.024891	0.115757	0.241272	0.252782	0.054749	0.	0.	0.	0.	0.	0.
-8962.27497377776	5	4	5	2	100000	0.	0.	0.	0.	0.	0.082326	0.204306	3.e-6	0.022829	0.014671	0.013224	0.186451	0.278365	0.179237	0.018588	0.	0.	0.	0.	0.
-1.e9	5	4	5	3	1000	0.	0.101214	0.215848	0.000268	0.019992	0.015709	0.0267	0.169346	0.223332	0.188117	0.039474	0.	0.	0.	0.	0.	0.	0.	0.	0.
-1.e9	5	4	5	3	5000	0.	0.	0.	0.282787	0.034471	0.019886	0.002183	0.032497	0.111606	0.200197	0.223979	0.092394	0.	0.	0.	0.	0.	0.	0.	0.
-1.e9	5	4	5	3	10000	0.	0.	0.	0.101259	0.21649	0.000249	0.019827	0.015683	0.026364	0.16915	0.223152	0.188259	0.039567	0.	0.	0.	0.	0.	0.	0.
-6890.087557929416	5	4	5	3	50000	0.	0.	0.	0.	0.	0.282409	0.034649	0.019946	0.002157	0.032743	0.112051	0.199383	0.224135	0.092527	0.	0.	0.	0.	0.	0.
-7721.688230051274	5	4	5	3	100000	0.	0.	0.	0.	0.	0.100837	0.216242	0.000243	0.019968	0.015946	0.026443	0.169567	0.223496	0.187848	0.03941	0.	0.	0.	0.	0.
-1.e9	5	4	5	4	1000	0.	0.126078	0.234357	0.000934	0.019268	0.017151	0.034187	0.154841	0.188783	0.177266	0.047135	0.	0.	0.	0.	0.	0.	0.	0.	0.
-1.e9	5	4	5	4	5000	0.	0.	0.	0.326158	0.034869	0.018891	0.005001	0.036072	0.105922	0.172631	0.198842	0.101614	0.	0.	0.	0.	0.	0.	0.	0.
-1.e9	5	4	5	4	10000	0.	0.	0.	0.126295	0.23393	0.00093	0.019307	0.017155	0.034398	0.154357	0.189181	0.177333	0.047114	0.	0.	0.	0.	0.	0.	0.
-6515.785527814374	5	4	5	4	50000	0.	0.	0.	0.	0.	0.325965	0.034721	0.019092	0.004894	0.036093	0.106599	0.172707	0.198471	0.101458	0.	0.	0.	0.	0.	0.
-7298.278219994277	5	4	5	4	100000	0.	0.	0.	0.	0.	0.125185	0.234283	0.000882	0.018905	0.017329	0.034247	0.154355	0.189044	0.178174	0.047596	0.	0.	0.	0.	0.
-1.e9	5	4	5	5	1000	0.	0.151741	0.251438	0.001706	0.018592	0.018589	0.03772	0.142739	0.165024	0.164557	0.047894	0.	0.	0.	0.	0.	0.	0.	0.	0.
-1.e9	5	4	5	5	5000	0.	0.	0.	0.371003	0.034345	0.018078	0.007339	0.036973	0.100775	0.153016	0.177702	0.100769	0.	0.	0.	0.	0.	0.	0.	0.
-1.e9	5	4	5	5	10000	0.	0.	0.	0.152181	0.251783	0.001681	0.01859	0.018439	0.037592	0.141686	0.165384	0.164509	0.048155	0.	0.	0.	0.	0.	0.	0.
-6358.783970749252	5	4	5	5	50000	0.	0.	0.	0.	0.	0.371166	0.034424	0.018179	0.0074	0.037041	0.10043	0.153241	0.177381	0.100738	0.	0.	0.	0.	0.	0.
-7074.7138888070895	5	4	5	5	100000	0.	0.	0.	0.	0.	0.151444	0.253127	0.001651	0.018767	0.018383	0.037901	0.141158	0.164546	0.164856	0.048167	0.	0.	0.	0.	0.
-1.e9	5	4	5	6	1000	0.	0.177134	0.265814	0.002289	0.018091	0.019381	0.039202	0.130633	0.148305	0.152294	0.046857	0.	0.	0.	0.	0.	0.	0.	0.	0.
-1.e9	5	4	5	6	5000	0.	0.	0.	0.412462	0.034552	0.017277	0.008933	0.037147	0.094382	0.137808	0.160681	0.096758	0.	0.	0.	0.	0.	0.	0.	0.
-1.e9	5	4	5	6	10000	0.	0.	0.	0.176761	0.266516	0.002287	0.01831	0.019155	0.038918	0.130471	0.148585	0.152113	0.046884	0.	0.	0.	0.	0.	0.	0.
-6313.798593707204	5	4	5	6	50000	0.	0.	0.	0.	0.	0.411349	0.034168	0.017555	0.008815	0.037152	0.094611	0.138495	0.16128	0.096575	0.	0.	0.	0.	0.	0.
-6963.000175015374	5	4	5	6	100000	0.	0.	0.	0.	0.	0.176792	0.266232	0.002358	0.018264	0.019144	0.038782	0.131266	0.148251	0.151787	0.047124	0.	0.	0.	0.	0.
-1.e9	5	4	5	7	1000	0.	0.198681	0.277762	0.002782	0.017929	0.019702	0.038872	0.122041	0.135911	0.141037	0.045283	0.	0.	0.	0.	0.	0.	0.	0.	0.
-1.e9	5	4	5	7	5000	0.	0.	0.	0.445668	0.033962	0.016624	0.009826	0.036401	0.089918	0.127141	0.147869	0.092591	0.	0.	0.	0.	0.	0.	0.	0.
-1.e9	5	4	5	7	10000	0.	0.	0.	0.199472	0.276783	0.002798	0.017524	0.019513	0.039098	0.122051	0.136386	0.141494	0.044881	0.	0.	0.	0.	0.	0.	0.
-6306.170459587362	5	4	5	7	50000	0.	0.	0.	0.	0.	0.444956	0.033773	0.016847	0.009778	0.036722	0.089965	0.127693	0.148057	0.092209	0.	0.	0.	0.	0.	0.
-6914.359447370231	5	4	5	7	100000	0.	0.	0.	0.	0.	0.199051	0.277096	0.002869	0.017767	0.019405	0.038876	0.122038	0.135833	0.14178	0.045285	0.	0.	0.	0.	0.
-1.e9	5	4	5	8	1000	0.	0.21745	0.285277	0.003122	0.017362	0.019445	0.038467	0.115505	0.126326	0.133608	0.043438	0.	0.	0.	0.	0.	0.	0.	0.	0.
-1.e9	5	4	5	8	5000	0.	0.	0.	0.472414	0.033634	0.016224	0.010341	0.035694	0.085718	0.118797	0.138955	0.088223	0.	0.	0.	0.	0.	0.	0.	0.
-1.e9	5	4	5	8	10000	0.	0.	0.	0.217329	0.285235	0.003169	0.017266	0.019474	0.038536	0.11546	0.126659	0.133441	0.043431	0.	0.	0.	0.	0.	0.	0.
-6311.238924380022	5	4	5	8	50000	0.	0.	0.	0.	0.	0.47159	0.033779	0.016381	0.010565	0.036017	0.085296	0.118873	0.138886	0.088613	0.	0.	0.	0.	0.	0.
-6894.333024781467	5	4	5	8	100000	0.	0.	0.	0.	0.	0.216929	0.285877	0.003155	0.017276	0.01958	0.038947	0.115044	0.126167	0.13355	0.043475	0.	0.	0.	0.	0.
-1.e9	5	4	5	9	1000	0.	0.232124	0.291329	0.003374	0.017049	0.01942	0.038272	0.110213	0.119481	0.126942	0.041796	0.	0.	0.	0.	0.	0.	0.	0.	0.
-1.e9	5	4	5	9	5000	0.	0.	0.	0.493555	0.033229	0.015823	0.01089	0.035302	0.082931	0.11228	0.131418	0.084572	0.	0.	0.	0.	0.	0.	0.	0.
-1.e9	5	4	5	9	10000	0.	0.	0.	0.232409	0.291799	0.003368	0.017145	0.019632	0.0381	0.110031	0.118771	0.126961	0.041784	0.	0.	0.	0.	0.	0.	0.
-6336.154774540899	5	4	5	9	50000	0.	0.	0.	0.	0.	0.494001	0.033372	0.015651	0.010886	0.035219	0.082507	0.112521	0.131145	0.084698	0.	0.	0.	0.	0.	0.
-6881.888208527812	5	4	5	9	100000	0.	0.	0.	0.	0.	0.23188	0.292106	0.003339	0.017465	0.019454	0.038385	0.109775	0.11907	0.126797	0.041729	0.	0.	0.	0.	0.
-1.e9	5	4	5	10	1000	0.	0.244639	0.295992	0.003648	0.016826	0.019541	0.037589	0.105824	0.113542	0.121641	0.040758	0.	0.	0.	0.	0.	0.	0.	0.	0.
-1.e9	5	4	5	10	5000	0.	0.	0.	0.510277	0.033151	0.015429	0.01103	0.03461	0.079998	0.107599	0.125612	0.082294	0.	0.	0.	0.	0.	0.	0.	0.
-1.e9	5	4	5	10	10000	0.	0.	0.	0.243275	0.296333	0.003698	0.016923	0.01949	0.037627	0.105612	0.11394	0.122335	0.040767	0.	0.	0.	0.	0.	0.	0.
-6356.190047288985	5	4	5	10	50000	0.	0.	0.	0.	0.	0.510073	0.033167	0.015389	0.011132	0.03448	0.079916	0.107387	0.126129	0.082327	0.	0.	0.	0.	0.	0.
-6881.603390947453	5	4	5	10	100000	0.	0.	0.	0.	0.	0.243811	0.295686	0.003555	0.016928	0.019662	0.037468	0.106054	0.114198	0.121894	0.040744	0.	0.	0.	0.	0.
-1.e9	5	4	6	1	1000	0.	0.119735	0.238262	0.	0.049354	0.028942	0.006611	0.239112	0.293875	0.024109	0.	0.	0.	0.	0.	0.	0.	0.	0.	0.
-1.e9	5	4	6	1	5000	0.	0.	0.	0.322478	0.035695	0.049584	1.e-6	0.035064	0.120362	0.325623	0.111086	0.000107	0.	0.	0.	0.	0.	0.	0.	0.
-1.e9	5	4	6	1	10000	0.	0.	0.	0.119976	0.238092	0.	0.049056	0.028858	0.006674	0.238264	0.294768	0.02431	2.e-6	0.	0.	0.	0.	0.	0.	0.
-1.e9	5	4	6	1	50000	0.	0.	0.	0.	0.	0.321495	0.035419	0.049581	0.	0.03541	0.121308	0.325478	0.111223	0.000086	0.	0.	0.	0.	0.	0.
-1.e9	5	4	6	1	100000	0.	0.	0.	0.	0.	0.119526	0.237971	0.	0.049201	0.028854	0.006622	0.239154	0.294316	0.024355	1.e-6	0.	0.	0.	0.	0.
-1.e9	5	4	6	2	1000	0.	0.120762	0.248358	0.000025	0.027128	0.02196	0.028446	0.205937	0.245918	0.095564	0.005902	0.	0.	0.	0.	0.	0.	0.	0.	0.
-1.e9	5	4	6	2	5000	0.	0.	0.	0.326678	0.043181	0.027024	0.000807	0.042735	0.121827	0.251558	0.165771	0.020419	0.	0.	0.	0.	0.	0.	0.	0.
-1.e9	5	4	6	2	10000	0.	0.	0.	0.121541	0.247943	0.000019	0.027355	0.021744	0.02872	0.205934	0.245655	0.09501	0.006079	0.	0.	0.	0.	0.	0.	0.
-7008.77540721755	5	4	6	2	50000	0.	0.	0.	0.	0.	0.325915	0.04304	0.027097	0.000814	0.042859	0.1223	0.251401	0.166064	0.02051	0.	0.	0.	0.	0.	0.
-7893.002611501867	5	4	6	2	100000	0.	0.	0.	0.	0.	0.120208	0.248807	0.000021	0.02693	0.022041	0.028524	0.205713	0.246113	0.095774	0.005869	0.	0.	0.	0.	0.
-1.e9	5	4	6	3	1000	0.	0.132501	0.253488	0.000503	0.022164	0.019659	0.038354	0.175084	0.201852	0.133311	0.023084	0.	0.	0.	0.	0.	0.	0.	0.	0.
-1.e9	5	4	6	3	5000	0.	0.	0.	0.345442	0.039695	0.02249	0.003988	0.042378	0.115453	0.19953	0.174344	0.05668	0.	0.	0.	0.	0.	0.	0.	0.
-1.e9	5	4	6	3	10000	0.	0.	0.	0.131696	0.251928	0.000518	0.022333	0.019698	0.038547	0.176051	0.202351	0.133732	0.023146	0.	0.	0.	0.	0.	0.	0.
-6407.193894533715	5	4	6	3	50000	0.	0.	0.	0.	0.	0.345339	0.039507	0.022452	0.004082	0.042661	0.115111	0.200166	0.174195	0.056487	0.	0.	0.	0.	0.	0.
-7224.732219495076	5	4	6	3	100000	0.	0.	0.	0.	0.	0.132331	0.252634	0.000482	0.022423	0.019702	0.038331	0.17554	0.202167	0.133202	0.023188	0.	0.	0.	0.	0.
-1.e9	5	4	6	4	1000	0.	0.15216	0.262651	0.001372	0.020433	0.019783	0.041997	0.154665	0.172599	0.140677	0.033663	0.	0.	0.	0.	0.	0.	0.	0.	0.
-1.e9	5	4	6	4	5000	0.	0.	0.	0.378337	0.037436	0.020036	0.007043	0.041814	0.10639	0.168066	0.16575	0.075128	0.	0.	0.	0.	0.	0.	0.	0.
-1.e9	5	4	6	4	10000	0.	0.	0.	0.151688	0.262939	0.001345	0.020317	0.019953	0.041912	0.154773	0.17276	0.140572	0.033741	0.	0.	0.	0.	0.	0.	0.
-6259.294864512571	5	4	6	4	50000	0.	0.	0.	0.	0.	0.378427	0.037261	0.020204	0.006969	0.041371	0.107187	0.167997	0.165968	0.074616	0.	0.	0.	0.	0.	0.
-6990.80788734555	5	4	6	4	100000	0.	0.	0.	0.	0.	0.151893	0.26252	0.001382	0.020277	0.019865	0.041855	0.154482	0.172911	0.140995	0.03382	0.	0.	0.	0.	0.
-1.e9	5	4	6	5	1000	0.	0.174828	0.274004	0.002161	0.019298	0.020182	0.042317	0.139191	0.152341	0.137615	0.038063	0.	0.	0.	0.	0.	0.	0.	0.	0.
-1.e9	5	4	6	5	5000	0.	0.	0.	0.414505	0.036278	0.019052	0.008931	0.040088	0.099281	0.147549	0.153385	0.080931	0.	0.	0.	0.	0.	0.	0.	0.
-1.e9	5	4	6	5	10000	0.	0.	0.	0.175049	0.27327	0.002151	0.019547	0.020409	0.042193	0.139623	0.152243	0.137615	0.0379	0.	0.	0.	0.	0.	0.	0.
-6218.285948792475	5	4	6	5	50000	0.	0.	0.	0.	0.	0.415225	0.036115	0.018872	0.009042	0.040048	0.09883	0.147074	0.153969	0.080825	0.	0.	0.	0.	0.	0.
-6879.380239597059	5	4	6	5	100000	0.	0.	0.	0.	0.	0.175324	0.274044	0.002181	0.019574	0.020365	0.042193	0.13921	0.152151	0.137114	0.037844	0.	0.	0.	0.	0.
-1.e9	5	4	6	6	1000	0.	0.197191	0.282834	0.002781	0.018737	0.020436	0.041602	0.127399	0.137535	0.132521	0.038964	0.	0.	0.	0.	0.	0.	0.	0.	0.
-1.e9	5	4	6	6	5000	0.	0.	0.	0.448561	0.034981	0.017832	0.009983	0.038569	0.092785	0.132599	0.143092	0.081598	0.	0.	0.	0.	0.	0.	0.	0.
-1.e9	5	4	6	6	10000	0.	0.	0.	0.197303	0.282792	0.002616	0.01873	0.020371	0.041554	0.1274	0.137864	0.132068	0.039302	0.	0.	0.	0.	0.	0.	0.
-6242.7149374506425	5	4	6	6	50000	0.	0.	0.	0.	0.	0.447719	0.0351	0.017385	0.009968	0.03862	0.093355	0.132267	0.14373	0.081856	0.	0.	0.	0.	0.	0.
-6849.042192534209	5	4	6	6	100000	0.	0.	0.	0.	0.	0.197359	0.282918	0.002687	0.018952	0.020262	0.041567	0.127152	0.137321	0.132499	0.039283	0.	0.	0.	0.	0.
-1.e9	5	4	6	7	1000	0.	0.216607	0.290687	0.003091	0.017882	0.020258	0.040787	0.118019	0.126841	0.126629	0.039199	0.	0.	0.	0.	0.	0.	0.	0.	0.
-1.e9	5	4	6	7	5000	0.	0.	0.	0.47568	0.034718	0.016811	0.01079	0.037545	0.087021	0.122237	0.13463	0.080568	0.	0.	0.	0.	0.	0.	0.	0.
-1.e9	5	4	6	7	10000	0.	0.	0.	0.216568	0.289748	0.003078	0.018029	0.020115	0.040698	0.118259	0.127413	0.126541	0.039551	0.	0.	0.	0.	0.	0.	0.
-6255.875258379663	5	4	6	7	50000	0.	0.	0.	0.	0.	0.47441	0.035042	0.01688	0.010744	0.037594	0.088124	0.122024	0.134676	0.080506	0.	0.	0.	0.	0.	0.
-6843.717015904333	5	4	6	7	100000	0.	0.	0.	0.	0.	0.217251	0.2906	0.003204	0.017831	0.020143	0.040419	0.118588	0.127577	0.125362	0.039025	0.	0.	0.	0.	0.
-1.e9	5	4	6	8	1000	0.	0.232727	0.29621	0.003276	0.017416	0.020075	0.039626	0.112131	0.118811	0.120693	0.039035	0.	0.	0.	0.	0.	0.	0.	0.	0.
-1.e9	5	4	6	8	5000	0.	0.	0.	0.497302	0.034281	0.016167	0.010922	0.036699	0.08349	0.11447	0.127672	0.078997	0.	0.	0.	0.	0.	0.	0.	0.
-1.e9	5	4	6	8	10000	0.	0.	0.	0.232594	0.29508	0.003444	0.017531	0.020149	0.03967	0.111693	0.119624	0.121497	0.038718	0.	0.	0.	0.	0.	0.	0.
-6290.521086280969	5	4	6	8	50000	0.	0.	0.	0.	0.	0.497629	0.033934	0.016233	0.01107	0.036641	0.083889	0.113736	0.127531	0.079337	0.	0.	0.	0.	0.	0.
-6842.409361917005	5	4	6	8	100000	0.	0.	0.	0.	0.	0.231987	0.296416	0.003367	0.017567	0.020164	0.039794	0.111436	0.119449	0.121194	0.038626	0.	0.	0.	0.	0.
-1.e9	5	4	6	9	1000	0.	0.244532	0.299639	0.003598	0.017322	0.019771	0.038848	0.107043	0.113415	0.117651	0.038181	0.	0.	0.	0.	0.	0.	0.	0.	0.
-1.e9	5	4	6	9	5000	0.	0.	0.	0.514418	0.033853	0.015588	0.011334	0.035314	0.080508	0.109164	0.122472	0.077349	0.	0.	0.	0.	0.	0.	0.	0.
-1.e9	5	4	6	9	10000	0.	0.	0.	0.244675	0.300026	0.003637	0.017251	0.020071	0.039079	0.106972	0.113173	0.11695	0.038166	0.	0.	0.	0.	0.	0.	0.
-6323.341641053047	5	4	6	9	50000	0.	0.	0.	0.	0.	0.514679	0.033526	0.015738	0.011398	0.03528	0.080524	0.108606	0.12232	0.077929	0.	0.	0.	0.	0.	0.
-6842.754201313465	5	4	6	9	100000	0.	0.	0.	0.	0.	0.244974	0.2989	0.003643	0.01725	0.01994	0.039131	0.106941	0.114117	0.117359	0.037745	0.	0.	0.	0.	0.
-1.e9	5	4	6	10	1000	0.	0.255489	0.302379	0.003807	0.017187	0.019375	0.038078	0.102828	0.109041	0.114283	0.037533	0.	0.	0.	0.	0.	0.	0.	0.	0.
-1.e9	5	4	6	10	5000	0.	0.	0.	0.527891	0.033217	0.015532	0.011556	0.035082	0.077513	0.104449	0.118496	0.076264	0.	0.	0.	0.	0.	0.	0.	0.
-1.e9	5	4	6	10	10000	0.	0.	0.	0.255005	0.302775	0.003635	0.016815	0.019781	0.037823	0.102868	0.108959	0.114797	0.037542	0.	0.	0.	0.	0.	0.	0.
-6337.061255470049	5	4	6	10	50000	0.	0.	0.	0.	0.	0.527839	0.033095	0.015393	0.011735	0.034834	0.078101	0.104627	0.118442	0.075934	0.	0.	0.	0.	0.	0.
-6850.386956168104	5	4	6	10	100000	0.	0.	0.	0.	0.	0.254477	0.303525	0.003808	0.016886	0.019893	0.038262	0.102791	0.108271	0.114188	0.037899	0.	0.	0.	0.	0.
-1.e9	5	4	7	1	1000	0.	0.169328	0.280205	0.	0.030114	0.0475	0.036115	0.250544	0.183141	0.003053	0.	0.	0.	0.	0.	0.	0.	0.	0.	0.
-1.e9	5	4	7	1	5000	0.	0.	0.	0.408194	0.041197	0.030322	9.e-6	0.079403	0.127155	0.279427	0.034293	0.	0.	0.	0.	0.	0.	0.	0.	0.
-1.e9	5	4	7	1	10000	0.	0.	0.	0.1683	0.280006	0.	0.030423	0.04812	0.035497	0.251562	0.182999	0.003093	0.	0.	0.	0.	0.	0.	0.	0.
-8621.004542494491	5	4	7	1	50000	0.	0.	0.	0.	0.	0.408035	0.041239	0.03022	9.e-6	0.078884	0.127539	0.280001	0.034071	2.e-6	0.	0.	0.	0.	0.	0.
-1.e9	5	4	7	1	100000	0.	0.	0.	0.	0.	0.168244	0.279697	0.	0.030568	0.047691	0.03588	0.25184	0.183024	0.003056	0.	0.	0.	0.	0.	0.
-1.e9	5	4	7	2	1000	0.	0.161139	0.292423	0.000109	0.027744	0.026344	0.051899	0.207911	0.188371	0.042533	0.001527	0.	0.	0.	0.	0.	0.	0.	0.	0.
-1.e9	5	4	7	2	5000	0.	0.	0.	0.405056	0.049414	0.02807	0.002571	0.060693	0.125999	0.229857	0.092299	0.006041	0.	0.	0.	0.	0.	0.	0.	0.
-1.e9	5	4	7	2	10000	0.	0.	0.	0.16068	0.292623	0.000125	0.027871	0.026967	0.05087	0.207781	0.189112	0.04244	0.001531	0.	0.	0.	0.	0.	0.	0.
-6277.261807634675	5	4	7	2	50000	0.	0.	0.	0.	0.	0.404428	0.049571	0.027884	0.002694	0.060935	0.125606	0.230354	0.092473	0.006055	0.	0.	0.	0.	0.	0.
-7101.46594639494	5	4	7	2	100000	0.	0.	0.	0.	0.	0.161489	0.292533	0.000139	0.027915	0.026561	0.051065	0.208102	0.188416	0.04224	0.00154	0.	0.	0.	0.	0.
-1.e9	5	4	7	3	1000	0.	0.166654	0.290362	0.00097	0.023969	0.023173	0.051424	0.173929	0.17025	0.086838	0.012431	0.	0.	0.	0.	0.	0.	0.	0.	0.
-1.e9	5	4	7	3	5000	0.	0.	0.	0.413776	0.043527	0.023873	0.006883	0.051728	0.116027	0.187027	0.125468	0.031691	0.	0.	0.	0.	0.	0.	0.	0.
-1.e9	5	4	7	3	10000	0.	0.	0.	0.166075	0.290159	0.001019	0.023948	0.023084	0.051608	0.173657	0.170887	0.087038	0.012525	0.	0.	0.	0.	0.	0.	0.
-6047.030492951082	5	4	7	3	50000	0.	0.	0.	0.	0.	0.414067	0.043602	0.023461	0.006992	0.051538	0.115962	0.187482	0.125064	0.031832	0.	0.	0.	0.	0.	0.
-6784.531249032661	5	4	7	3	100000	0.	0.	0.	0.	0.	0.166234	0.290422	0.001083	0.02391	0.023331	0.051463	0.173939	0.17025	0.086877	0.012491	0.	0.	0.	0.	0.
-1.e9	5	4	7	4	1000	0.	0.181354	0.291642	0.002058	0.021501	0.022506	0.048554	0.150211	0.152073	0.106874	0.023227	0.	0.	0.	0.	0.	0.	0.	0.	0.
-1.e9	5	4	7	4	5000	0.	0.	0.	0.43461	0.039862	0.020778	0.009453	0.045885	0.105757	0.157972	0.132886	0.052797	0.	0.	0.	0.	0.	0.	0.	0.
-1.e9	5	4	7	4	10000	0.	0.	0.	0.182332	0.290948	0.002045	0.021261	0.022457	0.049138	0.149802	0.151963	0.106974	0.02308	0.	0.	0.	0.	0.	0.	0.
-6055.80581125074	5	4	7	4	50000	0.	0.	0.	0.	0.	0.433524	0.040066	0.020779	0.009419	0.046381	0.105894	0.157713	0.133186	0.053038	0.	0.	0.	0.	0.	0.
-6731.151414077518	5	4	7	4	100000	0.	0.	0.	0.	0.	0.181623	0.291322	0.002004	0.021521	0.022598	0.049132	0.149442	0.151879	0.107461	0.023018	0.	0.	0.	0.	0.
-1.e9	5	4	7	5	1000	0.	0.200812	0.295109	0.002693	0.019837	0.021834	0.046212	0.134169	0.137384	0.112735	0.029215	0.	0.	0.	0.	0.	0.	0.	0.	0.
-1.e9	5	4	7	5	5000	0.	0.	0.	0.460657	0.037502	0.018816	0.010581	0.042946	0.097407	0.138111	0.130832	0.063148	0.	0.	0.	0.	0.	0.	0.	0.
-1.e9	5	4	7	5	10000	0.	0.	0.	0.199992	0.295162	0.002736	0.02	0.02176	0.045876	0.133703	0.13792	0.113474	0.029377	0.	0.	0.	0.	0.	0.	0.
-6118.27758446395	5	4	7	5	50000	0.	0.	0.	0.	0.	0.460836	0.03735	0.01904	0.010541	0.042641	0.097226	0.138227	0.130533	0.063606	0.	0.	0.	0.	0.	0.
-6739.047791689756	5	4	7	5	100000	0.	0.	0.	0.	0.	0.200535	0.295517	0.002758	0.019609	0.021799	0.046381	0.134102	0.136578	0.113253	0.029468	0.	0.	0.	0.	0.
-1.e9	5	4	7	6	1000	0.	0.219228	0.300027	0.003173	0.018947	0.021243	0.043768	0.12277	0.125822	0.112819	0.032203	0.	0.	0.	0.	0.	0.	0.	0.	0.
-1.e9	5	4	7	6	5000	0.	0.	0.	0.485093	0.036372	0.017817	0.011351	0.040281	0.090272	0.125085	0.125812	0.067917	0.	0.	0.	0.	0.	0.	0.	0.
-1.e9	5	4	7	6	10000	0.	0.	0.	0.220108	0.299263	0.003156	0.01893	0.021423	0.04415	0.122017	0.126121	0.112846	0.031986	0.	0.	0.	0.	0.	0.	0.
-6172.078746021297	5	4	7	6	50000	0.	0.	0.	0.	0.	0.485578	0.035782	0.017968	0.011216	0.040324	0.090133	0.125166	0.125955	0.067878	0.	0.	0.	0.	0.	0.
-6756.868438913601	5	4	7	6	100000	0.	0.	0.	0.	0.	0.218603	0.299715	0.003141	0.018758	0.021476	0.043839	0.122032	0.126808	0.113328	0.0323	0.	0.	0.	0.	0.
-1.e9	5	4	7	7	1000	0.	0.234694	0.30206	0.003492	0.018186	0.02096	0.042126	0.114523	0.118425	0.111931	0.033603	0.	0.	0.	0.	0.	0.	0.	0.	0.
-1.e9	5	4	7	7	5000	0.	0.	0.	0.505795	0.035347	0.016851	0.011677	0.038261	0.085319	0.116327	0.121159	0.069264	0.	0.	0.	0.	0.	0.	0.	0.
-1.e9	5	4	7	7	10000	0.	0.	0.	0.235742	0.302744	0.003465	0.018282	0.020543	0.042059	0.113991	0.117783	0.111701	0.03369	0.	0.	0.	0.	0.	0.	0.
-6229.438088480873	5	4	7	7	50000	0.	0.	0.	0.	0.	0.506815	0.035412	0.0167	0.011534	0.038494	0.084506	0.116324	0.120474	0.069741	0.	0.	0.	0.	0.	0.
-6775.542897846316	5	4	7	7	100000	0.	0.	0.	0.	0.	0.235171	0.302739	0.003452	0.018283	0.020821	0.042271	0.113955	0.117613	0.111557	0.034138	0.	0.	0.	0.	0.
-1.e9	5	4	7	8	1000	0.	0.247867	0.305475	0.003662	0.017685	0.020745	0.040867	0.10755	0.112015	0.109798	0.034336	0.	0.	0.	0.	0.	0.	0.	0.	0.
-1.e9	5	4	7	8	5000	0.	0.	0.	0.522153	0.034561	0.016197	0.011828	0.036573	0.081203	0.109723	0.116864	0.070898	0.	0.	0.	0.	0.	0.	0.	0.
-1.e9	5	4	7	8	10000	0.	0.	0.	0.247388	0.305791	0.003754	0.017598	0.02073	0.040603	0.107556	0.112363	0.109899	0.034318	0.	0.	0.	0.	0.	0.	0.
-6266.826011094432	5	4	7	8	50000	0.	0.	0.	0.	0.	0.521993	0.034369	0.016212	0.011821	0.03707	0.081316	0.109539	0.11734	0.07034	0.	0.	0.	0.	0.	0.
-6805.4941325600985	5	4	7	8	100000	0.	0.	0.	0.	0.	0.247852	0.306	0.003668	0.017555	0.020286	0.040792	0.107888	0.112199	0.109442	0.034318	0.	0.	0.	0.	0.
-1.e9	5	4	7	9	1000	0.	0.257775	0.307009	0.003923	0.017376	0.020126	0.039529	0.103445	0.108047	0.107775	0.034995	0.	0.	0.	0.	0.	0.	0.	0.	0.
-1.e9	5	4	7	9	5000	0.	0.	0.	0.533718	0.033929	0.015752	0.012049	0.035905	0.078763	0.104884	0.114325	0.070675	0.	0.	0.	0.	0.	0.	0.	0.
-1.e9	5	4	7	9	10000	0.	0.	0.	0.256821	0.307748	0.003943	0.017271	0.020388	0.039594	0.103618	0.107561	0.1085	0.034556	0.	0.	0.	0.	0.	0.	0.
-6320.323327502733	5	4	7	9	50000	0.	0.	0.	0.	0.	0.535273	0.033801	0.015476	0.011667	0.035757	0.078328	0.104457	0.114897	0.070344	0.	0.	0.	0.	0.	0.
-6818.538548347309	5	4	7	9	100000	0.	0.	0.	0.	0.	0.257717	0.307364	0.003873	0.017284	0.020153	0.039086	0.10371	0.108137	0.108123	0.034553	0.	0.	0.	0.	0.
-1.e9	5	4	7	10	1000	0.	0.266485	0.308852	0.003921	0.017038	0.019727	0.038394	0.100361	0.104612	0.106342	0.034268	0.	0.	0.	0.	0.	0.	0.	0.	0.
-1.e9	5	4	7	10	5000	0.	0.	0.	0.545136	0.033448	0.015409	0.012061	0.034779	0.076478	0.100471	0.111418	0.0708	0.	0.	0.	0.	0.	0.	0.	0.
-1.e9	5	4	7	10	10000	0.	0.	0.	0.266151	0.309036	0.003951	0.017078	0.019837	0.038641	0.100337	0.1045	0.105901	0.034568	0.	0.	0.	0.	0.	0.	0.
-6332.123639075982	5	4	7	10	50000	0.	0.	0.	0.	0.	0.545447	0.033273	0.015486	0.012028	0.035052	0.076057	0.101105	0.111436	0.070116	0.	0.	0.	0.	0.	0.
-6830.034857764033	5	4	7	10	100000	0.	0.	0.	0.	0.	0.265183	0.308777	0.003898	0.016999	0.020174	0.038394	0.100842	0.104344	0.10685	0.034539	0.	0.	0.	0.	0.
-1.e9	5	4	8	1	1000	0.	0.20215	0.352083	2.e-6	0.011606	0.029372	0.09164	0.224219	0.088719	0.000209	0.	0.	0.	0.	0.	0.	0.	0.	0.	0.
-1.e9	5	4	8	1	5000	0.	0.	0.	0.479743	0.074391	0.011599	0.000337	0.099169	0.139103	0.188353	0.007305	0.	0.	0.	0.	0.	0.	0.	0.	0.
-1.e9	5	4	8	1	10000	0.	0.	0.	0.20258	0.351209	0.	0.011754	0.029391	0.091607	0.224705	0.088558	0.000196	0.	0.	0.	0.	0.	0.	0.	0.
-1.e9	5	4	8	1	50000	0.	0.	0.	0.	0.	0.47901	0.075025	0.011533	0.000326	0.09908	0.138614	0.189325	0.007087	0.	0.	0.	0.	0.	0.	0.
-1.e9	5	4	8	1	100000	0.	0.	0.	0.	0.	0.201952	0.351419	0.	0.011651	0.029174	0.091837	0.225013	0.088749	0.000205	0.	0.	0.	0.	0.	0.
-1.e9	5	4	8	2	1000	0.	0.201936	0.336104	0.000442	0.026654	0.02759	0.075366	0.190887	0.125139	0.015579	0.000303	0.	0.	0.	0.	0.	0.	0.	0.	0.
-1.e9	5	4	8	2	5000	0.	0.	0.	0.484627	0.053515	0.02618	0.006731	0.073547	0.12517	0.185061	0.043683	0.001486	0.	0.	0.	0.	0.	0.	0.	0.
-1.e9	5	4	8	2	10000	0.	0.	0.	0.201676	0.336257	0.000542	0.026165	0.028167	0.075522	0.191039	0.124723	0.015624	0.000285	0.	0.	0.	0.	0.	0.	0.
-5818.714287459798	5	4	8	2	50000	0.	0.	0.	0.	0.	0.485788	0.052716	0.026155	0.006775	0.072931	0.125395	0.185077	0.043675	0.001488	0.	0.	0.	0.	0.	0.
-6665.024966046555	5	4	8	2	100000	0.	0.	0.	0.	0.	0.202542	0.336494	0.000486	0.026358	0.027652	0.075411	0.190724	0.124593	0.015422	0.000318	0.	0.	0.	0.	0.
-1.e9	5	4	8	3	1000	0.	0.204177	0.325343	0.001973	0.023993	0.026401	0.063366	0.162291	0.134413	0.052135	0.005908	0.	0.	0.	0.	0.	0.	0.	0.	0.
-1.e9	5	4	8	3	5000	0.	0.	0.	0.485572	0.046007	0.023801	0.010704	0.057895	0.113378	0.163187	0.083232	0.016224	0.	0.	0.	0.	0.	0.	0.	0.
-1.e9	5	4	8	3	10000	0.	0.	0.	0.204238	0.325834	0.001934	0.023908	0.026718	0.063687	0.161952	0.133666	0.051958	0.006105	0.	0.	0.	0.	0.	0.	0.
-5799.463043918559	5	4	8	3	50000	0.	0.	0.	0.	0.	0.485953	0.046014	0.02394	0.010802	0.058374	0.113644	0.162156	0.082962	0.016155	0.	0.	0.	0.	0.	0.
-6493.099410863392	5	4	8	3	100000	0.	0.	0.	0.	0.	0.20381	0.326026	0.001889	0.024223	0.026236	0.063816	0.162405	0.133978	0.051651	0.005966	0.	0.	0.	0.	0.
-1.e9	5	4	8	4	1000	0.	0.214242	0.319649	0.002839	0.021856	0.02465	0.054968	0.1409	0.128863	0.076969	0.015064	0.	0.	0.	0.	0.	0.	0.	0.	0.
-1.e9	5	4	8	4	5000	0.	0.	0.	0.494002	0.041356	0.021017	0.01214	0.049679	0.101857	0.143049	0.101529	0.035371	0.	0.	0.	0.	0.	0.	0.	0.
-1.e9	5	4	8	4	10000	0.	0.	0.	0.213919	0.31961	0.002945	0.021657	0.024655	0.05548	0.140501	0.128609	0.077546	0.015078	0.	0.	0.	0.	0.	0.	0.
-5906.348003733456	5	4	8	4	50000	0.	0.	0.	0.	0.	0.493464	0.041483	0.021198	0.012259	0.050224	0.102755	0.142368	0.101178	0.035071	0.	0.	0.	0.	0.	0.
-6547.569008840983	5	4	8	4	100000	0.	0.	0.	0.	0.	0.213952	0.319966	0.00284	0.02168	0.024569	0.054881	0.140563	0.128681	0.077744	0.015124	0.	0.	0.	0.	0.
-1.e9	5	4	8	5	1000	0.	0.22852	0.316349	0.003376	0.020124	0.023086	0.049565	0.126086	0.120961	0.090157	0.021776	0.	0.	0.	0.	0.	0.	0.	0.	0.
-1.e9	5	4	8	5	5000	0.	0.	0.	0.509251	0.038787	0.019162	0.012552	0.044423	0.093092	0.127006	0.107569	0.048158	0.	0.	0.	0.	0.	0.	0.	0.
-1.e9	5	4	8	5	10000	0.	0.	0.	0.22813	0.316301	0.003394	0.020109	0.023235	0.049612	0.126511	0.120477	0.090162	0.022069	0.	0.	0.	0.	0.	0.	0.
-6039.380952854451	5	4	8	5	50000	0.	0.	0.	0.	0.	0.509141	0.038439	0.01886	0.012498	0.044278	0.093962	0.126628	0.108122	0.048072	0.	0.	0.	0.	0.	0.
-6611.223557822548	5	4	8	5	100000	0.	0.	0.	0.	0.	0.227558	0.316443	0.003372	0.020254	0.023147	0.049694	0.126258	0.120907	0.09036	0.022007	0.	0.	0.	0.	0.
-1.e9	5	4	8	6	1000	0.	0.243471	0.31497	0.00372	0.019086	0.022341	0.045708	0.115507	0.113927	0.095201	0.026069	0.	0.	0.	0.	0.	0.	0.	0.	0.
-1.e9	5	4	8	6	5000	0.	0.	0.	0.523858	0.036742	0.017777	0.012658	0.041067	0.087346	0.116389	0.108726	0.055437	0.	0.	0.	0.	0.	0.	0.	0.
-1.e9	5	4	8	6	10000	0.	0.	0.	0.24233	0.314787	0.003598	0.01881	0.02232	0.045771	0.115873	0.114347	0.095975	0.026189	0.	0.	0.	0.	0.	0.	0.
-6132.351685406801	5	4	8	6	50000	0.	0.	0.	0.	0.	0.523841	0.03677	0.017611	0.01254	0.041109	0.086499	0.116967	0.10922	0.055443	0.	0.	0.	0.	0.	0.
-6662.820823079002	5	4	8	6	100000	0.	0.	0.	0.	0.	0.241807	0.314188	0.003621	0.019115	0.022565	0.046255	0.116089	0.114305	0.09595	0.026105	0.	0.	0.	0.	0.
-1.e9	5	4	8	7	1000	0.	0.25414	0.315319	0.003698	0.018089	0.02145	0.04294	0.108941	0.109031	0.097594	0.028798	0.	0.	0.	0.	0.	0.	0.	0.	0.
-1.e9	5	4	8	7	5000	0.	0.	0.	0.537229	0.035671	0.016617	0.012517	0.038937	0.082058	0.109131	0.10796	0.05988	0.	0.	0.	0.	0.	0.	0.	0.
-1.e9	5	4	8	7	10000	0.	0.	0.	0.254065	0.314864	0.003936	0.018172	0.021444	0.043236	0.108862	0.108753	0.097956	0.028712	0.	0.	0.	0.	0.	0.	0.
-6202.817966492388	5	4	8	7	50000	0.	0.	0.	0.	0.	0.536702	0.035607	0.01674	0.012472	0.038813	0.082305	0.109423	0.108071	0.059867	0.	0.	0.	0.	0.	0.
-6730.083456458635	5	4	8	7	100000	0.	0.	0.	0.	0.	0.254338	0.315026	0.003747	0.018266	0.021506	0.042702	0.108962	0.10868	0.098068	0.028705	0.	0.	0.	0.	0.
-1.e9	5	4	8	8	1000	0.	0.264417	0.315149	0.003983	0.017537	0.020874	0.041048	0.103762	0.104555	0.098469	0.030206	0.	0.	0.	0.	0.	0.	0.	0.	0.
-1.e9	5	4	8	8	5000	0.	0.	0.	0.547697	0.034661	0.016049	0.012447	0.037083	0.078732	0.10399	0.107125	0.062216	0.	0.	0.	0.	0.	0.	0.	0.
-1.e9	5	4	8	8	10000	0.	0.	0.	0.263305	0.315275	0.004025	0.017594	0.020967	0.041152	0.103528	0.104713	0.099247	0.030194	0.	0.	0.	0.	0.	0.	0.
-6258.207543904073	5	4	8	8	50000	0.	0.	0.	0.	0.	0.547336	0.035026	0.01603	0.012292	0.037333	0.079307	0.104011	0.106783	0.061882	0.	0.	0.	0.	0.	0.
-6767.094509873466	5	4	8	8	100000	0.	0.	0.	0.	0.	0.264168	0.315071	0.003964	0.017481	0.02089	0.041089	0.103758	0.104228	0.099234	0.030117	0.	0.	0.	0.	0.
-1.e9	5	4	8	9	1000	0.	0.271167	0.31441	0.004068	0.017412	0.020697	0.039747	0.100239	0.101609	0.099354	0.031297	0.	0.	0.	0.	0.	0.	0.	0.	0.
-1.e9	5	4	8	9	5000	0.	0.	0.	0.556408	0.034352	0.015341	0.012238	0.036024	0.076023	0.099693	0.105911	0.06401	0.	0.	0.	0.	0.	0.	0.	0.
-1.e9	5	4	8	9	10000	0.	0.	0.	0.270687	0.315421	0.004052	0.017199	0.020466	0.040114	0.100149	0.101731	0.099094	0.031087	0.	0.	0.	0.	0.	0.	0.
-6304.089023920749	5	4	8	9	50000	0.	0.	0.	0.	0.	0.556108	0.034018	0.01555	0.012236	0.036139	0.076293	0.100106	0.106134	0.063416	0.	0.	0.	0.	0.	0.
-6796.746147409287	5	4	8	9	100000	0.	0.	0.	0.	0.	0.270664	0.315623	0.003966	0.017119	0.020628	0.039608	0.100367	0.101924	0.098852	0.031249	0.	0.	0.	0.	0.
-1.e9	5	4	8	10	1000	0.	0.276619	0.314829	0.004253	0.016782	0.020496	0.039311	0.097704	0.098942	0.099438	0.031626	0.	0.	0.	0.	0.	0.	0.	0.	0.
-1.e9	5	4	8	10	5000	0.	0.	0.	0.562047	0.033964	0.015045	0.012308	0.035205	0.074792	0.097091	0.104721	0.064827	0.	0.	0.	0.	0.	0.	0.	0.
-1.e9	5	4	8	10	10000	0.	0.	0.	0.275895	0.315857	0.004324	0.016975	0.02044	0.038439	0.097758	0.099645	0.099276	0.031391	0.	0.	0.	0.	0.	0.	0.
-6337.588503672741	5	4	8	10	50000	0.	0.	0.	0.	0.	0.562074	0.033443	0.015276	0.01219	0.035038	0.074676	0.097619	0.105081	0.064603	0.	0.	0.	0.	0.	0.
-6806.0742842090785	5	4	8	10	100000	0.	0.	0.	0.	0.	0.276134	0.315896	0.004165	0.01694	0.020414	0.038647	0.097073	0.099725	0.099386	0.03162	0.	0.	0.	0.	0.
-1.e9	5	4	9	1	1000	0.	0.237101	0.401023	6.e-6	0.022931	0.010705	0.131075	0.162098	0.035053	8.e-6	0.	0.	0.	0.	0.	0.	0.	0.	0.	0.
-1.e9	5	4	9	1	5000	0.	0.	0.	0.564591	0.072667	0.023065	0.00437	0.0912	0.134577	0.108562	0.000968	0.	0.	0.	0.	0.	0.	0.	0.	0.
-1.e9	5	4	9	1	10000	0.	0.	0.	0.236935	0.400882	3.e-6	0.023039	0.010673	0.130206	0.16362	0.034636	6.e-6	0.	0.	0.	0.	0.	0.	0.	0.
-1.e9	5	4	9	1	50000	0.	0.	0.	0.	0.	0.563765	0.072538	0.023241	0.004355	0.091661	0.134974	0.108517	0.000949	0.	0.	0.	0.	0.	0.	0.
-8226.005686080221	5	4	9	1	100000	0.	0.	0.	0.	0.	0.237043	0.400607	3.e-6	0.022928	0.010925	0.130802	0.162986	0.0347	6.e-6	0.	0.	0.	0.	0.	0.
-1.e9	5	4	9	2	1000	0.	0.241816	0.375217	0.001509	0.024818	0.028436	0.093293	0.158033	0.072225	0.004609	0.000044	0.	0.	0.	0.	0.	0.	0.	0.	0.
-1.e9	5	4	9	2	5000	0.	0.	0.	0.565102	0.052259	0.024798	0.014041	0.076178	0.119508	0.130579	0.017256	0.000279	0.	0.	0.	0.	0.	0.	0.	0.
-1.e9	5	4	9	2	10000	0.	0.	0.	0.242966	0.374475	0.001477	0.02473	0.028189	0.092735	0.158475	0.07222	0.004688	0.000045	0.	0.	0.	0.	0.	0.	0.
-5575.674572264521	5	4	9	2	50000	0.	0.	0.	0.	0.	0.566134	0.052383	0.024525	0.013664	0.076216	0.119146	0.130275	0.017371	0.000286	0.	0.	0.	0.	0.	0.
-6340.082131329151	5	4	9	2	100000	0.	0.	0.	0.	0.	0.242282	0.374638	0.001571	0.024695	0.028544	0.093221	0.158252	0.07209	0.004649	0.000058	0.	0.	0.	0.	0.
-1.e9	5	4	9	3	1000	0.	0.24299	0.35798	0.003306	0.023891	0.02869	0.07222	0.143452	0.097077	0.027797	0.002597	0.	0.	0.	0.	0.	0.	0.	0.	0.
-1.e9	5	4	9	3	5000	0.	0.	0.	0.558264	0.046691	0.023154	0.015321	0.060698	0.106375	0.131898	0.050253	0.007346	0.	0.	0.	0.	0.	0.	0.	0.
-1.e9	5	4	9	3	10000	0.	0.	0.	0.242146	0.358901	0.00308	0.023303	0.028678	0.0724	0.144048	0.096884	0.028001	0.002559	0.	0.	0.	0.	0.	0.	0.
-5676.7222581505885	5	4	9	3	50000	0.	0.	0.	0.	0.	0.558135	0.046205	0.022982	0.015312	0.061272	0.106453	0.131801	0.050354	0.007486	0.	0.	0.	0.	0.	0.
-6284.0361067252015	5	4	9	3	100000	0.	0.	0.	0.	0.	0.242704	0.358375	0.003173	0.023615	0.028885	0.072195	0.143455	0.096726	0.028298	0.002574	0.	0.	0.	0.	0.
-1.e9	5	4	9	4	1000	0.	0.248053	0.344685	0.003713	0.021892	0.026562	0.059596	0.128208	0.10422	0.053618	0.009453	0.	0.	0.	0.	0.	0.	0.	0.	0.
-1.e9	5	4	9	4	5000	0.	0.	0.	0.555056	0.041911	0.020343	0.015235	0.051399	0.096108	0.123464	0.074035	0.022449	0.	0.	0.	0.	0.	0.	0.	0.
-1.e9	5	4	9	4	10000	0.	0.	0.	0.247475	0.346257	0.003734	0.021572	0.026502	0.059597	0.128324	0.103469	0.053597	0.009473	0.	0.	0.	0.	0.	0.	0.
-5842.678660481536	5	4	9	4	50000	0.	0.	0.	0.	0.	0.554079	0.042006	0.020418	0.015131	0.051493	0.09645	0.123904	0.073965	0.022554	0.	0.	0.	0.	0.	0.
-6390.442615933735	5	4	9	4	100000	0.	0.	0.	0.	0.	0.24866	0.344557	0.003928	0.021818	0.026847	0.05876	0.128279	0.103973	0.053889	0.009289	0.	0.	0.	0.	0.
-1.e9	5	4	9	5	1000	0.	0.257012	0.335791	0.004087	0.020313	0.02462	0.051559	0.116571	0.104211	0.070074	0.015762	0.	0.	0.	0.	0.	0.	0.	0.	0.
-1.e9	5	4	9	5	5000	0.	0.	0.	0.557036	0.039485	0.018631	0.014419	0.045479	0.08812	0.114541	0.086508	0.035781	0.	0.	0.	0.	0.	0.	0.	0.
-1.e9	5	4	9	5	10000	0.	0.	0.	0.257253	0.336155	0.004092	0.020426	0.024489	0.051715	0.116826	0.103612	0.069478	0.015954	0.	0.	0.	0.	0.	0.	0.
-5996.98506042114	5	4	9	5	50000	0.	0.	0.	0.	0.	0.557953	0.038786	0.018513	0.014262	0.045767	0.08829	0.114269	0.086714	0.035446	0.	0.	0.	0.	0.	0.
-6518.917001647219	5	4	9	5	100000	0.	0.	0.	0.	0.	0.257261	0.335709	0.004038	0.020038	0.024597	0.05192	0.117248	0.103301	0.069605	0.016283	0.	0.	0.	0.	0.
-1.e9	5	4	9	6	1000	0.	0.265904	0.330193	0.004202	0.018835	0.022963	0.046858	0.108983	0.10169	0.079689	0.020683	0.	0.	0.	0.	0.	0.	0.	0.	0.
-1.e9	5	4	9	6	5000	0.	0.	0.	0.562682	0.037313	0.017439	0.013654	0.04151	0.082538	0.107284	0.092816	0.044764	0.	0.	0.	0.	0.	0.	0.	0.
-1.e9	5	4	9	6	10000	0.	0.	0.	0.266716	0.330664	0.004113	0.01901	0.022948	0.04643	0.108881	0.101259	0.079263	0.020716	0.	0.	0.	0.	0.	0.	0.
-6113.877071312354	5	4	9	6	50000	0.	0.	0.	0.	0.	0.563438	0.036925	0.017292	0.013655	0.041737	0.082518	0.106994	0.092804	0.044637	0.	0.	0.	0.	0.	0.
-6614.784259878371	5	4	9	6	100000	0.	0.	0.	0.	0.	0.265863	0.329394	0.004194	0.019103	0.02277	0.046753	0.10922	0.101781	0.080115	0.020807	0.	0.	0.	0.	0.
-1.e9	5	4	9	7	1000	0.	0.274204	0.32655	0.004248	0.017913	0.022038	0.04369	0.103624	0.099096	0.084625	0.024012	0.	0.	0.	0.	0.	0.	0.	0.	0.
-1.e9	5	4	9	7	5000	0.	0.	0.	0.568789	0.035634	0.01657	0.013346	0.038955	0.078482	0.10233	0.095088	0.050806	0.	0.	0.	0.	0.	0.	0.	0.
-1.e9	5	4	9	7	10000	0.	0.	0.	0.274234	0.326629	0.004295	0.018114	0.022181	0.043732	0.103007	0.09901	0.084664	0.024134	0.	0.	0.	0.	0.	0.	0.
-6196.771714971249	5	4	9	7	50000	0.	0.	0.	0.	0.	0.568295	0.035664	0.016516	0.01316	0.039142	0.078994	0.102438	0.095176	0.050615	0.	0.	0.	0.	0.	0.
-6681.278259910472	5	4	9	7	100000	0.	0.	0.	0.	0.	0.273486	0.326918	0.004236	0.017967	0.022104	0.043835	0.103432	0.098937	0.084983	0.024102	0.	0.	0.	0.	0.
-1.e9	5	4	9	8	1000	0.	0.279398	0.324113	0.004339	0.017535	0.021605	0.041541	0.099464	0.097086	0.088627	0.026292	0.	0.	0.	0.	0.	0.	0.	0.	0.
-1.e9	5	4	9	8	5000	0.	0.	0.	0.573019	0.035162	0.015776	0.012996	0.037301	0.075823	0.098575	0.096834	0.054514	0.	0.	0.	0.	0.	0.	0.	0.
-1.e9	5	4	9	8	10000	0.	0.	0.	0.279296	0.324299	0.004295	0.017507	0.021134	0.041748	0.099732	0.097043	0.088589	0.026357	0.	0.	0.	0.	0.	0.	0.
-6250.481910435574	5	4	9	8	50000	0.	0.	0.	0.	0.	0.573457	0.034756	0.015898	0.013062	0.037471	0.076336	0.097898	0.096738	0.054384	0.	0.	0.	0.	0.	0.
-6719.12779872098	5	4	9	8	100000	0.	0.	0.	0.	0.	0.279708	0.323849	0.004322	0.017766	0.021454	0.04156	0.099588	0.097166	0.088253	0.026334	0.	0.	0.	0.	0.
-1.e9	5	4	9	9	1000	0.	0.284802	0.322554	0.004246	0.01749	0.020754	0.040282	0.096533	0.095188	0.090415	0.027736	0.	0.	0.	0.	0.	0.	0.	0.	0.
-1.e9	5	4	9	9	5000	0.	0.	0.	0.576363	0.034061	0.015475	0.012707	0.035903	0.07432	0.095764	0.098013	0.057394	0.	0.	0.	0.	0.	0.	0.	0.
-1.e9	5	4	9	9	10000	0.	0.	0.	0.284226	0.3227	0.004373	0.017269	0.020518	0.040185	0.096755	0.095473	0.090532	0.027969	0.	0.	0.	0.	0.	0.	0.
-6305.325582324062	5	4	9	9	50000	0.	0.	0.	0.	0.	0.576233	0.034139	0.015347	0.012709	0.036049	0.073898	0.096209	0.098105	0.057311	0.	0.	0.	0.	0.	0.
-6768.954848355995	5	4	9	9	100000	0.	0.	0.	0.	0.	0.283743	0.322883	0.004258	0.017284	0.020698	0.039983	0.096915	0.095568	0.090726	0.027942	0.	0.	0.	0.	0.
-1.e9	5	4	9	10	1000	0.	0.287697	0.321271	0.004366	0.016678	0.020482	0.038937	0.094515	0.094672	0.092455	0.028927	0.	0.	0.	0.	0.	0.	0.	0.	0.
-1.e9	5	4	9	10	5000	0.	0.	0.	0.579153	0.033653	0.014924	0.012565	0.035069	0.072415	0.093818	0.098441	0.059962	0.	0.	0.	0.	0.	0.	0.	0.
-1.e9	5	4	9	10	10000	0.	0.	0.	0.287655	0.321607	0.004214	0.016755	0.020358	0.038756	0.094719	0.094935	0.092081	0.02892	0.	0.	0.	0.	0.	0.	0.
-6340.983549908414	5	4	9	10	50000	0.	0.	0.	0.	0.	0.579706	0.033956	0.01493	0.012582	0.035037	0.072354	0.093916	0.09801	0.059509	0.	0.	0.	0.	0.	0.
-6797.997878041325	5	4	9	10	100000	0.	0.	0.	0.	0.	0.287091	0.321996	0.004327	0.016667	0.020362	0.039258	0.094454	0.09506	0.091561	0.029224	0.	0.	0.	0.	0.
-1.e9	5	4	10	1	1000	0.	0.284808	0.412197	0.000258	0.03689	0.021961	0.126241	0.106121	0.011524	0.	0.	0.	0.	0.	0.	0.	0.	0.	0.	0.
-1.e9	5	4	10	1	5000	0.	0.	0.	0.660931	0.037054	0.037451	0.021091	0.074237	0.116421	0.05275	0.000065	0.	0.	0.	0.	0.	0.	0.	0.	0.
-1.e9	5	4	10	1	10000	0.	0.	0.	0.28594	0.411826	0.000221	0.037161	0.022049	0.125972	0.105533	0.011297	1.e-6	0.	0.	0.	0.	0.	0.	0.	0.
-1.e9	5	4	10	1	50000	0.	0.	0.	0.	0.	0.660368	0.037221	0.037319	0.021407	0.074628	0.116117	0.052864	0.000076	0.	0.	0.	0.	0.	0.	0.
-1.e9	5	4	10	1	100000	0.	0.	0.	0.	0.	0.285937	0.412072	0.000271	0.037154	0.021921	0.125656	0.105649	0.01134	0.	0.	0.	0.	0.	0.	0.
-1.e9	5	4	10	2	1000	0.	0.282465	0.405203	0.00353	0.02323	0.030965	0.097793	0.119335	0.036303	0.001171	5.e-6	0.	0.	0.	0.	0.	0.	0.	0.	0.
-1.e9	5	4	10	2	5000	0.	0.	0.	0.64183	0.047695	0.023055	0.023067	0.070599	0.106239	0.081634	0.005847	0.000034	0.	0.	0.	0.	0.	0.	0.	0.
-1.e9	5	4	10	2	10000	0.	0.	0.	0.28172	0.406389	0.00365	0.023041	0.030979	0.097374	0.119313	0.03635	0.001177	7.e-6	0.	0.	0.	0.	0.	0.	0.
-5541.126467106888	5	4	10	2	50000	0.	0.	0.	0.	0.	0.64305	0.047972	0.02289	0.022648	0.069946	0.106407	0.08119	0.005864	0.000033	0.	0.	0.	0.	0.	0.
-6137.050537080673	5	4	10	2	100000	0.	0.	0.	0.	0.	0.282258	0.405086	0.003705	0.023209	0.030947	0.09777	0.119743	0.036148	0.001131	3.e-6	0.	0.	0.	0.	0.
-1.e9	5	4	10	3	1000	0.	0.282819	0.384713	0.004767	0.022599	0.030998	0.075862	0.118641	0.064906	0.013709	0.000986	0.	0.	0.	0.	0.	0.	0.	0.	0.
-1.e9	5	4	10	3	5000	0.	0.	0.	0.626953	0.045043	0.021257	0.020261	0.060251	0.096275	0.09885	0.027935	0.003175	0.	0.	0.	0.	0.	0.	0.	0.
-1.e9	5	4	10	3	10000	0.	0.	0.	0.281616	0.386095	0.004728	0.022399	0.030324	0.07583	0.11918	0.064903	0.013928	0.000997	0.	0.	0.	0.	0.	0.	0.
-5665.084996670546	5	4	10	3	50000	0.	0.	0.	0.	0.	0.627624	0.045443	0.021308	0.019992	0.059892	0.095825	0.099299	0.027587	0.00303	0.	0.	0.	0.	0.	0.
-6176.017644289877	5	4	10	3	100000	0.	0.	0.	0.	0.	0.282799	0.385939	0.004695	0.022606	0.030546	0.07521	0.118847	0.064557	0.013752	0.001049	0.	0.	0.	0.	0.
-1.e9	5	4	10	4	1000	0.	0.284533	0.367338	0.004822	0.021258	0.027796	0.061228	0.112443	0.080257	0.034989	0.005336	0.	0.	0.	0.	0.	0.	0.	0.	0.
-1.e9	5	4	10	4	5000	0.	0.	0.	0.61444	0.04157	0.019794	0.017602	0.051721	0.08797	0.101853	0.051511	0.013539	0.	0.	0.	0.	0.	0.	0.	0.
-1.e9	5	4	10	4	10000	0.	0.	0.	0.284216	0.368179	0.004785	0.021348	0.027757	0.061174	0.111872	0.080167	0.034995	0.005507	0.	0.	0.	0.	0.	0.	0.
-5841.4999799992665	5	4	10	4	50000	0.	0.	0.	0.	0.	0.614573	0.041839	0.019788	0.017366	0.051623	0.088097	0.101734	0.051594	0.013386	0.	0.	0.	0.	0.	0.
-6327.178826952906	5	4	10	4	100000	0.	0.	0.	0.	0.	0.284628	0.367055	0.004703	0.02119	0.027861	0.061194	0.112473	0.080279	0.035191	0.005426	0.	0.	0.	0.	0.
-1.e9	5	4	10	5	1000	0.	0.287836	0.352819	0.004802	0.019774	0.025073	0.052492	0.106302	0.086718	0.052766	0.011418	0.	0.	0.	0.	0.	0.	0.	0.	0.
-1.e9	5	4	10	5	5000	0.	0.	0.	0.605152	0.039102	0.018075	0.015729	0.045918	0.082414	0.100661	0.067392	0.025557	0.	0.	0.	0.	0.	0.	0.	0.
-1.e9	5	4	10	5	10000	0.	0.	0.	0.28798	0.352542	0.004802	0.019996	0.025322	0.052811	0.105859	0.086474	0.052849	0.011365	0.	0.	0.	0.	0.	0.	0.
-6002.046101659106	5	4	10	5	50000	0.	0.	0.	0.	0.	0.606708	0.039199	0.018	0.015829	0.04525	0.081818	0.099874	0.067983	0.025339	0.	0.	0.	0.	0.	0.
-6467.800490515459	5	4	10	5	100000	0.	0.	0.	0.	0.	0.287963	0.352834	0.004764	0.019659	0.025207	0.052826	0.106105	0.08638	0.053005	0.011257	0.	0.	0.	0.	0.
-1.e9	5	4	10	6	1000	0.	0.291224	0.343624	0.004619	0.018959	0.023638	0.046946	0.100742	0.089121	0.064999	0.016128	0.	0.	0.	0.	0.	0.	0.	0.	0.
-1.e9	5	4	10	6	5000	0.	0.	0.	0.602247	0.037332	0.016778	0.014893	0.04142	0.077997	0.096697	0.077329	0.035307	0.	0.	0.	0.	0.	0.	0.	0.
-1.e9	5	4	10	6	10000	0.	0.	0.	0.290545	0.343252	0.004676	0.018742	0.023522	0.047663	0.101284	0.088945	0.064989	0.016382	0.	0.	0.	0.	0.	0.	0.
-6117.018545476865	5	4	10	6	50000	0.	0.	0.	0.	0.	0.60204	0.037496	0.017045	0.014696	0.04132	0.078027	0.096915	0.077132	0.035329	0.	0.	0.	0.	0.	0.
-6568.9681743673145	5	4	10	6	100000	0.	0.	0.	0.	0.	0.291266	0.343599	0.004637	0.01883	0.023624	0.047674	0.100898	0.088748	0.064441	0.016283	0.	0.	0.	0.	0.
-1.e9	5	4	10	7	1000	0.	0.294113	0.337273	0.004596	0.018009	0.022557	0.043619	0.097151	0.089697	0.073188	0.019797	0.	0.	0.	0.	0.	0.	0.	0.	0.
-1.e9	5	4	10	7	5000	0.	0.	0.	0.599052	0.036056	0.016104	0.013996	0.039088	0.075389	0.094341	0.083367	0.042607	0.	0.	0.	0.	0.	0.	0.	0.
-1.e9	5	4	10	7	10000	0.	0.	0.	0.29365	0.336823	0.004741	0.01815	0.022561	0.043903	0.097372	0.089509	0.073068	0.020223	0.	0.	0.	0.	0.	0.	0.
-6200.817119673312	5	4	10	7	50000	0.	0.	0.	0.	0.	0.599931	0.035788	0.016047	0.01415	0.03879	0.075097	0.094364	0.083402	0.042431	0.	0.	0.	0.	0.	0.
-6644.921735323052	5	4	10	7	100000	0.	0.	0.	0.	0.	0.294083	0.33664	0.004685	0.01803	0.022526	0.043744	0.097734	0.089231	0.073406	0.019921	0.	0.	0.	0.	0.
-1.e9	5	4	10	8	1000	0.	0.296132	0.332317	0.004619	0.017386	0.021153	0.041834	0.094866	0.090572	0.07857	0.022551	0.	0.	0.	0.	0.	0.	0.	0.	0.
-1.e9	5	4	10	8	5000	0.	0.	0.	0.598134	0.035216	0.01546	0.013434	0.037517	0.07299	0.092846	0.08731	0.047093	0.	0.	0.	0.	0.	0.	0.	0.
-1.e9	5	4	10	8	10000	0.	0.	0.	0.296385	0.332896	0.004499	0.017395	0.021573	0.041664	0.094536	0.089792	0.078446	0.022814	0.	0.	0.	0.	0.	0.	0.
-6266.479516609126	5	4	10	8	50000	0.	0.	0.	0.	0.	0.598369	0.035015	0.015506	0.013407	0.037113	0.073401	0.093146	0.086684	0.047359	0.	0.	0.	0.	0.	0.
-6704.765046887777	5	4	10	8	100000	0.	0.	0.	0.	0.	0.296148	0.33331	0.00454	0.017637	0.021621	0.041607	0.094405	0.089712	0.07836	0.02266	0.	0.	0.	0.	0.
-1.e9	5	4	10	9	1000	0.	0.297329	0.329831	0.004312	0.017122	0.021127	0.040274	0.09291	0.089603	0.082645	0.024847	0.	0.	0.	0.	0.	0.	0.	0.	0.
-1.e9	5	4	10	9	5000	0.	0.	0.	0.596783	0.033835	0.015154	0.013117	0.036174	0.07182	0.091145	0.090428	0.051544	0.	0.	0.	0.	0.	0.	0.	0.
-1.e9	5	4	10	9	10000	0.	0.	0.	0.298139	0.329795	0.004424	0.016957	0.021136	0.040239	0.092491	0.089804	0.081986	0.025029	0.	0.	0.	0.	0.	0.	0.
-6303.171319056407	5	4	10	9	50000	0.	0.	0.	0.	0.	0.596733	0.034274	0.015236	0.013179	0.036238	0.071711	0.090948	0.090003	0.051678	0.	0.	0.	0.	0.	0.
-6750.735727781973	5	4	10	9	100000	0.	0.	0.	0.	0.	0.29707	0.330177	0.004505	0.017153	0.021031	0.039864	0.092655	0.089973	0.082699	0.024873	0.	0.	0.	0.	0.
-1.e9	5	4	10	10	1000	0.	0.298799	0.327626	0.004545	0.016886	0.020736	0.038847	0.09089	0.089847	0.085423	0.026401	0.	0.	0.	0.	0.	0.	0.	0.	0.
-1.e9	5	4	10	10	5000	0.	0.	0.	0.596055	0.03377	0.014991	0.012863	0.035308	0.070559	0.089953	0.092008	0.054493	0.	0.	0.	0.	0.	0.	0.	0.
-1.e9	5	4	10	10	10000	0.	0.	0.	0.299594	0.326085	0.004476	0.016612	0.020534	0.039289	0.091464	0.090235	0.085454	0.026257	0.	0.	0.	0.	0.	0.	0.
-6341.178629639023	5	4	10	10	50000	0.	0.	0.	0.	0.	0.597399	0.033746	0.014823	0.013016	0.034879	0.071031	0.089864	0.091054	0.054188	0.	0.	0.	0.	0.	0.
-6778.217490179023	5	4	10	10	100000	0.	0.	0.	0.	0.	0.299152	0.326509	0.004527	0.016747	0.020618	0.039182	0.091628	0.09003	0.085203	0.026404	0.	0.	0.	0.	0.
-1.e9	5	4	11	1	1000	0.	0.321627	0.437217	0.003102	0.022815	0.045923	0.098231	0.068015	0.00307	0.	0.	0.	0.	0.	0.	0.	0.	0.	0.	0.
-1.e9	5	4	11	1	5000	0.	0.	0.	0.734755	0.027518	0.022803	0.045731	0.057544	0.090903	0.02074	6.e-6	0.	0.	0.	0.	0.	0.	0.	0.	0.
-1.e9	5	4	11	1	10000	0.	0.	0.	0.320932	0.438404	0.003006	0.022842	0.046095	0.09828	0.067494	0.002947	0.	0.	0.	0.	0.	0.	0.	0.	0.
-1.e9	5	4	11	1	50000	0.	0.	0.	0.	0.	0.73535	0.027478	0.022744	0.045693	0.057643	0.090342	0.020748	2.e-6	0.	0.	0.	0.	0.	0.	0.
-1.e9	5	4	11	1	100000	0.	0.	0.	0.	0.	0.321411	0.438054	0.003001	0.022417	0.045665	0.098641	0.067783	0.003028	0.	0.	0.	0.	0.	0.	0.
-1.e9	5	4	11	2	1000	0.	0.32296	0.425838	0.006933	0.020951	0.035582	0.089038	0.08258	0.015905	0.000212	1.e-6	0.	0.	0.	0.	0.	0.	0.	0.	0.
-1.e9	5	4	11	2	5000	0.	0.	0.	0.712828	0.042233	0.020065	0.030617	0.059471	0.087464	0.045724	0.001596	2.e-6	0.	0.	0.	0.	0.	0.	0.	0.
-1.e9	5	4	11	2	10000	0.	0.	0.	0.322531	0.425763	0.00681	0.020968	0.035095	0.088903	0.08373	0.015995	0.000205	0.	0.	0.	0.	0.	0.	0.	0.
-5695.854547561587	5	4	11	2	50000	0.	0.	0.	0.	0.	0.712106	0.042637	0.020084	0.030758	0.059922	0.087191	0.045687	0.001612	3.e-6	0.	0.	0.	0.	0.	0.
-6056.933613982794	5	4	11	2	100000	0.	0.	0.	0.	0.	0.322059	0.42694	0.006813	0.020696	0.035097	0.08878	0.083477	0.015895	0.000243	0.	0.	0.	0.	0.	0.
-1.e9	5	4	11	3	1000	0.	0.322262	0.406801	0.006368	0.02107	0.031201	0.072955	0.092771	0.04003	0.006211	0.000331	0.	0.	0.	0.	0.	0.	0.	0.	0.
-1.e9	5	4	11	3	5000	0.	0.	0.	0.692036	0.042901	0.019151	0.023875	0.055768	0.082461	0.068707	0.013917	0.001184	0.	0.	0.	0.	0.	0.	0.	0.
-1.e9	5	4	11	3	10000	0.	0.	0.	0.322662	0.406733	0.006333	0.021026	0.031542	0.072569	0.092562	0.039917	0.006271	0.000385	0.	0.	0.	0.	0.	0.	0.
-5762.889097223932	5	4	11	3	50000	0.	0.	0.	0.	0.	0.691153	0.043049	0.018988	0.023406	0.056163	0.082868	0.069106	0.014136	0.001131	0.	0.	0.	0.	0.	0.
-6154.46107579193	5	4	11	3	100000	0.	0.	0.	0.	0.	0.322415	0.406748	0.006355	0.020918	0.031579	0.072648	0.093152	0.03971	0.006128	0.000347	0.	0.	0.	0.	0.
-1.e9	5	4	11	4	1000	0.	0.320616	0.385942	0.005831	0.020276	0.028393	0.060359	0.094327	0.059467	0.021819	0.00297	0.	0.	0.	0.	0.	0.	0.	0.	0.
-1.e9	5	4	11	4	5000	0.	0.	0.	0.671151	0.040659	0.018141	0.019612	0.049651	0.078289	0.080776	0.034074	0.007647	0.	0.	0.	0.	0.	0.	0.	0.
-1.e9	5	4	11	4	10000	0.	0.	0.	0.321077	0.385444	0.00582	0.020498	0.028161	0.060251	0.094601	0.059409	0.021691	0.003048	0.	0.	0.	0.	0.	0.	0.
-5909.47886239554	5	4	11	4	50000	0.	0.	0.	0.	0.	0.671451	0.040922	0.018131	0.019546	0.049001	0.078141	0.080869	0.034165	0.007774	0.	0.	0.	0.	0.	0.
-6306.724730374723	5	4	11	4	100000	0.	0.	0.	0.	0.	0.32107	0.385324	0.005695	0.020306	0.028248	0.060476	0.094803	0.059347	0.021728	0.003003	0.	0.	0.	0.	0.
-1.e9	5	4	11	5	1000	0.	0.318207	0.368264	0.005472	0.019448	0.025759	0.051983	0.093992	0.070602	0.0386	0.007673	0.	0.	0.	0.	0.	0.	0.	0.	0.
-1.e9	5	4	11	5	5000	0.	0.	0.	0.653289	0.038475	0.017223	0.017276	0.044345	0.07488	0.085067	0.051508	0.017937	0.	0.	0.	0.	0.	0.	0.	0.
-1.e9	5	4	11	5	10000	0.	0.	0.	0.318613	0.36764	0.005378	0.019158	0.025902	0.052412	0.094435	0.070419	0.03836	0.007683	0.	0.	0.	0.	0.	0.	0.
-6037.389068572633	5	4	11	5	50000	0.	0.	0.	0.	0.	0.653618	0.038978	0.016945	0.017259	0.044525	0.074589	0.084761	0.051559	0.017766	0.	0.	0.	0.	0.	0.
-6446.023135871977	5	4	11	5	100000	0.	0.	0.	0.	0.	0.317765	0.368718	0.005326	0.019252	0.025774	0.052239	0.094075	0.070597	0.038667	0.007587	0.	0.	0.	0.	0.
-1.e9	5	4	11	6	1000	0.	0.315639	0.35584	0.00518	0.018481	0.023628	0.04738	0.091888	0.076985	0.052426	0.012553	0.	0.	0.	0.	0.	0.	0.	0.	0.
-1.e9	5	4	11	6	5000	0.	0.	0.	0.639765	0.036762	0.016072	0.01561	0.041062	0.072678	0.086513	0.064111	0.027427	0.	0.	0.	0.	0.	0.	0.	0.
-1.e9	5	4	11	6	10000	0.	0.	0.	0.315481	0.35666	0.005233	0.018379	0.023611	0.047409	0.091947	0.076528	0.052302	0.01245	0.	0.	0.	0.	0.	0.	0.
-6146.451105791465	5	4	11	6	50000	0.	0.	0.	0.	0.	0.639544	0.037131	0.016361	0.015537	0.040735	0.072726	0.086682	0.064005	0.027279	0.	0.	0.	0.	0.	0.
-6551.830262799245	5	4	11	6	100000	0.	0.	0.	0.	0.	0.315984	0.355885	0.005205	0.018579	0.023674	0.047133	0.092325	0.076333	0.05238	0.012502	0.	0.	0.	0.	0.
-1.e9	5	4	11	7	1000	0.	0.31428	0.346904	0.005065	0.017829	0.022582	0.043813	0.090379	0.080199	0.062279	0.01667	0.	0.	0.	0.	0.	0.	0.	0.	0.
-1.e9	5	4	11	7	5000	0.	0.	0.	0.630281	0.035851	0.015647	0.014893	0.038504	0.070916	0.08665	0.071982	0.035276	0.	0.	0.	0.	0.	0.	0.	0.
-1.e9	5	4	11	7	10000	0.	0.	0.	0.313309	0.347463	0.005	0.017793	0.022637	0.044102	0.090837	0.080424	0.061912	0.016523	0.	0.	0.	0.	0.	0.	0.
-6216.24065717884	5	4	11	7	50000	0.	0.	0.	0.	0.	0.629838	0.035567	0.015609	0.014731	0.03872	0.071604	0.086459	0.072379	0.035093	0.	0.	0.	0.	0.	0.
-6635.567994749512	5	4	11	7	100000	0.	0.	0.	0.	0.	0.313998	0.346911	0.00501	0.017624	0.022709	0.043677	0.090949	0.080531	0.061997	0.016594	0.	0.	0.	0.	0.
-1.e9	5	4	11	8	1000	0.	0.312738	0.340845	0.004833	0.017269	0.021598	0.041981	0.08948	0.082518	0.06912	0.019618	0.	0.	0.	0.	0.	0.	0.	0.	0.
-1.e9	5	4	11	8	5000	0.	0.	0.	0.622426	0.034719	0.01532	0.013876	0.036998	0.070108	0.08684	0.0783	0.041413	0.	0.	0.	0.	0.	0.	0.	0.
-1.e9	5	4	11	8	10000	0.	0.	0.	0.312694	0.3407	0.004912	0.017194	0.021396	0.042049	0.089874	0.082399	0.069233	0.019549	0.	0.	0.	0.	0.	0.	0.
-6275.193907681042	5	4	11	8	50000	0.	0.	0.	0.	0.	0.623676	0.034749	0.015306	0.014054	0.03703	0.069899	0.086206	0.078059	0.041021	0.	0.	0.	0.	0.	0.
-6690.602428858515	5	4	11	8	100000	0.	0.	0.	0.	0.	0.312093	0.340806	0.004966	0.01715	0.021725	0.041851	0.090166	0.08269	0.069	0.019553	0.	0.	0.	0.	0.
-1.e9	5	4	11	9	1000	0.	0.31134	0.335713	0.004762	0.017161	0.021128	0.040048	0.08931	0.083943	0.074644	0.021951	0.	0.	0.	0.	0.	0.	0.	0.	0.
-1.e9	5	4	11	9	5000	0.	0.	0.	0.618353	0.034326	0.014619	0.01361	0.035621	0.069076	0.086173	0.082375	0.045847	0.	0.	0.	0.	0.	0.	0.	0.
-1.e9	5	4	11	9	10000	0.	0.	0.	0.311655	0.335906	0.004701	0.016971	0.020935	0.040546	0.088701	0.084112	0.074288	0.022185	0.	0.	0.	0.	0.	0.	0.
-6316.291360756418	5	4	11	9	50000	0.	0.	0.	0.	0.	0.616992	0.03392	0.014782	0.013542	0.036013	0.069964	0.086076	0.082531	0.04618	0.	0.	0.	0.	0.	0.
-6736.151328566132	5	4	11	9	100000	0.	0.	0.	0.	0.	0.310857	0.336337	0.004759	0.016968	0.021163	0.040181	0.088688	0.08455	0.074372	0.022125	0.	0.	0.	0.	0.
-1.e9	5	4	11	10	1000	0.	0.310882	0.33264	0.004803	0.016669	0.02077	0.038801	0.087773	0.084967	0.078789	0.023906	0.	0.	0.	0.	0.	0.	0.	0.	0.
-1.e9	5	4	11	10	5000	0.	0.	0.	0.61397	0.034057	0.014663	0.013197	0.034557	0.068586	0.085922	0.085523	0.049525	0.	0.	0.	0.	0.	0.	0.	0.
-1.e9	5	4	11	10	10000	0.	0.	0.	0.310752	0.333759	0.004575	0.016446	0.020727	0.038977	0.087666	0.084697	0.07824	0.024161	0.	0.	0.	0.	0.	0.	0.
-6355.842772799012	5	4	11	10	50000	0.	0.	0.	0.	0.	0.613622	0.03421	0.014567	0.01316	0.034886	0.068193	0.086457	0.085377	0.049528	0.	0.	0.	0.	0.	0.
[truncated: 58,501 more rows]
