# Supplementary material for: Large Variations in HIV-1 Viral Load Explained by Shifting-Mosaic Metapopulation Dynamics
Source: PLoS Biol. 2016 Oct 5;14(10):e1002567. doi: 10.1371/journal.pbio.1002567 (PMC5051940; doi:10.1371/journal.pbio.1002567)
Supplement: S2 Data — Each row in the files gives the likelihood of the model (for specified β¯, standard deviation of β¯ among patients, mean k, standard deviation of k among patients). The three files represent the 10,000 patch CTL immigration model; the 10,000 patch CTL proliferation model; and the single patch model. A reservoir is assumed to be present in all cases. All other parameters are as in Table 1. See S1 Text for further details. (ZIP) [file pbio.1002567.s003.zip › S3_Data/Likelihood_singlepatch_storage_noPD_db1.tsv]

likelihood collate 0-1000	meanbeta	sdbeta	meank	stdevk	production	0	0.5	1	1.5	2	2.5	3	3.5	4	4.5	5	5.5	6	6.5	7	7.5	8	8.5	9	9.5	10
-1.e9	5	1	5	1	1000	0.0059	0.0018	0.7693	0.0015	0.0032	0.0124	0.0338	0.0847	0.078	0.0094	0.	0.	0.	0.	0.	0.	0.	0.	0.	0.
-1.e9	5	1	5	1	5000	0.0307	0.0102	0.7275	0.001	0.0006	0.0021	0.0084	0.0218	0.064	0.1019	0.0314	0.0004	0.	0.	0.	0.	0.	0.	0.	0.
-1.e9	5	1	5	1	10000	0.0798	0.0216	0.6642	0.002	0.001	0.0008	0.0033	0.0115	0.0378	0.085	0.083	0.0099	0.0001	0.	0.	0.	0.	0.	0.	0.
-7566.888421001838	5	1	5	1	50000	0.3916	0.12	0.2411	0.0094	0.0033	0.0018	0.0012	0.0021	0.0086	0.0266	0.0645	0.0979	0.0316	0.0003	0.	0.	0.	0.	0.	0.
-8590.419725252601	5	1	5	1	100000	0.3869	0.2628	0.0878	0.0214	0.0078	0.0017	0.001	0.0016	0.0039	0.0125	0.0345	0.0862	0.0829	0.009	0.	0.	0.	0.	0.	0.
-1.e9	5	1	5	2	1000	0.0045	0.0006	0.6794	0.001	0.0025	0.0094	0.0266	0.067	0.1138	0.0775	0.0177	0.	0.	0.	0.	0.	0.	0.	0.	0.
-1.e9	5	1	5	2	5000	0.0261	0.009	0.6445	0.0008	0.0008	0.0018	0.0058	0.0181	0.0499	0.1021	0.1043	0.0347	0.0021	0.	0.	0.	0.	0.	0.	0.
-1.e9	5	1	5	2	10000	0.0502	0.0148	0.6213	0.0016	0.0009	0.001	0.0024	0.007	0.0259	0.0627	0.1168	0.0773	0.0181	0.	0.	0.	0.	0.	0.	0.
-8259.41591317007	5	1	5	2	50000	0.2637	0.0846	0.3329	0.0082	0.0023	0.0004	0.0004	0.0019	0.0057	0.0158	0.0461	0.1025	0.097	0.0356	0.0029	0.	0.	0.	0.	0.
-9300.037032216547	5	1	5	2	100000	0.3735	0.1713	0.1199	0.0173	0.0044	0.0019	0.0006	0.0006	0.0028	0.0097	0.0247	0.0638	0.1113	0.0806	0.0176	0.	0.	0.	0.	0.
-1.e9	5	1	5	3	1000	0.004	0.002	0.6572	0.0002	0.0022	0.0065	0.0186	0.0525	0.1064	0.1017	0.0487	0.	0.	0.	0.	0.	0.	0.	0.	0.
-1.e9	5	1	5	3	5000	0.0218	0.0061	0.6326	0.0005	0.0007	0.0015	0.0032	0.0124	0.0357	0.0828	0.1168	0.0763	0.0096	0.	0.	0.	0.	0.	0.	0.
-1.e9	5	1	5	3	10000	0.0396	0.0137	0.6127	0.0005	0.0008	0.0008	0.0025	0.0068	0.0204	0.0502	0.0999	0.1051	0.047	0.	0.	0.	0.	0.	0.	0.
-8717.555970126512	5	1	5	3	50000	0.1889	0.0632	0.4002	0.0059	0.0019	0.0006	0.0004	0.0016	0.0036	0.0128	0.0359	0.0819	0.1209	0.0721	0.0101	0.	0.	0.	0.	0.
-9788.095131906575	5	1	5	3	100000	0.3355	0.1207	0.1878	0.0121	0.0037	0.0013	0.0003	0.001	0.0018	0.0065	0.0193	0.0515	0.1038	0.1098	0.0449	0.	0.	0.	0.	0.
-1.e9	5	1	5	4	1000	0.0027	0.0008	0.6798	0.0005	0.0012	0.0053	0.0151	0.046	0.0895	0.1029	0.0562	0.	0.	0.	0.	0.	0.	0.	0.	0.
-1.e9	5	1	5	4	5000	0.017	0.0051	0.6536	0.0005	0.0007	0.001	0.0018	0.013	0.028	0.0719	0.1086	0.0862	0.0126	0.	0.	0.	0.	0.	0.	0.
-1.e9	5	1	5	4	10000	0.0318	0.0103	0.6242	0.0011	0.0002	0.0006	0.0026	0.0042	0.018	0.0455	0.0897	0.1125	0.0593	0.	0.	0.	0.	0.	0.	0.
-9091.181169258523	5	1	5	4	50000	0.1651	0.045	0.4451	0.0049	0.0015	0.0006	0.0004	0.001	0.0026	0.0114	0.031	0.0716	0.1165	0.0899	0.0134	0.	0.	0.	0.	0.
-10160.301756517125	5	1	5	4	100000	0.2982	0.1045	0.257	0.0113	0.0035	0.0013	0.0005	0.0005	0.0015	0.0055	0.0148	0.0436	0.0903	0.1092	0.0583	0.	0.	0.	0.	0.
-1.e9	5	1	5	5	1000	0.0032	0.0009	0.6882	0.0003	0.0017	0.0033	0.0147	0.035	0.0829	0.1085	0.0613	0.	0.	0.	0.	0.	0.	0.	0.	0.
-1.e9	5	1	5	5	5000	0.0147	0.0039	0.6711	0.0004	0.0003	0.0011	0.0024	0.0091	0.0249	0.0682	0.1014	0.0877	0.0148	0.	0.	0.	0.	0.	0.	0.
-1.e9	5	1	5	5	10000	0.0283	0.0082	0.6624	0.0011	0.0006	0.0007	0.0023	0.0036	0.0124	0.0384	0.0822	0.1016	0.0582	0.	0.	0.	0.	0.	0.	0.
-9489.827810281344	5	1	5	5	50000	0.1411	0.0458	0.5043	0.0042	0.0012	0.0002	0.0001	0.0011	0.0021	0.0096	0.0268	0.0626	0.0974	0.0882	0.0153	0.	0.	0.	0.	0.
-10365.034809376742	5	1	5	5	100000	0.2675	0.0879	0.3304	0.0082	0.0023	0.001	0.0004	0.0005	0.0014	0.0048	0.0127	0.0357	0.0805	0.1056	0.0611	0.	0.	0.	0.	0.
-1.e9	5	1	5	6	1000	0.0023	0.0009	0.7099	0.0006	0.0014	0.0026	0.0128	0.0332	0.0713	0.0995	0.0655	0.	0.	0.	0.	0.	0.	0.	0.	0.
-1.e9	5	1	5	6	5000	0.013	0.0037	0.6921	0.0011	0.0004	0.0013	0.0028	0.0064	0.0225	0.0608	0.0957	0.0846	0.0156	0.	0.	0.	0.	0.	0.	0.
-1.e9	5	1	5	6	10000	0.0247	0.0074	0.6745	0.0008	0.0001	0.0003	0.0018	0.0042	0.0121	0.0365	0.0773	0.0974	0.0629	0.	0.	0.	0.	0.	0.	0.
-9339.046433961286	5	1	5	6	50000	0.1277	0.038	0.5436	0.0045	0.001	0.0001	0.0003	0.0009	0.0027	0.0093	0.026	0.0509	0.0926	0.0883	0.0141	0.	0.	0.	0.	0.
-10563.796671661192	5	1	5	6	100000	0.234	0.0771	0.3841	0.0097	0.0029	0.0006	0.0007	0.0003	0.0011	0.0049	0.0111	0.0317	0.0733	0.1036	0.0649	0.	0.	0.	0.	0.
-1.e9	5	1	5	7	1000	0.0021	0.0008	0.7226	0.0001	0.001	0.0034	0.0101	0.0305	0.0669	0.0985	0.064	0.	0.	0.	0.	0.	0.	0.	0.	0.
-1.e9	5	1	5	7	5000	0.0091	0.0033	0.7128	0.0001	0.0004	0.0009	0.0032	0.0081	0.0211	0.0518	0.0876	0.086	0.0156	0.	0.	0.	0.	0.	0.	0.
-1.e9	5	1	5	7	10000	0.0246	0.0055	0.6964	0.0006	0.0006	0.0008	0.0012	0.0027	0.0129	0.0329	0.0677	0.0919	0.0622	0.	0.	0.	0.	0.	0.	0.
-9584.974535897754	5	1	5	7	50000	0.1169	0.0318	0.5694	0.0038	0.0008	0.0003	0.0005	0.0003	0.0028	0.0093	0.0207	0.0522	0.0894	0.0872	0.0146	0.	0.	0.	0.	0.
-10438.965619095747	5	1	5	7	100000	0.2231	0.0689	0.417	0.0085	0.0025	0.0012	0.0002	0.0009	0.0012	0.005	0.0105	0.0326	0.0674	0.0986	0.0624	0.	0.	0.	0.	0.
-1.e9	5	1	5	8	1000	0.0013	0.0006	0.7403	0.0001	0.0012	0.0026	0.0098	0.029	0.0671	0.0854	0.0626	0.	0.	0.	0.	0.	0.	0.	0.	0.
-1.e9	5	1	5	8	5000	0.0105	0.0037	0.7282	0.0004	0.0004	0.0007	0.0024	0.0067	0.0201	0.0473	0.0797	0.0845	0.0154	0.	0.	0.	0.	0.	0.	0.
-1.e9	5	1	5	8	10000	0.0221	0.0063	0.7053	0.0008	0.0004	0.0001	0.0011	0.0036	0.0106	0.0304	0.0653	0.0908	0.0632	0.	0.	0.	0.	0.	0.	0.
-9621.009436626298	5	1	5	8	50000	0.1052	0.0348	0.5937	0.0038	0.0018	0.0006	0.0003	0.0008	0.0023	0.0077	0.0204	0.0497	0.0837	0.0815	0.0137	0.	0.	0.	0.	0.
-11400.219126503805	5	1	5	8	100000	0.2029	0.0641	0.4639	0.0056	0.0031	0.001	0.0002	0.0001	0.0005	0.0044	0.0106	0.0264	0.0645	0.091	0.0617	0.	0.	0.	0.	0.
-1.e9	5	1	5	9	1000	0.0014	0.0006	0.7563	0.0003	0.0006	0.003	0.011	0.0255	0.0589	0.085	0.0574	0.	0.	0.	0.	0.	0.	0.	0.	0.
-1.e9	5	1	5	9	5000	0.0093	0.0033	0.738	0.0003	0.0001	0.0003	0.0011	0.0073	0.0207	0.0477	0.0826	0.0746	0.0147	0.	0.	0.	0.	0.	0.	0.
-1.e9	5	1	5	9	10000	0.0194	0.0059	0.7271	0.0012	0.0002	0.0002	0.0015	0.0028	0.0096	0.0279	0.0587	0.086	0.0595	0.	0.	0.	0.	0.	0.	0.
-10270.665350506537	5	1	5	9	50000	0.1062	0.0292	0.6149	0.0031	0.0007	0.0005	0.0004	0.0004	0.0012	0.0055	0.0172	0.0447	0.0832	0.0769	0.0159	0.	0.	0.	0.	0.
-10577.737022429916	5	1	5	9	100000	0.1957	0.0653	0.4875	0.005	0.0012	0.0002	0.0003	0.0007	0.0017	0.0031	0.0101	0.0283	0.0625	0.0842	0.0542	0.	0.	0.	0.	0.
-1.e9	5	1	5	10	1000	0.0024	0.0007	0.7616	0.0001	0.0007	0.0035	0.0096	0.0272	0.0528	0.0836	0.0578	0.	0.	0.	0.	0.	0.	0.	0.	0.
-1.e9	5	1	5	10	5000	0.0106	0.0028	0.7429	0.0005	0.0003	0.0001	0.0009	0.0069	0.0194	0.0458	0.0806	0.0767	0.0125	0.	0.	0.	0.	0.	0.	0.
-1.e9	5	1	5	10	10000	0.018	0.0062	0.7391	0.0005	0.0001	0.0012	0.0008	0.0033	0.0103	0.0244	0.0556	0.0805	0.06	0.	0.	0.	0.	0.	0.	0.
-1.e9	5	1	5	10	50000	0.1007	0.0292	0.6245	0.0039	0.001	0.0005	0.	0.001	0.0013	0.006	0.016	0.0446	0.0772	0.0772	0.0169	0.	0.	0.	0.	0.
-10869.208417669493	5	1	5	10	100000	0.1935	0.0619	0.4983	0.006	0.0018	0.0003	0.0005	0.0004	0.001	0.0034	0.0091	0.025	0.0606	0.0805	0.0577	0.	0.	0.	0.	0.
-1.e9	5	1	6	1	1000	0.004	0.0009	0.9188	0.0004	0.003	0.0081	0.0177	0.0319	0.0147	0.0005	0.	0.	0.	0.	0.	0.	0.	0.	0.	0.
-1.e9	5	1	6	1	5000	0.0159	0.0043	0.9077	0.0006	0.0002	0.0013	0.0037	0.0123	0.0281	0.0236	0.0023	0.	0.	0.	0.	0.	0.	0.	0.	0.
-1.e9	5	1	6	1	10000	0.0376	0.0109	0.8747	0.0011	0.0006	0.0011	0.0028	0.0062	0.0186	0.0309	0.0147	0.0008	0.	0.	0.	0.	0.	0.	0.	0.
-8962.384866158121	5	1	6	1	50000	0.3777	0.0702	0.4701	0.0049	0.0016	0.0008	0.0003	0.0014	0.005	0.0125	0.0259	0.0268	0.0027	0.0001	0.	0.	0.	0.	0.	0.
-9852.458215109766	5	1	6	1	100000	0.6352	0.1942	0.0778	0.0107	0.0041	0.0009	0.0008	0.0007	0.0018	0.0067	0.0169	0.0325	0.0172	0.0005	0.	0.	0.	0.	0.	0.
-1.e9	5	1	6	2	1000	0.0036	0.0025	0.8076	0.0011	0.0022	0.0088	0.0173	0.0496	0.0659	0.0355	0.0059	0.	0.	0.	0.	0.	0.	0.	0.	0.
-1.e9	5	1	6	2	5000	0.0166	0.0051	0.7954	0.0009	0.0002	0.0009	0.0044	0.014	0.0335	0.0657	0.0513	0.0115	0.0005	0.	0.	0.	0.	0.	0.	0.
-1.e9	5	1	6	2	10000	0.0384	0.0126	0.7718	0.0012	0.0003	0.001	0.0019	0.0069	0.0196	0.0445	0.0659	0.0309	0.005	0.	0.	0.	0.	0.	0.	0.
-8606.327043848376	5	1	6	2	50000	0.2593	0.0637	0.4899	0.0057	0.0017	0.0006	0.0008	0.0018	0.0042	0.0125	0.0337	0.0612	0.0516	0.0127	0.0006	0.	0.	0.	0.	0.
-9866.951403439749	5	1	6	2	100000	0.4747	0.1548	0.1732	0.0118	0.0034	0.0014	0.0007	0.0004	0.0022	0.0057	0.0198	0.0469	0.0642	0.0357	0.0051	0.	0.	0.	0.	0.
-1.e9	5	1	6	3	1000	0.003	0.0011	0.7595	0.0007	0.0019	0.006	0.0149	0.0446	0.0758	0.0647	0.0278	0.	0.	0.	0.	0.	0.	0.	0.	0.
-1.e9	5	1	6	3	5000	0.0186	0.005	0.744	0.0003	0.0003	0.0008	0.0029	0.0094	0.0289	0.0611	0.0808	0.0418	0.0061	0.	0.	0.	0.	0.	0.	0.
-1.e9	5	1	6	3	10000	0.0344	0.0113	0.7205	0.0013	0.0005	0.0004	0.0021	0.0061	0.014	0.0408	0.0775	0.0682	0.0229	0.	0.	0.	0.	0.	0.	0.
-8827.81393644047	5	1	6	3	50000	0.1867	0.053	0.5048	0.0062	0.0015	0.0009	0.0007	0.0012	0.0039	0.0111	0.0309	0.0652	0.0798	0.0491	0.005	0.	0.	0.	0.	0.
-10243.107839256916	5	1	6	3	100000	0.3675	0.1171	0.2612	0.0105	0.0023	0.0014	0.0002	0.0008	0.0012	0.0054	0.0161	0.0407	0.0825	0.07	0.0231	0.	0.	0.	0.	0.
-1.e9	5	1	6	4	1000	0.0026	0.0007	0.736	0.0009	0.0021	0.004	0.0151	0.037	0.0736	0.0849	0.0431	0.	0.	0.	0.	0.	0.	0.	0.	0.
-1.e9	5	1	6	4	5000	0.0179	0.005	0.7202	0.0009	0.0005	0.0018	0.0022	0.0098	0.0251	0.0529	0.0902	0.0651	0.0084	0.	0.	0.	0.	0.	0.	0.
-1.e9	5	1	6	4	10000	0.0279	0.0091	0.7085	0.0004	0.0002	0.001	0.0022	0.0048	0.0154	0.037	0.0715	0.0787	0.0433	0.	0.	0.	0.	0.	0.	0.
-8994.629481385218	5	1	6	4	50000	0.1599	0.0468	0.525	0.004	0.0013	0.0004	0.0008	0.0012	0.0031	0.0103	0.0277	0.0606	0.0912	0.0593	0.0084	0.	0.	0.	0.	0.
-10182.8834270882	5	1	6	4	100000	0.311	0.0914	0.3272	0.0079	0.0028	0.0006	0.0002	0.0009	0.0021	0.004	0.0149	0.0354	0.0742	0.0866	0.0408	0.	0.	0.	0.	0.
-1.e9	5	1	6	5	1000	0.0026	0.0011	0.7381	0.0004	0.0012	0.0041	0.0126	0.0329	0.0686	0.0885	0.0499	0.	0.	0.	0.	0.	0.	0.	0.	0.
-1.e9	5	1	6	5	5000	0.0128	0.0038	0.7275	0.0005	0.0002	0.0012	0.0027	0.0089	0.0266	0.0551	0.0837	0.0654	0.0116	0.	0.	0.	0.	0.	0.	0.
-1.e9	5	1	6	5	10000	0.0233	0.0064	0.7078	0.001	0.0006	0.0005	0.0019	0.003	0.0111	0.0331	0.0698	0.0909	0.0506	0.	0.	0.	0.	0.	0.	0.
-9509.60976334445	5	1	6	5	50000	0.1348	0.0423	0.5599	0.0044	0.0008	0.0004	0.0005	0.0011	0.0018	0.0085	0.0218	0.0516	0.0856	0.0738	0.0127	0.	0.	0.	0.	0.
-10670.270964121755	5	1	6	5	100000	0.2595	0.0842	0.3838	0.0082	0.0015	0.0008	0.0001	0.0004	0.0012	0.0044	0.014	0.034	0.0708	0.0873	0.0498	0.	0.	0.	0.	0.
-1.e9	5	1	6	6	1000	0.002	0.0008	0.7467	0.0004	0.001	0.0033	0.0119	0.0306	0.0697	0.0812	0.0524	0.	0.	0.	0.	0.	0.	0.	0.	0.
-1.e9	5	1	6	6	5000	0.0134	0.0034	0.7319	0.0006	0.	0.0006	0.0024	0.0062	0.0191	0.0498	0.0861	0.0736	0.0129	0.	0.	0.	0.	0.	0.	0.
-1.e9	5	1	6	6	10000	0.0233	0.0053	0.7234	0.0012	0.0002	0.0003	0.0014	0.0034	0.0105	0.0318	0.0634	0.081	0.0548	0.	0.	0.	0.	0.	0.	0.
-9697.458415156096	5	1	6	6	50000	0.1214	0.0366	0.5863	0.0029	0.0009	0.0005	0.0002	0.0009	0.0022	0.0069	0.0223	0.0465	0.0879	0.0722	0.0123	0.	0.	0.	0.	0.
-10416.34449001824	5	1	6	6	100000	0.239	0.0718	0.432	0.0081	0.002	0.0007	0.0007	0.0007	0.0014	0.0037	0.0111	0.0315	0.0618	0.0816	0.0539	0.	0.	0.	0.	0.
-1.e9	5	1	6	7	1000	0.0024	0.0005	0.7582	0.0007	0.0009	0.0028	0.0104	0.0272	0.057	0.0876	0.0523	0.	0.	0.	0.	0.	0.	0.	0.	0.
-1.e9	5	1	6	7	5000	0.0093	0.0031	0.7421	0.0002	0.0003	0.0007	0.0025	0.007	0.0233	0.0461	0.0796	0.0744	0.0114	0.	0.	0.	0.	0.	0.	0.
-1.e9	5	1	6	7	10000	0.0197	0.0067	0.73	0.0008	0.0006	0.0003	0.0017	0.0031	0.0099	0.0259	0.0627	0.0816	0.057	0.	0.	0.	0.	0.	0.	0.
-9800.29436826735	5	1	6	7	50000	0.1091	0.0355	0.6057	0.0029	0.0008	0.0002	0.0002	0.0008	0.002	0.007	0.0195	0.0481	0.0838	0.0736	0.0108	0.	0.	0.	0.	0.
-11216.282272827364	5	1	6	7	100000	0.2124	0.0692	0.4642	0.0077	0.0026	0.0009	0.0003	0.0002	0.0012	0.0023	0.0087	0.0302	0.059	0.0857	0.0554	0.	0.	0.	0.	0.
-1.e9	5	1	6	8	1000	0.0021	0.0007	0.7595	0.0002	0.0011	0.0024	0.011	0.025	0.0639	0.0789	0.0552	0.	0.	0.	0.	0.	0.	0.	0.	0.
-1.e9	5	1	6	8	5000	0.0093	0.0035	0.7487	0.0003	0.0003	0.0006	0.0019	0.0061	0.0211	0.0431	0.078	0.0719	0.0152	0.	0.	0.	0.	0.	0.	0.
-1.e9	5	1	6	8	10000	0.0219	0.0068	0.7372	0.0006	0.	0.0003	0.0013	0.003	0.0093	0.0252	0.0542	0.086	0.0542	0.	0.	0.	0.	0.	0.	0.
-10040.356529857874	5	1	6	8	50000	0.1048	0.033	0.6185	0.0035	0.0009	0.0002	0.0004	0.0006	0.0019	0.0046	0.0189	0.0464	0.078	0.0751	0.0132	0.	0.	0.	0.	0.
-11333.377736777822	5	1	6	8	100000	0.2006	0.0608	0.5005	0.0058	0.002	0.0004	0.0003	0.0004	0.0003	0.004	0.0096	0.0277	0.0549	0.0803	0.0524	0.	0.	0.	0.	0.
-1.e9	5	1	6	9	1000	0.0026	0.0005	0.7767	0.0004	0.0005	0.0032	0.0097	0.024	0.0555	0.0732	0.0537	0.	0.	0.	0.	0.	0.	0.	0.	0.
-1.e9	5	1	6	9	5000	0.009	0.0033	0.7497	0.0003	0.0002	0.0008	0.0028	0.0054	0.0183	0.0461	0.0723	0.078	0.0138	0.	0.	0.	0.	0.	0.	0.
-1.e9	5	1	6	9	10000	0.0213	0.0054	0.7471	0.0009	0.0005	0.0003	0.0011	0.0036	0.0112	0.0233	0.0545	0.0807	0.0501	0.	0.	0.	0.	0.	0.	0.
-9732.02704893789	5	1	6	9	50000	0.0945	0.0309	0.6401	0.0032	0.0007	0.0003	0.0005	0.0012	0.0021	0.0059	0.0168	0.0413	0.079	0.0717	0.0118	0.	0.	0.	0.	0.
-10983.345554929498	5	1	6	9	100000	0.1883	0.0586	0.5074	0.0071	0.0015	0.0009	0.0001	0.0004	0.0009	0.0038	0.0109	0.0274	0.0588	0.0814	0.0525	0.	0.	0.	0.	0.
-1.e9	5	1	6	10	1000	0.0017	0.0005	0.7729	0.0001	0.0009	0.0026	0.0087	0.0231	0.059	0.0774	0.0531	0.	0.	0.	0.	0.	0.	0.	0.	0.
-1.e9	5	1	6	10	5000	0.0088	0.0033	0.7671	0.0003	0.0001	0.0004	0.0024	0.0049	0.016	0.041	0.071	0.0714	0.0133	0.	0.	0.	0.	0.	0.	0.
-1.e9	5	1	6	10	10000	0.0206	0.0037	0.7473	0.0004	0.0003	0.0004	0.0007	0.0029	0.0093	0.0259	0.0567	0.0767	0.0551	0.	0.	0.	0.	0.	0.	0.
-10165.99579481695	5	1	6	10	50000	0.0948	0.0297	0.6471	0.0035	0.0009	0.0007	0.0003	0.0005	0.0012	0.006	0.0204	0.0388	0.0714	0.0727	0.012	0.	0.	0.	0.	0.
-10884.024146316951	5	1	6	10	100000	0.1939	0.0582	0.5156	0.0059	0.0011	0.0005	0.0004	0.0005	0.0012	0.0029	0.0085	0.0234	0.056	0.0785	0.0534	0.	0.	0.	0.	0.
-1.e9	5	1	7	1	1000	0.0008	0.0001	0.9851	0.0003	0.0003	0.0019	0.0042	0.0052	0.0019	0.0002	0.	0.	0.	0.	0.	0.	0.	0.	0.	0.
-1.e9	5	1	7	1	5000	0.0068	0.0011	0.9781	0.0002	0.	0.0004	0.0011	0.0034	0.0059	0.0029	0.0001	0.	0.	0.	0.	0.	0.	0.	0.	0.
-1.e9	5	1	7	1	10000	0.011	0.0033	0.9699	0.0002	0.0002	0.0003	0.0008	0.0017	0.0049	0.006	0.0017	0.	0.	0.	0.	0.	0.	0.	0.	0.
-1.e9	5	1	7	1	50000	0.2351	0.0244	0.7228	0.0012	0.0003	0.	0.0002	0.0003	0.0019	0.0026	0.0065	0.0045	0.0002	0.	0.	0.	0.	0.	0.	0.
-1.e9	5	1	7	1	100000	0.7139	0.0889	0.177	0.0032	0.001	0.0003	0.0002	0.0004	0.0007	0.002	0.0047	0.0061	0.0016	0.	0.	0.	0.	0.	0.	0.
-1.e9	5	1	7	2	1000	0.0021	0.0007	0.9113	0.0007	0.0009	0.0049	0.0128	0.0225	0.0313	0.0107	0.0021	0.	0.	0.	0.	0.	0.	0.	0.	0.
-1.e9	5	1	7	2	5000	0.012	0.0027	0.8936	0.0003	0.0003	0.0008	0.0022	0.0098	0.0222	0.035	0.018	0.0029	0.0002	0.	0.	0.	0.	0.	0.	0.
-1.e9	5	1	7	2	10000	0.026	0.0079	0.88	0.0008	0.0005	0.0006	0.0014	0.0043	0.01	0.0253	0.0293	0.0127	0.0012	0.	0.	0.	0.	0.	0.	0.
-9803.149900685998	5	1	7	2	50000	0.2136	0.0428	0.653	0.0041	0.0013	0.0007	0.0002	0.0004	0.0027	0.0082	0.0205	0.0295	0.0188	0.0042	0.	0.	0.	0.	0.	0.
-10787.769806581555	5	1	7	2	100000	0.5077	0.1042	0.2891	0.0077	0.002	0.0007	0.0003	0.0005	0.001	0.0036	0.0108	0.0263	0.034	0.0111	0.001	0.	0.	0.	0.	0.
-1.e9	5	1	7	3	1000	0.0022	0.0005	0.8433	0.0005	0.0021	0.0053	0.0108	0.0292	0.0528	0.0402	0.0131	0.	0.	0.	0.	0.	0.	0.	0.	0.
-1.e9	5	1	7	3	5000	0.0122	0.0036	0.8266	0.0005	0.0005	0.001	0.0028	0.0079	0.0231	0.0423	0.0516	0.0251	0.0028	0.	0.	0.	0.	0.	0.	0.
-1.e9	5	1	7	3	10000	0.0274	0.008	0.8063	0.0009	0.0002	0.0002	0.0009	0.0053	0.0104	0.0308	0.0532	0.0445	0.0119	0.	0.	0.	0.	0.	0.	0.
-9390.953512325717	5	1	7	3	50000	0.1648	0.0428	0.6296	0.0035	0.0012	0.0006	0.0005	0.0009	0.0025	0.0092	0.0215	0.0463	0.0496	0.0244	0.0026	0.	0.	0.	0.	0.
-10270.534293408135	5	1	7	3	100000	0.3773	0.0873	0.3607	0.0087	0.0018	0.001	0.0007	0.0006	0.0015	0.0038	0.0163	0.0309	0.0537	0.041	0.0147	0.	0.	0.	0.	0.
-1.e9	5	1	7	4	1000	0.0022	0.0006	0.8001	0.0006	0.0007	0.0051	0.0125	0.0305	0.0594	0.0607	0.0276	0.	0.	0.	0.	0.	0.	0.	0.	0.
-1.e9	5	1	7	4	5000	0.012	0.0029	0.7849	0.0003	0.0002	0.0012	0.0026	0.0066	0.0242	0.0521	0.066	0.0412	0.0058	0.	0.	0.	0.	0.	0.	0.
-1.e9	5	1	7	4	10000	0.0254	0.0063	0.7689	0.0004	0.0004	0.0005	0.0013	0.0048	0.0118	0.03	0.0593	0.0599	0.031	0.	0.	0.	0.	0.	0.	0.
-9855.970521232703	5	1	7	4	50000	0.1402	0.037	0.6189	0.0041	0.0012	0.0008	0.0001	0.0006	0.0024	0.0067	0.0218	0.0491	0.0679	0.0451	0.0041	0.	0.	0.	0.	0.
-10469.761713992628	5	1	7	4	100000	0.2956	0.0847	0.4188	0.0073	0.0016	0.0008	0.0008	0.0008	0.001	0.004	0.011	0.032	0.0548	0.0568	0.03	0.	0.	0.	0.	0.
-1.e9	5	1	7	5	1000	0.0022	0.0008	0.7851	0.0004	0.0017	0.0026	0.0107	0.0286	0.0591	0.0706	0.0382	0.	0.	0.	0.	0.	0.	0.	0.	0.
-1.e9	5	1	7	5	5000	0.0099	0.0027	0.7734	0.0004	0.0003	0.0006	0.0013	0.0075	0.0227	0.0465	0.0695	0.0561	0.0091	0.	0.	0.	0.	0.	0.	0.
-1.e9	5	1	7	5	10000	0.0243	0.0073	0.755	0.0008	0.0001	0.0006	0.002	0.0042	0.0117	0.0327	0.0583	0.0668	0.0362	0.	0.	0.	0.	0.	0.	0.
-9810.292631746155	5	1	7	5	50000	0.1241	0.0372	0.6221	0.0037	0.0008	0.0007	0.0003	0.0006	0.0026	0.0055	0.0208	0.047	0.0738	0.0544	0.0064	0.	0.	0.	0.	0.
-10622.724055692235	5	1	7	5	100000	0.2631	0.0739	0.4368	0.0063	0.0019	0.0008	0.0003	0.0005	0.0017	0.0029	0.0117	0.0318	0.062	0.068	0.0383	0.	0.	0.	0.	0.
-1.e9	5	1	7	6	1000	0.0027	0.0004	0.7896	0.0004	0.0012	0.0032	0.0103	0.0253	0.0553	0.069	0.0426	0.	0.	0.	0.	0.	0.	0.	0.	0.
-1.e9	5	1	7	6	5000	0.0105	0.0036	0.7743	0.0007	0.0003	0.0008	0.002	0.0068	0.0188	0.045	0.0682	0.06	0.009	0.	0.	0.	0.	0.	0.	0.
-1.e9	5	1	7	6	10000	0.0186	0.0069	0.7577	0.0005	0.0001	0.0006	0.0013	0.0041	0.0105	0.027	0.0583	0.0697	0.0447	0.	0.	0.	0.	0.	0.	0.
-9774.582380999427	5	1	7	6	50000	0.1075	0.0313	0.6369	0.0039	0.001	0.0006	0.0002	0.0005	0.0022	0.0091	0.0171	0.0471	0.0692	0.0632	0.0102	0.	0.	0.	0.	0.
-10731.421157657287	5	1	7	6	100000	0.2283	0.0692	0.4799	0.0067	0.0021	0.0004	0.0004	0.0005	0.0013	0.0033	0.0091	0.0291	0.0563	0.0697	0.0437	0.	0.	0.	0.	0.
-1.e9	5	1	7	7	1000	0.0024	0.0006	0.7742	0.0006	0.0007	0.0033	0.01	0.0267	0.058	0.0717	0.0518	0.	0.	0.	0.	0.	0.	0.	0.	0.
-1.e9	5	1	7	7	5000	0.008	0.0027	0.7744	0.0003	0.0002	0.0003	0.0017	0.0065	0.0177	0.0417	0.0728	0.0612	0.0125	0.	0.	0.	0.	0.	0.	0.
-1.e9	5	1	7	7	10000	0.0215	0.0059	0.7617	0.0005	0.0002	0.0004	0.0008	0.0043	0.0094	0.0272	0.0535	0.071	0.0436	0.	0.	0.	0.	0.	0.	0.
-9793.37068413454	5	1	7	7	50000	0.1085	0.0312	0.6404	0.0022	0.0011	0.0005	0.0003	0.001	0.0025	0.0054	0.0173	0.0438	0.0722	0.0623	0.0113	0.	0.	0.	0.	0.
-10896.372331049432	5	1	7	7	100000	0.2101	0.0642	0.4946	0.0066	0.0023	0.0011	0.0003	0.0006	0.0011	0.0027	0.0094	0.0285	0.057	0.0746	0.0469	0.	0.	0.	0.	0.
-1.e9	5	1	7	8	1000	0.0026	0.0003	0.7783	0.0002	0.0013	0.0026	0.0093	0.0262	0.0579	0.0732	0.0481	0.	0.	0.	0.	0.	0.	0.	0.	0.
-1.e9	5	1	7	8	5000	0.0097	0.0031	0.7784	0.0003	0.0005	0.0007	0.0014	0.0062	0.0166	0.0403	0.0655	0.0661	0.0112	0.	0.	0.	0.	0.	0.	0.
-1.e9	5	1	7	8	10000	0.0196	0.0053	0.7562	0.0007	0.0002	0.0006	0.0003	0.0024	0.0088	0.0222	0.0606	0.0729	0.0502	0.	0.	0.	0.	0.	0.	0.
-9852.351844585599	5	1	7	8	50000	0.1004	0.0298	0.6564	0.0034	0.0008	0.0002	0.0005	0.0006	0.0021	0.0065	0.0165	0.0382	0.0713	0.0618	0.0115	0.	0.	0.	0.	0.
-11258.594412720744	5	1	7	8	100000	0.1875	0.061	0.5255	0.0061	0.0026	0.0012	0.0001	0.0002	0.0014	0.0022	0.0106	0.0257	0.0559	0.0721	0.0479	0.	0.	0.	0.	0.
-1.e9	5	1	7	9	1000	0.0025	0.0008	0.7877	0.0003	0.0007	0.0024	0.0071	0.0233	0.052	0.0762	0.047	0.	0.	0.	0.	0.	0.	0.	0.	0.
-1.e9	5	1	7	9	5000	0.008	0.0023	0.7762	0.0003	0.0002	0.0005	0.0018	0.0052	0.0168	0.0419	0.0672	0.0677	0.0119	0.	0.	0.	0.	0.	0.	0.
-1.e9	5	1	7	9	10000	0.0193	0.0055	0.7643	0.0009	0.	0.0006	0.0011	0.0033	0.0087	0.0253	0.0537	0.0715	0.0458	0.	0.	0.	0.	0.	0.	0.
-10312.624368500954	5	1	7	9	50000	0.0916	0.0285	0.6685	0.0031	0.0011	0.0001	0.0001	0.0009	0.0012	0.0055	0.0154	0.0391	0.0672	0.0671	0.0106	0.	0.	0.	0.	0.
-11418.243887981896	5	1	7	9	100000	0.1827	0.0583	0.5414	0.0074	0.002	0.0011	0.0003	0.0004	0.0005	0.0028	0.0074	0.0221	0.0534	0.0748	0.0454	0.	0.	0.	0.	0.
-1.e9	5	1	7	10	1000	0.0012	0.0005	0.787	0.0006	0.0008	0.0028	0.0091	0.0238	0.0531	0.0689	0.0522	0.	0.	0.	0.	0.	0.	0.	0.	0.
-1.e9	5	1	7	10	5000	0.0093	0.0026	0.7742	0.	0.0001	0.0003	0.0011	0.0064	0.0184	0.0412	0.0669	0.0671	0.0124	0.	0.	0.	0.	0.	0.	0.
-1.e9	5	1	7	10	10000	0.0166	0.0061	0.7691	0.0002	0.0002	0.0002	0.0008	0.0037	0.0098	0.0257	0.0528	0.0653	0.0495	0.	0.	0.	0.	0.	0.	0.
-10194.410740757221	5	1	7	10	50000	0.0911	0.0289	0.6593	0.0028	0.0011	0.0004	0.0002	0.0006	0.0013	0.0058	0.0182	0.0401	0.0717	0.0673	0.0112	0.	0.	0.	0.	0.
-1.e9	5	1	7	10	100000	0.1744	0.0549	0.5536	0.0057	0.002	0.0008	0.	0.0003	0.0014	0.0024	0.0092	0.0236	0.0523	0.0712	0.0482	0.	0.	0.	0.	0.
-1.e9	5	1	8	1	1000	0.0001	0.0001	0.9982	0.	0.0002	0.0003	0.0005	0.0006	0.	0.	0.	0.	0.	0.	0.	0.	0.	0.	0.	0.
-1.e9	5	1	8	1	5000	0.0006	0.0002	0.9974	0.	0.	0.0001	0.	0.0006	0.0011	0.	0.	0.	0.	0.	0.	0.	0.	0.	0.	0.
-1.e9	5	1	8	1	10000	0.0026	0.0004	0.995	0.	0.0001	0.0002	0.0001	0.0002	0.0005	0.0008	0.0001	0.	0.	0.	0.	0.	0.	0.	0.	0.
-1.e9	5	1	8	1	50000	0.086	0.0047	0.9071	0.0003	0.	0.	0.	0.0001	0.0002	0.0006	0.0009	0.0001	0.	0.	0.	0.	0.	0.	0.	0.
-1.e9	5	1	8	1	100000	0.5783	0.0272	0.3913	0.0006	0.0004	0.0001	0.	0.0001	0.0002	0.0007	0.0004	0.0007	0.	0.	0.	0.	0.	0.	0.	0.
-1.e9	5	1	8	2	1000	0.0006	0.0004	0.9658	0.0002	0.001	0.0022	0.0067	0.0119	0.0084	0.0028	0.	0.	0.	0.	0.	0.	0.	0.	0.	0.
-1.e9	5	1	8	2	5000	0.0065	0.0016	0.9551	0.0001	0.0001	0.0007	0.0004	0.0057	0.0098	0.0128	0.0062	0.001	0.	0.	0.	0.	0.	0.	0.	0.
-1.e9	5	1	8	2	10000	0.0136	0.0039	0.9478	0.0005	0.0001	0.0002	0.0007	0.0023	0.0044	0.0115	0.0118	0.0031	0.0001	0.	0.	0.	0.	0.	0.	0.
-10660.491475817611	5	1	8	2	50000	0.1338	0.0219	0.8041	0.0015	0.0007	0.0001	0.0001	0.0008	0.0017	0.0041	0.0098	0.0147	0.0058	0.0009	0.	0.	0.	0.	0.	0.
-11697.591776298736	5	1	8	2	100000	0.4573	0.0687	0.4345	0.0021	0.0005	0.0003	0.0001	0.0003	0.0012	0.0018	0.0051	0.0124	0.0121	0.0035	0.0001	0.	0.	0.	0.	0.
-1.e9	5	1	8	3	1000	0.0011	0.0002	0.9065	0.0002	0.0012	0.0028	0.0075	0.0229	0.0309	0.0207	0.006	0.	0.	0.	0.	0.	0.	0.	0.	0.
-1.e9	5	1	8	3	5000	0.0085	0.0023	0.8924	0.0002	0.0001	0.0008	0.002	0.0058	0.0138	0.0294	0.0306	0.0134	0.0007	0.	0.	0.	0.	0.	0.	0.
-1.e9	5	1	8	3	10000	0.0171	0.0056	0.8776	0.0003	0.0004	0.0006	0.0009	0.0029	0.0091	0.0233	0.0346	0.0213	0.0063	0.	0.	0.	0.	0.	0.	0.
-9912.398302267258	5	1	8	3	50000	0.1378	0.0346	0.7253	0.0021	0.0012	0.0005	0.0004	0.0008	0.0025	0.0056	0.0141	0.0295	0.0311	0.0134	0.0011	0.	0.	0.	0.	0.
-10925.415682818402	5	1	8	3	100000	0.3444	0.0749	0.4783	0.0063	0.002	0.0002	0.0007	0.0003	0.0011	0.0037	0.0068	0.0213	0.0314	0.023	0.0056	0.	0.	0.	0.	0.
-1.e9	5	1	8	4	1000	0.0015	0.0003	0.8569	0.0004	0.0014	0.0034	0.0071	0.0237	0.0471	0.0399	0.0183	0.	0.	0.	0.	0.	0.	0.	0.	0.
-1.e9	5	1	8	4	5000	0.0082	0.0039	0.8439	0.0001	0.0003	0.0006	0.0021	0.0063	0.0179	0.0373	0.0464	0.0296	0.0034	0.	0.	0.	0.	0.	0.	0.
-1.e9	5	1	8	4	10000	0.0216	0.0063	0.8315	0.0006	0.0004	0.0002	0.0015	0.0034	0.0089	0.0263	0.0438	0.0397	0.0158	0.	0.	0.	0.	0.	0.	0.
-10354.277463876972	5	1	8	4	50000	0.1214	0.0333	0.7004	0.0038	0.0013	0.0005	0.0001	0.0006	0.0015	0.0049	0.0168	0.0352	0.0458	0.0307	0.0037	0.	0.	0.	0.	0.
-11433.159262870136	5	1	8	4	100000	0.2884	0.0699	0.498	0.0054	0.0018	0.0006	0.0002	0.0002	0.0011	0.0019	0.0086	0.0237	0.042	0.0403	0.0179	0.	0.	0.	0.	0.
-1.e9	5	1	8	5	1000	0.0023	0.001	0.8295	0.0003	0.001	0.0038	0.0086	0.0253	0.0487	0.0532	0.0263	0.	0.	0.	0.	0.	0.	0.	0.	0.
-1.e9	5	1	8	5	5000	0.0094	0.0034	0.8139	0.0004	0.0001	0.0011	0.0019	0.0077	0.0189	0.0376	0.0586	0.0402	0.0068	0.	0.	0.	0.	0.	0.	0.
-1.e9	5	1	8	5	10000	0.0215	0.0059	0.8072	0.0007	0.0003	0.0004	0.0006	0.0025	0.0093	0.0237	0.0497	0.0526	0.0256	0.	0.	0.	0.	0.	0.	0.
-9989.399561557415	5	1	8	5	50000	0.1098	0.0355	0.6828	0.0025	0.001	0.0009	0.0004	0.0003	0.002	0.0065	0.0197	0.0417	0.0532	0.0379	0.0058	0.	0.	0.	0.	0.
-11388.992489289363	5	1	8	5	100000	0.2388	0.0668	0.5193	0.0055	0.002	0.0006	0.0002	0.0003	0.0007	0.0025	0.0083	0.0264	0.0481	0.0513	0.0292	0.	0.	0.	0.	0.
-1.e9	5	1	8	6	1000	0.0012	0.0008	0.8211	0.0002	0.0011	0.0031	0.0086	0.021	0.0489	0.0569	0.0371	0.	0.	0.	0.	0.	0.	0.	0.	0.
-1.e9	5	1	8	6	5000	0.0087	0.0024	0.8058	0.0002	0.0001	0.0009	0.0021	0.0064	0.0167	0.0374	0.0613	0.05	0.008	0.	0.	0.	0.	0.	0.	0.
-1.e9	5	1	8	6	10000	0.0185	0.006	0.7856	0.0008	0.0004	0.0004	0.0008	0.0031	0.0097	0.0266	0.0509	0.0594	0.0378	0.	0.	0.	0.	0.	0.	0.
-9776.369138988022	5	1	8	6	50000	0.1038	0.0284	0.6792	0.0033	0.0008	0.0003	0.0004	0.001	0.002	0.0065	0.0168	0.0397	0.0567	0.0529	0.0082	0.	0.	0.	0.	0.
-10883.457361216184	5	1	8	6	100000	0.2167	0.0617	0.5338	0.0053	0.0016	0.0005	0.0002	0.0005	0.0009	0.0043	0.0083	0.0247	0.0498	0.0595	0.0322	0.	0.	0.	0.	0.
-1.e9	5	1	8	7	1000	0.0013	0.0008	0.805	0.0004	0.0014	0.0026	0.0084	0.023	0.0525	0.0644	0.0402	0.	0.	0.	0.	0.	0.	0.	0.	0.
-1.e9	5	1	8	7	5000	0.0082	0.0027	0.8044	0.0006	0.0004	0.0005	0.0021	0.0054	0.0164	0.0358	0.0638	0.0512	0.0085	0.	0.	0.	0.	0.	0.	0.
-1.e9	5	1	8	7	10000	0.0178	0.0047	0.7937	0.0004	0.0007	0.0001	0.0011	0.002	0.0093	0.0258	0.0436	0.0607	0.0401	0.	0.	0.	0.	0.	0.	0.
-10407.014351552029	5	1	8	7	50000	0.0968	0.0314	0.6832	0.0028	0.0011	0.0002	0.0002	0.0001	0.0027	0.0054	0.0146	0.0386	0.059	0.0553	0.0086	0.	0.	0.	0.	0.
-11295.556634193677	5	1	8	7	100000	0.2043	0.057	0.541	0.0071	0.0017	0.0002	0.0002	0.0001	0.0012	0.003	0.0087	0.0262	0.0505	0.0588	0.04	0.	0.	0.	0.	0.
-1.e9	5	1	8	8	1000	0.0021	0.0004	0.8097	0.0003	0.0005	0.0032	0.0093	0.0229	0.0472	0.0629	0.0415	0.	0.	0.	0.	0.	0.	0.	0.	0.
-1.e9	5	1	8	8	5000	0.0081	0.0028	0.7975	0.0004	0.	0.0008	0.0017	0.0058	0.0152	0.0379	0.0629	0.0571	0.0098	0.	0.	0.	0.	0.	0.	0.
-1.e9	5	1	8	8	10000	0.0172	0.0046	0.7844	0.0003	0.	0.0004	0.0012	0.0031	0.0091	0.0241	0.0471	0.065	0.0435	0.	0.	0.	0.	0.	0.	0.
-10209.825116991007	5	1	8	8	50000	0.0958	0.027	0.6827	0.003	0.0015	0.0003	0.0004	0.0006	0.0021	0.0037	0.0151	0.0388	0.0648	0.0569	0.0073	0.	0.	0.	0.	0.
-11035.741940211587	5	1	8	8	100000	0.1912	0.0507	0.5499	0.0049	0.0017	0.0006	0.0002	0.0004	0.0011	0.0028	0.0094	0.0246	0.052	0.0656	0.0449	0.	0.	0.	0.	0.
-1.e9	5	1	8	9	1000	0.0019	0.0004	0.802	0.0002	0.0004	0.0031	0.0076	0.0247	0.049	0.066	0.0447	0.	0.	0.	0.	0.	0.	0.	0.	0.
-1.e9	5	1	8	9	5000	0.007	0.0027	0.7992	0.0001	0.0005	0.0009	0.0019	0.0057	0.0146	0.0364	0.0629	0.0585	0.0096	0.	0.	0.	0.	0.	0.	0.
-1.e9	5	1	8	9	10000	0.0175	0.0057	0.7848	0.0003	0.0002	0.0001	0.0006	0.0027	0.0078	0.0233	0.0463	0.0643	0.0464	0.	0.	0.	0.	0.	0.	0.
-10059.764766525772	5	1	8	9	50000	0.0884	0.0268	0.6785	0.003	0.0005	0.0003	0.0002	0.0008	0.0017	0.006	0.0154	0.0379	0.0685	0.0614	0.0106	0.	0.	0.	0.	0.
-1.e9	5	1	8	9	100000	0.183	0.054	0.563	0.0054	0.0014	0.0006	0.	0.0001	0.0012	0.0028	0.0086	0.0233	0.0477	0.069	0.0399	0.	0.	0.	0.	0.
-1.e9	5	1	8	10	1000	0.0017	0.0003	0.809	0.	0.0011	0.0029	0.0079	0.0206	0.0487	0.0666	0.0412	0.	0.	0.	0.	0.	0.	0.	0.	0.
-1.e9	5	1	8	10	5000	0.0077	0.0018	0.797	0.0004	0.0002	0.0004	0.0021	0.0038	0.0157	0.0376	0.0618	0.0608	0.0107	0.	0.	0.	0.	0.	0.	0.
-1.e9	5	1	8	10	10000	0.0134	0.0037	0.7927	0.0003	0.0007	0.0002	0.001	0.0036	0.0076	0.0233	0.0471	0.0626	0.0438	0.	0.	0.	0.	0.	0.	0.
-10371.767670349802	5	1	8	10	50000	0.0801	0.0248	0.702	0.0028	0.0007	0.0006	0.0003	0.0006	0.0013	0.005	0.0122	0.0365	0.0642	0.0581	0.0108	0.	0.	0.	0.	0.
-11297.687231086793	5	1	8	10	100000	0.1758	0.053	0.5668	0.0044	0.0012	0.0006	0.0007	0.0001	0.0008	0.0036	0.0072	0.0229	0.0487	0.0687	0.0455	0.	0.	0.	0.	0.
-1.e9	5	1	9	1	1000	0.	0.	0.9999	0.	0.	0.0001	0.	0.	0.	0.	0.	0.	0.	0.	0.	0.	0.	0.	0.	0.
-1.e9	5	1	9	1	5000	0.	0.	0.9998	0.	0.	0.	0.0001	0.0001	0.	0.	0.	0.	0.	0.	0.	0.	0.	0.	0.	0.
-1.e9	5	1	9	1	10000	0.0004	0.	0.9995	0.	0.	0.	0.	0.	0.0001	0.	0.	0.	0.	0.	0.	0.	0.	0.	0.	0.
-1.e9	5	1	9	1	50000	0.02	0.0006	0.9793	0.	0.	0.	0.	0.0001	0.	0.	0.	0.	0.	0.	0.	0.	0.	0.	0.	0.
-1.e9	5	1	9	1	100000	0.3185	0.0035	0.6778	0.	0.	0.	0.	0.	0.	0.0001	0.0001	0.	0.	0.	0.	0.	0.	0.	0.	0.
-1.e9	5	1	9	2	1000	0.0003	0.0002	0.987	0.0006	0.0003	0.0013	0.0022	0.0049	0.0027	0.0005	0.	0.	0.	0.	0.	0.	0.	0.	0.	0.
-1.e9	5	1	9	2	5000	0.0033	0.0007	0.9832	0.0001	0.	0.0003	0.0005	0.0025	0.0032	0.0047	0.0015	0.	0.	0.	0.	0.	0.	0.	0.	0.
-1.e9	5	1	9	2	10000	0.0059	0.0012	0.9797	0.	0.0001	0.	0.0002	0.0013	0.0023	0.0047	0.0041	0.0005	0.	0.	0.	0.	0.	0.	0.	0.
-1.e9	5	1	9	2	50000	0.0752	0.0101	0.9024	0.0005	0.0004	0.	0.	0.0004	0.0005	0.0016	0.003	0.0046	0.0013	0.	0.	0.	0.	0.	0.	0.
-12767.628966491633	5	1	9	2	100000	0.3412	0.0319	0.6128	0.0014	0.0006	0.0002	0.0002	0.0002	0.0004	0.0013	0.0024	0.0042	0.0025	0.0006	0.0001	0.	0.	0.	0.	0.
-1.e9	5	1	9	3	1000	0.0012	0.0005	0.9419	0.	0.0013	0.0011	0.0071	0.0128	0.02	0.0122	0.0019	0.	0.	0.	0.	0.	0.	0.	0.	0.
-1.e9	5	1	9	3	5000	0.0046	0.0018	0.9402	0.0002	0.	0.0002	0.0011	0.0047	0.01	0.0172	0.0153	0.0042	0.0005	0.	0.	0.	0.	0.	0.	0.
-1.e9	5	1	9	3	10000	0.0126	0.0038	0.9256	0.0006	0.0001	0.0001	0.0007	0.0014	0.0073	0.0136	0.0201	0.0119	0.0022	0.	0.	0.	0.	0.	0.	0.
-10736.813915570376	5	1	9	3	50000	0.1043	0.0201	0.8187	0.0019	0.0005	0.0003	0.0004	0.0004	0.0011	0.0044	0.0101	0.0179	0.0143	0.0054	0.0002	0.	0.	0.	0.	0.
-12058.300994531215	5	1	9	3	100000	0.2985	0.0513	0.592	0.0028	0.0009	0.0001	0.0003	0.0001	0.0006	0.0016	0.0069	0.0117	0.0195	0.0114	0.0023	0.	0.	0.	0.	0.
-1.e9	5	1	9	4	1000	0.0019	0.0004	0.8991	0.	0.0004	0.0023	0.0067	0.0167	0.0314	0.0283	0.0128	0.	0.	0.	0.	0.	0.	0.	0.	0.
-1.e9	5	1	9	4	5000	0.0071	0.0013	0.8913	0.0004	0.0004	0.0006	0.001	0.0045	0.0143	0.0256	0.0324	0.0189	0.0022	0.	0.	0.	0.	0.	0.	0.
-1.e9	5	1	9	4	10000	0.0152	0.0045	0.8814	0.0001	0.0004	0.0002	0.0007	0.0012	0.0087	0.018	0.0294	0.0281	0.0121	0.	0.	0.	0.	0.	0.	0.
-10199.768140171856	5	1	9	4	50000	0.1019	0.0207	0.7721	0.0021	0.0007	0.0002	0.0002	0.0006	0.0019	0.0055	0.0142	0.0264	0.0327	0.0178	0.003	0.	0.	0.	0.	0.
-11584.809085217308	5	1	9	4	100000	0.2543	0.0567	0.5816	0.0051	0.0015	0.0007	0.0001	0.0004	0.0005	0.0026	0.0082	0.0177	0.0329	0.0262	0.0115	0.	0.	0.	0.	0.
-1.e9	5	1	9	5	1000	0.0017	0.0004	0.8669	0.0002	0.0009	0.0027	0.0078	0.0195	0.0385	0.0412	0.0202	0.	0.	0.	0.	0.	0.	0.	0.	0.
-1.e9	5	1	9	5	5000	0.0089	0.0025	0.8567	0.0003	0.0003	0.0008	0.0016	0.0047	0.0126	0.035	0.0431	0.029	0.0045	0.	0.	0.	0.	0.	0.	0.
-1.e9	5	1	9	5	10000	0.0147	0.0045	0.8531	0.0006	0.0003	0.0004	0.0016	0.0026	0.0054	0.0201	0.0384	0.0384	0.0199	0.	0.	0.	0.	0.	0.	0.
-1.e9	5	1	9	5	50000	0.0968	0.0244	0.7433	0.0023	0.0013	0.0001	0.	0.0004	0.0014	0.0049	0.0146	0.0318	0.0432	0.0323	0.0032	0.	0.	0.	0.	0.
-11057.905964683663	5	1	9	5	100000	0.2366	0.0562	0.5742	0.0046	0.0011	0.0005	0.0005	0.0004	0.001	0.0033	0.006	0.019	0.0389	0.0387	0.019	0.	0.	0.	0.	0.
-1.e9	5	1	9	6	1000	0.0018	0.0005	0.8445	0.0003	0.0009	0.002	0.0096	0.0235	0.0431	0.0454	0.0284	0.	0.	0.	0.	0.	0.	0.	0.	0.
-1.e9	5	1	9	6	5000	0.0072	0.0029	0.8371	0.0002	0.0002	0.0003	0.0015	0.0049	0.0141	0.035	0.0511	0.0382	0.0073	0.	0.	0.	0.	0.	0.	0.
-1.e9	5	1	9	6	10000	0.016	0.0051	0.8321	0.0006	0.0004	0.	0.0014	0.0022	0.0077	0.0205	0.0399	0.0464	0.0277	0.	0.	0.	0.	0.	0.	0.
-10196.204079025274	5	1	9	6	50000	0.0941	0.0264	0.7199	0.0021	0.0011	0.0003	0.0002	0.0008	0.0015	0.0054	0.0146	0.0357	0.0519	0.0398	0.0062	0.	0.	0.	0.	0.
-11510.764671416782	5	1	9	6	100000	0.2047	0.0571	0.5823	0.0048	0.0018	0.0003	0.0003	0.0001	0.001	0.0024	0.0079	0.0192	0.0394	0.0514	0.0273	0.	0.	0.	0.	0.
-1.e9	5	1	9	7	1000	0.0017	0.0004	0.8346	0.0002	0.0012	0.0027	0.0083	0.0225	0.0434	0.0545	0.0305	0.	0.	0.	0.	0.	0.	0.	0.	0.
-1.e9	5	1	9	7	5000	0.0077	0.0018	0.8281	0.0004	0.	0.0006	0.0019	0.0039	0.0161	0.0343	0.0553	0.0422	0.0077	0.	0.	0.	0.	0.	0.	0.
-1.e9	5	1	9	7	10000	0.0161	0.0045	0.8183	0.0008	0.0001	0.0003	0.0006	0.003	0.0079	0.0231	0.0421	0.0526	0.0306	0.	0.	0.	0.	0.	0.	0.
-10376.586697734261	5	1	9	7	50000	0.0889	0.0264	0.7232	0.002	0.0012	0.0001	0.0002	0.0006	0.0012	0.005	0.0159	0.0333	0.0509	0.044	0.0071	0.	0.	0.	0.	0.
-11072.636358359214	5	1	9	7	100000	0.1917	0.0516	0.5851	0.006	0.0015	0.0001	0.0003	0.0002	0.0017	0.0028	0.007	0.0215	0.0442	0.0516	0.0347	0.	0.	0.	0.	0.
-1.e9	5	1	9	8	1000	0.0015	0.0009	0.8213	0.0002	0.0012	0.0031	0.0081	0.0211	0.0476	0.058	0.037	0.	0.	0.	0.	0.	0.	0.	0.	0.
-1.e9	5	1	9	8	5000	0.0081	0.0017	0.8245	0.0003	0.0002	0.0005	0.0011	0.0049	0.0133	0.0349	0.0562	0.0465	0.0078	0.	0.	0.	0.	0.	0.	0.
-1.e9	5	1	9	8	10000	0.0156	0.0062	0.8076	0.0006	0.0003	0.0004	0.0007	0.0031	0.007	0.0217	0.0454	0.0534	0.038	0.	0.	0.	0.	0.	0.	0.
-9978.471763024829	5	1	9	8	50000	0.0817	0.0273	0.7164	0.0024	0.0011	0.0006	0.0004	0.0009	0.0019	0.0049	0.0175	0.0335	0.0508	0.0506	0.01	0.	0.	0.	0.	0.
-10988.796175438301	5	1	9	8	100000	0.1915	0.0548	0.5762	0.0057	0.0017	0.0004	0.0012	0.0005	0.0008	0.0028	0.0079	0.0188	0.0415	0.0607	0.0355	0.	0.	0.	0.	0.
-1.e9	5	1	9	9	1000	0.0013	0.0008	0.8199	0.0003	0.001	0.0027	0.0089	0.0211	0.0462	0.0583	0.0395	0.	0.	0.	0.	0.	0.	0.	0.	0.
-1.e9	5	1	9	9	5000	0.007	0.0021	0.8111	0.0003	0.0001	0.0002	0.0016	0.0046	0.0147	0.033	0.061	0.0537	0.0106	0.	0.	0.	0.	0.	0.	0.
-1.e9	5	1	9	9	10000	0.0163	0.0061	0.8068	0.0004	0.0002	0.0006	0.0007	0.0027	0.0073	0.0214	0.0422	0.0594	0.0359	0.	0.	0.	0.	0.	0.	0.
-10563.648204983692	5	1	9	9	50000	0.0873	0.0253	0.7113	0.0018	0.0005	0.0004	0.0001	0.0004	0.0014	0.0052	0.012	0.0336	0.0585	0.052	0.0102	0.	0.	0.	0.	0.
-11819.280732529252	5	1	9	9	100000	0.1791	0.0536	0.5897	0.0055	0.0013	0.0004	0.0001	0.0001	0.0008	0.0023	0.0068	0.0189	0.0478	0.055	0.0386	0.	0.	0.	0.	0.
-1.e9	5	1	9	10	1000	0.0019	0.0003	0.8137	0.0003	0.0005	0.0024	0.0082	0.0224	0.0448	0.0645	0.041	0.	0.	0.	0.	0.	0.	0.	0.	0.
-1.e9	5	1	9	10	5000	0.0068	0.0021	0.8026	0.0003	0.0003	0.0005	0.0016	0.005	0.0142	0.0355	0.0608	0.0595	0.0108	0.	0.	0.	0.	0.	0.	0.
-1.e9	5	1	9	10	10000	0.0158	0.0049	0.7994	0.0013	0.0002	0.0001	0.0006	0.0026	0.0076	0.0227	0.0461	0.0571	0.0416	0.	0.	0.	0.	0.	0.	0.
-10304.26446856757	5	1	9	10	50000	0.0852	0.0265	0.7003	0.003	0.0006	0.0002	0.0003	0.0006	0.0013	0.0051	0.0146	0.0351	0.058	0.0592	0.01	0.	0.	0.	0.	0.
-10909.429493144093	5	1	9	10	100000	0.1772	0.0445	0.5877	0.0057	0.0019	0.0003	0.0003	0.0006	0.0012	0.0029	0.0078	0.023	0.0471	0.0579	0.0419	0.	0.	0.	0.	0.
-1.e9	5	1	10	1	1000	0.	0.	1.	0.	0.	0.	0.	0.	0.	0.	0.	0.	0.	0.	0.	0.	0.	0.	0.	0.
-1.e9	5	1	10	1	5000	0.	0.	1.	0.	0.	0.	0.	0.	0.	0.	0.	0.	0.	0.	0.	0.	0.	0.	0.	0.
-1.e9	5	1	10	1	10000	0.0001	0.	0.9999	0.	0.	0.	0.	0.	0.	0.	0.	0.	0.	0.	0.	0.	0.	0.	0.	0.
-1.e9	5	1	10	1	50000	0.0038	0.	0.9962	0.	0.	0.	0.	0.	0.	0.	0.	0.	0.	0.	0.	0.	0.	0.	0.	0.
-1.e9	5	1	10	1	100000	0.1291	0.0003	0.8706	0.	0.	0.	0.	0.	0.	0.	0.	0.	0.	0.	0.	0.	0.	0.	0.	0.
-1.e9	5	1	10	2	1000	0.0002	0.0002	0.9956	0.	0.0001	0.0004	0.0008	0.0016	0.001	0.0001	0.	0.	0.	0.	0.	0.	0.	0.	0.	0.
-1.e9	5	1	10	2	5000	0.0006	0.0004	0.9951	0.0001	0.0002	0.	0.0002	0.0009	0.0014	0.001	0.0001	0.	0.	0.	0.	0.	0.	0.	0.	0.
-1.e9	5	1	10	2	10000	0.002	0.0005	0.9944	0.	0.	0.0001	0.	0.	0.001	0.001	0.001	0.	0.	0.	0.	0.	0.	0.	0.	0.
-1.e9	5	1	10	2	50000	0.0345	0.0038	0.9579	0.0003	0.0001	0.	0.	0.	0.0003	0.0003	0.0014	0.0014	0.	0.	0.	0.	0.	0.	0.	0.
-1.e9	5	1	10	2	100000	0.2195	0.0143	0.7607	0.0011	0.0001	0.	0.	0.0003	0.0002	0.0006	0.001	0.0014	0.0008	0.	0.	0.	0.	0.	0.	0.
-1.e9	5	1	10	3	1000	0.0002	0.0005	0.9725	0.0001	0.0003	0.0015	0.003	0.0074	0.0092	0.0044	0.0009	0.	0.	0.	0.	0.	0.	0.	0.	0.
-1.e9	5	1	10	3	5000	0.0029	0.0014	0.964	0.0002	0.0003	0.0001	0.0004	0.002	0.0074	0.0111	0.0078	0.0021	0.0003	0.	0.	0.	0.	0.	0.	0.
-1.e9	5	1	10	3	10000	0.0084	0.0025	0.9615	0.0003	0.0002	0.0002	0.0005	0.0015	0.0038	0.0077	0.0092	0.0037	0.0005	0.	0.	0.	0.	0.	0.	0.
-11362.285517140373	5	1	10	3	50000	0.0667	0.0123	0.8901	0.001	0.0004	0.0001	0.0002	0.0003	0.0012	0.003	0.0052	0.0106	0.0065	0.0022	0.0002	0.	0.	0.	0.	0.
-1.e9	5	1	10	3	100000	0.2346	0.0308	0.7018	0.0026	0.0009	0.0002	0.0001	0.	0.0008	0.0017	0.0029	0.0081	0.01	0.0042	0.0013	0.	0.	0.	0.	0.
-1.e9	5	1	10	4	1000	0.0009	0.0002	0.9364	0.0003	0.0008	0.0013	0.0037	0.0123	0.0205	0.0167	0.0069	0.	0.	0.	0.	0.	0.	0.	0.	0.
-1.e9	5	1	10	4	5000	0.0061	0.0016	0.9259	0.0002	0.0003	0.0007	0.0009	0.0037	0.0088	0.0191	0.0201	0.0114	0.0012	0.	0.	0.	0.	0.	0.	0.
-1.e9	5	1	10	4	10000	0.0107	0.0043	0.9174	0.0002	0.0002	0.0003	0.0007	0.0017	0.0047	0.0144	0.0229	0.016	0.0065	0.	0.	0.	0.	0.	0.	0.
-11045.30065277037	5	1	10	4	50000	0.0779	0.0184	0.8344	0.0016	0.0006	0.	0.0004	0.0002	0.001	0.0036	0.0098	0.0175	0.0216	0.0111	0.0019	0.	0.	0.	0.	0.
-1.e9	5	1	10	4	100000	0.2182	0.0439	0.662	0.004	0.0013	0.0003	0.0003	0.	0.0009	0.0015	0.0057	0.0128	0.0236	0.0184	0.0071	0.	0.	0.	0.	0.
-1.e9	5	1	10	5	1000	0.0006	0.0005	0.8981	0.0005	0.001	0.0019	0.0077	0.0155	0.0317	0.0278	0.0147	0.	0.	0.	0.	0.	0.	0.	0.	0.
-1.e9	5	1	10	5	5000	0.0081	0.0016	0.8909	0.0001	0.	0.0004	0.0011	0.0037	0.0131	0.0243	0.0321	0.0218	0.0028	0.	0.	0.	0.	0.	0.	0.
-1.e9	5	1	10	5	10000	0.0132	0.0036	0.8828	0.0003	0.0004	0.0003	0.0008	0.0018	0.0078	0.0179	0.031	0.0272	0.0129	0.	0.	0.	0.	0.	0.	0.
-10799.783085529416	5	1	10	5	50000	0.0837	0.0225	0.7908	0.0017	0.0009	0.0001	0.0001	0.0004	0.0013	0.004	0.0111	0.0255	0.0319	0.0233	0.0027	0.	0.	0.	0.	0.
-11817.565017897681	5	1	10	5	100000	0.1984	0.0477	0.6522	0.004	0.0008	0.0002	0.0001	0.0001	0.0011	0.0019	0.0065	0.0168	0.0281	0.0287	0.0134	0.	0.	0.	0.	0.
-1.e9	5	1	10	6	1000	0.0018	0.0002	0.8757	0.0002	0.0004	0.0023	0.0076	0.0178	0.0346	0.0391	0.0203	0.	0.	0.	0.	0.	0.	0.	0.	0.
-1.e9	5	1	10	6	5000	0.0069	0.0015	0.8653	0.0001	0.0003	0.0009	0.0016	0.0053	0.0135	0.0274	0.0424	0.0306	0.0042	0.	0.	0.	0.	0.	0.	0.
-1.e9	5	1	10	6	10000	0.014	0.0045	0.8601	0.0002	0.0003	0.0002	0.0009	0.0019	0.0067	0.018	0.0318	0.0383	0.0231	0.	0.	0.	0.	0.	0.	0.
-10226.664438930382	5	1	10	6	50000	0.0857	0.0229	0.7675	0.0023	0.0007	0.0002	0.0004	0.001	0.0017	0.0044	0.0112	0.0304	0.0413	0.0266	0.0037	0.	0.	0.	0.	0.
-11958.372601784844	5	1	10	6	100000	0.1872	0.0536	0.6323	0.004	0.0011	0.0004	0.0001	0.0002	0.0007	0.0016	0.006	0.0186	0.0382	0.0364	0.0196	0.	0.	0.	0.	0.
-1.e9	5	1	10	7	1000	0.0011	0.0006	0.8549	0.0002	0.0006	0.0027	0.0081	0.0186	0.0372	0.0463	0.0297	0.	0.	0.	0.	0.	0.	0.	0.	0.
-1.e9	5	1	10	7	5000	0.0084	0.0028	0.8512	0.0005	0.0003	0.0007	0.0021	0.0048	0.0106	0.0287	0.045	0.038	0.0069	0.	0.	0.	0.	0.	0.	0.
-1.e9	5	1	10	7	10000	0.013	0.0032	0.846	0.0005	0.0001	0.0004	0.0007	0.0023	0.0075	0.0178	0.034	0.0464	0.0281	0.	0.	0.	0.	0.	0.	0.
-10464.791454632357	5	1	10	7	50000	0.083	0.022	0.746	0.003	0.0004	0.	0.0001	0.0004	0.0016	0.005	0.0148	0.0311	0.0477	0.038	0.0069	0.	0.	0.	0.	0.
-11469.243002819905	5	1	10	7	100000	0.1825	0.048	0.6214	0.0042	0.0016	0.0006	0.0004	0.0001	0.0011	0.0027	0.0061	0.0177	0.0404	0.0461	0.0271	0.	0.	0.	0.	0.
-1.e9	5	1	10	8	1000	0.0011	0.0005	0.8406	0.0002	0.0013	0.0025	0.0077	0.0188	0.0413	0.0528	0.0332	0.	0.	0.	0.	0.	0.	0.	0.	0.
-1.e9	5	1	10	8	5000	0.0079	0.0019	0.8399	0.0002	0.	0.0001	0.0015	0.0038	0.0132	0.0334	0.0468	0.0427	0.0086	0.	0.	0.	0.	0.	0.	0.
-1.e9	5	1	10	8	10000	0.0164	0.0072	0.8219	0.0003	0.	0.0003	0.0008	0.0028	0.0083	0.0192	0.0445	0.0485	0.0298	0.	0.	0.	0.	0.	0.	0.
-10373.579480357008	5	1	10	8	50000	0.0854	0.0231	0.7343	0.002	0.0006	0.0003	0.0001	0.0006	0.0016	0.005	0.0146	0.0323	0.0474	0.0456	0.0071	0.	0.	0.	0.	0.
-11388.841718343285	5	1	10	8	100000	0.1781	0.0481	0.6125	0.0047	0.0015	0.0006	0.0003	0.0004	0.0006	0.0028	0.0065	0.0214	0.0403	0.0522	0.03	0.	0.	0.	0.	0.
-1.e9	5	1	10	9	1000	0.0022	0.0003	0.8342	0.	0.0009	0.0019	0.0071	0.0202	0.0392	0.0578	0.0362	0.	0.	0.	0.	0.	0.	0.	0.	0.
-1.e9	5	1	10	9	5000	0.0092	0.0032	0.8301	0.0002	0.0005	0.0006	0.0013	0.0043	0.0135	0.0335	0.0507	0.0448	0.0081	0.	0.	0.	0.	0.	0.	0.
-1.e9	5	1	10	9	10000	0.0152	0.0039	0.8167	0.0001	0.0002	0.0007	0.0004	0.0024	0.0086	0.0208	0.0438	0.0548	0.0324	0.	0.	0.	0.	0.	0.	0.
-1.e9	5	1	10	9	50000	0.0799	0.0242	0.736	0.0021	0.0007	0.	0.	0.0006	0.0018	0.0035	0.0131	0.036	0.0489	0.0443	0.0089	0.	0.	0.	0.	0.
-11815.873668055441	5	1	10	9	100000	0.1655	0.0479	0.6198	0.0047	0.0011	0.0003	0.0003	0.0004	0.0005	0.0016	0.0057	0.0206	0.0415	0.0548	0.0353	0.	0.	0.	0.	0.
-1.e9	5	1	10	10	1000	0.0014	0.0005	0.8313	0.0001	0.0006	0.0019	0.0068	0.0206	0.0426	0.0567	0.0375	0.	0.	0.	0.	0.	0.	0.	0.	0.
-1.e9	5	1	10	10	5000	0.0077	0.0023	0.8214	0.0001	0.0001	0.0006	0.0021	0.0047	0.0126	0.0324	0.056	0.0498	0.0102	0.	0.	0.	0.	0.	0.	0.
-1.e9	5	1	10	10	10000	0.0134	0.0042	0.8163	0.0005	0.0002	0.0004	0.0008	0.0031	0.0073	0.0196	0.0404	0.0595	0.0343	0.	0.	0.	0.	0.	0.	0.
-10201.064808017069	5	1	10	10	50000	0.0813	0.0192	0.7261	0.0017	0.0009	0.0001	0.0003	0.001	0.0011	0.0056	0.0154	0.0322	0.0554	0.0497	0.01	0.	0.	0.	0.	0.
-11607.191474687243	5	1	10	10	100000	0.1678	0.0509	0.608	0.0037	0.0018	0.0004	0.0003	0.0001	0.0009	0.0024	0.0068	0.0194	0.0425	0.0598	0.0352	0.	0.	0.	0.	0.
-1.e9	5	1	11	1	1000	0.	0.	1.	0.	0.	0.	0.	0.	0.	0.	0.	0.	0.	0.	0.	0.	0.	0.	0.	0.
-1.e9	5	1	11	1	5000	0.	0.	1.	0.	0.	0.	0.	0.	0.	0.	0.	0.	0.	0.	0.	0.	0.	0.	0.	0.
-1.e9	5	1	11	1	10000	0.	0.	1.	0.	0.	0.	0.	0.	0.	0.	0.	0.	0.	0.	0.	0.	0.	0.	0.	0.
-1.e9	5	1	11	1	50000	0.0003	0.	0.9997	0.	0.	0.	0.	0.	0.	0.	0.	0.	0.	0.	0.	0.	0.	0.	0.	0.
-1.e9	5	1	11	1	100000	0.0294	0.	0.9706	0.	0.	0.	0.	0.	0.	0.	0.	0.	0.	0.	0.	0.	0.	0.	0.	0.
-1.e9	5	1	11	2	1000	0.	0.	0.9987	0.	0.	0.0002	0.0007	0.0003	0.0001	0.	0.	0.	0.	0.	0.	0.	0.	0.	0.	0.
-1.e9	5	1	11	2	5000	0.0003	0.0001	0.9984	0.	0.	0.	0.	0.0001	0.0004	0.0005	0.0002	0.	0.	0.	0.	0.	0.	0.	0.	0.
-1.e9	5	1	11	2	10000	0.0002	0.0002	0.9986	0.	0.	0.0001	0.	0.	0.0002	0.0004	0.0003	0.	0.	0.	0.	0.	0.	0.	0.	0.
-1.e9	5	1	11	2	50000	0.0148	0.0017	0.9827	0.	0.	0.	0.	0.	0.0002	0.0002	0.0003	0.0001	0.	0.	0.	0.	0.	0.	0.	0.
-1.e9	5	1	11	2	100000	0.1111	0.0046	0.8828	0.	0.	0.	0.	0.	0.	0.	0.0004	0.0008	0.0003	0.	0.	0.	0.	0.	0.	0.
-1.e9	5	1	11	3	1000	0.0001	0.	0.9869	0.0002	0.0001	0.0009	0.0006	0.0031	0.0052	0.0028	0.0001	0.	0.	0.	0.	0.	0.	0.	0.	0.
-1.e9	5	1	11	3	5000	0.0017	0.0004	0.9853	0.	0.	0.	0.0003	0.0014	0.0029	0.004	0.0029	0.0011	0.	0.	0.	0.	0.	0.	0.	0.
-1.e9	5	1	11	3	10000	0.0048	0.0009	0.9825	0.0002	0.0001	0.	0.	0.0007	0.0019	0.004	0.003	0.0015	0.0004	0.	0.	0.	0.	0.	0.	0.
-1.e9	5	1	11	3	50000	0.0405	0.0059	0.9388	0.0009	0.0002	0.0002	0.	0.0001	0.0003	0.0012	0.0041	0.0042	0.0025	0.0011	0.	0.	0.	0.	0.	0.
-1.e9	5	1	11	3	100000	0.1655	0.0193	0.8001	0.0015	0.0002	0.0001	0.	0.0001	0.0003	0.0005	0.0017	0.0049	0.0046	0.001	0.0002	0.	0.	0.	0.	0.
-1.e9	5	1	11	4	1000	0.0009	0.0001	0.9558	0.0001	0.0003	0.0013	0.0047	0.0098	0.0132	0.0112	0.0026	0.	0.	0.	0.	0.	0.	0.	0.	0.
-1.e9	5	1	11	4	5000	0.0049	0.0008	0.9528	0.0002	0.0001	0.0004	0.0006	0.0026	0.0059	0.013	0.0135	0.0049	0.0003	0.	0.	0.	0.	0.	0.	0.
-1.e9	5	1	11	4	10000	0.0064	0.002	0.9492	0.0005	0.	0.0002	0.0002	0.0017	0.0042	0.008	0.0136	0.0104	0.0036	0.	0.	0.	0.	0.	0.	0.
-1.e9	5	1	11	4	50000	0.0596	0.013	0.8831	0.0015	0.0001	0.0001	0.	0.0004	0.0005	0.0022	0.0066	0.0141	0.0118	0.0067	0.0003	0.	0.	0.	0.	0.
-12400.279325826934	5	1	11	4	100000	0.1777	0.0302	0.7488	0.0032	0.0007	0.0001	0.0003	0.0003	0.0004	0.0013	0.0034	0.0073	0.0125	0.0099	0.0039	0.	0.	0.	0.	0.
-1.e9	5	1	11	5	1000	0.0014	0.0004	0.9241	0.0004	0.0006	0.0018	0.0049	0.0133	0.0239	0.02	0.0092	0.	0.	0.	0.	0.	0.	0.	0.	0.
-1.e9	5	1	11	5	5000	0.0051	0.0021	0.9192	0.0002	0.0001	0.0006	0.0011	0.0034	0.0094	0.0183	0.024	0.0145	0.002	0.	0.	0.	0.	0.	0.	0.
-1.e9	5	1	11	5	10000	0.012	0.0024	0.9137	0.0005	0.	0.0001	0.001	0.0017	0.0037	0.0129	0.0205	0.021	0.0105	0.	0.	0.	0.	0.	0.	0.
-1.e9	5	1	11	5	50000	0.0697	0.0138	0.841	0.0013	0.0006	0.0002	0.	0.0005	0.0008	0.0035	0.0092	0.0183	0.0239	0.0154	0.0018	0.	0.	0.	0.	0.
-1.e9	5	1	11	5	100000	0.1763	0.0369	0.7035	0.0038	0.0011	0.0005	0.0001	0.	0.0007	0.0024	0.0044	0.0135	0.0245	0.022	0.0103	0.	0.	0.	0.	0.
-1.e9	5	1	11	6	1000	0.0018	0.0002	0.894	0.0002	0.001	0.0023	0.0059	0.0157	0.0283	0.0337	0.0169	0.	0.	0.	0.	0.	0.	0.	0.	0.
-1.e9	5	1	11	6	5000	0.0068	0.002	0.8869	0.0002	0.0001	0.0004	0.0003	0.0044	0.011	0.0248	0.033	0.0264	0.0037	0.	0.	0.	0.	0.	0.	0.
-1.e9	5	1	11	6	10000	0.0106	0.0041	0.8859	0.0003	0.	0.0001	0.0003	0.0018	0.0053	0.0129	0.0323	0.0304	0.016	0.	0.	0.	0.	0.	0.	0.
-10640.694995653495	5	1	11	6	50000	0.0708	0.0185	0.8042	0.002	0.0002	0.	0.0004	0.0004	0.001	0.0045	0.0123	0.0254	0.0325	0.0248	0.003	0.	0.	0.	0.	0.
-11774.165840024385	5	1	11	6	100000	0.1716	0.0425	0.6789	0.0027	0.0009	0.0005	0.0002	0.0003	0.0009	0.0015	0.0054	0.0145	0.0292	0.0332	0.0177	0.	0.	0.	0.	0.
-1.e9	5	1	11	7	1000	0.0017	0.0005	0.8752	0.0003	0.0013	0.0014	0.0064	0.0144	0.0325	0.0424	0.0239	0.	0.	0.	0.	0.	0.	0.	0.	0.
-1.e9	5	1	11	7	5000	0.0073	0.0024	0.8771	0.0004	0.0002	0.0007	0.0015	0.0045	0.0103	0.0228	0.0366	0.0305	0.0057	0.	0.	0.	0.	0.	0.	0.
-1.e9	5	1	11	7	10000	0.0137	0.004	0.8682	0.0008	0.0002	0.	0.0005	0.0015	0.0054	0.0152	0.0317	0.0382	0.0206	0.	0.	0.	0.	0.	0.	0.
-10765.041965478811	5	1	11	7	50000	0.0795	0.0192	0.7766	0.0015	0.0003	0.0004	0.0003	0.0002	0.0013	0.0043	0.0111	0.0287	0.0396	0.0317	0.0053	0.	0.	0.	0.	0.
-11515.768280931794	5	1	11	7	100000	0.1686	0.0415	0.6694	0.0031	0.0014	0.0004	0.0003	0.0006	0.001	0.0013	0.0065	0.017	0.0298	0.0362	0.0229	0.	0.	0.	0.	0.
-1.e9	5	1	11	8	1000	0.001	0.0008	0.8653	0.0003	0.0006	0.0019	0.0063	0.0173	0.0322	0.0443	0.03	0.	0.	0.	0.	0.	0.	0.	0.	0.
-1.e9	5	1	11	8	5000	0.0058	0.0023	0.8566	0.0001	0.0001	0.0002	0.0009	0.0039	0.0129	0.0276	0.0456	0.0377	0.0063	0.	0.	0.	0.	0.	0.	0.
-1.e9	5	1	11	8	10000	0.0123	0.0051	0.8412	0.0009	0.0003	0.0004	0.0008	0.0023	0.0059	0.0169	0.0385	0.0485	0.0269	0.	0.	0.	0.	0.	0.	0.
-10951.653033480754	5	1	11	8	50000	0.0757	0.0205	0.7707	0.0018	0.0008	0.0004	0.0002	0.0002	0.001	0.0042	0.0108	0.0279	0.0443	0.0366	0.0049	0.	0.	0.	0.	0.
-11136.699080307379	5	1	11	8	100000	0.1695	0.0462	0.6447	0.0043	0.0012	0.0007	0.0002	0.0007	0.001	0.0026	0.0068	0.0182	0.034	0.0443	0.0256	0.	0.	0.	0.	0.
-1.e9	5	1	11	9	1000	0.0009	0.0004	0.8524	0.0006	0.0006	0.0026	0.0092	0.0171	0.0372	0.0487	0.0303	0.	0.	0.	0.	0.	0.	0.	0.	0.
-1.e9	5	1	11	9	5000	0.0065	0.0027	0.8385	0.0002	0.0002	0.0008	0.0018	0.0039	0.0122	0.0308	0.05	0.0446	0.0078	0.	0.	0.	0.	0.	0.	0.
-1.e9	5	1	11	9	10000	0.0144	0.0046	0.8319	0.0008	0.0003	0.0003	0.0012	0.0028	0.0065	0.0201	0.0379	0.0497	0.0295	0.	0.	0.	0.	0.	0.	0.
-10614.88873943265	5	1	11	9	50000	0.0748	0.0195	0.7536	0.0018	0.0006	0.0002	0.0002	0.0002	0.0015	0.0046	0.0146	0.0306	0.0455	0.0443	0.008	0.	0.	0.	0.	0.
-11348.51433153551	5	1	11	9	100000	0.1638	0.0442	0.6369	0.0055	0.0017	0.0004	0.0002	0.0004	0.001	0.0029	0.0045	0.0181	0.0384	0.0508	0.0312	0.	0.	0.	0.	0.
-1.e9	5	1	11	10	1000	0.0011	0.0003	0.8357	0.0003	0.0011	0.0024	0.0095	0.0197	0.0411	0.0539	0.0349	0.	0.	0.	0.	0.	0.	0.	0.	0.
-1.e9	5	1	11	10	5000	0.0065	0.0024	0.8357	0.0003	0.0002	0.0005	0.0019	0.0045	0.0141	0.0315	0.0487	0.046	0.0077	0.	0.	0.	0.	0.	0.	0.
-1.e9	5	1	11	10	10000	0.0156	0.0047	0.8259	0.0005	0.0001	0.0003	0.0003	0.0016	0.0064	0.0175	0.0394	0.0514	0.0363	0.	0.	0.	0.	0.	0.	0.
-1.e9	5	1	11	10	50000	0.0756	0.0238	0.7322	0.0022	0.001	0.0002	0.	0.0008	0.0018	0.0048	0.013	0.0367	0.0502	0.0479	0.0098	0.	0.	0.	0.	0.
-1.e9	5	1	11	10	100000	0.1665	0.0468	0.6286	0.0035	0.0012	0.0005	0.0002	0.	0.0005	0.003	0.0076	0.0159	0.0422	0.0504	0.0331	0.	0.	0.	0.	0.
-1.e9	5	1	12	1	1000	0.	0.	1.	0.	0.	0.	0.	0.	0.	0.	0.	0.	0.	0.	0.	0.	0.	0.	0.	0.
-1.e9	5	1	12	1	5000	0.	0.	1.	0.	0.	0.	0.	0.	0.	0.	0.	0.	0.	0.	0.	0.	0.	0.	0.	0.
-1.e9	5	1	12	1	10000	0.	0.	1.	0.	0.	0.	0.	0.	0.	0.	0.	0.	0.	0.	0.	0.	0.	0.	0.	0.
-1.e9	5	1	12	1	50000	0.	0.	1.	0.	0.	0.	0.	0.	0.	0.	0.	0.	0.	0.	0.	0.	0.	0.	0.	0.
-1.e9	5	1	12	1	100000	0.0053	0.	0.9947	0.	0.	0.	0.	0.	0.	0.	0.	0.	0.	0.	0.	0.	0.	0.	0.	0.
-1.e9	5	1	12	2	1000	0.	0.	1.	0.	0.	0.	0.	0.	0.	0.	0.	0.	0.	0.	0.	0.	0.	0.	0.	0.
-1.e9	5	1	12	2	5000	0.0001	0.	0.9997	0.	0.	0.	0.	0.0001	0.0001	0.	0.	0.	0.	0.	0.	0.	0.	0.	0.	0.
-1.e9	5	1	12	2	10000	0.0001	0.0001	0.9997	0.	0.	0.	0.	0.0001	0.	0.	0.	0.	0.	0.	0.	0.	0.	0.	0.	0.
-1.e9	5	1	12	2	50000	0.0052	0.0002	0.9944	0.	0.	0.	0.	0.	0.	0.	0.0001	0.0001	0.	0.	0.	0.	0.	0.	0.	0.
-1.e9	5	1	12	2	100000	0.0544	0.001	0.9445	0.0001	0.	0.	0.	0.	0.	0.	0.	0.	0.	0.	0.	0.	0.	0.	0.	0.
-1.e9	5	1	12	3	1000	0.0002	0.	0.9933	0.	0.0002	0.0006	0.0008	0.0018	0.0022	0.0007	0.0002	0.	0.	0.	0.	0.	0.	0.	0.	0.
-1.e9	5	1	12	3	5000	0.0007	0.0001	0.9947	0.0001	0.	0.0001	0.0003	0.0006	0.0008	0.0016	0.0009	0.0001	0.	0.	0.	0.	0.	0.	0.	0.
-1.e9	5	1	12	3	10000	0.0018	0.0007	0.9926	0.	0.	0.	0.0001	0.0003	0.0012	0.0013	0.0015	0.0003	0.0002	0.	0.	0.	0.	0.	0.	0.
-1.e9	5	1	12	3	50000	0.0229	0.004	0.968	0.0001	0.	0.	0.	0.0001	0.0002	0.0007	0.0013	0.0016	0.001	0.0001	0.	0.	0.	0.	0.	0.
-1.e9	5	1	12	3	100000	0.1089	0.0102	0.8747	0.0005	0.0003	0.	0.	0.0001	0.0002	0.0001	0.0008	0.0018	0.0018	0.0006	0.	0.	0.	0.	0.	0.
-1.e9	5	1	12	4	1000	0.0003	0.0004	0.9747	0.	0.0002	0.001	0.0024	0.0062	0.0087	0.0043	0.0018	0.	0.	0.	0.	0.	0.	0.	0.	0.
-1.e9	5	1	12	4	5000	0.0022	0.0009	0.9727	0.0001	0.	0.0002	0.0008	0.0011	0.004	0.0079	0.0074	0.0026	0.0001	0.	0.	0.	0.	0.	0.	0.
-1.e9	5	1	12	4	10000	0.005	0.0019	0.9684	0.0003	0.0002	0.0001	0.0002	0.0006	0.0025	0.0052	0.009	0.0052	0.0014	0.	0.	0.	0.	0.	0.	0.
-1.e9	5	1	12	4	50000	0.0402	0.0093	0.9238	0.0005	0.	0.0001	0.	0.	0.0006	0.0019	0.0034	0.0086	0.0081	0.0032	0.0003	0.	0.	0.	0.	0.
-12950.633600637535	5	1	12	4	100000	0.1319	0.0223	0.8199	0.0017	0.0005	0.0004	0.0001	0.0001	0.0007	0.001	0.0018	0.0056	0.0068	0.0056	0.0016	0.	0.	0.	0.	0.
-1.e9	5	1	12	5	1000	0.0009	0.0001	0.9447	0.	0.0003	0.0013	0.0036	0.0095	0.0167	0.0157	0.0072	0.	0.	0.	0.	0.	0.	0.	0.	0.
-1.e9	5	1	12	5	5000	0.004	0.0012	0.9417	0.	0.0003	0.0002	0.001	0.0032	0.0072	0.0118	0.0174	0.0107	0.0013	0.	0.	0.	0.	0.	0.	0.
-1.e9	5	1	12	5	10000	0.0078	0.0029	0.9334	0.0003	0.0001	0.0006	0.0003	0.001	0.004	0.0095	0.0166	0.0168	0.0067	0.	0.	0.	0.	0.	0.	0.
-1.e9	5	1	12	5	50000	0.0551	0.0135	0.8824	0.0013	0.0003	0.0001	0.	0.0002	0.0011	0.0021	0.0059	0.0132	0.0143	0.0092	0.0013	0.	0.	0.	0.	0.
-1.e9	5	1	12	5	100000	0.1583	0.03	0.7557	0.0016	0.0011	0.	0.0002	0.	0.0006	0.0015	0.0032	0.0104	0.0159	0.0143	0.0072	0.	0.	0.	0.	0.
-1.e9	5	1	12	6	1000	0.0001	0.0002	0.9189	0.0001	0.0004	0.0016	0.005	0.012	0.0245	0.0236	0.0136	0.	0.	0.	0.	0.	0.	0.	0.	0.
-1.e9	5	1	12	6	5000	0.0043	0.0011	0.9183	0.0003	0.0002	0.0001	0.0008	0.0027	0.0071	0.0208	0.024	0.0187	0.0016	0.	0.	0.	0.	0.	0.	0.
-1.e9	5	1	12	6	10000	0.009	0.0024	0.9101	0.0001	0.0001	0.0004	0.0004	0.0014	0.0041	0.0118	0.0219	0.0242	0.0141	0.	0.	0.	0.	0.	0.	0.
-1.e9	5	1	12	6	50000	0.0659	0.0164	0.8396	0.002	0.0006	0.0002	0.	0.0001	0.0007	0.0029	0.0084	0.0176	0.0261	0.0172	0.0023	0.	0.	0.	0.	0.
-1.e9	5	1	12	6	100000	0.1583	0.0349	0.7257	0.0027	0.001	0.0005	0.0003	0.	0.0006	0.0018	0.0048	0.0119	0.0209	0.0241	0.0125	0.	0.	0.	0.	0.
-1.e9	5	1	12	7	1000	0.0009	0.0003	0.8949	0.0001	0.0006	0.0015	0.0059	0.0155	0.0305	0.0331	0.0167	0.	0.	0.	0.	0.	0.	0.	0.	0.
-1.e9	5	1	12	7	5000	0.0047	0.0015	0.8956	0.0003	0.0004	0.0007	0.0011	0.0035	0.0088	0.0213	0.0319	0.0268	0.0034	0.	0.	0.	0.	0.	0.	0.
-1.e9	5	1	12	7	10000	0.0112	0.0041	0.8835	0.0005	0.0001	0.0006	0.0004	0.0023	0.0055	0.0143	0.0271	0.0308	0.0196	0.	0.	0.	0.	0.	0.	0.
-10793.057834596986	5	1	12	7	50000	0.0633	0.0193	0.8117	0.0017	0.0008	0.0004	0.0002	0.0004	0.0011	0.0035	0.0137	0.0233	0.032	0.0241	0.0045	0.	0.	0.	0.	0.
-11998.224010438857	5	1	12	7	100000	0.1566	0.0392	0.6937	0.0031	0.0011	0.0001	0.0002	0.0001	0.0006	0.0019	0.0066	0.0149	0.0302	0.0327	0.019	0.	0.	0.	0.	0.
-1.e9	5	1	12	8	1000	0.0009	0.0004	0.8791	0.0003	0.0004	0.0018	0.005	0.016	0.0342	0.0396	0.0223	0.	0.	0.	0.	0.	0.	0.	0.	0.
-1.e9	5	1	12	8	5000	0.0058	0.002	0.8769	0.0005	0.0001	0.0005	0.0008	0.0049	0.0097	0.0228	0.0392	0.0327	0.0041	0.	0.	0.	0.	0.	0.	0.
-1.e9	5	1	12	8	10000	0.0119	0.0038	0.865	0.0006	0.0003	0.0005	0.0002	0.002	0.0076	0.0142	0.0329	0.0364	0.0246	0.	0.	0.	0.	0.	0.	0.
-1.e9	5	1	12	8	50000	0.0679	0.0199	0.791	0.0023	0.0004	0.0004	0.	0.	0.0019	0.003	0.013	0.0245	0.039	0.031	0.0057	0.	0.	0.	0.	0.
-11966.501529374984	5	1	12	8	100000	0.1542	0.0397	0.6859	0.0038	0.0008	0.0004	0.0001	0.0004	0.0004	0.0023	0.0045	0.016	0.0323	0.0379	0.0213	0.	0.	0.	0.	0.
-1.e9	5	1	12	9	1000	0.0019	0.0004	0.8645	0.0001	0.0009	0.0018	0.0049	0.0162	0.0364	0.0447	0.0282	0.	0.	0.	0.	0.	0.	0.	0.	0.
-1.e9	5	1	12	9	5000	0.0053	0.0023	0.8591	0.0003	0.	0.0006	0.0017	0.0042	0.0112	0.027	0.0422	0.0405	0.0056	0.	0.	0.	0.	0.	0.	0.
-1.e9	5	1	12	9	10000	0.0122	0.0032	0.8524	0.0003	0.	0.0001	0.0009	0.0014	0.0064	0.0185	0.035	0.0439	0.0257	0.	0.	0.	0.	0.	0.	0.
-10365.330476774487	5	1	12	9	50000	0.0659	0.02	0.7817	0.0022	0.0009	0.0002	0.0002	0.0009	0.0019	0.0038	0.0119	0.0255	0.0424	0.0367	0.0058	0.	0.	0.	0.	0.
-12238.26850986687	5	1	12	9	100000	0.1593	0.0403	0.6624	0.0043	0.0013	0.0003	0.0002	0.0001	0.0003	0.0023	0.0055	0.0176	0.0329	0.0459	0.0273	0.	0.	0.	0.	0.
-1.e9	5	1	12	10	1000	0.0011	0.0005	0.861	0.0001	0.0006	0.0023	0.0066	0.0161	0.0336	0.047	0.0311	0.	0.	0.	0.	0.	0.	0.	0.	0.
-1.e9	5	1	12	10	5000	0.0051	0.0017	0.8468	0.0005	0.0001	0.0007	0.001	0.0047	0.0142	0.0317	0.0451	0.041	0.0074	0.	0.	0.	0.	0.	0.	0.
-1.e9	5	1	12	10	10000	0.0145	0.0044	0.8443	0.0003	0.0005	0.0001	0.0003	0.0013	0.0063	0.0157	0.0342	0.0466	0.0315	0.	0.	0.	0.	0.	0.	0.
-10493.307418974846	5	1	12	10	50000	0.0711	0.0189	0.7599	0.0022	0.0005	0.0004	0.0003	0.0003	0.0014	0.005	0.0136	0.0273	0.0489	0.0418	0.0084	0.	0.	0.	0.	0.
-11535.686168968497	5	1	12	10	100000	0.1568	0.0445	0.6449	0.0048	0.0019	0.0003	0.0004	0.0005	0.0007	0.0016	0.0069	0.0177	0.0379	0.0511	0.03	0.	0.	0.	0.	0.
-1.e9	5	1	13	1	1000	0.	0.	1.	0.	0.	0.	0.	0.	0.	0.	0.	0.	0.	0.	0.	0.	0.	0.	0.	0.
-1.e9	5	1	13	1	5000	0.	0.	1.	0.	0.	0.	0.	0.	0.	0.	0.	0.	0.	0.	0.	0.	0.	0.	0.	0.
-1.e9	5	1	13	1	10000	0.	0.	1.	0.	0.	0.	0.	0.	0.	0.	0.	0.	0.	0.	0.	0.	0.	0.	0.	0.
-1.e9	5	1	13	1	50000	0.	0.	1.	0.	0.	0.	0.	0.	0.	0.	0.	0.	0.	0.	0.	0.	0.	0.	0.	0.
-1.e9	5	1	13	1	100000	0.0006	0.	0.9994	0.	0.	0.	0.	0.	0.	0.	0.	0.	0.	0.	0.	0.	0.	0.	0.	0.
-1.e9	5	1	13	2	1000	0.	0.	1.	0.	0.	0.	0.	0.	0.	0.	0.	0.	0.	0.	0.	0.	0.	0.	0.	0.
-1.e9	5	1	13	2	5000	0.	0.0001	0.9999	0.	0.	0.	0.	0.	0.	0.	0.	0.	0.	0.	0.	0.	0.	0.	0.	0.
-1.e9	5	1	13	2	10000	0.	0.	0.9999	0.	0.	0.	0.	0.	0.0001	0.	0.	0.	0.	0.	0.	0.	0.	0.	0.	0.
-1.e9	5	1	13	2	50000	0.0015	0.	0.9985	0.	0.	0.	0.	0.	0.	0.	0.	0.	0.	0.	0.	0.	0.	0.	0.	0.
-1.e9	5	1	13	2	100000	0.0191	0.0001	0.9808	0.	0.	0.	0.	0.	0.	0.	0.	0.	0.	0.	0.	0.	0.	0.	0.	0.
-1.e9	5	1	13	3	1000	0.0001	0.	0.9978	0.	0.	0.	0.0003	0.0008	0.0009	0.0001	0.	0.	0.	0.	0.	0.	0.	0.	0.	0.
-1.e9	5	1	13	3	5000	0.0003	0.	0.9979	0.	0.	0.0001	0.	0.0003	0.0006	0.0007	0.0001	0.	0.	0.	0.	0.	0.	0.	0.	0.
-1.e9	5	1	13	3	10000	0.001	0.0001	0.9974	0.	0.	0.	0.	0.0001	0.0001	0.0005	0.0007	0.0001	0.	0.	0.	0.	0.	0.	0.	0.
-1.e9	5	1	13	3	50000	0.0122	0.0017	0.9836	0.0001	0.	0.	0.	0.0001	0.0001	0.0002	0.0007	0.0007	0.0005	0.0001	0.	0.	0.	0.	0.	0.
-1.e9	5	1	13	3	100000	0.067	0.0052	0.9249	0.0001	0.	0.0002	0.	0.	0.	0.0003	0.0002	0.001	0.0008	0.	0.0003	0.	0.	0.	0.	0.
-1.e9	5	1	13	4	1000	0.0002	0.0001	0.986	0.	0.0002	0.0005	0.0015	0.0032	0.0048	0.0022	0.0013	0.	0.	0.	0.	0.	0.	0.	0.	0.
-1.e9	5	1	13	4	5000	0.0011	0.0003	0.9844	0.	0.	0.0001	0.0001	0.0009	0.0025	0.0034	0.0055	0.0017	0.	0.	0.	0.	0.	0.	0.	0.
-1.e9	5	1	13	4	10000	0.0029	0.0012	0.9814	0.0001	0.	0.0002	0.0002	0.0008	0.0013	0.0033	0.0047	0.0029	0.001	0.	0.	0.	0.	0.	0.	0.
-1.e9	5	1	13	4	50000	0.0277	0.0051	0.9525	0.0006	0.0001	0.	0.	0.0001	0.0004	0.0009	0.0027	0.0043	0.0037	0.0019	0.	0.	0.	0.	0.	0.
-1.e9	5	1	13	4	100000	0.1057	0.0133	0.8659	0.0012	0.0006	0.0001	0.	0.	0.0003	0.0005	0.0023	0.003	0.0033	0.0035	0.0003	0.	0.	0.	0.	0.
-1.e9	5	1	13	5	1000	0.0007	0.0001	0.9636	0.	0.0002	0.0013	0.003	0.0075	0.0116	0.0092	0.0028	0.	0.	0.	0.	0.	0.	0.	0.	0.
-1.e9	5	1	13	5	5000	0.0026	0.0004	0.9621	0.	0.	0.0003	0.0007	0.002	0.0051	0.009	0.0109	0.0066	0.0003	0.	0.	0.	0.	0.	0.	0.
-1.e9	5	1	13	5	10000	0.0059	0.0014	0.9574	0.	0.	0.	0.0002	0.0006	0.0031	0.0063	0.0109	0.0108	0.0034	0.	0.	0.	0.	0.	0.	0.
-11726.97641012635	5	1	13	5	50000	0.0451	0.0091	0.9056	0.001	0.	0.	0.0001	0.0003	0.0009	0.0024	0.0044	0.0112	0.0124	0.0064	0.0011	0.	0.	0.	0.	0.
-1.e9	5	1	13	5	100000	0.1256	0.0237	0.8116	0.0015	0.0004	0.0004	0.	0.0001	0.0002	0.0015	0.0027	0.0087	0.011	0.0088	0.0038	0.	0.	0.	0.	0.
-1.e9	5	1	13	6	1000	0.0009	0.0001	0.9356	0.0003	0.0004	0.0016	0.0041	0.0102	0.02	0.0181	0.0087	0.	0.	0.	0.	0.	0.	0.	0.	0.
-1.e9	5	1	13	6	5000	0.004	0.0014	0.9332	0.0003	0.0002	0.0004	0.0005	0.0023	0.007	0.0145	0.0205	0.0138	0.0019	0.	0.	0.	0.	0.	0.	0.
-1.e9	5	1	13	6	10000	0.0105	0.0023	0.9244	0.0004	0.0002	0.	0.0002	0.0011	0.0036	0.0092	0.019	0.0179	0.0112	0.	0.	0.	0.	0.	0.	0.
-1.e9	5	1	13	6	50000	0.0512	0.0123	0.8709	0.0015	0.0003	0.	0.	0.0004	0.0007	0.0032	0.0069	0.0156	0.0196	0.0151	0.0023	0.	0.	0.	0.	0.
-1.e9	5	1	13	6	100000	0.1393	0.0294	0.7691	0.0025	0.0006	0.0002	0.	0.0002	0.0002	0.0012	0.0045	0.0097	0.0177	0.0171	0.0083	0.	0.	0.	0.	0.
-1.e9	5	1	13	7	1000	0.0021	0.0001	0.9111	0.0003	0.0004	0.0015	0.0042	0.0127	0.0243	0.029	0.0143	0.	0.	0.	0.	0.	0.	0.	0.	0.
-1.e9	5	1	13	7	5000	0.0051	0.0011	0.9065	0.0002	0.0004	0.0007	0.0009	0.0024	0.0089	0.0194	0.0284	0.0222	0.0038	0.	0.	0.	0.	0.	0.	0.
-1.e9	5	1	13	7	10000	0.0121	0.0026	0.9	0.0004	0.0004	0.0002	0.0005	0.002	0.0049	0.0108	0.0243	0.0271	0.0147	0.	0.	0.	0.	0.	0.	0.
-1.e9	5	1	13	7	50000	0.0582	0.0156	0.8409	0.0017	0.0005	0.0003	0.	0.0005	0.001	0.0027	0.0073	0.0176	0.0302	0.0197	0.0038	0.	0.	0.	0.	0.
-12413.117725470307	5	1	13	7	100000	0.1428	0.0349	0.731	0.0035	0.0016	0.0006	0.0001	0.0002	0.0005	0.0013	0.004	0.0117	0.0228	0.0293	0.0157	0.	0.	0.	0.	0.
-1.e9	5	1	13	8	1000	0.0013	0.0003	0.8911	0.0001	0.0007	0.0017	0.0072	0.0157	0.0274	0.0339	0.0206	0.	0.	0.	0.	0.	0.	0.	0.	0.
-1.e9	5	1	13	8	5000	0.0056	0.0019	0.8844	0.0004	0.0001	0.0005	0.001	0.0042	0.0121	0.024	0.0329	0.028	0.0049	0.	0.	0.	0.	0.	0.	0.
-1.e9	5	1	13	8	10000	0.0107	0.0031	0.8779	0.0003	0.	0.0003	0.0005	0.0016	0.0059	0.0142	0.03	0.0345	0.021	0.	0.	0.	0.	0.	0.	0.
-11118.5327650834	5	1	13	8	50000	0.0673	0.0166	0.81	0.002	0.0001	0.0001	0.0003	0.0004	0.0007	0.0031	0.0098	0.0226	0.0355	0.0278	0.0037	0.	0.	0.	0.	0.
-1.e9	5	1	13	8	100000	0.1454	0.0395	0.7096	0.0037	0.0016	0.0003	0.	0.0006	0.0008	0.0015	0.0048	0.0144	0.0261	0.0331	0.0186	0.	0.	0.	0.	0.
-1.e9	5	1	13	9	1000	0.001	0.0003	0.8778	0.0002	0.001	0.0014	0.006	0.0158	0.0336	0.0401	0.0228	0.	0.	0.	0.	0.	0.	0.	0.	0.
-1.e9	5	1	13	9	5000	0.005	0.0009	0.8712	0.0002	0.0002	0.0007	0.0014	0.0039	0.011	0.025	0.0413	0.0331	0.0061	0.	0.	0.	0.	0.	0.	0.
-1.e9	5	1	13	9	10000	0.0106	0.0041	0.8615	0.0006	0.0001	0.0004	0.0007	0.002	0.0065	0.0153	0.0349	0.0409	0.0224	0.	0.	0.	0.	0.	0.	0.
-1.e9	5	1	13	9	50000	0.0696	0.0195	0.788	0.002	0.0004	0.0004	0.	0.0001	0.0012	0.0042	0.0096	0.0248	0.0407	0.0345	0.005	0.	0.	0.	0.	0.
-11639.650612230591	5	1	13	9	100000	0.1508	0.0411	0.6866	0.004	0.0016	0.0006	0.0002	0.0004	0.0007	0.002	0.0056	0.0159	0.0313	0.0377	0.0215	0.	0.	0.	0.	0.
-1.e9	5	1	13	10	1000	0.0016	0.0005	0.8641	0.0005	0.0002	0.0019	0.0049	0.0186	0.0361	0.0446	0.027	0.	0.	0.	0.	0.	0.	0.	0.	0.
-1.e9	5	1	13	10	5000	0.0064	0.0018	0.8624	0.0003	0.0006	0.0002	0.0014	0.0038	0.0091	0.0262	0.04	0.0404	0.0074	0.	0.	0.	0.	0.	0.	0.
-1.e9	5	1	13	10	10000	0.0141	0.0037	0.8492	0.0003	0.0001	0.0003	0.0009	0.002	0.0047	0.0174	0.0353	0.0465	0.0255	0.	0.	0.	0.	0.	0.	0.
-10569.847398747204	5	1	13	10	50000	0.0697	0.0199	0.7755	0.0026	0.0003	0.0003	0.0001	0.0005	0.0016	0.0044	0.0121	0.0268	0.0426	0.0357	0.0079	0.	0.	0.	0.	0.
-11871.479458950085	5	1	13	10	100000	0.1555	0.0436	0.6651	0.0027	0.0014	0.0005	0.0004	0.0002	0.0006	0.0017	0.0056	0.0146	0.0364	0.0414	0.0303	0.	0.	0.	0.	0.
-1.e9	5	1	14	1	1000	0.	0.	1.	0.	0.	0.	0.	0.	0.	0.	0.	0.	0.	0.	0.	0.	0.	0.	0.	0.
-1.e9	5	1	14	1	5000	0.	0.	1.	0.	0.	0.	0.	0.	0.	0.	0.	0.	0.	0.	0.	0.	0.	0.	0.	0.
-1.e9	5	1	14	1	10000	0.	0.	1.	0.	0.	0.	0.	0.	0.	0.	0.	0.	0.	0.	0.	0.	0.	0.	0.	0.
-1.e9	5	1	14	1	50000	0.	0.	1.	0.	0.	0.	0.	0.	0.	0.	0.	0.	0.	0.	0.	0.	0.	0.	0.	0.
-1.e9	5	1	14	1	100000	0.	0.	1.	0.	0.	0.	0.	0.	0.	0.	0.	0.	0.	0.	0.	0.	0.	0.	0.	0.
-1.e9	5	1	14	2	1000	0.	0.	1.	0.	0.	0.	0.	0.	0.	0.	0.	0.	0.	0.	0.	0.	0.	0.	0.	0.
-1.e9	5	1	14	2	5000	0.	0.	1.	0.	0.	0.	0.	0.	0.	0.	0.	0.	0.	0.	0.	0.	0.	0.	0.	0.
-1.e9	5	1	14	2	10000	0.	0.	1.	0.	0.	0.	0.	0.	0.	0.	0.	0.	0.	0.	0.	0.	0.	0.	0.	0.
-1.e9	5	1	14	2	50000	0.0003	0.	0.9997	0.	0.	0.	0.	0.	0.	0.	0.	0.	0.	0.	0.	0.	0.	0.	0.	0.
-1.e9	5	1	14	2	100000	0.0054	0.0002	0.9944	0.	0.	0.	0.	0.	0.	0.	0.	0.	0.	0.	0.	0.	0.	0.	0.	0.
-1.e9	5	1	14	3	1000	0.0002	0.	0.9991	0.	0.	0.0001	0.0001	0.0001	0.0004	0.	0.	0.	0.	0.	0.	0.	0.	0.	0.	0.
-1.e9	5	1	14	3	5000	0.0003	0.	0.9989	0.	0.	0.	0.	0.0003	0.0001	0.0003	0.0001	0.	0.	0.	0.	0.	0.	0.	0.	0.
-1.e9	5	1	14	3	10000	0.	0.	0.9995	0.	0.	0.	0.	0.0001	0.0001	0.	0.0002	0.0001	0.	0.	0.	0.	0.	0.	0.	0.
-1.e9	5	1	14	3	50000	0.0064	0.0009	0.992	0.	0.	0.	0.	0.	0.	0.0001	0.0004	0.0002	0.	0.	0.	0.	0.	0.	0.	0.
-1.e9	5	1	14	3	100000	0.0352	0.0012	0.9628	0.0001	0.	0.	0.	0.	0.	0.	0.0002	0.0001	0.0004	0.	0.	0.	0.	0.	0.	0.
-1.e9	5	1	14	4	1000	0.0004	0.	0.9935	0.	0.0001	0.0002	0.0009	0.0016	0.0015	0.0015	0.0003	0.	0.	0.	0.	0.	0.	0.	0.	0.
-1.e9	5	1	14	4	5000	0.0013	0.0002	0.9906	0.	0.	0.0001	0.0003	0.0003	0.0021	0.0023	0.002	0.0007	0.0001	0.	0.	0.	0.	0.	0.	0.
-1.e9	5	1	14	4	10000	0.0016	0.0003	0.9901	0.0002	0.	0.	0.0002	0.0001	0.0009	0.0026	0.0022	0.0014	0.0004	0.	0.	0.	0.	0.	0.	0.
-1.e9	5	1	14	4	50000	0.0185	0.0035	0.9699	0.0002	0.	0.0001	0.	0.	0.0002	0.0004	0.0022	0.0026	0.0019	0.0004	0.0001	0.	0.	0.	0.	0.
-1.e9	5	1	14	4	100000	0.0689	0.0099	0.9126	0.0006	0.0003	0.	0.	0.	0.0001	0.0002	0.0016	0.0021	0.0026	0.0006	0.0005	0.	0.	0.	0.	0.
-1.e9	5	1	14	5	1000	0.0005	0.0002	0.9731	0.0001	0.0004	0.001	0.0026	0.0061	0.007	0.0062	0.0028	0.	0.	0.	0.	0.	0.	0.	0.	0.
-1.e9	5	1	14	5	5000	0.0021	0.0008	0.9727	0.	0.0001	0.0004	0.0004	0.002	0.0035	0.0067	0.0069	0.0041	0.0003	0.	0.	0.	0.	0.	0.	0.
-1.e9	5	1	14	5	10000	0.0037	0.001	0.9686	0.0001	0.0001	0.	0.0001	0.0009	0.0027	0.0053	0.0088	0.0052	0.0035	0.	0.	0.	0.	0.	0.	0.
-1.e9	5	1	14	5	50000	0.0334	0.0084	0.9309	0.0007	0.0002	0.0001	0.	0.	0.0006	0.0016	0.0035	0.008	0.008	0.004	0.0006	0.	0.	0.	0.	0.
-1.e9	5	1	14	5	100000	0.1007	0.0174	0.853	0.0016	0.0005	0.	0.	0.0003	0.0001	0.0007	0.0021	0.005	0.0083	0.0075	0.0028	0.	0.	0.	0.	0.
-1.e9	5	1	14	6	1000	0.0007	0.0001	0.9478	0.0001	0.0003	0.0011	0.003	0.009	0.0158	0.0146	0.0075	0.	0.	0.	0.	0.	0.	0.	0.	0.
-1.e9	5	1	14	6	5000	0.0041	0.0012	0.9472	0.0002	0.0003	0.0003	0.001	0.0024	0.0049	0.0114	0.0167	0.0088	0.0015	0.	0.	0.	0.	0.	0.	0.
-1.e9	5	1	14	6	10000	0.0074	0.0017	0.9421	0.0006	0.0001	0.0003	0.0002	0.0012	0.0038	0.0075	0.0143	0.0146	0.0062	0.	0.	0.	0.	0.	0.	0.
-1.e9	5	1	14	6	50000	0.045	0.0121	0.8939	0.0009	0.0002	0.	0.	0.0002	0.0008	0.0021	0.0058	0.0121	0.0144	0.011	0.0015	0.	0.	0.	0.	0.
-1.e9	5	1	14	6	100000	0.1183	0.0248	0.8086	0.0018	0.0004	0.	0.	0.	0.0001	0.0008	0.0028	0.007	0.0155	0.0152	0.0047	0.	0.	0.	0.	0.
-1.e9	5	1	14	7	1000	0.0007	0.0004	0.9349	0.0001	0.0003	0.0014	0.0038	0.0096	0.0172	0.0205	0.0111	0.	0.	0.	0.	0.	0.	0.	0.	0.
-1.e9	5	1	14	7	5000	0.0044	0.0014	0.9274	0.	0.	0.0001	0.0011	0.0034	0.0075	0.0173	0.0205	0.0151	0.0018	0.	0.	0.	0.	0.	0.	0.
-1.e9	5	1	14	7	10000	0.0085	0.0026	0.9183	0.0002	0.0002	0.0002	0.0002	0.0016	0.004	0.0107	0.0214	0.0219	0.0102	0.	0.	0.	0.	0.	0.	0.
-11396.214300736252	5	1	14	7	50000	0.0502	0.0146	0.8595	0.0014	0.0005	0.0003	0.0002	0.0003	0.0009	0.0022	0.0084	0.0178	0.0243	0.017	0.0024	0.	0.	0.	0.	0.
-12017.333981883572	5	1	14	7	100000	0.1341	0.031	0.7558	0.0032	0.0011	0.	0.0002	0.0002	0.0005	0.0021	0.0048	0.0108	0.0211	0.0228	0.0123	0.	0.	0.	0.	0.
-1.e9	5	1	14	8	1000	0.0016	0.0004	0.9101	0.0002	0.0006	0.0019	0.0057	0.0118	0.0258	0.0279	0.014	0.	0.	0.	0.	0.	0.	0.	0.	0.
-1.e9	5	1	14	8	5000	0.0041	0.0018	0.9026	0.0002	0.0001	0.0003	0.001	0.0028	0.0074	0.0187	0.0306	0.0261	0.0043	0.	0.	0.	0.	0.	0.	0.
-1.e9	5	1	14	8	10000	0.0104	0.0027	0.8974	0.0003	0.0002	0.0001	0.0006	0.0013	0.0044	0.0113	0.0249	0.0308	0.0156	0.	0.	0.	0.	0.	0.	0.
-11023.658610990715	5	1	14	8	50000	0.0582	0.016	0.8337	0.0015	0.0008	0.0002	0.0002	0.0005	0.0019	0.002	0.0077	0.0201	0.03	0.0231	0.0041	0.	0.	0.	0.	0.
-1.e9	5	1	14	8	100000	0.1378	0.0304	0.7327	0.0035	0.0009	0.0004	0.	0.0004	0.001	0.0014	0.0049	0.0133	0.0263	0.0306	0.0164	0.	0.	0.	0.	0.
-1.e9	5	1	14	9	1000	0.0014	0.0001	0.8952	0.0002	0.0007	0.0018	0.0057	0.0151	0.0251	0.0338	0.0209	0.	0.	0.	0.	0.	0.	0.	0.	0.
-1.e9	5	1	14	9	5000	0.0049	0.001	0.8909	0.	0.0004	0.0001	0.0012	0.0029	0.0094	0.0209	0.0329	0.0303	0.0051	0.	0.	0.	0.	0.	0.	0.
-1.e9	5	1	14	9	10000	0.0117	0.0034	0.877	0.0003	0.0002	0.0001	0.0007	0.0017	0.0055	0.0126	0.0289	0.0359	0.022	0.	0.	0.	0.	0.	0.	0.
-11317.144595421823	5	1	14	9	50000	0.0659	0.0177	0.8071	0.0016	0.0005	0.0001	0.0002	0.0001	0.001	0.0034	0.0089	0.0221	0.0369	0.0284	0.0061	0.	0.	0.	0.	0.
-1.e9	5	1	14	9	100000	0.1384	0.0371	0.707	0.004	0.0007	0.0004	0.	0.0003	0.0004	0.0021	0.0057	0.0146	0.0307	0.0378	0.0208	0.	0.	0.	0.	0.
-1.e9	5	1	14	10	1000	0.0009	0.0004	0.879	0.0002	0.0003	0.0022	0.0051	0.015	0.0319	0.0381	0.0269	0.	0.	0.	0.	0.	0.	0.	0.	0.
-1.e9	5	1	14	10	5000	0.0075	0.0013	0.8726	0.0001	0.0001	0.0009	0.0014	0.0036	0.01	0.0258	0.0385	0.033	0.0052	0.	0.	0.	0.	0.	0.	0.
-1.e9	5	1	14	10	10000	0.0116	0.0037	0.8631	0.0003	0.0003	0.	0.0009	0.0012	0.0065	0.0133	0.0332	0.0415	0.0244	0.	0.	0.	0.	0.	0.	0.
-10954.380277851209	5	1	14	10	50000	0.0637	0.0202	0.7863	0.0023	0.0002	0.0005	0.0002	0.0002	0.001	0.0042	0.011	0.026	0.0406	0.0368	0.0068	0.	0.	0.	0.	0.
-11708.782582426029	5	1	14	10	100000	0.1427	0.0361	0.6891	0.0052	0.0007	0.0006	0.0001	0.0002	0.001	0.002	0.0059	0.0162	0.0359	0.0398	0.0245	0.	0.	0.	0.	0.
-1.e9	5	1	15	1	1000	0.	0.	1.	0.	0.	0.	0.	0.	0.	0.	0.	0.	0.	0.	0.	0.	0.	0.	0.	0.
-1.e9	5	1	15	1	5000	0.	0.	1.	0.	0.	0.	0.	0.	0.	0.	0.	0.	0.	0.	0.	0.	0.	0.	0.	0.
-1.e9	5	1	15	1	10000	0.	0.	1.	0.	0.	0.	0.	0.	0.	0.	0.	0.	0.	0.	0.	0.	0.	0.	0.	0.
-1.e9	5	1	15	1	50000	0.	0.	1.	0.	0.	0.	0.	0.	0.	0.	0.	0.	0.	0.	0.	0.	0.	0.	0.	0.
-1.e9	5	1	15	1	100000	0.	0.	1.	0.	0.	0.	0.	0.	0.	0.	0.	0.	0.	0.	0.	0.	0.	0.	0.	0.
-1.e9	5	1	15	2	1000	0.	0.	1.	0.	0.	0.	0.	0.	0.	0.	0.	0.	0.	0.	0.	0.	0.	0.	0.	0.
-1.e9	5	1	15	2	5000	0.	0.	1.	0.	0.	0.	0.	0.	0.	0.	0.	0.	0.	0.	0.	0.	0.	0.	0.	0.
-1.e9	5	1	15	2	10000	0.	0.	1.	0.	0.	0.	0.	0.	0.	0.	0.	0.	0.	0.	0.	0.	0.	0.	0.	0.
-1.e9	5	1	15	2	50000	0.	0.	1.	0.	0.	0.	0.	0.	0.	0.	0.	0.	0.	0.	0.	0.	0.	0.	0.	0.
-1.e9	5	1	15	2	100000	0.0019	0.	0.9981	0.	0.	0.	0.	0.	0.	0.	0.	0.	0.	0.	0.	0.	0.	0.	0.	0.
-1.e9	5	1	15	3	1000	0.	0.	0.9997	0.	0.	0.	0.	0.0003	0.	0.	0.	0.	0.	0.	0.	0.	0.	0.	0.	0.
-1.e9	5	1	15	3	5000	0.0001	0.	0.9999	0.	0.	0.	0.	0.	0.	0.	0.	0.	0.	0.	0.	0.	0.	0.	0.	0.
-1.e9	5	1	15	3	10000	0.0001	0.	0.9996	0.	0.	0.	0.	0.	0.	0.	0.0003	0.	0.	0.	0.	0.	0.	0.	0.	0.
-1.e9	5	1	15	3	50000	0.002	0.0003	0.9975	0.	0.	0.	0.	0.	0.	0.0001	0.0001	0.	0.	0.	0.	0.	0.	0.	0.	0.
-1.e9	5	1	15	3	100000	0.0157	0.0011	0.9829	0.0001	0.	0.0001	0.	0.	0.	0.	0.	0.0001	0.	0.	0.	0.	0.	0.	0.	0.
-1.e9	5	1	15	4	1000	0.0001	0.0001	0.9963	0.	0.	0.0003	0.0003	0.0009	0.0012	0.0006	0.0002	0.	0.	0.	0.	0.	0.	0.	0.	0.
-1.e9	5	1	15	4	5000	0.0005	0.0001	0.9952	0.	0.	0.	0.0003	0.0004	0.0004	0.0012	0.0017	0.0002	0.	0.	0.	0.	0.	0.	0.	0.
-1.e9	5	1	15	4	10000	0.0013	0.0001	0.9953	0.	0.	0.	0.	0.0001	0.0003	0.0007	0.0011	0.0008	0.0003	0.	0.	0.	0.	0.	0.	0.
-1.e9	5	1	15	4	50000	0.0115	0.0014	0.9835	0.0001	0.	0.	0.	0.	0.0002	0.0003	0.0004	0.0009	0.001	0.0006	0.0001	0.	0.	0.	0.	0.
-1.e9	5	1	15	4	100000	0.051	0.0054	0.9395	0.0002	0.0003	0.0001	0.	0.	0.	0.0003	0.0006	0.0009	0.0009	0.0006	0.0002	0.	0.	0.	0.	0.
-1.e9	5	1	15	5	1000	0.0004	0.0004	0.9813	0.	0.0001	0.0006	0.0012	0.0035	0.0062	0.004	0.0023	0.	0.	0.	0.	0.	0.	0.	0.	0.
-1.e9	5	1	15	5	5000	0.0016	0.0006	0.983	0.0002	0.	0.0001	0.0002	0.0004	0.0022	0.005	0.0047	0.0017	0.0003	0.	0.	0.	0.	0.	0.	0.
-1.e9	5	1	15	5	10000	0.0021	0.0011	0.9814	0.0001	0.	0.0001	0.0002	0.0004	0.0014	0.0029	0.0042	0.0043	0.0018	0.	0.	0.	0.	0.	0.	0.
-13737.488311810233	5	1	15	5	50000	0.0253	0.006	0.9514	0.0003	0.0002	0.0002	0.0001	0.0001	0.0002	0.0007	0.0016	0.005	0.006	0.0027	0.0002	0.	0.	0.	0.	0.
-1.e9	5	1	15	5	100000	0.0794	0.0122	0.8911	0.001	0.0001	0.0004	0.0002	0.	0.	0.0004	0.0015	0.0032	0.0057	0.0032	0.0016	0.	0.	0.	0.	0.
-1.e9	5	1	15	6	1000	0.0005	0.0004	0.9656	0.0002	0.0002	0.0006	0.0019	0.0052	0.0109	0.0101	0.0044	0.	0.	0.	0.	0.	0.	0.	0.	0.
-1.e9	5	1	15	6	5000	0.0026	0.0007	0.9614	0.0001	0.	0.0002	0.0005	0.0021	0.0049	0.0095	0.0106	0.0067	0.0007	0.	0.	0.	0.	0.	0.	0.
-1.e9	5	1	15	6	10000	0.0052	0.0011	0.9551	0.0001	0.0001	0.	0.0001	0.0011	0.0025	0.0065	0.0107	0.0126	0.0049	0.	0.	0.	0.	0.	0.	0.
-12218.300251808954	5	1	15	6	50000	0.0356	0.0084	0.9184	0.0005	0.	0.	0.0002	0.0001	0.0005	0.002	0.0049	0.0098	0.0106	0.0081	0.0009	0.	0.	0.	0.	0.
-1.e9	5	1	15	6	100000	0.1057	0.0207	0.8332	0.0013	0.0002	0.0002	0.	0.0001	0.0003	0.0004	0.0031	0.0061	0.0113	0.0111	0.0063	0.	0.	0.	0.	0.
-1.e9	5	1	15	7	1000	0.0005	0.0003	0.9407	0.0001	0.0006	0.001	0.004	0.0105	0.0161	0.0177	0.0085	0.	0.	0.	0.	0.	0.	0.	0.	0.
-1.e9	5	1	15	7	5000	0.0031	0.0018	0.9371	0.0002	0.0001	0.0001	0.0008	0.0032	0.0076	0.0125	0.0171	0.0144	0.002	0.	0.	0.	0.	0.	0.	0.
-1.e9	5	1	15	7	10000	0.0058	0.0021	0.9353	0.0003	0.0001	0.0002	0.0003	0.001	0.0035	0.0071	0.0171	0.0186	0.0086	0.	0.	0.	0.	0.	0.	0.
-1.e9	5	1	15	7	50000	0.0467	0.0128	0.8856	0.0016	0.0002	0.	0.	0.0002	0.0008	0.0023	0.0055	0.0133	0.018	0.0114	0.0016	0.	0.	0.	0.	0.
-1.e9	5	1	15	7	100000	0.1277	0.0249	0.7876	0.0022	0.0007	0.0003	0.	0.	0.0002	0.0011	0.0024	0.0078	0.0172	0.0182	0.0097	0.	0.	0.	0.	0.
-1.e9	5	1	15	8	1000	0.001	0.0002	0.9165	0.0001	0.0004	0.0013	0.0062	0.0108	0.021	0.0283	0.0142	0.	0.	0.	0.	0.	0.	0.	0.	0.
-1.e9	5	1	15	8	5000	0.0047	0.0013	0.9167	0.0001	0.	0.0002	0.0007	0.0029	0.0067	0.0196	0.0252	0.0181	0.0038	0.	0.	0.	0.	0.	0.	0.
-1.e9	5	1	15	8	10000	0.0078	0.0021	0.9074	0.0004	0.	0.	0.0006	0.001	0.0044	0.0119	0.0226	0.0267	0.0151	0.	0.	0.	0.	0.	0.	0.
-11286.12355236395	5	1	15	8	50000	0.0536	0.0143	0.8555	0.0016	0.0001	0.0002	0.0001	0.0005	0.0008	0.0033	0.0068	0.0158	0.026	0.0189	0.0025	0.	0.	0.	0.	0.
-1.e9	5	1	15	8	100000	0.1304	0.0323	0.7588	0.0025	0.001	0.0001	0.0001	0.	0.0003	0.0012	0.0034	0.0103	0.0205	0.0246	0.0145	0.	0.	0.	0.	0.
-1.e9	5	1	15	9	1000	0.0012	0.0006	0.9027	0.0001	0.0002	0.001	0.0039	0.0133	0.0256	0.0324	0.019	0.	0.	0.	0.	0.	0.	0.	0.	0.
-1.e9	5	1	15	9	5000	0.004	0.0018	0.896	0.0003	0.	0.0006	0.0013	0.002	0.0081	0.0221	0.0321	0.0277	0.004	0.	0.	0.	0.	0.	0.	0.
-1.e9	5	1	15	9	10000	0.0092	0.0028	0.8972	0.0003	0.0002	0.0003	0.0007	0.0012	0.0055	0.0126	0.0241	0.0277	0.0182	0.	0.	0.	0.	0.	0.	0.
-11033.655084050813	5	1	15	9	50000	0.0571	0.0167	0.8236	0.0016	0.0007	0.	0.0002	0.0002	0.0011	0.004	0.0091	0.0205	0.0344	0.0265	0.0043	0.	0.	0.	0.	0.
-12367.740463354656	5	1	15	9	100000	0.1335	0.0357	0.7338	0.0033	0.0005	0.0006	0.0001	0.0001	0.0003	0.0022	0.0058	0.0129	0.0247	0.0294	0.0171	0.	0.	0.	0.	0.
-1.e9	5	1	15	10	1000	0.0006	0.0002	0.8875	0.0001	0.0003	0.0021	0.0048	0.0141	0.0314	0.0352	0.0237	0.	0.	0.	0.	0.	0.	0.	0.	0.
-1.e9	5	1	15	10	5000	0.0052	0.0009	0.8861	0.0004	0.0002	0.0006	0.0011	0.0032	0.0094	0.0215	0.0364	0.0309	0.0041	0.	0.	0.	0.	0.	0.	0.
-1.e9	5	1	15	10	10000	0.0114	0.0033	0.876	0.0005	0.0002	0.0001	0.0002	0.0011	0.0045	0.0136	0.0324	0.0356	0.0211	0.	0.	0.	0.	0.	0.	0.
-11151.164487156368	5	1	15	10	50000	0.06	0.0164	0.8116	0.0017	0.0006	0.0002	0.0002	0.0003	0.0012	0.0024	0.0094	0.0234	0.0344	0.0319	0.0063	0.	0.	0.	0.	0.
-12042.615488290754	5	1	15	10	100000	0.1435	0.0345	0.7042	0.004	0.0011	0.0006	0.0001	0.0004	0.0003	0.0023	0.0052	0.016	0.0273	0.0364	0.0241	0.	0.	0.	0.	0.
-1.e9	5	2	5	1	1000	0.0046	0.0014	0.6664	0.0013	0.0031	0.0116	0.0325	0.1086	0.1503	0.0202	0.	0.	0.	0.	0.	0.	0.	0.	0.	0.
-1.e9	5	2	5	1	5000	0.0258	0.007	0.6446	0.001	0.0006	0.0019	0.0064	0.0229	0.0698	0.1473	0.0716	0.0011	0.	0.	0.	0.	0.	0.	0.	0.
-1.e9	5	2	5	1	10000	0.0539	0.0149	0.6015	0.0018	0.0006	0.001	0.0034	0.0128	0.0352	0.102	0.1513	0.0215	0.0001	0.	0.	0.	0.	0.	0.	0.
-7669.600774006473	5	2	5	1	50000	0.2646	0.0817	0.3059	0.0082	0.0029	0.0013	0.0011	0.0028	0.0071	0.0197	0.0696	0.1569	0.0774	0.0008	0.	0.	0.	0.	0.	0.
-8784.978523064101	5	2	5	1	100000	0.3737	0.1727	0.0982	0.014	0.005	0.0013	0.001	0.0019	0.0028	0.0099	0.0358	0.1025	0.1602	0.021	0.	0.	0.	0.	0.	0.
-1.e9	5	2	5	2	1000	0.0048	0.0017	0.627	0.001	0.0013	0.0089	0.0278	0.0731	0.1401	0.095	0.0193	0.	0.	0.	0.	0.	0.	0.	0.	0.
-1.e9	5	2	5	2	5000	0.0186	0.0067	0.6164	0.0012	0.0006	0.0016	0.0048	0.0177	0.0511	0.1196	0.1208	0.0382	0.0027	0.	0.	0.	0.	0.	0.	0.
-1.e9	5	2	5	2	10000	0.0389	0.0141	0.5911	0.0021	0.0003	0.001	0.0021	0.0086	0.024	0.0734	0.134	0.0917	0.0187	0.	0.	0.	0.	0.	0.	0.
-8198.829653243916	5	2	5	2	50000	0.2063	0.0694	0.3544	0.0065	0.0025	0.0006	0.0006	0.0011	0.0052	0.0196	0.053	0.1153	0.1244	0.0392	0.0019	0.	0.	0.	0.	0.
-9064.854764288466	5	2	5	2	100000	0.3406	0.134	0.1429	0.0141	0.0036	0.0008	0.0005	0.002	0.0026	0.0085	0.0306	0.0743	0.1328	0.093	0.0197	0.	0.	0.	0.	0.
-1.e9	5	2	5	3	1000	0.0035	0.0011	0.6286	0.0003	0.0023	0.0076	0.0201	0.0546	0.118	0.1182	0.0457	0.	0.	0.	0.	0.	0.	0.	0.	0.
-1.e9	5	2	5	3	5000	0.0149	0.0052	0.6137	0.0004	0.0006	0.0018	0.0038	0.0128	0.035	0.0951	0.129	0.0783	0.0094	0.	0.	0.	0.	0.	0.	0.
-1.e9	5	2	5	3	10000	0.0355	0.012	0.5816	0.0013	0.0005	0.0008	0.0015	0.0071	0.0203	0.0596	0.1135	0.1148	0.0515	0.	0.	0.	0.	0.	0.	0.
-8532.357303857762	5	2	5	3	50000	0.1787	0.0586	0.3944	0.0045	0.0021	0.0005	0.0004	0.0019	0.0049	0.0126	0.037	0.0928	0.1305	0.0735	0.0076	0.	0.	0.	0.	0.
-9891.04285937581	5	2	5	3	100000	0.3089	0.1112	0.2071	0.0112	0.0031	0.0013	0.0004	0.0003	0.0024	0.0063	0.0202	0.0574	0.1207	0.1072	0.0423	0.	0.	0.	0.	0.
-1.e9	5	2	5	4	1000	0.0029	0.0009	0.6464	0.0009	0.0009	0.005	0.0174	0.0468	0.0988	0.1221	0.0579	0.	0.	0.	0.	0.	0.	0.	0.	0.
-1.e9	5	2	5	4	5000	0.0154	0.0044	0.6297	0.0003	0.001	0.0016	0.0038	0.0119	0.0311	0.0797	0.1205	0.0893	0.0113	0.	0.	0.	0.	0.	0.	0.
-1.e9	5	2	5	4	10000	0.0305	0.0085	0.6142	0.0008	0.0005	0.0014	0.002	0.0055	0.0164	0.0476	0.1028	0.1159	0.0539	0.	0.	0.	0.	0.	0.	0.
-8855.180854687474	5	2	5	4	50000	0.1537	0.0487	0.4433	0.0047	0.0012	0.0008	0.0004	0.0013	0.0037	0.0115	0.0319	0.0796	0.1187	0.0878	0.0127	0.	0.	0.	0.	0.
-9845.134579293695	5	2	5	4	100000	0.2793	0.0948	0.2754	0.0078	0.0029	0.0007	0.0005	0.0011	0.0018	0.0059	0.0155	0.0456	0.099	0.111	0.0587	0.	0.	0.	0.	0.
-1.e9	5	2	5	5	1000	0.0028	0.0009	0.6745	0.0007	0.0016	0.0061	0.014	0.0407	0.0851	0.1084	0.0652	0.	0.	0.	0.	0.	0.	0.	0.	0.
-1.e9	5	2	5	5	5000	0.0131	0.0037	0.6672	0.0002	0.0005	0.0008	0.003	0.0088	0.0267	0.0719	0.1023	0.0872	0.0146	0.	0.	0.	0.	0.	0.	0.
-1.e9	5	2	5	5	10000	0.0291	0.008	0.6348	0.001	0.0006	0.0006	0.0022	0.0049	0.0128	0.0443	0.0854	0.1111	0.0652	0.	0.	0.	0.	0.	0.	0.
-9015.155488753604	5	2	5	5	50000	0.1347	0.0435	0.499	0.004	0.0013	0.0008	0.0004	0.0012	0.0032	0.0105	0.0312	0.0629	0.1078	0.0859	0.0136	0.	0.	0.	0.	0.
-10014.819653227985	5	2	5	5	100000	0.2504	0.0867	0.3284	0.0077	0.002	0.0007	0.0005	0.0006	0.002	0.0049	0.0169	0.0422	0.0891	0.111	0.0569	0.	0.	0.	0.	0.
-1.e9	5	2	5	6	1000	0.0029	0.0009	0.6971	0.0003	0.0011	0.0037	0.0131	0.039	0.0779	0.1024	0.0616	0.	0.	0.	0.	0.	0.	0.	0.	0.
-1.e9	5	2	5	6	5000	0.0111	0.0037	0.6899	0.0004	0.0001	0.001	0.0031	0.0087	0.0251	0.0644	0.0969	0.083	0.0126	0.	0.	0.	0.	0.	0.	0.
-1.e9	5	2	5	6	10000	0.0257	0.0091	0.6659	0.0014	0.0006	0.0008	0.0019	0.0037	0.0142	0.0379	0.075	0.1021	0.0617	0.	0.	0.	0.	0.	0.	0.
-9245.239263632127	5	2	5	6	50000	0.1143	0.0357	0.5473	0.0042	0.0007	0.0004	0.0006	0.001	0.0024	0.0101	0.0237	0.0625	0.098	0.0845	0.0146	0.	0.	0.	0.	0.
-10636.174887890034	5	2	5	6	100000	0.2329	0.0773	0.3808	0.0092	0.0029	0.0006	0.0004	0.0003	0.0015	0.0032	0.0138	0.0367	0.0757	0.1035	0.0612	0.	0.	0.	0.	0.
-1.e9	5	2	5	7	1000	0.0017	0.0007	0.7116	0.0005	0.0017	0.0044	0.0127	0.029	0.0754	0.0968	0.0655	0.	0.	0.	0.	0.	0.	0.	0.	0.
-1.e9	5	2	5	7	5000	0.0109	0.0034	0.696	0.0008	0.0002	0.0009	0.0028	0.0079	0.0258	0.0588	0.0959	0.0826	0.014	0.	0.	0.	0.	0.	0.	0.
-1.e9	5	2	5	7	10000	0.0207	0.0057	0.6848	0.0009	0.0004	0.0003	0.0006	0.0035	0.013	0.0348	0.0742	0.0992	0.0619	0.	0.	0.	0.	0.	0.	0.
-9466.630490005262	5	2	5	7	50000	0.1163	0.0369	0.5641	0.0031	0.0007	0.0002	0.0008	0.0009	0.0031	0.0058	0.0213	0.0563	0.0928	0.084	0.0137	0.	0.	0.	0.	0.
-10616.69837201679	5	2	5	7	100000	0.211	0.0716	0.4268	0.0065	0.0017	0.0003	0.0003	0.0002	0.0023	0.0032	0.0128	0.0331	0.0763	0.0936	0.0603	0.	0.	0.	0.	0.
-1.e9	5	2	5	8	1000	0.0022	0.0007	0.734	0.001	0.0017	0.0042	0.0123	0.0316	0.063	0.0949	0.0544	0.	0.	0.	0.	0.	0.	0.	0.	0.
-1.e9	5	2	5	8	5000	0.0097	0.0036	0.7255	0.0003	0.0004	0.0009	0.0023	0.007	0.0204	0.0541	0.0828	0.0799	0.0131	0.	0.	0.	0.	0.	0.	0.
-1.e9	5	2	5	8	10000	0.0188	0.0066	0.7062	0.0007	0.0001	0.0007	0.0012	0.0043	0.0121	0.0308	0.0692	0.0889	0.0604	0.	0.	0.	0.	0.	0.	0.
-9506.39326597522	5	2	5	8	50000	0.1032	0.0333	0.5851	0.0025	0.0015	0.0004	0.0004	0.0005	0.0028	0.0086	0.0227	0.0524	0.0868	0.0852	0.0146	0.	0.	0.	0.	0.
-10516.247520666202	5	2	5	8	100000	0.2052	0.0629	0.4589	0.0065	0.0024	0.0007	0.0004	0.0004	0.0012	0.0047	0.0122	0.0323	0.0685	0.0871	0.0566	0.	0.	0.	0.	0.
-1.e9	5	2	5	9	1000	0.0019	0.0012	0.7399	0.0006	0.0011	0.004	0.0108	0.028	0.0672	0.0862	0.0591	0.	0.	0.	0.	0.	0.	0.	0.	0.
-1.e9	5	2	5	9	5000	0.0101	0.0025	0.734	0.0005	0.0003	0.0006	0.0026	0.0081	0.0189	0.0498	0.0809	0.0792	0.0125	0.	0.	0.	0.	0.	0.	0.
-1.e9	5	2	5	9	10000	0.0202	0.0052	0.7142	0.0007	0.0007	0.0007	0.0015	0.0037	0.009	0.0309	0.0654	0.0885	0.0593	0.	0.	0.	0.	0.	0.	0.
-9645.440087358396	5	2	5	9	50000	0.1004	0.0309	0.6142	0.0019	0.0021	0.0002	0.0008	0.0004	0.0024	0.0073	0.022	0.047	0.0811	0.0763	0.013	0.	0.	0.	0.	0.
-10500.159173679687	5	2	5	9	100000	0.1951	0.059	0.4731	0.0067	0.0019	0.001	0.0004	0.0007	0.0013	0.0042	0.0099	0.0288	0.0694	0.0879	0.0606	0.	0.	0.	0.	0.
-1.e9	5	2	5	10	1000	0.0022	0.0004	0.7475	0.0004	0.001	0.0034	0.0117	0.0276	0.064	0.084	0.0578	0.	0.	0.	0.	0.	0.	0.	0.	0.
-1.e9	5	2	5	10	5000	0.01	0.0029	0.7334	0.0005	0.0007	0.0003	0.0026	0.0081	0.0209	0.0481	0.0807	0.0773	0.0145	0.	0.	0.	0.	0.	0.	0.
-1.e9	5	2	5	10	10000	0.0206	0.0049	0.7202	0.0003	0.0005	0.0006	0.0016	0.0049	0.0102	0.0292	0.0598	0.0862	0.061	0.	0.	0.	0.	0.	0.	0.
-9444.094501893118	5	2	5	10	50000	0.096	0.0304	0.6226	0.0029	0.0013	0.0002	0.0003	0.001	0.0026	0.0088	0.0212	0.0451	0.0761	0.0763	0.0152	0.	0.	0.	0.	0.
-11132.322083345309	5	2	5	10	100000	0.1865	0.0603	0.4995	0.0062	0.002	0.001	0.0004	0.0001	0.0012	0.003	0.0109	0.0264	0.0604	0.083	0.0591	0.	0.	0.	0.	0.
-1.e9	5	2	6	1	1000	0.0045	0.0011	0.8101	0.0015	0.0031	0.0095	0.0313	0.0761	0.0605	0.0023	0.	0.	0.	0.	0.	0.	0.	0.	0.	0.
-1.e9	5	2	6	1	5000	0.0225	0.0058	0.7888	0.0011	0.0003	0.0019	0.0062	0.0206	0.0548	0.0818	0.0162	0.	0.	0.	0.	0.	0.	0.	0.	0.
-1.e9	5	2	6	1	10000	0.0379	0.0109	0.7702	0.0014	0.0003	0.0013	0.0034	0.0088	0.0324	0.0726	0.0584	0.0024	0.	0.	0.	0.	0.	0.	0.	0.
-1.e9	5	2	6	1	50000	0.2593	0.0671	0.4869	0.0072	0.0018	0.0008	0.0006	0.0017	0.0052	0.0171	0.0544	0.0814	0.0165	0.	0.	0.	0.	0.	0.	0.
-9056.820109239763	5	2	6	1	100000	0.4861	0.1543	0.1593	0.0156	0.004	0.0013	0.0012	0.0013	0.0023	0.0097	0.0296	0.0709	0.062	0.0024	0.	0.	0.	0.	0.	0.
-1.e9	5	2	6	2	1000	0.0038	0.0009	0.7531	0.001	0.0025	0.0085	0.0241	0.0621	0.0976	0.0414	0.005	0.	0.	0.	0.	0.	0.	0.	0.	0.
-1.e9	5	2	6	2	5000	0.021	0.0046	0.7335	0.001	0.0009	0.002	0.0053	0.0155	0.0469	0.089	0.0644	0.0157	0.0002	0.	0.	0.	0.	0.	0.	0.
-1.e9	5	2	6	2	10000	0.0397	0.0105	0.7078	0.0014	0.0006	0.0013	0.0022	0.0064	0.024	0.0623	0.0989	0.0388	0.0061	0.	0.	0.	0.	0.	0.	0.
-8229.751482351268	5	2	6	2	50000	0.2145	0.0614	0.4778	0.005	0.0019	0.0006	0.0007	0.0018	0.0055	0.0164	0.0445	0.0861	0.0707	0.0125	0.0006	0.	0.	0.	0.	0.
-9471.162906900707	5	2	6	2	100000	0.403	0.1328	0.2131	0.0121	0.0025	0.0015	0.001	0.0008	0.0022	0.0067	0.0252	0.0576	0.0951	0.0409	0.0055	0.	0.	0.	0.	0.
-1.e9	5	2	6	3	1000	0.0031	0.0014	0.7195	0.0006	0.0012	0.0052	0.0185	0.0537	0.0978	0.0749	0.0241	0.	0.	0.	0.	0.	0.	0.	0.	0.
-1.e9	5	2	6	3	5000	0.0183	0.0048	0.7097	0.0003	0.0005	0.0013	0.0041	0.0103	0.0346	0.0745	0.091	0.0453	0.0053	0.	0.	0.	0.	0.	0.	0.
-1.e9	5	2	6	3	10000	0.0335	0.0084	0.6778	0.001	0.0006	0.0004	0.002	0.0053	0.0186	0.0513	0.0921	0.083	0.026	0.	0.	0.	0.	0.	0.	0.
-8760.597863138486	5	2	6	3	50000	0.1689	0.0468	0.4955	0.0051	0.0012	0.0011	0.0004	0.0013	0.0035	0.0124	0.0395	0.0802	0.095	0.0443	0.0048	0.	0.	0.	0.	0.
-9680.97495839287	5	2	6	3	100000	0.3386	0.1016	0.2693	0.0102	0.003	0.0012	0.0006	0.0009	0.0017	0.007	0.0207	0.0512	0.0903	0.078	0.0257	0.	0.	0.	0.	0.
-1.e9	5	2	6	4	1000	0.0029	0.0011	0.7177	0.0001	0.0015	0.0047	0.0138	0.0441	0.0861	0.0853	0.0427	0.	0.	0.	0.	0.	0.	0.	0.	0.
-1.e9	5	2	6	4	5000	0.0129	0.004	0.6961	0.0007	0.0006	0.0007	0.0028	0.0088	0.0288	0.0715	0.1003	0.0618	0.011	0.	0.	0.	0.	0.	0.	0.
-1.e9	5	2	6	4	10000	0.0278	0.0076	0.6758	0.0009	0.0002	0.0005	0.0024	0.0049	0.0135	0.0462	0.083	0.0909	0.0463	0.	0.	0.	0.	0.	0.	0.
-9120.394947001445	5	2	6	4	50000	0.1417	0.0448	0.5253	0.0046	0.0011	0.0006	0.0005	0.0008	0.0031	0.0096	0.032	0.0689	0.0932	0.0658	0.008	0.	0.	0.	0.	0.
-9906.154937014795	5	2	6	4	100000	0.2783	0.0928	0.3313	0.0067	0.0022	0.0011	0.0008	0.0008	0.0018	0.005	0.0171	0.0468	0.0833	0.0879	0.0441	0.	0.	0.	0.	0.
-1.e9	5	2	6	5	1000	0.0022	0.0011	0.7189	0.0009	0.0017	0.0041	0.0145	0.0374	0.0799	0.0924	0.0469	0.	0.	0.	0.	0.	0.	0.	0.	0.
-1.e9	5	2	6	5	5000	0.0127	0.0029	0.7134	0.0004	0.0009	0.0007	0.0032	0.0091	0.0282	0.0617	0.0847	0.0717	0.0104	0.	0.	0.	0.	0.	0.	0.
-1.e9	5	2	6	5	10000	0.0257	0.0072	0.6927	0.0014	0.0007	0.0004	0.0015	0.0043	0.0137	0.0387	0.0771	0.092	0.0446	0.	0.	0.	0.	0.	0.	0.
-9303.857794129446	5	2	6	5	50000	0.1266	0.0392	0.5538	0.0034	0.0017	0.0009	0.0002	0.0012	0.0026	0.0093	0.0275	0.0593	0.0896	0.0741	0.0106	0.	0.	0.	0.	0.
-10287.108509968157	5	2	6	5	100000	0.2459	0.0818	0.3813	0.0091	0.0022	0.001	0.0003	0.0003	0.0017	0.0055	0.0152	0.0387	0.0778	0.0902	0.049	0.	0.	0.	0.	0.
-1.e9	5	2	6	6	1000	0.0027	0.0008	0.7365	0.0004	0.0014	0.0032	0.0094	0.0352	0.0709	0.0875	0.052	0.	0.	0.	0.	0.	0.	0.	0.	0.
-1.e9	5	2	6	6	5000	0.011	0.0045	0.7189	0.0001	0.	0.0008	0.0029	0.0076	0.025	0.0608	0.0857	0.0725	0.0102	0.	0.	0.	0.	0.	0.	0.
-1.e9	5	2	6	6	10000	0.0249	0.0073	0.7003	0.0007	0.0006	0.0002	0.0018	0.0039	0.0148	0.0337	0.069	0.0916	0.0512	0.	0.	0.	0.	0.	0.	0.
-9476.649654223987	5	2	6	6	50000	0.1171	0.0367	0.5801	0.0043	0.0012	0.0006	0.0005	0.0013	0.0022	0.0067	0.0234	0.0575	0.0847	0.0714	0.0123	0.	0.	0.	0.	0.
-10403.728700475236	5	2	6	6	100000	0.2231	0.0739	0.422	0.0069	0.002	0.0008	0.0002	0.0007	0.0023	0.0028	0.0146	0.0342	0.0754	0.0884	0.0527	0.	0.	0.	0.	0.
-1.e9	5	2	6	7	1000	0.001	0.0008	0.7446	0.0001	0.0011	0.0036	0.012	0.0318	0.0659	0.0894	0.0497	0.	0.	0.	0.	0.	0.	0.	0.	0.
-1.e9	5	2	6	7	5000	0.0099	0.0034	0.7305	0.0008	0.0005	0.0011	0.003	0.0069	0.0242	0.0506	0.087	0.0708	0.0113	0.	0.	0.	0.	0.	0.	0.
-1.e9	5	2	6	7	10000	0.0204	0.0063	0.7193	0.0005	0.0002	0.0006	0.0008	0.0042	0.0124	0.035	0.0646	0.0842	0.0515	0.	0.	0.	0.	0.	0.	0.
-9718.711807630429	5	2	6	7	50000	0.1045	0.0301	0.6024	0.0027	0.0006	0.0004	0.0001	0.0007	0.0027	0.0067	0.0245	0.0554	0.0832	0.0743	0.0117	0.	0.	0.	0.	0.
-11343.567569391636	5	2	6	7	100000	0.2115	0.0678	0.4685	0.0051	0.0026	0.0008	0.0003	0.0001	0.0007	0.0032	0.011	0.0306	0.0662	0.0815	0.0501	0.	0.	0.	0.	0.
-1.e9	5	2	6	8	1000	0.0021	0.0004	0.7505	0.0006	0.0017	0.0039	0.0111	0.0297	0.0654	0.0814	0.0532	0.	0.	0.	0.	0.	0.	0.	0.	0.
-1.e9	5	2	6	8	5000	0.0087	0.0036	0.7402	0.0004	0.0004	0.0006	0.0018	0.0078	0.0219	0.0508	0.0816	0.0711	0.0111	0.	0.	0.	0.	0.	0.	0.
-1.e9	5	2	6	8	10000	0.0199	0.0048	0.7337	0.0007	0.0004	0.0004	0.0014	0.0042	0.0108	0.0285	0.0651	0.0795	0.0506	0.	0.	0.	0.	0.	0.	0.
-9563.293447852993	5	2	6	8	50000	0.1001	0.0315	0.6137	0.0038	0.0017	0.0004	0.0006	0.0004	0.0023	0.009	0.0232	0.0499	0.0793	0.0703	0.0138	0.	0.	0.	0.	0.
-10510.89497598185	5	2	6	8	100000	0.2048	0.0639	0.4838	0.0058	0.0019	0.0007	0.0005	0.0005	0.0013	0.0044	0.0105	0.027	0.0577	0.0816	0.0556	0.	0.	0.	0.	0.
-1.e9	5	2	6	9	1000	0.0023	0.0004	0.7534	0.0005	0.0011	0.0033	0.011	0.0284	0.0604	0.0861	0.0531	0.	0.	0.	0.	0.	0.	0.	0.	0.
-1.e9	5	2	6	9	5000	0.0091	0.0031	0.7467	0.0001	0.0007	0.0007	0.002	0.0077	0.019	0.0461	0.0812	0.072	0.0116	0.	0.	0.	0.	0.	0.	0.
-1.e9	5	2	6	9	10000	0.0165	0.0066	0.7346	0.0007	0.0006	0.0004	0.001	0.0043	0.0109	0.0248	0.0629	0.0828	0.0539	0.	0.	0.	0.	0.	0.	0.
-9927.898183130077	5	2	6	9	50000	0.0961	0.0315	0.6271	0.0035	0.0013	0.0005	0.0002	0.0006	0.0022	0.006	0.0185	0.0472	0.0788	0.072	0.0145	0.	0.	0.	0.	0.
-10610.453381565014	5	2	6	9	100000	0.1891	0.0599	0.5014	0.0072	0.0013	0.0003	0.0004	0.0009	0.0011	0.0033	0.0108	0.0294	0.0615	0.0798	0.0536	0.	0.	0.	0.	0.
-1.e9	5	2	6	10	1000	0.002	0.0008	0.7672	0.0007	0.0009	0.0027	0.0094	0.0264	0.0585	0.078	0.0534	0.	0.	0.	0.	0.	0.	0.	0.	0.
-1.e9	5	2	6	10	5000	0.0085	0.0021	0.7589	0.0004	0.0001	0.0006	0.0034	0.0054	0.0172	0.0459	0.0781	0.0669	0.0125	0.	0.	0.	0.	0.	0.	0.
-1.e9	5	2	6	10	10000	0.0176	0.0062	0.7417	0.0005	0.0002	0.0004	0.0013	0.0034	0.0101	0.0268	0.0595	0.0794	0.0529	0.	0.	0.	0.	0.	0.	0.
-9638.717941371118	5	2	6	10	50000	0.091	0.03	0.6451	0.0024	0.0011	0.0002	0.0004	0.0012	0.002	0.007	0.0188	0.0463	0.075	0.0699	0.0096	0.	0.	0.	0.	0.
-10869.25220925392	5	2	6	10	100000	0.1799	0.0593	0.5179	0.0048	0.0025	0.0004	0.0005	0.0004	0.0013	0.0028	0.0086	0.0275	0.0591	0.0824	0.0526	0.	0.	0.	0.	0.
-1.e9	5	2	7	1	1000	0.0027	0.001	0.9057	0.0009	0.0029	0.0081	0.022	0.0384	0.0181	0.0002	0.	0.	0.	0.	0.	0.	0.	0.	0.	0.
-1.e9	5	2	7	1	5000	0.0096	0.0038	0.9008	0.0006	0.0006	0.0019	0.0049	0.0151	0.0294	0.0314	0.0019	0.	0.	0.	0.	0.	0.	0.	0.	0.
-1.e9	5	2	7	1	10000	0.0277	0.0072	0.875	0.0005	0.0004	0.0009	0.0022	0.0076	0.0211	0.0395	0.0178	0.0001	0.	0.	0.	0.	0.	0.	0.	0.
-1.e9	5	2	7	1	50000	0.2147	0.0466	0.6447	0.003	0.0008	0.001	0.0009	0.0018	0.0069	0.0121	0.0339	0.0321	0.0015	0.	0.	0.	0.	0.	0.	0.
-9616.811014500912	5	2	7	1	100000	0.5192	0.1119	0.274	0.0075	0.003	0.0005	0.0003	0.0008	0.0032	0.0074	0.0179	0.0383	0.0159	0.0001	0.	0.	0.	0.	0.	0.
-1.e9	5	2	7	2	1000	0.0026	0.0004	0.8506	0.0009	0.0029	0.006	0.0187	0.0486	0.0543	0.0141	0.0009	0.	0.	0.	0.	0.	0.	0.	0.	0.
-1.e9	5	2	7	2	5000	0.0137	0.0043	0.8456	0.0008	0.0002	0.001	0.0044	0.0138	0.0327	0.0546	0.0263	0.0025	0.0001	0.	0.	0.	0.	0.	0.	0.
-1.e9	5	2	7	2	10000	0.0292	0.0079	0.8204	0.0009	0.0003	0.0006	0.0019	0.0061	0.0195	0.0439	0.055	0.0135	0.0008	0.	0.	0.	0.	0.	0.	0.
-8697.721926153536	5	2	7	2	50000	0.1897	0.0456	0.6178	0.0046	0.0016	0.0001	0.0004	0.0014	0.0046	0.013	0.0358	0.0525	0.0285	0.0044	0.	0.	0.	0.	0.	0.
-9949.371481853865	5	2	7	2	100000	0.4236	0.1044	0.3169	0.0083	0.0021	0.001	0.0002	0.0008	0.002	0.0059	0.0166	0.0485	0.0538	0.0142	0.0017	0.	0.	0.	0.	0.
-1.e9	5	2	7	3	1000	0.0022	0.0011	0.8059	0.0006	0.0016	0.0062	0.0179	0.0429	0.067	0.0435	0.0111	0.	0.	0.	0.	0.	0.	0.	0.	0.
-1.e9	5	2	7	3	5000	0.014	0.0042	0.7812	0.0008	0.0007	0.0009	0.0033	0.0109	0.029	0.0659	0.0614	0.0251	0.0026	0.	0.	0.	0.	0.	0.	0.
-1.e9	5	2	7	3	10000	0.0242	0.0079	0.7728	0.0014	0.0004	0.0005	0.0026	0.0082	0.019	0.0425	0.0627	0.0445	0.0133	0.	0.	0.	0.	0.	0.	0.
-8777.896547960521	5	2	7	3	50000	0.1567	0.0413	0.6006	0.0037	0.0012	0.0004	0.0005	0.0018	0.0034	0.012	0.0337	0.059	0.0607	0.0229	0.0021	0.	0.	0.	0.	0.
-10254.695617594605	5	2	7	3	100000	0.3375	0.0946	0.3619	0.007	0.0026	0.0006	0.0003	0.0004	0.0015	0.0053	0.0163	0.0423	0.0683	0.0477	0.0137	0.	0.	0.	0.	0.
-1.e9	5	2	7	4	1000	0.0018	0.0008	0.7787	0.0006	0.0017	0.006	0.0143	0.039	0.0674	0.0644	0.0253	0.	0.	0.	0.	0.	0.	0.	0.	0.
-1.e9	5	2	7	4	5000	0.0107	0.0033	0.7607	0.0006	0.0001	0.0006	0.0035	0.0106	0.0277	0.0591	0.0713	0.0466	0.0052	0.	0.	0.	0.	0.	0.	0.
-1.e9	5	2	7	4	10000	0.025	0.0074	0.7396	0.0011	0.0003	0.0005	0.0018	0.0047	0.0145	0.0415	0.0721	0.065	0.0265	0.	0.	0.	0.	0.	0.	0.
-8953.979327593885	5	2	7	4	50000	0.1341	0.0395	0.5947	0.0042	0.0006	0.0006	0.0006	0.002	0.0032	0.0093	0.0282	0.0581	0.0739	0.0464	0.0046	0.	0.	0.	0.	0.
-10474.917202323179	5	2	7	4	100000	0.282	0.0827	0.4077	0.007	0.0025	0.0007	0.0002	0.0004	0.0014	0.0051	0.012	0.0382	0.0692	0.0624	0.0285	0.	0.	0.	0.	0.
-1.e9	5	2	7	5	1000	0.0016	0.0006	0.7658	0.0007	0.0013	0.0047	0.0134	0.0331	0.0672	0.0723	0.0393	0.	0.	0.	0.	0.	0.	0.	0.	0.
-1.e9	5	2	7	5	5000	0.0101	0.0032	0.757	0.0002	0.0003	0.0006	0.0027	0.0091	0.0213	0.0547	0.0785	0.0551	0.0072	0.	0.	0.	0.	0.	0.	0.
-1.e9	5	2	7	5	10000	0.0215	0.0068	0.741	0.0004	0.0001	0.0006	0.0018	0.0041	0.0146	0.0338	0.0673	0.0701	0.0379	0.	0.	0.	0.	0.	0.	0.
-9420.026169741212	5	2	7	5	50000	0.122	0.0362	0.611	0.0027	0.0014	0.0009	0.0003	0.001	0.0027	0.0088	0.0207	0.0515	0.0751	0.0574	0.0083	0.	0.	0.	0.	0.
-10414.708317436103	5	2	7	5	100000	0.2508	0.0744	0.4382	0.0065	0.002	0.0005	0.0001	0.0007	0.0014	0.0049	0.0138	0.0365	0.0634	0.0725	0.0343	0.	0.	0.	0.	0.
-1.e9	5	2	7	6	1000	0.0023	0.0005	0.7659	0.0005	0.0017	0.0047	0.0137	0.0326	0.0638	0.0708	0.0435	0.	0.	0.	0.	0.	0.	0.	0.	0.
-1.e9	5	2	7	6	5000	0.0106	0.0031	0.7575	0.0002	0.0005	0.0005	0.0025	0.0085	0.0228	0.0496	0.0761	0.0569	0.0112	0.	0.	0.	0.	0.	0.	0.
-1.e9	5	2	7	6	10000	0.019	0.007	0.7395	0.0003	0.0004	0.0003	0.0013	0.0046	0.0119	0.0323	0.0608	0.0757	0.0469	0.	0.	0.	0.	0.	0.	0.
-9325.034543878415	5	2	7	6	50000	0.1129	0.0352	0.6192	0.0038	0.0009	0.0006	0.0003	0.0011	0.0038	0.0073	0.0224	0.0516	0.0703	0.0614	0.0092	0.	0.	0.	0.	0.
-10477.993307310777	5	2	7	6	100000	0.2236	0.0669	0.4674	0.0061	0.0024	0.0009	0.0003	0.0009	0.001	0.0048	0.0108	0.0313	0.0666	0.0726	0.0444	0.	0.	0.	0.	0.
-1.e9	5	2	7	7	1000	0.0017	0.0001	0.7727	0.0003	0.0006	0.0039	0.0119	0.0317	0.0595	0.0743	0.0433	0.	0.	0.	0.	0.	0.	0.	0.	0.
-1.e9	5	2	7	7	5000	0.0117	0.0032	0.7578	0.	0.0005	0.0008	0.0037	0.0054	0.0243	0.0499	0.0713	0.0629	0.0085	0.	0.	0.	0.	0.	0.	0.
-1.e9	5	2	7	7	10000	0.0186	0.0061	0.7519	0.0007	0.0001	0.0003	0.0017	0.0045	0.0101	0.0287	0.0625	0.071	0.0438	0.	0.	0.	0.	0.	0.	0.
-9665.616420382788	5	2	7	7	50000	0.0986	0.0306	0.6335	0.0035	0.001	0.0004	0.0002	0.0007	0.003	0.0064	0.0214	0.0513	0.0761	0.063	0.0103	0.	0.	0.	0.	0.
-11191.058590519793	5	2	7	7	100000	0.204	0.0642	0.496	0.0058	0.0027	0.0004	0.0001	0.0001	0.0013	0.0031	0.0123	0.031	0.0623	0.0757	0.041	0.	0.	0.	0.	0.
-1.e9	5	2	7	8	1000	0.0013	0.0002	0.7693	0.0002	0.0014	0.0033	0.0112	0.0307	0.0586	0.0784	0.0454	0.	0.	0.	0.	0.	0.	0.	0.	0.
-1.e9	5	2	7	8	5000	0.008	0.0022	0.7642	0.0002	0.0002	0.0005	0.0023	0.0068	0.0219	0.0472	0.0746	0.0606	0.0113	0.	0.	0.	0.	0.	0.	0.
-1.e9	5	2	7	8	10000	0.0175	0.0043	0.7484	0.0004	0.0005	0.0004	0.0017	0.0042	0.0122	0.0276	0.0578	0.0774	0.0476	0.	0.	0.	0.	0.	0.	0.
-9892.539463479914	5	2	7	8	50000	0.0987	0.0305	0.6466	0.0035	0.0011	0.0004	0.0003	0.0005	0.0022	0.0063	0.0187	0.0454	0.0718	0.0641	0.0099	0.	0.	0.	0.	0.
-10823.940831506	5	2	7	8	100000	0.1896	0.0578	0.5164	0.0046	0.0017	0.001	0.0003	0.0006	0.0008	0.0033	0.0128	0.0272	0.0592	0.0756	0.0491	0.	0.	0.	0.	0.
-1.e9	5	2	7	9	1000	0.0021	0.0005	0.7801	0.0005	0.0018	0.0025	0.0092	0.0255	0.0563	0.0742	0.0473	0.	0.	0.	0.	0.	0.	0.	0.	0.
-1.e9	5	2	7	9	5000	0.0081	0.0027	0.767	0.0004	0.0003	0.0003	0.0025	0.0067	0.0189	0.0497	0.0677	0.0649	0.0108	0.	0.	0.	0.	0.	0.	0.
-1.e9	5	2	7	9	10000	0.0219	0.0054	0.7524	0.0005	0.0001	0.0008	0.0008	0.0038	0.0102	0.0275	0.0545	0.0742	0.0479	0.	0.	0.	0.	0.	0.	0.
-9698.460574119425	5	2	7	9	50000	0.0938	0.0297	0.6481	0.0029	0.0011	0.0003	0.0005	0.001	0.002	0.0067	0.0178	0.0448	0.0715	0.0684	0.0114	0.	0.	0.	0.	0.
-10680.680325459522	5	2	7	9	100000	0.1878	0.0565	0.531	0.0053	0.0019	0.0007	0.0006	0.0005	0.0011	0.0039	0.0089	0.0267	0.0571	0.0711	0.0469	0.	0.	0.	0.	0.
-1.e9	5	2	7	10	1000	0.0021	0.0007	0.7813	0.0003	0.0016	0.0036	0.0088	0.0263	0.0576	0.0702	0.0475	0.	0.	0.	0.	0.	0.	0.	0.	0.
-1.e9	5	2	7	10	5000	0.0089	0.0025	0.7681	0.0005	0.0002	0.0007	0.002	0.0073	0.0204	0.0428	0.0716	0.0636	0.0114	0.	0.	0.	0.	0.	0.	0.
-1.e9	5	2	7	10	10000	0.0182	0.0053	0.7543	0.0005	0.0002	0.0003	0.001	0.0034	0.0094	0.0317	0.0541	0.073	0.0486	0.	0.	0.	0.	0.	0.	0.
-9826.352067257665	5	2	7	10	50000	0.0848	0.0262	0.6613	0.0024	0.001	0.0005	0.0006	0.0004	0.0025	0.0062	0.0182	0.0425	0.0766	0.066	0.0108	0.	0.	0.	0.	0.
-1.e9	5	2	7	10	100000	0.1764	0.055	0.5466	0.0066	0.0016	0.0003	0.	0.0004	0.0008	0.0034	0.01	0.027	0.0542	0.0713	0.0464	0.	0.	0.	0.	0.
-1.e9	5	2	8	1	1000	0.001	0.0004	0.9622	0.0002	0.0014	0.0046	0.0126	0.0154	0.0022	0.	0.	0.	0.	0.	0.	0.	0.	0.	0.	0.
-1.e9	5	2	8	1	5000	0.0055	0.0022	0.9545	0.0003	0.0005	0.0008	0.0031	0.0064	0.0171	0.0093	0.0003	0.	0.	0.	0.	0.	0.	0.	0.	0.
-1.e9	5	2	8	1	10000	0.0134	0.0034	0.9466	0.0007	0.0002	0.0002	0.0016	0.0036	0.0118	0.0162	0.0023	0.	0.	0.	0.	0.	0.	0.	0.	0.
-1.e9	5	2	8	1	50000	0.1334	0.0246	0.8025	0.0024	0.0005	0.	0.0003	0.0009	0.0021	0.0082	0.0167	0.0079	0.0005	0.	0.	0.	0.	0.	0.	0.
-1.e9	5	2	8	1	100000	0.4598	0.0686	0.4327	0.004	0.0008	0.0003	0.0003	0.0002	0.0012	0.004	0.0082	0.0172	0.0027	0.	0.	0.	0.	0.	0.	0.
-1.e9	5	2	8	2	1000	0.0017	0.0002	0.9231	0.0005	0.0017	0.0042	0.01	0.0286	0.0249	0.0051	0.	0.	0.	0.	0.	0.	0.	0.	0.	0.
-1.e9	5	2	8	2	5000	0.009	0.0026	0.9109	0.0003	0.0003	0.0009	0.003	0.0088	0.0249	0.0269	0.0115	0.0008	0.0001	0.	0.	0.	0.	0.	0.	0.
-1.e9	5	2	8	2	10000	0.0159	0.0046	0.8964	0.0007	0.0004	0.0006	0.0015	0.0052	0.0128	0.0312	0.0252	0.0053	0.0002	0.	0.	0.	0.	0.	0.	0.
-9425.790113204777	5	2	8	2	50000	0.1378	0.0301	0.7523	0.0021	0.0005	0.0001	0.0004	0.0014	0.0023	0.0091	0.023	0.0293	0.0111	0.0005	0.	0.	0.	0.	0.	0.
-10456.35742615273	5	2	8	2	100000	0.3804	0.0803	0.4531	0.0059	0.0012	0.0007	0.0002	0.0006	0.0012	0.0053	0.0128	0.0276	0.0259	0.0044	0.0004	0.	0.	0.	0.	0.
-1.e9	5	2	8	3	1000	0.0021	0.0005	0.8647	0.0004	0.0012	0.0051	0.0145	0.0365	0.0438	0.0249	0.0063	0.	0.	0.	0.	0.	0.	0.	0.	0.
-1.e9	5	2	8	3	5000	0.0089	0.0031	0.8585	0.0004	0.0007	0.0013	0.0026	0.008	0.0237	0.0451	0.0359	0.0114	0.0004	0.	0.	0.	0.	0.	0.	0.
-1.e9	5	2	8	3	10000	0.0204	0.0058	0.8436	0.0001	0.0003	0.0003	0.0012	0.0041	0.015	0.0293	0.0457	0.029	0.0052	0.	0.	0.	0.	0.	0.	0.
-9196.23656570856	5	2	8	3	50000	0.132	0.0347	0.6974	0.0029	0.0007	0.0004	0.0004	0.0018	0.0036	0.0081	0.0207	0.0441	0.0382	0.0138	0.0012	0.	0.	0.	0.	0.
-10271.76040399485	5	2	8	3	100000	0.319	0.073	0.4689	0.0064	0.0014	0.0008	0.0005	0.0004	0.0023	0.0037	0.0146	0.0317	0.0467	0.0256	0.005	0.	0.	0.	0.	0.
-1.e9	5	2	8	4	1000	0.002	0.0004	0.8215	0.0007	0.0013	0.0055	0.0125	0.0363	0.055	0.0481	0.0167	0.	0.	0.	0.	0.	0.	0.	0.	0.
-1.e9	5	2	8	4	5000	0.0101	0.002	0.8189	0.0003	0.0004	0.0005	0.0033	0.0085	0.0223	0.0499	0.0518	0.0284	0.0036	0.	0.	0.	0.	0.	0.	0.
-1.e9	5	2	8	4	10000	0.0203	0.0068	0.807	0.0006	0.0005	0.0008	0.0017	0.0042	0.0133	0.029	0.0532	0.0429	0.0197	0.	0.	0.	0.	0.	0.	0.
-9412.005390879118	5	2	8	4	50000	0.1165	0.0337	0.6765	0.0028	0.0004	0.0004	0.0002	0.0009	0.0029	0.0096	0.0216	0.0483	0.0539	0.0284	0.0039	0.	0.	0.	0.	0.
-10617.35338761513	5	2	8	4	100000	0.2641	0.0641	0.4922	0.0055	0.0018	0.0009	0.0005	0.0004	0.0011	0.0037	0.0133	0.0322	0.0572	0.0465	0.0165	0.	0.	0.	0.	0.
-1.e9	5	2	8	5	1000	0.0021	0.0004	0.8072	0.0007	0.0011	0.0043	0.0133	0.025	0.0567	0.0607	0.0285	0.	0.	0.	0.	0.	0.	0.	0.	0.
-1.e9	5	2	8	5	5000	0.009	0.0035	0.8005	0.0003	0.0003	0.0007	0.0024	0.0073	0.0205	0.0452	0.0633	0.0396	0.0074	0.	0.	0.	0.	0.	0.	0.
-1.e9	5	2	8	5	10000	0.0185	0.0072	0.7898	0.0002	0.0001	0.0003	0.001	0.0033	0.0109	0.0306	0.0562	0.0544	0.0275	0.	0.	0.	0.	0.	0.	0.
-9542.108085119677	5	2	8	5	50000	0.1119	0.0331	0.6595	0.0018	0.0006	0.0003	0.0003	0.0007	0.0032	0.0071	0.0214	0.0468	0.0619	0.0456	0.0058	0.	0.	0.	0.	0.
-10579.507679808223	5	2	8	5	100000	0.229	0.0654	0.5086	0.0062	0.0023	0.0006	0.0005	0.0002	0.0017	0.0041	0.0117	0.0321	0.0568	0.0559	0.0249	0.	0.	0.	0.	0.
-1.e9	5	2	8	6	1000	0.0022	0.0011	0.8084	0.0005	0.0014	0.0033	0.0124	0.0285	0.0546	0.057	0.0306	0.	0.	0.	0.	0.	0.	0.	0.	0.
-1.e9	5	2	8	6	5000	0.0088	0.0018	0.7932	0.0003	0.0001	0.0015	0.0027	0.0074	0.0205	0.0437	0.0642	0.0484	0.0074	0.	0.	0.	0.	0.	0.	0.
-1.e9	5	2	8	6	10000	0.0176	0.0065	0.7804	0.0006	0.0001	0.0003	0.0013	0.0038	0.0095	0.0276	0.0579	0.0582	0.0362	0.	0.	0.	0.	0.	0.	0.
-9537.647694604397	5	2	8	6	50000	0.0971	0.0281	0.6708	0.0026	0.0007	0.0004	0.0005	0.0006	0.0028	0.0079	0.0202	0.0449	0.0658	0.05	0.0076	0.	0.	0.	0.	0.
-10658.393595036767	5	2	8	6	100000	0.2145	0.0609	0.5212	0.0062	0.002	0.0006	0.0002	0.0006	0.0011	0.0043	0.0106	0.0275	0.0563	0.0599	0.0341	0.	0.	0.	0.	0.
-1.e9	5	2	8	7	1000	0.0032	0.0008	0.7986	0.0002	0.0016	0.003	0.0097	0.0284	0.0575	0.0613	0.0357	0.	0.	0.	0.	0.	0.	0.	0.	0.
-1.e9	5	2	8	7	5000	0.008	0.0022	0.795	0.0003	0.0001	0.0005	0.0023	0.0062	0.0181	0.0434	0.0634	0.0506	0.0099	0.	0.	0.	0.	0.	0.	0.
-1.e9	5	2	8	7	10000	0.016	0.0047	0.7824	0.0004	0.0003	0.0003	0.0011	0.0028	0.0088	0.0277	0.0548	0.0663	0.0344	0.	0.	0.	0.	0.	0.	0.
-9751.865527819524	5	2	8	7	50000	0.0974	0.0254	0.663	0.0032	0.0007	0.	0.0002	0.001	0.0018	0.0073	0.0212	0.0446	0.0683	0.0575	0.0084	0.	0.	0.	0.	0.
-10927.061285625117	5	2	8	7	100000	0.1951	0.0583	0.5361	0.0058	0.0007	0.0005	0.0002	0.0005	0.0009	0.0034	0.0098	0.0306	0.0572	0.0659	0.035	0.	0.	0.	0.	0.
-1.e9	5	2	8	8	1000	0.0016	0.0008	0.7957	0.0003	0.0012	0.0038	0.01	0.0259	0.054	0.0652	0.0415	0.	0.	0.	0.	0.	0.	0.	0.	0.
-1.e9	5	2	8	8	5000	0.0078	0.003	0.7869	0.0005	0.0002	0.0009	0.0026	0.0056	0.019	0.0384	0.0646	0.0622	0.0083	0.	0.	0.	0.	0.	0.	0.
-1.e9	5	2	8	8	10000	0.0171	0.0055	0.7778	0.0009	0.0002	0.0001	0.0013	0.0034	0.0089	0.0259	0.0495	0.0688	0.0406	0.	0.	0.	0.	0.	0.	0.
-10023.138127078748	5	2	8	8	50000	0.0943	0.0278	0.6722	0.0028	0.0011	0.0001	0.0004	0.0009	0.0017	0.0049	0.0164	0.0414	0.067	0.0604	0.0086	0.	0.	0.	0.	0.
-10937.081328827866	5	2	8	8	100000	0.188	0.0565	0.5418	0.0072	0.0019	0.001	0.0006	0.0003	0.0011	0.0027	0.0103	0.0279	0.0528	0.0684	0.0395	0.	0.	0.	0.	0.
-1.e9	5	2	8	9	1000	0.0016	0.0007	0.7872	0.0004	0.0012	0.0033	0.0089	0.0237	0.0584	0.0717	0.0429	0.	0.	0.	0.	0.	0.	0.	0.	0.
-1.e9	5	2	8	9	5000	0.0073	0.0025	0.791	0.0004	0.0001	0.001	0.003	0.0055	0.0177	0.0394	0.0651	0.0575	0.0095	0.	0.	0.	0.	0.	0.	0.
-1.e9	5	2	8	9	10000	0.0204	0.0051	0.7672	0.0005	0.0003	0.0007	0.0011	0.0026	0.0091	0.0254	0.0578	0.0676	0.0422	0.	0.	0.	0.	0.	0.	0.
-10032.929131858331	5	2	8	9	50000	0.0876	0.0259	0.6886	0.0022	0.0009	0.0001	0.0001	0.0008	0.0023	0.0053	0.0173	0.0418	0.0613	0.057	0.0088	0.	0.	0.	0.	0.
-10776.58080797973	5	2	8	9	100000	0.1767	0.0534	0.5524	0.0041	0.0015	0.0007	0.0003	0.0007	0.001	0.0033	0.0098	0.0296	0.0537	0.0679	0.0449	0.	0.	0.	0.	0.
-1.e9	5	2	8	10	1000	0.0015	0.0007	0.797	0.0002	0.001	0.0035	0.0069	0.0235	0.0522	0.0702	0.0433	0.	0.	0.	0.	0.	0.	0.	0.	0.
-1.e9	5	2	8	10	5000	0.0086	0.0026	0.7865	0.0003	0.0001	0.0008	0.0017	0.0068	0.0177	0.0415	0.0662	0.0591	0.0081	0.	0.	0.	0.	0.	0.	0.
-1.e9	5	2	8	10	10000	0.0173	0.0059	0.7797	0.0011	0.0004	0.0004	0.0003	0.0025	0.0093	0.0271	0.0513	0.0634	0.0413	0.	0.	0.	0.	0.	0.	0.
-9879.615922466879	5	2	8	10	50000	0.0849	0.0252	0.6772	0.0023	0.0008	0.0003	0.0006	0.0008	0.0017	0.0063	0.0158	0.0408	0.0699	0.0632	0.0102	0.	0.	0.	0.	0.
-10725.204907765912	5	2	8	10	100000	0.1745	0.057	0.5585	0.0043	0.0008	0.0005	0.0006	0.0003	0.001	0.0043	0.0108	0.0252	0.051	0.0675	0.0437	0.	0.	0.	0.	0.
-1.e9	5	2	9	1	1000	0.0006	0.0002	0.9866	0.0004	0.0004	0.0018	0.0047	0.0048	0.0005	0.	0.	0.	0.	0.	0.	0.	0.	0.	0.	0.
-1.e9	5	2	9	1	5000	0.0017	0.0006	0.9836	0.0002	0.0002	0.0011	0.0015	0.0042	0.0045	0.0023	0.0001	0.	0.	0.	0.	0.	0.	0.	0.	0.
-1.e9	5	2	9	1	10000	0.0056	0.0014	0.9817	0.	0.0001	0.	0.0007	0.0021	0.0035	0.0046	0.0003	0.	0.	0.	0.	0.	0.	0.	0.	0.
-1.e9	5	2	9	1	50000	0.0774	0.0114	0.8973	0.0008	0.0008	0.0001	0.0001	0.0005	0.0014	0.0031	0.0057	0.0014	0.	0.	0.	0.	0.	0.	0.	0.
-1.e9	5	2	9	1	100000	0.3523	0.0314	0.6016	0.0012	0.0003	0.0001	0.0001	0.	0.001	0.0017	0.0048	0.0049	0.0006	0.	0.	0.	0.	0.	0.	0.
-1.e9	5	2	9	2	1000	0.0013	0.0002	0.9589	0.0004	0.0008	0.0028	0.0089	0.0169	0.0088	0.0009	0.0001	0.	0.	0.	0.	0.	0.	0.	0.	0.
-1.e9	5	2	9	2	5000	0.0051	0.0018	0.9569	0.0002	0.0003	0.0007	0.0015	0.0054	0.0122	0.0127	0.003	0.0002	0.	0.	0.	0.	0.	0.	0.	0.
-1.e9	5	2	9	2	10000	0.0106	0.0035	0.9482	0.0003	0.0002	0.0004	0.0004	0.0024	0.0079	0.0156	0.0091	0.0013	0.0001	0.	0.	0.	0.	0.	0.	0.
-1.e9	5	2	9	2	50000	0.0972	0.02	0.8429	0.0018	0.0005	0.0001	0.0005	0.0011	0.0018	0.0045	0.0117	0.015	0.0029	0.	0.	0.	0.	0.	0.	0.
-11275.689096878645	5	2	9	2	100000	0.3308	0.0494	0.576	0.004	0.0009	0.0002	0.0002	0.0006	0.0008	0.0025	0.0082	0.0147	0.0103	0.0014	0.	0.	0.	0.	0.	0.
-1.e9	5	2	9	3	1000	0.0011	0.0005	0.9173	0.0005	0.001	0.004	0.0096	0.0219	0.0291	0.0131	0.0019	0.	0.	0.	0.	0.	0.	0.	0.	0.
-1.e9	5	2	9	3	5000	0.0065	0.0018	0.9134	0.0003	0.0005	0.0006	0.0024	0.0072	0.0163	0.0262	0.019	0.0052	0.0006	0.	0.	0.	0.	0.	0.	0.
-1.e9	5	2	9	3	10000	0.0137	0.0041	0.9028	0.0003	0.0003	0.0004	0.0012	0.004	0.0105	0.0207	0.0266	0.0132	0.0022	0.	0.	0.	0.	0.	0.	0.
-10013.603182616247	5	2	9	3	50000	0.1099	0.0224	0.7834	0.0024	0.0013	0.	0.0006	0.0004	0.002	0.0059	0.0183	0.0279	0.0202	0.0048	0.0005	0.	0.	0.	0.	0.
-10642.303870504036	5	2	9	3	100000	0.2813	0.0582	0.5735	0.0031	0.0016	0.0005	0.0005	0.0009	0.0009	0.0042	0.0088	0.0228	0.0285	0.0132	0.002	0.	0.	0.	0.	0.
-1.e9	5	2	9	4	1000	0.0014	0.0006	0.879	0.0005	0.0012	0.0035	0.0091	0.0228	0.0408	0.0308	0.0103	0.	0.	0.	0.	0.	0.	0.	0.	0.
-1.e9	5	2	9	4	5000	0.0071	0.0025	0.868	0.0004	0.0005	0.0007	0.0025	0.006	0.0181	0.0372	0.036	0.0188	0.0022	0.	0.	0.	0.	0.	0.	0.
-1.e9	5	2	9	4	10000	0.0161	0.0058	0.8593	0.0003	0.0001	0.0004	0.0014	0.0044	0.0103	0.0249	0.0391	0.0277	0.0102	0.	0.	0.	0.	0.	0.	0.
-9931.773313680826	5	2	9	4	50000	0.098	0.0295	0.7447	0.0032	0.0008	0.0002	0.0003	0.0005	0.0021	0.0062	0.0195	0.0384	0.0365	0.0178	0.0023	0.	0.	0.	0.	0.
-10986.456982222966	5	2	9	4	100000	0.2468	0.0596	0.564	0.0052	0.001	0.0005	0.0003	0.0002	0.0008	0.0041	0.0121	0.0246	0.0389	0.0313	0.0106	0.	0.	0.	0.	0.
-1.e9	5	2	9	5	1000	0.0015	0.0007	0.8468	0.0004	0.001	0.0031	0.0096	0.0287	0.0434	0.0443	0.0205	0.	0.	0.	0.	0.	0.	0.	0.	0.
-1.e9	5	2	9	5	5000	0.0087	0.0031	0.8363	0.0004	0.0004	0.0007	0.0024	0.0071	0.0186	0.0393	0.0477	0.0304	0.0049	0.	0.	0.	0.	0.	0.	0.
-1.e9	5	2	9	5	10000	0.0159	0.0038	0.8304	0.0003	0.0002	0.0007	0.0009	0.0044	0.0107	0.0257	0.0449	0.0424	0.0197	0.	0.	0.	0.	0.	0.	0.
-9678.88972752162	5	2	9	5	50000	0.1013	0.0247	0.7244	0.0018	0.001	0.0002	0.0004	0.0009	0.0023	0.0076	0.0158	0.0403	0.0446	0.0304	0.0043	0.	0.	0.	0.	0.
-10746.257142189184	5	2	9	5	100000	0.2175	0.0579	0.5676	0.0043	0.0014	0.0002	0.0004	0.0005	0.0011	0.0034	0.0106	0.0255	0.0477	0.041	0.0209	0.	0.	0.	0.	0.
-1.e9	5	2	9	6	1000	0.0017	0.0007	0.8332	0.0005	0.0013	0.0026	0.0104	0.0251	0.0459	0.0515	0.0271	0.	0.	0.	0.	0.	0.	0.	0.	0.
-1.e9	5	2	9	6	5000	0.0068	0.0021	0.8215	0.0005	0.0001	0.0009	0.0024	0.0072	0.0168	0.0388	0.0566	0.0401	0.0062	0.	0.	0.	0.	0.	0.	0.
-1.e9	5	2	9	6	10000	0.0155	0.005	0.8112	0.0005	0.0003	0.0006	0.001	0.0035	0.0096	0.0247	0.0508	0.053	0.0243	0.	0.	0.	0.	0.	0.	0.
-9876.296612480914	5	2	9	6	50000	0.0842	0.0256	0.7195	0.0026	0.0008	0.0001	0.0002	0.0006	0.0025	0.0062	0.0185	0.0392	0.0546	0.0392	0.0062	0.	0.	0.	0.	0.
-11010.538206645168	5	2	9	6	100000	0.2023	0.0582	0.5641	0.0042	0.0015	0.001	0.0005	0.0003	0.0008	0.0033	0.0101	0.0241	0.0495	0.0509	0.0292	0.	0.	0.	0.	0.
-1.e9	5	2	9	7	1000	0.0019	0.0003	0.8202	0.0004	0.0012	0.0029	0.0091	0.0254	0.05	0.0557	0.0329	0.	0.	0.	0.	0.	0.	0.	0.	0.
-1.e9	5	2	9	7	5000	0.0082	0.0016	0.8159	0.0004	0.0003	0.0012	0.0018	0.0074	0.0182	0.0369	0.0563	0.046	0.0058	0.	0.	0.	0.	0.	0.	0.
-1.e9	5	2	9	7	10000	0.0156	0.0043	0.7991	0.0004	0.0003	0.0002	0.001	0.0036	0.0105	0.026	0.0488	0.0573	0.0329	0.	0.	0.	0.	0.	0.	0.
-9952.946858011099	5	2	9	7	50000	0.0883	0.0262	0.7099	0.0029	0.0009	0.0005	0.0003	0.0007	0.0026	0.0049	0.0159	0.0387	0.0559	0.0455	0.0068	0.	0.	0.	0.	0.
-11367.744659441776	5	2	9	7	100000	0.1925	0.0525	0.5745	0.0049	0.0015	0.0001	0.0002	0.0003	0.0006	0.0027	0.0095	0.0264	0.048	0.054	0.0323	0.	0.	0.	0.	0.
-1.e9	5	2	9	8	1000	0.0017	0.0004	0.8214	0.0007	0.001	0.003	0.0089	0.0204	0.0465	0.063	0.033	0.	0.	0.	0.	0.	0.	0.	0.	0.
-1.e9	5	2	9	8	5000	0.0081	0.0025	0.8089	0.0001	0.0003	0.0007	0.0017	0.0073	0.0159	0.0391	0.0578	0.0479	0.0097	0.	0.	0.	0.	0.	0.	0.
-1.e9	5	2	9	8	10000	0.0175	0.0057	0.8008	0.0006	0.0003	0.0003	0.001	0.0026	0.0099	0.022	0.0478	0.0546	0.0369	0.	0.	0.	0.	0.	0.	0.
-10059.555136997918	5	2	9	8	50000	0.0828	0.0259	0.7	0.0025	0.0007	0.0002	0.0002	0.0005	0.0023	0.0054	0.0166	0.0406	0.0633	0.052	0.007	0.	0.	0.	0.	0.
-11087.427813010214	5	2	9	8	100000	0.1807	0.0528	0.5735	0.0046	0.0013	0.0007	0.0001	0.0003	0.001	0.0037	0.0093	0.0237	0.0477	0.0638	0.0368	0.	0.	0.	0.	0.
-1.e9	5	2	9	9	1000	0.0013	0.0008	0.8143	0.0002	0.0007	0.0033	0.0087	0.024	0.0471	0.0589	0.0407	0.	0.	0.	0.	0.	0.	0.	0.	0.
-1.e9	5	2	9	9	5000	0.007	0.0029	0.8026	0.0004	0.0003	0.0015	0.0026	0.0053	0.0192	0.0355	0.0589	0.0541	0.0097	0.	0.	0.	0.	0.	0.	0.
-1.e9	5	2	9	9	10000	0.0126	0.0045	0.7995	0.0006	0.0005	0.0002	0.0008	0.0033	0.0085	0.0239	0.0485	0.0586	0.0385	0.	0.	0.	0.	0.	0.	0.
-9767.14325017045	5	2	9	9	50000	0.0857	0.0241	0.6973	0.0031	0.001	0.	0.0002	0.0009	0.0023	0.0074	0.0166	0.0378	0.0591	0.0537	0.0108	0.	0.	0.	0.	0.
-11019.369018157906	5	2	9	9	100000	0.1708	0.0543	0.5836	0.0051	0.0018	0.0006	0.0003	0.0004	0.001	0.0028	0.0093	0.0272	0.0452	0.0578	0.0398	0.	0.	0.	0.	0.
-1.e9	5	2	9	10	1000	0.0016	0.0005	0.8082	0.0004	0.0007	0.0025	0.0096	0.0255	0.0471	0.0613	0.0426	0.	0.	0.	0.	0.	0.	0.	0.	0.
-1.e9	5	2	9	10	5000	0.0093	0.0026	0.8019	0.	0.	0.0005	0.002	0.0059	0.0165	0.0355	0.0613	0.0536	0.0109	0.	0.	0.	0.	0.	0.	0.
-1.e9	5	2	9	10	10000	0.0162	0.0048	0.7908	0.0005	0.0002	0.0003	0.0012	0.0028	0.0094	0.0254	0.0484	0.0612	0.0388	0.	0.	0.	0.	0.	0.	0.
-10006.175004430685	5	2	9	10	50000	0.0787	0.0239	0.6991	0.0022	0.001	0.0002	0.0001	0.0009	0.0019	0.0061	0.0178	0.0406	0.0633	0.0534	0.0108	0.	0.	0.	0.	0.
-11229.73612139634	5	2	9	10	100000	0.1754	0.0435	0.5909	0.0043	0.0016	0.0006	0.0002	0.0005	0.001	0.0019	0.0094	0.0251	0.0505	0.0565	0.0386	0.	0.	0.	0.	0.
-1.e9	5	2	10	1	1000	0.	0.	0.9956	0.0001	0.	0.0009	0.0018	0.0015	0.0001	0.	0.	0.	0.	0.	0.	0.	0.	0.	0.	0.
-1.e9	5	2	10	1	5000	0.001	0.0001	0.9953	0.	0.0001	0.0001	0.0005	0.0006	0.0021	0.0002	0.	0.	0.	0.	0.	0.	0.	0.	0.	0.
-1.e9	5	2	10	1	10000	0.0021	0.0007	0.9941	0.	0.	0.0001	0.0001	0.0006	0.0013	0.0009	0.0001	0.	0.	0.	0.	0.	0.	0.	0.	0.
-1.e9	5	2	10	1	50000	0.036	0.0031	0.9566	0.	0.	0.	0.0002	0.0004	0.0007	0.0012	0.0013	0.0005	0.	0.	0.	0.	0.	0.	0.	0.
-1.e9	5	2	10	1	100000	0.2204	0.0132	0.7631	0.0003	0.0001	0.	0.0002	0.	0.0001	0.0007	0.0009	0.001	0.	0.	0.	0.	0.	0.	0.	0.
-1.e9	5	2	10	2	1000	0.0002	0.0003	0.9839	0.0002	0.0007	0.0011	0.005	0.0057	0.0026	0.0003	0.	0.	0.	0.	0.	0.	0.	0.	0.	0.
-1.e9	5	2	10	2	5000	0.0036	0.0003	0.9785	0.	0.	0.	0.0009	0.0035	0.0077	0.0047	0.0007	0.0001	0.	0.	0.	0.	0.	0.	0.	0.
-1.e9	5	2	10	2	10000	0.0044	0.0016	0.9756	0.0001	0.	0.0002	0.0009	0.0025	0.0043	0.0076	0.0025	0.0003	0.	0.	0.	0.	0.	0.	0.	0.
-1.e9	5	2	10	2	50000	0.06	0.01	0.9112	0.0015	0.0002	0.	0.	0.0007	0.0011	0.004	0.0063	0.0043	0.0007	0.	0.	0.	0.	0.	0.	0.
-12372.465289755122	5	2	10	2	100000	0.2416	0.0253	0.7142	0.0024	0.0002	0.0001	0.0001	0.0002	0.0005	0.0017	0.0043	0.0064	0.0028	0.0001	0.0001	0.	0.	0.	0.	0.
-1.e9	5	2	10	3	1000	0.001	0.0004	0.9507	0.0002	0.001	0.0028	0.0065	0.0156	0.0145	0.0058	0.0015	0.	0.	0.	0.	0.	0.	0.	0.	0.
-1.e9	5	2	10	3	5000	0.004	0.0011	0.9488	0.0003	0.0003	0.0008	0.0018	0.0037	0.0111	0.0175	0.0093	0.0012	0.0001	0.	0.	0.	0.	0.	0.	0.
-1.e9	5	2	10	3	10000	0.0091	0.0026	0.94	0.0001	0.0004	0.0004	0.0006	0.0015	0.0065	0.0162	0.0171	0.0043	0.0012	0.	0.	0.	0.	0.	0.	0.
-10815.477353583767	5	2	10	3	50000	0.0766	0.0151	0.862	0.0015	0.0006	0.	0.0003	0.0005	0.0009	0.0043	0.0113	0.0144	0.01	0.0024	0.0001	0.	0.	0.	0.	0.
-12261.370806121615	5	2	10	3	100000	0.2336	0.0403	0.6742	0.0029	0.001	0.0001	0.0001	0.0001	0.0005	0.0017	0.006	0.0159	0.0163	0.0063	0.001	0.	0.	0.	0.	0.
-1.e9	5	2	10	4	1000	0.0017	0.0003	0.9121	0.0004	0.0008	0.0032	0.0089	0.0188	0.0273	0.0179	0.0086	0.	0.	0.	0.	0.	0.	0.	0.	0.
-1.e9	5	2	10	4	5000	0.0054	0.0023	0.9068	0.0003	0.0001	0.0009	0.0018	0.0047	0.0141	0.0251	0.0243	0.0129	0.0013	0.	0.	0.	0.	0.	0.	0.
-1.e9	5	2	10	4	10000	0.0104	0.0041	0.8937	0.0009	0.0003	0.0002	0.0012	0.0021	0.0109	0.021	0.0291	0.0194	0.0067	0.	0.	0.	0.	0.	0.	0.
-10069.015451758949	5	2	10	4	50000	0.0822	0.0193	0.8111	0.0024	0.0002	0.0005	0.0003	0.0007	0.002	0.0059	0.014	0.0256	0.0242	0.0108	0.0008	0.	0.	0.	0.	0.
-10949.663447087314	5	2	10	4	100000	0.2107	0.0458	0.6515	0.0051	0.0009	0.0001	0.0002	0.0004	0.0012	0.0036	0.0082	0.0177	0.0323	0.0168	0.0055	0.	0.	0.	0.	0.
-1.e9	5	2	10	5	1000	0.0013	0.0005	0.8856	0.0004	0.0003	0.0023	0.0078	0.0203	0.0375	0.0307	0.0133	0.	0.	0.	0.	0.	0.	0.	0.	0.
-1.e9	5	2	10	5	5000	0.0079	0.0028	0.8691	0.	0.0002	0.0008	0.001	0.0055	0.0141	0.031	0.0403	0.0231	0.0042	0.	0.	0.	0.	0.	0.	0.
-1.e9	5	2	10	5	10000	0.0134	0.0035	0.8699	0.0002	0.0005	0.0002	0.0007	0.0027	0.0093	0.0187	0.036	0.0299	0.015	0.	0.	0.	0.	0.	0.	0.
-10153.392520857933	5	2	10	5	50000	0.084	0.0216	0.7756	0.002	0.0008	0.0003	0.0005	0.0005	0.0016	0.0052	0.0167	0.0314	0.0365	0.0201	0.0032	0.	0.	0.	0.	0.
-1.e9	5	2	10	5	100000	0.1971	0.0488	0.6337	0.0039	0.0011	0.0002	0.0002	0.	0.0012	0.0024	0.0095	0.0201	0.0344	0.0327	0.0147	0.	0.	0.	0.	0.
-1.e9	5	2	10	6	1000	0.0014	0.0006	0.8614	0.	0.0014	0.0031	0.0076	0.0224	0.04	0.0418	0.0203	0.	0.	0.	0.	0.	0.	0.	0.	0.
-1.e9	5	2	10	6	5000	0.0075	0.0023	0.8509	0.0002	0.0003	0.0006	0.0017	0.0053	0.0146	0.0341	0.046	0.0311	0.0054	0.	0.	0.	0.	0.	0.	0.
-1.e9	5	2	10	6	10000	0.0132	0.004	0.8419	0.0004	0.0004	0.0004	0.0006	0.0029	0.0089	0.0229	0.0402	0.0425	0.0217	0.	0.	0.	0.	0.	0.	0.
-10115.160430898288	5	2	10	6	50000	0.0831	0.023	0.7532	0.0029	0.0004	0.0004	0.0002	0.0004	0.0023	0.006	0.0149	0.034	0.0412	0.033	0.005	0.	0.	0.	0.	0.
-1.e9	5	2	10	6	100000	0.1886	0.0464	0.6174	0.0046	0.0012	0.0002	0.	0.0003	0.0012	0.0033	0.008	0.0244	0.0411	0.0407	0.0226	0.	0.	0.	0.	0.
-1.e9	5	2	10	7	1000	0.0011	0.0004	0.8412	0.	0.0004	0.0032	0.0089	0.0245	0.0431	0.0511	0.0261	0.	0.	0.	0.	0.	0.	0.	0.	0.
-1.e9	5	2	10	7	5000	0.0072	0.002	0.8293	0.0004	0.0002	0.0005	0.0023	0.0058	0.0167	0.037	0.053	0.0399	0.0057	0.	0.	0.	0.	0.	0.	0.
-1.e9	5	2	10	7	10000	0.0143	0.003	0.8255	0.001	0.0001	0.0004	0.0009	0.0033	0.0089	0.0221	0.044	0.0483	0.0282	0.	0.	0.	0.	0.	0.	0.
-10316.114958424436	5	2	10	7	50000	0.0794	0.0234	0.7457	0.0021	0.0008	0.0003	0.0002	0.0007	0.0012	0.0052	0.016	0.0341	0.0491	0.0367	0.0051	0.	0.	0.	0.	0.
-11287.017012497688	5	2	10	7	100000	0.1777	0.05	0.6171	0.0047	0.0011	0.0004	0.0002	0.0005	0.0007	0.0024	0.0089	0.0232	0.0393	0.0463	0.0275	0.	0.	0.	0.	0.
-1.e9	5	2	10	8	1000	0.0012	0.0004	0.8329	0.0002	0.0006	0.0025	0.0073	0.0234	0.0487	0.0545	0.0283	0.	0.	0.	0.	0.	0.	0.	0.	0.
-1.e9	5	2	10	8	5000	0.0077	0.0021	0.8281	0.0002	0.0003	0.0004	0.002	0.0059	0.0155	0.0367	0.054	0.0394	0.0077	0.	0.	0.	0.	0.	0.	0.
-1.e9	5	2	10	8	10000	0.013	0.0055	0.8098	0.0005	0.0001	0.0001	0.001	0.0026	0.0104	0.0247	0.0464	0.0547	0.0312	0.	0.	0.	0.	0.	0.	0.
-10050.456798112693	5	2	10	8	50000	0.08	0.021	0.7327	0.0024	0.001	0.0004	0.0002	0.0004	0.0021	0.0068	0.0163	0.0349	0.053	0.0422	0.0066	0.	0.	0.	0.	0.
-11552.14104069678	5	2	10	8	100000	0.1697	0.0507	0.6114	0.0045	0.0011	0.0006	0.0001	0.0002	0.0008	0.0025	0.0076	0.024	0.0453	0.052	0.0295	0.	0.	0.	0.	0.
-1.e9	5	2	10	9	1000	0.0016	0.0004	0.8193	0.0004	0.0005	0.0036	0.0084	0.0234	0.0491	0.0569	0.0364	0.	0.	0.	0.	0.	0.	0.	0.	0.
-1.e9	5	2	10	9	5000	0.0074	0.0027	0.8203	0.0003	0.0005	0.0003	0.0013	0.0056	0.0155	0.0368	0.0579	0.0437	0.0077	0.	0.	0.	0.	0.	0.	0.
-1.e9	5	2	10	9	10000	0.0163	0.0059	0.8086	0.0005	0.0003	0.0004	0.001	0.0032	0.0071	0.0228	0.0422	0.0557	0.036	0.	0.	0.	0.	0.	0.	0.
-1.e9	5	2	10	9	50000	0.0781	0.025	0.723	0.0022	0.0005	0.0004	0.	0.0003	0.002	0.0055	0.0165	0.0369	0.0549	0.0477	0.007	0.	0.	0.	0.	0.
-1.e9	5	2	10	9	100000	0.1691	0.0496	0.6003	0.0045	0.0014	0.0005	0.	0.0007	0.0013	0.0027	0.0098	0.0254	0.0453	0.0538	0.0356	0.	0.	0.	0.	0.
-1.e9	5	2	10	10	1000	0.0016	0.0004	0.8215	0.0002	0.0012	0.0024	0.0099	0.0227	0.0477	0.0571	0.0353	0.	0.	0.	0.	0.	0.	0.	0.	0.
-1.e9	5	2	10	10	5000	0.0079	0.0027	0.8073	0.0002	0.	0.0006	0.0019	0.0059	0.018	0.0373	0.0574	0.0515	0.0093	0.	0.	0.	0.	0.	0.	0.
-1.e9	5	2	10	10	10000	0.0142	0.0039	0.8047	0.0003	0.0003	0.0001	0.0004	0.0023	0.0089	0.0219	0.043	0.0625	0.0375	0.	0.	0.	0.	0.	0.	0.
-10151.396682920073	5	2	10	10	50000	0.078	0.0223	0.7174	0.0031	0.0009	0.0003	0.0003	0.0005	0.0015	0.0061	0.0164	0.0345	0.0528	0.0555	0.0104	0.	0.	0.	0.	0.
-11312.64050603397	5	2	10	10	100000	0.1655	0.0473	0.6033	0.0033	0.0021	0.0007	0.0003	0.0003	0.0009	0.0024	0.0075	0.0214	0.0459	0.0598	0.0393	0.	0.	0.	0.	0.
-1.e9	5	2	11	1	1000	0.0001	0.	0.9987	0.0002	0.	0.0002	0.0004	0.0004	0.	0.	0.	0.	0.	0.	0.	0.	0.	0.	0.	0.
-1.e9	5	2	11	1	5000	0.0004	0.	0.9988	0.	0.	0.0001	0.0001	0.0001	0.0005	0.	0.	0.	0.	0.	0.	0.	0.	0.	0.	0.
-1.e9	5	2	11	1	10000	0.0003	0.0003	0.999	0.	0.	0.	0.0001	0.0002	0.0001	0.	0.	0.	0.	0.	0.	0.	0.	0.	0.	0.
-1.e9	5	2	11	1	50000	0.0138	0.0018	0.9839	0.	0.	0.	0.	0.	0.	0.0002	0.0003	0.	0.	0.	0.	0.	0.	0.	0.	0.
-1.e9	5	2	11	1	100000	0.1172	0.0043	0.8776	0.0001	0.	0.	0.	0.	0.0003	0.0002	0.0002	0.0001	0.	0.	0.	0.	0.	0.	0.	0.
-1.e9	5	2	11	2	1000	0.0001	0.	0.9923	0.0003	0.0005	0.0005	0.0027	0.0026	0.001	0.	0.	0.	0.	0.	0.	0.	0.	0.	0.	0.
-1.e9	5	2	11	2	5000	0.001	0.0002	0.9908	0.	0.0001	0.0004	0.0008	0.0017	0.0034	0.0015	0.0001	0.	0.	0.	0.	0.	0.	0.	0.	0.
-1.e9	5	2	11	2	10000	0.0027	0.0006	0.9912	0.0001	0.	0.0002	0.0006	0.0005	0.001	0.0024	0.0007	0.	0.	0.	0.	0.	0.	0.	0.	0.
-1.e9	5	2	11	2	50000	0.0299	0.004	0.9596	0.0001	0.0001	0.0001	0.0001	0.0002	0.0006	0.0013	0.0027	0.0009	0.0004	0.	0.	0.	0.	0.	0.	0.
-1.e9	5	2	11	2	100000	0.1532	0.0124	0.828	0.0003	0.0001	0.	0.	0.0001	0.0003	0.0005	0.0021	0.0024	0.0006	0.	0.	0.	0.	0.	0.	0.
-1.e9	5	2	11	3	1000	0.001	0.0001	0.9755	0.0001	0.0004	0.0018	0.004	0.0075	0.0067	0.0023	0.0006	0.	0.	0.	0.	0.	0.	0.	0.	0.
-1.e9	5	2	11	3	5000	0.0033	0.0009	0.9695	0.0001	0.	0.0005	0.0011	0.0027	0.0069	0.0099	0.004	0.0011	0.	0.	0.	0.	0.	0.	0.	0.
-1.e9	5	2	11	3	10000	0.0069	0.0015	0.9675	0.0002	0.0001	0.0002	0.0004	0.0017	0.0046	0.0067	0.008	0.0021	0.0001	0.	0.	0.	0.	0.	0.	0.
-11749.315221749555	5	2	11	3	50000	0.0509	0.0109	0.9103	0.0006	0.0002	0.0001	0.0001	0.0001	0.0006	0.004	0.0073	0.0093	0.0042	0.0013	0.0001	0.	0.	0.	0.	0.
-1.e9	5	2	11	3	100000	0.1754	0.024	0.7741	0.0011	0.0012	0.0001	0.	0.0003	0.0004	0.0011	0.0039	0.0091	0.0069	0.002	0.0004	0.	0.	0.	0.	0.
-1.e9	5	2	11	4	1000	0.0008	0.0001	0.947	0.0003	0.0003	0.0017	0.0059	0.0118	0.018	0.0111	0.003	0.	0.	0.	0.	0.	0.	0.	0.	0.
-1.e9	5	2	11	4	5000	0.0053	0.0016	0.9347	0.0002	0.0005	0.0002	0.0019	0.0042	0.0107	0.0197	0.0144	0.0059	0.0007	0.	0.	0.	0.	0.	0.	0.
-1.e9	5	2	11	4	10000	0.0089	0.0028	0.9317	0.0007	0.0003	0.	0.0012	0.0026	0.0063	0.0151	0.0166	0.0116	0.0022	0.	0.	0.	0.	0.	0.	0.
-10565.904960766036	5	2	11	4	50000	0.0632	0.0156	0.8631	0.001	0.0005	0.	0.0001	0.0008	0.0014	0.0051	0.0105	0.0163	0.0148	0.0068	0.0008	0.	0.	0.	0.	0.
-1.e9	5	2	11	4	100000	0.1833	0.032	0.7279	0.0019	0.0017	0.0001	0.	0.0001	0.0005	0.0021	0.0059	0.0137	0.0157	0.0114	0.0037	0.	0.	0.	0.	0.
-1.e9	5	2	11	5	1000	0.001	0.0004	0.9104	0.0003	0.0007	0.0028	0.007	0.0188	0.0283	0.0228	0.0075	0.	0.	0.	0.	0.	0.	0.	0.	0.
-1.e9	5	2	11	5	5000	0.0044	0.0017	0.9088	0.0001	0.	0.0005	0.0012	0.0046	0.0128	0.0241	0.0252	0.0145	0.0021	0.	0.	0.	0.	0.	0.	0.
-1.e9	5	2	11	5	10000	0.012	0.0028	0.8986	0.0003	0.	0.0004	0.0008	0.0027	0.0058	0.0165	0.029	0.0229	0.0082	0.	0.	0.	0.	0.	0.	0.
-10709.926212239658	5	2	11	5	50000	0.0693	0.0176	0.8253	0.002	0.0009	0.0002	0.0001	0.0003	0.0016	0.0047	0.0107	0.0248	0.0265	0.0141	0.0019	0.	0.	0.	0.	0.
-11724.456166475607	5	2	11	5	100000	0.1737	0.0394	0.6946	0.0027	0.001	0.0004	0.0001	0.0002	0.0005	0.0033	0.006	0.0179	0.0288	0.0211	0.0103	0.	0.	0.	0.	0.
-1.e9	5	2	11	6	1000	0.001	0.0003	0.884	0.0006	0.0007	0.0031	0.0067	0.0203	0.0348	0.0338	0.0147	0.	0.	0.	0.	0.	0.	0.	0.	0.
-1.e9	5	2	11	6	5000	0.0073	0.0017	0.881	0.0002	0.0002	0.0005	0.0019	0.0044	0.0128	0.0285	0.0342	0.0238	0.0035	0.	0.	0.	0.	0.	0.	0.
-1.e9	5	2	11	6	10000	0.0121	0.0033	0.875	0.0005	0.0002	0.0005	0.0007	0.0031	0.0072	0.0191	0.0312	0.0306	0.0165	0.	0.	0.	0.	0.	0.	0.
-1.e9	5	2	11	6	50000	0.0729	0.0185	0.7895	0.0023	0.0006	0.0003	0.	0.0005	0.0016	0.0055	0.0158	0.0302	0.0378	0.0216	0.0029	0.	0.	0.	0.	0.
-11687.190657439392	5	2	11	6	100000	0.1699	0.0426	0.6655	0.0036	0.0008	0.0005	0.0002	0.0001	0.0009	0.0021	0.0077	0.019	0.0364	0.0367	0.014	0.	0.	0.	0.	0.
-1.e9	5	2	11	7	1000	0.0016	0.0007	0.869	0.0002	0.0008	0.0019	0.0075	0.02	0.0402	0.0382	0.0199	0.	0.	0.	0.	0.	0.	0.	0.	0.
-1.e9	5	2	11	7	5000	0.0077	0.0015	0.8593	0.	0.0001	0.0008	0.0019	0.0046	0.0125	0.0289	0.0444	0.0339	0.0044	0.	0.	0.	0.	0.	0.	0.
-1.e9	5	2	11	7	10000	0.012	0.0039	0.8515	0.0005	0.0001	0.0004	0.001	0.0028	0.0086	0.0211	0.0377	0.0415	0.0189	0.	0.	0.	0.	0.	0.	0.
-10572.950245527925	5	2	11	7	50000	0.0722	0.0207	0.7705	0.0022	0.0007	0.0002	0.0002	0.0009	0.0006	0.0051	0.016	0.033	0.0402	0.0327	0.0048	0.	0.	0.	0.	0.
-11386.936828408056	5	2	11	7	100000	0.1701	0.0444	0.6402	0.0052	0.0022	0.0004	0.0001	0.0002	0.001	0.0026	0.0091	0.0213	0.0396	0.0393	0.0243	0.	0.	0.	0.	0.
-1.e9	5	2	11	8	1000	0.0011	0.0002	0.8538	0.	0.0011	0.0031	0.0091	0.02	0.0413	0.0459	0.0244	0.	0.	0.	0.	0.	0.	0.	0.	0.
-1.e9	5	2	11	8	5000	0.0067	0.0016	0.8484	0.0001	0.0001	0.0004	0.0018	0.0054	0.0138	0.0324	0.0446	0.0395	0.0052	0.	0.	0.	0.	0.	0.	0.
-1.e9	5	2	11	8	10000	0.0141	0.0035	0.8353	0.0004	0.0003	0.0003	0.0011	0.0032	0.0063	0.0235	0.0408	0.047	0.0242	0.	0.	0.	0.	0.	0.	0.
-1.e9	5	2	11	8	50000	0.0717	0.0204	0.7583	0.0018	0.0004	0.0004	0.	0.0002	0.0012	0.0032	0.0148	0.0331	0.0473	0.0397	0.0075	0.	0.	0.	0.	0.
-10909.717130235587	5	2	11	8	100000	0.1608	0.0452	0.6382	0.0046	0.0019	0.0004	0.0002	0.0006	0.0009	0.0038	0.0088	0.0203	0.0425	0.0472	0.0246	0.	0.	0.	0.	0.
-1.e9	5	2	11	9	1000	0.001	0.0002	0.8448	0.0002	0.0007	0.0028	0.007	0.0215	0.0425	0.0502	0.0291	0.	0.	0.	0.	0.	0.	0.	0.	0.
-1.e9	5	2	11	9	5000	0.0061	0.0017	0.8341	0.0001	0.0001	0.0005	0.0013	0.005	0.0151	0.0327	0.0517	0.0431	0.0085	0.	0.	0.	0.	0.	0.	0.
-1.e9	5	2	11	9	10000	0.014	0.0044	0.8231	0.0002	0.0002	0.0002	0.0005	0.0024	0.0074	0.0238	0.043	0.0477	0.0331	0.	0.	0.	0.	0.	0.	0.
-10134.308531097473	5	2	11	9	50000	0.077	0.024	0.7425	0.0023	0.0005	0.0001	0.0005	0.0005	0.0016	0.0057	0.0151	0.0316	0.0488	0.0421	0.0077	0.	0.	0.	0.	0.
-1.e9	5	2	11	9	100000	0.1585	0.0461	0.6352	0.0046	0.0013	0.0005	0.	0.0003	0.0006	0.0032	0.008	0.0229	0.0418	0.0481	0.0289	0.	0.	0.	0.	0.
-1.e9	5	2	11	10	1000	0.0013	0.0005	0.828	0.0003	0.0007	0.0023	0.0104	0.0219	0.0453	0.0552	0.0341	0.	0.	0.	0.	0.	0.	0.	0.	0.
-1.e9	5	2	11	10	5000	0.0068	0.0024	0.8306	0.0003	0.0001	0.0008	0.0024	0.0055	0.0142	0.0352	0.0487	0.0463	0.0067	0.	0.	0.	0.	0.	0.	0.
-1.e9	5	2	11	10	10000	0.0133	0.0045	0.8212	0.0006	0.0003	0.0004	0.0009	0.0024	0.0075	0.0213	0.0427	0.0508	0.0341	0.	0.	0.	0.	0.	0.	0.
-10124.007768349265	5	2	11	10	50000	0.072	0.0204	0.7386	0.0024	0.0011	0.0001	0.0002	0.0004	0.0019	0.0065	0.0159	0.0355	0.054	0.0443	0.0067	0.	0.	0.	0.	0.
-1.e9	5	2	11	10	100000	0.1543	0.0475	0.6223	0.0046	0.0017	0.0005	0.	0.0004	0.0007	0.0032	0.0087	0.0225	0.0423	0.0563	0.035	0.	0.	0.	0.	0.
-1.e9	5	2	12	1	1000	0.0001	0.	0.9997	0.	0.	0.0001	0.0001	0.	0.	0.	0.	0.	0.	0.	0.	0.	0.	0.	0.	0.
-1.e9	5	2	12	1	5000	0.0001	0.	0.9995	0.	0.	0.	0.0002	0.0002	0.	0.	0.	0.	0.	0.	0.	0.	0.	0.	0.	0.
-1.e9	5	2	12	1	10000	0.0001	0.	0.9997	0.	0.	0.	0.0001	0.	0.0001	0.	0.	0.	0.	0.	0.	0.	0.	0.	0.	0.
-1.e9	5	2	12	1	50000	0.0037	0.0003	0.9958	0.	0.	0.	0.	0.0001	0.	0.	0.0001	0.	0.	0.	0.	0.	0.	0.	0.	0.
-1.e9	5	2	12	1	100000	0.0546	0.0013	0.9436	0.0001	0.	0.	0.	0.	0.0002	0.0001	0.0001	0.	0.	0.	0.	0.	0.	0.	0.	0.
-1.e9	5	2	12	2	1000	0.0001	0.	0.9969	0.0001	0.0004	0.0003	0.001	0.0008	0.0004	0.	0.	0.	0.	0.	0.	0.	0.	0.	0.	0.
-1.e9	5	2	12	2	5000	0.0002	0.0001	0.9974	0.	0.	0.0001	0.0003	0.0007	0.001	0.0002	0.	0.	0.	0.	0.	0.	0.	0.	0.	0.
-1.e9	5	2	12	2	10000	0.0007	0.0003	0.9962	0.	0.	0.0002	0.0004	0.0005	0.001	0.0005	0.0002	0.	0.	0.	0.	0.	0.	0.	0.	0.
-1.e9	5	2	12	2	50000	0.0144	0.0022	0.9814	0.0001	0.0001	0.	0.	0.	0.0001	0.0007	0.0005	0.0005	0.	0.	0.	0.	0.	0.	0.	0.
-1.e9	5	2	12	2	100000	0.098	0.0057	0.8939	0.0004	0.0001	0.	0.	0.0001	0.	0.0004	0.001	0.0002	0.0002	0.	0.	0.	0.	0.	0.	0.
-1.e9	5	2	12	3	1000	0.0002	0.	0.9847	0.0001	0.0003	0.0013	0.0019	0.0068	0.0035	0.001	0.0002	0.	0.	0.	0.	0.	0.	0.	0.	0.
-1.e9	5	2	12	3	5000	0.0006	0.0003	0.9847	0.0002	0.	0.0003	0.0007	0.0026	0.004	0.0045	0.0016	0.0004	0.0001	0.	0.	0.	0.	0.	0.	0.
-1.e9	5	2	12	3	10000	0.002	0.001	0.9848	0.	0.	0.0001	0.0003	0.0009	0.0024	0.0047	0.0034	0.0002	0.0002	0.	0.	0.	0.	0.	0.	0.
-12262.390326319188	5	2	12	3	50000	0.0301	0.0044	0.9527	0.0004	0.	0.0001	0.0002	0.0001	0.0009	0.0021	0.003	0.0039	0.0019	0.0002	0.	0.	0.	0.	0.	0.
-12922.77128221497	5	2	12	3	100000	0.1297	0.0122	0.8427	0.0012	0.0003	0.	0.0001	0.0004	0.0007	0.0006	0.002	0.004	0.0051	0.001	0.	0.	0.	0.	0.	0.
-1.e9	5	2	12	4	1000	0.0006	0.0004	0.9624	0.0002	0.0006	0.0013	0.0072	0.0094	0.0109	0.0057	0.0013	0.	0.	0.	0.	0.	0.	0.	0.	0.
-1.e9	5	2	12	4	5000	0.003	0.0005	0.9618	0.0001	0.0002	0.0004	0.0013	0.0026	0.0081	0.0104	0.0083	0.003	0.0003	0.	0.	0.	0.	0.	0.	0.
-1.e9	5	2	12	4	10000	0.0068	0.0023	0.9525	0.0002	0.0001	0.0002	0.0004	0.0015	0.0056	0.0088	0.0133	0.0062	0.0021	0.	0.	0.	0.	0.	0.	0.
-1.e9	5	2	12	4	50000	0.0457	0.011	0.9099	0.0003	0.	0.0001	0.	0.0005	0.0007	0.003	0.007	0.0107	0.0081	0.0028	0.0002	0.	0.	0.	0.	0.
-1.e9	5	2	12	4	100000	0.1476	0.0228	0.7938	0.0015	0.0006	0.0004	0.	0.0001	0.0006	0.0012	0.0054	0.0098	0.0087	0.006	0.0015	0.	0.	0.	0.	0.
-1.e9	5	2	12	5	1000	0.0012	0.0003	0.9367	0.0003	0.0011	0.0013	0.006	0.0151	0.0184	0.0146	0.005	0.	0.	0.	0.	0.	0.	0.	0.	0.
-1.e9	5	2	12	5	5000	0.0037	0.0015	0.9285	0.	0.0001	0.0002	0.0019	0.0039	0.0099	0.0192	0.0193	0.0099	0.0019	0.	0.	0.	0.	0.	0.	0.
-1.e9	5	2	12	5	10000	0.0083	0.0022	0.9219	0.0001	0.0001	0.	0.0008	0.0022	0.0042	0.0137	0.0226	0.017	0.0069	0.	0.	0.	0.	0.	0.	0.
-10849.559613368654	5	2	12	5	50000	0.0541	0.0154	0.8655	0.0016	0.0004	0.	0.0003	0.0006	0.0008	0.0045	0.0085	0.0195	0.018	0.0096	0.0012	0.	0.	0.	0.	0.
-12762.944962082314	5	2	12	5	100000	0.161	0.0303	0.7441	0.0023	0.001	0.0002	0.0002	0.0003	0.0001	0.0015	0.0053	0.0105	0.0229	0.0152	0.0051	0.	0.	0.	0.	0.
-1.e9	5	2	12	6	1000	0.0016	0.0002	0.9077	0.0003	0.0005	0.0022	0.0076	0.0156	0.0284	0.0255	0.0104	0.	0.	0.	0.	0.	0.	0.	0.	0.
-1.e9	5	2	12	6	5000	0.0065	0.0012	0.9052	0.0002	0.0001	0.0004	0.0016	0.0057	0.01	0.0262	0.0257	0.0155	0.0017	0.	0.	0.	0.	0.	0.	0.
-1.e9	5	2	12	6	10000	0.0108	0.0024	0.8898	0.0002	0.0001	0.0002	0.0011	0.0022	0.0066	0.0172	0.0287	0.0282	0.0125	0.	0.	0.	0.	0.	0.	0.
-10623.447787124884	5	2	12	6	50000	0.0608	0.0174	0.8264	0.0022	0.0008	0.0006	0.0001	0.0005	0.0015	0.0048	0.0102	0.0252	0.0291	0.0169	0.0035	0.	0.	0.	0.	0.
-11744.271483220515	5	2	12	6	100000	0.1632	0.0353	0.7046	0.0034	0.0007	0.0001	0.0004	0.0002	0.0005	0.0023	0.0061	0.017	0.0274	0.0268	0.012	0.	0.	0.	0.	0.
-1.e9	5	2	12	7	1000	0.0016	0.0004	0.8877	0.0001	0.0008	0.002	0.0076	0.0173	0.032	0.0339	0.0166	0.	0.	0.	0.	0.	0.	0.	0.	0.
-1.e9	5	2	12	7	5000	0.004	0.0014	0.8817	0.	0.0002	0.0002	0.0012	0.0052	0.0122	0.0272	0.0372	0.0258	0.0037	0.	0.	0.	0.	0.	0.	0.
-1.e9	5	2	12	7	10000	0.0117	0.0039	0.8779	0.0008	0.0003	0.0001	0.0005	0.0019	0.0071	0.0165	0.0296	0.0339	0.0158	0.	0.	0.	0.	0.	0.	0.
-10749.764741906964	5	2	12	7	50000	0.0677	0.0164	0.803	0.0014	0.0008	0.	0.0001	0.0004	0.0016	0.0035	0.0124	0.0235	0.0388	0.0253	0.0051	0.	0.	0.	0.	0.
-11612.74014061656	5	2	12	7	100000	0.1529	0.0392	0.6885	0.0033	0.0013	0.0002	0.0001	0.0005	0.0005	0.0024	0.0071	0.0202	0.0329	0.0338	0.0171	0.	0.	0.	0.	0.
-1.e9	5	2	12	8	1000	0.001	0.0006	0.8665	0.0006	0.0005	0.003	0.0075	0.0196	0.0373	0.0403	0.0231	0.	0.	0.	0.	0.	0.	0.	0.	0.
-1.e9	5	2	12	8	5000	0.0057	0.0017	0.8615	0.0001	0.0001	0.0008	0.0019	0.0048	0.0109	0.0319	0.0431	0.0323	0.0052	0.	0.	0.	0.	0.	0.	0.
-1.e9	5	2	12	8	10000	0.0125	0.0034	0.8516	0.0003	0.0003	0.0002	0.0001	0.0031	0.0069	0.0197	0.0381	0.0416	0.0222	0.	0.	0.	0.	0.	0.	0.
-10598.48799893986	5	2	12	8	50000	0.0715	0.0214	0.7804	0.0029	0.0004	0.0004	0.0001	0.0006	0.0015	0.0041	0.0115	0.0307	0.0369	0.0322	0.0054	0.	0.	0.	0.	0.
-11379.309819203334	5	2	12	8	100000	0.1616	0.0422	0.6608	0.0039	0.0015	0.0005	0.0006	0.0003	0.0006	0.0026	0.007	0.0222	0.032	0.0431	0.0211	0.	0.	0.	0.	0.
-1.e9	5	2	12	9	1000	0.0014	0.0006	0.8587	0.0003	0.001	0.0024	0.0074	0.0214	0.0379	0.0439	0.025	0.	0.	0.	0.	0.	0.	0.	0.	0.
-1.e9	5	2	12	9	5000	0.0065	0.0017	0.8509	0.0001	0.0003	0.0005	0.0009	0.0035	0.0146	0.0338	0.0465	0.0349	0.0058	0.	0.	0.	0.	0.	0.	0.
-1.e9	5	2	12	9	10000	0.0127	0.0041	0.8453	0.0005	0.0001	0.0003	0.0015	0.0027	0.0073	0.0214	0.0392	0.0401	0.0248	0.	0.	0.	0.	0.	0.	0.
-10313.061121942106	5	2	12	9	50000	0.0738	0.0184	0.7587	0.0018	0.0008	0.0002	0.0002	0.0006	0.0016	0.0049	0.0141	0.0315	0.0454	0.0403	0.0077	0.	0.	0.	0.	0.
-11164.23265036048	5	2	12	9	100000	0.1564	0.041	0.6483	0.0053	0.0018	0.0003	0.0002	0.0004	0.001	0.0027	0.0082	0.0203	0.0403	0.0486	0.0252	0.	0.	0.	0.	0.
-1.e9	5	2	12	10	1000	0.0012	0.	0.8494	0.0007	0.0006	0.0024	0.0072	0.0214	0.0408	0.049	0.0273	0.	0.	0.	0.	0.	0.	0.	0.	0.
-1.e9	5	2	12	10	5000	0.006	0.0021	0.839	0.0005	0.0003	0.001	0.0017	0.0046	0.0156	0.0334	0.0501	0.0386	0.0071	0.	0.	0.	0.	0.	0.	0.
-1.e9	5	2	12	10	10000	0.0116	0.0056	0.8284	0.0005	0.	0.0003	0.0011	0.0027	0.0078	0.0214	0.0396	0.0493	0.0317	0.	0.	0.	0.	0.	0.	0.
-1.e9	5	2	12	10	50000	0.0755	0.0216	0.7495	0.0017	0.0006	0.0003	0.	0.0002	0.0023	0.0053	0.0126	0.0322	0.0479	0.0429	0.0074	0.	0.	0.	0.	0.
-1.e9	5	2	12	10	100000	0.1534	0.0437	0.6523	0.0048	0.0015	0.0007	0.	0.0003	0.0011	0.0022	0.0086	0.02	0.037	0.0462	0.0282	0.	0.	0.	0.	0.
-1.e9	5	2	13	1	1000	0.	0.	1.	0.	0.	0.	0.	0.	0.	0.	0.	0.	0.	0.	0.	0.	0.	0.	0.	0.
-1.e9	5	2	13	1	5000	0.0001	0.	0.9999	0.	0.	0.	0.	0.	0.	0.	0.	0.	0.	0.	0.	0.	0.	0.	0.	0.
-1.e9	5	2	13	1	10000	0.	0.	1.	0.	0.	0.	0.	0.	0.	0.	0.	0.	0.	0.	0.	0.	0.	0.	0.	0.
-1.e9	5	2	13	1	50000	0.0011	0.	0.9989	0.	0.	0.	0.	0.	0.	0.	0.	0.	0.	0.	0.	0.	0.	0.	0.	0.
-1.e9	5	2	13	1	100000	0.0173	0.0002	0.9824	0.	0.	0.	0.	0.	0.	0.	0.0001	0.	0.	0.	0.	0.	0.	0.	0.	0.
-1.e9	5	2	13	2	1000	0.0001	0.	0.999	0.	0.	0.0002	0.0003	0.0004	0.	0.	0.	0.	0.	0.	0.	0.	0.	0.	0.	0.
-1.e9	5	2	13	2	5000	0.0001	0.	0.9994	0.	0.0001	0.	0.0001	0.0002	0.0001	0.	0.	0.	0.	0.	0.	0.	0.	0.	0.	0.
-1.e9	5	2	13	2	10000	0.0005	0.	0.9988	0.	0.	0.	0.	0.0001	0.0003	0.0003	0.	0.	0.	0.	0.	0.	0.	0.	0.	0.
-1.e9	5	2	13	2	50000	0.0075	0.0009	0.9899	0.0002	0.	0.	0.	0.0001	0.0001	0.0006	0.0003	0.0004	0.	0.	0.	0.	0.	0.	0.	0.
-1.e9	5	2	13	2	100000	0.0469	0.0023	0.9503	0.	0.	0.	0.	0.	0.	0.0003	0.0001	0.0001	0.	0.	0.	0.	0.	0.	0.	0.
-1.e9	5	2	13	3	1000	0.0001	0.	0.9933	0.	0.0002	0.0009	0.0013	0.0026	0.0014	0.0002	0.	0.	0.	0.	0.	0.	0.	0.	0.	0.
-1.e9	5	2	13	3	5000	0.0006	0.0001	0.9932	0.	0.	0.0001	0.0003	0.0004	0.0023	0.0026	0.0003	0.0001	0.	0.	0.	0.	0.	0.	0.	0.
-1.e9	5	2	13	3	10000	0.0011	0.0004	0.9923	0.0001	0.	0.	0.0003	0.0008	0.0014	0.0022	0.0013	0.0001	0.	0.	0.	0.	0.	0.	0.	0.
-1.e9	5	2	13	3	50000	0.0175	0.0036	0.9736	0.	0.	0.	0.	0.0001	0.0003	0.0009	0.0015	0.0018	0.0007	0.	0.	0.	0.	0.	0.	0.
-14454.113384241764	5	2	13	3	100000	0.0847	0.0075	0.9014	0.0006	0.0001	0.0001	0.0001	0.0002	0.0001	0.0003	0.0018	0.0017	0.0013	0.0001	0.	0.	0.	0.	0.	0.
-1.e9	5	2	13	4	1000	0.0003	0.0001	0.9785	0.0003	0.0005	0.0011	0.0031	0.0045	0.0078	0.0031	0.0007	0.	0.	0.	0.	0.	0.	0.	0.	0.
-1.e9	5	2	13	4	5000	0.0019	0.0006	0.9777	0.	0.0001	0.0006	0.0005	0.0015	0.0046	0.0064	0.0049	0.0012	0.	0.	0.	0.	0.	0.	0.	0.
-1.e9	5	2	13	4	10000	0.0044	0.0011	0.9707	0.0001	0.	0.0001	0.0003	0.0013	0.0038	0.0063	0.0075	0.0035	0.0009	0.	0.	0.	0.	0.	0.	0.
-1.e9	5	2	13	4	50000	0.0318	0.0066	0.9405	0.0008	0.0002	0.	0.	0.0001	0.0006	0.0015	0.0049	0.0057	0.0049	0.0022	0.0002	0.	0.	0.	0.	0.
-1.e9	5	2	13	4	100000	0.1143	0.0202	0.8419	0.0008	0.0002	0.0002	0.0002	0.	0.	0.0011	0.0032	0.0056	0.0078	0.0038	0.0007	0.	0.	0.	0.	0.
-1.e9	5	2	13	5	1000	0.0003	0.	0.9569	0.0002	0.0006	0.0021	0.0048	0.0081	0.0134	0.0106	0.003	0.	0.	0.	0.	0.	0.	0.	0.	0.
-1.e9	5	2	13	5	5000	0.0024	0.0012	0.9517	0.0002	0.0001	0.0002	0.0008	0.0039	0.0061	0.0136	0.0112	0.0074	0.0012	0.	0.	0.	0.	0.	0.	0.
-1.e9	5	2	13	5	10000	0.0061	0.0023	0.9447	0.0002	0.	0.0002	0.0008	0.0021	0.005	0.0109	0.0138	0.0108	0.0031	0.	0.	0.	0.	0.	0.	0.
-11762.632896849533	5	2	13	5	50000	0.0473	0.0118	0.8969	0.0012	0.0002	0.	0.0001	0.0002	0.0008	0.0021	0.007	0.013	0.0132	0.0054	0.0008	0.	0.	0.	0.	0.
-12284.489174922619	5	2	13	5	100000	0.1382	0.0248	0.7892	0.0025	0.0004	0.0001	0.0001	0.0003	0.0006	0.0011	0.0048	0.011	0.0155	0.0081	0.0033	0.	0.	0.	0.	0.
-1.e9	5	2	13	6	1000	0.0007	0.0001	0.9302	0.0002	0.0005	0.0015	0.0049	0.014	0.0221	0.0173	0.0085	0.	0.	0.	0.	0.	0.	0.	0.	0.
-1.e9	5	2	13	6	5000	0.0042	0.0017	0.9228	0.0001	0.0001	0.0003	0.0009	0.0034	0.0093	0.0193	0.0226	0.0136	0.0017	0.	0.	0.	0.	0.	0.	0.
-1.e9	5	2	13	6	10000	0.0084	0.0026	0.918	0.0004	0.0002	0.0003	0.0004	0.0015	0.0062	0.0144	0.0222	0.0173	0.0081	0.	0.	0.	0.	0.	0.	0.
-11077.395336080926	5	2	13	6	50000	0.0537	0.0158	0.8535	0.0018	0.	0.0001	0.0001	0.0003	0.0013	0.003	0.0103	0.02	0.0228	0.0153	0.002	0.	0.	0.	0.	0.
-1.e9	5	2	13	6	100000	0.139	0.0294	0.7541	0.0028	0.0006	0.0001	0.	0.0005	0.0007	0.0019	0.0062	0.0145	0.0219	0.0188	0.0095	0.	0.	0.	0.	0.
-1.e9	5	2	13	7	1000	0.0008	0.0002	0.9046	0.0002	0.0011	0.0018	0.0074	0.0146	0.0263	0.0286	0.0144	0.	0.	0.	0.	0.	0.	0.	0.	0.
-1.e9	5	2	13	7	5000	0.0049	0.0011	0.9007	0.0004	0.0001	0.0004	0.0012	0.0038	0.0108	0.0256	0.028	0.0198	0.0032	0.	0.	0.	0.	0.	0.	0.
-1.e9	5	2	13	7	10000	0.0104	0.0024	0.8911	0.0004	0.0002	0.0001	0.0005	0.0021	0.0056	0.0169	0.0284	0.0272	0.0147	0.	0.	0.	0.	0.	0.	0.
-11349.157290137979	5	2	13	7	50000	0.0605	0.0156	0.827	0.0018	0.0003	0.0001	0.0001	0.0001	0.0006	0.0048	0.0115	0.023	0.0294	0.0222	0.003	0.	0.	0.	0.	0.
-11449.204381897871	5	2	13	7	100000	0.1506	0.0319	0.7182	0.0024	0.0009	0.0003	0.0003	0.0003	0.0011	0.0019	0.0061	0.0176	0.0261	0.0277	0.0146	0.	0.	0.	0.	0.
-1.e9	5	2	13	8	1000	0.0005	0.0003	0.8825	0.0001	0.0011	0.0026	0.0065	0.0164	0.0341	0.0363	0.0196	0.	0.	0.	0.	0.	0.	0.	0.	0.
-1.e9	5	2	13	8	5000	0.0054	0.0015	0.8808	0.0004	0.0001	0.0006	0.0012	0.0033	0.0122	0.0257	0.0366	0.0279	0.0043	0.	0.	0.	0.	0.	0.	0.
-1.e9	5	2	13	8	10000	0.0099	0.004	0.8775	0.0004	0.0003	0.0002	0.0004	0.002	0.0058	0.0167	0.0311	0.0324	0.0193	0.	0.	0.	0.	0.	0.	0.
-10473.358174360043	5	2	13	8	50000	0.0652	0.0174	0.8051	0.0015	0.0007	0.0002	0.0002	0.0006	0.0014	0.0045	0.013	0.0248	0.0351	0.026	0.0043	0.	0.	0.	0.	0.
-11524.93578479605	5	2	13	8	100000	0.1523	0.0386	0.6879	0.0039	0.0009	0.0003	0.0004	0.0004	0.0005	0.0023	0.007	0.0188	0.0343	0.0357	0.0167	0.	0.	0.	0.	0.
-1.e9	5	2	13	9	1000	0.0016	0.0005	0.8698	0.0001	0.0003	0.0019	0.0077	0.0169	0.0342	0.0417	0.0253	0.	0.	0.	0.	0.	0.	0.	0.	0.
-1.e9	5	2	13	9	5000	0.005	0.0014	0.8679	0.0001	0.0002	0.0007	0.0016	0.0043	0.0132	0.0293	0.0403	0.0302	0.0058	0.	0.	0.	0.	0.	0.	0.
-1.e9	5	2	13	9	10000	0.0107	0.0035	0.8577	0.0003	0.0002	0.0004	0.0008	0.0043	0.0057	0.0158	0.0376	0.043	0.02	0.	0.	0.	0.	0.	0.	0.
-1.e9	5	2	13	9	50000	0.0669	0.0188	0.789	0.0023	0.0007	0.0003	0.	0.0001	0.0018	0.0046	0.0113	0.027	0.0381	0.0326	0.0065	0.	0.	0.	0.	0.
-11713.473091972053	5	2	13	9	100000	0.1537	0.0402	0.6767	0.0029	0.0007	0.0002	0.0002	0.0003	0.0009	0.0015	0.0059	0.0187	0.0346	0.0404	0.0231	0.	0.	0.	0.	0.
-1.e9	5	2	13	10	1000	0.0009	0.0005	0.8547	0.0006	0.0008	0.0024	0.0079	0.0198	0.0369	0.0498	0.0257	0.	0.	0.	0.	0.	0.	0.	0.	0.
-1.e9	5	2	13	10	5000	0.0065	0.002	0.8519	0.0002	0.0002	0.0006	0.0017	0.005	0.0114	0.0339	0.0447	0.0376	0.0043	0.	0.	0.	0.	0.	0.	0.
-1.e9	5	2	13	10	10000	0.0143	0.0036	0.8397	0.0006	0.0006	0.0002	0.0011	0.0024	0.0062	0.0213	0.0413	0.0427	0.026	0.	0.	0.	0.	0.	0.	0.
-10171.316002812113	5	2	13	10	50000	0.0663	0.0231	0.7692	0.0022	0.001	0.0002	0.0002	0.0009	0.0024	0.0044	0.0118	0.0299	0.0471	0.0349	0.0064	0.	0.	0.	0.	0.
-10991.5834514634	5	2	13	10	100000	0.1473	0.0413	0.667	0.0035	0.0014	0.0011	0.0001	0.0008	0.0014	0.0025	0.0087	0.0169	0.0365	0.0433	0.0282	0.	0.	0.	0.	0.
-1.e9	5	2	14	1	1000	0.	0.	1.	0.	0.	0.	0.	0.	0.	0.	0.	0.	0.	0.	0.	0.	0.	0.	0.	0.
-1.e9	5	2	14	1	5000	0.	0.	1.	0.	0.	0.	0.	0.	0.	0.	0.	0.	0.	0.	0.	0.	0.	0.	0.	0.
-1.e9	5	2	14	1	10000	0.	0.	1.	0.	0.	0.	0.	0.	0.	0.	0.	0.	0.	0.	0.	0.	0.	0.	0.	0.
-1.e9	5	2	14	1	50000	0.0003	0.	0.9997	0.	0.	0.	0.	0.	0.	0.	0.	0.	0.	0.	0.	0.	0.	0.	0.	0.
-1.e9	5	2	14	1	100000	0.0065	0.	0.9935	0.	0.	0.	0.	0.	0.	0.	0.	0.	0.	0.	0.	0.	0.	0.	0.	0.
-1.e9	5	2	14	2	1000	0.	0.	0.9998	0.	0.	0.0001	0.0001	0.	0.	0.	0.	0.	0.	0.	0.	0.	0.	0.	0.	0.
-1.e9	5	2	14	2	5000	0.0002	0.	0.9996	0.	0.	0.	0.0002	0.	0.	0.	0.	0.	0.	0.	0.	0.	0.	0.	0.	0.
-1.e9	5	2	14	2	10000	0.0001	0.	0.9997	0.	0.	0.	0.	0.0001	0.	0.0001	0.	0.	0.	0.	0.	0.	0.	0.	0.	0.
-1.e9	5	2	14	2	50000	0.0024	0.	0.9975	0.	0.	0.	0.	0.	0.	0.0001	0.	0.	0.	0.	0.	0.	0.	0.	0.	0.
-1.e9	5	2	14	2	100000	0.0228	0.0011	0.976	0.	0.	0.	0.	0.	0.	0.	0.	0.	0.0001	0.	0.	0.	0.	0.	0.	0.
-1.e9	5	2	14	3	1000	0.	0.	0.9974	0.	0.0003	0.0003	0.0007	0.001	0.0003	0.	0.	0.	0.	0.	0.	0.	0.	0.	0.	0.
-1.e9	5	2	14	3	5000	0.0002	0.	0.9976	0.	0.	0.0001	0.0001	0.0005	0.0004	0.0008	0.0003	0.	0.	0.	0.	0.	0.	0.	0.	0.
-1.e9	5	2	14	3	10000	0.0009	0.0004	0.9955	0.	0.	0.0002	0.0001	0.0003	0.001	0.0011	0.0004	0.0001	0.	0.	0.	0.	0.	0.	0.	0.
-1.e9	5	2	14	3	50000	0.0119	0.0015	0.9826	0.0001	0.	0.	0.0002	0.	0.0001	0.0005	0.001	0.0018	0.0002	0.0001	0.	0.	0.	0.	0.	0.
-1.e9	5	2	14	3	100000	0.0541	0.0042	0.9391	0.	0.	0.	0.	0.	0.0001	0.0003	0.0003	0.0008	0.001	0.0001	0.	0.	0.	0.	0.	0.
-1.e9	5	2	14	4	1000	0.0005	0.	0.9861	0.	0.0002	0.0009	0.0025	0.0044	0.0033	0.0017	0.0004	0.	0.	0.	0.	0.	0.	0.	0.	0.
-1.e9	5	2	14	4	5000	0.002	0.0003	0.9843	0.0001	0.0001	0.0001	0.0005	0.0015	0.0033	0.0043	0.0029	0.0004	0.0002	0.	0.	0.	0.	0.	0.	0.
-1.e9	5	2	14	4	10000	0.0024	0.0006	0.9821	0.0001	0.	0.0001	0.0001	0.0009	0.0021	0.0041	0.005	0.0022	0.0003	0.	0.	0.	0.	0.	0.	0.
-13154.380276753818	5	2	14	4	50000	0.025	0.0058	0.9582	0.0002	0.0002	0.	0.0001	0.0001	0.0004	0.0009	0.0031	0.0032	0.002	0.0005	0.0003	0.	0.	0.	0.	0.
-1.e9	5	2	14	4	100000	0.0883	0.0121	0.8845	0.001	0.0003	0.0002	0.	0.	0.0001	0.0009	0.0017	0.0044	0.004	0.0021	0.0004	0.	0.	0.	0.	0.
-1.e9	5	2	14	5	1000	0.0007	0.0001	0.9684	0.0002	0.0004	0.0009	0.0033	0.0055	0.0106	0.0068	0.0031	0.	0.	0.	0.	0.	0.	0.	0.	0.
-1.e9	5	2	14	5	5000	0.0027	0.0004	0.9666	0.0002	0.0002	0.0001	0.0007	0.0017	0.0052	0.0099	0.008	0.0038	0.0005	0.	0.	0.	0.	0.	0.	0.
-1.e9	5	2	14	5	10000	0.0063	0.0013	0.9556	0.0005	0.	0.0001	0.0004	0.001	0.0036	0.009	0.0105	0.0091	0.0026	0.	0.	0.	0.	0.	0.	0.
-1.e9	5	2	14	5	50000	0.037	0.009	0.9187	0.0011	0.	0.0001	0.	0.0001	0.0008	0.0022	0.0059	0.0111	0.0084	0.0051	0.0005	0.	0.	0.	0.	0.
-1.e9	5	2	14	5	100000	0.1118	0.0215	0.8322	0.0015	0.0006	0.0003	0.	0.0003	0.0005	0.0013	0.0032	0.0078	0.009	0.0076	0.0024	0.	0.	0.	0.	0.
-1.e9	5	2	14	6	1000	0.0008	0.0001	0.9399	0.0003	0.0005	0.0012	0.0042	0.0112	0.0193	0.0152	0.0073	0.	0.	0.	0.	0.	0.	0.	0.	0.
-1.e9	5	2	14	6	5000	0.0032	0.0012	0.941	0.	0.	0.0005	0.0012	0.0031	0.0069	0.014	0.0181	0.0095	0.0013	0.	0.	0.	0.	0.	0.	0.
-1.e9	5	2	14	6	10000	0.0079	0.0026	0.9327	0.0002	0.	0.0002	0.0005	0.0021	0.0045	0.009	0.0173	0.0169	0.0061	0.	0.	0.	0.	0.	0.	0.
-1.e9	5	2	14	6	50000	0.0487	0.0115	0.8798	0.0015	0.0005	0.0003	0.	0.0005	0.0013	0.0026	0.0086	0.0162	0.0179	0.0095	0.0011	0.	0.	0.	0.	0.
-1.e9	5	2	14	6	100000	0.1262	0.028	0.7869	0.0023	0.0008	0.0003	0.	0.0002	0.0006	0.0013	0.0039	0.0109	0.0193	0.0143	0.005	0.	0.	0.	0.	0.
-1.e9	5	2	14	7	1000	0.0016	0.0003	0.9182	0.0003	0.0007	0.0019	0.0056	0.0142	0.0226	0.0237	0.0109	0.	0.	0.	0.	0.	0.	0.	0.	0.
-1.e9	5	2	14	7	5000	0.0046	0.0012	0.9144	0.0001	0.	0.0003	0.0009	0.004	0.01	0.0185	0.0249	0.018	0.0031	0.	0.	0.	0.	0.	0.	0.
-1.e9	5	2	14	7	10000	0.0092	0.0021	0.9094	0.0002	0.	0.	0.0006	0.0017	0.0064	0.0133	0.0242	0.0217	0.0112	0.	0.	0.	0.	0.	0.	0.
-10606.333233710502	5	2	14	7	50000	0.0508	0.013	0.8537	0.0014	0.0004	0.0007	0.0002	0.0005	0.0016	0.0046	0.0092	0.0178	0.0281	0.0156	0.0024	0.	0.	0.	0.	0.
-11772.154150269269	5	2	14	7	100000	0.1347	0.0293	0.7489	0.0018	0.0008	0.0002	0.0003	0.0001	0.0007	0.0023	0.0071	0.0131	0.0236	0.0231	0.014	0.	0.	0.	0.	0.
-1.e9	5	2	14	8	1000	0.0006	0.0001	0.9048	0.0001	0.001	0.0013	0.0055	0.0167	0.0271	0.0282	0.0146	0.	0.	0.	0.	0.	0.	0.	0.	0.
-1.e9	5	2	14	8	5000	0.005	0.0013	0.8919	0.0003	0.0001	0.0007	0.0011	0.0044	0.0115	0.0228	0.0327	0.0254	0.0028	0.	0.	0.	0.	0.	0.	0.
-1.e9	5	2	14	8	10000	0.0099	0.0023	0.8802	0.0003	0.0002	0.0001	0.0009	0.0019	0.0075	0.0162	0.0318	0.0309	0.0178	0.	0.	0.	0.	0.	0.	0.
-10409.757120246803	5	2	14	8	50000	0.0587	0.0163	0.8269	0.0021	0.0005	0.0002	0.0004	0.0009	0.0013	0.0043	0.0116	0.0213	0.029	0.0236	0.0029	0.	0.	0.	0.	0.
-11813.240769924294	5	2	14	8	100000	0.1349	0.0369	0.719	0.0039	0.0007	0.0003	0.0003	0.0001	0.0005	0.0027	0.0068	0.017	0.0298	0.031	0.0161	0.	0.	0.	0.	0.
-1.e9	5	2	14	9	1000	0.0012	0.0002	0.8822	0.0004	0.0011	0.002	0.007	0.018	0.0323	0.0364	0.0192	0.	0.	0.	0.	0.	0.	0.	0.	0.
-1.e9	5	2	14	9	5000	0.0055	0.0014	0.8788	0.	0.0001	0.0003	0.0015	0.0049	0.0126	0.0255	0.0346	0.0302	0.0046	0.	0.	0.	0.	0.	0.	0.
-1.e9	5	2	14	9	10000	0.0129	0.0039	0.8673	0.0005	0.0001	0.0002	0.0008	0.0012	0.007	0.0174	0.035	0.0344	0.0193	0.	0.	0.	0.	0.	0.	0.
-10909.30500235474	5	2	14	9	50000	0.0642	0.0164	0.7973	0.0015	0.0011	0.0001	0.0001	0.0007	0.0009	0.0037	0.0095	0.0289	0.0389	0.0319	0.0048	0.	0.	0.	0.	0.
-11343.80781792134	5	2	14	9	100000	0.1359	0.0346	0.7047	0.0037	0.0008	0.0003	0.0003	0.0003	0.0009	0.0025	0.0067	0.0191	0.0335	0.0365	0.0202	0.	0.	0.	0.	0.
-1.e9	5	2	14	10	1000	0.0008	0.0005	0.8644	0.0004	0.0007	0.0022	0.0072	0.019	0.0385	0.0418	0.0245	0.	0.	0.	0.	0.	0.	0.	0.	0.
-1.e9	5	2	14	10	5000	0.0064	0.002	0.8609	0.0001	0.0001	0.0006	0.0017	0.0043	0.0132	0.0316	0.0386	0.0368	0.0037	0.	0.	0.	0.	0.	0.	0.
-1.e9	5	2	14	10	10000	0.0108	0.0042	0.8495	0.0007	0.0002	0.0002	0.0007	0.0029	0.0065	0.0194	0.036	0.0423	0.0266	0.	0.	0.	0.	0.	0.	0.
-10342.539426649262	5	2	14	10	50000	0.0665	0.0188	0.7788	0.0017	0.0006	0.	0.0002	0.0007	0.0017	0.0043	0.0134	0.0307	0.0434	0.0337	0.0055	0.	0.	0.	0.	0.
-11450.89302248494	5	2	14	10	100000	0.1505	0.0383	0.6708	0.0037	0.0011	0.0006	0.0001	0.0003	0.0012	0.0019	0.0077	0.02	0.035	0.0434	0.0254	0.	0.	0.	0.	0.
-1.e9	5	2	15	1	1000	0.	0.	1.	0.	0.	0.	0.	0.	0.	0.	0.	0.	0.	0.	0.	0.	0.	0.	0.	0.
-1.e9	5	2	15	1	5000	0.	0.	1.	0.	0.	0.	0.	0.	0.	0.	0.	0.	0.	0.	0.	0.	0.	0.	0.	0.
-1.e9	5	2	15	1	10000	0.	0.	1.	0.	0.	0.	0.	0.	0.	0.	0.	0.	0.	0.	0.	0.	0.	0.	0.	0.
-1.e9	5	2	15	1	50000	0.	0.	1.	0.	0.	0.	0.	0.	0.	0.	0.	0.	0.	0.	0.	0.	0.	0.	0.	0.
-1.e9	5	2	15	1	100000	0.0016	0.	0.9984	0.	0.	0.	0.	0.	0.	0.	0.	0.	0.	0.	0.	0.	0.	0.	0.	0.
-1.e9	5	2	15	2	1000	0.	0.	1.	0.	0.	0.	0.	0.	0.	0.	0.	0.	0.	0.	0.	0.	0.	0.	0.	0.
-1.e9	5	2	15	2	5000	0.	0.	0.9999	0.	0.	0.	0.	0.0001	0.	0.	0.	0.	0.	0.	0.	0.	0.	0.	0.	0.
-1.e9	5	2	15	2	10000	0.	0.	1.	0.	0.	0.	0.	0.	0.	0.	0.	0.	0.	0.	0.	0.	0.	0.	0.	0.
-1.e9	5	2	15	2	50000	0.0011	0.	0.9987	0.0001	0.	0.	0.	0.	0.	0.	0.0001	0.	0.	0.	0.	0.	0.	0.	0.	0.
-1.e9	5	2	15	2	100000	0.0091	0.0003	0.9906	0.	0.	0.	0.	0.	0.	0.	0.	0.	0.	0.	0.	0.	0.	0.	0.	0.
-1.e9	5	2	15	3	1000	0.0001	0.	0.9986	0.	0.0001	0.0001	0.0002	0.0003	0.0006	0.	0.	0.	0.	0.	0.	0.	0.	0.	0.	0.
-1.e9	5	2	15	3	5000	0.0004	0.	0.9984	0.0001	0.	0.	0.0001	0.0001	0.0003	0.0006	0.	0.	0.	0.	0.	0.	0.	0.	0.	0.
-1.e9	5	2	15	3	10000	0.0006	0.	0.9985	0.0001	0.	0.	0.0001	0.	0.0003	0.0002	0.0002	0.	0.	0.	0.	0.	0.	0.	0.	0.
-1.e9	5	2	15	3	50000	0.0063	0.0004	0.9925	0.0001	0.0001	0.	0.	0.	0.	0.0001	0.0001	0.0003	0.0001	0.	0.	0.	0.	0.	0.	0.
-1.e9	5	2	15	3	100000	0.0305	0.0026	0.9657	0.	0.	0.0001	0.	0.	0.	0.0001	0.0002	0.0006	0.0002	0.	0.	0.	0.	0.	0.	0.
-1.e9	5	2	15	4	1000	0.	0.	0.9926	0.0002	0.0002	0.0006	0.0012	0.0026	0.0018	0.0008	0.	0.	0.	0.	0.	0.	0.	0.	0.	0.
-1.e9	5	2	15	4	5000	0.0005	0.	0.9922	0.	0.	0.0001	0.0004	0.0007	0.0019	0.002	0.0018	0.0004	0.	0.	0.	0.	0.	0.	0.	0.
-1.e9	5	2	15	4	10000	0.0022	0.0005	0.9889	0.	0.0001	0.0001	0.0002	0.0007	0.0013	0.0031	0.0019	0.0008	0.0002	0.	0.	0.	0.	0.	0.	0.
-1.e9	5	2	15	4	50000	0.016	0.0038	0.9723	0.0001	0.0001	0.	0.	0.0001	0.0003	0.001	0.0017	0.0028	0.0014	0.0004	0.	0.	0.	0.	0.	0.
-1.e9	5	2	15	4	100000	0.06	0.007	0.925	0.0006	0.0001	0.	0.	0.0001	0.0001	0.0007	0.0013	0.0023	0.0023	0.0005	0.	0.	0.	0.	0.	0.
-1.e9	5	2	15	5	1000	0.0005	0.	0.9774	0.0002	0.0001	0.0013	0.0023	0.0048	0.0066	0.0049	0.0019	0.	0.	0.	0.	0.	0.	0.	0.	0.
-1.e9	5	2	15	5	5000	0.0026	0.0003	0.9735	0.	0.0003	0.0002	0.0001	0.0012	0.0051	0.0084	0.0055	0.0027	0.0001	0.	0.	0.	0.	0.	0.	0.
-1.e9	5	2	15	5	10000	0.0029	0.0016	0.9739	0.0001	0.0001	0.	0.0005	0.0004	0.0025	0.0043	0.0079	0.004	0.0018	0.	0.	0.	0.	0.	0.	0.
-12356.541118593806	5	2	15	5	50000	0.0299	0.0056	0.9422	0.0005	0.0002	0.	0.0001	0.0002	0.0004	0.0024	0.0031	0.0073	0.0048	0.003	0.0003	0.	0.	0.	0.	0.
-13354.032997069828	5	2	15	5	100000	0.0908	0.0153	0.8691	0.0008	0.0005	0.0001	0.0001	0.0002	0.0001	0.0014	0.0024	0.0052	0.0082	0.0046	0.0012	0.	0.	0.	0.	0.
-1.e9	5	2	15	6	1000	0.0004	0.0002	0.9592	0.	0.0003	0.0011	0.0041	0.0082	0.0112	0.0113	0.004	0.	0.	0.	0.	0.	0.	0.	0.	0.
-1.e9	5	2	15	6	5000	0.0029	0.0013	0.9528	0.0003	0.	0.0002	0.0008	0.0033	0.0062	0.0123	0.0103	0.0089	0.0007	0.	0.	0.	0.	0.	0.	0.
-1.e9	5	2	15	6	10000	0.0056	0.0016	0.9485	0.0001	0.0001	0.0001	0.0007	0.0014	0.0037	0.0081	0.0138	0.0113	0.005	0.	0.	0.	0.	0.	0.	0.
-1.e9	5	2	15	6	50000	0.0364	0.0097	0.9105	0.0006	0.0004	0.0003	0.0002	0.	0.0005	0.0023	0.0053	0.0125	0.0135	0.0072	0.0006	0.	0.	0.	0.	0.
-1.e9	5	2	15	6	100000	0.1044	0.0219	0.8267	0.0013	0.0006	0.0002	0.	0.	0.0006	0.0008	0.0037	0.0087	0.0141	0.0118	0.0052	0.	0.	0.	0.	0.
-1.e9	5	2	15	7	1000	0.0007	0.0003	0.9305	0.0001	0.0005	0.0026	0.0031	0.0137	0.0208	0.0188	0.0089	0.	0.	0.	0.	0.	0.	0.	0.	0.
-1.e9	5	2	15	7	5000	0.0034	0.0009	0.9316	0.0001	0.0002	0.0001	0.0011	0.0022	0.0079	0.0169	0.0188	0.0149	0.0019	0.	0.	0.	0.	0.	0.	0.
-1.e9	5	2	15	7	10000	0.0072	0.0031	0.9244	0.0004	0.0002	0.0002	0.0005	0.0013	0.0046	0.0131	0.0193	0.0167	0.009	0.	0.	0.	0.	0.	0.	0.
-11186.626933717384	5	2	15	7	50000	0.0472	0.0129	0.8722	0.0014	0.0003	0.0002	0.0002	0.0003	0.0009	0.0032	0.0089	0.0168	0.0196	0.014	0.0019	0.	0.	0.	0.	0.
-11908.882906640896	5	2	15	7	100000	0.12	0.029	0.7824	0.0023	0.0007	0.	0.0002	0.0004	0.0007	0.0015	0.0046	0.0111	0.0191	0.0186	0.0094	0.	0.	0.	0.	0.
-1.e9	5	2	15	8	1000	0.0006	0.0005	0.9154	0.0002	0.0011	0.0013	0.0046	0.0139	0.0218	0.027	0.0136	0.	0.	0.	0.	0.	0.	0.	0.	0.
-1.e9	5	2	15	8	5000	0.0038	0.0011	0.9066	0.0001	0.0003	0.0002	0.0016	0.0033	0.0078	0.0239	0.0283	0.0191	0.0039	0.	0.	0.	0.	0.	0.	0.
-1.e9	5	2	15	8	10000	0.0093	0.0025	0.9017	0.0006	0.0001	0.0004	0.0004	0.0022	0.0054	0.013	0.0265	0.0263	0.0116	0.	0.	0.	0.	0.	0.	0.
-10700.920578156016	5	2	15	8	50000	0.0553	0.0148	0.8409	0.0017	0.0009	0.0001	0.0002	0.0003	0.0017	0.0038	0.0112	0.0233	0.0268	0.017	0.002	0.	0.	0.	0.	0.
-11768.90470455164	5	2	15	8	100000	0.1336	0.033	0.747	0.0023	0.0007	0.0005	0.0001	0.0004	0.0007	0.0019	0.0056	0.0144	0.0227	0.0254	0.0117	0.	0.	0.	0.	0.
-1.e9	5	2	15	9	1000	0.0006	0.0004	0.8998	0.0002	0.0006	0.0019	0.0063	0.0133	0.0292	0.0309	0.0168	0.	0.	0.	0.	0.	0.	0.	0.	0.
-1.e9	5	2	15	9	5000	0.0046	0.0011	0.8905	0.0002	0.0002	0.0001	0.0013	0.0048	0.0107	0.0245	0.0319	0.0255	0.0046	0.	0.	0.	0.	0.	0.	0.
-1.e9	5	2	15	9	10000	0.0102	0.0036	0.8801	0.0003	0.	0.0002	0.0008	0.002	0.0057	0.0158	0.0294	0.0329	0.019	0.	0.	0.	0.	0.	0.	0.
-1.e9	5	2	15	9	50000	0.0579	0.0166	0.8177	0.0019	0.0004	0.0002	0.	0.0005	0.0012	0.0038	0.0111	0.0232	0.0326	0.0293	0.0036	0.	0.	0.	0.	0.
-11713.582611865173	5	2	15	9	100000	0.1386	0.0352	0.7214	0.0028	0.0011	0.0001	0.0005	0.0001	0.0007	0.0025	0.0057	0.0163	0.0275	0.0296	0.0179	0.	0.	0.	0.	0.
-1.e9	5	2	15	10	1000	0.0009	0.0003	0.882	0.0004	0.0008	0.0023	0.0054	0.0149	0.0323	0.0408	0.0199	0.	0.	0.	0.	0.	0.	0.	0.	0.
-1.e9	5	2	15	10	5000	0.0047	0.0022	0.8767	0.0001	0.0002	0.0003	0.0014	0.0034	0.0119	0.0248	0.0399	0.0295	0.0049	0.	0.	0.	0.	0.	0.	0.
-1.e9	5	2	15	10	10000	0.0101	0.0042	0.8603	0.0004	0.0001	0.	0.0008	0.0024	0.0073	0.0173	0.0362	0.0386	0.0223	0.	0.	0.	0.	0.	0.	0.
-10691.421232303102	5	2	15	10	50000	0.059	0.0184	0.7982	0.0018	0.0005	0.	0.0003	0.0004	0.0008	0.0053	0.0117	0.0274	0.039	0.0318	0.0054	0.	0.	0.	0.	0.
-11520.090577793502	5	2	15	10	100000	0.1456	0.0366	0.6914	0.0031	0.0013	0.0005	0.0007	0.0001	0.0011	0.0022	0.0061	0.0163	0.0325	0.0406	0.0219	0.	0.	0.	0.	0.
-1.e9	5	3	5	1	1000	0.0036	0.0014	0.5828	0.0005	0.0035	0.0106	0.0306	0.0954	0.2269	0.0447	0.	0.	0.	0.	0.	0.	0.	0.	0.	0.
-1.e9	5	3	5	1	5000	0.0206	0.0065	0.5688	0.0012	0.0012	0.0016	0.0053	0.0207	0.0579	0.1837	0.1313	0.0012	0.	0.	0.	0.	0.	0.	0.	0.
-1.e9	5	3	5	1	10000	0.0407	0.0119	0.5336	0.0014	0.0003	0.0009	0.0022	0.0097	0.0322	0.096	0.2237	0.0474	0.	0.	0.	0.	0.	0.	0.	0.
-7842.4979920004	5	3	5	1	50000	0.2075	0.0597	0.3076	0.0054	0.0024	0.0012	0.0008	0.0018	0.0063	0.021	0.0628	0.1868	0.1348	0.0019	0.	0.	0.	0.	0.	0.
-8971.02592083176	5	3	5	1	100000	0.3438	0.1333	0.1044	0.0117	0.0046	0.0007	0.0005	0.0013	0.0036	0.0099	0.026	0.0954	0.2181	0.0466	0.0001	0.	0.	0.	0.	0.
-1.e9	5	3	5	2	1000	0.004	0.0011	0.567	0.0007	0.0021	0.0067	0.0271	0.0782	0.1743	0.1189	0.0199	0.	0.	0.	0.	0.	0.	0.	0.	0.
-1.e9	5	3	5	2	5000	0.0173	0.0063	0.551	0.0006	0.0005	0.0015	0.0036	0.0177	0.0477	0.1372	0.1683	0.0453	0.003	0.	0.	0.	0.	0.	0.	0.
-1.e9	5	3	5	2	10000	0.0369	0.0097	0.5268	0.0014	0.0007	0.0011	0.0023	0.0076	0.0277	0.0767	0.1743	0.1159	0.0189	0.	0.	0.	0.	0.	0.	0.
-8301.393853137502	5	3	5	2	50000	0.188	0.0616	0.3309	0.0071	0.0019	0.001	0.001	0.001	0.0054	0.0151	0.0483	0.1305	0.1626	0.0431	0.0025	0.	0.	0.	0.	0.
-9199.510898272003	5	3	5	2	100000	0.3022	0.1179	0.139	0.0106	0.004	0.0012	0.0009	0.0008	0.003	0.0081	0.0276	0.0778	0.1726	0.1159	0.0184	0.	0.	0.	0.	0.
-1.e9	5	3	5	3	1000	0.003	0.0006	0.5879	0.0004	0.002	0.0069	0.0213	0.0625	0.1384	0.1306	0.0464	0.	0.	0.	0.	0.	0.	0.	0.	0.
-1.e9	5	3	5	3	5000	0.0166	0.0043	0.5665	0.0005	0.0005	0.0022	0.0047	0.0155	0.04	0.1112	0.1521	0.0766	0.0093	0.	0.	0.	0.	0.	0.	0.
-1.e9	5	3	5	3	10000	0.0345	0.0096	0.542	0.0006	0.0004	0.0009	0.0023	0.0054	0.022	0.0662	0.1428	0.1282	0.0451	0.	0.	0.	0.	0.	0.	0.
-8454.76124311257	5	3	5	3	50000	0.1629	0.0521	0.3673	0.0049	0.0014	0.0006	0.0006	0.0011	0.005	0.0151	0.0404	0.1122	0.1478	0.0785	0.0101	0.	0.	0.	0.	0.
-9414.57402782178	5	3	5	3	100000	0.2754	0.1043	0.1933	0.0116	0.0025	0.0006	0.0006	0.0009	0.0031	0.0068	0.021	0.068	0.1361	0.1284	0.0474	0.	0.	0.	0.	0.
-1.e9	5	3	5	4	1000	0.0025	0.0006	0.6114	0.0005	0.0023	0.0059	0.0207	0.0516	0.1153	0.127	0.0622	0.	0.	0.	0.	0.	0.	0.	0.	0.
-1.e9	5	3	5	4	5000	0.014	0.0052	0.5899	0.0006	0.0003	0.0013	0.0038	0.0125	0.0385	0.0897	0.1354	0.093	0.0158	0.	0.	0.	0.	0.	0.	0.
-1.e9	5	3	5	4	10000	0.0291	0.0081	0.5776	0.0014	0.0001	0.0005	0.0023	0.0057	0.0185	0.0577	0.1146	0.1283	0.0561	0.	0.	0.	0.	0.	0.	0.
-8639.541384309861	5	3	5	4	50000	0.136	0.0474	0.4147	0.004	0.0012	0.0005	0.0004	0.001	0.0041	0.0147	0.0411	0.0933	0.1338	0.0938	0.014	0.	0.	0.	0.	0.
-9760.10500391757	5	3	5	4	100000	0.2504	0.0857	0.257	0.0086	0.0031	0.0007	0.0002	0.0006	0.0029	0.0066	0.0177	0.061	0.1153	0.1263	0.0639	0.	0.	0.	0.	0.
-1.e9	5	3	5	5	1000	0.0027	0.0017	0.6339	0.0008	0.0022	0.0051	0.0175	0.0522	0.1009	0.1183	0.0647	0.	0.	0.	0.	0.	0.	0.	0.	0.
-1.e9	5	3	5	5	5000	0.0152	0.0042	0.6116	0.001	0.0005	0.0019	0.0033	0.0101	0.0345	0.0877	0.1277	0.0909	0.0114	0.	0.	0.	0.	0.	0.	0.
-1.e9	5	3	5	5	10000	0.026	0.0082	0.6074	0.0003	0.0003	0.0005	0.002	0.0056	0.0172	0.05	0.1003	0.1194	0.0628	0.	0.	0.	0.	0.	0.	0.
-8723.104988110179	5	3	5	5	50000	0.1282	0.0386	0.457	0.0042	0.0013	0.0006	0.0011	0.0008	0.0043	0.011	0.0394	0.0829	0.1224	0.0941	0.0141	0.	0.	0.	0.	0.
-9799.781858287632	5	3	5	5	100000	0.2318	0.0816	0.3121	0.0072	0.0023	0.0009	0.0004	0.0008	0.002	0.0062	0.0189	0.0494	0.0967	0.1241	0.0656	0.	0.	0.	0.	0.
-1.e9	5	3	5	6	1000	0.002	0.0006	0.6673	0.0007	0.0015	0.0049	0.0171	0.0451	0.085	0.1098	0.066	0.	0.	0.	0.	0.	0.	0.	0.	0.
-1.e9	5	3	5	6	5000	0.0122	0.0034	0.6461	0.0007	0.0002	0.0018	0.0027	0.0112	0.0284	0.0766	0.1129	0.0869	0.0169	0.	0.	0.	0.	0.	0.	0.
-1.e9	5	3	5	6	10000	0.0251	0.0079	0.6321	0.0009	0.0006	0.0004	0.0021	0.0051	0.0148	0.0469	0.0841	0.1118	0.0682	0.	0.	0.	0.	0.	0.	0.
-8982.033721873566	5	3	5	6	50000	0.1178	0.0372	0.513	0.0029	0.0012	0.0003	0.0003	0.0015	0.0036	0.0097	0.0308	0.0729	0.1079	0.0848	0.0161	0.	0.	0.	0.	0.
-10304.26185293457	5	3	5	6	100000	0.213	0.0708	0.3639	0.0069	0.0031	0.0006	0.0002	0.0006	0.0019	0.0038	0.0158	0.0454	0.0928	0.1161	0.0651	0.	0.	0.	0.	0.
-1.e9	5	3	5	7	1000	0.0018	0.0008	0.6861	0.0004	0.0011	0.006	0.0176	0.0398	0.08	0.1039	0.0625	0.	0.	0.	0.	0.	0.	0.	0.	0.
-1.e9	5	3	5	7	5000	0.0106	0.0036	0.679	0.0003	0.0003	0.0008	0.0024	0.0085	0.0267	0.0635	0.1069	0.0828	0.0146	0.	0.	0.	0.	0.	0.	0.
-1.e9	5	3	5	7	10000	0.021	0.0084	0.6563	0.0006	0.0002	0.0006	0.0014	0.0051	0.0133	0.0398	0.0852	0.1043	0.0638	0.	0.	0.	0.	0.	0.	0.
-9055.368987932014	5	3	5	7	50000	0.1098	0.0351	0.5376	0.0033	0.0007	0.0005	0.0005	0.0013	0.004	0.008	0.0275	0.0674	0.1004	0.0886	0.0153	0.	0.	0.	0.	0.
-10361.577070225982	5	3	5	7	100000	0.2064	0.0688	0.4005	0.0079	0.0023	0.0005	0.0003	0.0003	0.0014	0.0056	0.015	0.0412	0.0838	0.1068	0.0592	0.	0.	0.	0.	0.
-1.e9	5	3	5	8	1000	0.0018	0.001	0.7001	0.0006	0.0018	0.0054	0.0138	0.0373	0.0818	0.0954	0.061	0.	0.	0.	0.	0.	0.	0.	0.	0.
-1.e9	5	3	5	8	5000	0.0112	0.0022	0.6888	0.0004	0.0003	0.0008	0.0031	0.0092	0.0267	0.0629	0.0968	0.08	0.0176	0.	0.	0.	0.	0.	0.	0.
-1.e9	5	3	5	8	10000	0.0208	0.0059	0.6693	0.0005	0.0003	0.0006	0.0015	0.0045	0.0123	0.0412	0.0818	0.0981	0.0632	0.	0.	0.	0.	0.	0.	0.
-9168.03616156696	5	3	5	8	50000	0.1026	0.0315	0.5661	0.0031	0.0004	0.0001	0.0004	0.0012	0.0027	0.0103	0.0258	0.0605	0.095	0.0845	0.0158	0.	0.	0.	0.	0.
-10527.022236075683	5	3	5	8	100000	0.1917	0.0677	0.4341	0.0062	0.0019	0.0006	0.0008	0.0006	0.0012	0.0032	0.0121	0.0388	0.0788	0.1011	0.0612	0.	0.	0.	0.	0.
-1.e9	5	3	5	9	1000	0.0018	0.0005	0.7099	0.0005	0.0019	0.0048	0.0135	0.0364	0.0767	0.0962	0.0578	0.	0.	0.	0.	0.	0.	0.	0.	0.
-1.e9	5	3	5	9	5000	0.0133	0.0029	0.6968	0.0003	0.0007	0.0005	0.0024	0.0086	0.0229	0.0568	0.0949	0.0853	0.0146	0.	0.	0.	0.	0.	0.	0.
-1.e9	5	3	5	9	10000	0.0209	0.0074	0.6832	0.0005	0.0004	0.0004	0.0018	0.0041	0.0133	0.0381	0.0748	0.0981	0.057	0.	0.	0.	0.	0.	0.	0.
-9259.37804888301	5	3	5	9	50000	0.0964	0.0306	0.5914	0.0028	0.0015	0.0003	0.0007	0.0006	0.0028	0.0104	0.0252	0.0513	0.0911	0.081	0.0139	0.	0.	0.	0.	0.
-10316.617996149469	5	3	5	9	100000	0.1849	0.0577	0.4601	0.0048	0.0016	0.0002	0.0003	0.0008	0.0018	0.0036	0.0138	0.0337	0.0786	0.0979	0.0602	0.	0.	0.	0.	0.
-1.e9	5	3	5	10	1000	0.0016	0.0004	0.7232	0.0007	0.0011	0.004	0.0132	0.0353	0.0674	0.0951	0.058	0.	0.	0.	0.	0.	0.	0.	0.	0.
-1.e9	5	3	5	10	5000	0.0101	0.0022	0.7065	0.0004	0.0005	0.0006	0.0031	0.008	0.0241	0.0575	0.0887	0.0822	0.0161	0.	0.	0.	0.	0.	0.	0.
-1.e9	5	3	5	10	10000	0.0174	0.0059	0.7034	0.0005	0.0003	0.0003	0.0008	0.0029	0.0115	0.0332	0.0752	0.0882	0.0604	0.	0.	0.	0.	0.	0.	0.
-9517.088428748875	5	3	5	10	50000	0.0972	0.0279	0.6	0.003	0.001	0.0005	0.0005	0.0007	0.0024	0.0082	0.0209	0.0549	0.0851	0.0845	0.0132	0.	0.	0.	0.	0.
-10854.905605191394	5	3	5	10	100000	0.1793	0.0575	0.4714	0.0063	0.0028	0.0008	0.0003	0.0003	0.0006	0.0053	0.0118	0.0346	0.0763	0.0954	0.0573	0.	0.	0.	0.	0.
-1.e9	5	3	6	1	1000	0.0033	0.0012	0.7193	0.0015	0.0035	0.011	0.0317	0.0955	0.1271	0.0059	0.	0.	0.	0.	0.	0.	0.	0.	0.	0.
-1.e9	5	3	6	1	5000	0.0182	0.0046	0.699	0.0012	0.0012	0.0022	0.0068	0.021	0.0624	0.1419	0.0415	0.	0.	0.	0.	0.	0.	0.	0.	0.
-1.e9	5	3	6	1	10000	0.0373	0.0107	0.6697	0.0004	0.0006	0.0011	0.003	0.0098	0.0337	0.0984	0.1266	0.0087	0.	0.	0.	0.	0.	0.	0.	0.
-1.e9	5	3	6	1	50000	0.2057	0.0572	0.4413	0.0053	0.0019	0.0008	0.0006	0.0015	0.0067	0.021	0.0641	0.1518	0.0421	0.	0.	0.	0.	0.	0.	0.
-8870.727508977921	5	3	6	1	100000	0.4056	0.1161	0.1842	0.0108	0.0026	0.0008	0.0012	0.0008	0.0034	0.0112	0.0308	0.096	0.1309	0.0056	0.	0.	0.	0.	0.	0.
-1.e9	5	3	6	2	1000	0.0025	0.001	0.6818	0.001	0.0028	0.0071	0.0267	0.0812	0.1337	0.0563	0.0059	0.	0.	0.	0.	0.	0.	0.	0.	0.
-1.e9	5	3	6	2	5000	0.0173	0.0053	0.6645	0.0003	0.0005	0.0019	0.0051	0.0175	0.0505	0.1247	0.094	0.0173	0.0011	0.	0.	0.	0.	0.	0.	0.
-1.e9	5	3	6	2	10000	0.0302	0.0103	0.6502	0.0012	0.0001	0.0008	0.0018	0.0081	0.0274	0.0767	0.1295	0.0577	0.006	0.	0.	0.	0.	0.	0.	0.
-8301.658335155209	5	3	6	2	50000	0.1809	0.0527	0.448	0.0048	0.0017	0.0007	0.0003	0.0014	0.0056	0.0164	0.051	0.1227	0.0963	0.0163	0.0012	0.	0.	0.	0.	0.
-9099.852306713487	5	3	6	2	100000	0.3399	0.1075	0.2227	0.0101	0.0025	0.0014	0.0008	0.001	0.0033	0.0083	0.0277	0.0761	0.1359	0.0569	0.0059	0.	0.	0.	0.	0.
-1.e9	5	3	6	3	1000	0.0015	0.0016	0.6695	0.0007	0.0021	0.0078	0.0219	0.0634	0.1162	0.0891	0.0262	0.	0.	0.	0.	0.	0.	0.	0.	0.
-1.e9	5	3	6	3	5000	0.0158	0.0032	0.6579	0.0004	0.0007	0.0015	0.0046	0.0133	0.0442	0.0972	0.1069	0.0489	0.0054	0.	0.	0.	0.	0.	0.	0.
-1.e9	5	3	6	3	10000	0.0277	0.01	0.6352	0.001	0.0002	0.0013	0.0032	0.0076	0.022	0.0636	0.1111	0.091	0.0261	0.	0.	0.	0.	0.	0.	0.
-8304.581368296387	5	3	6	3	50000	0.1587	0.0444	0.4515	0.0055	0.0014	0.0004	0.0008	0.0012	0.0057	0.0161	0.0419	0.0982	0.1158	0.0536	0.0048	0.	0.	0.	0.	0.
-9502.172766003847	5	3	6	3	100000	0.2884	0.0935	0.2697	0.0111	0.003	0.0017	0.0004	0.0005	0.0032	0.0076	0.0224	0.0632	0.1156	0.0923	0.0274	0.	0.	0.	0.	0.
-1.e9	5	3	6	4	1000	0.0032	0.0007	0.6681	0.0009	0.0017	0.007	0.0206	0.0498	0.0998	0.1035	0.0447	0.	0.	0.	0.	0.	0.	0.	0.	0.
-1.e9	5	3	6	4	5000	0.0144	0.0026	0.6544	0.0008	0.0004	0.0018	0.0031	0.0133	0.0364	0.0828	0.1122	0.0686	0.0092	0.	0.	0.	0.	0.	0.	0.
-1.e9	5	3	6	4	10000	0.0241	0.0078	0.6388	0.0011	0.0004	0.0003	0.0022	0.0059	0.018	0.0561	0.1009	0.0981	0.0463	0.	0.	0.	0.	0.	0.	0.
-8633.552356005091	5	3	6	4	50000	0.1423	0.0377	0.4815	0.0043	0.0016	0.0004	0.0007	0.0023	0.0034	0.0117	0.0362	0.0827	0.116	0.0693	0.0099	0.	0.	0.	0.	0.
-9820.068932306021	5	3	6	4	100000	0.2654	0.0823	0.3194	0.0079	0.0023	0.0006	0.0003	0.001	0.0021	0.0055	0.0188	0.0508	0.1016	0.0977	0.0443	0.	0.	0.	0.	0.
-1.e9	5	3	6	5	1000	0.002	0.0007	0.6791	0.0005	0.0022	0.0061	0.0187	0.0467	0.092	0.0998	0.0522	0.	0.	0.	0.	0.	0.	0.	0.	0.
-1.e9	5	3	6	5	5000	0.0095	0.0041	0.671	0.0006	0.0003	0.0007	0.0035	0.0114	0.0312	0.0728	0.1064	0.0773	0.0112	0.	0.	0.	0.	0.	0.	0.
-1.e9	5	3	6	5	10000	0.025	0.0069	0.6538	0.001	0.0004	0.0005	0.0023	0.005	0.0165	0.0466	0.0931	0.0969	0.052	0.	0.	0.	0.	0.	0.	0.
-8859.40494982646	5	3	6	5	50000	0.1221	0.0385	0.529	0.0042	0.0007	0.0002	0.0003	0.0013	0.0036	0.0114	0.0379	0.0702	0.0986	0.07	0.012	0.	0.	0.	0.	0.
-9987.41144361239	5	3	6	5	100000	0.2377	0.0768	0.3583	0.0066	0.0027	0.001	0.0003	0.0008	0.0015	0.0063	0.0171	0.0463	0.0881	0.1054	0.0511	0.	0.	0.	0.	0.
-1.e9	5	3	6	6	1000	0.0029	0.0004	0.7006	0.0006	0.0016	0.0049	0.0152	0.0422	0.0821	0.0949	0.0546	0.	0.	0.	0.	0.	0.	0.	0.	0.
-1.e9	5	3	6	6	5000	0.0111	0.0031	0.6743	0.0004	0.0004	0.0008	0.004	0.0115	0.0276	0.0704	0.1022	0.0801	0.0141	0.	0.	0.	0.	0.	0.	0.
-1.e9	5	3	6	6	10000	0.0214	0.0075	0.6772	0.0007	0.0008	0.0006	0.0017	0.0058	0.0171	0.0439	0.0796	0.0927	0.051	0.	0.	0.	0.	0.	0.	0.
-8932.410217288767	5	3	6	6	50000	0.1117	0.0355	0.5432	0.0032	0.0022	0.0002	0.0005	0.0008	0.0045	0.0109	0.0295	0.0627	0.101	0.0815	0.0126	0.	0.	0.	0.	0.
-10110.237740687953	5	3	6	6	100000	0.2115	0.0675	0.4087	0.0064	0.0024	0.0011	0.0006	0.0005	0.0017	0.0051	0.0156	0.041	0.088	0.0981	0.0518	0.	0.	0.	0.	0.
-1.e9	5	3	6	7	1000	0.0028	0.0008	0.7104	0.0007	0.0013	0.0048	0.0151	0.0406	0.0771	0.0925	0.0539	0.	0.	0.	0.	0.	0.	0.	0.	0.
-1.e9	5	3	6	7	5000	0.0085	0.0039	0.7026	0.0003	0.0004	0.0009	0.0029	0.0108	0.0255	0.0606	0.0968	0.0749	0.0119	0.	0.	0.	0.	0.	0.	0.
-1.e9	5	3	6	7	10000	0.02	0.0063	0.6885	0.0005	0.0007	0.0006	0.0015	0.0036	0.0144	0.039	0.0816	0.0926	0.0507	0.	0.	0.	0.	0.	0.	0.
-9161.630085224462	5	3	6	7	50000	0.103	0.0361	0.5718	0.0031	0.0012	0.0006	0.0003	0.0015	0.0029	0.0093	0.0269	0.0607	0.0915	0.0772	0.0139	0.	0.	0.	0.	0.
-10281.720087935499	5	3	6	7	100000	0.2034	0.0664	0.4331	0.007	0.0021	0.0005	0.0003	0.0004	0.0016	0.0054	0.014	0.0407	0.0789	0.0893	0.0569	0.	0.	0.	0.	0.
-1.e9	5	3	6	8	1000	0.0025	0.0003	0.7233	0.0008	0.002	0.006	0.0142	0.0355	0.0706	0.0893	0.0555	0.	0.	0.	0.	0.	0.	0.	0.	0.
-1.e9	5	3	6	8	5000	0.0094	0.0032	0.7094	0.0004	0.0002	0.0013	0.003	0.0082	0.0227	0.0623	0.0922	0.0745	0.0132	0.	0.	0.	0.	0.	0.	0.
-1.e9	5	3	6	8	10000	0.0158	0.0059	0.6973	0.0006	0.0004	0.0006	0.0013	0.0047	0.0139	0.038	0.0779	0.0898	0.0538	0.	0.	0.	0.	0.	0.	0.
-9287.287000509086	5	3	6	8	50000	0.0977	0.0307	0.5856	0.0036	0.0008	0.0006	0.0001	0.0012	0.0033	0.0093	0.0267	0.066	0.0908	0.0737	0.0099	0.	0.	0.	0.	0.
-10453.719757146715	5	3	6	8	100000	0.1927	0.0605	0.4699	0.0069	0.002	0.0006	0.0004	0.0004	0.001	0.0053	0.0145	0.0375	0.0698	0.0872	0.0513	0.	0.	0.	0.	0.
-1.e9	5	3	6	9	1000	0.0025	0.0004	0.727	0.0007	0.0017	0.0057	0.0115	0.0348	0.074	0.0871	0.0546	0.	0.	0.	0.	0.	0.	0.	0.	0.
-1.e9	5	3	6	9	5000	0.0113	0.0032	0.7211	0.0003	0.0004	0.0007	0.0034	0.0084	0.0243	0.0546	0.0849	0.0746	0.0128	0.	0.	0.	0.	0.	0.	0.
-1.e9	5	3	6	9	10000	0.0188	0.0066	0.7046	0.0005	0.0004	0.0003	0.0013	0.0043	0.0138	0.0396	0.0721	0.085	0.0527	0.	0.	0.	0.	0.	0.	0.
-9490.554896180724	5	3	6	9	50000	0.093	0.0292	0.6087	0.0035	0.0005	0.0001	0.0006	0.0006	0.0023	0.0083	0.024	0.0557	0.0888	0.0713	0.0134	0.	0.	0.	0.	0.
-10626.163344879467	5	3	6	9	100000	0.1831	0.06	0.4842	0.0064	0.0025	0.0005	0.0004	0.0002	0.0017	0.0037	0.0131	0.0322	0.0744	0.0828	0.0548	0.	0.	0.	0.	0.
-1.e9	5	3	6	10	1000	0.0023	0.0007	0.7311	0.0005	0.0019	0.0041	0.013	0.0366	0.0718	0.0848	0.0532	0.	0.	0.	0.	0.	0.	0.	0.	0.
-1.e9	5	3	6	10	5000	0.0093	0.0033	0.7264	0.0007	0.0006	0.0009	0.0031	0.0105	0.0228	0.0525	0.0845	0.0738	0.0116	0.	0.	0.	0.	0.	0.	0.
-1.e9	5	3	6	10	10000	0.0183	0.0057	0.7183	0.0009	0.0004	0.0004	0.0016	0.0051	0.0115	0.0375	0.0696	0.0785	0.0522	0.	0.	0.	0.	0.	0.	0.
-9620.080505811546	5	3	6	10	50000	0.0979	0.0265	0.6183	0.0033	0.0008	0.0003	0.0003	0.0005	0.0028	0.0079	0.0205	0.0531	0.0842	0.0701	0.0135	0.	0.	0.	0.	0.
-10473.52998142428	5	3	6	10	100000	0.185	0.0586	0.4922	0.0046	0.0013	0.0012	0.0004	0.0005	0.0011	0.0044	0.0144	0.0344	0.0655	0.0833	0.0531	0.	0.	0.	0.	0.
-1.e9	5	3	7	1	1000	0.003	0.0008	0.8167	0.0008	0.0035	0.0096	0.0331	0.0766	0.055	0.0009	0.	0.	0.	0.	0.	0.	0.	0.	0.	0.
-1.e9	5	3	7	1	5000	0.0117	0.0055	0.7952	0.0009	0.0009	0.0015	0.0066	0.0189	0.0563	0.0927	0.0098	0.	0.	0.	0.	0.	0.	0.	0.	0.
-1.e9	5	3	7	1	10000	0.0287	0.0104	0.7799	0.0015	0.0004	0.0013	0.0038	0.0104	0.0304	0.0762	0.0564	0.0006	0.	0.	0.	0.	0.	0.	0.	0.
-1.e9	5	3	7	1	50000	0.1807	0.0481	0.584	0.0034	0.0009	0.0008	0.0009	0.0014	0.007	0.0177	0.0606	0.0842	0.0103	0.	0.	0.	0.	0.	0.	0.
-8993.913063391174	5	3	7	1	100000	0.4029	0.1065	0.3017	0.0087	0.0027	0.0008	0.0005	0.001	0.0043	0.0091	0.0296	0.0726	0.0586	0.001	0.	0.	0.	0.	0.	0.
-1.e9	5	3	7	2	1000	0.0029	0.0011	0.7866	0.0009	0.0025	0.01	0.027	0.0653	0.0838	0.0187	0.0012	0.	0.	0.	0.	0.	0.	0.	0.	0.
-1.e9	5	3	7	2	5000	0.0132	0.0053	0.7639	0.0007	0.0002	0.0016	0.0055	0.016	0.0496	0.0906	0.0493	0.004	0.0001	0.	0.	0.	0.	0.	0.	0.
-1.e9	5	3	7	2	10000	0.0302	0.0088	0.7411	0.0009	0.0005	0.0008	0.0017	0.0103	0.0261	0.0708	0.0854	0.022	0.0014	0.	0.	0.	0.	0.	0.	0.
-8249.740630657461	5	3	7	2	50000	0.1658	0.0466	0.5591	0.0036	0.0016	0.0005	0.0005	0.0016	0.0049	0.0183	0.0501	0.093	0.0505	0.0038	0.0001	0.	0.	0.	0.	0.
-9093.80475553433	5	3	7	2	100000	0.3561	0.0994	0.3163	0.0083	0.0025	0.001	0.0006	0.0013	0.0032	0.0091	0.0246	0.0673	0.0852	0.0232	0.0019	0.	0.	0.	0.	0.
-1.e9	5	3	7	3	1000	0.0026	0.001	0.7493	0.0006	0.0023	0.0083	0.0205	0.0575	0.0891	0.054	0.0148	0.	0.	0.	0.	0.	0.	0.	0.	0.
-1.e9	5	3	7	3	5000	0.0117	0.0039	0.7311	0.0005	0.0009	0.0017	0.0038	0.0162	0.0384	0.0776	0.0795	0.033	0.0017	0.	0.	0.	0.	0.	0.	0.
-1.e9	5	3	7	3	10000	0.0284	0.0075	0.7154	0.0008	0.0008	0.0008	0.0023	0.0057	0.0233	0.0565	0.0894	0.0532	0.0159	0.	0.	0.	0.	0.	0.	0.
-8658.969367047868	5	3	7	3	50000	0.1414	0.0429	0.5632	0.0043	0.0008	0.0005	0.0011	0.001	0.0038	0.0126	0.0382	0.0827	0.0797	0.0258	0.002	0.	0.	0.	0.	0.
-9679.22382771427	5	3	7	3	100000	0.2982	0.0868	0.3541	0.0086	0.0028	0.0012	0.0006	0.001	0.0021	0.0056	0.0203	0.0563	0.0909	0.0547	0.0168	0.	0.	0.	0.	0.
-1.e9	5	3	7	4	1000	0.0019	0.0006	0.7308	0.0006	0.0021	0.0045	0.0188	0.046	0.0907	0.0762	0.0278	0.	0.	0.	0.	0.	0.	0.	0.	0.
-1.e9	5	3	7	4	5000	0.0107	0.0033	0.7171	0.0007	0.0005	0.0015	0.0038	0.014	0.0354	0.0819	0.0818	0.0445	0.0048	0.	0.	0.	0.	0.	0.	0.
-1.e9	5	3	7	4	10000	0.024	0.0081	0.7041	0.0002	0.0004	0.0005	0.0015	0.0063	0.0197	0.0497	0.0815	0.0745	0.0295	0.	0.	0.	0.	0.	0.	0.
-8883.759383590674	5	3	7	4	50000	0.1282	0.0394	0.558	0.006	0.0011	0.0005	0.0004	0.0022	0.0021	0.0133	0.0343	0.0714	0.088	0.0492	0.0059	0.	0.	0.	0.	0.
-9985.755829319576	5	3	7	4	100000	0.263	0.0761	0.3812	0.0074	0.0014	0.0007	0.0005	0.0006	0.0015	0.0058	0.0187	0.0508	0.0892	0.0741	0.029	0.	0.	0.	0.	0.
-1.e9	5	3	7	5	1000	0.0019	0.0009	0.7285	0.001	0.0015	0.0054	0.0185	0.0434	0.0816	0.0761	0.0412	0.	0.	0.	0.	0.	0.	0.	0.	0.
-1.e9	5	3	7	5	5000	0.0112	0.0026	0.7165	0.0001	0.0004	0.0011	0.0035	0.0102	0.0292	0.0709	0.0844	0.0599	0.01	0.	0.	0.	0.	0.	0.	0.
-1.e9	5	3	7	5	10000	0.0236	0.0061	0.7047	0.0007	0.0005	0.0006	0.0012	0.0048	0.017	0.0413	0.0801	0.0815	0.0379	0.	0.	0.	0.	0.	0.	0.
-8966.172492493155	5	3	7	5	50000	0.1184	0.0357	0.581	0.0026	0.0006	0.0003	0.0003	0.0009	0.0045	0.0106	0.0301	0.0688	0.0835	0.0539	0.0088	0.	0.	0.	0.	0.
-10064.158068628078	5	3	7	5	100000	0.2295	0.0683	0.4189	0.0078	0.0017	0.001	0.0003	0.0004	0.0019	0.0063	0.0165	0.0411	0.0852	0.0815	0.0396	0.	0.	0.	0.	0.
-1.e9	5	3	7	6	1000	0.0026	0.0003	0.7309	0.0003	0.0023	0.0056	0.0135	0.0385	0.0769	0.0863	0.0428	0.	0.	0.	0.	0.	0.	0.	0.	0.
-1.e9	5	3	7	6	5000	0.0083	0.0039	0.721	0.0006	0.0002	0.0015	0.0036	0.01	0.0299	0.0615	0.0858	0.0638	0.0099	0.	0.	0.	0.	0.	0.	0.
-1.e9	5	3	7	6	10000	0.0205	0.0082	0.7062	0.0007	0.0001	0.0005	0.0021	0.005	0.0185	0.0374	0.075	0.0828	0.043	0.	0.	0.	0.	0.	0.	0.
-9071.092733547861	5	3	7	6	50000	0.1116	0.0305	0.5826	0.0028	0.0011	0.0003	0.0006	0.0012	0.003	0.0093	0.0296	0.0643	0.0878	0.0639	0.0114	0.	0.	0.	0.	0.
-9926.460447087304	5	3	7	6	100000	0.2134	0.0667	0.4421	0.0052	0.0028	0.001	0.0002	0.0009	0.0023	0.0059	0.0146	0.0416	0.0762	0.0832	0.0439	0.	0.	0.	0.	0.
-1.e9	5	3	7	7	1000	0.0023	0.001	0.7365	0.0003	0.0021	0.0036	0.016	0.0357	0.0739	0.083	0.0456	0.	0.	0.	0.	0.	0.	0.	0.	0.
-1.e9	5	3	7	7	5000	0.0115	0.0027	0.7251	0.0005	0.0003	0.0016	0.0034	0.0078	0.0264	0.0588	0.0848	0.0656	0.0115	0.	0.	0.	0.	0.	0.	0.
-1.e9	5	3	7	7	10000	0.0177	0.0049	0.7241	0.0006	0.0006	0.0006	0.0016	0.0048	0.0135	0.038	0.071	0.0758	0.0468	0.	0.	0.	0.	0.	0.	0.
-9202.395521402937	5	3	7	7	50000	0.1017	0.0294	0.6059	0.0027	0.001	0.0002	0.0002	0.0013	0.0036	0.0087	0.0261	0.0576	0.0857	0.0643	0.0116	0.	0.	0.	0.	0.
-10288.367191344778	5	3	7	7	100000	0.2014	0.0641	0.465	0.0072	0.0023	0.0002	0.0008	0.0003	0.0017	0.0045	0.0149	0.035	0.0736	0.0849	0.0441	0.	0.	0.	0.	0.
-1.e9	5	3	7	8	1000	0.0013	0.0004	0.7463	0.0005	0.0013	0.0054	0.0129	0.0335	0.0695	0.0822	0.0467	0.	0.	0.	0.	0.	0.	0.	0.	0.
-1.e9	5	3	7	8	5000	0.0092	0.0037	0.7448	0.0004	0.0003	0.001	0.0035	0.0096	0.0258	0.0509	0.0795	0.0617	0.0096	0.	0.	0.	0.	0.	0.	0.
-1.e9	5	3	7	8	10000	0.019	0.0066	0.7277	0.0005	0.0002	0.0004	0.0011	0.0043	0.0118	0.0321	0.0705	0.0797	0.0461	0.	0.	0.	0.	0.	0.	0.
-9322.21877053608	5	3	7	8	50000	0.1003	0.0277	0.6126	0.0021	0.0014	0.0004	0.0008	0.0009	0.0028	0.0078	0.0231	0.057	0.0824	0.0692	0.0115	0.	0.	0.	0.	0.
-10496.099205325216	5	3	7	8	100000	0.1887	0.0624	0.4897	0.0064	0.0016	0.0011	0.0004	0.0004	0.0013	0.004	0.0146	0.0347	0.068	0.08	0.0467	0.	0.	0.	0.	0.
-1.e9	5	3	7	9	1000	0.0016	0.0007	0.7487	0.0002	0.0014	0.0049	0.0137	0.0348	0.0632	0.083	0.0478	0.	0.	0.	0.	0.	0.	0.	0.	0.
-1.e9	5	3	7	9	5000	0.0098	0.0022	0.7383	0.0004	0.0006	0.0008	0.0015	0.0069	0.0249	0.0552	0.0838	0.0646	0.011	0.	0.	0.	0.	0.	0.	0.
-1.e9	5	3	7	9	10000	0.018	0.0046	0.7252	0.0005	0.0001	0.0005	0.0014	0.0034	0.0101	0.0326	0.0698	0.0833	0.0505	0.	0.	0.	0.	0.	0.	0.
-9306.498017053365	5	3	7	9	50000	0.0922	0.0275	0.6318	0.0023	0.001	0.0002	0.0006	0.0009	0.0026	0.0088	0.025	0.0526	0.0804	0.0623	0.0118	0.	0.	0.	0.	0.
-10392.495521456254	5	3	7	9	100000	0.1839	0.0515	0.5035	0.0055	0.0015	0.0007	0.0004	0.0008	0.0013	0.0041	0.0121	0.0342	0.0695	0.0821	0.0489	0.	0.	0.	0.	0.
-1.e9	5	3	7	10	1000	0.0013	0.0008	0.7434	0.0003	0.0025	0.0044	0.0124	0.0351	0.0682	0.0824	0.0492	0.	0.	0.	0.	0.	0.	0.	0.	0.
-1.e9	5	3	7	10	5000	0.0083	0.0027	0.748	0.0002	0.0003	0.0008	0.0021	0.0094	0.0237	0.0476	0.0808	0.0624	0.0137	0.	0.	0.	0.	0.	0.	0.
-1.e9	5	3	7	10	10000	0.018	0.0044	0.7337	0.0008	0.0004	0.0004	0.0012	0.0037	0.0125	0.0311	0.0699	0.0749	0.049	0.	0.	0.	0.	0.	0.	0.
-9502.00457674103	5	3	7	10	50000	0.0888	0.0256	0.6371	0.0029	0.0006	0.0004	0.0002	0.0012	0.0023	0.0075	0.0261	0.0526	0.0766	0.0668	0.0113	0.	0.	0.	0.	0.
-10621.003439315593	5	3	7	10	100000	0.1782	0.0566	0.5134	0.0049	0.002	0.0006	0.0002	0.0002	0.0015	0.005	0.0125	0.0324	0.0656	0.0815	0.0454	0.	0.	0.	0.	0.
-1.e9	5	3	8	1	1000	0.001	0.0007	0.8921	0.0012	0.0029	0.0081	0.0243	0.0486	0.0211	0.	0.	0.	0.	0.	0.	0.	0.	0.	0.	0.
-1.e9	5	3	8	1	5000	0.0117	0.0035	0.8749	0.0003	0.0007	0.0022	0.005	0.0176	0.043	0.0398	0.0013	0.	0.	0.	0.	0.	0.	0.	0.	0.
-1.e9	5	3	8	1	10000	0.0188	0.0058	0.8648	0.0006	0.0006	0.0011	0.0032	0.0094	0.0243	0.0518	0.0196	0.	0.	0.	0.	0.	0.	0.	0.	0.
-1.e9	5	3	8	1	50000	0.1516	0.0342	0.698	0.0026	0.0013	0.0008	0.0007	0.0015	0.0047	0.0169	0.0432	0.043	0.0015	0.	0.	0.	0.	0.	0.	0.
-1.e9	5	3	8	1	100000	0.383	0.084	0.4168	0.0039	0.0016	0.0004	0.0004	0.0009	0.0031	0.0079	0.024	0.053	0.021	0.	0.	0.	0.	0.	0.	0.
-1.e9	5	3	8	2	1000	0.0027	0.001	0.8524	0.0009	0.0026	0.0064	0.0215	0.0535	0.0501	0.0088	0.0001	0.	0.	0.	0.	0.	0.	0.	0.	0.
-1.e9	5	3	8	2	5000	0.0101	0.0033	0.8433	0.0004	0.0004	0.0017	0.0042	0.0146	0.04	0.0611	0.0199	0.001	0.	0.	0.	0.	0.	0.	0.	0.
-1.e9	5	3	8	2	10000	0.0236	0.0077	0.8242	0.0007	0.0004	0.0016	0.0021	0.0096	0.0225	0.0521	0.0488	0.0065	0.0002	0.	0.	0.	0.	0.	0.	0.
-8534.521214405555	5	3	8	2	50000	0.1397	0.0373	0.6764	0.0041	0.0012	0.0007	0.0006	0.0016	0.0044	0.015	0.0383	0.0615	0.0183	0.0009	0.	0.	0.	0.	0.	0.
-9355.463937071292	5	3	8	2	100000	0.3397	0.0789	0.4291	0.006	0.002	0.0009	0.0007	0.0015	0.0022	0.0075	0.0236	0.0524	0.0484	0.007	0.0001	0.	0.	0.	0.	0.
-1.e9	5	3	8	3	1000	0.0022	0.0009	0.8127	0.0009	0.0023	0.007	0.0189	0.0503	0.065	0.0335	0.0063	0.	0.	0.	0.	0.	0.	0.	0.	0.
-1.e9	5	3	8	3	5000	0.0102	0.0028	0.7985	0.0004	0.0003	0.0015	0.0048	0.0114	0.0374	0.0678	0.0503	0.0135	0.0011	0.	0.	0.	0.	0.	0.	0.
-1.e9	5	3	8	3	10000	0.0209	0.0058	0.7919	0.001	0.0001	0.0008	0.0021	0.0077	0.0221	0.0456	0.0667	0.0303	0.005	0.	0.	0.	0.	0.	0.	0.
-8847.11854696109	5	3	8	3	50000	0.128	0.0352	0.6512	0.0039	0.0008	0.0003	0.0003	0.0013	0.0039	0.0122	0.033	0.0661	0.0496	0.0129	0.0013	0.	0.	0.	0.	0.
-9872.311582789012	5	3	8	3	100000	0.3058	0.0742	0.4309	0.0064	0.0021	0.0009	0.0002	0.0007	0.0021	0.0062	0.0195	0.0492	0.0632	0.0315	0.0071	0.	0.	0.	0.	0.
-1.e9	5	3	8	4	1000	0.0026	0.0003	0.7817	0.0008	0.002	0.0053	0.0184	0.0425	0.0701	0.0542	0.0221	0.	0.	0.	0.	0.	0.	0.	0.	0.
-1.e9	5	3	8	4	5000	0.0107	0.0035	0.7693	0.0004	0.0005	0.001	0.0039	0.013	0.0311	0.0646	0.0669	0.0294	0.0057	0.	0.	0.	0.	0.	0.	0.
-1.e9	5	3	8	4	10000	0.02	0.0089	0.7649	0.0007	0.0004	0.0005	0.0014	0.0065	0.0162	0.0414	0.0728	0.0481	0.0182	0.	0.	0.	0.	0.	0.	0.
-9100.45510771114	5	3	8	4	50000	0.1171	0.032	0.6367	0.0032	0.0013	0.0005	0.0005	0.0008	0.0029	0.0111	0.0311	0.0575	0.0687	0.032	0.0046	0.	0.	0.	0.	0.
-9973.029908766615	5	3	8	4	100000	0.2553	0.0684	0.4556	0.0062	0.0029	0.0004	0.0005	0.0006	0.002	0.005	0.0178	0.0439	0.0689	0.0542	0.0183	0.	0.	0.	0.	0.
-1.e9	5	3	8	5	1000	0.0013	0.0004	0.7682	0.0008	0.0017	0.0062	0.0151	0.0375	0.0737	0.0666	0.0285	0.	0.	0.	0.	0.	0.	0.	0.	0.
-1.e9	5	3	8	5	5000	0.0114	0.0031	0.7634	0.0002	0.0006	0.0012	0.0034	0.01	0.0254	0.06	0.0706	0.0434	0.0073	0.	0.	0.	0.	0.	0.	0.
-1.e9	5	3	8	5	10000	0.0201	0.0067	0.7448	0.0006	0.0002	0.0006	0.0022	0.005	0.0162	0.0403	0.0716	0.0619	0.0298	0.	0.	0.	0.	0.	0.	0.
-8970.749657545313	5	3	8	5	50000	0.1089	0.0302	0.6326	0.0023	0.0012	0.0001	0.0007	0.0011	0.0036	0.0105	0.0268	0.0596	0.0707	0.0447	0.007	0.	0.	0.	0.	0.
-10380.233092074384	5	3	8	5	100000	0.2334	0.0628	0.4699	0.0065	0.0013	0.0006	0.0003	0.0002	0.0019	0.0047	0.0165	0.0398	0.0671	0.0658	0.0292	0.	0.	0.	0.	0.
-1.e9	5	3	8	6	1000	0.0014	0.0006	0.773	0.0006	0.0015	0.0044	0.0163	0.0374	0.0635	0.0678	0.0335	0.	0.	0.	0.	0.	0.	0.	0.	0.
-1.e9	5	3	8	6	5000	0.009	0.0024	0.7556	0.	0.0004	0.0007	0.003	0.0091	0.0273	0.0569	0.0706	0.0559	0.0091	0.	0.	0.	0.	0.	0.	0.
-1.e9	5	3	8	6	10000	0.0167	0.0055	0.7501	0.0004	0.0006	0.0005	0.0015	0.0037	0.0151	0.0375	0.0676	0.0674	0.0334	0.	0.	0.	0.	0.	0.	0.
-9440.995260954787	5	3	8	6	50000	0.1012	0.0308	0.6305	0.0022	0.0008	0.0003	0.0002	0.0003	0.0037	0.0104	0.0244	0.0639	0.0704	0.0538	0.0071	0.	0.	0.	0.	0.
-10315.883291983322	5	3	8	6	100000	0.2082	0.0634	0.4998	0.0065	0.0016	0.0013	0.0003	0.0005	0.0017	0.0045	0.0136	0.0377	0.0669	0.0631	0.0309	0.	0.	0.	0.	0.
-1.e9	5	3	8	7	1000	0.0017	0.0009	0.7659	0.0004	0.001	0.0046	0.0125	0.0348	0.0684	0.0702	0.0396	0.	0.	0.	0.	0.	0.	0.	0.	0.
-1.e9	5	3	8	7	5000	0.0098	0.0036	0.7548	0.0002	0.0003	0.0006	0.0027	0.0091	0.0239	0.051	0.075	0.0603	0.0087	0.	0.	0.	0.	0.	0.	0.
-1.e9	5	3	8	7	10000	0.0181	0.004	0.7498	0.0003	0.0007	0.0004	0.0012	0.0039	0.0157	0.0319	0.0653	0.0693	0.0394	0.	0.	0.	0.	0.	0.	0.
-9183.134394797218	5	3	8	7	50000	0.0931	0.0301	0.6412	0.0035	0.0007	0.0003	0.0003	0.0008	0.0036	0.0103	0.0265	0.0494	0.0741	0.0551	0.011	0.	0.	0.	0.	0.
-10471.79163870787	5	3	8	7	100000	0.1991	0.0603	0.5119	0.0043	0.0021	0.0001	0.0002	0.0005	0.0013	0.0046	0.0144	0.0315	0.061	0.0702	0.0385	0.	0.	0.	0.	0.
-1.e9	5	3	8	8	1000	0.0008	0.0005	0.7615	0.0004	0.0011	0.0044	0.0126	0.0352	0.0643	0.0747	0.0445	0.	0.	0.	0.	0.	0.	0.	0.	0.
-1.e9	5	3	8	8	5000	0.0106	0.0027	0.7518	0.0003	0.0004	0.0005	0.0023	0.008	0.0242	0.0497	0.0785	0.063	0.008	0.	0.	0.	0.	0.	0.	0.
-1.e9	5	3	8	8	10000	0.0171	0.0036	0.741	0.001	0.0001	0.0007	0.0013	0.0036	0.0116	0.038	0.0628	0.0751	0.0441	0.	0.	0.	0.	0.	0.	0.
-9425.231961758056	5	3	8	8	50000	0.0912	0.0293	0.6421	0.0035	0.0007	0.0002	0.0003	0.0009	0.0032	0.0071	0.0248	0.0509	0.0736	0.0608	0.0114	0.	0.	0.	0.	0.
-10380.1462519186	5	3	8	8	100000	0.1906	0.0607	0.5068	0.0057	0.0016	0.0002	0.0003	0.0009	0.0013	0.0037	0.0152	0.0329	0.0668	0.072	0.0413	0.	0.	0.	0.	0.
-1.e9	5	3	8	9	1000	0.0024	0.0007	0.7656	0.0007	0.0018	0.0032	0.0131	0.0335	0.0596	0.0753	0.0441	0.	0.	0.	0.	0.	0.	0.	0.	0.
-1.e9	5	3	8	9	5000	0.0074	0.0032	0.7506	0.0003	0.	0.0007	0.002	0.0078	0.0234	0.0507	0.0808	0.0635	0.0096	0.	0.	0.	0.	0.	0.	0.
-1.e9	5	3	8	9	10000	0.0171	0.0064	0.7397	0.0004	0.	0.0006	0.0019	0.0037	0.0111	0.0314	0.064	0.0781	0.0456	0.	0.	0.	0.	0.	0.	0.
-9394.095523143475	5	3	8	9	50000	0.0914	0.0244	0.6483	0.0027	0.0009	0.0004	0.0005	0.0011	0.0027	0.0073	0.023	0.0537	0.0736	0.059	0.011	0.	0.	0.	0.	0.
-10614.551326237943	5	3	8	9	100000	0.1807	0.0547	0.5286	0.0045	0.0016	0.0005	0.0004	0.0003	0.0011	0.0046	0.0128	0.0314	0.0625	0.072	0.0443	0.	0.	0.	0.	0.
-1.e9	5	3	8	10	1000	0.0015	0.0004	0.7729	0.0001	0.0013	0.0033	0.0102	0.0306	0.0598	0.0753	0.0446	0.	0.	0.	0.	0.	0.	0.	0.	0.
-1.e9	5	3	8	10	5000	0.0083	0.0027	0.7594	0.0002	0.0002	0.0007	0.0017	0.008	0.0226	0.0481	0.0747	0.0619	0.0115	0.	0.	0.	0.	0.	0.	0.
-1.e9	5	3	8	10	10000	0.0165	0.0045	0.7451	0.0005	0.0004	0.0005	0.0014	0.0047	0.0129	0.0306	0.0624	0.0777	0.0428	0.	0.	0.	0.	0.	0.	0.
-9403.030898980463	5	3	8	10	50000	0.085	0.0264	0.6561	0.002	0.0004	0.0003	0.0008	0.0009	0.0021	0.0083	0.0246	0.0508	0.0718	0.0603	0.0102	0.	0.	0.	0.	0.
-10483.476060508578	5	3	8	10	100000	0.1726	0.0537	0.5392	0.0053	0.0019	0.0008	0.0005	0.0004	0.0014	0.0048	0.0099	0.0317	0.0608	0.0741	0.0429	0.	0.	0.	0.	0.
-1.e9	5	3	9	1	1000	0.0012	0.0003	0.9376	0.0006	0.0014	0.0075	0.0188	0.0291	0.0035	0.	0.	0.	0.	0.	0.	0.	0.	0.	0.	0.
-1.e9	5	3	9	1	5000	0.0063	0.0015	0.9293	0.0006	0.0003	0.0021	0.0042	0.0134	0.026	0.0161	0.0002	0.	0.	0.	0.	0.	0.	0.	0.	0.
-1.e9	5	3	9	1	10000	0.013	0.004	0.9195	0.0006	0.0005	0.001	0.0022	0.0062	0.0189	0.029	0.0051	0.	0.	0.	0.	0.	0.	0.	0.	0.
-1.e9	5	3	9	1	50000	0.111	0.0254	0.7966	0.0015	0.0009	0.0004	0.0004	0.0018	0.0042	0.0121	0.0288	0.0166	0.0003	0.	0.	0.	0.	0.	0.	0.
-1.e9	5	3	9	1	100000	0.3264	0.0583	0.5494	0.0042	0.0013	0.0002	0.0005	0.0006	0.0021	0.0063	0.0152	0.0299	0.0056	0.	0.	0.	0.	0.	0.	0.
-1.e9	5	3	9	2	1000	0.0013	0.0006	0.907	0.0009	0.0021	0.0064	0.0197	0.0356	0.0245	0.0018	0.0001	0.	0.	0.	0.	0.	0.	0.	0.	0.
-1.e9	5	3	9	2	5000	0.0059	0.0019	0.9017	0.0005	0.0005	0.0018	0.0038	0.0118	0.0286	0.0354	0.0078	0.0003	0.	0.	0.	0.	0.	0.	0.	0.
-1.e9	5	3	9	2	10000	0.0159	0.0061	0.8876	0.0003	0.0004	0.0007	0.0016	0.0058	0.0157	0.0384	0.0252	0.0023	0.	0.	0.	0.	0.	0.	0.	0.
-9004.397109239137	5	3	9	2	50000	0.1083	0.0279	0.7707	0.0018	0.0015	0.0007	0.0003	0.001	0.0039	0.0138	0.0297	0.033	0.0073	0.0001	0.	0.	0.	0.	0.	0.
-9860.279087098645	5	3	9	2	100000	0.2991	0.0589	0.5473	0.0037	0.0016	0.0011	0.0003	0.0005	0.0021	0.0076	0.0194	0.0321	0.0248	0.0015	0.	0.	0.	0.	0.	0.
-1.e9	5	3	9	3	1000	0.0019	0.0006	0.8702	0.001	0.0016	0.0057	0.0176	0.0376	0.042	0.0186	0.0032	0.	0.	0.	0.	0.	0.	0.	0.	0.
-1.e9	5	3	9	3	5000	0.0089	0.0023	0.8555	0.0002	0.0005	0.0013	0.0036	0.0123	0.0287	0.0518	0.0298	0.0049	0.0002	0.	0.	0.	0.	0.	0.	0.
-1.e9	5	3	9	3	10000	0.0178	0.0061	0.8512	0.0004	0.0003	0.0006	0.0017	0.0052	0.015	0.0372	0.0456	0.0152	0.0037	0.	0.	0.	0.	0.	0.	0.
-9110.878394755107	5	3	9	3	50000	0.1112	0.0292	0.7288	0.003	0.0005	0.0002	0.0003	0.001	0.0037	0.0111	0.0253	0.0497	0.0291	0.0063	0.0006	0.	0.	0.	0.	0.
-10235.500382664834	5	3	9	3	100000	0.2682	0.0634	0.5337	0.0048	0.0015	0.0003	0.0002	0.0007	0.001	0.0065	0.0173	0.0395	0.0417	0.0184	0.0028	0.	0.	0.	0.	0.
-1.e9	5	3	9	4	1000	0.0016	0.0007	0.8313	0.0007	0.0022	0.0052	0.0149	0.0408	0.0577	0.0344	0.0105	0.	0.	0.	0.	0.	0.	0.	0.	0.
-1.e9	5	3	9	4	5000	0.0077	0.0026	0.8268	0.0006	0.0002	0.0011	0.0024	0.009	0.0254	0.0513	0.0515	0.0196	0.0018	0.	0.	0.	0.	0.	0.	0.
-1.e9	5	3	9	4	10000	0.0159	0.0055	0.82	0.0006	0.0004	0.0003	0.0016	0.0049	0.016	0.0348	0.0536	0.0355	0.0109	0.	0.	0.	0.	0.	0.	0.
-9060.37839914929	5	3	9	4	50000	0.1028	0.0274	0.7017	0.0025	0.0004	0.0005	0.0005	0.0006	0.0037	0.0119	0.0297	0.0497	0.0451	0.0216	0.0019	0.	0.	0.	0.	0.
-10279.91259606085	5	3	9	4	100000	0.2365	0.0626	0.5334	0.0042	0.0012	0.001	0.0001	0.0004	0.0021	0.0056	0.0146	0.0346	0.0557	0.0348	0.0132	0.	0.	0.	0.	0.
-1.e9	5	3	9	5	1000	0.0015	0.0007	0.8144	0.0012	0.0011	0.007	0.0162	0.0325	0.0565	0.0476	0.0213	0.	0.	0.	0.	0.	0.	0.	0.	0.
-1.e9	5	3	9	5	5000	0.0089	0.0022	0.8024	0.0002	0.0004	0.001	0.0032	0.008	0.0268	0.0567	0.0571	0.0297	0.0034	0.	0.	0.	0.	0.	0.	0.
-1.e9	5	3	9	5	10000	0.0173	0.0044	0.7896	0.0005	0.	0.0007	0.0013	0.0047	0.0154	0.0353	0.0603	0.0498	0.0207	0.	0.	0.	0.	0.	0.	0.
-9647.944054284042	5	3	9	5	50000	0.1015	0.0255	0.6871	0.003	0.0012	0.0003	0.0002	0.0003	0.0028	0.0089	0.0258	0.052	0.0526	0.0337	0.0051	0.	0.	0.	0.	0.
-10206.408569001247	5	3	9	5	100000	0.2184	0.0583	0.5303	0.004	0.0019	0.0003	0.0002	0.0006	0.0021	0.0047	0.0141	0.035	0.0584	0.0493	0.0224	0.	0.	0.	0.	0.
-1.e9	5	3	9	6	1000	0.0019	0.0004	0.8025	0.0001	0.0012	0.0048	0.0117	0.0319	0.0591	0.0585	0.0279	0.	0.	0.	0.	0.	0.	0.	0.	0.
-1.e9	5	3	9	6	5000	0.0098	0.0026	0.7867	0.0001	0.0003	0.0006	0.0035	0.0096	0.0228	0.0498	0.0635	0.0437	0.007	0.	0.	0.	0.	0.	0.	0.
-1.e9	5	3	9	6	10000	0.0156	0.0058	0.7857	0.0006	0.0004	0.0002	0.0012	0.0038	0.0142	0.0361	0.0552	0.0545	0.0267	0.	0.	0.	0.	0.	0.	0.
-9462.298588580034	5	3	9	6	50000	0.0913	0.0283	0.6756	0.0022	0.001	0.	0.0003	0.0009	0.0031	0.0067	0.0253	0.0512	0.0641	0.0418	0.0082	0.	0.	0.	0.	0.
-1.e9	5	3	9	6	100000	0.1959	0.056	0.5519	0.0043	0.0016	0.0005	0.	0.0003	0.0011	0.0038	0.0137	0.0327	0.0584	0.055	0.0248	0.	0.	0.	0.	0.
-1.e9	5	3	9	7	1000	0.0016	0.0003	0.793	0.0002	0.0009	0.0031	0.0143	0.0321	0.0627	0.0571	0.0347	0.	0.	0.	0.	0.	0.	0.	0.	0.
-1.e9	5	3	9	7	5000	0.0088	0.0032	0.7807	0.0001	0.	0.0009	0.0023	0.0074	0.0233	0.0489	0.0659	0.0509	0.0076	0.	0.	0.	0.	0.	0.	0.
-1.e9	5	3	9	7	10000	0.018	0.0043	0.7689	0.0004	0.0001	0.0006	0.0015	0.0047	0.0148	0.0309	0.057	0.0656	0.0332	0.	0.	0.	0.	0.	0.	0.
-9241.918540603336	5	3	9	7	50000	0.0866	0.0294	0.675	0.002	0.0007	0.0001	0.0004	0.0007	0.0047	0.0088	0.0202	0.0488	0.0677	0.0477	0.0072	0.	0.	0.	0.	0.
-10567.437875054165	5	3	9	7	100000	0.1807	0.0525	0.542	0.0053	0.0014	0.0005	0.0002	0.0008	0.001	0.0037	0.0146	0.038	0.0626	0.0639	0.0328	0.	0.	0.	0.	0.
-1.e9	5	3	9	8	1000	0.0017	0.0007	0.7916	0.0004	0.0009	0.0037	0.0133	0.031	0.0603	0.0622	0.0342	0.	0.	0.	0.	0.	0.	0.	0.	0.
-1.e9	5	3	9	8	5000	0.0087	0.0035	0.7814	0.0005	0.0004	0.0005	0.002	0.0083	0.0208	0.049	0.0644	0.0525	0.008	0.	0.	0.	0.	0.	0.	0.
-1.e9	5	3	9	8	10000	0.0147	0.0043	0.7789	0.0004	0.0003	0.0009	0.0014	0.0041	0.0115	0.0292	0.0569	0.0638	0.0336	0.	0.	0.	0.	0.	0.	0.
-9516.29370748261	5	3	9	8	50000	0.0886	0.0253	0.6696	0.0027	0.0007	0.0003	0.0001	0.0012	0.0026	0.0089	0.0215	0.0503	0.0668	0.0537	0.0077	0.	0.	0.	0.	0.
-10523.216949918848	5	3	9	8	100000	0.1727	0.0498	0.5624	0.0046	0.0008	0.0003	0.0004	0.0007	0.001	0.0045	0.0113	0.0298	0.0567	0.0704	0.0346	0.	0.	0.	0.	0.
-1.e9	5	3	9	9	1000	0.0025	0.0006	0.7816	0.0001	0.0009	0.0039	0.011	0.0329	0.0613	0.0665	0.0387	0.	0.	0.	0.	0.	0.	0.	0.	0.
-1.e9	5	3	9	9	5000	0.0063	0.0032	0.777	0.0004	0.0003	0.0008	0.0018	0.0063	0.0233	0.0478	0.0683	0.0546	0.0099	0.	0.	0.	0.	0.	0.	0.
-1.e9	5	3	9	9	10000	0.0157	0.0049	0.7667	0.0006	0.0005	0.0004	0.0009	0.0029	0.0127	0.0286	0.0576	0.0698	0.0387	0.	0.	0.	0.	0.	0.	0.
-9802.36672617906	5	3	9	9	50000	0.0862	0.0271	0.6676	0.0016	0.0007	0.0001	0.0001	0.0008	0.0018	0.0085	0.0205	0.0524	0.0692	0.0553	0.0081	0.	0.	0.	0.	0.
-10407.379527188314	5	3	9	9	100000	0.1682	0.0473	0.5635	0.006	0.0028	0.0002	0.0003	0.0007	0.0018	0.0038	0.011	0.0297	0.0573	0.068	0.0394	0.	0.	0.	0.	0.
-1.e9	5	3	9	10	1000	0.0014	0.0007	0.7846	0.0005	0.0015	0.0038	0.0111	0.0309	0.0563	0.0667	0.0425	0.	0.	0.	0.	0.	0.	0.	0.	0.
-1.e9	5	3	9	10	5000	0.0086	0.0023	0.773	0.0001	0.0005	0.0013	0.0024	0.0083	0.0213	0.0447	0.0713	0.0569	0.0093	0.	0.	0.	0.	0.	0.	0.
-1.e9	5	3	9	10	10000	0.0148	0.005	0.7621	0.0006	0.0007	0.0003	0.0003	0.0046	0.0112	0.0313	0.0605	0.0694	0.0392	0.	0.	0.	0.	0.	0.	0.
-9755.60575271873	5	3	9	10	50000	0.085	0.024	0.6718	0.0028	0.001	0.0002	0.0003	0.0006	0.0016	0.0091	0.0202	0.0498	0.0675	0.0546	0.0115	0.	0.	0.	0.	0.
-10759.92865025724	5	3	9	10	100000	0.1665	0.0505	0.563	0.0049	0.0017	0.0003	0.0003	0.0007	0.0006	0.0045	0.012	0.0294	0.055	0.0716	0.039	0.	0.	0.	0.	0.
-1.e9	5	3	10	1	1000	0.0007	0.0003	0.9672	0.0002	0.0009	0.0049	0.0103	0.0142	0.0013	0.	0.	0.	0.	0.	0.	0.	0.	0.	0.	0.
-1.e9	5	3	10	1	5000	0.004	0.0012	0.9632	0.0001	0.0002	0.0013	0.003	0.0096	0.0115	0.0059	0.	0.	0.	0.	0.	0.	0.	0.	0.	0.
-1.e9	5	3	10	1	10000	0.0084	0.0027	0.9572	0.0002	0.0001	0.0007	0.0022	0.0055	0.012	0.0108	0.0002	0.	0.	0.	0.	0.	0.	0.	0.	0.
-1.e9	5	3	10	1	50000	0.0749	0.0136	0.8841	0.001	0.0001	0.0001	0.0001	0.0007	0.0022	0.0064	0.0124	0.0044	0.	0.	0.	0.	0.	0.	0.	0.
-1.e9	5	3	10	1	100000	0.2659	0.0332	0.6689	0.0035	0.0004	0.0001	0.0003	0.0005	0.0021	0.0032	0.01	0.011	0.0009	0.	0.	0.	0.	0.	0.	0.
-1.e9	5	3	10	2	1000	0.0007	0.0005	0.9488	0.0008	0.001	0.0047	0.0109	0.0226	0.0096	0.0004	0.	0.	0.	0.	0.	0.	0.	0.	0.	0.
-1.e9	5	3	10	2	5000	0.0057	0.001	0.9425	0.0004	0.0003	0.0006	0.0032	0.0075	0.0199	0.0176	0.0013	0.	0.	0.	0.	0.	0.	0.	0.	0.
-1.e9	5	3	10	2	10000	0.0092	0.0027	0.9376	0.0004	0.0003	0.0005	0.0018	0.0041	0.0128	0.0213	0.009	0.0003	0.	0.	0.	0.	0.	0.	0.	0.
-1.e9	5	3	10	2	50000	0.0839	0.0175	0.8449	0.0012	0.0006	0.0003	0.0003	0.0009	0.0022	0.0095	0.0194	0.0173	0.002	0.	0.	0.	0.	0.	0.	0.
-10349.781445660074	5	3	10	2	100000	0.2545	0.0422	0.6467	0.0028	0.0006	0.0003	0.0002	0.0005	0.002	0.0053	0.012	0.0226	0.0098	0.0005	0.	0.	0.	0.	0.	0.
-1.e9	5	3	10	3	1000	0.0009	0.0004	0.9048	0.0007	0.0012	0.0049	0.016	0.0301	0.0309	0.0092	0.0009	0.	0.	0.	0.	0.	0.	0.	0.	0.
-1.e9	5	3	10	3	5000	0.0049	0.0012	0.9141	0.	0.0004	0.0012	0.0027	0.0071	0.0218	0.0306	0.0144	0.0016	0.	0.	0.	0.	0.	0.	0.	0.
-1.e9	5	3	10	3	10000	0.0148	0.0028	0.8968	0.0001	0.0002	0.0005	0.0009	0.0049	0.0146	0.0254	0.0299	0.0086	0.0005	0.	0.	0.	0.	0.	0.	0.
-9497.413183848132	5	3	10	3	50000	0.0898	0.021	0.8031	0.0021	0.0006	0.	0.0006	0.0009	0.0022	0.0093	0.0205	0.0332	0.0145	0.0021	0.0001	0.	0.	0.	0.	0.
-10627.082455559175	5	3	10	3	100000	0.2434	0.0465	0.6228	0.003	0.0014	0.0003	0.0004	0.0001	0.0015	0.0062	0.0119	0.0255	0.0288	0.0074	0.0008	0.	0.	0.	0.	0.
-1.e9	5	3	10	4	1000	0.0015	0.0005	0.8814	0.0005	0.002	0.0045	0.0107	0.0316	0.0398	0.0222	0.0053	0.	0.	0.	0.	0.	0.	0.	0.	0.
-1.e9	5	3	10	4	5000	0.0073	0.0017	0.8728	0.0004	0.0002	0.0013	0.0029	0.0084	0.0239	0.0409	0.0274	0.0117	0.0011	0.	0.	0.	0.	0.	0.	0.
-1.e9	5	3	10	4	10000	0.013	0.0043	0.865	0.0001	0.0002	0.0006	0.0013	0.0043	0.0142	0.0281	0.0407	0.0217	0.0065	0.	0.	0.	0.	0.	0.	0.
-9469.816572363308	5	3	10	4	50000	0.0883	0.0224	0.765	0.0019	0.0005	0.0002	0.0002	0.0011	0.0035	0.007	0.0226	0.0388	0.0334	0.0136	0.0015	0.	0.	0.	0.	0.
-11064.71478160916	5	3	10	4	100000	0.2162	0.0465	0.6102	0.0034	0.0008	0.0006	0.0001	0.0001	0.001	0.0048	0.0123	0.0324	0.0416	0.0237	0.0063	0.	0.	0.	0.	0.
-1.e9	5	3	10	5	1000	0.0011	0.0001	0.8512	0.0007	0.0011	0.0053	0.0105	0.0298	0.0508	0.0346	0.0148	0.	0.	0.	0.	0.	0.	0.	0.	0.
-1.e9	5	3	10	5	5000	0.0063	0.0021	0.8451	0.0007	0.0002	0.0009	0.0022	0.0084	0.0226	0.0414	0.0437	0.0241	0.0023	0.	0.	0.	0.	0.	0.	0.
-1.e9	5	3	10	5	10000	0.0143	0.0046	0.828	0.0005	0.0004	0.0006	0.0013	0.0058	0.0134	0.0319	0.0491	0.0351	0.015	0.	0.	0.	0.	0.	0.	0.
-9402.186770566717	5	3	10	5	50000	0.0836	0.0246	0.7402	0.0015	0.0008	0.0003	0.0003	0.0011	0.0029	0.0083	0.0222	0.0417	0.0446	0.0237	0.0042	0.	0.	0.	0.	0.
-10505.804916789606	5	3	10	5	100000	0.2016	0.0504	0.5976	0.0044	0.0017	0.0006	0.0009	0.0005	0.0011	0.0037	0.0131	0.0311	0.0419	0.0372	0.0142	0.	0.	0.	0.	0.
-1.e9	5	3	10	6	1000	0.0012	0.0001	0.8344	0.0005	0.001	0.0034	0.0116	0.0284	0.0508	0.0457	0.0229	0.	0.	0.	0.	0.	0.	0.	0.	0.
-1.e9	5	3	10	6	5000	0.0052	0.0029	0.819	0.0005	0.0002	0.001	0.0028	0.0079	0.0222	0.0448	0.0529	0.0355	0.0051	0.	0.	0.	0.	0.	0.	0.
-1.e9	5	3	10	6	10000	0.0156	0.0046	0.8134	0.0006	0.0004	0.0002	0.0018	0.0035	0.011	0.0301	0.0523	0.0453	0.0212	0.	0.	0.	0.	0.	0.	0.
-9613.951490983272	5	3	10	6	50000	0.0829	0.0231	0.7281	0.0024	0.0011	0.0003	0.0003	0.0007	0.0022	0.0082	0.0231	0.0419	0.049	0.0312	0.0055	0.	0.	0.	0.	0.
-10652.8025469044	5	3	10	6	100000	0.1827	0.0466	0.5949	0.0048	0.0012	0.0007	0.0001	0.0004	0.0015	0.004	0.0131	0.0318	0.0498	0.0469	0.0215	0.	0.	0.	0.	0.
-1.e9	5	3	10	7	1000	0.0015	0.0006	0.8242	0.0005	0.0009	0.0028	0.0112	0.0274	0.0514	0.0532	0.0263	0.	0.	0.	0.	0.	0.	0.	0.	0.
-1.e9	5	3	10	7	5000	0.0069	0.0029	0.8098	0.0003	0.0002	0.001	0.0023	0.0078	0.0223	0.0444	0.0584	0.0369	0.0068	0.	0.	0.	0.	0.	0.	0.
-1.e9	5	3	10	7	10000	0.015	0.0046	0.7882	0.0007	0.0004	0.0008	0.0021	0.0038	0.0133	0.0326	0.0543	0.0552	0.029	0.	0.	0.	0.	0.	0.	0.
-9734.357253146127	5	3	10	7	50000	0.083	0.0249	0.7134	0.0021	0.0013	0.0002	0.0002	0.0008	0.002	0.0073	0.0233	0.0414	0.0531	0.0419	0.0051	0.	0.	0.	0.	0.
-10802.370106347566	5	3	10	7	100000	0.1808	0.0512	0.5802	0.0046	0.0015	0.0004	0.0001	0.0004	0.0009	0.0047	0.0128	0.0294	0.0534	0.053	0.0266	0.	0.	0.	0.	0.
-1.e9	5	3	10	8	1000	0.0019	0.0003	0.8092	0.0006	0.0019	0.0037	0.0119	0.0293	0.055	0.0557	0.0305	0.	0.	0.	0.	0.	0.	0.	0.	0.
-1.e9	5	3	10	8	5000	0.0066	0.0031	0.7984	0.0004	0.0003	0.0015	0.0022	0.0089	0.0197	0.0454	0.0579	0.0477	0.0079	0.	0.	0.	0.	0.	0.	0.
-1.e9	5	3	10	8	10000	0.0163	0.0045	0.787	0.0004	0.0004	0.0003	0.0011	0.0036	0.0111	0.0293	0.0556	0.0577	0.0327	0.	0.	0.	0.	0.	0.	0.
-9548.167653603658	5	3	10	8	50000	0.0826	0.0259	0.6937	0.002	0.0006	0.0004	0.0001	0.001	0.0036	0.0073	0.0203	0.0483	0.0624	0.0446	0.0072	0.	0.	0.	0.	0.
-10817.581582004459	5	3	10	8	100000	0.1705	0.0511	0.5872	0.0046	0.0009	0.0006	0.0006	0.0002	0.0012	0.0039	0.0095	0.0288	0.0559	0.054	0.031	0.	0.	0.	0.	0.
-1.e9	5	3	10	9	1000	0.0018	0.0007	0.7992	0.0003	0.0009	0.0042	0.0108	0.0279	0.0569	0.0605	0.0368	0.	0.	0.	0.	0.	0.	0.	0.	0.
-1.e9	5	3	10	9	5000	0.0081	0.0031	0.7925	0.0002	0.0002	0.0009	0.0019	0.0086	0.0209	0.0444	0.0591	0.0517	0.0084	0.	0.	0.	0.	0.	0.	0.
-1.e9	5	3	10	9	10000	0.0163	0.005	0.7829	0.0004	0.0001	0.0003	0.0017	0.0039	0.0124	0.0274	0.0535	0.0611	0.035	0.	0.	0.	0.	0.	0.	0.
-1.e9	5	3	10	9	50000	0.0839	0.0225	0.6935	0.0025	0.0007	0.0007	0.	0.0003	0.003	0.0079	0.0222	0.044	0.0621	0.0489	0.0078	0.	0.	0.	0.	0.
-1.e9	5	3	10	9	100000	0.1697	0.0516	0.5809	0.0046	0.0015	0.0006	0.0005	0.	0.001	0.004	0.0123	0.0275	0.0538	0.0589	0.0331	0.	0.	0.	0.	0.
-1.e9	5	3	10	10	1000	0.0014	0.0004	0.7966	0.0004	0.0005	0.0036	0.0137	0.0279	0.0537	0.0647	0.0371	0.	0.	0.	0.	0.	0.	0.	0.	0.
-1.e9	5	3	10	10	5000	0.0073	0.0025	0.7852	0.0004	0.0003	0.0007	0.0024	0.0104	0.0202	0.0478	0.0632	0.0495	0.0101	0.	0.	0.	0.	0.	0.	0.
-1.e9	5	3	10	10	10000	0.0159	0.0039	0.7775	0.0005	0.0002	0.0006	0.0014	0.0029	0.0111	0.0314	0.0531	0.0655	0.036	0.	0.	0.	0.	0.	0.	0.
-9433.027035144012	5	3	10	10	50000	0.0826	0.0221	0.6904	0.0021	0.0006	0.0003	0.0008	0.0012	0.0025	0.0069	0.0206	0.0464	0.0626	0.0508	0.0101	0.	0.	0.	0.	0.
-10685.285417228515	5	3	10	10	100000	0.1631	0.0474	0.5765	0.0043	0.0015	0.0002	0.0004	0.0002	0.0012	0.0045	0.0127	0.0311	0.0528	0.0661	0.038	0.	0.	0.	0.	0.
-1.e9	5	3	11	1	1000	0.0004	0.0001	0.9851	0.0002	0.0006	0.0023	0.0056	0.0056	0.0001	0.	0.	0.	0.	0.	0.	0.	0.	0.	0.	0.
-1.e9	5	3	11	1	5000	0.0013	0.0003	0.984	0.0001	0.0002	0.0005	0.0014	0.004	0.007	0.0012	0.	0.	0.	0.	0.	0.	0.	0.	0.	0.
-1.e9	5	3	11	1	10000	0.0046	0.001	0.9824	0.	0.0002	0.0001	0.0008	0.0015	0.0049	0.0044	0.0001	0.	0.	0.	0.	0.	0.	0.	0.	0.
-1.e9	5	3	11	1	50000	0.0426	0.0081	0.9349	0.0008	0.0001	0.0001	0.	0.0006	0.0016	0.0045	0.006	0.0007	0.	0.	0.	0.	0.	0.	0.	0.
-1.e9	5	3	11	1	100000	0.1812	0.0181	0.7825	0.0011	0.0007	0.	0.	0.0003	0.0011	0.0027	0.0065	0.0058	0.	0.	0.	0.	0.	0.	0.	0.
-1.e9	5	3	11	2	1000	0.0003	0.0002	0.9708	0.0005	0.0009	0.0041	0.0101	0.0102	0.0028	0.0001	0.	0.	0.	0.	0.	0.	0.	0.	0.	0.
-1.e9	5	3	11	2	5000	0.004	0.0009	0.9658	0.0002	0.0002	0.001	0.0025	0.0075	0.0095	0.0078	0.0006	0.	0.	0.	0.	0.	0.	0.	0.	0.
-1.e9	5	3	11	2	10000	0.0058	0.0015	0.9632	0.0001	0.0001	0.0002	0.0009	0.0044	0.0073	0.0118	0.0047	0.	0.	0.	0.	0.	0.	0.	0.	0.
-1.e9	5	3	11	2	50000	0.0558	0.0125	0.9024	0.0007	0.	0.0002	0.0001	0.0006	0.0023	0.006	0.0106	0.0082	0.0006	0.	0.	0.	0.	0.	0.	0.
-10841.29647565026	5	3	11	2	100000	0.1889	0.0306	0.7485	0.0018	0.0012	0.0001	0.0002	0.0009	0.0013	0.0038	0.0076	0.0109	0.0041	0.0001	0.	0.	0.	0.	0.	0.
-1.e9	5	3	11	3	1000	0.0011	0.0005	0.9495	0.0006	0.0009	0.0037	0.0088	0.0173	0.0142	0.0031	0.0003	0.	0.	0.	0.	0.	0.	0.	0.	0.
-1.e9	5	3	11	3	5000	0.0047	0.0019	0.943	0.0001	0.0005	0.0007	0.0026	0.0066	0.0154	0.018	0.0063	0.0001	0.0001	0.	0.	0.	0.	0.	0.	0.
-1.e9	5	3	11	3	10000	0.0091	0.0029	0.9336	0.0004	0.0002	0.0006	0.0012	0.0029	0.0096	0.0195	0.0154	0.0043	0.0003	0.	0.	0.	0.	0.	0.	0.
-10087.629606424598	5	3	11	3	50000	0.0688	0.016	0.8648	0.0014	0.0003	0.0005	0.0005	0.0005	0.0022	0.0065	0.0129	0.0184	0.006	0.0012	0.	0.	0.	0.	0.	0.
-10925.992726296536	5	3	11	3	100000	0.2002	0.0324	0.705	0.0031	0.0007	0.0005	0.0002	0.0002	0.0013	0.0041	0.0103	0.02	0.018	0.0034	0.0006	0.	0.	0.	0.	0.
-1.e9	5	3	11	4	1000	0.0013	0.0004	0.9145	0.0004	0.0008	0.0038	0.01	0.0247	0.0265	0.0145	0.0031	0.	0.	0.	0.	0.	0.	0.	0.	0.
-1.e9	5	3	11	4	5000	0.0063	0.0012	0.9062	0.0002	0.0002	0.0011	0.0025	0.0069	0.0186	0.0289	0.0206	0.007	0.0003	0.	0.	0.	0.	0.	0.	0.
-1.e9	5	3	11	4	10000	0.0095	0.0036	0.9026	0.0004	0.0004	0.0001	0.0009	0.004	0.011	0.024	0.0264	0.014	0.0031	0.	0.	0.	0.	0.	0.	0.
-9652.794536584579	5	3	11	4	50000	0.0772	0.0169	0.8138	0.0013	0.0008	0.0001	0.0002	0.0012	0.0027	0.0071	0.0186	0.0317	0.0208	0.0068	0.0008	0.	0.	0.	0.	0.
-11288.994205836518	5	3	11	4	100000	0.1975	0.0384	0.6778	0.0027	0.0009	0.0003	0.0003	0.0001	0.0009	0.0032	0.0105	0.0229	0.0272	0.0136	0.0037	0.	0.	0.	0.	0.
-1.e9	5	3	11	5	1000	0.0011	0.0004	0.8768	0.0001	0.0009	0.0033	0.0111	0.027	0.0387	0.0306	0.01	0.	0.	0.	0.	0.	0.	0.	0.	0.
-1.e9	5	3	11	5	5000	0.0055	0.0012	0.8778	0.0003	0.0002	0.0008	0.0022	0.0079	0.0186	0.0335	0.0345	0.0155	0.002	0.	0.	0.	0.	0.	0.	0.
-1.e9	5	3	11	5	10000	0.0115	0.0044	0.8682	0.0004	0.0006	0.0004	0.0011	0.0036	0.0106	0.0274	0.0353	0.0273	0.0092	0.	0.	0.	0.	0.	0.	0.
-9532.903579148877	5	3	11	5	50000	0.0699	0.0199	0.7965	0.0014	0.0008	0.0001	0.0003	0.0009	0.0032	0.008	0.0179	0.0322	0.0318	0.0153	0.0018	0.	0.	0.	0.	0.
-1.e9	5	3	11	5	100000	0.1859	0.0448	0.6509	0.0035	0.0012	0.0001	0.0003	0.	0.0011	0.0031	0.0092	0.027	0.038	0.0242	0.0107	0.	0.	0.	0.	0.
-1.e9	5	3	11	6	1000	0.0019	0.0002	0.8582	0.0002	0.0016	0.0034	0.011	0.0268	0.0416	0.0398	0.0153	0.	0.	0.	0.	0.	0.	0.	0.	0.
-1.e9	5	3	11	6	5000	0.0066	0.0017	0.8572	0.0006	0.0004	0.0005	0.0016	0.0066	0.0194	0.0362	0.0407	0.024	0.0045	0.	0.	0.	0.	0.	0.	0.
-1.e9	5	3	11	6	10000	0.0127	0.0038	0.8398	0.0004	0.0002	0.0005	0.0014	0.0039	0.0098	0.0266	0.045	0.0393	0.0166	0.	0.	0.	0.	0.	0.	0.
-9795.917586356964	5	3	11	6	50000	0.081	0.0207	0.7584	0.0018	0.0003	0.0002	0.0001	0.0008	0.0025	0.0081	0.0171	0.0354	0.0439	0.0267	0.003	0.	0.	0.	0.	0.
-10393.945160494419	5	3	11	6	100000	0.1756	0.0428	0.6376	0.0044	0.0014	0.0002	0.0004	0.0007	0.0014	0.0043	0.0121	0.0261	0.0413	0.0368	0.0149	0.	0.	0.	0.	0.
-1.e9	5	3	11	7	1000	0.0016	0.0006	0.8413	0.0003	0.0011	0.0037	0.01	0.0287	0.0463	0.0436	0.0228	0.	0.	0.	0.	0.	0.	0.	0.	0.
-1.e9	5	3	11	7	5000	0.0059	0.0024	0.8392	0.0004	0.0004	0.0008	0.0016	0.0056	0.0195	0.0354	0.0499	0.034	0.0049	0.	0.	0.	0.	0.	0.	0.
-1.e9	5	3	11	7	10000	0.0158	0.0049	0.8176	0.0002	0.0002	0.0006	0.0015	0.003	0.012	0.0274	0.0447	0.0475	0.0246	0.	0.	0.	0.	0.	0.	0.
-9689.440868957523	5	3	11	7	50000	0.0765	0.0223	0.7372	0.0029	0.0008	0.0002	0.0003	0.0007	0.0022	0.0081	0.0192	0.0398	0.0503	0.0339	0.0056	0.	0.	0.	0.	0.
-11139.556412572594	5	3	11	7	100000	0.1716	0.0466	0.6126	0.0041	0.001	0.0005	0.0001	0.0002	0.0013	0.0031	0.0093	0.0279	0.0536	0.0455	0.0226	0.	0.	0.	0.	0.
-1.e9	5	3	11	8	1000	0.0014	0.0005	0.8266	0.0003	0.0011	0.0041	0.0102	0.0276	0.0494	0.0517	0.0271	0.	0.	0.	0.	0.	0.	0.	0.	0.
-1.e9	5	3	11	8	5000	0.0052	0.0023	0.8245	0.0001	0.0002	0.	0.0023	0.0065	0.0187	0.0393	0.0542	0.0411	0.0056	0.	0.	0.	0.	0.	0.	0.
-1.e9	5	3	11	8	10000	0.0135	0.0033	0.8133	0.0002	0.0002	0.0002	0.0004	0.0035	0.0097	0.0281	0.0487	0.0532	0.0257	0.	0.	0.	0.	0.	0.	0.
-1.e9	5	3	11	8	50000	0.0803	0.0224	0.719	0.0016	0.0005	0.0003	0.	0.0004	0.0033	0.0105	0.0192	0.0431	0.0539	0.0389	0.0066	0.	0.	0.	0.	0.
-10781.774763640455	5	3	11	8	100000	0.1661	0.0506	0.6051	0.0043	0.0016	0.0004	0.0004	0.0004	0.0009	0.0038	0.0117	0.0277	0.0465	0.0544	0.0261	0.	0.	0.	0.	0.
-1.e9	5	3	11	9	1000	0.0021	0.0002	0.8184	0.0006	0.0009	0.0046	0.0124	0.0278	0.0482	0.0559	0.0289	0.	0.	0.	0.	0.	0.	0.	0.	0.
-1.e9	5	3	11	9	5000	0.0059	0.0022	0.8152	0.0002	0.0006	0.0005	0.0023	0.0078	0.0203	0.0461	0.0512	0.0424	0.0053	0.	0.	0.	0.	0.	0.	0.
-1.e9	5	3	11	9	10000	0.0131	0.0049	0.7947	0.0004	0.0003	0.0006	0.0021	0.0038	0.0102	0.024	0.0556	0.0592	0.0311	0.	0.	0.	0.	0.	0.	0.
-9770.373697728062	5	3	11	9	50000	0.0763	0.0237	0.7175	0.002	0.0011	0.0002	0.0002	0.0005	0.0026	0.0081	0.0177	0.0405	0.0549	0.0475	0.0072	0.	0.	0.	0.	0.
-10744.210559876781	5	3	11	9	100000	0.1623	0.0461	0.6134	0.0035	0.0013	0.0003	0.0001	0.001	0.0009	0.0044	0.0094	0.028	0.0462	0.0524	0.0307	0.	0.	0.	0.	0.
-1.e9	5	3	11	10	1000	0.0014	0.0003	0.8141	0.0001	0.0013	0.0036	0.0104	0.0281	0.0511	0.0538	0.0358	0.	0.	0.	0.	0.	0.	0.	0.	0.
-1.e9	5	3	11	10	5000	0.007	0.0027	0.7925	0.0002	0.0002	0.0007	0.0032	0.0074	0.0215	0.0462	0.0579	0.0513	0.0092	0.	0.	0.	0.	0.	0.	0.
-1.e9	5	3	11	10	10000	0.0141	0.005	0.7948	0.0002	0.0003	0.0003	0.0014	0.0027	0.0083	0.0263	0.0538	0.0588	0.034	0.	0.	0.	0.	0.	0.	0.
-9847.901889459521	5	3	11	10	50000	0.0788	0.0227	0.7036	0.0017	0.0007	0.0005	0.0003	0.0006	0.0022	0.0064	0.0188	0.0429	0.06	0.0522	0.0086	0.	0.	0.	0.	0.
-11042.367337785528	5	3	11	10	100000	0.165	0.0508	0.5919	0.0045	0.0009	0.0007	0.0002	0.0003	0.0009	0.0036	0.0097	0.024	0.054	0.0613	0.0322	0.	0.	0.	0.	0.
-1.e9	5	3	12	1	1000	0.0001	0.0001	0.9932	0.0002	0.0004	0.0013	0.0037	0.001	0.	0.	0.	0.	0.	0.	0.	0.	0.	0.	0.	0.
-1.e9	5	3	12	1	5000	0.0015	0.0003	0.9918	0.	0.0001	0.0005	0.0009	0.0019	0.0028	0.0002	0.	0.	0.	0.	0.	0.	0.	0.	0.	0.
-1.e9	5	3	12	1	10000	0.0016	0.0002	0.9923	0.0002	0.	0.0002	0.0003	0.0011	0.0027	0.0013	0.0001	0.	0.	0.	0.	0.	0.	0.	0.	0.
-1.e9	5	3	12	1	50000	0.0236	0.0035	0.9672	0.0002	0.	0.0001	0.0002	0.0004	0.0003	0.0022	0.0019	0.0004	0.	0.	0.	0.	0.	0.	0.	0.
-1.e9	5	3	12	1	100000	0.1227	0.0082	0.8619	0.0006	0.0002	0.0001	0.0001	0.0003	0.0004	0.0013	0.003	0.0012	0.	0.	0.	0.	0.	0.	0.	0.
-1.e9	5	3	12	2	1000	0.0003	0.	0.9846	0.0004	0.0013	0.0019	0.0061	0.0047	0.0007	0.	0.	0.	0.	0.	0.	0.	0.	0.	0.	0.
-1.e9	5	3	12	2	5000	0.0013	0.0007	0.9858	0.0001	0.0001	0.0002	0.0011	0.0028	0.0054	0.0025	0.	0.	0.	0.	0.	0.	0.	0.	0.	0.
-1.e9	5	3	12	2	10000	0.0035	0.0007	0.981	0.0002	0.0001	0.0001	0.0006	0.0012	0.0061	0.0057	0.0008	0.	0.	0.	0.	0.	0.	0.	0.	0.
-1.e9	5	3	12	2	50000	0.0338	0.0071	0.9453	0.0003	0.0001	0.0002	0.0003	0.0003	0.0012	0.0034	0.0057	0.0021	0.0002	0.	0.	0.	0.	0.	0.	0.
-1.e9	5	3	12	2	100000	0.1381	0.0164	0.8302	0.0009	0.0003	0.0003	0.0001	0.0003	0.0004	0.0024	0.0047	0.005	0.0009	0.	0.	0.	0.	0.	0.	0.
-1.e9	5	3	12	3	1000	0.0004	0.0001	0.9662	0.0002	0.0004	0.0029	0.006	0.0134	0.0083	0.0021	0.	0.	0.	0.	0.	0.	0.	0.	0.	0.
-1.e9	5	3	12	3	5000	0.0032	0.0009	0.9662	0.0001	0.	0.0006	0.0014	0.0038	0.0096	0.0112	0.0027	0.0003	0.	0.	0.	0.	0.	0.	0.	0.
-1.e9	5	3	12	3	10000	0.005	0.0015	0.962	0.0001	0.0002	0.0002	0.0008	0.0033	0.0074	0.0108	0.0074	0.0013	0.	0.	0.	0.	0.	0.	0.	0.
-11177.878591718803	5	3	12	3	50000	0.0501	0.0097	0.9104	0.0008	0.0001	0.0003	0.0002	0.0001	0.0015	0.0042	0.0089	0.011	0.0026	0.0001	0.	0.	0.	0.	0.	0.
-11727.636123087355	5	3	12	3	100000	0.1552	0.0219	0.7879	0.0023	0.0003	0.0004	0.0001	0.0002	0.001	0.002	0.0068	0.0117	0.0081	0.0021	0.	0.	0.	0.	0.	0.
-1.e9	5	3	12	4	1000	0.0008	0.0002	0.9397	0.0005	0.0006	0.0032	0.0079	0.0164	0.0198	0.0086	0.0023	0.	0.	0.	0.	0.	0.	0.	0.	0.
-1.e9	5	3	12	4	5000	0.0042	0.0013	0.9347	0.0001	0.0002	0.0009	0.0018	0.0063	0.0135	0.0229	0.0115	0.0022	0.0004	0.	0.	0.	0.	0.	0.	0.
-1.e9	5	3	12	4	10000	0.0068	0.0022	0.9291	0.0006	0.0004	0.0004	0.0014	0.0035	0.0093	0.0163	0.019	0.0085	0.0025	0.	0.	0.	0.	0.	0.	0.
-10687.738159106473	5	3	12	4	50000	0.0599	0.0139	0.8669	0.001	0.0008	0.	0.0002	0.0001	0.0023	0.0046	0.0135	0.0203	0.0131	0.0031	0.0003	0.	0.	0.	0.	0.
-11098.372505369513	5	3	12	4	100000	0.1591	0.0306	0.7474	0.0024	0.0005	0.0004	0.0004	0.0003	0.0011	0.0028	0.0087	0.0163	0.0198	0.008	0.0022	0.	0.	0.	0.	0.
-1.e9	5	3	12	5	1000	0.0014	0.0002	0.909	0.0002	0.0015	0.0035	0.0111	0.0185	0.0298	0.0189	0.0059	0.	0.	0.	0.	0.	0.	0.	0.	0.
-1.e9	5	3	12	5	5000	0.0049	0.0018	0.9078	0.0001	0.0004	0.0008	0.0028	0.0047	0.0158	0.0252	0.0242	0.0103	0.0012	0.	0.	0.	0.	0.	0.	0.
-1.e9	5	3	12	5	10000	0.0106	0.0033	0.8972	0.0002	0.	0.0004	0.001	0.0041	0.0081	0.0192	0.0287	0.0208	0.0064	0.	0.	0.	0.	0.	0.	0.
-9832.81793244526	5	3	12	5	50000	0.0665	0.0187	0.818	0.0018	0.0004	0.0002	0.0004	0.0006	0.0027	0.007	0.0141	0.028	0.0295	0.0111	0.001	0.	0.	0.	0.	0.
-11156.622654509125	5	3	12	5	100000	0.161	0.0405	0.7048	0.0033	0.0006	0.0004	0.0002	0.0004	0.0008	0.0033	0.0084	0.0186	0.0312	0.0189	0.0076	0.	0.	0.	0.	0.
-1.e9	5	3	12	6	1000	0.0008	0.0003	0.8798	0.0004	0.0006	0.0032	0.0104	0.0243	0.0385	0.0296	0.0121	0.	0.	0.	0.	0.	0.	0.	0.	0.
-1.e9	5	3	12	6	5000	0.0047	0.0018	0.8778	0.0003	0.0002	0.0006	0.002	0.0068	0.0195	0.0281	0.0353	0.0207	0.0022	0.	0.	0.	0.	0.	0.	0.
-1.e9	5	3	12	6	10000	0.0135	0.0018	0.8722	0.0005	0.0003	0.0001	0.0013	0.0038	0.0088	0.0223	0.0372	0.0262	0.012	0.	0.	0.	0.	0.	0.	0.
-10036.376251805219	5	3	12	6	50000	0.0666	0.0171	0.7968	0.0017	0.0004	0.0003	0.0003	0.0003	0.0021	0.0073	0.0166	0.0318	0.0369	0.0188	0.003	0.	0.	0.	0.	0.
-1.e9	5	3	12	6	100000	0.1581	0.0389	0.6785	0.0036	0.0009	0.0005	0.0004	0.	0.0007	0.0031	0.0099	0.026	0.037	0.03	0.0124	0.	0.	0.	0.	0.
-1.e9	5	3	12	7	1000	0.0009	0.0007	0.8654	0.0007	0.0005	0.0031	0.0095	0.0235	0.0394	0.0359	0.0204	0.	0.	0.	0.	0.	0.	0.	0.	0.
-1.e9	5	3	12	7	5000	0.0054	0.0019	0.8564	0.0004	0.0002	0.0005	0.0029	0.0065	0.0195	0.0317	0.0416	0.0289	0.0041	0.	0.	0.	0.	0.	0.	0.
-1.e9	5	3	12	7	10000	0.0116	0.0043	0.8416	0.0004	0.	0.0004	0.0014	0.0042	0.0102	0.0249	0.0437	0.0388	0.0185	0.	0.	0.	0.	0.	0.	0.
-9862.194652693108	5	3	12	7	50000	0.0722	0.0205	0.7672	0.0023	0.0007	0.0006	0.0001	0.001	0.0019	0.0082	0.0168	0.0355	0.0447	0.0247	0.0036	0.	0.	0.	0.	0.
-10759.688802645056	5	3	12	7	100000	0.1561	0.0426	0.6642	0.0044	0.0012	0.0003	0.0003	0.0002	0.0016	0.004	0.0104	0.0235	0.0408	0.0349	0.0155	0.	0.	0.	0.	0.
-1.e9	5	3	12	8	1000	0.0021	0.0006	0.8432	0.0006	0.0016	0.0022	0.0091	0.0255	0.0444	0.0494	0.0213	0.	0.	0.	0.	0.	0.	0.	0.	0.
-1.e9	5	3	12	8	5000	0.0063	0.0024	0.8444	0.0001	0.0001	0.0006	0.0016	0.0059	0.0169	0.0371	0.0484	0.0308	0.0054	0.	0.	0.	0.	0.	0.	0.
-1.e9	5	3	12	8	10000	0.012	0.0039	0.8259	0.0005	0.0002	0.0003	0.0011	0.0044	0.01	0.0259	0.0445	0.048	0.0233	0.	0.	0.	0.	0.	0.	0.
-9794.383139261112	5	3	12	8	50000	0.0725	0.0189	0.7527	0.0016	0.0006	0.0002	0.0005	0.001	0.0017	0.0068	0.0175	0.0349	0.0503	0.0366	0.0042	0.	0.	0.	0.	0.
-10961.356007869175	5	3	12	8	100000	0.1643	0.0423	0.6365	0.0049	0.0017	0.0006	0.0001	0.0003	0.0014	0.0034	0.0098	0.0253	0.0439	0.0433	0.0222	0.	0.	0.	0.	0.
-1.e9	5	3	12	9	1000	0.0013	0.0003	0.8317	0.0005	0.0011	0.0042	0.0104	0.027	0.0456	0.0497	0.0282	0.	0.	0.	0.	0.	0.	0.	0.	0.
-1.e9	5	3	12	9	5000	0.0064	0.0022	0.826	0.0004	0.	0.0004	0.0011	0.0068	0.0195	0.0405	0.0482	0.0419	0.0066	0.	0.	0.	0.	0.	0.	0.
-1.e9	5	3	12	9	10000	0.0127	0.004	0.8143	0.0004	0.0003	0.0002	0.0016	0.0032	0.0101	0.025	0.0452	0.0542	0.0288	0.	0.	0.	0.	0.	0.	0.
-9506.597541314637	5	3	12	9	50000	0.0734	0.0224	0.734	0.0023	0.0007	0.0002	0.0008	0.0011	0.0027	0.0068	0.0174	0.0384	0.0549	0.0391	0.0058	0.	0.	0.	0.	0.
-10796.43419304701	5	3	12	9	100000	0.1549	0.0423	0.6263	0.0039	0.0014	0.0001	0.0002	0.0003	0.0013	0.0042	0.0095	0.0271	0.0496	0.0512	0.0277	0.	0.	0.	0.	0.
-1.e9	5	3	12	10	1000	0.0007	0.0005	0.8186	0.0003	0.0008	0.0036	0.0108	0.0267	0.0509	0.0552	0.0319	0.	0.	0.	0.	0.	0.	0.	0.	0.
-1.e9	5	3	12	10	5000	0.0075	0.0022	0.8086	0.0004	0.0002	0.0009	0.0032	0.0075	0.0186	0.0416	0.0536	0.0471	0.0086	0.	0.	0.	0.	0.	0.	0.
-1.e9	5	3	12	10	10000	0.0138	0.0044	0.8007	0.0006	0.0001	0.0002	0.0011	0.0047	0.0094	0.0276	0.0478	0.0572	0.0324	0.	0.	0.	0.	0.	0.	0.
-9734.647096213586	5	3	12	10	50000	0.0764	0.0228	0.7247	0.0028	0.0005	0.	0.0002	0.0008	0.0031	0.0061	0.0181	0.0393	0.0562	0.0413	0.0077	0.	0.	0.	0.	0.
-10496.906176980314	5	3	12	10	100000	0.1635	0.0463	0.6122	0.0063	0.0012	0.0004	0.0005	0.0004	0.0014	0.0045	0.0113	0.0254	0.0437	0.0533	0.0296	0.	0.	0.	0.	0.
-1.e9	5	3	13	1	1000	0.	0.	0.9975	0.	0.0006	0.0006	0.0008	0.0005	0.	0.	0.	0.	0.	0.	0.	0.	0.	0.	0.	0.
-1.e9	5	3	13	1	5000	0.0002	0.0001	0.997	0.	0.	0.0001	0.0008	0.0008	0.001	0.	0.	0.	0.	0.	0.	0.	0.	0.	0.	0.
-1.e9	5	3	13	1	10000	0.0009	0.0002	0.9967	0.	0.0001	0.	0.0003	0.0005	0.0012	0.0001	0.	0.	0.	0.	0.	0.	0.	0.	0.	0.
-1.e9	5	3	13	1	50000	0.0121	0.0013	0.984	0.0001	0.0002	0.0001	0.	0.0003	0.0002	0.0007	0.001	0.	0.	0.	0.	0.	0.	0.	0.	0.
-1.e9	5	3	13	1	100000	0.0728	0.0044	0.92	0.0001	0.	0.0001	0.0002	0.0001	0.0002	0.0009	0.0011	0.0001	0.	0.	0.	0.	0.	0.	0.	0.
-1.e9	5	3	13	2	1000	0.0003	0.	0.995	0.0001	0.0003	0.0007	0.0015	0.0019	0.0002	0.	0.	0.	0.	0.	0.	0.	0.	0.	0.	0.
-1.e9	5	3	13	2	5000	0.0015	0.0003	0.9917	0.0001	0.0001	0.0003	0.0004	0.0024	0.0022	0.001	0.	0.	0.	0.	0.	0.	0.	0.	0.	0.
-1.e9	5	3	13	2	10000	0.0016	0.0004	0.9924	0.	0.0001	0.0001	0.0005	0.0007	0.0017	0.0021	0.0004	0.	0.	0.	0.	0.	0.	0.	0.	0.
-1.e9	5	3	13	2	50000	0.0191	0.0038	0.9696	0.0006	0.0002	0.	0.0002	0.0002	0.0008	0.0027	0.0017	0.001	0.0001	0.	0.	0.	0.	0.	0.	0.
-1.e9	5	3	13	2	100000	0.0935	0.01	0.8895	0.0007	0.0001	0.	0.0002	0.	0.0002	0.001	0.0026	0.0019	0.0003	0.	0.	0.	0.	0.	0.	0.
-1.e9	5	3	13	3	1000	0.	0.0001	0.9809	0.0002	0.0008	0.0015	0.0046	0.0076	0.0038	0.0005	0.	0.	0.	0.	0.	0.	0.	0.	0.	0.
-1.e9	5	3	13	3	5000	0.0013	0.0007	0.9812	0.0001	0.0002	0.0004	0.001	0.0033	0.0076	0.0038	0.0004	0.	0.	0.	0.	0.	0.	0.	0.	0.
-1.e9	5	3	13	3	10000	0.0044	0.001	0.9759	0.	0.	0.0002	0.0005	0.0021	0.005	0.0067	0.0038	0.0004	0.	0.	0.	0.	0.	0.	0.	0.
-11874.59283736447	5	3	13	3	50000	0.0329	0.0061	0.9452	0.0008	0.0003	0.	0.0001	0.0002	0.0009	0.0026	0.0054	0.0043	0.0009	0.0003	0.	0.	0.	0.	0.	0.
-1.e9	5	3	13	3	100000	0.1122	0.0168	0.8522	0.0015	0.0006	0.0001	0.0003	0.	0.0009	0.0015	0.0045	0.0062	0.0026	0.0006	0.	0.	0.	0.	0.	0.
-1.e9	5	3	13	4	1000	0.0011	0.0002	0.9604	0.0006	0.0005	0.0031	0.0061	0.0121	0.0106	0.0046	0.0007	0.	0.	0.	0.	0.	0.	0.	0.	0.
-1.e9	5	3	13	4	5000	0.0033	0.0004	0.9571	0.0002	0.0001	0.0005	0.0012	0.0052	0.0098	0.013	0.007	0.002	0.0002	0.	0.	0.	0.	0.	0.	0.
-1.e9	5	3	13	4	10000	0.0065	0.0019	0.9514	0.0002	0.	0.0003	0.001	0.0019	0.006	0.0137	0.012	0.0042	0.0009	0.	0.	0.	0.	0.	0.	0.
-10678.097270307513	5	3	13	4	50000	0.0464	0.0095	0.902	0.0009	0.	0.0001	0.0002	0.0005	0.0014	0.0047	0.0099	0.0148	0.007	0.0026	0.	0.	0.	0.	0.	0.
-1.e9	5	3	13	4	100000	0.132	0.0231	0.8008	0.0016	0.0007	0.0003	0.	0.0004	0.0011	0.0028	0.0065	0.013	0.0126	0.0043	0.0008	0.	0.	0.	0.	0.
-1.e9	5	3	13	5	1000	0.0008	0.0004	0.9306	0.0002	0.0007	0.0027	0.0083	0.0167	0.0222	0.0129	0.0045	0.	0.	0.	0.	0.	0.	0.	0.	0.
-1.e9	5	3	13	5	5000	0.0027	0.0015	0.9333	0.0001	0.0001	0.0006	0.0018	0.0052	0.011	0.0195	0.0161	0.0074	0.0007	0.	0.	0.	0.	0.	0.	0.
-1.e9	5	3	13	5	10000	0.0071	0.0012	0.924	0.0004	0.0002	0.0001	0.0012	0.0017	0.0065	0.0152	0.0223	0.0153	0.0048	0.	0.	0.	0.	0.	0.	0.
-10502.202142086355	5	3	13	5	50000	0.056	0.0135	0.8583	0.0012	0.0006	0.0004	0.0002	0.0005	0.0018	0.004	0.0125	0.0235	0.0195	0.0073	0.0007	0.	0.	0.	0.	0.
-11063.397211438129	5	3	13	5	100000	0.1363	0.0315	0.7612	0.0026	0.0006	0.0002	0.0002	0.0005	0.0013	0.0024	0.0092	0.0154	0.0214	0.0137	0.0035	0.	0.	0.	0.	0.
-1.e9	5	3	13	6	1000	0.0007	0.0003	0.9017	0.0006	0.0009	0.0021	0.0094	0.0214	0.0306	0.022	0.0103	0.	0.	0.	0.	0.	0.	0.	0.	0.
-1.e9	5	3	13	6	5000	0.0045	0.0023	0.8973	0.	0.0002	0.0005	0.0023	0.0072	0.014	0.0272	0.0276	0.0144	0.0025	0.	0.	0.	0.	0.	0.	0.
-1.e9	5	3	13	6	10000	0.0094	0.0017	0.8947	0.0007	0.0002	0.0002	0.001	0.0027	0.0099	0.0198	0.0294	0.0212	0.0091	0.	0.	0.	0.	0.	0.	0.
-1.e9	5	3	13	6	50000	0.0614	0.0146	0.8243	0.0021	0.0002	0.0003	0.	0.001	0.0015	0.007	0.014	0.0275	0.0298	0.0143	0.002	0.	0.	0.	0.	0.
-11446.195311778332	5	3	13	6	100000	0.1473	0.0353	0.7187	0.0026	0.0006	0.0003	0.0001	0.0004	0.0007	0.0025	0.0083	0.0197	0.0312	0.0233	0.009	0.	0.	0.	0.	0.
-1.e9	5	3	13	7	1000	0.0016	0.0002	0.8787	0.0004	0.0009	0.0034	0.0092	0.0241	0.036	0.0318	0.0137	0.	0.	0.	0.	0.	0.	0.	0.	0.
-1.e9	5	3	13	7	5000	0.0063	0.0019	0.8704	0.0002	0.0002	0.0006	0.002	0.0066	0.0176	0.0311	0.0373	0.0218	0.004	0.	0.	0.	0.	0.	0.	0.
-1.e9	5	3	13	7	10000	0.0099	0.0039	0.868	0.0003	0.	0.0002	0.0012	0.0034	0.0088	0.021	0.0365	0.0293	0.0175	0.	0.	0.	0.	0.	0.	0.
-9807.337504861254	5	3	13	7	50000	0.0666	0.0187	0.7935	0.0015	0.0003	0.0001	0.0004	0.0008	0.0025	0.0062	0.0158	0.0319	0.0348	0.0233	0.0036	0.	0.	0.	0.	0.
-11183.096865882299	5	3	13	7	100000	0.1488	0.0367	0.6862	0.0033	0.0015	0.0004	0.0001	0.0003	0.0008	0.0032	0.0119	0.0219	0.0386	0.0312	0.0151	0.	0.	0.	0.	0.
-1.e9	5	3	13	8	1000	0.0014	0.0004	0.8613	0.0006	0.0013	0.0033	0.0102	0.0239	0.0409	0.0366	0.0201	0.	0.	0.	0.	0.	0.	0.	0.	0.
-1.e9	5	3	13	8	5000	0.0068	0.0017	0.8578	0.0003	0.0001	0.0013	0.002	0.007	0.0182	0.0337	0.0368	0.03	0.0043	0.	0.	0.	0.	0.	0.	0.
-1.e9	5	3	13	8	10000	0.0118	0.0032	0.8475	0.0001	0.0004	0.0003	0.0006	0.0032	0.009	0.0227	0.0389	0.0403	0.022	0.	0.	0.	0.	0.	0.	0.
-9966.56884828542	5	3	13	8	50000	0.072	0.0169	0.7723	0.0024	0.0009	0.0002	0.0006	0.0003	0.0023	0.006	0.0183	0.0357	0.0429	0.0249	0.0043	0.	0.	0.	0.	0.
-10702.745832516228	5	3	13	8	100000	0.1488	0.0384	0.6721	0.0033	0.0008	0.0003	0.0004	0.0003	0.0014	0.0041	0.0099	0.0216	0.0401	0.0394	0.0191	0.	0.	0.	0.	0.
-1.e9	5	3	13	9	1000	0.0009	0.0002	0.8515	0.0005	0.0012	0.0028	0.0092	0.0222	0.0443	0.0437	0.0235	0.	0.	0.	0.	0.	0.	0.	0.	0.
-1.e9	5	3	13	9	5000	0.006	0.0018	0.849	0.0002	0.0004	0.0008	0.002	0.0059	0.0172	0.0343	0.0466	0.031	0.0048	0.	0.	0.	0.	0.	0.	0.
-1.e9	5	3	13	9	10000	0.0145	0.0038	0.829	0.0007	0.0002	0.0003	0.0016	0.0033	0.0095	0.022	0.046	0.0455	0.0236	0.	0.	0.	0.	0.	0.	0.
-9873.272312583824	5	3	13	9	50000	0.0655	0.0234	0.7612	0.0015	0.0009	0.0004	0.0001	0.0012	0.0024	0.0065	0.0152	0.0372	0.0472	0.032	0.0053	0.	0.	0.	0.	0.
-11508.242874791074	5	3	13	9	100000	0.1548	0.0404	0.6503	0.0028	0.0011	0.0001	0.0001	0.0001	0.0006	0.0038	0.0102	0.0238	0.0426	0.045	0.0243	0.	0.	0.	0.	0.
-1.e9	5	3	13	10	1000	0.0014	0.0003	0.8442	0.0001	0.0007	0.0034	0.0105	0.0212	0.0475	0.0449	0.0258	0.	0.	0.	0.	0.	0.	0.	0.	0.
-1.e9	5	3	13	10	5000	0.0073	0.0015	0.8292	0.0004	0.0002	0.0006	0.0019	0.0066	0.0169	0.0359	0.0504	0.042	0.0071	0.	0.	0.	0.	0.	0.	0.
-1.e9	5	3	13	10	10000	0.0131	0.0035	0.8225	0.0006	0.	0.0003	0.0006	0.0026	0.0125	0.0258	0.0441	0.0478	0.0266	0.	0.	0.	0.	0.	0.	0.
-9689.547869726128	5	3	13	10	50000	0.0675	0.0199	0.7506	0.0019	0.0004	0.0003	0.0005	0.0007	0.0026	0.0072	0.0158	0.0379	0.0501	0.0379	0.0067	0.	0.	0.	0.	0.
-11313.111797896854	5	3	13	10	100000	0.1562	0.0441	0.63	0.005	0.0007	0.0002	0.0002	0.0004	0.0009	0.002	0.0092	0.023	0.0516	0.0491	0.0274	0.	0.	0.	0.	0.
-1.e9	5	3	14	1	1000	0.	0.	0.9996	0.	0.	0.0002	0.0001	0.0001	0.	0.	0.	0.	0.	0.	0.	0.	0.	0.	0.	0.
-1.e9	5	3	14	1	5000	0.0005	0.	0.9987	0.	0.	0.	0.0001	0.0003	0.0004	0.	0.	0.	0.	0.	0.	0.	0.	0.	0.	0.
-1.e9	5	3	14	1	10000	0.0002	0.	0.9989	0.	0.	0.0001	0.0001	0.0001	0.0005	0.0001	0.	0.	0.	0.	0.	0.	0.	0.	0.	0.
-1.e9	5	3	14	1	50000	0.0067	0.0009	0.9917	0.	0.	0.	0.	0.0002	0.0001	0.0002	0.0002	0.	0.	0.	0.	0.	0.	0.	0.	0.
-1.e9	5	3	14	1	100000	0.0385	0.0018	0.9589	0.	0.	0.	0.0001	0.	0.0001	0.0002	0.0003	0.0001	0.	0.	0.	0.	0.	0.	0.	0.
-1.e9	5	3	14	2	1000	0.0001	0.	0.9972	0.	0.	0.0007	0.0012	0.0007	0.0001	0.	0.	0.	0.	0.	0.	0.	0.	0.	0.	0.
-1.e9	5	3	14	2	5000	0.0003	0.0001	0.9964	0.	0.0001	0.0001	0.0004	0.0009	0.0013	0.0004	0.	0.	0.	0.	0.	0.	0.	0.	0.	0.
-1.e9	5	3	14	2	10000	0.0008	0.0003	0.9964	0.	0.0001	0.0002	0.0002	0.0005	0.0008	0.0005	0.0002	0.	0.	0.	0.	0.	0.	0.	0.	0.
-1.e9	5	3	14	2	50000	0.0112	0.002	0.9833	0.0002	0.	0.	0.0001	0.	0.0006	0.001	0.0012	0.0004	0.	0.	0.	0.	0.	0.	0.	0.
-1.e9	5	3	14	2	100000	0.0538	0.005	0.938	0.0002	0.	0.	0.	0.	0.0005	0.0006	0.0012	0.0007	0.	0.	0.	0.	0.	0.	0.	0.
-1.e9	5	3	14	3	1000	0.0001	0.	0.9915	0.0001	0.0001	0.0013	0.0024	0.0024	0.002	0.0001	0.	0.	0.	0.	0.	0.	0.	0.	0.	0.
-1.e9	5	3	14	3	5000	0.0006	0.0002	0.9896	0.	0.	0.	0.0007	0.0019	0.0042	0.0024	0.0003	0.0001	0.	0.	0.	0.	0.	0.	0.	0.
-1.e9	5	3	14	3	10000	0.0018	0.0011	0.9869	0.	0.0001	0.0002	0.0009	0.0012	0.0032	0.0033	0.0012	0.0001	0.	0.	0.	0.	0.	0.	0.	0.
-1.e9	5	3	14	3	50000	0.0188	0.0034	0.9679	0.0004	0.0001	0.0001	0.	0.0005	0.001	0.0024	0.0028	0.0023	0.0003	0.	0.	0.	0.	0.	0.	0.
-1.e9	5	3	14	3	100000	0.0852	0.0088	0.896	0.0004	0.	0.0001	0.	0.	0.0002	0.0017	0.0026	0.0041	0.0008	0.0001	0.	0.	0.	0.	0.	0.
-1.e9	5	3	14	4	1000	0.0005	0.0001	0.9741	0.0005	0.0005	0.0019	0.0054	0.0079	0.007	0.0017	0.0004	0.	0.	0.	0.	0.	0.	0.	0.	0.
-1.e9	5	3	14	4	5000	0.0023	0.0003	0.9721	0.0001	0.0003	0.0004	0.0012	0.0036	0.007	0.0072	0.0041	0.0013	0.0001	0.	0.	0.	0.	0.	0.	0.
-1.e9	5	3	14	4	10000	0.0038	0.0018	0.9666	0.0001	0.	0.0003	0.0008	0.0017	0.006	0.0083	0.0082	0.0023	0.0001	0.	0.	0.	0.	0.	0.	0.
-11357.965121458943	5	3	14	4	50000	0.0322	0.0072	0.9359	0.0008	0.0001	0.0002	0.0002	0.0007	0.0013	0.0019	0.0062	0.0084	0.0036	0.0012	0.0001	0.	0.	0.	0.	0.
-1.e9	5	3	14	4	100000	0.105	0.0197	0.8459	0.0012	0.0002	0.0002	0.	0.0002	0.0007	0.0019	0.0041	0.0103	0.0077	0.0021	0.0008	0.	0.	0.	0.	0.
-1.e9	5	3	14	5	1000	0.0002	0.0001	0.9518	0.0001	0.001	0.0015	0.0052	0.013	0.0153	0.0084	0.0034	0.	0.	0.	0.	0.	0.	0.	0.	0.
-1.e9	5	3	14	5	5000	0.0029	0.0007	0.9479	0.0002	0.0001	0.0004	0.0006	0.0042	0.0091	0.0164	0.0116	0.0053	0.0006	0.	0.	0.	0.	0.	0.	0.
-1.e9	5	3	14	5	10000	0.0066	0.0021	0.9364	0.	0.0003	0.0003	0.0006	0.0027	0.0074	0.0152	0.0159	0.0102	0.0023	0.	0.	0.	0.	0.	0.	0.
-10649.877415626039	5	3	14	5	50000	0.0438	0.0113	0.8964	0.0005	0.0001	0.0002	0.0005	0.0006	0.0011	0.0043	0.0102	0.0151	0.0113	0.0041	0.0005	0.	0.	0.	0.	0.
-1.e9	5	3	14	5	100000	0.1267	0.0229	0.796	0.0031	0.0004	0.0003	0.0001	0.	0.001	0.0027	0.0074	0.0114	0.0165	0.0089	0.0026	0.	0.	0.	0.	0.
-1.e9	5	3	14	6	1000	0.0008	0.0003	0.9251	0.0004	0.0006	0.0019	0.0078	0.0166	0.0252	0.0136	0.0077	0.	0.	0.	0.	0.	0.	0.	0.	0.
-1.e9	5	3	14	6	5000	0.004	0.0004	0.9162	0.0002	0.0001	0.0008	0.0019	0.0043	0.0139	0.0227	0.0227	0.0106	0.0022	0.	0.	0.	0.	0.	0.	0.
-1.e9	5	3	14	6	10000	0.0062	0.0013	0.9174	0.	0.	0.0002	0.001	0.0023	0.0076	0.0168	0.0229	0.0171	0.0072	0.	0.	0.	0.	0.	0.	0.
-10343.95734256286	5	3	14	6	50000	0.0549	0.0141	0.8534	0.0013	0.0003	0.0004	0.0003	0.0008	0.0014	0.0045	0.0142	0.0235	0.0209	0.0085	0.0015	0.	0.	0.	0.	0.
-1.e9	5	3	14	6	100000	0.136	0.0291	0.7563	0.0026	0.0006	0.0005	0.	0.0004	0.0007	0.0022	0.0064	0.017	0.0227	0.0183	0.0072	0.	0.	0.	0.	0.
-1.e9	5	3	14	7	1000	0.0016	0.0003	0.8945	0.0001	0.0007	0.003	0.0097	0.0214	0.0322	0.0271	0.0094	0.	0.	0.	0.	0.	0.	0.	0.	0.
-1.e9	5	3	14	7	5000	0.0049	0.0012	0.896	0.0002	0.0002	0.0004	0.0025	0.0056	0.0148	0.0257	0.0261	0.0194	0.003	0.	0.	0.	0.	0.	0.	0.
-1.e9	5	3	14	7	10000	0.0067	0.0026	0.8901	0.0001	0.0005	0.0003	0.0008	0.0023	0.008	0.0189	0.0302	0.0277	0.0118	0.	0.	0.	0.	0.	0.	0.
-9975.323946679227	5	3	14	7	50000	0.0609	0.017	0.8136	0.0015	0.0003	0.0002	0.0004	0.0006	0.002	0.0064	0.0152	0.0295	0.0311	0.0186	0.0027	0.	0.	0.	0.	0.
-11012.435734277107	5	3	14	7	100000	0.1312	0.0344	0.7289	0.0023	0.0011	0.0001	0.0001	0.0005	0.0018	0.0024	0.0081	0.0213	0.0308	0.026	0.011	0.	0.	0.	0.	0.
-1.e9	5	3	14	8	1000	0.0016	0.0001	0.876	0.0002	0.0014	0.0023	0.0081	0.0224	0.0378	0.0339	0.0162	0.	0.	0.	0.	0.	0.	0.	0.	0.
-1.e9	5	3	14	8	5000	0.0064	0.0011	0.8756	0.0003	0.0004	0.0005	0.0022	0.0049	0.0155	0.0289	0.0369	0.0247	0.0026	0.	0.	0.	0.	0.	0.	0.
-1.e9	5	3	14	8	10000	0.0084	0.0031	0.8692	0.0004	0.0002	0.0006	0.001	0.0042	0.009	0.0206	0.0333	0.0339	0.0161	0.	0.	0.	0.	0.	0.	0.
-1.e9	5	3	14	8	50000	0.0618	0.0182	0.7972	0.0018	0.0003	0.	0.	0.0008	0.0012	0.0053	0.0172	0.0324	0.036	0.0242	0.0036	0.	0.	0.	0.	0.
-10966.325363208744	5	3	14	8	100000	0.1465	0.0357	0.6847	0.0039	0.0011	0.	0.0003	0.0009	0.001	0.0024	0.0086	0.0221	0.0382	0.0365	0.0181	0.	0.	0.	0.	0.
-1.e9	5	3	14	9	1000	0.0011	0.0002	0.8548	0.0002	0.0013	0.0041	0.0111	0.0224	0.0409	0.0423	0.0216	0.	0.	0.	0.	0.	0.	0.	0.	0.
-1.e9	5	3	14	9	5000	0.0066	0.0017	0.8543	0.0006	0.0001	0.0007	0.0013	0.0065	0.0169	0.034	0.0406	0.0309	0.0058	0.	0.	0.	0.	0.	0.	0.
-1.e9	5	3	14	9	10000	0.011	0.0032	0.8502	0.0006	0.0003	0.0002	0.001	0.0028	0.0089	0.021	0.0402	0.0389	0.0217	0.	0.	0.	0.	0.	0.	0.
-10061.07465097173	5	3	14	9	50000	0.0728	0.016	0.7674	0.0016	0.0007	0.0003	0.0002	0.0003	0.0021	0.0074	0.0171	0.0335	0.0433	0.0314	0.0059	0.	0.	0.	0.	0.
-11250.737351489799	5	3	14	9	100000	0.1504	0.0374	0.6668	0.0043	0.0016	0.0002	0.0003	0.0002	0.001	0.0028	0.0079	0.0229	0.0404	0.0413	0.0225	0.	0.	0.	0.	0.
-1.e9	5	3	14	10	1000	0.0012	0.0005	0.841	0.0002	0.0006	0.0031	0.0096	0.0253	0.0454	0.0467	0.0264	0.	0.	0.	0.	0.	0.	0.	0.	0.
-1.e9	5	3	14	10	5000	0.0064	0.0011	0.8402	0.0002	0.0004	0.001	0.0018	0.0068	0.0173	0.037	0.0466	0.034	0.0072	0.	0.	0.	0.	0.	0.	0.
-1.e9	5	3	14	10	10000	0.0121	0.0028	0.8357	0.0004	0.0004	0.0008	0.0011	0.0038	0.0096	0.0238	0.0393	0.0438	0.0264	0.	0.	0.	0.	0.	0.	0.
-10226.839259303926	5	3	14	10	50000	0.0655	0.0204	0.7614	0.0013	0.0007	0.0002	0.0003	0.0002	0.0018	0.0065	0.0174	0.0347	0.0467	0.0364	0.0065	0.	0.	0.	0.	0.
-10922.477909404515	5	3	14	10	100000	0.1468	0.0386	0.6634	0.0041	0.0011	0.0003	0.0001	0.0007	0.0009	0.0039	0.0095	0.02	0.0423	0.0447	0.0236	0.	0.	0.	0.	0.
-1.e9	5	3	15	1	1000	0.	0.	0.9999	0.0001	0.	0.	0.	0.	0.	0.	0.	0.	0.	0.	0.	0.	0.	0.	0.	0.
-1.e9	5	3	15	1	5000	0.	0.	0.9997	0.	0.	0.	0.0001	0.0001	0.0001	0.	0.	0.	0.	0.	0.	0.	0.	0.	0.	0.
-1.e9	5	3	15	1	10000	0.0002	0.0001	0.9997	0.	0.	0.	0.	0.	0.	0.	0.	0.	0.	0.	0.	0.	0.	0.	0.	0.
-1.e9	5	3	15	1	50000	0.0031	0.0004	0.9961	0.	0.0001	0.	0.	0.	0.0002	0.	0.0001	0.	0.	0.	0.	0.	0.	0.	0.	0.
-1.e9	5	3	15	1	100000	0.0192	0.0008	0.9794	0.0001	0.	0.	0.	0.	0.0001	0.0002	0.0002	0.	0.	0.	0.	0.	0.	0.	0.	0.
-1.e9	5	3	15	2	1000	0.	0.	0.9993	0.	0.0001	0.0004	0.0002	0.	0.	0.	0.	0.	0.	0.	0.	0.	0.	0.	0.	0.
-1.e9	5	3	15	2	5000	0.0001	0.	0.9989	0.	0.0001	0.	0.0002	0.0005	0.0002	0.	0.	0.	0.	0.	0.	0.	0.	0.	0.	0.
-1.e9	5	3	15	2	10000	0.0007	0.	0.998	0.	0.	0.	0.	0.0004	0.0005	0.0004	0.	0.	0.	0.	0.	0.	0.	0.	0.	0.
-1.e9	5	3	15	2	50000	0.0051	0.0014	0.9916	0.0001	0.	0.0001	0.0001	0.0002	0.0004	0.0006	0.0003	0.0001	0.	0.	0.	0.	0.	0.	0.	0.
-1.e9	5	3	15	2	100000	0.0289	0.0029	0.9662	0.0002	0.	0.0001	0.	0.0001	0.0002	0.0006	0.0005	0.0003	0.	0.	0.	0.	0.	0.	0.	0.
-1.e9	5	3	15	3	1000	0.0001	0.	0.9945	0.	0.0003	0.0009	0.0019	0.0011	0.0012	0.	0.	0.	0.	0.	0.	0.	0.	0.	0.	0.
-1.e9	5	3	15	3	5000	0.0009	0.	0.9951	0.	0.0001	0.	0.0004	0.0006	0.0018	0.0011	0.	0.	0.	0.	0.	0.	0.	0.	0.	0.
-1.e9	5	3	15	3	10000	0.0008	0.0001	0.9938	0.	0.	0.	0.0004	0.0008	0.001	0.0022	0.0009	0.	0.	0.	0.	0.	0.	0.	0.	0.
-1.e9	5	3	15	3	50000	0.0128	0.0023	0.9791	0.0003	0.0002	0.	0.	0.0002	0.0004	0.0015	0.0024	0.0008	0.	0.	0.	0.	0.	0.	0.	0.
-1.e9	5	3	15	3	100000	0.0553	0.0049	0.9326	0.0003	0.0002	0.	0.0001	0.	0.0003	0.0007	0.0016	0.0027	0.0013	0.	0.	0.	0.	0.	0.	0.
-1.e9	5	3	15	4	1000	0.0003	0.	0.9814	0.0002	0.0003	0.0016	0.0034	0.0061	0.005	0.0013	0.0004	0.	0.	0.	0.	0.	0.	0.	0.	0.
-1.e9	5	3	15	4	5000	0.0014	0.0005	0.9824	0.	0.0001	0.0002	0.0013	0.002	0.0048	0.0048	0.0018	0.0007	0.	0.	0.	0.	0.	0.	0.	0.
-1.e9	5	3	15	4	10000	0.0037	0.0007	0.9789	0.	0.	0.	0.0003	0.0007	0.0028	0.0067	0.0049	0.0011	0.0002	0.	0.	0.	0.	0.	0.	0.
-12166.46477442272	5	3	15	4	50000	0.0214	0.0044	0.9582	0.0006	0.0002	0.0002	0.0001	0.0001	0.0009	0.0021	0.0047	0.0048	0.0017	0.0006	0.	0.	0.	0.	0.	0.
-12680.543269585545	5	3	15	4	100000	0.0824	0.0128	0.8853	0.0008	0.0002	0.	0.0001	0.0001	0.0006	0.0012	0.0037	0.0055	0.0053	0.0018	0.0002	0.	0.	0.	0.	0.
-1.e9	5	3	15	5	1000	0.0003	0.0002	0.9632	0.0003	0.0009	0.0022	0.004	0.0091	0.0118	0.0069	0.0011	0.	0.	0.	0.	0.	0.	0.	0.	0.
-1.e9	5	3	15	5	5000	0.0021	0.001	0.9602	0.	0.0002	0.0005	0.0012	0.0036	0.0072	0.0118	0.0091	0.0028	0.0003	0.	0.	0.	0.	0.	0.	0.
-1.e9	5	3	15	5	10000	0.0064	0.0013	0.9555	0.0005	0.	0.0004	0.0005	0.002	0.0037	0.0105	0.0124	0.0053	0.0015	0.	0.	0.	0.	0.	0.	0.
-11042.964465893981	5	3	15	5	50000	0.0355	0.008	0.9181	0.0005	0.0002	0.	0.0002	0.0003	0.0015	0.0029	0.0097	0.0131	0.0067	0.0029	0.0004	0.	0.	0.	0.	0.
-11809.761425841374	5	3	15	5	100000	0.0964	0.0196	0.8423	0.0013	0.0007	0.0001	0.0005	0.0001	0.0008	0.0018	0.0073	0.0107	0.0119	0.0056	0.0009	0.	0.	0.	0.	0.
-1.e9	5	3	15	6	1000	0.0002	0.	0.9444	0.0001	0.0009	0.0018	0.0052	0.0129	0.019	0.0114	0.0041	0.	0.	0.	0.	0.	0.	0.	0.	0.
-1.e9	5	3	15	6	5000	0.0035	0.001	0.9358	0.0003	0.0001	0.0005	0.0017	0.004	0.0078	0.0193	0.0176	0.0073	0.0011	0.	0.	0.	0.	0.	0.	0.
-1.e9	5	3	15	6	10000	0.0058	0.0021	0.9327	0.0003	0.0003	0.	0.0009	0.0019	0.005	0.0162	0.0193	0.0118	0.0037	0.	0.	0.	0.	0.	0.	0.
-10675.82864210816	5	3	15	6	50000	0.0443	0.0114	0.8838	0.0006	0.0002	0.0001	0.0003	0.0004	0.0012	0.0047	0.0109	0.0171	0.0155	0.0082	0.0013	0.	0.	0.	0.	0.
-11995.086782351196	5	3	15	6	100000	0.1175	0.024	0.8	0.0017	0.0007	0.	0.0002	0.0001	0.0009	0.0017	0.0052	0.0126	0.0172	0.0121	0.0061	0.	0.	0.	0.	0.
-1.e9	5	3	15	7	1000	0.0008	0.0005	0.9167	0.0002	0.0008	0.0027	0.0064	0.0178	0.0251	0.0205	0.0085	0.	0.	0.	0.	0.	0.	0.	0.	0.
-1.e9	5	3	15	7	5000	0.0053	0.0011	0.9072	0.0003	0.0001	0.0003	0.0021	0.0041	0.0143	0.0261	0.0225	0.0152	0.0014	0.	0.	0.	0.	0.	0.	0.
-1.e9	5	3	15	7	10000	0.0076	0.0032	0.9058	0.0002	0.0003	0.0001	0.0007	0.0022	0.0073	0.0178	0.025	0.0216	0.0082	0.	0.	0.	0.	0.	0.	0.
-10677.610673852601	5	3	15	7	50000	0.0537	0.0142	0.8482	0.0013	0.0003	0.0001	0.0001	0.0003	0.0017	0.0045	0.0117	0.0247	0.0259	0.0116	0.0017	0.	0.	0.	0.	0.
-11086.778761062016	5	3	15	7	100000	0.1285	0.0279	0.7522	0.0028	0.0015	0.0002	0.0002	0.0003	0.0015	0.0026	0.0085	0.0171	0.0275	0.0196	0.0096	0.	0.	0.	0.	0.
-1.e9	5	3	15	8	1000	0.0008	0.0004	0.8925	0.0001	0.0007	0.0034	0.0077	0.0194	0.0335	0.0287	0.0128	0.	0.	0.	0.	0.	0.	0.	0.	0.
-1.e9	5	3	15	8	5000	0.0043	0.0014	0.8864	0.0001	0.0006	0.0004	0.0015	0.0047	0.016	0.0281	0.0337	0.019	0.0038	0.	0.	0.	0.	0.	0.	0.
-1.e9	5	3	15	8	10000	0.0093	0.0027	0.8779	0.	0.0002	0.0002	0.001	0.0026	0.0081	0.0186	0.031	0.0315	0.0169	0.	0.	0.	0.	0.	0.	0.
-10411.014446807907	5	3	15	8	50000	0.0553	0.0142	0.8234	0.0009	0.0003	0.0003	0.0002	0.0004	0.0013	0.0062	0.013	0.0292	0.0301	0.0219	0.0033	0.	0.	0.	0.	0.
-11574.20256555032	5	3	15	8	100000	0.1268	0.0325	0.7286	0.003	0.0009	0.0004	0.0001	0.0002	0.0008	0.0026	0.0073	0.0188	0.0335	0.0297	0.0148	0.	0.	0.	0.	0.
-1.e9	5	3	15	9	1000	0.0009	0.0003	0.8715	0.0003	0.001	0.0031	0.0078	0.0208	0.0372	0.0379	0.0192	0.	0.	0.	0.	0.	0.	0.	0.	0.
-1.e9	5	3	15	9	5000	0.0057	0.0018	0.8643	0.0003	0.0004	0.0004	0.0019	0.0059	0.0174	0.029	0.0431	0.0261	0.0037	0.	0.	0.	0.	0.	0.	0.
-1.e9	5	3	15	9	10000	0.0104	0.0032	0.8562	0.0006	0.0001	0.0001	0.0009	0.0037	0.009	0.0214	0.0406	0.0358	0.018	0.	0.	0.	0.	0.	0.	0.
-1.e9	5	3	15	9	50000	0.0575	0.0172	0.7905	0.002	0.0004	0.0003	0.	0.0007	0.0021	0.0062	0.0164	0.0342	0.0384	0.0301	0.004	0.	0.	0.	0.	0.
-11237.923189277131	5	3	15	9	100000	0.1429	0.0357	0.6892	0.0028	0.0012	0.0005	0.0003	0.0002	0.0008	0.0031	0.0093	0.0225	0.0377	0.0354	0.0184	0.	0.	0.	0.	0.
-1.e9	5	3	15	10	1000	0.0005	0.0004	0.8527	0.0006	0.001	0.0032	0.0096	0.0252	0.0453	0.0388	0.0227	0.	0.	0.	0.	0.	0.	0.	0.	0.
-1.e9	5	3	15	10	5000	0.006	0.0026	0.8534	0.0003	0.	0.0004	0.0023	0.0055	0.0158	0.0325	0.0457	0.0307	0.0048	0.	0.	0.	0.	0.	0.	0.
-1.e9	5	3	15	10	10000	0.0115	0.0033	0.8464	0.0003	0.0004	0.0003	0.0011	0.0039	0.0077	0.0238	0.0405	0.0386	0.0222	0.	0.	0.	0.	0.	0.	0.
-9947.321424264659	5	3	15	10	50000	0.0614	0.0188	0.7759	0.0018	0.0004	0.0004	0.0003	0.0007	0.0022	0.0058	0.016	0.0344	0.0451	0.0332	0.0036	0.	0.	0.	0.	0.
-10933.085913704586	5	3	15	10	100000	0.1403	0.037	0.6766	0.0033	0.0012	0.0004	0.0002	0.0005	0.001	0.0037	0.0082	0.0226	0.0411	0.0407	0.0232	0.	0.	0.	0.	0.
-1.e9	5	4	5	1	1000	0.0035	0.0014	0.5156	0.0007	0.0019	0.0089	0.0258	0.092	0.2644	0.0855	0.0003	0.	0.	0.	0.	0.	0.	0.	0.	0.
-1.e9	5	4	5	1	5000	0.016	0.0059	0.4979	0.0008	0.0003	0.0008	0.0048	0.0157	0.0557	0.1936	0.2054	0.0031	0.	0.	0.	0.	0.	0.	0.	0.
-1.e9	5	4	5	1	10000	0.0346	0.011	0.4835	0.0017	0.0008	0.0008	0.0022	0.007	0.0281	0.0906	0.2632	0.0762	0.0003	0.	0.	0.	0.	0.	0.	0.
-8213.098697178175	5	4	5	1	50000	0.1681	0.0529	0.2924	0.005	0.0014	0.0009	0.0006	0.0016	0.0053	0.0152	0.0526	0.1922	0.2092	0.0026	0.	0.	0.	0.	0.	0.
-9252.980561855558	5	4	5	1	100000	0.2927	0.1108	0.0958	0.0136	0.0029	0.0009	0.0006	0.0006	0.0027	0.0098	0.0271	0.0908	0.2764	0.0751	0.0002	0.	0.	0.	0.	0.
-1.e9	5	4	5	2	1000	0.0031	0.0014	0.5132	0.0011	0.0013	0.0077	0.0238	0.0777	0.2097	0.139	0.022	0.	0.	0.	0.	0.	0.	0.	0.	0.
-1.e9	5	4	5	2	5000	0.0168	0.0052	0.5057	0.0002	0.0006	0.0019	0.0042	0.0183	0.0489	0.1449	0.2003	0.0497	0.0033	0.	0.	0.	0.	0.	0.	0.
-1.e9	5	4	5	2	10000	0.0353	0.0092	0.4728	0.0006	0.0005	0.0007	0.0018	0.0087	0.0259	0.0811	0.1979	0.1438	0.0217	0.	0.	0.	0.	0.	0.	0.
-8413.690184238976	5	4	5	2	50000	0.1529	0.0509	0.3121	0.0062	0.0015	0.0006	0.0008	0.0015	0.0038	0.0148	0.0455	0.147	0.2078	0.0517	0.0029	0.	0.	0.	0.	0.
-9401.488645590354	5	4	5	2	100000	0.2678	0.0996	0.1391	0.0102	0.0033	0.0005	0.0005	0.0011	0.0019	0.0087	0.0246	0.0806	0.2025	0.141	0.0186	0.	0.	0.	0.	0.
-1.e9	5	4	5	3	1000	0.0028	0.001	0.5323	0.0007	0.0031	0.008	0.0211	0.0702	0.1632	0.1477	0.0499	0.	0.	0.	0.	0.	0.	0.	0.	0.
-1.e9	5	4	5	3	5000	0.015	0.0044	0.5086	0.0008	0.0005	0.0012	0.0036	0.0139	0.0422	0.1286	0.1824	0.0895	0.0093	0.	0.	0.	0.	0.	0.	0.
-1.e9	5	4	5	3	10000	0.0288	0.0091	0.4941	0.0016	0.0003	0.0006	0.0025	0.0062	0.0236	0.0651	0.1678	0.1474	0.0529	0.	0.	0.	0.	0.	0.	0.
-8306.374074106987	5	4	5	3	50000	0.1456	0.0443	0.3383	0.0046	0.0017	0.0004	0.0007	0.0018	0.0052	0.014	0.0453	0.1198	0.1803	0.088	0.01	0.	0.	0.	0.	0.
-9476.806857298167	5	4	5	3	100000	0.2425	0.0926	0.1796	0.0099	0.0025	0.0015	0.0007	0.0007	0.0025	0.0074	0.0228	0.0689	0.1613	0.1573	0.0498	0.	0.	0.	0.	0.
-1.e9	5	4	5	4	1000	0.0022	0.0005	0.5511	0.0007	0.0014	0.0078	0.0221	0.066	0.1365	0.1414	0.0703	0.	0.	0.	0.	0.	0.	0.	0.	0.
-1.e9	5	4	5	4	5000	0.0141	0.0041	0.5495	0.0005	0.0006	0.0015	0.0028	0.0127	0.0412	0.1047	0.1489	0.1043	0.0151	0.	0.	0.	0.	0.	0.	0.
-1.e9	5	4	5	4	10000	0.0293	0.0083	0.5244	0.0006	0.0007	0.0006	0.0022	0.0064	0.0228	0.0649	0.1333	0.1412	0.0653	0.	0.	0.	0.	0.	0.	0.
-8643.162167437482	5	4	5	4	50000	0.1343	0.0399	0.382	0.0038	0.0015	0.0005	0.0002	0.0011	0.0051	0.0136	0.0407	0.1092	0.1549	0.0972	0.016	0.	0.	0.	0.	0.
-9610.344177512092	5	4	5	4	100000	0.2279	0.084	0.2407	0.008	0.0026	0.0008	0.0004	0.0008	0.0025	0.0065	0.0217	0.0626	0.1361	0.1394	0.066	0.	0.	0.	0.	0.
-1.e9	5	4	5	5	1000	0.0016	0.0004	0.5857	0.0011	0.0017	0.0062	0.0224	0.0565	0.1275	0.1274	0.0695	0.	0.	0.	0.	0.	0.	0.	0.	0.
-1.e9	5	4	5	5	5000	0.0136	0.0033	0.573	0.0003	0.0008	0.0012	0.0045	0.0145	0.0382	0.0896	0.1377	0.1079	0.0154	0.	0.	0.	0.	0.	0.	0.
-1.e9	5	4	5	5	10000	0.024	0.0072	0.56	0.001	0.0003	0.0008	0.002	0.008	0.0149	0.0604	0.1193	0.1323	0.0698	0.	0.	0.	0.	0.	0.	0.
-8644.088799472893	5	4	5	5	50000	0.1162	0.0379	0.4327	0.0028	0.0015	0.001	0.001	0.0011	0.004	0.0119	0.0393	0.093	0.1368	0.1014	0.0194	0.	0.	0.	0.	0.
-9836.356428468302	5	4	5	5	100000	0.2193	0.0765	0.2847	0.0078	0.0024	0.0012	0.001	0.0004	0.002	0.0058	0.0203	0.0591	0.1218	0.1345	0.0632	0.	0.	0.	0.	0.
-1.e9	5	4	5	6	1000	0.0024	0.0006	0.6189	0.0004	0.0021	0.0061	0.0186	0.0506	0.108	0.1245	0.0678	0.	0.	0.	0.	0.	0.	0.	0.	0.
-1.e9	5	4	5	6	5000	0.0115	0.0044	0.5997	0.0007	0.0007	0.002	0.0041	0.0121	0.0345	0.0841	0.1303	0.0972	0.0187	0.	0.	0.	0.	0.	0.	0.
-1.e9	5	4	5	6	10000	0.0198	0.0064	0.5891	0.0011	0.0008	0.0007	0.0014	0.0072	0.0196	0.056	0.1024	0.1281	0.0674	0.	0.	0.	0.	0.	0.	0.
-8946.64078812072	5	4	5	6	50000	0.1051	0.0368	0.4769	0.0044	0.0012	0.0004	0.0004	0.0013	0.0028	0.0119	0.0321	0.0875	0.1274	0.0968	0.015	0.	0.	0.	0.	0.
-10071.922843262844	5	4	5	6	100000	0.2064	0.0704	0.3352	0.0078	0.0014	0.0007	0.0002	0.0006	0.0015	0.006	0.0195	0.0544	0.1054	0.1209	0.0696	0.	0.	0.	0.	0.
-1.e9	5	4	5	7	1000	0.0021	0.0004	0.6463	0.0006	0.0016	0.005	0.0179	0.0526	0.0984	0.1114	0.0637	0.	0.	0.	0.	0.	0.	0.	0.	0.
-1.e9	5	4	5	7	5000	0.0115	0.0041	0.6333	0.0004	0.0004	0.0009	0.0035	0.0105	0.0357	0.0773	0.1178	0.0883	0.0163	0.	0.	0.	0.	0.	0.	0.
-1.e9	5	4	5	7	10000	0.0234	0.0071	0.6106	0.0006	0.0003	0.0003	0.0019	0.0052	0.0175	0.0506	0.1001	0.1119	0.0705	0.	0.	0.	0.	0.	0.	0.
-8919.050210235011	5	4	5	7	50000	0.1046	0.0315	0.5109	0.0034	0.0006	0.0004	0.0003	0.0014	0.0034	0.0115	0.0313	0.0787	0.1154	0.0901	0.0165	0.	0.	0.	0.	0.
-10003.533828851561	5	4	5	7	100000	0.1946	0.0665	0.367	0.0058	0.0022	0.0007	0.0003	0.0008	0.0017	0.0052	0.0189	0.0471	0.1032	0.1193	0.0667	0.	0.	0.	0.	0.
-1.e9	5	4	5	8	1000	0.0024	0.0004	0.6538	0.0007	0.0025	0.0054	0.0161	0.0505	0.094	0.1054	0.0688	0.	0.	0.	0.	0.	0.	0.	0.	0.
-1.e9	5	4	5	8	5000	0.0098	0.0031	0.6506	0.0003	0.0008	0.0013	0.0039	0.0104	0.0295	0.0719	0.1151	0.0873	0.016	0.	0.	0.	0.	0.	0.	0.
-1.e9	5	4	5	8	10000	0.0198	0.0063	0.6333	0.0006	0.0004	0.0004	0.0015	0.0048	0.0166	0.0491	0.0933	0.1068	0.0671	0.	0.	0.	0.	0.	0.	0.
-8899.868104181904	5	4	5	8	50000	0.0984	0.033	0.526	0.0039	0.0007	0.0002	0.0006	0.0013	0.0033	0.0108	0.0317	0.0723	0.1096	0.0893	0.0189	0.	0.	0.	0.	0.
-10155.481067512916	5	4	5	8	100000	0.1886	0.0633	0.4043	0.0053	0.001	0.0004	0.0001	0.0008	0.0015	0.0059	0.0173	0.0474	0.0912	0.1109	0.062	0.	0.	0.	0.	0.
-1.e9	5	4	5	9	1000	0.0011	0.0007	0.6708	0.0005	0.0021	0.005	0.0186	0.0463	0.09	0.1001	0.0648	0.	0.	0.	0.	0.	0.	0.	0.	0.
-1.e9	5	4	5	9	5000	0.0096	0.0028	0.6657	0.0002	0.0006	0.0009	0.0035	0.011	0.0291	0.0713	0.1026	0.0861	0.0166	0.	0.	0.	0.	0.	0.	0.
-1.e9	5	4	5	9	10000	0.0197	0.0061	0.653	0.0007	0.0006	0.0005	0.0016	0.0058	0.0185	0.0437	0.0843	0.1025	0.063	0.	0.	0.	0.	0.	0.	0.
-9054.154609408233	5	4	5	9	50000	0.0971	0.0294	0.5497	0.0031	0.0015	0.0004	0.0003	0.0013	0.0029	0.0115	0.0284	0.0661	0.1083	0.0835	0.0165	0.	0.	0.	0.	0.
-10093.597967326097	5	4	5	9	100000	0.177	0.0584	0.4383	0.0052	0.0017	0.0004	0.0004	0.0008	0.0015	0.0053	0.0149	0.0459	0.0862	0.1013	0.0627	0.	0.	0.	0.	0.
-1.e9	5	4	5	10	1000	0.0022	0.0006	0.6875	0.0005	0.0017	0.0052	0.0155	0.038	0.085	0.1034	0.0604	0.	0.	0.	0.	0.	0.	0.	0.	0.
-1.e9	5	4	5	10	5000	0.0081	0.0029	0.6792	0.0006	0.0005	0.0008	0.0034	0.0094	0.0266	0.0692	0.1025	0.0822	0.0146	0.	0.	0.	0.	0.	0.	0.
-1.e9	5	4	5	10	10000	0.0184	0.0056	0.6624	0.0003	0.	0.0001	0.0019	0.0066	0.0161	0.0423	0.0848	0.0999	0.0616	0.	0.	0.	0.	0.	0.	0.
-9127.332608227185	5	4	5	10	50000	0.0943	0.03	0.5581	0.003	0.0008	0.0006	0.0004	0.0008	0.0033	0.0103	0.0284	0.069	0.1014	0.084	0.0156	0.	0.	0.	0.	0.
-10147.476180495245	5	4	5	10	100000	0.1801	0.057	0.4465	0.0053	0.0009	0.0007	0.0004	0.0006	0.0015	0.0053	0.0163	0.0379	0.0876	0.0972	0.0627	0.	0.	0.	0.	0.
-1.e9	5	4	6	1	1000	0.0042	0.0013	0.6196	0.0009	0.0024	0.0102	0.0308	0.1055	0.2099	0.0152	0.	0.	0.	0.	0.	0.	0.	0.	0.	0.
-1.e9	5	4	6	1	5000	0.0161	0.0045	0.6153	0.0007	0.0007	0.0012	0.0073	0.0184	0.0665	0.1863	0.0827	0.0003	0.	0.	0.	0.	0.	0.	0.	0.
-1.e9	5	4	6	1	10000	0.0338	0.0107	0.5928	0.0005	0.0011	0.001	0.0024	0.0079	0.0315	0.1044	0.1977	0.0162	0.	0.	0.	0.	0.	0.	0.	0.
-1.e9	5	4	6	1	50000	0.1795	0.048	0.404	0.0042	0.0014	0.0006	0.0005	0.0017	0.0057	0.0171	0.0679	0.1819	0.0875	0.	0.	0.	0.	0.	0.	0.
-8922.859144544089	5	4	6	1	100000	0.3296	0.1096	0.1779	0.0099	0.0032	0.0011	0.0006	0.0011	0.0036	0.0093	0.0339	0.0993	0.2022	0.0187	0.	0.	0.	0.	0.	0.
-1.e9	5	4	6	2	1000	0.0036	0.0012	0.6105	0.0008	0.0027	0.0081	0.0281	0.088	0.1749	0.0759	0.0062	0.	0.	0.	0.	0.	0.	0.	0.	0.
-1.e9	5	4	6	2	5000	0.0137	0.0051	0.5977	0.0004	0.0005	0.0018	0.0063	0.0175	0.0585	0.1479	0.1311	0.0191	0.0004	0.	0.	0.	0.	0.	0.	0.
-1.e9	5	4	6	2	10000	0.031	0.0076	0.582	0.001	0.0004	0.0007	0.0023	0.0086	0.0267	0.0861	0.1729	0.0737	0.007	0.	0.	0.	0.	0.	0.	0.
-7993.427113526876	5	4	6	2	50000	0.1606	0.0498	0.4006	0.0043	0.0018	0.0013	0.0006	0.0019	0.0063	0.0188	0.053	0.1467	0.1331	0.0204	0.0008	0.	0.	0.	0.	0.
-8980.19378328293	5	4	6	2	100000	0.2878	0.0971	0.2117	0.0105	0.0031	0.001	0.0004	0.0012	0.0037	0.0103	0.027	0.0874	0.1746	0.0781	0.0061	0.	0.	0.	0.	0.
-1.e9	5	4	6	3	1000	0.0032	0.0008	0.6001	0.0005	0.0019	0.0055	0.0267	0.0773	0.1451	0.1094	0.0295	0.	0.	0.	0.	0.	0.	0.	0.	0.
-1.e9	5	4	6	3	5000	0.0124	0.0043	0.5974	0.0003	0.0004	0.0025	0.0057	0.0151	0.0456	0.1134	0.1405	0.0559	0.0065	0.	0.	0.	0.	0.	0.	0.
-1.e9	5	4	6	3	10000	0.0281	0.008	0.5784	0.0008	0.0012	0.0012	0.0031	0.0076	0.0243	0.0732	0.1345	0.1082	0.0314	0.	0.	0.	0.	0.	0.	0.
-8318.927950207855	5	4	6	3	50000	0.146	0.0454	0.4097	0.0038	0.0017	0.0002	0.0006	0.0018	0.0041	0.0156	0.0514	0.1204	0.1368	0.056	0.0065	0.	0.	0.	0.	0.
-9487.143232949149	5	4	6	3	100000	0.2668	0.0838	0.2484	0.0091	0.0026	0.001	0.0007	0.0006	0.0022	0.0083	0.0226	0.0752	0.139	0.1106	0.0291	0.	0.	0.	0.	0.
-1.e9	5	4	6	4	1000	0.0017	0.0008	0.6108	0.0005	0.0024	0.0083	0.0201	0.0619	0.1279	0.1195	0.0461	0.	0.	0.	0.	0.	0.	0.	0.	0.
-1.e9	5	4	6	4	5000	0.0134	0.0044	0.594	0.001	0.0006	0.0014	0.0056	0.0153	0.041	0.103	0.1313	0.078	0.011	0.	0.	0.	0.	0.	0.	0.
-1.e9	5	4	6	4	10000	0.0247	0.0067	0.5859	0.0004	0.0004	0.0007	0.0031	0.006	0.0247	0.062	0.1287	0.1105	0.0462	0.	0.	0.	0.	0.	0.	0.
-8397.644327600787	5	4	6	4	50000	0.1251	0.0404	0.4506	0.0037	0.001	0.0006	0.0013	0.0012	0.0049	0.0131	0.0445	0.1012	0.1321	0.0704	0.0099	0.	0.	0.	0.	0.
-9659.072116641399	5	4	6	4	100000	0.2323	0.0836	0.2867	0.0091	0.0014	0.001	0.0006	0.0006	0.0024	0.0062	0.0217	0.0635	0.1254	0.1196	0.0459	0.	0.	0.	0.	0.
-1.e9	5	4	6	5	1000	0.0024	0.0009	0.6358	0.0007	0.0021	0.0056	0.0215	0.0539	0.1102	0.1127	0.0542	0.	0.	0.	0.	0.	0.	0.	0.	0.
-1.e9	5	4	6	5	5000	0.0128	0.0027	0.6268	0.0005	0.0005	0.0017	0.0039	0.0139	0.0345	0.0846	0.125	0.0819	0.0112	0.	0.	0.	0.	0.	0.	0.
-1.e9	5	4	6	5	10000	0.0223	0.0068	0.6119	0.0004	0.0002	0.0007	0.0017	0.0053	0.0192	0.0604	0.1083	0.1113	0.0515	0.	0.	0.	0.	0.	0.	0.
-8616.356707718958	5	4	6	5	50000	0.1205	0.0407	0.4732	0.0036	0.0012	0.0006	0.0004	0.002	0.0045	0.0111	0.0384	0.0895	0.1249	0.0791	0.0103	0.	0.	0.	0.	0.
-9718.517487396613	5	4	6	5	100000	0.2199	0.0708	0.3395	0.0069	0.0023	0.0011	0.0002	0.0008	0.0019	0.0081	0.0208	0.0541	0.1174	0.1052	0.051	0.	0.	0.	0.	0.
-1.e9	5	4	6	6	1000	0.0022	0.0007	0.6565	0.0011	0.0016	0.0049	0.018	0.0492	0.1026	0.1075	0.0557	0.	0.	0.	0.	0.	0.	0.	0.	0.
-1.e9	5	4	6	6	5000	0.0115	0.0036	0.6408	0.0002	0.0002	0.0013	0.0047	0.0092	0.036	0.0809	0.1167	0.0806	0.0143	0.	0.	0.	0.	0.	0.	0.
-1.e9	5	4	6	6	10000	0.0206	0.007	0.6307	0.0014	0.0006	0.0009	0.0017	0.0061	0.0174	0.053	0.0983	0.1062	0.0561	0.	0.	0.	0.	0.	0.	0.
-8951.054404696919	5	4	6	6	50000	0.1094	0.0342	0.5049	0.0033	0.0015	0.0008	0.0001	0.0014	0.0038	0.0123	0.0332	0.0789	0.1215	0.081	0.0137	0.	0.	0.	0.	0.
-9770.23614330792	5	4	6	6	100000	0.2016	0.0675	0.3709	0.0082	0.0012	0.0007	0.0007	0.0007	0.0022	0.0057	0.0183	0.0502	0.105	0.109	0.0581	0.	0.	0.	0.	0.
-1.e9	5	4	6	7	1000	0.0019	0.0011	0.6707	0.0004	0.0012	0.006	0.0175	0.0499	0.0972	0.0989	0.0552	0.	0.	0.	0.	0.	0.	0.	0.	0.
-1.e9	5	4	6	7	5000	0.0105	0.003	0.6656	0.0005	0.	0.0008	0.0042	0.0107	0.0321	0.0767	0.1017	0.0795	0.0147	0.	0.	0.	0.	0.	0.	0.
-1.e9	5	4	6	7	10000	0.0178	0.0052	0.65	0.0008	0.0006	0.0008	0.0023	0.0058	0.0202	0.0433	0.0924	0.1029	0.0579	0.	0.	0.	0.	0.	0.	0.
-9020.273538172713	5	4	6	7	50000	0.0996	0.0317	0.5338	0.0035	0.0008	0.0004	0.0003	0.0007	0.0037	0.0113	0.0343	0.0758	0.1092	0.0824	0.0125	0.	0.	0.	0.	0.
-9769.570879303741	5	4	6	7	100000	0.1999	0.0619	0.3973	0.0056	0.0018	0.0003	0.0005	0.0009	0.0018	0.0064	0.0189	0.0493	0.0948	0.106	0.0546	0.	0.	0.	0.	0.
-1.e9	5	4	6	8	1000	0.0019	0.0004	0.6822	0.0004	0.002	0.0065	0.0172	0.0443	0.0827	0.1019	0.0605	0.	0.	0.	0.	0.	0.	0.	0.	0.
-1.e9	5	4	6	8	5000	0.012	0.0032	0.6759	0.0007	0.0003	0.0013	0.0036	0.0115	0.0299	0.0677	0.1003	0.0792	0.0144	0.	0.	0.	0.	0.	0.	0.
-1.e9	5	4	6	8	10000	0.0197	0.0055	0.661	0.0005	0.0002	0.0003	0.0011	0.0048	0.0147	0.0472	0.0834	0.0998	0.0618	0.	0.	0.	0.	0.	0.	0.
-8948.492613435492	5	4	6	8	50000	0.0955	0.0325	0.5613	0.0022	0.001	0.0005	0.0004	0.0012	0.0034	0.0115	0.0298	0.0676	0.1014	0.0792	0.0125	0.	0.	0.	0.	0.
-10162.41283657911	5	4	6	8	100000	0.1901	0.063	0.4274	0.0057	0.0016	0.0006	0.0003	0.0007	0.0014	0.0051	0.0171	0.0455	0.0841	0.0999	0.0575	0.	0.	0.	0.	0.
-1.e9	5	4	6	9	1000	0.0017	0.001	0.6889	0.0003	0.0022	0.0058	0.0194	0.0404	0.0826	0.0979	0.0598	0.	0.	0.	0.	0.	0.	0.	0.	0.
-1.e9	5	4	6	9	5000	0.0072	0.0025	0.6819	0.0005	0.0003	0.001	0.0032	0.0113	0.0321	0.0675	0.0933	0.0828	0.0164	0.	0.	0.	0.	0.	0.	0.
-1.e9	5	4	6	9	10000	0.0192	0.006	0.6695	0.0005	0.0003	0.0003	0.0016	0.0054	0.0165	0.0445	0.0864	0.0933	0.0565	0.	0.	0.	0.	0.	0.	0.
-8850.22449952062	5	4	6	9	50000	0.0873	0.0279	0.5741	0.0027	0.0016	0.0003	0.0009	0.0013	0.0039	0.0101	0.0287	0.0692	0.0986	0.08	0.0134	0.	0.	0.	0.	0.
-9979.998112339428	5	4	6	9	100000	0.1787	0.0584	0.4503	0.0061	0.001	0.0005	0.0003	0.0007	0.0021	0.0057	0.0149	0.044	0.0841	0.0942	0.059	0.	0.	0.	0.	0.
-1.e9	5	4	6	10	1000	0.0018	0.0008	0.6979	0.0004	0.0014	0.0048	0.0141	0.0408	0.0821	0.0985	0.0574	0.	0.	0.	0.	0.	0.	0.	0.	0.
-1.e9	5	4	6	10	5000	0.0108	0.0018	0.6962	0.0001	0.0004	0.0019	0.0028	0.0105	0.0284	0.0649	0.0945	0.0763	0.0114	0.	0.	0.	0.	0.	0.	0.
-1.e9	5	4	6	10	10000	0.0185	0.0054	0.6827	0.0007	0.0005	0.0007	0.0023	0.006	0.0167	0.0393	0.081	0.091	0.0552	0.	0.	0.	0.	0.	0.	0.
-9234.969588559841	5	4	6	10	50000	0.087	0.0301	0.588	0.0027	0.0005	0.0005	0.0002	0.0012	0.0029	0.0096	0.0271	0.0663	0.0898	0.0775	0.0166	0.	0.	0.	0.	0.
-10307.872798903161	5	4	6	10	100000	0.1698	0.0589	0.471	0.0057	0.0016	0.0005	0.0001	0.0007	0.0016	0.0052	0.0141	0.0417	0.0775	0.0932	0.0584	0.	0.	0.	0.	0.
-1.e9	5	4	7	1	1000	0.0025	0.0011	0.7214	0.0009	0.0029	0.0099	0.0338	0.098	0.1268	0.0027	0.	0.	0.	0.	0.	0.	0.	0.	0.	0.
-1.e9	5	4	7	1	5000	0.0149	0.0034	0.7013	0.0009	0.0014	0.0015	0.0069	0.0226	0.0666	0.152	0.0285	0.	0.	0.	0.	0.	0.	0.	0.	0.
-1.e9	5	4	7	1	10000	0.0279	0.0086	0.6852	0.001	0.0007	0.0011	0.0034	0.0093	0.033	0.1097	0.1182	0.0019	0.	0.	0.	0.	0.	0.	0.	0.
-1.e9	5	4	7	1	50000	0.1567	0.0471	0.5162	0.0038	0.0011	0.0008	0.0009	0.0019	0.007	0.0238	0.0689	0.1459	0.0259	0.	0.	0.	0.	0.	0.	0.
-8930.632588943117	5	4	7	1	100000	0.3377	0.1023	0.2763	0.0096	0.0038	0.0012	0.0008	0.0015	0.0025	0.0102	0.0337	0.0982	0.1196	0.0026	0.	0.	0.	0.	0.	0.
-1.e9	5	4	7	2	1000	0.003	0.0008	0.7084	0.0011	0.0027	0.0086	0.0276	0.0755	0.1375	0.0334	0.0014	0.	0.	0.	0.	0.	0.	0.	0.	0.
-1.e9	5	4	7	2	5000	0.0149	0.0041	0.6908	0.0003	0.0006	0.002	0.0063	0.0175	0.0548	0.1271	0.0752	0.0063	0.0001	0.	0.	0.	0.	0.	0.	0.
-1.e9	5	4	7	2	10000	0.0263	0.0071	0.6692	0.0008	0.0007	0.0009	0.0035	0.0111	0.0302	0.0833	0.1298	0.0355	0.0016	0.	0.	0.	0.	0.	0.	0.
-8051.8671030218475	5	4	7	2	50000	0.1481	0.0456	0.5055	0.004	0.0017	0.0004	0.0007	0.0019	0.0055	0.0177	0.058	0.1263	0.0785	0.0058	0.0003	0.	0.	0.	0.	0.
-8855.324842612894	5	4	7	2	100000	0.3107	0.0886	0.2865	0.0094	0.0026	0.0004	0.0004	0.0014	0.0039	0.0109	0.0298	0.0852	0.1354	0.0335	0.0013	0.	0.	0.	0.	0.
-1.e9	5	4	7	3	1000	0.0025	0.0008	0.6769	0.0012	0.0033	0.0088	0.024	0.0729	0.1252	0.0668	0.0176	0.	0.	0.	0.	0.	0.	0.	0.	0.
-1.e9	5	4	7	3	5000	0.0097	0.0051	0.6633	0.0006	0.0001	0.002	0.0058	0.0181	0.0477	0.1138	0.1007	0.0302	0.0029	0.	0.	0.	0.	0.	0.	0.
-1.e9	5	4	7	3	10000	0.0249	0.0084	0.6581	0.0014	0.0004	0.001	0.0028	0.0075	0.024	0.0693	0.1192	0.0692	0.0138	0.	0.	0.	0.	0.	0.	0.
-8143.82399268811	5	4	7	3	50000	0.1334	0.0406	0.5116	0.0032	0.0008	0.0009	0.0012	0.0015	0.0058	0.0165	0.0463	0.1024	0.1001	0.0327	0.003	0.	0.	0.	0.	0.
-9298.802296686179	5	4	7	3	100000	0.2745	0.0865	0.314	0.0075	0.0019	0.0009	0.0005	0.0007	0.0028	0.0089	0.0264	0.0705	0.1242	0.0666	0.0141	0.	0.	0.	0.	0.
-1.e9	5	4	7	4	1000	0.0024	0.0013	0.6717	0.0004	0.0026	0.0103	0.0212	0.061	0.107	0.0909	0.0312	0.	0.	0.	0.	0.	0.	0.	0.	0.
-1.e9	5	4	7	4	5000	0.0111	0.0035	0.6656	0.0009	0.0005	0.0015	0.0044	0.0159	0.0385	0.0937	0.1084	0.0507	0.0053	0.	0.	0.	0.	0.	0.	0.
-1.e9	5	4	7	4	10000	0.0226	0.0074	0.6385	0.0005	0.0004	0.0008	0.0019	0.0075	0.0238	0.0601	0.1145	0.0888	0.0332	0.	0.	0.	0.	0.	0.	0.
-8580.494884057249	5	4	7	4	50000	0.119	0.0367	0.5131	0.0027	0.0016	0.0002	0.0001	0.0017	0.0052	0.0142	0.0435	0.0964	0.1088	0.0508	0.006	0.	0.	0.	0.	0.
-9741.683039276295	5	4	7	4	100000	0.2446	0.0764	0.3466	0.0069	0.0027	0.0006	0.0003	0.0007	0.0023	0.0063	0.0199	0.0646	0.1109	0.0876	0.0296	0.	0.	0.	0.	0.
-1.e9	5	4	7	5	1000	0.0016	0.0008	0.6751	0.0003	0.0013	0.0073	0.0197	0.0568	0.1009	0.0938	0.0424	0.	0.	0.	0.	0.	0.	0.	0.	0.
-1.e9	5	4	7	5	5000	0.0098	0.0026	0.6682	0.0005	0.0005	0.0018	0.0053	0.0136	0.0391	0.0813	0.1069	0.0613	0.0091	0.	0.	0.	0.	0.	0.	0.
-1.e9	5	4	7	5	10000	0.0194	0.007	0.654	0.001	0.0009	0.001	0.0019	0.0055	0.0179	0.0534	0.1062	0.0914	0.0404	0.	0.	0.	0.	0.	0.	0.
-8813.795596970442	5	4	7	5	50000	0.1107	0.0327	0.5401	0.0037	0.0008	0.0011	0.0003	0.0016	0.0034	0.0127	0.0326	0.0824	0.1052	0.0629	0.0098	0.	0.	0.	0.	0.
-9830.57454609089	5	4	7	5	100000	0.2128	0.0655	0.3961	0.0064	0.002	0.0006	0.0004	0.0006	0.0022	0.0059	0.0192	0.0526	0.1029	0.0918	0.041	0.	0.	0.	0.	0.
-1.e9	5	4	7	6	1000	0.0023	0.0005	0.6895	0.001	0.0022	0.0061	0.0157	0.0493	0.0873	0.0987	0.0474	0.	0.	0.	0.	0.	0.	0.	0.	0.
-1.e9	5	4	7	6	5000	0.0112	0.0021	0.6811	0.0003	0.0006	0.0008	0.0034	0.0125	0.0328	0.0739	0.1011	0.0688	0.0114	0.	0.	0.	0.	0.	0.	0.
-1.e9	5	4	7	6	10000	0.0184	0.0062	0.6718	0.0005	0.0003	0.0005	0.0015	0.0067	0.0178	0.0496	0.0929	0.0865	0.0473	0.	0.	0.	0.	0.	0.	0.
-8864.89699641786	5	4	7	6	50000	0.1033	0.0308	0.5526	0.002	0.001	0.0005	0.0003	0.0012	0.003	0.0135	0.0376	0.0725	0.1018	0.0682	0.0117	0.	0.	0.	0.	0.
-9942.072106776388	5	4	7	6	100000	0.2104	0.0617	0.4157	0.0062	0.0014	0.0011	0.0001	0.001	0.0024	0.0053	0.0174	0.0528	0.0918	0.0862	0.0465	0.	0.	0.	0.	0.
-1.e9	5	4	7	7	1000	0.0021	0.0006	0.6974	0.0004	0.0022	0.0055	0.0176	0.0465	0.0876	0.0881	0.052	0.	0.	0.	0.	0.	0.	0.	0.	0.
-1.e9	5	4	7	7	5000	0.0087	0.003	0.6874	0.0002	0.0006	0.0011	0.0025	0.01	0.029	0.0723	0.0968	0.0774	0.011	0.	0.	0.	0.	0.	0.	0.
-1.e9	5	4	7	7	10000	0.0191	0.0058	0.6794	0.001	0.0002	0.0006	0.0018	0.0065	0.0152	0.0439	0.0861	0.0924	0.048	0.	0.	0.	0.	0.	0.	0.
-9042.184947383179	5	4	7	7	50000	0.0989	0.0333	0.5663	0.0025	0.001	0.0007	0.0004	0.0008	0.0029	0.0121	0.0325	0.0742	0.0897	0.0733	0.0114	0.	0.	0.	0.	0.
-10137.05696746756	5	4	7	7	100000	0.1962	0.0615	0.4332	0.007	0.0017	0.0005	0.0002	0.0009	0.0012	0.0062	0.0162	0.0445	0.0864	0.0953	0.049	0.	0.	0.	0.	0.
-1.e9	5	4	7	8	1000	0.0019	0.0005	0.7155	0.0007	0.0021	0.0057	0.0159	0.0394	0.0807	0.0865	0.0511	0.	0.	0.	0.	0.	0.	0.	0.	0.
-1.e9	5	4	7	8	5000	0.0098	0.0031	0.6933	0.0005	0.0001	0.0012	0.004	0.01	0.0297	0.066	0.0983	0.0716	0.0124	0.	0.	0.	0.	0.	0.	0.
-1.e9	5	4	7	8	10000	0.0172	0.0074	0.6715	0.0011	0.0006	0.0005	0.0014	0.0051	0.0162	0.0471	0.086	0.0941	0.0518	0.	0.	0.	0.	0.	0.	0.
-9202.324229060727	5	4	7	8	50000	0.088	0.0265	0.5951	0.0028	0.0011	0.0004	0.0004	0.0008	0.003	0.0099	0.0277	0.0654	0.092	0.0734	0.0135	0.	0.	0.	0.	0.
-9875.281225893094	5	4	7	8	100000	0.1838	0.0584	0.4623	0.0046	0.0009	0.0006	0.0003	0.0009	0.0018	0.0059	0.0198	0.0421	0.0814	0.0863	0.0509	0.	0.	0.	0.	0.
-1.e9	5	4	7	9	1000	0.0017	0.0006	0.713	0.001	0.0017	0.0059	0.017	0.0387	0.0834	0.0865	0.0505	0.	0.	0.	0.	0.	0.	0.	0.	0.
-1.e9	5	4	7	9	5000	0.0093	0.0016	0.7033	0.0002	0.0006	0.0014	0.0033	0.0112	0.0275	0.0628	0.0926	0.0746	0.0116	0.	0.	0.	0.	0.	0.	0.
-1.e9	5	4	7	9	10000	0.0151	0.0053	0.6935	0.0008	0.0002	0.0007	0.0021	0.0038	0.0165	0.0384	0.0809	0.0884	0.0543	0.	0.	0.	0.	0.	0.	0.
-9244.119417283186	5	4	7	9	50000	0.09	0.0253	0.5997	0.0038	0.0011	0.0005	0.0003	0.0009	0.0025	0.0106	0.0285	0.0648	0.0893	0.0713	0.0114	0.	0.	0.	0.	0.
-10136.499560179527	5	4	7	9	100000	0.1739	0.0533	0.4745	0.0065	0.0016	0.0004	0.0006	0.0004	0.0021	0.0045	0.0154	0.0428	0.0824	0.0894	0.0522	0.	0.	0.	0.	0.
-1.e9	5	4	7	10	1000	0.0023	0.0005	0.7097	0.0007	0.0018	0.0062	0.0167	0.041	0.0776	0.0877	0.0558	0.	0.	0.	0.	0.	0.	0.	0.	0.
-1.e9	5	4	7	10	5000	0.0081	0.0023	0.7033	0.0004	0.0007	0.0011	0.003	0.0104	0.0282	0.0648	0.0884	0.076	0.0133	0.	0.	0.	0.	0.	0.	0.
-1.e9	5	4	7	10	10000	0.016	0.0054	0.7022	0.001	0.0004	0.001	0.0019	0.005	0.0163	0.0388	0.0747	0.0854	0.0519	0.	0.	0.	0.	0.	0.	0.
-8961.078082519976	5	4	7	10	50000	0.0891	0.0274	0.5963	0.003	0.0008	0.0005	0.0007	0.0014	0.0037	0.0089	0.0291	0.0617	0.0929	0.0711	0.0134	0.	0.	0.	0.	0.
-10483.415327438011	5	4	7	10	100000	0.1732	0.057	0.4788	0.0056	0.0016	0.0009	0.0006	0.0005	0.0011	0.0037	0.0151	0.0395	0.0794	0.0865	0.0565	0.	0.	0.	0.	0.
-1.e9	5	4	8	1	1000	0.0026	0.0012	0.8037	0.0014	0.0031	0.0095	0.0334	0.087	0.0577	0.0004	0.	0.	0.	0.	0.	0.	0.	0.	0.	0.
-1.e9	5	4	8	1	5000	0.011	0.0049	0.7916	0.0006	0.0008	0.0029	0.0066	0.022	0.0576	0.0943	0.0077	0.	0.	0.	0.	0.	0.	0.	0.	0.
-1.e9	5	4	8	1	10000	0.0222	0.0063	0.7791	0.0004	0.0006	0.0011	0.0035	0.0111	0.0309	0.0869	0.0579	0.	0.	0.	0.	0.	0.	0.	0.	0.
-1.e9	5	4	8	1	50000	0.1441	0.0379	0.6178	0.0029	0.001	0.0006	0.0004	0.0028	0.0065	0.0217	0.0631	0.0952	0.006	0.	0.	0.	0.	0.	0.	0.
-9038.262772955699	5	4	8	1	100000	0.3206	0.088	0.3832	0.0077	0.0031	0.0004	0.0002	0.0013	0.0032	0.011	0.0316	0.0898	0.0597	0.0002	0.	0.	0.	0.	0.	0.
-1.e9	5	4	8	2	1000	0.0023	0.0006	0.7784	0.0009	0.0025	0.0092	0.0273	0.0761	0.0899	0.0127	0.0001	0.	0.	0.	0.	0.	0.	0.	0.	0.
-1.e9	5	4	8	2	5000	0.0115	0.0039	0.7701	0.0008	0.0011	0.0021	0.0061	0.0179	0.0517	0.0999	0.0332	0.0017	0.	0.	0.	0.	0.	0.	0.	0.
-1.e9	5	4	8	2	10000	0.0224	0.0062	0.7613	0.001	0.0008	0.0008	0.0023	0.0084	0.0271	0.0733	0.0841	0.0119	0.0004	0.	0.	0.	0.	0.	0.	0.
-7943.122129288428	5	4	8	2	50000	0.1406	0.0385	0.603	0.0038	0.0009	0.0009	0.0016	0.0022	0.0062	0.0168	0.0569	0.0945	0.0329	0.0012	0.	0.	0.	0.	0.	0.
-9067.317067048018	5	4	8	2	100000	0.3044	0.0852	0.3946	0.0073	0.0017	0.001	0.0006	0.0009	0.0037	0.009	0.0286	0.0699	0.0823	0.0106	0.0002	0.	0.	0.	0.	0.
-1.e9	5	4	8	3	1000	0.0017	0.001	0.7532	0.0005	0.0034	0.008	0.0231	0.0641	0.0965	0.0416	0.0069	0.	0.	0.	0.	0.	0.	0.	0.	0.
-1.e9	5	4	8	3	5000	0.0089	0.0035	0.7409	0.0008	0.0006	0.0009	0.0043	0.0201	0.0466	0.0956	0.0619	0.0148	0.0011	0.	0.	0.	0.	0.	0.	0.
-1.e9	5	4	8	3	10000	0.0202	0.0068	0.7258	0.0008	0.0004	0.0011	0.0025	0.0078	0.0238	0.0662	0.0942	0.0416	0.0088	0.	0.	0.	0.	0.	0.	0.
-8282.648453979298	5	4	8	3	50000	0.1191	0.0362	0.591	0.004	0.0014	0.0007	0.0005	0.0014	0.0057	0.017	0.045	0.0932	0.0669	0.0161	0.0018	0.	0.	0.	0.	0.
-9246.29202886777	5	4	8	3	100000	0.2671	0.0794	0.394	0.0053	0.0019	0.0007	0.0009	0.0009	0.0029	0.0078	0.025	0.0665	0.0984	0.0414	0.0078	0.	0.	0.	0.	0.
-1.e9	5	4	8	4	1000	0.0024	0.0005	0.7378	0.001	0.0027	0.0074	0.0214	0.058	0.0891	0.0615	0.0182	0.	0.	0.	0.	0.	0.	0.	0.	0.
-1.e9	5	4	8	4	5000	0.0098	0.0031	0.7218	0.0003	0.0004	0.0013	0.0041	0.0135	0.039	0.0822	0.0825	0.0378	0.0042	0.	0.	0.	0.	0.	0.	0.
-1.e9	5	4	8	4	10000	0.0199	0.0051	0.6996	0.0005	0.0004	0.001	0.0026	0.0072	0.0247	0.0553	0.0955	0.0656	0.0226	0.	0.	0.	0.	0.	0.	0.
-8259.400646103268	5	4	8	4	50000	0.1112	0.0332	0.5817	0.0033	0.0007	0.0004	0.0006	0.0019	0.0052	0.0167	0.0434	0.0846	0.0787	0.0333	0.0051	0.	0.	0.	0.	0.
-9366.402128506626	5	4	8	4	100000	0.2346	0.0698	0.414	0.0068	0.0026	0.0004	0.0004	0.0012	0.0032	0.0066	0.0237	0.0571	0.096	0.0625	0.0211	0.	0.	0.	0.	0.
-1.e9	5	4	8	5	1000	0.0022	0.0005	0.7272	0.001	0.0021	0.0069	0.0203	0.0508	0.09	0.07	0.029	0.	0.	0.	0.	0.	0.	0.	0.	0.
-1.e9	5	4	8	5	5000	0.0091	0.0028	0.7213	0.0004	0.0006	0.0016	0.0032	0.0127	0.0366	0.0741	0.0816	0.0491	0.0069	0.	0.	0.	0.	0.	0.	0.
-1.e9	5	4	8	5	10000	0.0181	0.0068	0.7076	0.0003	0.0001	0.0002	0.0019	0.0077	0.0195	0.0514	0.0822	0.0718	0.0324	0.	0.	0.	0.	0.	0.	0.
-8660.348872001281	5	4	8	5	50000	0.103	0.0294	0.5975	0.0037	0.0009	0.0004	0.0005	0.0015	0.0047	0.0115	0.0353	0.0749	0.0844	0.0461	0.0062	0.	0.	0.	0.	0.
-9834.1102410156	5	4	8	5	100000	0.2139	0.067	0.4392	0.0065	0.0017	0.0005	0.0003	0.0006	0.0021	0.0064	0.0195	0.0527	0.0909	0.0696	0.0291	0.	0.	0.	0.	0.
-1.e9	5	4	8	6	1000	0.0023	0.0005	0.7286	0.0004	0.0027	0.0055	0.0181	0.0478	0.0803	0.075	0.0388	0.	0.	0.	0.	0.	0.	0.	0.	0.
-1.e9	5	4	8	6	5000	0.0095	0.0034	0.7187	0.0004	0.0004	0.0022	0.0031	0.0094	0.0334	0.0696	0.0853	0.0563	0.0083	0.	0.	0.	0.	0.	0.	0.
-1.e9	5	4	8	6	10000	0.0203	0.0069	0.6944	0.0008	0.0006	0.0009	0.0018	0.0073	0.0174	0.048	0.0852	0.0778	0.0386	0.	0.	0.	0.	0.	0.	0.
-8776.130302611695	5	4	8	6	50000	0.0972	0.0301	0.5978	0.0028	0.0013	0.0005	0.0004	0.0015	0.0038	0.0117	0.0357	0.0685	0.0851	0.0541	0.0095	0.	0.	0.	0.	0.
-10257.628406565498	5	4	8	6	100000	0.2006	0.0598	0.4584	0.0069	0.0013	0.0009	0.0001	0.0003	0.0015	0.0072	0.0176	0.0481	0.082	0.0785	0.0368	0.	0.	0.	0.	0.
-1.e9	5	4	8	7	1000	0.0015	0.0005	0.7238	0.0003	0.0014	0.0045	0.0159	0.0465	0.0802	0.0838	0.0416	0.	0.	0.	0.	0.	0.	0.	0.	0.
-1.e9	5	4	8	7	5000	0.0084	0.0037	0.709	0.0004	0.0006	0.0013	0.0033	0.0107	0.0309	0.0718	0.0875	0.0623	0.0101	0.	0.	0.	0.	0.	0.	0.
-1.e9	5	4	8	7	10000	0.0181	0.0049	0.7022	0.0007	0.0002	0.0009	0.0016	0.0046	0.0162	0.0468	0.0836	0.0784	0.0418	0.	0.	0.	0.	0.	0.	0.
-9074.276869590078	5	4	8	7	50000	0.0953	0.0296	0.6013	0.0025	0.0012	0.0002	0.0005	0.001	0.0035	0.0088	0.0315	0.0659	0.0873	0.0626	0.0088	0.	0.	0.	0.	0.
-9894.593086059953	5	4	8	7	100000	0.1877	0.0596	0.4664	0.0057	0.0023	0.0006	0.0005	0.001	0.0017	0.0057	0.0162	0.0435	0.0831	0.0835	0.0425	0.	0.	0.	0.	0.
-1.e9	5	4	8	8	1000	0.0016	0.0006	0.7219	0.0009	0.002	0.0056	0.0159	0.0435	0.0793	0.082	0.0467	0.	0.	0.	0.	0.	0.	0.	0.	0.
-1.e9	5	4	8	8	5000	0.0103	0.0022	0.7126	0.0005	0.0002	0.001	0.0041	0.0099	0.0298	0.0683	0.0873	0.0634	0.0104	0.	0.	0.	0.	0.	0.	0.
-1.e9	5	4	8	8	10000	0.0156	0.0063	0.7108	0.0007	0.0003	0.0007	0.0017	0.0048	0.0136	0.043	0.074	0.0847	0.0438	0.	0.	0.	0.	0.	0.	0.
-9087.466332390331	5	4	8	8	50000	0.0917	0.0296	0.6011	0.0027	0.0008	0.0006	0.0004	0.0014	0.0031	0.0095	0.0279	0.0605	0.096	0.0634	0.0113	0.	0.	0.	0.	0.
-10360.85238688985	5	4	8	8	100000	0.1816	0.0555	0.4857	0.006	0.0021	0.0009	0.0001	0.0004	0.0016	0.0054	0.0163	0.0417	0.0793	0.0809	0.0425	0.	0.	0.	0.	0.
-1.e9	5	4	8	9	1000	0.0013	0.0007	0.7324	0.0008	0.0019	0.0045	0.0142	0.0413	0.0756	0.0797	0.0476	0.	0.	0.	0.	0.	0.	0.	0.	0.
-1.e9	5	4	8	9	5000	0.009	0.002	0.721	0.0004	0.0006	0.0013	0.0036	0.0112	0.0262	0.0641	0.0857	0.064	0.0109	0.	0.	0.	0.	0.	0.	0.
-1.e9	5	4	8	9	10000	0.0184	0.0055	0.708	0.0003	0.0002	0.0004	0.0019	0.0067	0.0163	0.0377	0.0791	0.0793	0.0462	0.	0.	0.	0.	0.	0.	0.
-8951.04010356654	5	4	8	9	50000	0.0843	0.0282	0.617	0.0031	0.0008	0.0002	0.0007	0.0014	0.0031	0.0102	0.0303	0.0611	0.0843	0.0645	0.0108	0.	0.	0.	0.	0.
-10011.052576065487	5	4	8	9	100000	0.1752	0.0513	0.4952	0.0065	0.0014	0.0005	0.0004	0.0006	0.0025	0.0046	0.0158	0.0382	0.0767	0.084	0.0471	0.	0.	0.	0.	0.
-1.e9	5	4	8	10	1000	0.0016	0.0003	0.7297	0.0005	0.0024	0.0041	0.0159	0.0415	0.0755	0.0818	0.0467	0.	0.	0.	0.	0.	0.	0.	0.	0.
-1.e9	5	4	8	10	5000	0.0077	0.0026	0.7223	0.0003	0.0003	0.0018	0.0036	0.0093	0.0276	0.0629	0.0837	0.0668	0.0111	0.	0.	0.	0.	0.	0.	0.
-1.e9	5	4	8	10	10000	0.0173	0.0061	0.7109	0.0003	0.0007	0.0003	0.0019	0.0055	0.0163	0.0378	0.0733	0.0812	0.0484	0.	0.	0.	0.	0.	0.	0.
-8990.228042119954	5	4	8	10	50000	0.0865	0.0281	0.6121	0.0026	0.001	0.0008	0.0003	0.0016	0.0038	0.0102	0.0263	0.0599	0.0875	0.0675	0.0118	0.	0.	0.	0.	0.
-10253.101965338828	5	4	8	10	100000	0.1687	0.0524	0.5028	0.0058	0.0017	0.0007	0.0003	0.0003	0.0019	0.0049	0.0172	0.0403	0.0751	0.0809	0.047	0.	0.	0.	0.	0.
-1.e9	5	4	9	1	1000	0.003	0.0004	0.8668	0.001	0.004	0.009	0.0287	0.0618	0.0253	0.	0.	0.	0.	0.	0.	0.	0.	0.	0.	0.
-1.e9	5	4	9	1	5000	0.0102	0.0022	0.859	0.0006	0.0008	0.0027	0.0069	0.017	0.0495	0.0502	0.0009	0.	0.	0.	0.	0.	0.	0.	0.	0.
-1.e9	5	4	9	1	10000	0.0195	0.0051	0.8478	0.0005	0.0004	0.0015	0.0021	0.0118	0.0271	0.0611	0.0231	0.	0.	0.	0.	0.	0.	0.	0.	0.
-1.e9	5	4	9	1	50000	0.1233	0.0306	0.7171	0.0025	0.0011	0.0006	0.0012	0.002	0.0038	0.0186	0.0492	0.0492	0.0008	0.	0.	0.	0.	0.	0.	0.
-1.e9	5	4	9	1	100000	0.3023	0.065	0.4956	0.0055	0.0012	0.0004	0.0008	0.0009	0.0033	0.0102	0.0234	0.0662	0.0252	0.	0.	0.	0.	0.	0.	0.
-1.e9	5	4	9	2	1000	0.002	0.0007	0.8453	0.0003	0.0024	0.0103	0.0264	0.0624	0.0464	0.0038	0.	0.	0.	0.	0.	0.	0.	0.	0.	0.
-1.e9	5	4	9	2	5000	0.0086	0.0015	0.8329	0.0004	0.0011	0.0031	0.0061	0.0167	0.0452	0.0694	0.0147	0.0003	0.	0.	0.	0.	0.	0.	0.	0.
-1.e9	5	4	9	2	10000	0.0198	0.006	0.8181	0.0007	0.0006	0.0007	0.0034	0.0106	0.026	0.0638	0.0462	0.004	0.0001	0.	0.	0.	0.	0.	0.	0.
-8238.076543638343	5	4	9	2	50000	0.1208	0.0303	0.6897	0.0027	0.001	0.0008	0.0003	0.0019	0.0063	0.0192	0.0465	0.0666	0.0138	0.0001	0.	0.	0.	0.	0.	0.
-9202.191040281154	5	4	9	2	100000	0.2821	0.0684	0.4815	0.0057	0.0012	0.0009	0.001	0.0008	0.0035	0.0072	0.0276	0.0645	0.0516	0.004	0.	0.	0.	0.	0.	0.
-1.e9	5	4	9	3	1000	0.0019	0.0003	0.8151	0.0006	0.003	0.0079	0.0223	0.055	0.0682	0.0224	0.0033	0.	0.	0.	0.	0.	0.	0.	0.	0.
-1.e9	5	4	9	3	5000	0.0089	0.0031	0.8156	0.0005	0.0004	0.0016	0.0056	0.0145	0.0414	0.0664	0.0339	0.0077	0.0004	0.	0.	0.	0.	0.	0.	0.
-1.e9	5	4	9	3	10000	0.0186	0.0052	0.7892	0.0008	0.0007	0.0004	0.0027	0.0081	0.0224	0.0571	0.0683	0.0237	0.0028	0.	0.	0.	0.	0.	0.	0.
-8395.56557493881	5	4	9	3	50000	0.1037	0.0296	0.6793	0.0027	0.0007	0.0004	0.0005	0.0019	0.0051	0.0152	0.0401	0.0709	0.0427	0.0066	0.0006	0.	0.	0.	0.	0.
-9303.839598210929	5	4	9	3	100000	0.2593	0.0662	0.4817	0.0054	0.0022	0.0008	0.0007	0.0011	0.0032	0.0075	0.02	0.0583	0.0678	0.0229	0.0029	0.	0.	0.	0.	0.
-1.e9	5	4	9	4	1000	0.0017	0.0006	0.7809	0.0009	0.0025	0.0075	0.0219	0.0509	0.0752	0.0452	0.0127	0.	0.	0.	0.	0.	0.	0.	0.	0.
-1.e9	5	4	9	4	5000	0.0086	0.003	0.7876	0.0001	0.0003	0.0017	0.0037	0.01	0.0347	0.0708	0.0571	0.0208	0.0016	0.	0.	0.	0.	0.	0.	0.
-1.e9	5	4	9	4	10000	0.0154	0.0054	0.766	0.0002	0.0003	0.0007	0.0024	0.0092	0.0195	0.053	0.076	0.0409	0.011	0.	0.	0.	0.	0.	0.	0.
-8664.090857032208	5	4	9	4	50000	0.1058	0.0301	0.6464	0.0022	0.0006	0.0004	0.0007	0.0015	0.0038	0.0123	0.0365	0.0753	0.0599	0.0226	0.0019	0.	0.	0.	0.	0.
-9777.540874292914	5	4	9	4	100000	0.2249	0.0649	0.4903	0.0056	0.002	0.0005	0.0005	0.0006	0.002	0.0062	0.0216	0.0493	0.0751	0.0421	0.0144	0.	0.	0.	0.	0.
-1.e9	5	4	9	5	1000	0.0017	0.0008	0.7621	0.0012	0.002	0.0071	0.0196	0.0492	0.0778	0.0575	0.021	0.	0.	0.	0.	0.	0.	0.	0.	0.
-1.e9	5	4	9	5	5000	0.0087	0.0027	0.7543	0.0004	0.0003	0.0018	0.0043	0.0106	0.0343	0.0676	0.0707	0.0393	0.005	0.	0.	0.	0.	0.	0.	0.
-1.e9	5	4	9	5	10000	0.017	0.0057	0.7432	0.0006	0.0003	0.0006	0.0019	0.0072	0.0185	0.051	0.073	0.0591	0.0219	0.	0.	0.	0.	0.	0.	0.
-8637.83086156223	5	4	9	5	50000	0.095	0.0254	0.644	0.0029	0.0006	0.0002	0.0009	0.0014	0.0045	0.0121	0.0321	0.068	0.0685	0.0393	0.0051	0.	0.	0.	0.	0.
-10209.62243688344	5	4	9	5	100000	0.2099	0.0631	0.5041	0.0049	0.001	0.0008	0.0004	0.0004	0.0014	0.0054	0.0177	0.0428	0.0714	0.0551	0.0216	0.	0.	0.	0.	0.
-1.e9	5	4	9	6	1000	0.0021	0.0002	0.7572	0.0005	0.0022	0.006	0.0156	0.0409	0.0759	0.0676	0.0318	0.	0.	0.	0.	0.	0.	0.	0.	0.
-1.e9	5	4	9	6	5000	0.0086	0.0027	0.7487	0.0002	0.0008	0.0021	0.0036	0.0105	0.0289	0.0663	0.0788	0.0435	0.0053	0.	0.	0.	0.	0.	0.	0.
-1.e9	5	4	9	6	10000	0.0194	0.0055	0.739	0.0005	0.001	0.0005	0.0021	0.0058	0.0178	0.0426	0.0695	0.0684	0.0279	0.	0.	0.	0.	0.	0.	0.
-8870.581149893314	5	4	9	6	50000	0.0931	0.0248	0.6381	0.0027	0.001	0.0004	0.0005	0.0011	0.0041	0.0114	0.0296	0.0646	0.0748	0.0449	0.0089	0.	0.	0.	0.	0.
-10129.901835094706	5	4	9	6	100000	0.1905	0.0581	0.5119	0.0047	0.0016	0.0008	0.0003	0.0003	0.002	0.0059	0.0169	0.0421	0.072	0.0642	0.0287	0.	0.	0.	0.	0.
-1.e9	5	4	9	7	1000	0.002	0.0008	0.7479	0.0008	0.001	0.0057	0.0189	0.0408	0.074	0.0702	0.0379	0.	0.	0.	0.	0.	0.	0.	0.	0.
-1.e9	5	4	9	7	5000	0.0084	0.0026	0.7458	0.0003	0.0004	0.001	0.0038	0.0097	0.0302	0.0612	0.08	0.0493	0.0073	0.	0.	0.	0.	0.	0.	0.
-1.e9	5	4	9	7	10000	0.018	0.0051	0.736	0.0004	0.0004	0.0006	0.0018	0.0049	0.0161	0.04	0.0684	0.0719	0.0364	0.	0.	0.	0.	0.	0.	0.
-8862.275099243057	5	4	9	7	50000	0.0922	0.0258	0.6342	0.0021	0.001	0.0005	0.0005	0.0015	0.0032	0.0129	0.0282	0.0615	0.0776	0.0497	0.0091	0.	0.	0.	0.	0.
-10057.200732071444	5	4	9	7	100000	0.1857	0.0585	0.5066	0.0066	0.0016	0.0006	0.0003	0.0005	0.002	0.0056	0.0163	0.0415	0.0709	0.0674	0.0359	0.	0.	0.	0.	0.
-1.e9	5	4	9	8	1000	0.001	0.0001	0.7513	0.0007	0.0018	0.0053	0.0156	0.0427	0.0696	0.0749	0.037	0.	0.	0.	0.	0.	0.	0.	0.	0.
-1.e9	5	4	9	8	5000	0.0087	0.0028	0.7397	0.0003	0.0005	0.0017	0.0038	0.0099	0.0272	0.0579	0.0806	0.0576	0.0093	0.	0.	0.	0.	0.	0.	0.
-1.e9	5	4	9	8	10000	0.0161	0.0049	0.7312	0.0008	0.0007	0.0004	0.0013	0.0047	0.0155	0.0394	0.0729	0.0712	0.0409	0.	0.	0.	0.	0.	0.	0.
-9032.66271821329	5	4	9	8	50000	0.0848	0.0272	0.637	0.0024	0.0008	0.0002	0.0006	0.0009	0.0033	0.0107	0.0294	0.0587	0.078	0.0554	0.0106	0.	0.	0.	0.	0.
-10269.121749324004	5	4	9	8	100000	0.185	0.0529	0.5136	0.0052	0.0016	0.0002	0.0002	0.0007	0.0012	0.0063	0.0131	0.0397	0.0692	0.0712	0.0399	0.	0.	0.	0.	0.
-1.e9	5	4	9	9	1000	0.0016	0.0007	0.743	0.0006	0.0018	0.0047	0.0159	0.0368	0.0772	0.0766	0.0411	0.	0.	0.	0.	0.	0.	0.	0.	0.
-1.e9	5	4	9	9	5000	0.0082	0.0014	0.7429	0.0006	0.0001	0.0009	0.0037	0.0096	0.0222	0.0581	0.0821	0.0592	0.011	0.	0.	0.	0.	0.	0.	0.
-1.e9	5	4	9	9	10000	0.0136	0.0053	0.7336	0.0007	0.	0.0007	0.0019	0.0045	0.0143	0.0419	0.0701	0.0739	0.0395	0.	0.	0.	0.	0.	0.	0.
-9247.945848651618	5	4	9	9	50000	0.0851	0.0237	0.6402	0.0026	0.0009	0.0007	0.0001	0.001	0.0034	0.01	0.0297	0.0614	0.076	0.0543	0.0109	0.	0.	0.	0.	0.
-10292.901678415652	5	4	9	9	100000	0.1736	0.0502	0.5129	0.006	0.0019	0.0008	0.0003	0.0007	0.0016	0.0039	0.0155	0.0395	0.0765	0.0748	0.0418	0.	0.	0.	0.	0.
-1.e9	5	4	9	10	1000	0.0013	0.0007	0.7489	0.0003	0.0017	0.005	0.0122	0.0405	0.0689	0.0753	0.0452	0.	0.	0.	0.	0.	0.	0.	0.	0.
-1.e9	5	4	9	10	5000	0.0076	0.0023	0.7293	0.0002	0.0001	0.0017	0.0026	0.0092	0.0301	0.0595	0.0827	0.0628	0.0119	0.	0.	0.	0.	0.	0.	0.
-1.e9	5	4	9	10	10000	0.0184	0.0054	0.7254	0.0009	0.0004	0.0006	0.0015	0.0044	0.0147	0.0397	0.0717	0.0744	0.0425	0.	0.	0.	0.	0.	0.	0.
-9169.785894783705	5	4	9	10	50000	0.0799	0.0255	0.6411	0.0029	0.0012	0.0004	0.0006	0.0009	0.0034	0.0091	0.0246	0.0574	0.0821	0.0592	0.0117	0.	0.	0.	0.	0.
-10299.66446164213	5	4	9	10	100000	0.1659	0.0494	0.526	0.0046	0.0011	0.0008	0.0001	0.0006	0.0017	0.0053	0.0148	0.0371	0.07	0.0777	0.0449	0.	0.	0.	0.	0.
-1.e9	5	4	10	1	1000	0.0009	0.0001	0.9169	0.001	0.0024	0.0068	0.0241	0.0389	0.0089	0.	0.	0.	0.	0.	0.	0.	0.	0.	0.	0.
-1.e9	5	4	10	1	5000	0.0068	0.0019	0.907	0.0004	0.0007	0.0016	0.0057	0.0153	0.0366	0.0239	0.0001	0.	0.	0.	0.	0.	0.	0.	0.	0.
-1.e9	5	4	10	1	10000	0.0146	0.0033	0.899	0.0003	0.0003	0.0006	0.0026	0.0082	0.0236	0.0413	0.0062	0.	0.	0.	0.	0.	0.	0.	0.	0.
-1.e9	5	4	10	1	50000	0.0975	0.0221	0.7924	0.0017	0.0003	0.0004	0.0006	0.0016	0.0047	0.0169	0.0373	0.0245	0.	0.	0.	0.	0.	0.	0.	0.
-1.e9	5	4	10	1	100000	0.2651	0.0484	0.6016	0.0045	0.001	0.0007	0.0004	0.0011	0.0027	0.0071	0.0242	0.0364	0.0068	0.	0.	0.	0.	0.	0.	0.
-1.e9	5	4	10	2	1000	0.0012	0.0006	0.8928	0.0006	0.002	0.0092	0.0244	0.0434	0.0249	0.0009	0.	0.	0.	0.	0.	0.	0.	0.	0.	0.
-1.e9	5	4	10	2	5000	0.0064	0.0017	0.8924	0.0001	0.001	0.0013	0.0055	0.0142	0.0335	0.0398	0.0041	0.	0.	0.	0.	0.	0.	0.	0.	0.
-1.e9	5	4	10	2	10000	0.0173	0.0043	0.8737	0.0004	0.0003	0.0004	0.0028	0.0075	0.023	0.0435	0.0257	0.0011	0.	0.	0.	0.	0.	0.	0.	0.
-1.e9	5	4	10	2	50000	0.0961	0.0228	0.7714	0.0019	0.0008	0.0003	0.0006	0.0013	0.0058	0.0129	0.0393	0.0427	0.0041	0.	0.	0.	0.	0.	0.	0.
-9442.472300645739	5	4	10	2	100000	0.2482	0.0529	0.5884	0.0039	0.0013	0.0002	0.0003	0.0009	0.0025	0.0096	0.0226	0.0443	0.0238	0.0011	0.	0.	0.	0.	0.	0.
-1.e9	5	4	10	3	1000	0.0017	0.0007	0.8621	0.0007	0.0022	0.0088	0.0201	0.0467	0.0447	0.011	0.0013	0.	0.	0.	0.	0.	0.	0.	0.	0.
-1.e9	5	4	10	3	5000	0.0067	0.0021	0.8528	0.0002	0.0001	0.0025	0.0049	0.0161	0.036	0.0518	0.0236	0.003	0.0002	0.	0.	0.	0.	0.	0.	0.
-1.e9	5	4	10	3	10000	0.0151	0.0042	0.8429	0.0003	0.0007	0.0006	0.0024	0.0081	0.0225	0.0457	0.0442	0.0119	0.0014	0.	0.	0.	0.	0.	0.	0.
-8566.259289813861	5	4	10	3	50000	0.0933	0.024	0.7447	0.0031	0.0011	0.0005	0.0008	0.0015	0.0053	0.0122	0.0365	0.0545	0.0198	0.0026	0.0001	0.	0.	0.	0.	0.
-9891.650917248733	5	4	10	3	100000	0.2387	0.0558	0.5585	0.0049	0.0021	0.0005	0.0001	0.0004	0.0026	0.0075	0.0202	0.0463	0.0492	0.0118	0.0014	0.	0.	0.	0.	0.
-1.e9	5	4	10	4	1000	0.0012	0.0007	0.8342	0.0005	0.0019	0.0049	0.0188	0.0464	0.0582	0.0264	0.0068	0.	0.	0.	0.	0.	0.	0.	0.	0.
-1.e9	5	4	10	4	5000	0.0071	0.0017	0.8236	0.0001	0.0008	0.0017	0.0029	0.0128	0.0348	0.0596	0.0394	0.0141	0.0014	0.	0.	0.	0.	0.	0.	0.
-1.e9	5	4	10	4	10000	0.0125	0.0045	0.811	0.0007	0.0005	0.001	0.0019	0.0053	0.02	0.0486	0.0581	0.0285	0.0074	0.	0.	0.	0.	0.	0.	0.
-8818.395869606558	5	4	10	4	50000	0.0908	0.0258	0.7154	0.0013	0.0004	0.0004	0.0003	0.0017	0.0038	0.0125	0.0312	0.0584	0.0415	0.0152	0.0013	0.	0.	0.	0.	0.
-9717.653550876408	5	4	10	4	100000	0.2144	0.0502	0.5596	0.0035	0.0018	0.0009	0.0001	0.0008	0.0027	0.0074	0.0209	0.0431	0.0595	0.0268	0.0083	0.	0.	0.	0.	0.
-1.e9	5	4	10	5	1000	0.0011	0.0002	0.8063	0.0009	0.0013	0.0069	0.0159	0.0459	0.0619	0.0433	0.0163	0.	0.	0.	0.	0.	0.	0.	0.	0.
-1.e9	5	4	10	5	5000	0.0089	0.0026	0.8005	0.0005	0.0006	0.0015	0.0038	0.0136	0.0285	0.0567	0.0536	0.0269	0.0023	0.	0.	0.	0.	0.	0.	0.
-1.e9	5	4	10	5	10000	0.0149	0.0042	0.7903	0.0008	0.0001	0.0008	0.0023	0.0045	0.0189	0.0439	0.0628	0.0431	0.0134	0.	0.	0.	0.	0.	0.	0.
-8741.871245886952	5	4	10	5	50000	0.0898	0.0235	0.6957	0.0041	0.001	0.0002	0.001	0.0012	0.0049	0.011	0.028	0.0569	0.0541	0.0249	0.0037	0.	0.	0.	0.	0.
-10088.594421225424	5	4	10	5	100000	0.1959	0.0524	0.5607	0.0036	0.001	0.0003	0.0003	0.0005	0.0017	0.006	0.0166	0.0387	0.063	0.0418	0.0175	0.	0.	0.	0.	0.
-1.e9	5	4	10	6	1000	0.0014	0.0002	0.7937	0.0004	0.0016	0.0047	0.0149	0.0427	0.0637	0.053	0.0237	0.	0.	0.	0.	0.	0.	0.	0.	0.
-1.e9	5	4	10	6	5000	0.0067	0.002	0.7886	0.0001	0.0005	0.001	0.0044	0.01	0.0283	0.056	0.0604	0.036	0.006	0.	0.	0.	0.	0.	0.	0.
-1.e9	5	4	10	6	10000	0.0155	0.0035	0.7757	0.0007	0.0003	0.0006	0.0023	0.0049	0.0163	0.0379	0.0633	0.0555	0.0235	0.	0.	0.	0.	0.	0.	0.
-9055.799851266853	5	4	10	6	50000	0.085	0.0256	0.682	0.0032	0.0007	0.0008	0.0003	0.0013	0.0039	0.0095	0.028	0.053	0.0628	0.0375	0.0064	0.	0.	0.	0.	0.
-9870.695059262032	5	4	10	6	100000	0.1834	0.0512	0.5447	0.0056	0.001	0.0004	0.0004	0.0008	0.0024	0.0051	0.0171	0.0402	0.069	0.0573	0.0214	0.	0.	0.	0.	0.
-1.e9	5	4	10	7	1000	0.0015	0.0006	0.7871	0.0007	0.002	0.0056	0.0147	0.0386	0.0624	0.0595	0.0273	0.	0.	0.	0.	0.	0.	0.	0.	0.
-1.e9	5	4	10	7	5000	0.0073	0.0023	0.7652	0.0004	0.0005	0.0015	0.0041	0.0118	0.0337	0.0586	0.0678	0.0405	0.0063	0.	0.	0.	0.	0.	0.	0.
-1.e9	5	4	10	7	10000	0.0145	0.0061	0.7638	0.0003	0.0004	0.0006	0.0015	0.0037	0.0157	0.04	0.0676	0.0582	0.0276	0.	0.	0.	0.	0.	0.	0.
-9264.311861582244	5	4	10	7	50000	0.0863	0.0233	0.6722	0.0026	0.0008	0.0001	0.0005	0.0005	0.0032	0.0101	0.0274	0.0549	0.067	0.0434	0.0077	0.	0.	0.	0.	0.
-10151.110621249922	5	4	10	7	100000	0.1861	0.0493	0.5403	0.0057	0.0023	0.0006	0.0004	0.0005	0.0016	0.0058	0.0144	0.0373	0.0685	0.059	0.0282	0.	0.	0.	0.	0.
-1.e9	5	4	10	8	1000	0.0009	0.0005	0.7812	0.0007	0.0023	0.0041	0.0149	0.0345	0.0643	0.0639	0.0327	0.	0.	0.	0.	0.	0.	0.	0.	0.
-1.e9	5	4	10	8	5000	0.0078	0.0021	0.7639	0.0004	0.0005	0.0012	0.0033	0.0093	0.0255	0.0563	0.0727	0.0495	0.0075	0.	0.	0.	0.	0.	0.	0.
-1.e9	5	4	10	8	10000	0.0182	0.0055	0.748	0.0004	0.0003	0.0008	0.0025	0.005	0.0145	0.0335	0.0698	0.0659	0.0356	0.	0.	0.	0.	0.	0.	0.
-9185.112043292393	5	4	10	8	50000	0.0856	0.0246	0.6671	0.0027	0.0008	0.0002	0.0004	0.0011	0.0037	0.008	0.026	0.0598	0.0644	0.0464	0.0092	0.	0.	0.	0.	0.
-10246.532083242028	5	4	10	8	100000	0.1742	0.0495	0.5386	0.0039	0.0018	0.0006	0.0003	0.0004	0.0022	0.0045	0.0139	0.0386	0.0687	0.0682	0.0346	0.	0.	0.	0.	0.
-1.e9	5	4	10	9	1000	0.0019	0.0002	0.764	0.0006	0.0023	0.0043	0.0125	0.0361	0.0714	0.0679	0.0388	0.	0.	0.	0.	0.	0.	0.	0.	0.
-1.e9	5	4	10	9	5000	0.0085	0.0035	0.7584	0.0003	0.0003	0.0012	0.0038	0.01	0.0264	0.0526	0.0746	0.0517	0.0087	0.	0.	0.	0.	0.	0.	0.
-1.e9	5	4	10	9	10000	0.0153	0.0053	0.7473	0.0007	0.0004	0.0002	0.0013	0.0053	0.0144	0.0397	0.0667	0.0685	0.0349	0.	0.	0.	0.	0.	0.	0.
-9502.137159321408	5	4	10	9	50000	0.0792	0.0266	0.6625	0.0023	0.0011	0.0002	0.0004	0.0004	0.0025	0.0094	0.0258	0.0578	0.0717	0.0505	0.0096	0.	0.	0.	0.	0.
-10829.348407277017	5	4	10	9	100000	0.1667	0.0498	0.5438	0.0051	0.0015	0.0004	0.0001	0.0001	0.002	0.0039	0.0137	0.0361	0.0646	0.0739	0.0383	0.	0.	0.	0.	0.
-1.e9	5	4	10	10	1000	0.0018	0.0001	0.7621	0.0005	0.0025	0.0047	0.0128	0.036	0.0645	0.0719	0.0431	0.	0.	0.	0.	0.	0.	0.	0.	0.
-1.e9	5	4	10	10	5000	0.0091	0.0022	0.7539	0.0003	0.0002	0.0012	0.0027	0.0098	0.0244	0.058	0.07	0.0573	0.0109	0.	0.	0.	0.	0.	0.	0.
-1.e9	5	4	10	10	10000	0.0141	0.0053	0.7481	0.0002	0.	0.0005	0.0017	0.0055	0.0132	0.0338	0.0657	0.0731	0.0388	0.	0.	0.	0.	0.	0.	0.
-9294.176226698602	5	4	10	10	50000	0.0788	0.0242	0.6618	0.0026	0.0006	0.0004	0.0003	0.0011	0.003	0.0085	0.0253	0.0558	0.0746	0.0538	0.0092	0.	0.	0.	0.	0.
-10428.295760549825	5	4	10	10	100000	0.158	0.0493	0.5438	0.0047	0.0016	0.0007	0.0003	0.0003	0.0016	0.005	0.0121	0.0436	0.0682	0.0705	0.0403	0.	0.	0.	0.	0.
-1.e9	5	4	11	1	1000	0.0007	0.0002	0.9461	0.0006	0.0022	0.0072	0.0164	0.0244	0.0022	0.	0.	0.	0.	0.	0.	0.	0.	0.	0.	0.
-1.e9	5	4	11	1	5000	0.0036	0.0014	0.9473	0.0004	0.0003	0.0007	0.0048	0.0109	0.0231	0.0075	0.	0.	0.	0.	0.	0.	0.	0.	0.	0.
-1.e9	5	4	11	1	10000	0.0101	0.0024	0.9376	0.0004	0.0003	0.0007	0.0026	0.0051	0.0171	0.0218	0.0019	0.	0.	0.	0.	0.	0.	0.	0.	0.
-1.e9	5	4	11	1	50000	0.0692	0.0157	0.8637	0.0014	0.0002	0.0001	0.0004	0.0017	0.004	0.0132	0.023	0.0074	0.	0.	0.	0.	0.	0.	0.	0.
-1.e9	5	4	11	1	100000	0.2146	0.035	0.6935	0.0027	0.0014	0.0001	0.	0.0008	0.0021	0.0057	0.0181	0.0243	0.0017	0.	0.	0.	0.	0.	0.	0.
-1.e9	5	4	11	2	1000	0.0009	0.0006	0.9299	0.0004	0.0021	0.005	0.0184	0.0316	0.011	0.0001	0.	0.	0.	0.	0.	0.	0.	0.	0.	0.
-1.e9	5	4	11	2	5000	0.006	0.0011	0.9272	0.0004	0.0009	0.0013	0.0049	0.0116	0.024	0.0221	0.0005	0.	0.	0.	0.	0.	0.	0.	0.	0.
-1.e9	5	4	11	2	10000	0.0103	0.0028	0.9193	0.0005	0.0001	0.0009	0.0017	0.0065	0.0171	0.0313	0.0093	0.0002	0.	0.	0.	0.	0.	0.	0.	0.
-1.e9	5	4	11	2	50000	0.0756	0.0191	0.8343	0.0014	0.0002	0.0005	0.0004	0.0007	0.0038	0.0134	0.027	0.0224	0.0012	0.	0.	0.	0.	0.	0.	0.
-10057.780777981458	5	4	11	2	100000	0.2158	0.0384	0.6701	0.0037	0.001	0.0007	0.0003	0.0006	0.0017	0.0062	0.0187	0.0326	0.0101	0.0001	0.	0.	0.	0.	0.	0.
-1.e9	5	4	11	3	1000	0.0013	0.0005	0.9087	0.0005	0.0023	0.0042	0.0148	0.0378	0.0242	0.0053	0.0004	0.	0.	0.	0.	0.	0.	0.	0.	0.
-1.e9	5	4	11	3	5000	0.0061	0.0022	0.8976	0.0002	0.0005	0.0013	0.0035	0.0108	0.0284	0.0381	0.0102	0.0011	0.	0.	0.	0.	0.	0.	0.	0.
-1.e9	5	4	11	3	10000	0.0113	0.0039	0.894	0.0003	0.0002	0.0004	0.0015	0.0059	0.0176	0.0347	0.0254	0.0043	0.0005	0.	0.	0.	0.	0.	0.	0.
-9030.843222149228	5	4	11	3	50000	0.0805	0.0186	0.8062	0.0017	0.0006	0.0003	0.0003	0.0011	0.004	0.0128	0.0261	0.0354	0.0117	0.0007	0.	0.	0.	0.	0.	0.
-9843.414539973379	5	4	11	3	100000	0.1998	0.0436	0.654	0.004	0.0006	0.0002	0.0004	0.0009	0.002	0.0058	0.019	0.0362	0.0293	0.0037	0.0005	0.	0.	0.	0.	0.
-1.e9	5	4	11	4	1000	0.0011	0.0005	0.8692	0.0002	0.0021	0.0055	0.0144	0.0378	0.0463	0.0191	0.0038	0.	0.	0.	0.	0.	0.	0.	0.	0.
-1.e9	5	4	11	4	5000	0.007	0.0016	0.8678	0.0004	0.0006	0.001	0.0036	0.0106	0.028	0.0412	0.0308	0.0068	0.0006	0.	0.	0.	0.	0.	0.	0.
-1.e9	5	4	11	4	10000	0.0129	0.0049	0.856	0.0004	0.0001	0.0007	0.0021	0.0071	0.0175	0.0378	0.039	0.0181	0.0034	0.	0.	0.	0.	0.	0.	0.
-9119.174155354536	5	4	11	4	50000	0.0782	0.021	0.7755	0.0023	0.001	0.0006	0.0011	0.0008	0.0032	0.0098	0.0271	0.0429	0.0281	0.0081	0.0003	0.	0.	0.	0.	0.
-9869.732556245628	5	4	11	4	100000	0.189	0.0471	0.6276	0.0038	0.0018	0.0002	0.0003	0.0006	0.0025	0.006	0.018	0.0343	0.0456	0.0197	0.0035	0.	0.	0.	0.	0.
-1.e9	5	4	11	5	1000	0.0013	0.0005	0.8441	0.0004	0.0021	0.0051	0.0172	0.0359	0.0526	0.0288	0.012	0.	0.	0.	0.	0.	0.	0.	0.	0.
-1.e9	5	4	11	5	5000	0.0057	0.0022	0.8362	0.0004	0.0006	0.001	0.0042	0.0112	0.027	0.0507	0.0414	0.0176	0.0018	0.	0.	0.	0.	0.	0.	0.
-1.e9	5	4	11	5	10000	0.0113	0.004	0.8272	0.0004	0.0001	0.0012	0.0015	0.0053	0.0144	0.0372	0.0545	0.0336	0.0093	0.	0.	0.	0.	0.	0.	0.
-9397.663508184713	5	4	11	5	50000	0.0772	0.0211	0.7508	0.0013	0.0008	0.0003	0.0001	0.001	0.003	0.0092	0.0286	0.0448	0.0431	0.0171	0.0016	0.	0.	0.	0.	0.
-10005.163120817148	5	4	11	5	100000	0.185	0.0458	0.6097	0.0045	0.0019	0.0006	0.0002	0.0009	0.0022	0.0054	0.0147	0.0353	0.0497	0.0342	0.0099	0.	0.	0.	0.	0.
-1.e9	5	4	11	6	1000	0.0017	0.001	0.8205	0.0008	0.0025	0.0048	0.0145	0.0361	0.0573	0.0429	0.0179	0.	0.	0.	0.	0.	0.	0.	0.	0.
-1.e9	5	4	11	6	5000	0.0052	0.0017	0.8149	0.0002	0.0003	0.0011	0.0026	0.0101	0.0284	0.0505	0.0501	0.0306	0.0043	0.	0.	0.	0.	0.	0.	0.
-1.e9	5	4	11	6	10000	0.0139	0.0049	0.8036	0.0002	0.0002	0.001	0.0015	0.0052	0.0137	0.0394	0.0591	0.0415	0.0158	0.	0.	0.	0.	0.	0.	0.
-9229.231570578117	5	4	11	6	50000	0.0755	0.0222	0.7262	0.0023	0.0002	0.0002	0.0004	0.0007	0.004	0.0086	0.0268	0.048	0.0547	0.0273	0.0029	0.	0.	0.	0.	0.
-10340.869776424648	5	4	11	6	100000	0.1765	0.0462	0.6033	0.0043	0.0014	0.0003	0.0002	0.0009	0.0011	0.0046	0.017	0.0346	0.0489	0.0441	0.0166	0.	0.	0.	0.	0.
-1.e9	5	4	11	7	1000	0.0014	0.0003	0.8142	0.0004	0.0017	0.0037	0.0133	0.0325	0.0581	0.0507	0.0237	0.	0.	0.	0.	0.	0.	0.	0.	0.
-1.e9	5	4	11	7	5000	0.0072	0.0023	0.7983	0.0002	0.0002	0.001	0.0032	0.0104	0.0252	0.0512	0.059	0.036	0.0058	0.	0.	0.	0.	0.	0.	0.
-1.e9	5	4	11	7	10000	0.0125	0.0043	0.7887	0.0004	0.0009	0.0004	0.0008	0.0051	0.0139	0.0377	0.0601	0.052	0.0232	0.	0.	0.	0.	0.	0.	0.
-9135.259715127871	5	4	11	7	50000	0.0787	0.022	0.701	0.0029	0.0012	0.	0.0002	0.0015	0.0031	0.0098	0.0303	0.0499	0.0602	0.0342	0.005	0.	0.	0.	0.	0.
-10174.96722565321	5	4	11	7	100000	0.1658	0.0477	0.5841	0.0034	0.0016	0.0006	0.0002	0.0009	0.0015	0.0052	0.0154	0.0348	0.0606	0.0531	0.0251	0.	0.	0.	0.	0.
-1.e9	5	4	11	8	1000	0.002	0.0002	0.7912	0.0007	0.002	0.0052	0.0157	0.0385	0.059	0.0579	0.0276	0.	0.	0.	0.	0.	0.	0.	0.	0.
-1.e9	5	4	11	8	5000	0.0068	0.0021	0.7844	0.0004	0.0002	0.0014	0.0028	0.0091	0.0226	0.0543	0.0676	0.0406	0.0077	0.	0.	0.	0.	0.	0.	0.
-1.e9	5	4	11	8	10000	0.0154	0.0038	0.7725	0.0007	0.0003	0.0003	0.002	0.0039	0.0145	0.0334	0.0647	0.0602	0.0283	0.	0.	0.	0.	0.	0.	0.
-9066.880533602201	5	4	11	8	50000	0.0728	0.0219	0.6982	0.0022	0.0007	0.0006	0.0004	0.0013	0.0033	0.0107	0.025	0.0533	0.0613	0.0414	0.0069	0.	0.	0.	0.	0.
-10116.384035787949	5	4	11	8	100000	0.1686	0.0498	0.5784	0.0037	0.0013	0.0004	0.0004	0.0002	0.0025	0.0072	0.0123	0.0346	0.0581	0.0558	0.0267	0.	0.	0.	0.	0.
-1.e9	5	4	11	9	1000	0.0012	0.0006	0.7849	0.0007	0.0015	0.0045	0.0139	0.0353	0.0606	0.0666	0.0302	0.	0.	0.	0.	0.	0.	0.	0.	0.
-1.e9	5	4	11	9	5000	0.008	0.0016	0.7754	0.0003	0.0006	0.0008	0.0042	0.0093	0.0293	0.05	0.0675	0.0444	0.0086	0.	0.	0.	0.	0.	0.	0.
-1.e9	5	4	11	9	10000	0.0129	0.0046	0.7674	0.0005	0.	0.0009	0.0015	0.0051	0.0143	0.0361	0.0627	0.0627	0.0313	0.	0.	0.	0.	0.	0.	0.
-9257.393107856538	5	4	11	9	50000	0.0779	0.0239	0.6742	0.0021	0.0008	0.0004	0.0005	0.0011	0.0023	0.0096	0.0273	0.0539	0.0683	0.0483	0.0094	0.	0.	0.	0.	0.
-10466.075606774912	5	4	11	9	100000	0.1633	0.0493	0.569	0.0044	0.0008	0.0007	0.0001	0.0003	0.0017	0.0054	0.0141	0.0357	0.0624	0.0589	0.0339	0.	0.	0.	0.	0.
-1.e9	5	4	11	10	1000	0.001	0.0002	0.7799	0.0002	0.0016	0.0034	0.0117	0.0377	0.0595	0.0662	0.0386	0.	0.	0.	0.	0.	0.	0.	0.	0.
-1.e9	5	4	11	10	5000	0.0069	0.0023	0.7697	0.0004	0.0003	0.0011	0.003	0.0101	0.0245	0.0541	0.0725	0.0464	0.0087	0.	0.	0.	0.	0.	0.	0.
-1.e9	5	4	11	10	10000	0.0146	0.0041	0.7525	0.0001	0.0003	0.0003	0.0017	0.0043	0.0153	0.0371	0.0599	0.0708	0.039	0.	0.	0.	0.	0.	0.	0.
-9069.115288885961	5	4	11	10	50000	0.0766	0.0245	0.6621	0.0026	0.0012	0.0003	0.0004	0.0012	0.0031	0.0109	0.0268	0.0577	0.071	0.0515	0.0101	0.	0.	0.	0.	0.
[truncated: 58,501 more rows]
