# Supplementary material for: Large Variations in HIV-1 Viral Load Explained by Shifting-Mosaic Metapopulation Dynamics
Source: PLoS Biol. 2016 Oct 5;14(10):e1002567. doi: 10.1371/journal.pbio.1002567 (PMC5051940; doi:10.1371/journal.pbio.1002567)
Supplement: S1 Simulation Code — (CPP) [file pbio.1002567.s014.cpp]

#include <math.h>
#include <stdlib.h>
#include <stdio.h>
#include <gsl/gsl_rng.h>
#include <gsl/gsl_randist.h>
#include <time.h>
#include <fstream>
#include <string.h>
#include <vector>
#include <cstdlib>

// François Blanquart
// Simulation code for the paper "Large variations in HIV-1 viral load explained by shifting-mosaic metapopulation dynamics", Katrina Lythgoe, François Blanquart, Lorenzo Pellis, Christophe Fraser
// Created September, 25th 2013, last updated August 23rd 2016
// This program simulates metapopulation dynamics of HIV infection.
// Please email francois.blanquart@normalesup.org if you have questions
// Note the multi-strain version (n > 1) has not been fully tested

// USING THE PROGRAM
// 1. Change the name of the output directory line 206 and save
// 2. Compile; the program requires the gsl library
// 			compile in Mac Terminal: g++ ~/metapop_toshare.cpp -lgsl -o ~/metapop.out
//			compile in Windows with MinGW: C:/MinGW/bin/g++ -o "C:/Users/Francois/Documents/metapop_toshare.exe" -L "C:/GnuWin32/bin/" -I "C:/GnuWin32/include/" "C:/Users/Francois/Documents/metapop_toshare.cpp" -lgsl
// 3. Run the program, for example:
//			./metapop.out 1 0.001 0.01 0 0 100 "test.tsv" 10 10 1 1
// The 11 arguments are:
// 	arg#1		scaling factor for migration (1 for normal migration, or 10 for high migration)
// 	arg#2		probability of going into storage (0.001 when there is storage, 0 otherwise); this is also the probability of getting out of storage
// 	arg#3 		probability that a stored cell makes it into a patch (0.01)
// 	arg#4		CTL mode, 0 for immigration, 1 for proliferation
// 	arg#5 		patch dynamics mode 0 : no patch dynamics, 1: patch dynamics (in the paper only no patch dynamics is used)
// 	arg#6 		number of patches (for example 100)
// 	arg#7		name of the output file, must be a character string, for example "test.tsv"
// 	arg#8 		minimum value of beta, for example 10
// 	arg#9 		maximum value of beta, for example 10 (note beta values are incremented of +1 in the loop)
// 	arg#10 		rate of infected cells dependent proliferation (for CTL mode = 1 only)
// 	arg#11  	death rate of infected in the blood; 1 for medium migration, 432 for high migration
// 	The program loops through k (strength of the immune system), typically from 0 to 20

using namespace std;
long int rseed;
gsl_rng *RAN_GEN;		    //RAN_GEN is random number generator
void set_random_generator();//initializes random nb generator

int main(int argc, char *argv[])


{

	// Seed the random-number generator with current time so that the numbers will be different every time we run.
	srand(time(NULL));
	
	int ii,jj,kk,ll,mm,nn,oo,pp,qq,rr,tt;
	
	if(argc != 12){
		printf("error: function takes param:\nscaling_mig\t(1 for low-medium migration, 10 for high migration)\nlambda/rho\t(0.001 when storage, 0 no storage)\nomega\t\t(0.01 storage, 0 no storage)\nCTL mode\t(0 immigration, 1 proliferation)\npd\t\t(0 NO patch dynamics, 1: WITH patch dynamics)\n");
		printf("npatches\t(1000, 10000)\nfilename\nbetamin\nbetamax\ng\t\t(equal to 1)\ndelta_blood\t(1 for medium and high migration, 432 for low migration)\nas arguments\nformat is simply the numbers then the character string separated by spaces");
		exit(EXIT_FAILURE);
	}
	
	//DEFINE PARAMETERS:
	
	int n = 1; 										//	number of strains (1, 2 strains or 4 strains)
	double runtime = 100; 							//	runtime is expressed in days
	
	double** beta;//infectivity by strain and by patch
	
	if(n != 1 && n != 2 && n !=4)
	{
		printf("error: only 1, 2 or 4 strains implemented");
	}

	// Parameters inputted as arguments:
	double scaling_mig = atof(argv[1]); 			// scaling factor for migration
	double lambda = atof(argv[2]); 					// proba of going INTO storage (e-3) arg #2
	double rho = atof(argv[2]); 					// proba getting OUT of storage set equal to lambda (e-3)
	double omega = atof(argv[3]); 					// proba that a stored cell makes it into a patch (e-2)
	int CTL = atof(argv[4]); 						// CTL mode 0 immigration, 1 proliferation
	int pd = atof(argv[5]); 						// patch dynamics mode 0 : no patch dynamics, 1: patch dynamics
	int npatches = atof(argv[6]); 					// number of patches
	int betamin = atof(argv[8]);					// minimum beta
	int betamax = atof(argv[9]);					// maximum beta
	double g = atof(argv[10]); 						//  rate of infected cells dependent proliferation
	double delta_blood = atof(argv[11]); 			// death rate of infected in the blood; 1 for "medium mig", 432 for "low mig"

	// set the time step dt
	double dt;
	if(scaling_mig > 1){
		dt = 0.001 / scaling_mig; // make dt smaller at larger migration rate
	} else {
		dt = 0.001;
	}
		
	double B = (8.e8 * scaling_mig); 				// B is the input of susceptible cells from blood to patch, done at rate M = 48 on 1.67e9 * 0.01 activated cells in the blood -> 8e8
	printf("B = %f\n", B);
	int* b; 										// input of susceptible cells
	double d = 0.01; 								// death rate of susceptibles
	double d_reservoir = 0.0005; 					// death rate of infected cells in the reservoir

	double epsilon = 2.5 * scaling_mig;				// migration rate of cells from patches to blood
	double M = 48. * scaling_mig; 					// total mig rate out of blood to patches (has to be divided by npatches to yield m)

	double m; 										// equal to M/npatches (rate of immigration in each patch of cells coming from blood)
	double delta = 1; 								// death rate of infected
	double k = 3.; 									// effect of CTL on infected cells (0.5 - 5)
	int x_max; 										// max number of susceptible in absence of infection equal to floor(B / (double(npatches) * (d + epsilon)))
	
	double DELTA = 10.; 							// mean of time patch inactive - only used for the "patch dynamics" model
	double A = 7; 									// mean of time patch active - only used for the "patch dynamics" model
	double VA = 1;									// variance of time patch active - only used for the "patch dynamics" model
	double* end_active; 							// counter to determine when shifting from active to inactive (for each patch) - only used for the "patch dynamics" model


	double het = 0.5;								//parameter for heterogeneous transmission rate
	
	double mut; 									//mutation rate 5. 10^-5

	double c; 										// birth rate of CTL
	if(CTL == 0){ 									// immigration model
		c = 0.5; g = 0.; 							// force g to be zero regardless of value imposed above
	} else { 										// proliferation model
		c = 0.001;									// g does not have to be specified now
	}
	printf("g = %f\n", g);

	
	//VARIABLES:
	int* x; 										// nb of susceptible cells in each patch
	int** y;										// nb of infected cells in each patch, of each strain
	double* z;										// nb of CTL in each patch
	int* S; 										// total number of cells stored, initially 10^7
	int* y_blood; 									// nb of infected cells of each strain in the blood
	int init_y, init_y_blood, init_x, init_S; 		// initial number of infected cells in patch #0
	double init_z = 0.001; 							// initial number of CTL in each patch	
	double** temporal_cross_product_average; 		// temporal average of across - patches product
	double** temporal_squared_average; 				// temporal average of squared nb of infected
	double** temporal_average; 						// temporal average of nb of infected
	double synchrony;								// a measure of synchrony
	double var1, var2, cov12;						// various variables used to compute synchrony
	int n_var = 50; 								// number of patches we consider to calculate cross-temporal correlation
	int count_var;									// count the number of values we put into temporal variances calculations

	//OTHER OBJECTS WE NEED:
	double* p;										// vector of probabilities
	p = new double[n + 2];
	double* r;										// vector of probabilities
	double* s;										// vector of probabilities for drawing the events of y_blood
	s = new double[3]; 
		
	unsigned int* all_x_event; 						// nb of events for each strain affecting the susceptible (multinomial sample)
	unsigned int* all_y_blood_event; 				// nb of death events and emigration events for y_blood
	unsigned int* death_event;						// nb of death for each strain (binomial sample)
	unsigned int* death_blood_event; 				// nb of death events of inf cells in blood for each strain
	unsigned int* retrieve_event;					// nb of cells retrieved of storage for each strain
	unsigned int* store_event;						// nb of cells going into storage for each strain and each patch
	unsigned int* mutation_event;					// nb of mutations for each strain (binomial sample)
	unsigned int* inf_mut_event;					// accounts for infections (all_x_event) and mutation

	unsigned int** emig_event; 						// nb of emig_event out of each patch of each strain
	unsigned int* tot_emig_event; 					// total nb of emigration events of each strain
	unsigned int* tot_out_of_blood_event; 			// total nb of cells out of blood of each strain
	unsigned int** blood_to_patch_mig_event;		// nb of migration events of each strain to each patch
	
	unsigned int* tot_stored; 						// total nb of cells of each strain stored at each time step
	unsigned int* tot_retrieved; 					// total nb of cells of each strain retrieved at each time step
	unsigned int* tot_died_reservoir; 				// total number of cells dying in reservoir at each time step

	double ** mutation_mat;//mutation matrix
	
	all_x_event = new unsigned int[n + 2];
	all_y_blood_event = new unsigned int[3];
	death_event = new unsigned int[n];
	death_blood_event = new unsigned int[n];
	retrieve_event = new unsigned int[n];
	store_event = new unsigned int[n];
	S = new int[n];
	tot_stored = new unsigned int[n]; 				// total cells going to storage for each strain
	tot_retrieved = new unsigned int[n]; 			// total cells retrieved for each strain
	tot_died_reservoir = new unsigned int[n]; 		// total cells dying in reservoir for each strain
	tot_out_of_blood_event = new unsigned int[n]; 	// total cells out of blood for each strain
	
	mutation_event = new unsigned int[n];
	inf_mut_event = new unsigned int[n];
	tot_emig_event = new unsigned int[n];
	blood_to_patch_mig_event = new unsigned int*[n];
	mutation_mat = new double*[n];
	for(ii = 0; ii < n; ii++){
		mutation_mat[ii] = new double[n];
	}
	y_blood = new int[n];
	
	double tot;
	int tot_x;
	double tottot_y;
	double tot_z;
	int* tot_y;										//	total infected by strain
	tot_y = new int[n];

	//Initialize random number generator:
	set_random_generator();
	FILE *timefile;
	FILE *timefile2;
	char* filename;
	filename = new char[100];
	//strcpy(filename, "//fi--san02/homes/fblanqua/metapop/"); // put results on server
	strcpy(filename, "/Users/Francois/Dropbox (Personal)/simuls Katrina/"); // put results in local folder
	strcat(filename, argv[7]);//7th argument is name of output file
	printf("done setting output directory...\n");
	time_t time1, time2;
	//get initial time:
	time(&time1);
	int nrep;
	
	/********************************* BEGINNING OF LOOP ON PARAMETERS *************************************/
	
	
	double muttable[2] = {5.e-5, 2.5e-9};			// mutation rate vector. The program includes a loop on the two mutation rates in this vector
	nrep = 1;
		
	/*********************** DEFINE VARIABLES THAT DEPEND ON THE PATCHES ********************/	
	x_max = floor(B / (double(npatches) * (d + epsilon)));
	printf("x_max = %d\n", x_max);
				
	b = new int[npatches]; 							// input of susceptible cells is patch-dependent and time-dependent
	end_active = new double[npatches]; 				// counter giving end of active for the patch dynamics

	x = new int[npatches];
	y = new int*[npatches];
	z = new double[npatches];

	if(npatches >= 2 * n_var){ 						// temporal variance within patch, if there are enough patches
		temporal_cross_product_average = new double*[n_var * n_var];
		temporal_squared_average= new double*[2 * n_var];
		temporal_average = new double*[2 * n_var];
	}
	
	beta = new double*[npatches];
	for(ii = 0; ii < npatches; ii++){
		y[ii] = new int[n];
		beta[ii] =  new double[n];
	}
	if(npatches >= 2 * n_var){
		for(ii = 0; ii < 2 * n_var; ii++){
			temporal_squared_average[ii] = new double[n];
			temporal_average[ii] = new double[n];
		}
		for(ii = 0; ii < n_var * n_var; ii++){
			temporal_cross_product_average[ii] = new double[n];
		}
	}
	
	r = new double[npatches];				
	for(ii = 0; ii < n; ii++){
		blood_to_patch_mig_event[ii] = new unsigned int[npatches];		//nb of migration events of each strain to each patch
	}
	emig_event = new unsigned int*[npatches];							//nb of emig_event out of each patch for each strain
	for(ii = 0; ii < npatches; ii++){
		emig_event[ii] = new unsigned int[n];
	}
	for(qq = betamin; qq < (betamax+1); qq = qq + 2){	// loop on infectivity beta (typically beta ranges from 0 to 20)
		
		for(rr = 15; rr < 16; rr = rr + 1){	// loop on effect of immune system k, here set at 10
			k = 1. * rr;					// k between 0 and 20
			
			for(oo = 0; oo < 1; oo++){		// loop on mutation rate
				mut = muttable[oo];
				
				//construct mutation matrix:
				for(ii = 0; ii < n; ii++){
					if(n == 4){			//	implement the mutation scheme with genotypes 00, 01, 10, 11
						for(jj = 0; jj < n; jj++){
							if((ii == 0 && jj == 1) || (ii == 0 && jj == 2)|| (ii == 1 && jj == 0)|| (ii == 1 && jj == 3)|| (ii == 2 && jj == 0)|| (ii == 2 && jj == 3)|| (ii == 3 && jj == 1)|| (ii == 3 && jj == 2)){
								mutation_mat[ii][jj] = mut/2.;
							} else if (ii == jj){
								mutation_mat[ii][jj] = 1 - mut;
							} else {
								mutation_mat[ii][jj] = 0.;
							}
						}						
					}
					if(n == 2){
						for(jj = 0; jj < n; jj++){
							if(ii == jj){
								mutation_mat[ii][jj] = 1 - mut;
							} else {
								mutation_mat[ii][jj] = mut/(1. * (n - 1));
							}
						}
					}
					if(n == 1){
						mutation_mat[0][0] = 1;
					}
				}
				if(n != 1 && n != 2 && n != 4){
					printf("mutation matrix not defined for this number of strain\n");
					exit(EXIT_FAILURE);
				}
				// for(ii = 0; ii < n; ii++){
					// for(jj = 0; jj < n; jj++){
						// printf("mut[%d][%d]: %f - ",ii,jj,mutation_mat[ii][jj]);
					// }
					// printf("\n");
				// }
								
							
					
				/***************** Initialize variables that depend on npatches *********************/
				
				// initialize the input of susceptible cells b, patch-dependent and time-dependent
				
				if(pd == 0){	//	no patch dynamics
					for(ii = 0; ii < npatches; ii++){
						b[ii] = floor(B / double(npatches));	//same value for everyone						
					}						
				} else { 		// with patch dynamics. Draw time inactive in exponential(1/DELTA) (mean DELTA); draw time active in gamma mean A variance VA
					for(ii = 0; ii < npatches; ii++){
						// initial state of the patch
						if(gsl_rng_uniform(RAN_GEN) < DELTA/(A + DELTA)){
							b[ii] = 0; // initially inactive
							end_active[ii] = 0;
						} else {
							b[ii] = floor(B / double(npatches) * (A + DELTA) / A);// initially active; factor (A+DELTA)/A should total pop size constant relative to no patch dynamic
							end_active[ii] = gsl_ran_gamma(RAN_GEN, pow(A/dt,2)/(VA/pow(dt,2.)), (VA/pow(dt,2.))/(A/dt));
						}							
					}						
				}
				//	migration rate into each patch				
				m = M/(1. * npatches);
				
				// initial number of susceptible, infected, and storage
				init_x = floor(219000000 / double(npatches)); 			// initial number of susceptible cells in patches x_max = B/(d + epsilon) - 10^8 = (8. 10^8 / (0.01 + 2.5)) - 10^8 = 2.19e8
				init_y = 0.95 * floor(100000000 / double(npatches)); 	// initial number of infected cells (of genotype 0) = 0.95 * 1e8 evenly distributed across patches
				init_y_blood = 5000000; 								// infected cells in blood 5e6 (5% of infected)
				init_S = 10000000; 										// initial reservoir size of 1e7			
								
				// INITALIZE BETA
				for(ii = 0; ii < n; ii++){
					for(kk = 0; kk < npatches;kk ++){
						// same beta in all patches:
						if(het == 0){ // no heterogeneity
							beta[kk][ii] = 1. * qq;//recruitment rate of new cells into each patch
						} else {// Distributed beta:
							beta[kk][ii] = gsl_ran_flat(RAN_GEN, (1. - het) * 1. * qq, (1. + het) * 1. * qq);
							//if(kk < 10) {printf("beta[%d]: %f \n", kk, beta[kk][ii]);}
						}
					}
				}
				
				/************************************************************************************/
				
				printf ("mut = %g, mig = %g, rho/lambda = %f, omega = %f, npatches = %d, k = %g, mean beta = %g\n", muttable[oo], m, rho, omega, npatches, k, 1. * qq);
									
				for(mm = 0; mm < nrep; mm++){ // loop on replicates
				
					if(qq + rr + pp + nn + mm == 0){	// for the first loop write in file, otherwise add to the file
						timefile2 = fopen(filename,"w");
					} else {
						timefile2 = fopen(filename,"a");
					}						
					
					// ... output parameters in the other file as well:
					fprintf(timefile2,"npatches\tnstrain\truntime\tdt\tinit_x\tinit_y\tinit_y_blood\tinit_z\tinit_S\t");
					for(ii = 0; ii < min(npatches,4); ii++){fprintf(timefile2,"beta%d\t",ii);}
					fprintf(timefile2,"mean_beta\t");
					fprintf(timefile2,"B\td\tdelta\tdelta_blood\tb[0]\tmut\tm\tCTL\tc\tg\tepsilon\t");
					fprintf(timefile2, "k\thet\tlambda\trho\tomega\tx_max\tpatch.dyna\tDELTA\tA\tVA\n");
					
					fprintf(timefile2,"%d\t%d\t%f\t%f\t%d\t%d\t%d\t%f\t%d\t", npatches, n, runtime, dt, init_x, init_y, init_y_blood, init_z, init_S);
					for(ii = 0; ii < min(npatches,4); ii++){fprintf(timefile2,"%f\t", beta[ii][0]);}
					fprintf(timefile2,"%d\t", qq); // print the average beta now
					fprintf(timefile2,"%f\t%f\t%f\t%f\t%d\t%f\t%f\t%d\t%f\t%f\t%f\t", B, d, delta, delta_blood, b[0], mut, m, CTL, c, g, epsilon);
					fprintf(timefile2,"%f\t%f\t%f\t%f\t%f\t%d\t%d\t%f\t%f\t%f\n", k, het, lambda, rho, omega, x_max, pd, DELTA, A, VA);
					
					/*************************VARIABLE INITIALIZATION***********************/
					for(ii = 0; ii < npatches; ii++){
						for(jj = 0; jj < n; jj++){
							y[ii][jj] = 0;
							if(ii == 0) S[jj] = init_S; // 10^7 stored cells initially 
						}
						z[ii] = init_z;
						x[ii] = init_x;
						y[ii][0] = init_y;				// all patches are initially infected by strain 0
					}
					y_blood[0] = init_y_blood;
					
					// SET TEMPORAL VARIANCES MEASURES TO 0
					if(npatches >= 2 * n_var){
						for(ii = 0; ii < 2 * n_var; ii++){
							for(kk = 0; kk < n; kk++){					
								temporal_average[ii][kk] = 0.;
								temporal_squared_average[ii][kk] = 0.;
							}
						}
						for(ii = 0; ii < n_var * n_var; ii++){
							for(kk = 0; kk < n; kk++){					
								temporal_cross_product_average[ii][kk] = 0.;
							}
						}
					}
					synchrony = 0.;
					count_var = 0;
					//Output:
					// Headers for variables output:					
					
					fprintf(timefile2,"sus\tinf\tinf_blood\tz\tx[0]\ty[0][0]\tz[0]\tx[1]\ty[1][0]\tz[1]\tS[0]\tsynchrony\n");//record nb of susceptible, nb of infected, nb of ctl
					tot_x = 0; tottot_y = 0.; tot_z = 0.;
					//calculate total pop sizes:
					//printf("\n %d / %d \n", tot_x, tottot_y);
					for(ii = 0; ii < npatches; ii++){
						tot_x += x[ii];
						tot_z += z[ii];
						for(jj = 0; jj < n; jj ++){
							tottot_y += 1. * y[ii][jj];
						}
					}						
					if(npatches > 1){
						fprintf(timefile2,"%d\t%f\t%d\t%f\t%d\t%d\t%f\t%d\t%d\t%f\t%d\t%f\n",tot_x, tottot_y, y_blood[0], tot_z, x[0], y[0][0], z[0], x[1], y[1][0], z[1], S[0], synchrony);
					} else {
						fprintf(timefile2,"%d\t%f\t%d\t%f\t%d\t%d\t%f\t%d\t%d\t%f\t%d\t%f\n",tot_x, tottot_y, y_blood[0], tot_z, x[0], y[0][0], z[0], -99, -99, -99., S[0], synchrony);
					}
					
					fclose(timefile2);
	
					/*************************BEGINNING OF SIMULATIONS**********************/
					
					for(tt = 1; tt <= runtime/dt; tt++){
															
						/* for(ii = 0; ii < npatches; ii++){
							for(jj = 0; jj < n; jj ++){
								printf("patch %d strain %d: %d\n", ii, jj, y[ii][jj]);
							}
						} */
						if(tt/10000. == floor(tt/10000))printf("%f\n",tt*dt);
						
						/********************	MIGRATION BETWEEN PATCHES	***********************/
						
						//	(i) TOTAL NUMBER OF EMIGRATION EVENTS OUT OF EACH PATCH FOR EACH STRAIN (rate epsilon):									 
						for(kk = 0; kk < npatches; kk++){
							for(ll = 0; ll < n; ll ++){
								emig_event[kk][ll] = gsl_ran_binomial(RAN_GEN, epsilon * dt, y[kk][ll]);								
								// if(tt == 1000){printf("patch %d, strain %d: tot infected %d - mig %d \n",kk,ll,y[kk][ll],emig_event[kk][ll]);}							
							}								
						}
					
						// (ii) TOTAL NUMBER OF EMIGRANTS FOR EACH GENOTYPE
						for(ll = 0; ll < n; ll++){
							tot_emig_event[ll] = 0;										
							for(kk = 0; kk < npatches; kk++){
								tot_emig_event[ll] += emig_event[kk][ll];
							}																
							// if(tt == 1000){printf("total mig for strain %d: %d\n",ll, tot_emig_event[ll]);}																				
						}
						
						// (iii) COMPUTE NUMBER OF MIGRATION EVENTS OUT OF BLOOD AND NUMBER OF DEATH OF Y_BLOOD CELLS
						
						for(kk = 0; kk < npatches; kk ++){
							r[kk] = 1./npatches;
						}//each patch has equal proba of being invaded
						for(ll = 0; ll < n; ll ++){
							// COMPUTE TOTAL NUMBER OF MIGRANTS OUT OF BLOOD AND NUMBER OF DEATH OF Y_BLOOD CELLS
							if(m * npatches * dt + delta_blood * dt < 1){
								//draw the all_x_event vector which counts the number of each event affecting susceptible cells:			
								s[0] = delta_blood * dt; 						 // proba of death
								s[1] = m * npatches * dt; 						 // proba of emigration
								s[2] = 1 - delta_blood * dt - m * npatches * dt; // proba of nothing happening
								gsl_ran_multinomial(RAN_GEN, 3, y_blood[ll], s, all_y_blood_event); // put in all_y_blood_event vector the nb of the three types of events happening
								death_blood_event[ll] = all_y_blood_event[0];
								tot_out_of_blood_event[ll] = all_y_blood_event[1];									
								
							} else {
								printf("error: m * npatches * dt + delta_blood * dt is bigger than 1\n");
								exit(EXIT_FAILURE);
							}
							// ATTRIBUTE A PATCH OF DESTINATION TO THE MIGRANTS:
							gsl_ran_multinomial (RAN_GEN, npatches, tot_out_of_blood_event[ll], r, blood_to_patch_mig_event[ll]);//infection may happen by migration or retrieval of stored strain				
						}

						// (iv)	COMPUTE NUMBER OF DEATH IN STORAGE COMPARTMENT

						for(ll = 0; ll < n; ll++){
							// nb of cells retrieved from storage going into focal patch:
							tot_died_reservoir[ll] = gsl_ran_binomial(RAN_GEN, d_reservoir * dt, S[ll]);
							// if(tt/(1./dt) == floor(tt/(1./dt))) printf("fraction death in reservoir: %f\n", tot_died_reservoir[ll] / (dt * S[ll]));
						}													
											
						/**********************	WITHIN-PATCH DYNAMICS:	***************************/
						for(ll = 0; ll < n; ll++){
							tot_retrieved[ll] = 0;
							tot_stored[ll] = 0;
						}
						
						for(kk = 0; kk < npatches; kk++){
							
							//	1. INFECTION AND DEATH OF SUSCEPTIBLE CELLS
							//probability a susceptible cell is infected by strain ll in patch kk at time t:
							tot = 0;
							for(ll = 0; ll < n; ll++){
								p[ll] = 1. * dt / x_max * beta[kk][ll] * y[kk][ll];
								//printf("%d/%d: %f - %f --- ", kk, ll, p[ll], y[kk][ll]);
								tot += p[ll];
							}
							//at index n add the probability of mortality and egress of susceptible cell:
							p[n] = (d + epsilon) * dt; tot += p[n];
							
							if(tot < 0) {
								printf("error; proba summing to < 0 \n");
								for(ll = 0; ll < n; ll++){
									printf("patch %d, n_inf%d = %d: p[%d] = %f - ", kk, ll, y[kk][ll], ll, p[ll]);
								}
								exit(EXIT_FAILURE);
							}
							if(tot > 1) {
								printf("error; proba summing to > 1\n");
								for(ll = 0; ll < n; ll++){
									printf("patch %d: p[%d] = %f - ", kk, ll, p[ll]);
								}
								exit(EXIT_FAILURE);
							}			
							
							
							p[n + 1] = 1 - tot;

							//draw the all_x_event vector which counts the number of each event affecting susceptible cells:			
							gsl_ran_multinomial (RAN_GEN, n + 2, x[kk], p, all_x_event); //	http://www.gnu.org/software/gsl/manual/html_node/The-Multinomial-Distribution.html
							// for(ll = 0; ll < n; ll++){ printf("nb inf patch %d strain %d: %d\n", kk, ll, all_x_event[ll]); }
							
							// 2. MUTATION OF VIRUS IN NEWLY INFECTED CELLS
							// (CAREFUL! MUTATION SIMPLY UPDATES THE NUMBER OF INFECTION EVENT OF EACH STRAIN SO REMOVING MUTATION REMOVES INFECTION)
							
							//	put into mutation_event vector the number of infected genotypes of each type after mutation
							
							for(ll = 0; ll < n; ll++){
								inf_mut_event[ll] = 0;
							}
							for(ll = 0; ll < n; ll++){
								gsl_ran_multinomial (RAN_GEN, n, all_x_event[ll], mutation_mat[ll], mutation_event); // stores in mutation_event the nb of each infected cell genotype
								for(mm = 0; mm < n; mm ++){
									inf_mut_event[mm] += mutation_event[mm];
								}
							}
														
							// 3. DEATH OF INFECTED CELLS BY NATURAL DEATH OR CTL DEATH
							//put into death_event vector the number of death for each infected cell
							for(ll = 0; ll < n; ll++){
								death_event[ll] = gsl_ran_binomial(RAN_GEN, (delta + k * z[kk]) * dt, y[kk][ll]);
								//cout << death_event[ll]  << ", ";
							}
							
							// 4. INFECTED CELLS IN/OUT OF STORAGE (STORAGE HAPPENS UPON INFECTION)
							for(ll = 0; ll < n; ll++){
								// nb of cells of patch ll going into storage:
								store_event[ll] = gsl_ran_binomial(RAN_GEN, lambda, inf_mut_event[ll]); 			// proportion lambda of infected cells goes to storage
								tot_stored[ll] = tot_stored[ll] + store_event[ll];
								// nb of cells retrieved from storage going into focal patch:
								retrieve_event[ll] = gsl_ran_binomial(RAN_GEN, rho * dt / (1. * npatches), S[ll]);	// nb of cells retrieved from storage going into this patch
								// UPDATE TOTAL NUMBER OF RETRIEVEVENTS before applying the cost of retrieval
								tot_retrieved[ll] = tot_retrieved[ll] + retrieve_event[ll];
								if(retrieve_event[ll]  > 0){										
									//if(tt == 10)printf("retrieve %d: %d\n",kk, retrieve_event[ll]);
									retrieve_event[ll] = gsl_ran_binomial(RAN_GEN, omega, retrieve_event[ll]);		// these are the cells that successfully reach the patch
									//if(tt == 10)printf("retrieve success %d: %d\n", kk, retrieve_event[ll]);
								}
								//cout << death_event[ll]  << ", ";
							}									
							
							// 5. BIRTH AND DEATH OF CTLs (deterministic)
							tottot_y = 0.;
							for(ll = 0; ll < n; ll++){ tottot_y = tottot_y + y[kk][ll];} 				// total nb of infected in patch kk
							if(tottot_y > 1){
								z[kk] = z[kk] + dt * (c + g * tottot_y * z[kk]) * (1. - z[kk]); 		// zmax is set to 1. without loss of generality
								// if(kk == 0 & tt/(1./dt) == floor(tt/(1./dt))) printf("z[0] %f\n",z[0]);
							} else { 
								z[kk] = z[kk] + dt * (c + g * tottot_y * z[kk]) * (1. - z[kk]) - dt * z[kk] * epsilon; // CTL leave when not many infected cells
							}
							if(z[kk] > 1.)	z[kk]=1.;// z[kk] may overshoot 1 in the prolif model
							//printf("patch %d: + %f gives %f\n", kk, c * (1. - z[kk]), z[kk]);
							//cout << "\n";
						
							// UPDATE NUMBER OF SUSCEPTIBLE CELLS IN PATCH KK
							x[kk] = all_x_event[n + 1] + int(b[kk] * dt);	//	individuals that do not die/get infected + the incoming individuals
							if(x[kk] < 0){
								printf("error! susceptible < 0\ns[%d]: %d\n", kk, x[kk]);
								printf("all_x_event[n+1]: %d - birth: %d\n", all_x_event[n+1], int(b[kk] * dt));
								exit(EXIT_FAILURE);
							}
							// UPDATE NUMBER OF INFECTED CELLS IN PATCH KK
							for(ll = 0; ll < n; ll++){
								
								y[kk][ll] = y[kk][ll] + inf_mut_event[ll] - death_event[ll] + retrieve_event[ll] + blood_to_patch_mig_event[ll][kk] - emig_event[kk][ll] - store_event[ll];
								//add newly infected (inf_mut_event - accounting for mutation) and remove the dead (death_event)
								//add/remove the migrants

								/*if(tt == 5000){
									printf("blood_to_patch_mig_event[%d][%d]: %d\n", ll, kk, blood_to_patch_mig_event[ll][kk]);
									printf("emig_event[%d][%d]: %d\n", ll, kk, emig_event[kk][ll]);
									printf("retrieve_event[%d][%d]: %d\n", ll, kk, retrieve_event[ll]);
								}*/																
								
								if(y[kk][ll] < 0){	// with very small local pop, sometimes by chance y[kk][ll] becomes a small negative number if several death or emigration events occur in one time step	
									//printf("negative nb of infected cells in patch %d\n", y[kk][ll]);											
									if(y[kk][ll] < - 5){ // if this error occurs too often, reduce the temporal step dt
										printf("error! infected < 0\nx[%d][%d]: %d\n", kk, ll, y[kk][ll]);
										printf("new inf: %d, immig: %d, death: %d, emig_event: %d", inf_mut_event[ll], blood_to_patch_mig_event[ll][kk], death_event[ll], emig_event[kk][ll]);
										exit(EXIT_FAILURE);
									}
									y[kk][ll] = 0;											
								}			
								// printf("events patch %d strain %d: %d - %d - %d - %d\n", kk, ll, inf_mut_event[ll], death_event[ll], blood_to_patch_mig_event[ll][kk], emig_event[kk][ll]);
							}
							// UPDATE PATCH STATUS ACTIVE / INACTIVE IF PD == 1 (for the patch dynamics mode)
							if(pd == 1){
								if(b[kk] == 0){// The patch is inactive
									if(gsl_rng_uniform(RAN_GEN) < dt/DELTA){// exponential time to activation
										b[kk] = floor(B / double(npatches) * (A + DELTA) / A);// this patch is activated
										end_active[kk] = tt + gsl_ran_gamma(RAN_GEN, pow(A/dt,2)/(VA/pow(dt,2.)), (VA/pow(dt,2.))/(A/dt));
										// set a new time of being active, gamma distribution with shape (A/dt)^2/(VA/dt^2), scale VA/dt^2/(A/dt)
										if(kk == 0)printf("%f\n", end_active[kk]-tt);										
									}							
								} else { // the patch is active
									if(tt > end_active[kk]){//time active has passed
										b[kk] = 0.; // set back to zero
									};
								}
								if(kk < 5 && floor(tt/1000.) == tt/1000.)printf("b[%d] %d\t", kk, b[kk]);
							}								
						} // end of loop on patches
						if(pd == 1 && floor(tt/1000.) == tt/1000.)printf("\n");
						
						/*if(tt == 5000){
							printf("tot cells in storage gen %d: %d\n", tt, S[0]);
							printf("tot retrieved gen %d: %d\n", tt, tot_retrieved[0]);
						}*/
						
						// UPDATE NB OF INFECTED CELLS IN BLOOD
						for(ll = 0; ll < n; ll++){
							y_blood[ll] = y_blood[ll] - tot_out_of_blood_event[ll] + tot_emig_event[ll] - death_blood_event[ll];
							/*if(tt == 5000){
								printf("tot_out_of_blood_event[%d]: %d\n", ll, tot_out_of_blood_event[ll]);
								printf("tot_emig_event[%d]: %d\n", ll, tot_emig_event[ll]);
							}*/
							if(y_blood[ll] < 0){// with very small local pop, sometimes by chance y_blood[ll] becomes a small negative number if several death or emigration events occur in one time step	
								//printf("negative nb of infected cells in the blood %d\n", y_blood[ll]);											
								if(y_blood[ll] < - 5){ // if this error occurs too often, reduce the temporal step dt
									printf("error! infected in blood < 0\ny_blood[%d]: %d\n", ll, y_blood[ll]);
									exit(EXIT_FAILURE);
								}
								y_blood[ll] = 0;											
							}
						}						
						
						// UPDATE NB OF STORED CELLS OF EACH STRAIN:
						
						for(ll = 0; ll < n; ll++){
							S[ll] = S[ll] - tot_retrieved[ll] + tot_stored[ll] - tot_died_reservoir[ll];
						}								
						if(S[ll] < 0){ // if storage compartment becomes < 0, print an error message and stop
							printf("error! storage < 0\nS[%d] %d\n", ll, S[ll]);
							printf("retrieved: %d, stored: %d, died: %d\n", tot_retrieved[ll], tot_stored[ll], tot_died_reservoir[ll]);
							exit(EXIT_FAILURE);
						}					

						// UPDATE TEMPORAL VARIANCES, COMPUTED TO OUTPUT A MEASURE OF SYNCHRONY
						if(npatches >= 2 * n_var){
							if(tt/(1./dt) == floor(tt/(1./dt)) && tt >= 40./dt){ // after 40 days we compute variances
								count_var = count_var + 1;
								for(kk = 0; kk < n; kk++){
									for(ii = 0; ii < 2 * n_var; ii++){												
										temporal_squared_average[ii][kk] = temporal_squared_average[ii][kk] + 1. * pow(y[ii][kk], 2.); // update sum of square nb of infected
										temporal_average[ii][kk] = temporal_average[ii][kk] + 1. * y[ii][kk]; // update sum of nb of infected
									}
									for(ii = 0; ii < n_var; ii++){
										for(jj = n_var; jj < 2 * n_var; jj++){												
											temporal_cross_product_average[ii * n_var + jj - n_var][kk] = temporal_cross_product_average[ii * n_var + jj - n_var][kk] + 1. * y[ii][kk] * y[jj][kk]; // update sum of products nb of infected
										}
									}
									// update synchrony now
									synchrony = 0.;
									for(ii = 0; ii < n_var; ii++){
										for(jj = n_var; jj < 2 * n_var; jj++){
											var1 = temporal_squared_average[ii][0]/(1. * count_var) - pow(temporal_average[ii][0] / (1. * count_var), 2.);
											var2 = temporal_squared_average[jj][0]/(1. * count_var) - pow(temporal_average[jj][0] / (1. * count_var), 2.);
											cov12 = temporal_cross_product_average[ii * n_var + jj - n_var][0]/(1. * count_var) -  temporal_average[ii][0] * temporal_average[jj][0] / (1. * pow(count_var, 2.));				
											//printf("temporal variance patch %d time %f: %f\n", ii, tt*dt, var1);
											//printf("temporal variance patch %d time %f: %f\n", jj, tt*dt, var2);
											//printf("temporal correlation patch %d %d time %f: %f\n", ii, jj, tt*dt, cov12 / (var1 * var2));
											//if(var1 < 0 || var2 < 0 || cov12 / sqrt(var1 * var2) > 1.01 || cov12 / sqrt(var1 * var2) < -1.01 ){printf("problem with variances or covariance %d %d %f %f %f\n", ii, jj, var1, var2, cov12); exit(EXIT_FAILURE);}										
											synchrony = synchrony + cov12 / sqrt(var1 * var2);
										}
									}
									synchrony = synchrony / (n_var * n_var);
								}
							}
						}						

						//Print population sizes in file:
						if(tt/(1./dt) == floor(tt/(1./dt))){
													
							tot_x = 0; tottot_y = 0.; tot_z = 0.;
							//calculate total pop sizes:
							for(ii = 0; ii < npatches; ii++){
								tot_x += x[ii];															
								tot_z += z[ii];
								// printf("infected %d: %f \n", ii, z[ii]);
								for(jj = 0; jj < n; jj ++){
									tottot_y += 1. * y[ii][jj];
								}
							}
							timefile2 = fopen(filename,"a");

							if(npatches > 1){
								fprintf(timefile2,"%d\t%f\t%d\t%f\t%d\t%d\t%f\t%d\t%d\t%f\t%d\t%f\n",tot_x, tottot_y, y_blood[0], tot_z, x[0], y[0][0], z[0], x[1], y[1][0], z[1], S[0], synchrony);
							} else {
								fprintf(timefile2,"%d\t%f\t%d\t%f\t%d\t%d\t%f\t%d\t%d\t%f\t%d\t%f\n",tot_x, tottot_y, y_blood[0], tot_z, x[0], y[0][0], z[0], -99, -99, -99., S[0], synchrony);
							}
							fclose(timefile2);
														
							if(tottot_y == 0. && omega * rho == 0.){
								printf("rep %d - virus got extinct\n",mm);
								break;
							}
							/*for(ii = 0; ii < npatches; ii++){
								printf("patch %d: x[%d]: %d, ", ii, ii, x[ii]);
								for(jj = 0; jj < n; jj++){
									printf("y[%d][%d]: %d, ",ii,jj,y[ii][jj]);
								}
								printf("\n");								
							}
							for(jj = 0; jj < n; jj++){
								printf("tot inf %d: %d\n", jj, tot_y[jj]);
							}
							
							printf("tot inf: %d\n",int(tot));*/										
						}
					
					}//end of loop on number of generations

				}//end of replicates
			}//end of loop on mutation
		}//end of loop on k
	}//end of loop on beta
	
	
	//get time again and print time difference in seconds:
	time(&time2);	
	printf ("it took %.f seconds\n", difftime(time2,time1));
	
	//Free randomizer:               
    gsl_rng_free(RAN_GEN);
	return 0;

}

void set_random_generator()//Set the random number generator for everyone
{

	// Initialize randomizer
	RAN_GEN = NULL;
	// Get a different seed at each program run using the system current time
	// Otherwise : use the default fixed one
	srand(time(NULL));
	rseed = rand();
	//choose a random number generator
	RAN_GEN = gsl_rng_alloc(gsl_rng_mt19937);

	// Setup randomizer
	gsl_rng_set(RAN_GEN, rseed);
}
